# Supplementary material for: Expansion of the molecular and morphological diversity of Acanthamoebidae (Centramoebida, Amoebozoa) and identification of a novel life cycle type within the group
Source: Biol Direct. 2016 Dec 28;11:69. doi: 10.1186/s13062-016-0171-0 (PMC5192571; doi:10.1186/s13062-016-0171-0)
Supplement: Additional file 3: — Bordor.325.Cent40.tgz. Phylogenomic alignment files and single gene trees for each gene included in the phylogeomic supermatrix. (TGZ 8396 kb) [file 13062_2016_171_MOESM3_ESM.tgz]

Archive with 2,283 entries (2,278 files):
- Bordor.325.Cent40
- Bordor.325.Cent40/unmasked-alignments
- Bordor.325.Cent40/unmasked-alignments/s15a.faa
- Bordor.325.Cent40/unmasked-alignments/SPTC2.faa
- Bordor.325.Cent40/unmasked-alignments/RPN1B.faa
- Bordor.325.Cent40/unmasked-alignments/psmb-M.faa
- Bordor.325.Cent40/unmasked-alignments/rf1.faa
- Bordor.325.Cent40/unmasked-alignments/NDPK2.faa
- Bordor.325.Cent40/unmasked-alignments/Rpl15.faa
- Bordor.325.Cent40/unmasked-alignments/cct-B.faa
- Bordor.325.Cent40/unmasked-alignments/NAE1.faa
- Bordor.325.Cent40/unmasked-alignments/SND1.faa
- Bordor.325.Cent40/unmasked-alignments/hmt1.faa
- Bordor.325.Cent40/unmasked-alignments/ndf1.faa
- Bordor.325.Cent40/unmasked-alignments/cpn60.faa
- Bordor.325.Cent40/unmasked-alignments/nsf1-C.faa
- Bordor.325.Cent40/unmasked-alignments/EIF3B.faa
- Bordor.325.Cent40/unmasked-alignments/gnb2l.faa
- Bordor.325.Cent40/unmasked-alignments/SCSB.faa
- Bordor.325.Cent40/unmasked-alignments/MLST8.faa
- Bordor.325.Cent40/unmasked-alignments/rps18.faa
- Bordor.325.Cent40/unmasked-alignments/PGMP.faa
- Bordor.325.Cent40/unmasked-alignments/nsf2-A.faa
- Bordor.325.Cent40/unmasked-alignments/TMS.faa
- Bordor.325.Cent40/unmasked-alignments/PSD11.faa
- Bordor.325.Cent40/unmasked-alignments/sra.faa
- Bordor.325.Cent40/unmasked-alignments/rpl27.faa
- Bordor.325.Cent40/unmasked-alignments/rpl43.faa
- Bordor.325.Cent40/unmasked-alignments/Rpl7a.faa
- Bordor.325.Cent40/unmasked-alignments/LRRC48.faa
- Bordor.325.Cent40/unmasked-alignments/NLN-mito.faa
- Bordor.325.Cent40/unmasked-alignments/psma-A.faa
- Bordor.325.Cent40/unmasked-alignments/Rpl4b.faa
- Bordor.325.Cent40/unmasked-alignments/ODPA2.faa
- Bordor.325.Cent40/unmasked-alignments/mat.faa
- Bordor.325.Cent40/unmasked-alignments/rpl19.faa
- Bordor.325.Cent40/unmasked-alignments/psmb-L.faa
- Bordor.325.Cent40/unmasked-alignments/if2p.faa
- Bordor.325.Cent40/unmasked-alignments/ODO2A.faa
- Bordor.325.Cent40/unmasked-alignments/PP2BC.faa
- Bordor.325.Cent40/unmasked-alignments/cct-T.faa
- Bordor.325.Cent40/unmasked-alignments/ar21.faa
- Bordor.325.Cent40/unmasked-alignments/AP4S1.faa
- Bordor.325.Cent40/unmasked-alignments/WBSCR22.faa
- Bordor.325.Cent40/unmasked-alignments/psmd.faa
- Bordor.325.Cent40/unmasked-alignments/rpl12.faa
- Bordor.325.Cent40/unmasked-alignments/METTL1.faa
- Bordor.325.Cent40/unmasked-alignments/PYGB.faa
- Bordor.325.Cent40/unmasked-alignments/ATEHD2.faa
- Bordor.325.Cent40/unmasked-alignments/PELO.faa
- Bordor.325.Cent40/unmasked-alignments/DIMT1L.faa
- Bordor.325.Cent40/unmasked-alignments/RRAGD.faa
- Bordor.325.Cent40/unmasked-alignments/pace5.faa
- Bordor.325.Cent40/unmasked-alignments/fibri.faa
- Bordor.325.Cent40/unmasked-alignments/nsf1-M.faa
- Bordor.325.Cent40/unmasked-alignments/Ubq.faa
- Bordor.325.Cent40/unmasked-alignments/glcn.faa
- Bordor.325.Cent40/unmasked-alignments/GRWD1.faa
- Bordor.325.Cent40/unmasked-alignments/EFTUD1.faa
- Bordor.325.Cent40/unmasked-alignments/ODPB.faa
- Bordor.325.Cent40/unmasked-alignments/MTLPD2.faa
- Bordor.325.Cent40/unmasked-alignments/CRNL1.faa
- Bordor.325.Cent40/unmasked-alignments/rpl44.faa
- Bordor.325.Cent40/unmasked-alignments/ECHM.faa
- Bordor.325.Cent40/unmasked-alignments/cct-N.faa
- Bordor.325.Cent40/unmasked-alignments/RPAC1.faa
- Bordor.325.Cent40/unmasked-alignments/VAPA.faa
- Bordor.325.Cent40/unmasked-alignments/AOAH.faa
- Bordor.325.Cent40/unmasked-alignments/suca.faa
- Bordor.325.Cent40/unmasked-alignments/ran.faa
- Bordor.325.Cent40/unmasked-alignments/if6.faa
- Bordor.325.Cent40/unmasked-alignments/DNAL1.faa
- Bordor.325.Cent40/unmasked-alignments/COPS2.faa
- Bordor.325.Cent40/unmasked-alignments/PMM2.faa
- Bordor.325.Cent40/unmasked-alignments/Rpl2.faa
- Bordor.325.Cent40/unmasked-alignments/Btub.faa
- Bordor.325.Cent40/unmasked-alignments/RPPK.faa
- Bordor.325.Cent40/unmasked-alignments/psma-G.faa
- Bordor.325.Cent40/unmasked-alignments/rpl6.faa
- Bordor.325.Cent40/unmasked-alignments/rpo-A.faa
- Bordor.325.Cent40/unmasked-alignments/AP4M.faa
- Bordor.325.Cent40/unmasked-alignments/mcm-E.faa
- Bordor.325.Cent40/unmasked-alignments/AP3S1.faa
- Bordor.325.Cent40/unmasked-alignments/VARS.faa
- Bordor.325.Cent40/unmasked-alignments/TM9SF1.faa
- Bordor.325.Cent40/unmasked-alignments/PGM2.faa
- Bordor.325.Cent40/unmasked-alignments/Rad51A.faa
- Bordor.325.Cent40/unmasked-alignments/nsf1-K.faa
- Bordor.325.Cent40/unmasked-alignments/AGX.faa
- Bordor.325.Cent40/unmasked-alignments/rpl11.faa
- Bordor.325.Cent40/unmasked-alignments/ATP6V0A1.faa
- Bordor.325.Cent40/unmasked-alignments/GPD1L.faa
- Bordor.325.Cent40/unmasked-alignments/DNAI2.faa
- Bordor.325.Cent40/unmasked-alignments/vatb.faa
- Bordor.325.Cent40/unmasked-alignments/AGB1.faa
- Bordor.325.Cent40/unmasked-alignments/mra1.faa
- Bordor.325.Cent40/unmasked-alignments/wrs.faa
- Bordor.325.Cent40/unmasked-alignments/h3.faa
- Bordor.325.Cent40/unmasked-alignments/psma-B.faa
- Bordor.325.Cent40/unmasked-alignments/ARPC4.faa
- Bordor.325.Cent40/unmasked-alignments/DHSB3.faa
- Bordor.325.Cent40/unmasked-alignments/CS.faa
- Bordor.325.Cent40/unmasked-alignments/ATG2.faa
- Bordor.325.Cent40/unmasked-alignments/rpl20.faa
- Bordor.325.Cent40/unmasked-alignments/STXBP1.faa
- Bordor.325.Cent40/unmasked-alignments/cct-Z.faa
- Bordor.325.Cent40/unmasked-alignments/PIK3C3.faa
- Bordor.325.Cent40/unmasked-alignments/rps17.faa
- Bordor.325.Cent40/unmasked-alignments/rps12.faa
- Bordor.325.Cent40/unmasked-alignments/ARP3.faa
- Bordor.325.Cent40/unmasked-alignments/DHSA1.faa
- Bordor.325.Cent40/unmasked-alignments/GDI.faa
- Bordor.325.Cent40/unmasked-alignments/rpl33.faa
- Bordor.325.Cent40/unmasked-alignments/DHYS.faa
- Bordor.325.Cent40/unmasked-alignments/rps20.faa
- Bordor.325.Cent40/unmasked-alignments/rpo-C.faa
- Bordor.325.Cent40/unmasked-alignments/Actin.faa
- Bordor.325.Cent40/unmasked-alignments/psmb-N.faa
- Bordor.325.Cent40/unmasked-alignments/Rpl24A.faa
- Bordor.325.Cent40/unmasked-alignments/NSA2.faa
- Bordor.325.Cent40/unmasked-alignments/EF2.faa
- Bordor.325.Cent40/unmasked-alignments/FOLD.faa
- Bordor.325.Cent40/unmasked-alignments/arpc1.faa
- Bordor.325.Cent40/unmasked-alignments/capz.faa
- Bordor.325.Cent40/unmasked-alignments/AP1S2.faa
- Bordor.325.Cent40/unmasked-alignments/Rpl14e.faa
- Bordor.325.Cent40/unmasked-alignments/rpl9.faa
- Bordor.325.Cent40/unmasked-alignments/nsf1-J.faa
- Bordor.325.Cent40/unmasked-alignments/l12e-D.faa
- Bordor.325.Cent40/unmasked-alignments/SYNJ.faa
- Bordor.325.Cent40/unmasked-alignments/PR19A.faa
- Bordor.325.Cent40/unmasked-alignments/UBE12.faa
- Bordor.325.Cent40/unmasked-alignments/ERLIN1.faa
- Bordor.325.Cent40/unmasked-alignments/rpl21.faa
- Bordor.325.Cent40/unmasked-alignments/BAT1.faa
- Bordor.325.Cent40/unmasked-alignments/PSD7.faa
- Bordor.325.Cent40/unmasked-alignments/ATSAR2.faa
- Bordor.325.Cent40/unmasked-alignments/AP3M1.faa
- Bordor.325.Cent40/unmasked-alignments/EIF3C.faa
- Bordor.325.Cent40/unmasked-alignments/COPG2.faa
- Bordor.325.Cent40/unmasked-alignments/atp6.faa
- Bordor.325.Cent40/unmasked-alignments/PSMD6.faa
- Bordor.325.Cent40/unmasked-alignments/nsf1-L.faa
- Bordor.325.Cent40/unmasked-alignments/rps26.faa
- Bordor.325.Cent40/unmasked-alignments/NAA15.faa
- Bordor.325.Cent40/unmasked-alignments/rpo-B.faa
- Bordor.325.Cent40/unmasked-alignments/mcm-A.faa
- Bordor.325.Cent40/unmasked-alignments/HYOU1.faa
- Bordor.325.Cent40/unmasked-alignments/ADK2.faa
- Bordor.325.Cent40/unmasked-alignments/rpl17.faa
- Bordor.325.Cent40/unmasked-alignments/RHEB.faa
- Bordor.325.Cent40/unmasked-alignments/C16orf80.faa
- Bordor.325.Cent40/unmasked-alignments/CATB.faa
- Bordor.325.Cent40/unmasked-alignments/GSS.faa
- Bordor.325.Cent40/unmasked-alignments/rad23.faa
- Bordor.325.Cent40/unmasked-alignments/gnbpa.faa
- Bordor.325.Cent40/unmasked-alignments/oplah.faa
- Bordor.325.Cent40/unmasked-alignments/pace2B.faa
- Bordor.325.Cent40/unmasked-alignments/calr.faa
- Bordor.325.Cent40/unmasked-alignments/PACRG.faa
- Bordor.325.Cent40/unmasked-alignments/hsp70mt.faa
- Bordor.325.Cent40/unmasked-alignments/ODB2.faa
- Bordor.325.Cent40/unmasked-alignments/ALG11.faa
- Bordor.325.Cent40/unmasked-alignments/PABPC4.faa
- Bordor.325.Cent40/unmasked-alignments/rla2b.faa
- Bordor.325.Cent40/unmasked-alignments/Atub.faa
- Bordor.325.Cent40/unmasked-alignments/gdi2.faa
- Bordor.325.Cent40/unmasked-alignments/pace2-A.faa
- Bordor.325.Cent40/unmasked-alignments/Pace2C.faa
- Bordor.325.Cent40/unmasked-alignments/MTHFR.faa
- Bordor.325.Cent40/unmasked-alignments/PSMD12.faa
- Bordor.325.Cent40/unmasked-alignments/PPP2R3.faa
- Bordor.325.Cent40/unmasked-alignments/SF3B2.faa
- Bordor.325.Cent40/unmasked-alignments/IPO4.faa
- Bordor.325.Cent40/unmasked-alignments/HM13.faa
- Bordor.325.Cent40/unmasked-alignments/PPX2.faa
- Bordor.325.Cent40/unmasked-alignments/DPH5.faa
- Bordor.325.Cent40/unmasked-alignments/COPS6.faa
- Bordor.325.Cent40/unmasked-alignments/if2g.faa
- Bordor.325.Cent40/unmasked-alignments/arf3.faa
- Bordor.325.Cent40/unmasked-alignments/HGO.faa
- Bordor.325.Cent40/unmasked-alignments/l10a.faa
- Bordor.325.Cent40/unmasked-alignments/IPO5.faa
- Bordor.325.Cent40/unmasked-alignments/DRG2.faa
- Bordor.325.Cent40/unmasked-alignments/osgep.faa
- Bordor.325.Cent40/unmasked-alignments/psma-C.faa
- Bordor.325.Cent40/unmasked-alignments/vate.faa
- Bordor.325.Cent40/unmasked-alignments/ODBB.faa
- Bordor.325.Cent40/unmasked-alignments/rps10.faa
- Bordor.325.Cent40/unmasked-alignments/Rpl13e.faa
- Bordor.325.Cent40/unmasked-alignments/FAM.faa
- Bordor.325.Cent40/unmasked-alignments/CC1.faa
- Bordor.325.Cent40/unmasked-alignments/AMP2B.faa
- Bordor.325.Cent40/unmasked-alignments/HDDC2.faa
- Bordor.325.Cent40/unmasked-alignments/D2HGDH-mito.faa
- Bordor.325.Cent40/unmasked-alignments/psma-F.faa
- Bordor.325.Cent40/unmasked-alignments/EIF3I.faa
- Bordor.325.Cent40/unmasked-alignments/rps23.faa
- Bordor.325.Cent40/unmasked-alignments/vatc.faa
- Bordor.325.Cent40/unmasked-alignments/ETFA.faa
- Bordor.325.Cent40/unmasked-alignments/NDUFV2-mito.faa
- Bordor.325.Cent40/unmasked-alignments/ALIS1.faa
- Bordor.325.Cent40/unmasked-alignments/Rpl13A.faa
- Bordor.325.Cent40/unmasked-alignments/ino1.faa
- Bordor.325.Cent40/unmasked-alignments/ODBA.faa
- Bordor.325.Cent40/unmasked-alignments/rpl35.faa
- Bordor.325.Cent40/unmasked-alignments/PTPL.faa
- Bordor.325.Cent40/unmasked-alignments/nsf2-F.faa
- Bordor.325.Cent40/unmasked-alignments/ATP6V0D1.faa
- Bordor.325.Cent40/unmasked-alignments/GLGB2.faa
- Bordor.325.Cent40/unmasked-alignments/AKT.faa
- Bordor.325.Cent40/unmasked-alignments/rps15.faa
- Bordor.325.Cent40/unmasked-alignments/MMAA-mito.faa
- Bordor.325.Cent40/unmasked-alignments/KARS.faa
- Bordor.325.Cent40/unmasked-alignments/rps14.faa
- Bordor.325.Cent40/unmasked-alignments/psma-E.faa
- Bordor.325.Cent40/unmasked-alignments/C3H4.faa
- Bordor.325.Cent40/unmasked-alignments/AAP.faa
- Bordor.325.Cent40/unmasked-alignments/rppO.faa
- Bordor.325.Cent40/unmasked-alignments/s15p.faa
- Bordor.325.Cent40/unmasked-alignments/mcm-B.faa
- Bordor.325.Cent40/unmasked-alignments/h4.faa
- Bordor.325.Cent40/unmasked-alignments/UBA3.faa
- Bordor.325.Cent40/unmasked-alignments/trs.faa
- Bordor.325.Cent40/unmasked-alignments/HSP70C.faa
- Bordor.325.Cent40/unmasked-alignments/psma-J.faa
- Bordor.325.Cent40/unmasked-alignments/pp2A-b.faa
- Bordor.325.Cent40/unmasked-alignments/rac.faa
- Bordor.325.Cent40/unmasked-alignments/rps6.faa
- Bordor.325.Cent40/unmasked-alignments/rps16.faa
- Bordor.325.Cent40/unmasked-alignments/ubc.faa
- Bordor.325.Cent40/unmasked-alignments/rps27.faa
- Bordor.325.Cent40/unmasked-alignments/PURA.faa
- Bordor.325.Cent40/unmasked-alignments/NMT1.faa
- Bordor.325.Cent40/unmasked-alignments/Gtub.faa
- Bordor.325.Cent40/unmasked-alignments/C22orf28.faa
- Bordor.325.Cent40/unmasked-alignments/SYGM1.faa
- Bordor.325.Cent40/unmasked-alignments/Rpl5.faa
- Bordor.325.Cent40/unmasked-alignments/DPP3.faa
- Bordor.325.Cent40/unmasked-alignments/nsf1-E.faa
- Bordor.325.Cent40/unmasked-alignments/GAS8.faa
- Bordor.325.Cent40/unmasked-alignments/rps11.faa
- Bordor.325.Cent40/unmasked-alignments/WD66.faa
- Bordor.325.Cent40/unmasked-alignments/PROSC.faa
- Bordor.325.Cent40/unmasked-alignments/RPTOR.faa
- Bordor.325.Cent40/unmasked-alignments/mcm-C.faa
- Bordor.325.Cent40/unmasked-alignments/cct-A.faa
- Bordor.325.Cent40/unmasked-alignments/COP-beta.faa
- Bordor.325.Cent40/unmasked-alignments/rpl30.faa
- Bordor.325.Cent40/unmasked-alignments/IMP4.faa
- Bordor.325.Cent40/unmasked-alignments/Rpl3.faa
- Bordor.325.Cent40/unmasked-alignments/crfg.faa
- Bordor.325.Cent40/unmasked-alignments/H2B.faa
- Bordor.325.Cent40/unmasked-alignments/if2b.faa
- Bordor.325.Cent40/unmasked-alignments/ARP2.faa
- Bordor.325.Cent40/unmasked-alignments/ATPDIL14.faa
- Bordor.325.Cent40/unmasked-alignments/cct-E.faa
- Bordor.325.Cent40/unmasked-alignments/SPTLC1.faa
- Bordor.325.Cent40/unmasked-alignments/PMPCB.faa
- Bordor.325.Cent40/unmasked-alignments/IP5PD.faa
- Bordor.325.Cent40/unmasked-alignments/NOP5A.faa
- Bordor.325.Cent40/unmasked-alignments/rpl31.faa
- Bordor.325.Cent40/unmasked-alignments/VBP1.faa
- Bordor.325.Cent40/unmasked-alignments/FA2H.faa
- Bordor.325.Cent40/unmasked-alignments/rpl32.faa
- Bordor.325.Cent40/unmasked-alignments/psmb-K.faa
- Bordor.325.Cent40/unmasked-alignments/tfiid.faa
- Bordor.325.Cent40/unmasked-alignments/FAM18B.faa
- Bordor.325.Cent40/unmasked-alignments/GNL2.faa
- Bordor.325.Cent40/unmasked-alignments/NAPA.faa
- Bordor.325.Cent40/unmasked-alignments/ALDR.faa
- Bordor.325.Cent40/unmasked-alignments/RPF1.faa
- Bordor.325.Cent40/unmasked-alignments/Rpl18.faa
- Bordor.325.Cent40/unmasked-alignments/rpl26.faa
- Bordor.325.Cent40/unmasked-alignments/nsf1-G.faa
- Bordor.325.Cent40/unmasked-alignments/HSP90.faa
- Bordor.325.Cent40/unmasked-alignments/PLS3.faa
- Bordor.325.Cent40/unmasked-alignments/rps4.faa
- Bordor.325.Cent40/unmasked-alignments/XRP2.faa
- Bordor.325.Cent40/unmasked-alignments/topo1.faa
- Bordor.325.Cent40/unmasked-alignments/rps8.faa
- Bordor.325.Cent40/unmasked-alignments/rps5.faa
- Bordor.325.Cent40/unmasked-alignments/nsf1-H.faa
- Bordor.325.Cent40/unmasked-alignments/EFG-mito.faa
- Bordor.325.Cent40/unmasked-alignments/fh.faa
- Bordor.325.Cent40/unmasked-alignments/wd.faa
- Bordor.325.Cent40/unmasked-alignments/fpps.faa
- Bordor.325.Cent40/unmasked-alignments/NMD3.faa
- Bordor.325.Cent40/unmasked-alignments/orf2.faa
- Bordor.325.Cent40/unmasked-alignments/G6PD6.faa
- Bordor.325.Cent40/unmasked-alignments/cct-G.faa
- Bordor.325.Cent40/unmasked-alignments/GMPP3.faa
- Bordor.325.Cent40/unmasked-alignments/UBE2J2.faa
- Bordor.325.Cent40/unmasked-alignments/CTP.faa
- Bordor.325.Cent40/unmasked-alignments/RICTOR.faa
- Bordor.325.Cent40/unmasked-alignments/rps2.faa
- Bordor.325.Cent40/unmasked-alignments/NFS1-mito.faa
- Bordor.325.Cent40/unmasked-alignments/ABHD13.faa
- Bordor.325.Cent40/unmasked-alignments/KDELR2.faa
- Bordor.325.Cent40/unmasked-alignments/DCAF13.faa
[truncated: 1,983 more entries]
