# Supplementary material for: Expansion of the molecular and morphological diversity of Acanthamoebidae (Centramoebida, Amoebozoa) and identification of a novel life cycle type within the group
Source: Biol Direct. 2016 Dec 28;11:69. doi: 10.1186/s13062-016-0171-0 (PMC5192571; doi:10.1186/s13062-016-0171-0)
Supplement: Additional file 3: — Bordor.325.Cent40.tgz. Phylogenomic alignment files and single gene trees for each gene included in the phylogeomic supermatrix. (TGZ 8396 kb) [file 13062_2016_171_MOESM3_ESM.tgz › Bordor.325.Cent40/unmasked-alignments/s15a.faa]

>AcanGEN
------MVRISVLNDCLKSICNAEKRGKRQVLIRPSSKVIVKFLTVMLKHGYIGEFEIVD
DHRSGKIVVDLIGRINKCGVISPRFDIKLKHIEQWITDLLPSRQFGFIVLTTSSGIMDHE
EARRKGCGGKVLGYFY
>Coprcine
------MVRISVLNDCLNNIVNAERRGKRQVLIRPSSKVVVKFLSVMQRHGYIGEFEIID
DHRAGKIVVQLNGRLNKTGVISPRFNVQVTQIESWVNLLLPARGFGIIILTTSSGILDHE
EARRKNVGGKLLGYVY
>Coprprot
------MVRVSALNDALNTLTNAERRGKRQALIRPCSKVTVKFLTVMQKHGYIGEFEIVD
DHRSGKIVVNLLGRLNKTGCISPRFDVSLEGIEQWTTNLLPSRQFGFIVLTTSLGIMDHE
EARRKGTGGKILGFFY
>DictDisc
------MVRISVLNDCLNSIVNAERQGKRQVLVRPSSKVIVKFLEVMMKKRYIGEFEIVD
DHRSGKIVIDLIGRINKCGVISPRFDVTLDEIEKWASYLLPSRQFGHIVLTTSLGIMDHN
EAKTRHTGGKLLGFFY
>Entahist
------MVRVNVLADALKSITNAEKQGKRQVMIRPASKVICEFLNVMMKHQYITDYTVVD
THRSGKIVVNLNGRLNKCAVISPRFNVTLSEFDKWEANLLPSRHFGALVLTTSYGILDNT
EARAKHTGGRILGFFY
>Filanola
------MVRISVLNDALKSINNAEKRGKRQVLIRPSSKVIVRFLQVMMKHGYIGEFEIVD
DHRAGKIVVELVGRINKCGVISPRFDVSLESLEQWTSDILPSRQFGYIVLTTSTGIIDHE
EARRKHTGGKILGFFY
>FontBI
-----TMVRISVLADTLKSINNAEKRGKRQVLVRPSSKVVVKFLTVMQKHNYIGDFEVVD
DRRAGKIVINLLGRINKCGAISPRYDIKLNEIERWVSYLLPARQFGFFVITSSAGIMDHE
EARRKNVGGKILGFFY
>HomoSapi
------MVRMNVLADALKSIYNAERRGKRQVLIRPCSKVIVRFLTVMMKHGYIGEFEIID
DHRAGKIVVNLTGRLNKCGVISPRFDVQLKDLEKWQNNLLPSRQFGFIVLTTSAGIMDHE
EARRKHTGGKILGFFF
>Monobrev
-------MRMSVLNDALRVMTNAEKRGKRQAMIRPASKVVVKFLQVMMKHGYIDEFEFVD
DHRAGKIVVQLNGRLNKCGVISPRFDVKVKEIEKWVNNLLPSRQFGHIVLTTADGIMDHE
EARRKHTGGKILGFFY
>PCBtrin
------MTRMSVLNDALNCIVNAERVGKRQVLLRPASKVVVKFLQVMQKHGYIGEFEIID
DRRAGKIVVNLLGRINKCGVISPRFDISLKEMERWQNNLMPSRQFGFMVLTTSYGIMDHH
EARRKHTGGKILGFFY
>Polypall
------MVRISVLNDCLNSILNAERQGRRQVLVRPSSKVIIKFLTVMMKKKYIGEFEIID
DHRSGKIVIDLIGRINKCAVISPRFDVTLDELEKWTSYLLPSRQFGHIVLTTSLGIMDHE
EAKKLHTG--------
>Sexangul
------MVRMSVLQDALRAITHAEQRGKRQVLIRPSSKVIKKFLRVMQKHGYIGEFEIVD
DHRSGKIVVQLIGRINKVGVISPRFDVKVGDIEQMTNNLLPSRQFGHLILTTSKGVIDHE
EARRKHTGGKILGFVY
>Thectrah
------MVLVSVLNNALNSICNAEKRGKRQVLIRPASKVVVKFLTVMMKHKYINEFEIVD
DRRAGKIIVMLTGRINKCGVISPRFDVKLKDIEKWVQQLLPSRQFGSLVLTTSYGIMDHE
EARARHTGGRILGYVY
>VannDIVA
LTPTTAMVRISVLNDALKSISNAEKRGFRQVMCRPSSKVIVKFLQVMMKHQYIGEFEIVD
DHRGGKIVVNLIGRINKVGVISPRFDVALVDIEKWITNLLPSRQFGYLILTTSYGIMDHE
EARQKKTGGKMLGFVY
>Pessonel
------MVRISVLGDALKTITNAEKRGKRQVLVRPSSKVIIKFLQVMMKHGYIGEFEIVD
DHRAGKIVIQLIGRLNKAAVISPRFDVTLDEIEKWITNLLPSRQFGYLVFTTSYGIMDHE
EARRKHTGGKVLGFFF
>MayoBSH0
------MVRISVLNDALNNIVNAERAGKRQVLIRPSSKVVIKFLETMMKHGYIGEFTVVD
DHRNGKIVVNLIGRVNKCGCISPRFDISAGDYEKWVGNLLPSRQFGFIVVTTSSGIMTHD
EARRKGLGGKV-----
>TricAmI7
------MVRTSVVGDALKAITTAERLGRRQVLVRPVSKVLIKFLQIMQRHGYIGDFEVID
DHRSGKAVINLTGRINKAAVISPRFDVKYSDLEKWEANVLPSRLYGSLVLTTSSGILDNV
QCREKRIGGKIIGFFF
>Paraatla
------MVRASVLNDALVSIVNAERTGKRQVLIRPSSKVIIKFLEVMMKNGYIGEFEVID
DHRAGKIVVELNGRINKCGVISPRYDISHDEIEKWVVNLLPSRQFGHIVLTTSYGIMDHE
EARKRHTGGKVLGFFY
>VexiDIVA
------MVRISCLNDCLCSIVNAERAGKRQVLVRPASKVTIKFLEVMMSHGYIGEFEIVD
DHRAGKIVIELLGRVNKCGVISPRFDVQLSEIESWITNLMPSRQFGHIVLTTSMGIMDHE
EARKRGTGGKVLGFFY
>Endozona
------MVRINVLADALKTMHNAEQKGKRQVLLRPSSKVIVKFLELMMRHKYIGEFEIVD
DHRAGKIVVNLVGRINKCGVISPRFDIKVRDVEKWVARLLPSRQFGYIVLTTSYGIMDHE
EARTKGTGGKVLGFFY
>StygNOMA
------MVRQSVLHDCLRTLTNAEKKGKRQVMIRPSSKVIVKFLQVMQKHGYIGEFEIID
DHRSGKIVIELIGRVNKCGVISPRFDVKFNEMEKWVVKLLPSRQFGYLVLTTSDGIMDHE
EARKKGVSGKIVGFFY
>Cochminu
----------------------------------PWLSLSCQILEHMMKHGYIGEFEFVD
DHRGGKIVIELLGRINKCGVISPRYDIKLVDIEKWQSNLLPSRQFGCLLLTTSYGIMDHE
EARKK-----------
>Ovaldese
------MVRMSVLADALKSIVNAERKGKRQVIIRPSSKVIIKFLQVMMRKGYIGEFEIID
DHRNKKIVINLLGRLNKCGVISPRFDVKLGDLDRWITDILPSRQFGFLILTTSDG-----
----------------
>Nolaaber
--------------------------------------------------GYIGEFXIVD
DHRAGKIVVNLLGRLNKCGAISPRFDVQVREIERWVVNLLPSRQFGFLLLTTSEGIIDHE
EARRKHTGGKILGYFY
>Vannrobu
------MVRISVLNDALKSISNAEKRGCRQVKCRPSSKVIIKFLEVMLKHRYIGEFEVVD
DHRGGKIIVNLIGRINKCGVISPRFDVQINDLEKWITNLLPSRQFGYIILTTSYGIMDHE
EARKKHTGGKILGFVY
>Luaphula
------MVRISVLHDCLKTMYNAEKQGKRQVLVRPCSKVVVKFLTVMLRHGYVGEFEIVD
DRRAGKIVIDLLGRINKCGVISPRFDVTVDSIEKWVNRLLPSRQFGYIVLTTSSGIMDHE
EARRKHAGGKVLGYFY
>Protarac
------MVRISVLHDCLKTIYNAEKQGKRQVLIRPCSKVVVKFLTVMLKHGYVGEFEIVD
DRRAGKIVIDLLGRINKCGVISPRFDVSVDSIEKWVNKLLPSRQFGFIVLTTSSGIMDHE
EARRKHAGGKVLGYFY
>Protbohe
------MVRVSVLNDALKSMCNAERRGKRQVLIRPSSKVIVKFLSVMQKHGYIGEFEIVD
DHRSGKIVVDLTGRINKCGVISPRFDIKLASIEQWVTNLLPSRQFGYIVLTTSAGIMDHE
EARRKGTGGKILGYFY
>PhysTSA
------MCRMSVLNDALNAIMNAERNGKRQVLIRPASKVIVRFLQTMQKHGYIGEFEVVD
DRRAGKIVVELNGRINKCGVISPRYDIKIDELEKWTSYLLPSRQFGFIVLTSSAGIMDHE
EARKKHVGGKILGFFF
>Protpyro
------MVRISVLNDCLKSICNAEKRGKRQVLIRPSSKVIVKFLSVMLKHGYIGEFEIVD
DHRSGKIVVDLVGRINKCGVISPRFDIKLKHIEQWVSDL---------------------
----------------
>PellCATA
------MVRISVLNDALKSMHNAERRGKRQVLIRPSSKVIIKFLECMQKNKYIGEFVIID
DHRAGKIVVELIGRINKCGVISPRFDLKLRETEKWIQNLLPSRQFGFIVVTTSYGIMTHD
EARKKGTGGKVLGYFY
>ClydYONA
------MVRVSVLADALKSINNAEKRGFRQVMVRPSSKVIVKFLQVMLKHKYIGSFTVVD
DHRSNKIVVNLIGRINKTGVISPRFDIRLQDMEKWVVKLLPSRQFGYMVLTTSYGIMDHE
EARKRGTGGKILGFVY
>GoceYONA
------MVRISVLNDALKNMHNAEKRGKRQVLIRPSSKVIVKFLEVMMKHQYIGEFEIVD
DHRSGKIVVNLIGRINKCAVISPRFDIKLNQIEKWVTRLLPSRQFGYIVLTTSYGIMDHE
EARKKGTGGKVLGFFF
>Undascha
--PRQRMVRISVLNDALKSISNAEKRGMRQVKCRPSSKVIIKFLEVMLKHRYIGEFEVVD
DHRGGKIVVNLIGRINKCGVISPRFDIVLNDMEKWVTNLLPSRQFGYLILTTSYGIMDHE
EARKKHTGGKILGYVY
>Thecquad
------MVRISVLNDALKSILNAEKLGRRQVLIRPSSKVIIKFLQVMMRHGYIGEFEIVD
DRRSNKIVVELIGRINKCGVISPRFDITLEDLERWITNLLPSRQFGYLILTTSAGIMDHE
EARKKGTGGKILGFVY
>Vermanta
------MVLTSVLNNALKSISNAEKHGKRQVLVRPASKVTVKFLEVMQKHGYIGEFEIVD
DHRSGKIVVNLVGRINKCGVISPRFDVGINDSEKWVVNLLPSRQFGFFILTTSSGIMDHE
EARRRHLGGKILGYVY
>ParvMONO
------MVRVSVLNDALKSIVNAERKGKRQVLVRPASKVIIKFLQVMMKHGYIGEFEVVN
DNRAGKIVVELQGRVNKCGVISPRFDVTIDSIESWITDLLPSRQFGYLILTTSAGIMDHE
EARKRHVGGKILGFCY
