# Supplementary material for: Expansion of the molecular and morphological diversity of Acanthamoebidae (Centramoebida, Amoebozoa) and identification of a novel life cycle type within the group
Source: Biol Direct. 2016 Dec 28;11:69. doi: 10.1186/s13062-016-0171-0 (PMC5192571; doi:10.1186/s13062-016-0171-0)
Supplement: Additional file 3: — Bordor.325.Cent40.tgz. Phylogenomic alignment files and single gene trees for each gene included in the phylogeomic supermatrix. (TGZ 8396 kb) [file 13062_2016_171_MOESM3_ESM.tgz › Bordor.325.Cent40/unmasked-alignments/RPN1B.faa]

>AcanGEN
--------------------QQPADKDQQ------------------KGKDKNAKKKKEE
EEMSEEDIQKKEELELLVTRTQDADEGIA-RVALETLKTEIK-SATSSMTAVPKPLKFLR
PHYDLLKSVYEKLP--EGD---------------NKKSLADVVSILAMTMAAEGTRESLH
YKLKGNS--------GDIGSWGHEYV---------------------------------R
NLAGEVGQEFQKRSEEG----T--------------------------------------
--PADDILELVDIIVPFNMHHNAEHEAIDLLMEVDKLNKVIDHVDDGNLERVCLYLKSCA
DYVPEPEDTHVLRVTLEIYKKLNRHPAALHMAIRLNDVNEIRAIYE-S---CP-------
DATVKKQLAFILARQNLFHTI---------------------DESDESLTEIIYHTNLSE
HFLV-LARDLDVMEAKTPEDIYKTSTTD---NR-------------------NTFGAN--
VDSARNNLASTFVNAFVNAAFGQDKLMT--DE-------------ETKWIYKNREHGMMS
A-----AASLGMILLWDVDGGLTQIDKYL-YSKEDYIKAGALLAVGIVNSG-VRN-DCDP
ALALLSDYI------SDSN--ALMR----IGAILGLGIAYAGSAREDMME-LITPALED-
SSASMEVVGIAALALGMIFVGTAQADIAQNMLG-VLMES---------------------
-----------------------DETR---------------LK--STHARFLSLGLGLL
FLTKQEDADVTLATLKA--I--EGEAGRYAYLTVDACAYAGTANVLKVQSLLSVCGEHLE
-----------------------------------------------------------K
DN----------------------------------------------------------
-------------------------------SHQAVAVLGIAMIAMGEDLGRTAS-----
-------PSSAEPFPLALGLLAVGDPS-VSVMDTLQGLTHDADPEVSQGAIFGLGLIAAG
TNNSRAAKLLRSLSAYYYKEPNLLFVVRLAQGLLHVGKGTLALAPFPSEG---------M
HRVAFASLLATMHACLDMKNLIMGKSHYLLYTLVSAIYPRMLMTFD-ENLKPLQVPVRVG
TAVDVVGQAGHPKTITGSQTHTTPVLIGHGERAELATDDYVSVTPIMEGFVILKK-----
-----------
>Coprcine
------------------------------------------------------------
---------------MLVERLKESNKDLY-RSALESLRTLIR-TSTSSMTSVPKPLKFLR
PHFPKLQELYETWE--PSP---------------NKSLFADILSVLAMTYSDTEPRGTLR
YRLLSDELRAADTSIVDPSSWGHEYI---------------------------------R
HLSAELGEEYNYREEAS---GKDYEKG-------------------------ADQPKEDL
PGTIEDLRKLGKTCATFLLRHNAEPDAVDLMQELEIIKDIIELVDENTYSRVC----QMV
HFLVPPDDKLFLRVAHDIYVQHHKFPEALALSLRLNDPELIREDFN-A---PG-------
NPLMKRQLAFLMARSQVPLEWLQPPS---SEDGEGED-VDFQEELPEDLLECLSNARLSH
HFRE-FGKEVGVAEAKSLEDVYKSHLEN---TSKLSMLSALPNPSLIFHPLGPGTTAN--
IDSARGNLAGTFVNAFVNAGFGNDKLMVEAEE-------------GSSWIYKNKDHGMLS
A-----AASLGLSLLWDTDIGLSHVDKYT-YSSEENIKAGALLATGILNTG-VRT-EADA
ALALLGEYV------ENNS--IPLK----TSAIIGLGLAYAGSHREDLLA-LLLPLVEG-
-SNSMEILSLAALALGFIFVGSGNGEITGSILQ-TLMEKA--------------------
---------------------EGEDKS---------------LD--EKWTKFLALGLGLL
YLGLQDASDATVETLKA--I--EHPASQTARVLVEACSWAGSTNVLKVQSMLGYCYEHID
TS----------GKDEKKDEKEG-------DKKDGEKKD------------EEEKDKKKK
DD----------------------------------------------------------
-------------------------------SFQAFAVIGISLIAMGEEIGSEMILRQFN
HLMHYGEPVIRRSVPLAIGLVSASNPQ-LPILDTLSKYSHDNDLGVALNAIFAMGLVGSG
TNNARLAQMLRQLAGYYQKEPDCLFMVRIAQGLVHMGKGTIGLNPFYSDR-------SIM
SRPAVAGLLATLTAFTDAKGFVLDKYHWMLYFLTPAMYPRFLITLD-EELNALPTTVRVG
QAVDVVGQAGKPRTISGFQTHTTPVRMGITERAELATEEYIPFAHVLEGFVILQK-NPGY
DKDDRMDI---
>Coprprot
------------------------------------------------------------
--LSEEDQRIKEELELLVERAGDENDEIA-LTAINAMKKEIR-TSTSSMTSVPKPLKFLR
PHYDTLKATYEKMQ--SVK---------------NKEALADVLSWLGMTAGLE-TRDALK
FRLAGSS--------EDIGLWGHEYV---------------------------------R
HLCLEIGDDFEEKQQES----A--------------------------------------
--NVDHLLDLVNLIVPFLVNHHAEPDACDLLIEVEQIGRMVDFVSENNYKRICLYLESCA
NYLACPEDVEVLKVTMKIYEKMGLIAETMRLALALNDDETIRKIMT-V---TE-------
DKALRRQLALMLGEQGYFK-LINLNN-------DEMQ-EEIPEDEDVPLADLMGNIKRPE
HFNTILAVDLDITDPKHPEDIYKAHLDT---KQ---------------------ASVK--
ADSARQNLAKTFVNAFVNAGFGSDKLLT--AEG-----------TDGGWIFKNREHGRIS
A-----AASVGLIHLWDNASGVNELEKYG-ALKGDVIEAGVMLGIGITNIN-IRD-SFDI
ALTYAEGNM------KSES--VLVK----QCTALALGFAYAGTSHSSAVRALLESAYED-
AGSSIELQAHIALALGLVNVGTCDPDLTELFVG-TLMER---------------------
-----------------------GLCDE--------------LT--STYSRYLCLALGLL
YLGKQEEAEVPVSALSA--V--PGAMGKYAALTVETCAYVGTGNVLKIQKLLAICGEHLE
----------------------------------------------------------EK
DN----------------------------------------------------------
-------------------------------VHQAVAVLGIALVALREDVGRQMVVRSFD
HLLQYGEVNIRRAVPLALGILSISDPD-LPIMDTLSKFSHDHDQETALGAIFSLGLIGAG
TNNARIAQMLRGLASYYHKEANQLFVVRLAQGLLHMGKGTISLTPYHADR-------SLL
RPAAMAGLLATIHTCFDFKNLILGQAHYMLYNLVLAMHPRMLMTFD-EDMNPLPTLVRVG
QAVDVVGKAGNPKNITGFQTHTTPVLLGVGDRAELATDEYIPLSPILEGCVILRA-NPE-
-----------
>DictDisc
M--------PQKEVTIPVPAKGGSNKEEDKKDNKDTEEKNTTTNTTTKDNKKDKKKDKKE
ETLSPEDEKLKNDLELLVERSRDEKEEIA-LAALEALKTEIR-SSTSSMTSVPKPLKFLR
NHYSTLVDIYKNSK--EGK---------------AKTSLADILSVLAMANGND-ERDTLK
YKLLGSG--------EAIASWGHEYV---------------------------------K
HLATEIGVEYDIKKEEN----Q--------------------------------------
--SVEDLLKLVDEIVPFQMTHNAEPEACDLLLEVEQLSKIFQYIDENNYSRVCLYLFKCS
YYVPGPDDINILKVCVEIYIKMKQYPDALRVAMKISDPELITEIFK-L---VEN------
NKSILQQLGFLVARQKIVP-D---------------------NFNYDSISDIINNSKLSE
YFMN-LATDLDIREPKLPEEIFQSHLDS--------------------------TSAI--
ADSARMNLASSFVNAFVNAGFGKDKLMT-AEE-------------DTKWWFKNRELGILS
T-----VASTGMVVLWDIDGGLTKIDKFL-YSQEKHCSNGALMAIGMLTSG-IRS-EMDP
ALSLLAEHI------NSSN--TGTR----ISAIFGLGLAYAGTQRQDLMS-LLSPCLDD-
DKEKMEFIGIVGLALGLIFIGSCDPELSTLFVQ-TLIQR---------------------
------------------------GTA---------------AS--ESHARFLHLGLGLL
YLGKQDAAELALETLKA--I--EGKGGEYARLTVEACAYAGTGNVLKVQNMLHFCSDG--
-----------------------------------------------------------Q
EN----------------------------------------------------------
-------------------------------PHHGLAVLSIALIAMGEELGSDMCLRMFD
HLLQKGNVHIKRAIPLALGLLSPSNPR-IAIMDILSKLSHDNDPEVAQGAILSLGLIGAG
TNNARIGGMLRALAVFYGKD-VHLFFVRIAQGLLHLGKGTMTINPYHSDR-------TLM
SPVAVGGLLALLHAGLDIKNILSTQSHYLFFSIVCSMYPRMLMTLD-EDLKPLPVSVRVG
QSVDIVGLAGKPKTITGFQTHTTPVLLGYNERAELATDDYIPLTNILEGIVILKP-NPNA
SVTSPLASKKN
>Entahist
M----------------------------------------------------SRPTSKT
PVEINEDDQLKEEIELLVKRIQDPNIEIS-TSAIELLRKTLRGDNTSSSTTLPKTTKFIR
PYLDQLKQFHSQLT--NGE---------------LRQSLADVLSVLVMTNGEKG--ESLK
YKLLGHL--------DDLGQWGHEYT---------------------------------R
NLTGEVVDVWQQQK----------------------------------------------
----DLLIPIAQKLIEFHIEHNAEQDAVDFCIETNNLAMLEQYSEKARFDKLLLYASSCA
AYYPEPQDKQIYQFLLHIALKQHKYSDAIRLMLKANDFGGLNQIIE-E---NQN------
NQANLMQIGYLLSRIRDEN-IIN-------------------LIQNETVKTALGNSNLNK
YFTE-LINALGLKEVKTPEQICTSAPLP---SRL------------------TVSQKP--
EPQDSKDMGLCVADCLANAGFGYDSLIH--AN-------------NGEYVITGRSERQIA
A-----ASGMGLIHLWRPE-DVEQFTSFI-GSDSMYVRAGALLGIGTCCSG-VKS-DVDF
AQVFLSDKL------GAET-SAIER----KLSIFGLGLAYAGTRKTEMKE-TLIAVLNDI
NAVGFETVGHAALALGLIFQGTMDGDIADQILS-IIFSN---------------------
-----------------------DGNVDF-------------LK--SVSCKMLVIGLGLL
HLCCGESASLVMDTVRA--L--PSPVNQYAMLVVSSCAFAGTSNILKVQQLMEACGKHDE
-----------------------------------------------------------D
DE----------------------------------------------------------
------------------------------TKACGVAVIGVALALMSDEFSTELSTRLIN
EVQRYGEPSVKRYVPFALALTSIGKPK-VGLLEQLTRLAHGSDLIAARNAILSIGLVSAG
TQATRAISLLDQLAAFFVNDHQSLYCVKVAQGLVHLGKGTIGINPMYSDR-------FIM
DPISLAGILIFIFIGGEGMERISGLNTYIINALCLAMKPRMFMPID-ENGKVVETSCRVG
VAVDVAGQAGSPKTITGFQTHNTPVLIGVGERAELAVDDYSSLSSVLEGIVLVKH-N---
-----------
>Filanola
---------------------ASKDKKID-------------------PKKKKNEKEKQE
EELSEEDLQKKEELELLVERLQDPEQGIA-KIALTTLITEIK-TATTSMTSVPKPLKFLS
PHFEKLKTVFTTYP--AGE---------------NKVLLADILSVLSMTLGKPGTRESLH
YKQQGSL--------NEIGSWGHEYI---------------------------------R
NLSGEVAELFQQRQDEE----K--------------------------------------
--PVDDLILLVDQIIPFDMQHNAEHEACDLLIEVELLDKILPYVDEHNYSRVALYLCSCA
QYEPEPEDRVILKVALESYRKVQKWPDALRVALRMNDSQLAKEIFD-S---CT-------
DVNTKKQLGFMLGRHHVYL------------------------DSEDPYTELINNTRLSE
HFLA-LGTDLEIMEAKTPEDVYKSNLNE---NR--------------------GFATN--
VDSAKQNLASTFVNAFVNAGFGQDKLMT--EEG-----------SGNKWIYKNKEHGMMS
A-----AASLGMILLWDVDGGLTQIDKFL-YFQEDYIKAGALLAVGIVNSG-VKN-DCDP
ALALLSEYL------ENPS--ANIK----TGAILGLGLAYNGTARTDICD-LLLPIIEE-
GSSSMEILGLTGMSLGFIFAGTANPDITAAICG-TLMEK---------------------
-----------------------DEAS---------------LN--VSHARLLCLGLGLL
YLGKQELAEVTIETLKA--L--THPIGKYAALTVETCAYAGTGNVLKVQQMLKICTDHLE
-----------------------------------------------------------T
AN----------------------------------------------------------
-------------------------------MHQAVAVLGIALIAMGEEIGTEMSFRAFD
HLLQYGEPVIRRAVPLALGLLSISNPR-ITVMDTLSKLSHDSDEEVSYGAILGLGLIGAG
TNNSRVAGMLRNLAQYFAKEPNHLFLVRIAQGLVFMGKGTMTLAPYHSDR-------FLL
SHIAISCILAVLHSCTDIKNTILSKSHYLLYCLVGAMSPRLLMTFD-ENLKPLPVSVRVG
QAVDTVGQAGRPKTITGFQTHTTPVLLGYGERAELATDEYVPITSVLEGFVILKP-NPN-
-----------
>FontBI
------------------------------------------------------------
------------------------------TAAGSSA------TSGSSVSAGSNPLKFLL
KFYTGLTQVYKTWK--SADALGSSSLTKSCWAVGLGVDFADILSFVSMISGEPEARLVLH
YRLEGTV---GDATGKALAEWGHEYI---------------------------------R
FLMNEIIDEYTHRFDQL--HGEATEDDGFD----------------------QMDVEGNL
KVEAEDLLKLARDIVPYCMSHNAEVDACDLLMELESLELLEPFVDRINCDRVCNYLISCV
DYLPDPEDSMVLRSVYTIFMSQGRLCDALVVAVRLQDPLLVRKTFLDA---SA-------
DQSTRRQMALMLGSMQVDV-LSELPCGT-AGVEAGLA-AMVDEAELQELTDSLNNSHQTK
HFLK-LAQELEVLEAKSPEDIFKVHLET---QQR------------------ASSTAN--
VP----TVVNAFVSAFVNAGFQSDRYLV--GQDLSDLSLGVTPRGARTLPYNNLHLGNQP
AARTIVAAALGMLSMWDIDAGVALLDPLL-TGD---MSEGAVFGLGLVSSN-VRH-QMDI
LFLMLSGYL------ESDD--PQVV----RSAVLALGMAYSGSGRPDVAD-LLCNILAD-
PSQPFDLCCFAGLALGLVQAGTADGESIAAFLD-ALICR---------------------
-----------------------DQQASACTGPTAAAPGGAALS-SDPCSHFLVLGLALL
LLGQQEKARSIIEVAKA--LS-DKELMRMIQALVPGCAYAGTGNVLQIQQLLHMLTEPLT
PAPKEGAAAAATAEAEEAEEAEEAAMAAATEAAAGAESTTPAKSTAAGAQVTDVPDSDEE
DAGSEEPASITARLQQAVSNSRNVQPRERKLFGELLDEELELNDEAPAGDSTRKFLLDFQ
SLTRGIDPAAAAADAQGSDGDGDDDAEAPSHPHQAFATLAIGLIAMGERIGVEMSLRMFG
HIMQYGSPDARRAVPLAISLIHASDPRDIAVIESLSRYSHDDDLSVGYAATFSLGMIGAG
TNNARIAQILRQLVGYYQSPSTGVQCVRIAQGLLHMGKGLITICPVMMRHGGGSGGGSIL
SPAAVGGLMTALLAVNQPDNTIFGKYPHLLMMLSLAMRPRMLITLDAESLSPLEVPVRVG
QAVDTVAQAGRPKAIAGFQTHKTPVLVASGERAELASEEYIPVSSLLEGIILLKK-NPSY
-----------
>HomoSapi
MEEGGRDKAPVQPQQSPAAAPGGTDEKPS------------------GKERRDAGDKDKE
QELSEEDKQLQDELEMLVERLGEKDTSLY-RPALEELRRQIR-SSTTSMTSVPKPLKFLR
PHYGKLKEIYENMA--PGE---------------NKRFAADIISVLAMTMS--GERECLK
YRLVGSQ--------EELASWGHEYV---------------------------------R
HLAGEVAKEWQELDDAE----K--------------------------------------
-VQREPLLTLVKEIVPYNMAHNAEHEACDLLMEIEQVDMLEKDIDENAYAKVCLYLTSCV
NYVPEPENSALLRCALGVFRKFSRFPEALRLALMLNDMELVEDIFT-S---CK-------
DVVVQKQMAFMLGRHGVFLEL-SED-----------------VEEYEDLTEIMSNVQLNS
NFLA-LARELDIMEPKVPDDIYKTHLEN---NRF------------------GGSGSQ--
VDSARMNLASSFVNGFVNAAFGQDKLLT--DD-------------GNKWLYKNKDHGMLS
A-----AASLGMILLWDVDGGLTQIDKYL-YSSEDYIKSGALLACGIVNSG-VRN-ECDP
ALALLSDYV------LHNS--NTMR----LGSIFGLGLAYAGSNREDVLT-LLLPVMGD-
SKSSMEVAGVTALACGMIAVGSCNGDVTSTILQ-TIMEK---------------------
-----------------------SETE---------------LK--DTYARWLPLGLGLN
HLGKGEAIEAILAALEV--V--SEPFRSFANTLVDVCAYAGSGNVLKVQQLLHICSEHFD
SK----------EKEEDKD----------------------------------KKEKKDK
DK----------------------------------------------------------
-----------------------KEAPADMGAHQGVAVLGIALIAMGEEIGAEMALRTFG
HLLRYGEPTLRRAVPLALALISVSNPR-LNILDTLSKFSHDADPEVSYNSIFAMGMVGSG
TNNARLAAMLRQLAQYHAKDPNNLFMVRLAQGLTHLGKGTLTLCPYHSDR-------QLM
SQVAVAGLLTVLVSFLDVRNIILGKSHYVLYGLVAAMQPRMLVTFD-EELRPLPVSVRVG
QAVDVVGQAGKPKTITGFQTHTTPVLLAHGERAELATEEFLPVTPILEGFVILRK-NPNY
DL---------
>Monobrev
MDTSTD---PVPPTQ------NGQDKDKEES--------------KTTEETIDGVPEVKD
EDLSDDDRQLKQDLELLVDRLEDADTSLH-RPALEALRTHIR-SSTSSMTSVPKPLKFLR
PHFARIKAIHANIS--DPE---------------NKKFAADVASLMAMTFDDD-SRECLQ
YRFLGSN--------EALASWGHEYVKYGPHCLSGAHVQAAGLNPTNPPSLSPPHPHLLR
HLQAEVSAEYKVRVTAE------------------------------------------P
PAAVDDLIVLVEEIVPYFLQHNGEPDACDLLMEVDRLDLLERFVDENGHQRVCLYLLSCV
PYVAEPEDQVLMETALKVYLKYKQWPQAMQMALKLNVTETIRGVFK-Q---CD-------
SKLMRRQLAFMLGRQQYYFDVEEELDG-----------IEDDDDELEKLRDLMANTFLNE
SFLA-LGRELDIIEAKSPDDVYKTTADG--------------------------AAGV--
ANSARANLASTYVNGFVNAGFGMDKLILGSEE-------------GAHWMYRNKDRGIMA
A-----AASLGLVLLWDVDGGLTRIDPYI-ESDNEYIKAGALLAVGLVNST-VRN-EHEP
ALALLQDYI------TDKK--SIYQ----VGAIQGLGLAYAGTAHEYVTE-LLMPVLES-
TDNNMEVLATTALALGQIHAGTANGDVSEAIVQCMLLQE---------------------
-----------------------GPKL---------------LK--ETYARFLPLALGLI
YLGKQQDAEVVLATLET--L--EGPFGKVAQIVVEACAYTGTANVLKVQKMLHVCSEHFD
TS----------------------------------------------------KEGAEK
DD----------------------------------------------------------
-------------------------------LHQAYAVVAISMIVMGEEVSVEMALRTMQ
HLLQYGEPVIRRAVPVAMALMCASNPD-LAVLDILSKLSHDADAETAYNAIMAMGIVGAG
TNHARIADLLRHLAQYYSKDADVLFIVRTAQGLLYTGKGSITVSPVHTER-------TLV
SPPAVAGLLTFLLGLLDAKNVFLKDGHCMMYSLALAMYPRILSTFD-EELNPLNISVRVG
QAVDVVGQAGKPKTITGFTTNNTPVLLGYGERAQLATEEYKAITPILEGFVIVQK-AAED
TQTA-------
>PCBtrin
------------------------------------------------------------
--LSPEDAELKENLELCVERLEDKESQIR-KNALETLRTTIR-SSTSSMTSVPLPLKFLA
PHFDNIKKIHEKMV---GD---------------EKPLLADIVSVLAMTMGKEGERESLG
YKLIGTK--------EAFVSWGHEYV---------------------------------R
NLSGEIGIEFHERLDRN----E--------------------------------------
--NVEDLISLVKEIIPFNLAHNGETEAVDLLLEVDQLDLLTEFVDLSNSQRVILYLNSCS
SFVPEPEDAHILEESFKICFKFNLFCDAMSVALKLDDKDKILQVFH-A---AKSSGDEKK
DASMQAQLALMLGRQRRFV-LEE-------------------GEADETCVNFANNTNLSQ
YYSQ-ILESLEILEPKLPADVFKSHLAE---AR-------------------GLATTS--
TDSARQNLASTLVNGLVNVGLRKDKLAT--ED------------EESKWLYKTKDAGLIT
A-----CASLGLVHLWDVDGGFEALDKYL-YSEDRFIKAGALLGMGVCNCG-VRH-DCDP
ALAMLQEHL------ENADASVEVK----MGAILGLGLAYVGSDRAEVRE-LLLPLVVD-
PEQPIEVCAASALALGLVFAGSADDEVTQDILL-ALMDR---------------------
------------------------------------------------------------
------------------------------------------------------------
------------------------------------------------------------
------------------------------------------------------------
------------------------------------------------------------
------------------------------------------------------------
------------------------------------------------------------
------------------------------------------------------------
------------------------------------------------------------
-----------
>Polypall
------------------------------------------------------------
--LSPEDEKLKTDLELLVERVRDTNAEIV-MASLEALKAEIK-SSTSSMTSVPKPLKFLR
PHYQTLLDSYKKLS--EGK---------------QKKSLADILSVLAMANGNEETRDTLK
YKLLGSG--------ESISSWGHEYV---------------------------------R
HLAMEIGVEYDIKKEEN----Q--------------------------------------
--SVDDLLLLVDEIVPFQMAHNAEPEACDLLLEVEQLTKLFNYIDENNYTRVCLYLTSCA
YYVPGPEDINILKIVVEIYIKAKQYPDALRVALKIDNNDIITNIFK-L---AEN------
NKSTLEQLAFIASRQKIVP-N---------------------NFDVSPVSDIINNTKLSE
YFLN-LATDLDVREPKLPEDIFQSHLEN-------------------------TTGTA--
PESARINLASSFVNAFVNCGFIKDKLMA--DD--------------EKWWYKNRDLGIMS
T-----VASLGMVYLWDVDNGLSKIDKYL-YSTDENAKSGAILATGMMSCG-IRN-DVDP
VIALNVEHL------TNPS--VTIR----TAAVLSLGFAYVGTRREDLQS-YIVPIIED-
NTIGMELVGIAALSLGLIFVGSCDDTLSTLFVQ-TLMTR---------------------
-----------------------DKTS---------------LN--STYCRFMHLALGLL
YLGKQDEAELTLETLKA--I--EGAPGEYARLTVEACAFAGTGNVLKVQNMLHFCCDG--
-----------------------------------------------------------K
EN----------------------------------------------------------
-------------------------------PNHSLAVLSISLIAMGEELGSDMCLRTFD
HLLQKGNINIRRAIPLALGLLSASNPK-ITVMDILSKLSHDTDPEVSQGAILALGLIGAG
TNNARIGGMLKALAVFYSKE-THLFFVRMAQGLLHLGKGTLTINPYHNDR-------TLM
SPVGVSGLLVLLHAALDIKNLLTTKAHYLFYSIVMSIYPRMLMTLD-ENLKPLPVSVRVG
QSVDTVGQAGKPKTITGFQTHTTPVLLGFNDRAELATDDYIPLSSVLEGIVILKP-NPNA
T----------
>Sexangul
------------------------------------------------------------
------------------------------------------------------------
------------------------------------------------------------
------------------------------------------------------------
------------------------------------------------------------
------LFPLAKVVVSFFMSNNAEPEAVDLLLEVERLAEVVSFVDDANFERICLYLISFA
SYIPEPDNTAVLRTALDIYRSQAQHIDALRLAIRLDDRALVKEIFM-SDAIAS-------
NPPLQRQAAYVLGSQHLFL-L---------------D-VEEEDSLDPEVVAALNQTNLFE
RFIA-LAEDLDVLDPKTPDEIYKTQLDD---KRA--------------------TFAG--
VDSARQNLAKTFVNAFVNAGFGHDTLMT--GE------------SANKWIYKNKDHGMMS
A-----AASLGMVLQGHVDDGLAQVDTLLEFGSEDYVKAGALLAIGVVNCG-VRH-EVDP
AVALLADYV------DEGS--DVTR----VGACLGLGLAYCGSAREDIVE-LLKPSLES-
--ETIHVAAFASLALGMVMVGTADADVAEAILE-ALIER---------------------
-----------------------SEST---------------LA--DTRSRYFSLGLGLL
FLRRGDEADMALATLSA--L--PGDAGEYARLTLETCAFCGTGNVLKVQSLLGMIAEANA
AA----------AERELAAKEA-------------------------------EEESKDK
DKKKADGASAG----------------------------------AAAGSSS--------
------SSSSSSSXXSSSKGGKKHAAEASPHSPAALATLGLAIVSMGEDLSRDMSKRMFE
HLLAYGDVDTRRAVPLAMALTHLSNPE-PSVVDVLGKLSHDSNAAVAQGAALALGLVGAG
TNNARIGQMLRALAAYRHREPAHLFAVRVAQGLLHLGKGTMTLSPFQSHK-------LLP
SRVALAGLLVAFHSFLDLDGIIMGPTHFIMYALSAAMRPRFVMTVD-EEGNELHVPVRVG
DAVDTVGQAGKRKQITGFQTRSTPVLLSPNERCELATDEYLSYTPVLEGIVVLRV-NSDA
PEKTP------
>Sterramo
------------------------------------------------EAPKKKDEKQEE
EELSEEDQELKTQLELMVERAKDIDEGVA-SLALSTLQTEIK-SSTASMTSVPKPLKFLR
PHYEGLKAFFEELQ--EGA---------------NKQALADILSILAMTMAAEGTRESLN
FKLKGQK--------VDIGSWGHEYV---------------------------------R
NLAGEIGHEFQQRQQDH----K--------------------------------------
--SVTELLELVEDIVPFNMKHNAEPEACDLLMEVEQLERLLNHVDENNFERVVLYLKSCA
DYVPEPEDAQVLKIALEICKKMGREPASLQLAIRLNDMDEVNRIYE-N---CK-------
DRIVKQQLGFILARQNLF--I---------------------EEEDEELVDIINNTNLSE
RFLA-LAGDLEILEPKTPEDIYKSHSSE---SRT------------------QNFGTN--
VDSARQNLASTFVNAFVNAAFGTDKLMT--DK-------------DIKWIYKNKEHGMMS
A-----AASLGMILLWDVDGGLSEIDTYL-YSQEDMIKAGALLGVGVVNSG-VRN-ECDP
ALALLSEYI------ESTN-VAIMR----IGAILGLGIAYAGSYREDLQD-LLIPIFDE-
EDASIEVISITALALGMIFVGTANGEISSCILQ-VYLEK---------------------
-----------------------DETS---------------LK--NTHTRFLSLGLGLL
FLAKQEEADVTLETLKA--I--SGEVGLYASLTVETCAYAGTGNVLKVQKFLAVCAEHPE
-----------------------------------------------------------D
ET----------------------------------------------------------
---------------------------T---FHQGVAVLGIAMVAMGEDLGRAMAVRAFN
HLLQYADPIVRRAVPIALGFLYIGDPE-ITVMDTLSKLSHDQDEDVAQGAIFALGLIGTG
TNNARAAKLLANLSSYYFKAPNHLFVVRLAQGLLHMGKGTLSASPYHSQG--------LM
HRVAVSGLLTVMHSLLDIKNHLLGKSHYMLYTLVCAIYPRMLTTFD-EELNVLNVPVRVG
KAVDVVGQAGHPKTITGFQTHTTPVLIGHGERAELATEDYKPVASTLEGFVILRK-----
-----------
>Thectrah
-------------------------KDEEKK-------------TTTSKTTATASLVDAE
PELSEEDAKLKAKLDELVVALGD---GKT-LETLAELTEVVK-SATSSMTSVPKPLKFLR
EHHAGLMELHAGAE--DGSE--------------FAGKLADLLAIVSMAVVTE-ERLVLK
YKLAGEL---------EVESCGHEFI---------------------------------K
TLVKEIGEEYEARVGGG----E--------------------------------------
--GVDDLNALVDLVLPFYFRTRAEAEGVDLLLEVERLEDVLPFIDEDNYVRVADYLLQTA
NYLLEPDDNAARKVVYDVYMAQDQKALALRVAILMNDRELIAGVYN-S---VDA----EA
DAGLKKQLCCMLGAARVYLAD---------------------HEDDEDLLALMGNTLQME
HFRT-LARELDVVEAKTPEDIYKSHLETI--AR-------------------ASGAGA--
VDSARANLASTFVNAFVNAGYGSDKLMT--VE-------------DSKWVYKNKDHGMMS
A-----VASLGMIHMWDWESGNTEMDKYT-YSNESYIKAGGMLAIGLVNCG-VRA-TFDI
AYALLEEAL------SEED--ETVR----LGAILGLALSYAGQNTDEALE-ALTPLITD-
SSQSMEISCMASLALSIIFVGSCNADIAESIFQ-ALLER---------------------
-----------------------PEAD---------------LH--SPFALYMCLGVGLV
FLGQKEAAEVVLELAQA--I--PEHLQKVGMLLIETCAYCGSGNVLKVQKMLHMCSEHLG
E---------------------------------------------------------EE
DA----------------------------------------------------------
-------------------------------LHQAVATIGIALIAQGEELGSEMALRAFN
NLLQYGEIEIKRAVPLALGLLYASNPK-MAVVDTLSKLSHDADEQVAQGAILALGMAGAG
TNSARIAAMLRELAAYYSKDANSLFVVRIAQGLLYMGKGTMTLNPYHSDR-------LLM
NNAAMAGLLSVVFTSLNLKDTLLGKSHYLLFLFALAMRPRMLMTFN-EDMEQVYTAVRVG
DAVNTVGLAGQPKTITGFQTNDSPVLMEYQQRAEFANDAYTAYTPVLEGVVIVKA-NPES
E----------
>VannDIVA
------------------------------------------------------------
--LTAEELEKKENIDMMVLRLSDPDAAVQ-LGAIEALRGEVK-SLNTSLSSIPLGLKFLR
RHYAGLKEAYAATA--AAH---------------NKVLLADILSVLAMTVAEEHSLESLR
FRLEGSQ--------DTIDTWGHEYV---------------------------------R
NLSAEIAAEFATRSEAG----A--------------------------------------
--DVQPLLDLVAKIVPFNMRHNSEPEACDLLLEVERLADVVEHSDEQNCERLCLYLLATA
RYCPEPEDREILRVVLAIYRRNGRLPGALVAALLLDDMEEARAVYA-A---AP-------
AGSARLQLAFILARHQGPA-F---------------------DEEDERLQATLGNVQRHE
FYKA-LGRDLDVLEPKAPRDIYKTHLLD---NRHA-----------------SSLAQT--
MVSSKQNLAATFVNAFVNLGFGTDALLRLHEEE----------AGEASWVYKNKEHGRTS
A-----AASAGLVYLWDVDEGVNRLDVFL-ETDDEHIKAGGLFGVGLVHAG-VRQPDVDM
ADLYLQDHL------AAEE-PARQR----LGAVLGYGAAYAGTAREDLLG-LLVPPLLE-
EGADMELRGAAALALGQIFVGTCNAEAAGAITE-ALLAR---------------------
-----------------------PEEE---------------LR--SPHARFLCLGLGLL
YLAQQSRADVTLATLAA--L--GEPVARYAQTTLETCAYAGSGNVLKVQELLHACGAAEE
-----------------------------------------------------------A
AG----------------------------------------------------------
-------------------------------GHQAVAVLGIALVAMGEEIGCEMAIRTFN
HLLQYGEAPLKRAVPLALGLLSVSHPR-LEVVDALSKLSHDTDADVAQSAILALGMVGAG
TNNSRIAGLLRQLSAFYCKDANQLFMVRVAQGLLHLGKGLITLDPYHSHG-------MLM
SKVAVAGLLAVLHACLDYDGLIHGSAHHLLLLFTCAARPRMLLTLD-EDLQPLEVPVRVG
QAVDTVGQAGKPKTITGFQTHSTPVLIAFRERAELATDEYIALSPYMEDCVILQP-NPDF
EQ---------
>Pessonel
----------------------------------------------------AKKSDEKE
AEMSEEDKLLKKELDTLVQDIVECNNNSELHSLLKKMAEHIQ-SSTSSMTSVPKPLKFLR
GHFEKLKSKYNTIE--ECE---------------MKKLFADILSVLAMTIDGE---DSLA
FKLAGAA--------KDVTAWGHEYM---------------------------------R
TLAGDIAQEYQKRKENE----E--------------------------------------
--KIEDLLVLVNVMVPYYVAHNAESEACDLLLEVERVDEIKAYLDKDNFERVCRYLASFA
NFVPEPEDAQVLQIVLDLYRQYGKLCDALRYAIRLGQRATARDLFN-S---VPKE-----
DTTTKSQMAYMLGEQRLFI-LDDDAD---MDDDAAXD-ADMDDDALEALQRKINNAHISE
AFLI-LAEDXDVLEPKLPKDIYKSHLEN---TNN------------------NINQTG--
VDSARQNLASTFVNAFVNAGFGHDRLMT--DN------------VGHEWIYKNKEHGMMS
A-----AASLGLVMLWDVDGALSQIDTLLEFSSEKXIQAGALLSVGVVNSG-VRH-EVDP
ALALLCDYL------EDES--APVQ----QGALLGLGLAYAGSERQDVLE-LLVGVLEN-
DATPPAAIGHAALALGLVFVGSGNALASETLTT-LYIEN---------------------
---------------------DADSAL---------------LT--STHLRFVALGLGLV
FLARQDEADVTVETLAA--A--NNG-AAYAKLTVQTCAYAGTGNVLRVQELLHTLAREIP
-----------------------------------------------------------P
ED----------------------------------------------------------
---------------------------APEAAELGVAVLGVSLIALGEPVGEEMSRRMFE
HXLQYGEPAVRRAVPLALALSNLSHPD-VXAVDTLSKLSHDASPAVAQGAILGLGLVAAG
TNNARVAGLLRALASYYHQEPTHLFAVRIAQGLTHLGKGLMTLSPFTSHN-------LLV
SKVALGGVLAFLHACLDLENLVLGKFAHLFYTLVTAMRPRMLITYD-EQGNVLNVPVRVG
QAVDTVAQAGKRKEITGFQTHTTPVLLAHGERCELATDEYIAVTSVXEQVVILKE-NPN-
-----------
>MayoBSH0
---------PDSMKRENAMAV--QDDDDD------------------SSKKSSKKGKEAE
DELSEEDRELKEKLELLVTRSQDSDAGVQ-KLALESLRTEIR-SSTSSMTSVPKPLKFLQ
PFYAPLKEFFLAAS--SCEE--------------NQLLLADILSVMAMTMASEGSRDLLR
FQLLGSR--------EDVGLWGHEFV---------------------------------R
NLTKEIQEEWNDEE-KE----K--------------------------------------
--NLDDLKALVHQIVPYNMSHHAEHEAVDLLTEVDMLDEIIQHVTKHNYGRVCNYLVRCA
SYFAEPDDTEVLKVALNIYKTMEQIPEALYLAIRLRDTDTIQELFDGA---AE-------
DPALQRQLAFMLSRHLTFAEI---------------------EADDEVVMDILTNSNLTE
YYLS-LARDLDVTEAKTPDDIYKMHLVE---SR--------------------NTTQT--
VDSAMQNLASTFVNAFVNVGFGHDTLVS--ED-------------GHKWIYRNKEHGMLS
A-----TASLGMVLLWDAENAVNKIEKYT-RASDNFIKAGGLLGIGLLNSQ-IRN-ECDP
ALAVLSDFV------DDPT--NVVR----ASAILGLGMAYAGTAREDLQE-MLLPTLED-
DKSTMDIVGAACVALGLIFVGTTNGDLTEAFAT-LLMTK---------------------
-----------------------SEED---------------LK--STHSRYICLGLGLL
YLNRRELVEVPLMSVDSELL--PEGIRKYAALTLQTCAYAGTGDVLMVQRLIAACGEHLD
E---------------------------------------------------------DA
DT----------------------------------------------------------
-------------------------------SHQAVAVLGIALVAMGEELGSSMLLRMFD
HLLQYADLPVRQALPLALGLLSISDPQ-LGVMDTLSKLSHDQDNQVAQSAVLALGLIGAG
TNNSRIAGLLRQLSSYYGNNAGTLFVVRLAQGLLHAGKGTMSLNPFYNDR-------LLM
NPVGVGGLLVVLHSCLDMENIILGSHHYMLYHIVLAMFPRMLMTFD-EELNPLVVDVRVG
QAVDTVGQAGKPKTITGFQTHTTPVLLLAGERAELATDKYIAVNKNLEGFIILRK-NP--
-----------
>TricAmI7
------------------------------------------------------------
------------------------------------------------------------
------------------------------------------------------------
---------------------GHEYV---------------------------------Q
HLSAEIAAEYDDKGAEP----K--------------------------------------
------IMALVEEIVPYYVTHNARPEACDLLLEVEQLEKILEFIDEDSYHRICIYLIQCA
NYLPGPEDKKVLDIVRNINKKVGNIPGEMRVALQLDRKDYVKEIYE-N---CT-------
DPNMKRQLAFMLARQHYFD-LINDDDDMDMDDEDEEEFDEAQEELNEELTGIVTNSKLSD
YFLQ-LAKELDLMEPKTPEDIYKTHLEQ---TR---------------------NATR--
VDSARQNLASTFTNGFVNAGYRNDTLMS--GE------------ASNTWIFKNKEHGMMS
A-----TASLGLINIWDIEGGCQKLDKFM-YSNQDYIKAGALLGIGIVNSG-VRD-AYGA
ALGLLREPL------EENK-SGTVK----TAAALGLGIAYCSSGNEDIKE-LLLPLLEG-
-SNTMEVTAHYALALGLVFAGTCDGDITETLLA-TILDK---------------------
-----------------------GETG---------------LS--STWARFLSLALGLL
YLGKQEAAEVVLETLKG-----DKPFFKFSYYTVDTLAYAGSGNVLKVQEMLHACSEHLE
-----------------------------------------------------------K
DD----------------------------------------------------------
-------------------------------EFQSVATLGIALISMCEEIGADMVIRSFD
HLLQYGELNIRRTVPLALGLLRVGNPE-ITVMDTLSKLSHDHDGETAMGAILSLGLIGAG
TNNSRIAQLLRNLAVYYNKEPNHKFLVRFAQGLLYMGKGTIGLQPFHSEG-------NLM
SPVAVAGLISVMYACTDFKNIILGKAHYLLYLISLSMYPRILMTFD-EEMNPLQVTVRVG
QAVDVVGQAGKPKSITGFQTHQTPVLLQHGERAEMANDEHIPLSSVLEGFVILKP-NP--
-----------
>Neopaest
-----------------------------------------------EEKKGKEKKKEKL
DELSEEDLELKADLEMLVQRVQDADEGLQ-KAALDQLSEKIR-TSTSSMTSVPKPLKLLR
PFYAPLRSHLLEY---KGS---------------NAKQLADVVSVLAMTMAEEGSHDALN
FKLQGSL--------EEVGLWGHEYL---------------------------------R
HLSREIGEEYSSRVEKA----EG-----------------------------------DA
EPELDDLMELVSQIVPYNMTHHAEHEACDLLMEVGKLSMIKDLVDEKNYSRVCLYLQAAS
NYVPEPEDTEILSVVLSLYKKTNQLCDALTIALKMNDVEETKAILE-S---TE-------
DEAMKKQLCFLLGRHHMFE-I---------------------ETEDDELDTIIGQGSLSE
NFIS-LGRELDVAEAKTPEDIYKSHLVE---SR---------------------FTST--
GDSARKNLADTFVNAFVNAGFGQDKLMS--TD-------------GAKWVFRNKEHAMLS
A-----TASHGMVLQWDVLNGINVMDKYT-HFKDDYVKAGALLGVGILNSG-VRN-ECDP
ALALLAEFV------ENES--KVLR----VSAVLGLGIAYVGSNREDLLD-ILSPLLEE-
SELPMEVFGMVCLALGMIFVGTSNANISFLIYD-ALNNR---------------------
-----------------------DDEA---------------LK--STYARFACLGLGLL
YLGKQEEVEVTVELAKS--L--SSVISKYAVLTVETCAYAGTGDVLKIQEMLHTCTDHIE
K---------------------------------------------------------AD
EA----------------------------------------------------------
-------------------------------AHQAVAVIGIALISLGEEIGSDMSLRTFN
HLLQYGEPVIRRAVPLALGLHSTSNPR-LDVMDTLSKLSHDHDNDVARNAILAIGMIGAG
TNNSRAAQLLRDLFVYHYKDTATVFIVRVAQGLLHMGKGTMSLCPFHTHK-------FLM
DRVAICGLLSVLHSGLDMTNLILGESHYLLFLFVLAMNPRMLMTFD-EEMNQINVDVRVG
QALDTVGQAGQPKTLTGFQTHKTPVLLGSKDRAELATDEWISLSKFLEGHVILKK-NPDF
-----------
>Paraatla
-----------------------EKKEKE------------------KEKKDGKKKGKEE
KEMAPEELELKLDLEMLVERVQDADPEVQ-KAAIRSLVEKIR-TSTSSMTSVPLPLKFLS
PFYSQLRE-FSLAS--SGP---------------NSKELSDLISVMAMTMAEDNSHDALN
FKLKGSI--------EEVGIWGHEYL---------------------------------R
HLAREITEEHNNR--EG----A--------------------------------------
--NCDDLMTLVDQIVPYNMTHHGEYEACDLLMEVKRLPMIVDLVDETNYSRVCQYLLSCA
LYDPDI-DIEIYDVVLSMYKKMKQYPDAMIVALKIQNLDEIRQILE-T---CE-------
DDAVKKQLCFLLGQHHMFE-I---------------------ETGEEELDAIISQASLSE
HFVS-LGKSLDVAEAKTAEDIYKSHLVE---SR---------------------FTNV--
VDSGRRNLADTFVNAFVNAGFGQDKLMS--TD-------------GAKWVYRNKDHARLS
A-----TASLGVVLQWDVLNGINKMDPFT-HMQDDNVRAGALLGIGLLNSG-VRN-ECDP
ALAVLSEFV------DDKN--PQMR----ISSILGLGLAYVGSNREDLMD-ILTALLEP-
SDSPPEVFGYVCLSLGMIFAGSCNGDITELIVD-ALMRR---------------------
-----------------------DDAS---------------LK--STYARFACLGLGLL
YLGKQEQVELVVDTVKT--L--SPLISKYAMLTVETCAFAATGNVLKVQEMLHACTEKIE
------------------------------------------------------------
DS----------------------------------------------------------
-------------------------------AHQAVAVIGIALISMGEEIGSDMCLRSLD
HLLQYGEPVTRRSVPLALGIHSASNPR-LDVMDTLSKLSHDHDIEVARNAILALGMIGAG
TNHSRAAQLLRDLFVYHYKDSATVFIVRVAQGLLHLGKGTMSLSPFHTHK-------TLV
DRVAMCGLISVLHAALDMSELILKSSHFLLYLFVLAMHPRMLMTFD-EEMNEIQVDVRVG
QALDTVGQAGKPKTITGHQTHTTPVLLAYGERAELATEEYISLTKCLEGHVIIRK-NPDY
-----------
>VexiDIVA
---------------------GKGSSSSS------------------LEKKENKEKKNKE
DELSAEDKELKENLELMVTRAQDPDNGVA-KLALNSLIDAIK-SSTASMTSVPKPLKFLR
PHYDTLKKIFHTEKINDAE---------------NQKMLGDIISVLAMTMSSGGRRESLW
YKLRGKI--------DDVGSWGHEYV---------------------------------R
HLAKEIGEEWQEQTMDDDDDDKATTDSNAPQSTTTDSSSSSSSPTQATTTSSATDEQPKL
SISLDELTELIDQIVHYNMGHNAEHEACDLLMEVEQLEKVEKFVEPENYERVCLYLLNTA
EYVAEPEDTTILRVVLTIYKKLERWPNAIRTAKKLSDKETVTNTFL-Q---CK-------
EKVMKRQLAFMLAQQRRFD-VASHDD-------------IFDDDDFDELEPILLNSNLHT
HFKS-LARDLGVMAAKKPEDIFKQHLVG---TR-------------------SSSSAN--
VDSARGNLASTYVNAFVNAGFGNDKLLG--DD-------------ANKWIYRNKDHGMIA
A-----TASLGMIHMWDVEPLLTVIDKYV-HSTNQHVKSGAYLAVGLVLSG-VYS-DVEP
AYAFFDEVI------NSDD--LATQQHTVISACLSLGVAYAGSQRDDLLE-ELKTLLEN-
DELSIAVSCTAALAMGLIGVGSEDGEATDAIVA-LLEEA---------------------
-----------------------SEQD---------------LR--SPHVRFACLGLGLL
YLCAQEGSQIPEMAVET--L--SPLIAKYCKVTLRTCAYAGTCNVLQIQQLLHICGSAAA
MQHKQ---QQQQASSSSSD-----------------------------------SDSSTK
DD----------------------------------------------------------
---------------DDDSTERREREQHIQTSHVAVSVIGIALIAMGEELGSQMCMRSFS
HLLQYGEEPIKRAVPLGIALLSISNPD-VGVSDTLSKLSHDNDVLTAQNAIIGLGLIGAG
TNNSRIAGMLRSLSAYYEKNPNVLFVVRIAQGLLHMGKGTITIDPFSSGQP------RML
NGASIGGILAVIHACLDMDNLILDEYHYFLYWLATAMYPRMLMTFD-ENLDMLPVDVRVG
TAVDTVGQAGKPKTITAFQTHTTPVLIRYGERAELATDEYKPLTDHLEGFVILQP-SDNH
-----------
>Endozona
------------------------------------------------------------
--LSEEDKRKKEELELLVTRSQDENPELQ-AVALSTMAKEIQ-TATSSMTSVPKPLKFLR
PHFQTLKTFFNTMP--DSNP--------------NKKSLADILAVLAITMGDENARESLR
FKIQGNI--------SQISPWGHEFI---------------------------------R
NLSGEIGAEYNASQDAA----AAP----------PSAT----PSTPAT----TTTTPPPA
SVSNSQLLQLVDQIIPFNMTHNAEPEACDLLMEVEQLPRIIDHVDTTNFERVCAYLIACS
SYVPEPTDTETLKVALDVYKKMEKFPEALRVALRLNDKDEIRSIYG-S---CY-------
DKTVKSQLAFILARQNLFE-VIT-------------------DEDDPQLQAILFNTNLSD
HFLA-LARELNVTEPRTPEDVYKEGADNPTTSRSAA---AAATT-------TAGAGAA--
VDSARANLSTTFVNAFLNAGFNTDKFVI--DP-------------ETKWIYKNKEHGMMS
A-----AASLGMILLWNVDLGINIIDPYL-YSREEFVKAGALLAIGILHSG-VKN-ESDP
AFAVLSEEL------NHSN--PQIQ----IGAILGLGIAYAGSGNEMLLE-PILGVFND-
PNASTEVVGIAALALGLIYVGTAEPRVSEPLVL-YLISKSYEIAPPEPATPATSTTTSTS
ATGAAATATGAAGAEDKAKDATPAESV---------------LKGANSFIRFVSLGLGLL
YLKRQEEADTVMETLLA--V--QGELGLYSQTTVETCAYSGTGNVLKAQHLISLCAAHLE
-----------------------------------------------------------N
QS----------------------------------------------------------
-------------------------------LHQGIAVLGISLIAMGENLGREMAARTFG
NLLQYGEIVIKRSVPLALGFLYLGDPD-VGVMDTLSKLSHDGDSEVAQSAIFGLGLLGAG
TNNARIGNLLRNLAGYYSKEAGHSMMVRMSQGLLHMGKGTLSLSTYHSNG--------VL
HPVAVAGMLTVLHSMLDIKSTILGKSHYLLYTIVTAIFPRMLMTFD-KDLKQIPVSVRVG
QAVDTVGQAGRPKTITGFQTHTTPVPIGYGERAELATDEYLSVSSTLEGFVILTP-NPN-
-----------
>StygNOMA
------------------------------------------------------------
--LSEEDLELKAKLELLVERTQDEVPEIS-RTALEALREEIR-TSTSSMTSVPKPLKFLR
PHYEKLKEFFNQGV--APQ---------------NK-XDGNIMAVMAMTMADPKKHESLE
FKLQGLR--------SDIGSWGHEFV---------------------------------R
HLMKEIIDKCGILTERE----AGKEEGEAGKAGGKEEVEKKEGGVPAF----DMEVDRKP
LPITPAIQELVDIIVEFFMKHNAEPDALDLLLEVGQTDKVMAHVEESNFARVCLYMTSCT
YFLLEPEYSGLMRLTLDIYMKFNKPADALRVAVKLGDQDAIDRIYR-G---CE-------
DPLMKKQLALILGSVYQHV-----------------------QEDDEELAALMNNKGLSE
RYLD-LGKDMDVLEPKSPEDVFKSHLVE---NR-------------------TSAGAG--
IDSARQNLAASFVNAFVNAGFRKDKLII--VEAA-------VDDKDVKWIHKNKEHGMMS
A-----AASIGLISLWDVDGGLAEVDKYM-YAKEDFIKAGCLLGVGILNCG-VRD-DCDP
ALALLADHT------SNYS-SLFVA----IGAVSGLGIAYAGSCRDDLMD-PLVAIIED-
----------AAXALGQIFVGSCHSAVSALLLA-TLLER---------------------
-----------------------GEEA---------------LG-KSSHTRFICLGLGLL
YLSQREAAETTLDALMA--V--PEAVGKYATLTVQSCAYACSGNVLEVQSMLQLCGEHPG
A---------------------------------------------------------EG
SS----------------------------------------------------------
-------------------------------SHQAVAVLGIAMVAMGEELGSHMAVRTLG
HLLQYGDPAIRRAVPLAVAMLSLSRPQ-VTTIDKLSKLSHDTDAEVAQNAIFALGLIGAG
TNNAKIALLLRQLSSYYYKDPNHLFVVRVAQGLVHLGKGLLTLSPFTGGG-------MLC
NRVALAGILATMHAFFDIKNTILGKHHYLLYHLVLAMRPGFMMALD-SDLKLLPVSVRVG
QAVDTVGQAGKPKTITGFQTHTSPVLLAAGERVELVSEEYLPMTDLLEGFVILKP-NPDY
KQ---------
>Cochminu
------------------------------------------------------------
------------------------------------------------------------
------------------------------------------------------------
------------------------------------------------------------
------------------------------------------------------------
------------------------------------------------------------
------------------------------------------------------------
------------------------------------------------------------
------------------------------------------------------------
------------------------------------------------------------
------------------------------------------------------------
------------------------------------------------------------
------------------------------------------------------------
------------------------------------------------------------
------------------------------------------------------------
------------------------------------------------------------
------------------------------------------------------------
------------------------------------------------------------
------------------------------------------------------------
------------------------------------------------------------
------------------------------------------------------------
-----------------FQTYSTPVLLGSEDRAEFVTEEYIALSSVLEGVVVVKK-NPEY
VSESK------
>Vannrobu
------------------------------------------------------------
--LSQEDLQKKEDIALIVERTQDPDAGVQ-KAAIEALRAEIK-SSKTSISSIPKGLKFLR
THYDTLKETFETQ---QGE---------------NRTLLADVMSVLAMTMSTEGSLDSLK
FRMEGSK--------GSIDDWGHEYV---------------------------------R
NLSGEIIQEFSERQAAE----K--------------------------------------
--PVDDLMELVDQIVPFNITHNAEPEACDLLLEVERLSDILGYADEANYQRICLYLLSNA
DYAADPEDAEILRVVLSIYQKLDKRPESLFIAMKLDDPELAQQIFD-E---TQ-------
DETMKKQLAFLLGRQRYFS-F---------------------EEEDEDLSDLIGNMKLTG
YFHE-LARDLSVEEPKAPKDIYKMHLIE---NR-------------------HLANMK--
VDSSQQNLASTFVNGFVNVGFGTDTLLLDSDD------------PQKAWIYKTKAQDRMS
V-----VASIGLLHLWDVEEGCAQLDAML-YSDDNEIKAGAYLGVGLTSCG-VRN-MYDL
GLTLLGEYT------TPET-PSTMR----IGAILGLGLAYAGTAREDLVE-MLSEVLES-
-DCEMDVLSITAYSLGLIFVGSCNADIAGTITD-ILLSR---------------------
-----------------------DSES---------------LN--HPYTKFLCLGLGLL
YLGQQSRAELTMETLKV--L--EGPVARYVQFTVDTCAYAGTGDVLKIQEMLHACGEHLD
E---------------------------------------------------------KE
NS----------------------------------------------------------
-------------------------------DFQAVAVLGISLIALGEEIGSSMSLRAFN
HLLQYGEPVIRRTVPLALGLLSVSNPQ-LQVMDTLSKLSHDGDNDVAQGAILALGMIGAG
TNNSRIAGLLRQLSAYYSKDPDHLFTIRIAQGLLHLGKGLVSLNPFSCNG-------SLL
SKVAIAGLLGTMHACFDFSGLIHSTGHYFLYLIACAMQPRMLITLD-EKLDPLEVTVRVG
QAVDTVGQAGKPKTITGFQTHTSPVLLAHGERAELATDDYIPVSCFLENCVILKP-NPN-
-----------
>Luaphula
-------------EKKDTN-TAPTPKADEP-------------------AKDTKKKKGQE
DELSEEDQRIKEELELLVTRVQDEDEGVQ-KFALESMSNEIK-TSTTSMTAIPKPLKFLR
PHYTGLKTYFLTMK--EGA---------------NKRALADVLSILAMTMAEEGSCESLT
YKLQGNS--------TDIGSWGHEYA---------------------------------R
SLAGEIGTVYLKRKEEE----K--------------------------------------
--PFDDLMTLVDKILPFYMQHNVEYDACDLLMEVEKLDKLLEYVDEANYERVCSYLMSSA
DYVAEPEDIPLLRVALQIYQKLNKQPAALQVAIRLNDMDTITFVYQ-S---CQ-------
DPLIKKQLAFILARQGLF--L---------------------DEDDPDYSAIMNNSNRSE
YFLA-LARDLDVLDPKTPDDIYKSSATD---NRA------------------SSLGTN--
VDSARQNLSATFVNGFVNAAFGTDKLMT--DE-------------QAKWIYKNKEHGMLS
A-----VASLGMILLWDVDGGLMQIDKYL-YSQEDYIKAGALLATGIVNSG-VKH-ECDP
ALAFLVDKI------EDVKAPAIMR----QASVLGLGIAYAGSNREDLLS-ILTPVLED-
STTSIELNAIAALALGLIFVGSSHAEVTQSILA-VLLER---------------------
-----------------------DETS---------------LK--NTIARLLPVGLGLV
YLGKQELAEVPVETVRA--L--PGEVGKYAALTVETCAYAGTGNVLKIQELLKVCGEHRE
-----------------------------------------------------------K
EK----------------------------------------------------------
---------------------------EAEGAHQGAAVLGIALVAMAEDLGKQMAVRTMD
HLLQYGDPPVRRAVPLALGLLYVGHPI-VGVMDTLSKLSHDQDADVVSSAILALGLIGAG
TNNSRAAKLLRNLASYYVKDANQLFVVRLAQGLLHMGKGTLSLVPYSAQG--------CL
HRVAAAGLITVLHLALDVKNTYLNKWHYLLYTVVCAIQPRMLMTFD-EELKPLGVSVRVG
QAVDVVGQAGHPKTITGAQTHTTPVLIAYGDRAELTTDEYIPLSNNLDGFVILRK-NPEY
-----------
>Protarac
---------------------------EAP----------------SKDDKAKKKKGQEE
DELSEEDQRKKEELELLVTRVKDEDAGVQ-KFALQSMSEEIK-TSTTSMTAIPKPLKFLR
PHYEGLKSYFTTMT--EGD---------------NKRALADVLSILAMTMAAEGSCESLN
YKLQGNA--------TDIGSWGHEYA---------------------------------R
NLAGEIGTTYQKRKEEE----K--------------------------------------
--PYDDLMDLVNKIVPFYMQHNVEYDACDLLMEVEKLDKMLEYVDEANYERVCSYLLSSA
DYVAEPDDIPLLRVALHVYQKLGKLPAALQVAIRLNDMDTIQSVYT-D---CA-------
DPLVKKQLAFILARQSMF--L---------------------DEGDSELAEILHNTHLTD
HFLA-LARDLDVMEPKAPEDIYKTSSTD---TRA------------------SSLGTN--
VDSARQNLASTFVNGFVNAAFGKDKLMT--DE-------------QAKWIYKNKEHGMMS
A-----VASLGMILLWDVDGGLMQIDKYL-YSQEDYIKAGALLATGILNSG-VRN-ECDP
ALAFLLEKI------EDAKTPSIMR----IASVLGLGLAYAGSNREDLLG-ILTPVLED-
ASASIELTAISALALGLIFVGSANAEVTQLISG-VLLER---------------------
-----------------------DETS---------------LK--NTIARLLPVGLGLV
YLGKQEVAEVPVETVRA--L--PGVVGRYAALTVETCAYAGTGNVLKVQELLKVCGEHRE
-----------------------------------------------------------K
EA----------------------------------------------------------
---------------------------EAEGAHQGAAVLGIALVAMAEDLGKAMALRTFD
HLLQYGDPPVRRAVPLALGMLYAGHPM-VGPMDTLSKLSHDQDADVAASAILALGLIGAG
TNNSRAAKLLRGLASYFVKDPNQLFVVRLAQGLLHMGKGTLSLVPYTSQG--------CL
HRVAAAGLITVLHLGLDMKNTFLGKWHYLLYTLVCSIHPRMLMTFD-EELKPLGVSVRVG
QAVDVVGQAGHPKTITGAQTHTTPVLVAYGDRAELATNEYLPLSNTLEGFVILRK-NPDY
-----------
>PhysTSA
-------------------------------------------------SAKDKKKKDQE
DELSPEDQQLKQELELLVERAKDPKPELQ-KAALESLKSHIR-SSTTSMTSVPKPLKFLR
PFYPELVTFYNGQM--EYE---------------NKTDLADVLSVLAMTMGKEGERESLK
YKLVASK--------EPVGSWGHEYV---------------------------------R
HIAGEVAAEYEVRQAEN----R--------------------------------------
--PVDDLMRLVDEMVPFHMQHNAEPEACDLLMEVNRLDKIVDYVDESNYVRVCLYLIGCS
KYVPDPQDTEILRICTTLYLKVNQYPDALRIAMRIGDADLIKSTYE-A---CT-------
DSTTKRQLAFMLARHRLFT-V----------------------VEDEENADVLNHTNLSE
SFLT-LGKDLDIMEAKTPEDIYKSNLSE---TR-------------------PGFSAS--
VDSARQNLAATFVNAFVNCGFGQDKFMT--EE-------------GKNWVYKNKEHGMMS
A-----TASLGMILQWNVDEGLSQIDKYL-YSPDDYVKAGALLAVGIVNSG-VRN-EIDP
ALALLNEFV------ESKTQNANIR----TGAILGLGLAYAGTNRRDIAD-LLTPILEE-
SGTSIEIVAHAGLALGLVFAATTDAEISQSIIQ-ALLER---------------------
-----------------------DEAS---------------LS--NAYTRFLILGLGLL
YLGKQSAAELTLETLKA--L--PGTHSQFASLVVEGCAYAGSGHVLKVQKMLHTCSDHLE
-----------------------------------------------------------E
NN----------------------------------------------------------
-------------------------------AHQAIAVIGISLIAMGEELGSEMALRTFD
HLLQYGEPVIRRTVPLALGLISVSNPQ-IAVMDTLSKLSHDHDVDVAQGAIFGLGLIGAG
TNNARIAGMLRSLAQYYYKDPNHLFAVRVAQGLLHMGKGTITLSPFYNDR-------MLL
SPTAVGGLLTVLFACTDLKNLLLSKAHYLLYSLCTAMFPRMLMTLD-EDLKPLAVPVRVG
EAVDVVGQAGKPKTITGFQTHTTPVLLGHRDRAELATDDYVAATSVLEGFVILKP-N---
-----------
>Protpyro
--------------------------KEQ------------------KGKDKNGKKKKEE
EEMSEEDIQKKEELDLLVTRTQDQDEGIA-RVALEALKTEIK-SATASMTAVPKPLKFLR
PHYDNLKVAFEKLP--EGD---------------NKKSLADIISILAMTMAAEGSRESLH
YKLKGNA--------SDIGSWGHEFV---------------------------------R
NLAGEVGQEFQ----TG----T--------------------------------------
--PSDSVLALVDIIVPFNMHHNAEHEAIDLLMEVEQLHKLLDHIDEANYERVCLYLKSCA
DYVPEPEDTQVLRVTLDIYRKLKRYPAALQMAIRLNDRDEICAIYD-S---CP-------
ETIVKKQLAFILARQNLFHTI---------------------DESDESLTEIIYHTNLSE
HFLV-LARDLDVMDPKTPEDIYKTSTTD---SRNT-----------------FGAAAN--
VDSARNNLASTFVNAFVNAAFGQDKLIT--DE-------------EAKWIYKNREHGMMS
A-----AASLGMILLWDVDGGLTQIDKYL-YSKEDYIKAGALLAVGIVNSG-VRN-DCDP
ALALLSDYI------NDTN--GLMR----VGAILGLGIAYAGSAREDLME-LITPALED-
SSASMEVVGIAALALGMIFVGSGHATIAETMVA-VLMES---------------------
-----------------------DEAR---------------LK--SSHARFLSLGLGLL
YLSNQEKADVTLQTLMT--I--EGEAGQYAYLTVEACAYAGSANVLKVQRLLSVCGEHLE
-----------------------------------------------------------K
DN----------------------------------------------------------
-------------------------------SHQAVAVLGISMIAMGEDLGRSMAVRTFD
HLLQYGEPVVRRAIPLALALLSVGDPS-ITVMDTLSKLTHDADPEAAQAAIFGLGLIAAG
TNNSRAAKLLRSLSAYYYKEPNHLFVVRLAQGLLHMGKGTLALAPFHSEG--------LM
HRVAMAGLLATMHACLDMKNLVLGKSHYL-------------------------------
------------------------------------------------------------
-----------
>PellCATA
------------------------------------------------------------
---------------------------------------------------VPKPLKFLT
PHYPALTAFFDSEGI-NGE---------------NKRTLADILSVLAMTMAEPGTNASLD
YKLQGHS--------IDIGSWGHEYV---------------------------------R
NISGEIGKVFETRTEEE----K--------------------------------------
--SVDDLLKLVDTIIPYNIQHNSEPDACDLLMEVECLDRIIEHADEGNYDRICLYLISCA
NYVPEPEDKQALTIALKIYRKMNKDTEGLRVAMRLNDTELIRELYD-N---CS-------
DKSMKNQLAFILSRQNMF--I---------------------DEDDEDLENIINNTNLVE
HFLS-LARDLDVMEAKTPEDIYKTDAKD---Q--------------------VTYGAD--
VASAKQTLASTFVNAFVNAGFGQDKLMT--DE-------------DKKWIYKNKEHGMMS
A-----TASLGMILLWDVDGSLSYIDKYF-YSQENYVKAGALLAVGIVHAS-VRN-NCDP
ALALLSEEV------GSSS--TCMQ----VGSILGLGIAYAGSAREDVSE-IILEVLEN-
PKTSLEVVGIAALALGLIFVGTADGSLTETLTE-VIFNRSMD------------------
---------------------E-NVSS---------------LK--DHHARFLALGIGLI
YLAKQDKCEVVMQSMEA-VI--PGLLGKFAALCVETCAYAGTGNVLKVQKLLSLCGEHLE
-----------------------------------------------------------T
DN----------------------------------------------------------
-------------------------------FHQGIAVIGISLVAMGEELGREMAVRMFG
HLLQYGEVNIRRAVPLALGLLYAGNPD-VLVMDTLSKLTHDQDPEVAQNAIFSLGVIGAG
TNNARAANLLRNLAVYYNREPNHLLVVRLAQGVLHMGKGLLTLVPYHSHG--------IM
HPVAVAGLIVTLTSFLDSKNTILGKSHYLLYTLACAMYPRMLMTFD-EDLKPLPVTVRVG
QAVDVVGQAGRPKSITGFTTHTTPVLVSHGERAEIASDEYEPISSVLEGFVILKKVDPKK
E----------
>ClydYONA
------------------------------------------------------------
------------------------------------------------------------
------------------------------------------------------------
------------------------------------------------------------
------------------------------------------------------------
------------------------------------------------------------
------EDVAILRCVMDIYKAQGMTTQALVMAMKLGDIDAVSAIYT-A---AE-------
-GEERKQLALMLGRHHMFA-V---------------------EEDDDDLLNMIGNTQLSE
HFLS-LARDLDVMEPKHPDDIYKTHLLD---SRYA-----------------SNLAQH--
VDSAKQNLASSFVSAFVNAGFLEDKLLN--DE-------------KRTWVFKNKDEGKIS
A-----TAALGMINMWDVEEGPNKMSPLL-QTDDQFIRAGACLGIGVLCCG-VQS-EFDF
PHSLLPDHL------TAPQ--LPVR----VASILGFAIAKAGTSDMVLMEDLLGPTLLE-
CEASLEELAACALALGMAFVGTGNGDIAEQIMT-VLQIK---------------------
-----------------------ADEL---------------AA--STHTRFLCLGLGLL
FVGRQSEADLMLEVLNT--LT-DESVKQYALMTVQTCAYAGTGNVLKIQQLMHACGDHLE
-----------------------------------------------------------K
DN----------------------------------------------------------
-------------------------------DFQSVAVLGIALISMGDSIAREMSRRTFD
HMLQYGDSVVRRAVPLALALTSLSHPQ-IAIVDTLSKLSHDQDEEVSQGSIFALGLVSAG
TNNSRVAGLLRNLSAYYSKEPNHLFVVRLAQGLLHMGKGLTGINPFHSHN-------QLV
SLPALGGVLTVLHSFLDLKNIIHGKYHYFLMFLATAMSPRMLMTVN-EDMKPLTVPVRVG
QAVDTVGQAGKPKAITGFQTHDTPVLLGPREKAELATNEYL-------------------
-----------
>GoceYONA
------------------------------------------------------------
------------------------------------------------MTSVPKPLKFLR
PHFGALKTYFSTLP--DSNP--------------NKQSLGDVLSVLAMTMGAEGERESLS
FKLKGHT--------TDLANWGHEYV---------------------------------R
NLSGEIGQEYQLRSETS----S--------------------------------------
--AVDDLLQLVDQIIPFNMKHNAEPDACDLLMEVEQLPNLLEHVDEANFERVCLYLIACS
HYVPEPEDTQALKVALEIYKKMKRYPESLDMAIRLNDMPTVHQIYS-S---CE-------
DRVVKSQLAFLLARQNLF--I---------------------DEEDESLENIINNTNMAD
HFLA-LARDLDVVEPKTPEDIYKDSAEP---RTS------------------ANTSGNPT
VDSARQNLANTFVNGFVNAAFGKDKLIT--EE-------------ETKWIYKNKDHGMMS
A-----AASLGMVLLWDVDGGLTQIDKYL-YSKEDYIKAGALLAIGVVHSG-VRN-NCDP
ALALLGEHVGPAPGTSEAS--GMIR----VGAILGLGIAYAGSAREDLLE-VLSPVLED-
SSAGLEIIGVTALAIGLIFVGSSHGAATESLVL-TLMTKAES------------------
---------------------EPDAAN---------------LK--NPYARFLALGLGLV
YLAKQDDVEVVLESLKV--V--SGEIGKVAGLTVETCAYAGTGNVLKIQNLLQVCGEHLE
-----------------------------------------------------------K
DN----------------------------------------------------------
-------------------------------LHQGAATIGIALIAMGEELGREMCVRTFG
NLLQYAEPVVRRAVPLGLGLLYVGDPE-IGVMDTLSKLSHDADAEVAQAAIFGLGLIGSG
TNNARISNLLKNLAGYYAREPNHLLFVRLAQGLLHMGKGTLSLGTYHSQG--------IM
HRVAVGGLLTVLHAMLDSKGTILGKAHYLLYTLVCGIYPRMLMTFD-EDLKSLPVPVRVG
QAVDVVGQAGRPKTITGSQTHTTPVLIGYGERAELATDEYIPVSSTLEGFVILKP-NPN-
-----------
>Undascha
------------------------------------------------------------
--LSPEDLQKKEDIELIVQRTRDSDPGVQ-KSAINALRDEIR-SSKTSISSIPKGLKFLR
GHYETLKETFETS---EGD---------------NRTLLADVMSVLAMTMSSEGSLDSLN
FRLEGSK--------GSIDDWGHEYV---------------------------------R
NLSGEIIQEFSIRQDEE----K--------------------------------------
--SVDDLMTLVDQIVPFNISHNAEPEACDLLLEVERLADILKFTDETNYERICLYLLGNA
DYAVEPENIEILRIVLKIYQQLNKLPEALVISMRIDDPELVQSVFQ-S---AE-------
DSTMKNQLAFLLGRQRYFS-F---------------------EEDDEELSDLIGNMKLTT
YFQE-LARDLSVSDPKAPKDIYKMHLIE---NR-------------------HLANMK--
VDSAQQNLASTFVNAFVNVGSGSDTLLL--DD------------EQKAWIYKTKQEDRMS
S-----VASIGLLHLWDIEEGTSQLDAFW-YQKDS-AQAGGLLGVGLASCGALQN-AYDV
PLTILGEYT------SSDT-PSTSR----IGAILGLGLSYAGTAREDLGT-MLTEVLES-
-KPEMDVLSIAAYSLGLIFVGSCKADIAETITE-ILLSH---------------------
---------------------EGENEA---------------LN--HPYSKFLCLGLGLL
YLGKQSLADVTLETLKV--L--TGPIARYAQFTVDTCAYAGTGNVLKIQEMLYACGEHLN
E---------------------------------------------------------NE
NT----------------------------------------------------------
-------------------------------DFQAVAVLGIALIALGEEIGSAMSIRAFN
HLLQYGDPVIRRTVPLALGLLSISNPQ-LQVMDTLSKLSHDGDADVSQGAILGLGLIAAG
TNNSRIAGLLRQLSAYYCKDPNHLFTIRIAQGILHLGKGLVSINPFSCNG-------KLL
SKVGLAGILGTMHACFDFSGLIHSTGHYFLYLITCAMHPRMLTTLG-EDLKPLEVTVRVG
QAVDTVGQAGKPKTITGFQTHTSPVLLAHGERAELATDDYVSVSSFLENCVILKP-NPN-
-----------
>Thecquad
------------------------DKLPQ------------------PDKKKEKEKEKKE
DELSEEDVKKKQELDLLVERSQDKDVGVQ-KFALETLHQEIK-SSTSSMTSVPKPLKFLR
PHYDTLKTFFESME--EGT---------------NKKLLADILSILSMTMSKPGVRDSLA
YKFKGNT--------SDLSSWGHEYV---------------------------------R
HLSAEIAEEFPQRQQEE----K--------------------------------------
--SVTDLTELIDYIVPFNMRHNAEPDACDLLIEVEQVSKLLEHVDEKNYSRVCLYLINCA
SLLSEPDDGEIFKVVMNIYLKLKKLPDALRIAIRLNDTDLIQEIYS-N---CE-------
DLSTKKQLAFILGRQNIFS-I---------------------EETDETLLNIIDNAHLNE
HYLA-LARDLEVIEPKHPEDIYKSHLTE---RS---------------------TSTQ--
VDSARQNLASTFVNAFVNAGFGNDKLMT--EE-------------GNKWLDRNKEHGMMS
A-----AASLGLVLLWDVDGGMVQVDKYM-YRNEDYVKAGVLLAIGILNSG-VRN-ECDP
TSALLSGHL------DSNN--ANIK----KGAIMGLGLAYAGTAREDIYE-MLAPIVVD-
SKTSIEVVALAGLAIGQIFVGTCHPDATTSLLQ-ALLER---------------------
-----------------------DEQS---------------LN--STHTRFLSLGLGLL
YLGKQEAADLTLETLKA--L--RGPAAQYASTTVETCAYIATGNVLKIQKLLHICGDHLE
-----------------------------------------------------------K
DN----------------------------------------------------------
-------------------------------SFQAVAVLGIALISMGEDIGAEMSLRTFD
HLLQYGEPVIRRAVPLALGLVSISNPR-ISVMDTLSKLSHDSDAEVAMCAIFSLGLIGAG
TNNSRIGGLLRQLSSYYYKDPNSLLMVRLAQGLLHLGKGTLSLSPFHSHH-------LLL
SRVAVSGILVVLHAFLDVKGTILSKSHFLLFALVSAMHPRMLMTLD-EELKPVPVSVRVG
QAVDIVGQAGKPKTITGFQTHTTPVLLGAGERAELATDEYTPLSSVLEGFVILKK-----
-----------
>Vermanta
------------------------------------------------------------
--LSEEDLKLKEDLTLMVERAQDADFGVQ-KLALESMRKEIR-SATSSMTSVPKPLKFLR
PHYDVLKATHTTAT--DEV---------------NKKALADILSVLAMTMSEDASRESLK
YKLLGNE--------GDSGDWGHEYV---------------------------------R
NLSGEISAEYQHRKDEV----AKA----------DQEAKEKEDSDEVM----DDEEKPAP
SADITDLHTLIKELVQFCMSHHAEPEACDLLMEVDEVAKIVDEVDERSYRRVCLYLESCA
LYVPEPEDAEMLRVTLTIYRKYAQVTSALVIAIRLNDMDVVRSIYH-D---VE-------
DVNVKKQIAYMLARENLFT-VLGDE-----------------GEEDDEIQDLLNNTQLSE
KFLT-LGKDLNVAEPKSPEDIYKTHLTE---SR---------------------VSVV--
MDSARQNLASTYVNGFVNCGFGTDTLMM--EET----------PAGGQWIYKNKEHGMMG
A-----AASLGLILLWDVDGGLTQIDKYL-YSKEDYVKAGALLAVGVVNAG-VRN-DCDP
ALALLSDYI------QDGA--PILR----VGAIMGLGQAYAGTSNQDVVD-LLIPVVED-
ITVSIEVLGVCGLALGLICTGSGNGEVTQSIIE-TLMQL---------------------
-----------------------DDEV---------------LA--KPHARFLSLGLALL
YLGKQEEADVALEALKV--V--QGPMGKYAQVTVETCAYTGSGNVLQVQKMLQTCGEHLE
-----------------------------------------------------------K
DD----------------------------------------------------------
-------------------------------LFQAAAVLGIAQNVVAEDISCDMAIRALD
HLLQYGEPAIRRAVPLALGLLCVSDPR-VGVMDTLSKLSHDTDAEVAQGAIMALGVVSAG
SNNSRAAQLLQQLAAYYAKEPNHLFVVRIAQGLLHLGKGLLTLSPLHSHN-------QLL
SKVGMAGLITFFHACLDFKDLILSEGHYFLFALAPAIQPRMLMTLD-ENLQPLPISVRVG
QPVDTVGQAGKPKTITGFQTNTTPVLLSRKDRAELATDEYIAVSHCLEGFVIVKP-NPD-
-----------
>ParvMONO
---------------------------SE------------------GQDQKKQKKKDEE
EEMSEEDKELKEALELAVERAQDPSPVIR-KAALEVISERIR-GATSTMTAVPKPLKFLR
PHYETLKNFYAGLKA-RGE---------------TEAVFADALSVMSMTMAH-GTGESLR
FKLEGNR--------EALAEWGHEYI---------------------------------R
NLSGELGEEYQKRRDEG----A--------------------------------------
--SLVDLESMIDLIVPYHFEHNASHEAVDLLLETEGISKVSKHVVKENVDRVTTYLLACA
LYLPEPEDRQMLEVAYELFGRFEKRAAQLRLALRLHKEEEARALFD-A---AGAI-----
TSAERKQLGYVLARHYRFG-AYEEDE----------------TDEQELLAKIVGNGFCSE
HFRY-VATDLDVLAAKEPDDVYKVELQE---R----------------------VASS--
STSAKQNLASTLVNGWINCGFGSDKLMS--ED-------------GNKAIYQNKDKGQLC
A-----TASLGLIHLWDPDVGCNELDAYA-YTDNENVKAGVLLGVGVANAQ-VRN-PFET
AMGMLSEGI------VEGA-ALQVR----VSSALGLGLAYAGTRRADIAE-FLTPIFEE-
DNAPMELVATAGLALGMVYVGSADAEVSSALIENAFFGR---------------------
-----------------------SQTD---------------IE--SASARLLCLGLGLI
FLGRGEACDVSVQTVRA--IVESEVMREYAAITLQSCAYTGSGNVIQVQEMLHVVTDHLE
-----------------------------------------------------------G
ND----------------------------------------------------------
-------------------------------QHQVAAVLGIAAVAMGEELGSQMARRSLD
HILTYGEASLRRGVPLAIGLLSVSNPD-LTVLERLHKLSHDNDALVAQNAIFAMGIIGAG
TNNSRIAQVLRGLADYNNSDPNLLFCVRLAQGLLHLGKGTISLSPYRAHG-------QVL
NPVGMAGLLATLHCFLDFDNLVVAR-PYFLFSLTLGFHPRMVVTLD-ENGDMLNVDVRVG
KAIDNIGKAGRGKSITGFQTYKSPVLLSHGERCELASDEYIPLTDVLEGVVFLKK-NPDW
S----------
