# Supplementary material for: Expansion of the molecular and morphological diversity of Acanthamoebidae (Centramoebida, Amoebozoa) and identification of a novel life cycle type within the group
Source: Biol Direct. 2016 Dec 28;11:69. doi: 10.1186/s13062-016-0171-0 (PMC5192571; doi:10.1186/s13062-016-0171-0)
Supplement: Additional file 3: — Bordor.325.Cent40.tgz. Phylogenomic alignment files and single gene trees for each gene included in the phylogeomic supermatrix. (TGZ 8396 kb) [file 13062_2016_171_MOESM3_ESM.tgz › Bordor.325.Cent40/unmasked-alignments/psmb-M.faa]

>AcanGEN
--------------------------LNLDFLDLP----------SEREDNQLQNEVLDV
D-RFTLPAVSNPASF----------------LTDTFQE-------TQAEPIKMLHGTTTL
SFVFQGGIVVAVDSRATQGTYIASQSVQKVIRINPFLLGTMAGGAADCSYWERELGRRTR
LYQLRNKERMTVAAASKVLSNILYYYRNQGLSVGSMICGWDKRGPNIFYVDSDGTRLKGD
KFSVGSGGTYAYGVMDAGYR-FDLTVEEACELGRRAIFHAAHRDAYSGGTINVYHISE--
----QGWKHISAQDSNDLYYEQYGLAAREK-----------------------
>Coprcine
MHNFAQRFSSTGPIAQLAKARQQVVEEDDDFGDAAWGSVAGFGNV-----------AKGV
P-TFTVPALPDPTAF----------------LRLHTDDH-A----DPSCRIKIQHGTTTL
AFRFQGGVIVAVDSRATAGSYIASGTVKKVIEINPYLLGTMAGGAADCQYWETYLGMHCR
LHELRNKERISVSAASKFLSNLVYSYKGMGLSMGTMICGWDKTGPAIFYVDSDGTRLKGD
LFSVGSGSTFAYGVLDQGYR-WDLTDAEAQELGRRSIYAAGHRDAFSGNSVNLYHVKE--
----HGWEFIGNYDVNKLHYDGPGDVAGSPGHGYGYDVRTEGLSSKNPPAATS
>Coprprot
------------------------------------------------------------
--------------------------------------------------IKFKHGTTTL
AFLFQGGVIVAVDSRSTMGSYIASQTVKKVIEINPYLLGTMAGGAADCSFWERELGRQCR
LYELRNKERISVCAASKLLANITYAYKGHGLSMGTMITGWDKTGPHLYYVDNDGTRLEGK
LFSVGSGSTYAYGVLDSGYR-YDLSVEEAIELGRRSIYHATHRDAYSGGLVNVYHVHE--
----NGWTKISSDDVSKLHYE--------------------------------
>DictDisc
------------------------------------------------------------
--------------F----------------LRETFDH--P----SAPKALEFAHGTTTL
AFVYGGGIIVSVDSKSTQGPYVASRSVKKVIEITPTLKGTMAGGAADYTHWERELSKRCR
LYELRNKELISVAAASKILANIVYSYKGYGLSMGTMITGWDKKGPQLYYVDNDGTRLHGQ
RFSCGSGSTYAYGVLDTGFK-WDMNDEEAYELGRRAVYHATHRDAYSGGAINVYHVQK--
----DGWKKISSDDCFKLYQKYYNIVP--------------------------
>Filanola
-------------------------------------------------------KDITD
T-QFMLPPVQAPQTF----------------IRDVFEM--E----QAPAPIEFAHGTTTL
GFVFKHGIVIAVDSRSTQGNYIASGTVKKVIEINPYLLGTMAGGAADCSFWERELGRQCR
LYELRNKERISVAGASKILGNIVYQYKGYGLSMGTMIAGWDKTGPNLWYVDDEGTRIKGK
LFCVGSGGTYACGVVDSGYK-FDMSAEEALELGRRAIYHATHRDAYSGGVINVYHVQP--
----TGWKKISSEDSFSLHDKYRSAI---------------------------
>FontBI
----------NDPMNE---------MFEREVLGLP--------------SAVSSGPAAAR
M-DFAVPAGVHPADF----------------VEPYMAPCTAAAG-YTDPRIHMEHGTTTL
AVKVKAGVVVAVDSRATGGAYIASSDVKKVIEINPFLLGTMAGGAADCAYWQRHLGRLCR
HYELRNQERISVAAASKLLANIVYEYKGMGLSMGTMITGWDKNGPGLYYVDSDGTRLTNN
YFSVGSGSTYAYGVLDSQLTGPDQPIEEVIDIARRAITFATYRDAYSGGNVHVYWVKE--
----DGWVHVSSDDVSQCWYRYQ------------------------------
>HomoSapi
-----------------------------------------------------TLDMALA
S-VLERPLPVNQRGFFGLGGRADLLDLGPGSLSDGLSLAAPGWGVPEEPGIEMLHGTTTL
AFKFRHGVIVAADSRATAGAYIASQTVKKVIEINPYLLGTMAGGAADCSFWERLLARQCR
IYELRNKERISVAAASKLLANMVYQYKGMGLSMGTMICGWDKRGPGLYYVDSEGNRISGA
TFSVGSGSVYAYGVMDRGYS-YDLEVEQAYDLARRAIYQATYRDAYSGGAVNLYHVRE--
----DGWIRVSSDNVADLHEKYSGSTP--------------------------
>Monobrev
--------------------------------------------------------MICG
PERPPHSPGLHPVNF----------------LAPYTNTN-G----DGNVKIHIAHGTTTL
GFKYQGGVIIAVDSRATAGSYIASQTVKKVIEINPYLLGTMAGGAADCSYWERYLAMQCR
LYELRNGERISVAAASKVLANIVWNYRNMGLSMGTMVCGWDKKGPGLFYVDSDGTRLTNN
MFSVGSGSTYAYGVLDAGYK-WDLSDEEAQDLGRRAIYHATFRDAYSGGTVNLYHMRQ--
----TGWVKISADSVHDLHYRYAAEKETSTA----------------------
>PCBtrin
----------------------------------------------------------SK
P-SFQLLPNERPSEF----------------HKTILDNASQ----GSREGLKMKHGTTTL
AFQYQGGVIVAVDSRATQGAYIASQEVKKVIEINPMLLGTMAGGAADCSFWERVLGMECR
LFELRNGRKISVAAASKILANIVYQYKGYGLSMGTMVTGWDETGPHLYYVDSDGTRVLGE
RFSVGSGSTFAYGVLDSGLR-YDLTDEEAYLLAQKAIYHATHRDAMSGGICRLYHVKQ--
----DGWVHVKDEDVMLLHERF-------------------------------
>Polypall
-------------------------MSMIDFDKISTGL-----NRTYESDILQELDMVDT
Q-HFEMPA-CKPGDF----------------LEQVWDH--P----NAPKPIEMAHGTTTL
AFQYAGGVIVAVDSKSTQGSYVASRTVKKVIEITPYLLGTMAGGAADCSYWERELGRQCR
LFELRNKEMISVAAASKILANIVYGYKGYGLSMGTMVTGWDKTGPCLYYVDSEGTRLKGL
RFAVGSGSTYAYGVLDSGFD-WNMTDEQACELGRRSVYHATHRDAMSGGFINVYHVQK--
----DGWKKISSDDCFQLYQKYYNV----------------------------
>Sexangul
------------------------------------------------------------
------------------------------------------------------HGTTTL
AMKFDCGVVVAVDSRATMGPTIASNEVQKVIPVNPYVVSTLAGGAADCVFWLRELSTRTN
YFELDNKRRASVAFASKAFAQTMAQYRGMGLSVASLMGGYDDSGPDLYMVTSEAERIRGE
MFSVGSGSSFAIGVMQANYR-RDLPRDAAIALGQAAIFHAQVRDGMSGGFNQVYFIDE--
----NGWQRIERIDVKDLQSRFR------------------------------
>Sterramo
------------------------------------------------------------
------------------------------------------------------------
----------------------------------------MAGGAADCSFWERELGRRTR
LFELRNKERMSVAAASKILSNIMYYYRGYGLSIGSMICGWDKRGANIYYVDSDGTRLKGE
RFCVGSGGTYAYGVLDSGYD-YNLSKLEAIELGRRAIFGATHRDAASGGCINVYHIDE--
----NGWEKISADDTNDLYYESY------------------------------
>Thectrah
------------------------------------------------------------
-----------PAAY----------------QSQLYD---P----ASATPLHMAHGTTTL
AFVFKHGVVVAVDSRATQGQYIGSQTVKKVIEINPYLLGTMAGGAADCMFWERELGRQCR
LYELRNKERISVRAASKILGNIVYNYKGMGLSMGTMVTGCDASGFSLFYVDSDGTRLEGQ
RFSVGSGSTFAYGVLDSGFR-WDMEPEEAYDLARRAIYHATHRDAYSGGQVNLYHVRE--
----EGWVKISADNVFDLHYGYAAEAA--------------------------
>VannDIVA
------------------------------------------------------------
---FQLPNVDKAEAF----------------ARTTFEA--A----DSPADLKFAHGTTTL
GFVFKHGVVIAVDSRSTQGPYIASQSVKKVLEITPYLLGTMAGGAADCQFWERELGRRCR
LYELRNKKRITVAAASKILGNITYAYKGYGLSMGTMIAGWDHTGPNLHYVDSDGTRLKGQ
RFSVGSGSTYAYGVLDTGFK-WDMGIEEACELGRRAIHHATHRDAYSGGTINVYHVQE--
----EGWRKVSADDTNDLFYERYH-----------------------------
>Pessonel
---------------------------DISFL------------------------TESK
P-TFQLPP-CNPEVF----------------FKSAHEK--S----KTANEIEMAHGTTTL
AFMFNGGVVVAVDSRSTQGAYIASQSVKKVIEINPYLLGTMAGGAADCSFWERELGRRCR
LFELRAKERISVAAASKLLANIVYSYKGYGLSMGTMITGWXKTGPGLYYVDSDGTRLKGH
KFSVGSGSTFAYGVLDRFYR-PDLTDDEATELGRRAIYHATHRDAYSGGTINVYHVKQ--
----DGWVKVSADDMQSLHDRYYGDPTINK------------------P----
>MayoBSH0
---------------------------------KE----------SLP-GLALNLGSESC
G-PFMACPGSDPKTF----------------NEDAFSN--P----AAPTSLKFAHGTTTL
GFVFDHGVVIAVDSRSTQGNYIASQSVKKVIEINPYLLGTMAGGAADCAFWERNLGRQAR
LHELANKKRISVAAASKLLFNTLYSYRGYGLSVGTMIAGWDHTGPALYYCDSDGTRLKGN
LFSVGSGSTYAYGVLDTNFR-KDMTPEEACELGRRAIYHATHRDAYSGGTINVYLVQE--
----DGWKKISADDSCDLHYERY------------------------------
>TricAmI7
-----------------------------------------------------TDSLLAN
PGAFQMAPNMHPGQF----------------IQKAFSA--P----GAPPALKFAHGTTTL
AFQFQGGVIVTVDSRSTMGNYIASQTVKKVIEINPYLLGTMAGGAADCSFWERELGRQCR
LYELRNKERISVAGASKLLSNIVYSYKGYGXSMGTMIAGWDKTGPHLYYVDSDGTRLAGQ
RFCVGSGGTYAYGVLDSGYK-YDLSVEXAIKLGRRAVYHATHRDGYSGGVINVYHVHQ--
----DGWTKISSDDMNMLHYTRYT-----------------------------
>Neopaest
------------------------------------------------------------
---FQVPVVKNPTTF----------------LQDTFAQ--E----NAPKAIEFAHGTTTL
GFVFQHGVVIAVDSRATRGAHIASQSVKKVIEINPYLLGTMAGGAADCAFWERRLGTIAR
LHELQNKERISVSAASKTLQNIMYSYRGYGLSIGTMIAGWDKTGPNLHYVDSDASRIKGK
MFSVGSGSTYAYGILDSEYR-YDLEVDEALELGRRAIWHATHRDAMSGGTINVYHVQE--
----DGWRKISADDMNDLYWDKYRDQPKVP------------------P----
>Paraatla
------------------------------------------------------------
---FQVPNVKEPMTF----------------LQDTFSQ--T----DAPKAIEFAHGTTTL
GFAFQGGVVIAVDSRATRGPQISSQSVKKVIEINPYLLGTMAGGAADCAFWERRLGIIAR
LHELQNKERISVAAASKTLQNILYSYRGYGLSVGTMIAGWDQTGPNIHYVDSDGSRVKGN
LFSVGSGSTYAYGILDSEYR-YDLSVEDALELGRRAIWHATHRDAMSGGTINVYHVQE--
----DGWKKISADDMNDLYYERYSL----------------------------
>VexiDIVA
------------------------------------------------------------
-----------------------------------------------APKLQVNHGTTTL
GFAFQGGVIIAVDSRATQGPFIASQSVKKVIEINPYLLGTMAGGAADCAYWERELGRRAR
LYELRNKERISVVAASKILSNILYAYKGYGLSVGTMIAGWDKKGPGLVYVDSDGTRLKGQ
LFSVGSGSTFAYGILDSHYS-YDMSVDEARELGRRAIYHATHRDAYSGGLINVYHVQK--
----EGWEFVSQDDTFDLHYDRYIGANQQNM-----------------PTS--
>Endozona
------------------------------------------------------------
--NFTLPMVPKTRDF----------------LHGAFDN--SR---PGENPIKLLHGTTTL
SFIYKGGIVVAVDSRATQGQYIASQSVQKVIEINPFMLGTMAGGAADCQYWERELGRRTR
LFQLKNKERMSIAAASKILANIMYYYRDYGLSLGCMVCGWDKRGPNIYYVDNDGTRLKGQ
RFSVGSGSTFAYGVLDSEYK-YDLEKEEALELGQRAIYGATHRDAYSGGVINLYHIDE--
----NGWKKISSIDNDDLHWTRY------------------------------
>StygNOMA
--------------------------------------------------------VL--
--EFALPPLADPSQF----------------VKEHLVT--EK-GVEDNKYIKMEKGTTTL
AFLFQGGVIVAVDSRATMGNYISSQTVKKVIEINPYLLGTMAGGAADCSYWERELGIQCR
LFELRSKRRPSVAAAAKMLQNTIYQYRNYGLSMGTMIAGWDHTGPALFYVSDDGTRLKGN
IFSVGSGSPFAYGVLDSGYS-YDLSVEDAIQLGRRAIYQATHRDAYSGGFINVYHIHE--
----EGWTKISSDDMNDLHYE--------------------------------
>Cochminu
------------------------------------------------------------
------------------------------------------------------------
------------------------------------------------------------
------------------------------------------TGPHLHYVDSDGSRIKGD
LFSVGSGSTYAYGVLDSGYH-FDLSDEDAQELGRRSIYAATTEMHTLVVPSIFNHVKQ--
----NGW----------------------------------------------
>Ovaldese
------------------------------------------------------------
------------------------------------------------------------
-----------------------------------------------C------------
---------------------------------------------------------QGQ
RFSVGSGSTYAYGVMDSGFK-WDMTPEVACELGRRSIYHATHRDAYSGGTINVYHVME--
----DGWRKISADDTNDLHWNRYS-----------------------------
>Nolaaber
------------------------------------------------------------
------------------------------------------------------------
------------------------------------------------------------
-----------------------------------------------------GCHSVGQ
RFSVGSGSTYAYGVLDSGYR-PDLTVEEACELGRRSIYHATHRDAYSGGIINVYHVHE--
----NGWTKISSDDCAKLHYEKYDPA---------------------------
>Vannrobu
------------------------------------------------------SDVTAV
T-SFDLAPIAAPHTF----------------LDTTFDM--N----NAPESIKYAKGTTTL
GFIFDKGVVIAVDSRSTQGPYIASQSVEKVIKITPYLLGTMAGGAADCMFWERELGRRCR
LYELENKRRISVSAASKILGNITYAYKNYGLSMGTMVAGWDHTGPNLHYVDSDGTRQKGQ
RFSVGSGATYAYGVLDSGYR-PDLSVEEACELGRRAIHHATHRDAYSGGNINVYLVQE--
----EGWRFMGYNDTNDLFYEEY------------------------------
>Luaphula
-------------------------MLKLDFLDLP-----------EDNTVTQALDEIKE
E-VFHLPPVGTPATF----------------LRDVFKQ--S----GAPDPIKMLHGTTTL
SFAYKDGIVVAVDSRSTQGSYIASQSVHKVIRINPYLLGTMAGGAADCAFWERELGRRAR
IFELRNKERLSVAAASKILSNIMFSYRGYDLSIGSMICGWDKKGPNIYYVDSDGTRLHGN
RFCVGSGGTYAYGVLDAGYR-YDLETPEALELGRRAIFHAAHRDAFSGGVINVYHITT--
----SGWTHIDAKDSDELYWTKY------------------------------
>Protarac
------------------------------------------------------------
---FHLAPVATPGTF----------------LKEVFNQ--P----GAPDPIRLLHGTTTL
SFTYQHGIVVAVDSRSTMGSYIASASVHKVIRINPYLLGTMAGGAADCAYWERELGRRAR
IFELRNKERLSVAAASKILSNIMFHYRGYDLSIGSMICGWDKQGPNIYYVDSDGTRLKGE
RFCVGSGGTYAYGVLDAGYR-HDLSKEEALELGRRAIFHAAHRDAFSGGVINVYHISQ--
----EGWTHIDAQDSDNLYWTKYGRV---------------------------
>Protbohe
------------------------------------------------------------
------------------------------------------------------------
-----------------------------VIKINPYLLGTMAGGAADCSFWERELGRRTR
LFELRNKERMSVAAASKVLANIMFYYRGSGLSIGSMVAGWDKKGPNIYYVDSDGTRLKGN
RFCVGSGGTYAYGVLDSGYR-FDLTVEEACELGRRAIYHAAHRDAYSGGTVNVFHISE--
----QGWKQISAEDSDKLYWTKYGAKRI-------------------------
>PhysTSA
----------------------------LDFLDIP----------SEHVEIDEELSSLRN
P-SFALPPVTNPGDF----------------LKEVWEH--P----NAPEKLHFAHGTTTL
SFIFKYGVVVTVDSRSTQGNYIASGSVKKVIEINPYLLGTMAGGAADCSFWERELGRRCR
LFELRNKERISVAAASKLLSNMVYGYKGYGLSMGTMVTGWDKTGPHLFYVDNDGTRLKGQ
RFAVGSGATYAYGVLDSGYK-WDMTVEEACELGRRSVYHATHRDAYSGGFINVYHVHE--
----NGWTKISSDDCYNLHYKY-------------------------------
>Protpyro
-----------------------------------------------------------V
D-RFLLPAVSNPSGF----------------LNDGFRE-------GQAEPIKMLHGTTTL
SFVFQGGIVVAVDSRATQGTYIASQSVQKVIKINPYLLGTMAGGAADCAYWERELGRRTR
LYQLRNKERMTVAAASKVLSNILYYYRGRDLSVGSMICGWDKQGPGIFYVDSDGTRLKGD
KFSVGSGGTYAYGVMDSGYR-FDLSVEEACELGQRAIFHAAHRDAYSGGTINVYHITE--
----QGWRFVSAHDNNDLYYERYGPAAK-------------------------
>PellCATA
--------------------------------------------------------ILST
P-TFDLPLVSRPGNF----------------LKSEFQV--E----GAAPAIKMMKGTTTL
AFIYDGGIVVAVDSRATQGPYIASQSVQKVIEINPYLLGTMAGGAADCSFWERELGRRTR
VYELRNGKRMTVAAASKVFNNILYYYRGYGLSVGSMVSGWDERGPSIYYCDSDGTRLKGD
KFSVGSGSTYAYGILDNGYR-KDLSFTEACELGRRAIYHATHRDAYSGGTINVYHINK--
----NGWKKISADDNNDLHWEKYSI----------------------------
>ClydYONA
--------------------------------SRP----------TTQ-GMQEELHALTG
T-SFALAPGEHPEEF----------------LETAFQG--E----GSAPPLKFAHGTTTL
GFVFNEGVVVAVDSRSTQGPFIASQSVQKVIEITPYLIGTMAGGAADCSFWERELGRQAR
LFELRNKKRITVAAASKVLNNICYSYKGYGLSIGSMVAGWDHTGPNLHYVDSDGQRLKAQ
RFSVGSGSTYAYGVLDEGYR-KDLTIEEACELGRRAIHHATHRDAYSGGTVNVYLVQE--
----DGWKKISADDTNDLFWERY------------------------------
>GoceYONA
------------------------LNMDLSFLDAPLG--------SMCENDTNVEELLQD
V-SFQLPLVDSPQTF----------------LKDVFSA--P----GAPAPIRMLHGTTTL
AFVYQGGIVVAVDSRATQGTYIASQSVQKVIEINPWLLGTMAGGAADCAFWERELGRRTR
LFELRNKERMSVAAASKVLANIMYYYKDYGLSVGSMVSGWDKRGPSIYYVDNDGTRLKGE
RFSVGSGSTYAYGILDNEHR-HDLTKEEACELGRRSIYHATHRDAYSGGTINVYHIDA--
----NGWEKISADDNNDLHYEKY------------------------------
>Undascha
----------------------------------------------------------QT
T-SFALAPIAAPHTF----------------LDTTFNM--A----NAPESIKYAKGTTTL
GFIFNEGVVIAVDSRSTQGNYIASQSVKKVIEITPYLLGTMAGGAADCLFWERELGRRCR
LYELENKQRISVSAASKILGNITYAYKNYGLSMGTMIAGWDHTGPNLHYVDSDGTRQKGQ
RFSVGSGATYAYGVLDSGYR-PDLTIEEACELGRRAIHHATHRDAYSGGNINVYLVQQ--
----EGWR---------------------------------------------
>Thecquad
------------------------------------------------------------
---FLLPSVYNPKTF----------------LDDVFSR--S----DAPAAIKFAHGTTTL
GFVFKHGIIIAVDSRSTMGTYIASRTVKKVIEINPYLLGTMAGGAADCSFWERELGRQCR
LYELRNKERISVAAASNILGNIVYHYRNYGLSMGTMIAGWDKTGPNLYYVDDDGTRLKGK
LFSVGSGSPYAYGVLDTNYK-WDMELDEAYELGRRAVYHATHRDAASGGIINVYHVQQ--
----DGWVKISADDSNDLHWDKYSTEKLLQ------------------PV---
>Vermanta
------------------------------------------------------------
----------NPGHF----------------IQDVFGR--K----DAPAAPEMAHGTTTL
GFVFSGGVIIAVDSRATRGPYIASQSVKKVIEINPYLLGTMAGGAADCSFWERELGRRCR
LYELRNKERISVRAASKIFGNITYHYRSQGLSIGSMVAGWDKNGPQLFYCDSDGSRLKNN
LFSVGSGSTYAYGVLDTEYK-FEMTDEEAQELGRRAIYQATHRDAYSGGTINVYHVKE--
----DGWVKISADDQNDLHWNKYQ-----------------------------
>ParvMONO
------------------------------------------------------------
--QFQMPAVARPTDF----------------VSDVFSR--D----DAPAPIDMAHGTTTL
AFKYQGGVVVSVDSRSTMGSFIGSNSVKKVIEINAQLVGTMAGGAADCSFWERELGRRCR
LFHLRNKELISVAAASKILSNITYSYKGQGLSMGTMVCGADKTGVHIYKVDSEGARDAGN
LFCVGSGGTFAYSVMDAGYR-WDLTDEEACELGRRAIHGATHRDAYSGGIIQVYLIKEGT
ADSPPGWTLISREDTNDLYYNKY------------------------------
