# Supplementary material for: Expansion of the molecular and morphological diversity of Acanthamoebidae (Centramoebida, Amoebozoa) and identification of a novel life cycle type within the group
Source: Biol Direct. 2016 Dec 28;11:69. doi: 10.1186/s13062-016-0171-0 (PMC5192571; doi:10.1186/s13062-016-0171-0)
Supplement: Additional file 3: — Bordor.325.Cent40.tgz. Phylogenomic alignment files and single gene trees for each gene included in the phylogeomic supermatrix. (TGZ 8396 kb) [file 13062_2016_171_MOESM3_ESM.tgz › Bordor.325.Cent40/unmasked-alignments/rf1.faa]

>AcanGEN
------------------------------------------------------------
------------------------------------------------------------
------------------------------------------------------------
------------------------------------------------------------
------------------------------------------------------------
------------------------------------------------------------
------------------------------------------------------------
------------------------------------------------------------
-----------------------EKNIEQWRIKKLIASLEAARGNGTSMISLILPPKDQI
SRATKMLGDEYGTASNIKSRVNRLSVLGAITSTQQRLKLF-SKVPDNGLVIYCGTIITDE
GKEKKVNIDLIPFKPINTSLYLCDNKFHTEPLRELLESDAKFGFIVMDGSGSLFATLSGN
TRDVIHRLTVDLPKKHGRGGQSALRFARLRLEKRHNYLRKVAELATQFFI--TND-RPNI
AGLVLAGLADFKNDLAASDLFDPRLKEILL-QIIDVSYGGDNGFNQAIELAAEGLQNVKF
VQEKKLLTKFMEQLARDTGK-----YCIGVKETLQALELGAVETLIVYESLDHVRYRLKN
P--RDGTEKTIYLNKEQ-----TSVASNFKDT-----DGGDLE-VLSQEPLIEWFADHYK
EFGCTLEFITNKSQEGSQFVKGFGGVGGILRYKVDFDIIEAAEEADAEDED----DF-
>Coprcine
M-----------------------------------------------------------
------------------------------------------------------------
------------------------------------------------------------
------------------------------------------------------------
------------------------------------------------------------
------------------------------------------------------------
------------------------------------------------------------
------------------------------------------------------------
-----------------SQPDAAEQNIQMWKVKKLIKSLDSARGAGTSMISLILPPKDQI
SRASAMLTQEYGTASNIKSRVNRLSVLAAITSTQQRLKLY-NKVPPNGLVLFVGTILTDE
GKEKKVSFDFEPHKPINTSLYLCDNKFHTEALSELLESDSRFGFIVMDGNGTLFGILAGN
TREIIHKFTVDLPKKHGRGGQSALRFARLRDEKRHNYVRKVAELAVQHFI--TND-KVNV
NGLVLAGSADFKTELGQSDMFDPRLAAKVI-KVVDVSYGGENGFNQVGYAISESLANVKF
VQEKRLIQKYFDEISQDTGK-----YCFGIDDTLKALELGAVETLIVWENLDITRYVLRN
A---AGEEIVIHANKEQ-----EKDKEKFTDKS----TGAEMEQVKEPQPLLEWFAENYK
EFGATLEFITNKSQEGAQFVKGFGGIGGLLRYKVDFNNLASVDDDDDDEFYSDD-DIM
>Coprprot
------------------------------------------------------------
------------------------------------------------------------
------------------------------------------------------------
------------------------------------------------------------
------------------------------------------------------------
------------------------------------------------------------
------------------------------------------------------------
------------------------------------------------------------
--------------------------IRQWKIKKLIQRLQDARGAGTSMISLIIPPKDQV
ARYGKMLADEYGTASNIKSRVNRLSVLAAITSTQQKLKLY-TRVPPNGLVIYCGTVLTEE
GKEKKVNIDFEPHKPVNTSLYLCDSRFHTEPLNELLESDSKFGFIVMDGNGTLFGTLSGN
TREVLYKFGVDLPKKHGRGGQSALRFARLRLEKRHNYLRKVAECCTQYFINQSEN-KPNV
AGLILAGLADFKNDLNQSELFDPRLKKIVI-KTVDTSYGFENGFNQAIELSKEALKDVKF
IQEKELIGKFFEEIAQDTGK-----FCFGVRDSLYALDSGAVEILIVYENLDLTRFVLGN
S--ST-PETVVFLTEEQ-----ERNQANFKDA-----NGEDLE-IKERLAFGEWLAENYK
SFGCSLQFVTDKSQEGSQFVKGFGGVGGILRYGVDFAVLEEQAGGGGSGSDS---DY-
>DictDisc
MS----------------------------------------------------------
------------------------------------------------------------
------------------------------------------------------------
------------------------------------------------------------
------------------------------------------------------------
------------------------------------------------------------
------------------------------------------------------------
------------------------------------------------------------
---------------AVDDQQNADKQVEQWKIKKLIKNLEAARGNGTSMISLIIRPGDQI
AKVNKMLAEEYGTASNIKSRVNRLSVLGAITSAQQRLKLY-TKVPDNGLVIYCGTMVTDE
GKEKPVRIDIEPFKPINTSLYLCDNKFHTAPLGELLESDEKFGFIVVDGNGALFGLLCGS
TRTVLHKITVDLPKKHGRGGQSALRFARLRMEKRHNYVRKVSELATQFYV--TND-KPNV
SGLILAGSADFKTELGTSDMFDQRLREKII-KIVDVSYGGDNGFNQAIELSGEVLSSVKF
IQEKKLISQFFEEIAQDTGK-----YCFGIADTLKALDLGAAHTLIVWESLETIRYFLRL
P---TGEEKVIFLNKDQ-----NKDASVFKDKE----SGLDYE-IVEEMPIVEWFANNYK
NFGASLEFVTNKSQEGSQFCKGFGGLGGLLRYQVDFAQLNDFDNPDENEYDDSDSDF-
>Filanola
------------------------------------------------------------
------------------------------------------------------------
------------------------------------------------------------
------------------------------------------------------------
------------------------------------------------------------
------------------------------------------------------------
------------------------------------------------------------
------------------------------------------------------------
-----------------SEMNENDKNVQQWKIKKLIKSLEAARGNGTSMISLILPPRDQI
PRVQKMLADEYGTASNIKSRVNRLSVLSAITSTQQRLKLY-NRVPENGLVLYCGTIITDE
GKEKKVNXDFEPFKPIXTSLYLCDNKFHTEPLNELLESDDRFGFIVMDGNGALFGTLSGN
SREILHKFVVDLPKKHGRGGQSALRFARLRLEKRHNYVRKTAELAVQFFI--TGE-KVNV
TGLIFAGLADFKTELANTDMLDPRIKEKII-KIVDVSYGGENGFNQAIELSAEVLANVKF
IQEKKLISKYFDEIAQDTGK-----XCYGVRDTLAALEMGAVETLVVWENLDISRYEIKN
P--ATNETKILHLTKEQ-----EKDQSFFRDKA----TGVELE-VVEKISLLEWFANNYK
KFGXTLEFITNKSQEGSQFCKGFGGIGGILRYKVDFATLDE-----------------
>HomoSapi
MA----------------------------------------------------------
------------------------------------------------------------
------------------------------------------------------------
------------------------------------------------------------
------------------------------------------------------------
------------------------------------------------------------
------------------------------------------------------------
------------------------------------------------------------
-----------------DDPSAADRNVEIWKIKKLIKSLEAARGNGTSMISLIIPPKDQI
SRVAKMLADEFGTASNIKSRVNRLSVLGAITSVQQRLKLY-NKVPPNGLVVYCGTIVTEE
GKEKKVNIDFEPFKPINTSLYLCDNKFHTEALTALLSDDSKFGFIVIDGSGALFGTLQGN
TREVLHKFTVDLPKKHGRGGQSALRFARLRMEKRHNYVRKVAETAVQLFI--SGD-KVNV
AGLVLAGSADFKTELSQSDMFDQRLQSKVL-KLVDISYGGENGFNQAIELSTEVLSNVKF
IQEKKLIGRYFDEISQDTGK-----YCFGVEDTLKALEMGAVEILIVYENLDIMRYVLHC
Q--GTEEEKILYLTPEQ-----EKDKSHFTDKE----TGQEHE-LIESMPLLEWFANNYK
KFGATLEIVTDKSQEGSQFVKGFGGIGGILRYRVDFQGMEYQGGDDEFFDLD---DY-
>Monobrev
MAIRYHTVLGALLFLGGVAMIYRITLNHAACPTPEPVVVHEVVREFVNVSRAPVVQTAAA
AKGAEGEASAAALARAQQLLAAQGKLIEKQSREIADLKEQYQRQASDRAGALPPAAQTKT
DHIQIRPKSDQPTILVLTPMRQREQKLDRYFRNLEGLDYPKHLISVAILTGDNTDQTEPM
LLKKLNTMTEYRRTMLVRYDMSYKLSQAARHALGEQERRRANLAVVRNILLTVALRDEDW
VLWIDSDLDSFPANTLNRLLSAKRDLVAPHIVLPQEGRTYDLNSWAETKESLARQKNLPK
DALLLEGYPGQDNRRKHMNDFGGQEIVDLDGVGGAMLLVRGAAHRAGLIFPTFVFEHQIE
TEGLGRMAKAMGLSVVGMPNVKVYHPINQFSKCDHHYTLALSQESICALSALSLRSPLHY
CTLSSSLSPLHSLLFLSLASLSSLSLFSLSLLSLSLSSLSPLLCLFLHTHTWKVGHALLL
SLCLSVSLSLSLFSLNVWMADTEDHNVEMWKIKKLIKSLEAARGNGTSMISLIIPPKDQV
ARVQKMLADEYGTASNIKSRVNRLSVLGAITSVQQRLKLY-TKVPPNGLVVYCGTIMTDE
GKEKKVNIDFEPFKPINTSLYLCDNKFHTEALSSLLEDDSKFGFIVMDGNGSLFGTLSGN
TRDVLHKFTVDLPKKHGRGGQSAVRFARLRMEKRHNYVRKVAEEAVRLFI--TND-KINV
SGLILAGSADFKTELSQSGMFDQRLAEKII-NIVDVSYGGENGFNQAIELSTDVLSNVKF
IAEKKLIASYFDEISQDTGK-----YCFGVEDTMKALEMGAVETLMVWENLETMRYELKN
P---DGQVEVKFLRPDQ-----ETDASHFQDK-----DGQDLE-TIDKMQLLEWMANHYR
EFGTVLEIVTDRSQEGSQFCRGFGGIGGLLRYRVDFQAMEFDEDEFADADLD---DYF
>PCBtrin
------------------------------------------------------------
------------------------------------------------------------
------------------------------------------------------------
------------------------------------------------------------
------------------------------------------------------------
------------------------------------------------------------
------------------------------------------------------------
------------------------------------------------------------
-----------------KMQTGEDKGVEQWKIKRLIKSLEAARGNGTSMISLIIPPKDQI
ARVSKMLGDEYGTASNIKSRVNRLSVLSAITSTQQRLKLY-NKVPTNGLVVYCGTVVTEE
GKEKKVNIDFEPFKPVNTSLYLCDNKFHTEPLNELLESDDKFGFIIMDGNGSLFATLSGN
TRDIIHKFSVELPKKHGRGGQSALRFARLRLEKRHNYVRKVAELATQFFI--TND-RPNV
AGLVLAGSADFKNVLSQSDLFDPRLATIVL-KIVDVAYGGENGFNQAIDLSQECLANVKF
IQEKKLINDYFEQISLDTGK-----YCFGVDDTMKALELGAVETLICWENLEHTRYLMKN
P--TTGEESVLILNKKQ-----EADPTHFVDKA----TGVKLE-IQDQLPLLEWFANNYR
SFGTTLEFVTNRSQEGSQFCKGFGGIGGILRYRVDFQAMEYDSDEFDD----------
>Polypall
MS----------------------------------------------------------
------------------------------------------------------------
------------------------------------------------------------
------------------------------------------------------------
------------------------------------------------------------
------------------------------------------------------------
------------------------------------------------------------
------------------------------------------------------------
---------------GNPEDQELDKQVEQWKIKKLIKNLEAARGNGTSMISLIIRPGDQI
TKVSKMLAEEFGTASNIKSRVNRLSVLGAITSTQQRLKLY-NRVPDNGLVIYCGTIVTSE
GKEKKVNIDIEPFKPINTSLYLCDNKFHTAPLGELLESDEKFGFIVVDGNGALFGVLCGS
TRTVLHKITVDLPKKHGRGGQSALRFARLRLEKRHNYVRKVSELATQFYI--TND-KVNV
NGLIIAGSADFKNDLNTSDMFDQRLRDKVL-KIVDVSYGGDNGFNQAIELSAEVLTNVKF
VQEKKLICQFFDEIAQDTGK-----VCFGVADTIKALDLGAVSTLIVWEALEITRYAIKL
P--HEEKEKVLYLTKEQ-----ERDQSFMKDKE----TGMEYD-LVEALPLVEWFANNYR
AFGAHLEFITNRSQEGSQFCKGFGGIGGLLRYKLDLAQLNDYDNIEDDTD-----DF-
>Sexangul
------------------------------------------------------------
------------------------------------------------------------
------------------------------------------------------------
------------------------------------------------------------
------------------------------------------------------------
------------------------------------------------------------
------------------------------------------------------------
------------------------------------------------------------
-----------------------DSNIEQWKIKRLIKSLQAARGNGTSMISLIIPPKDQV
ARASRMLADEYGTASNIKSRVNRLSVLSAIKSTQERLKLY-NRVPTNGLVIYCGTVVADD
GKEKKVNIDFEPFKPINTSLYRCDNKFQTEPLVELLADDDKFGFLVMDGNGSLFATLSGN
TREILHKISVDLPKKHGRGGQSALRFARLRLEKRHNYLRKVSELMVQNFI--TND-RPNV
KALILAGLAEFKNDLYNSDLFDQRLKDIVV-KLVDVSYGGENGFNQAIELCSAELANVKL
MQEKKLVSLFFDEIAKDTGK-----YCYGIADTMMGLELGAVETLVIWENLEINRYQVRN
K--ETQEESILLLNPHQ-----EQQPDAFRDKA----TSAELE-VIDSQPFTEWIAENYK
KFGTILEFVTDRSQEGSQFCGGFGGIGGMLRYRVDFAEMAGEYVDYDSD---------
>Sterramo
------------------------------------------------------------
------------------------------------------------------------
------------------------------------------------------------
------------------------------------------------------------
------------------------------------------------------------
------------------------------------------------------------
------------------------------------------------------------
------------------------------------------------------------
-------------------QDTEERDLAQWRLKKLVRRLEAARGNGTSMISLIIPPKDQI
SRVSKMLGDEYGTASNIKSRVNRLSVLGAITSTQQKLKLY-NRVPDNGLVIYCGTIITDE
GKEKKVNIDIIPFKEINTSLYLCDNKFHTEALRELLESDDKYGFIVMDGNGSLFGTLSGN
TRKVLHKVSVDLPKKHGRGGQSALRFARLRLEKRHNYVRKVAELAVQLFI--TND-RPNV
SGLVLAGLADFKTELYGSDMFDQRLKAVVI-QVVDVSYGGENGFNQAIELAKDGLQRVKF
IQEQKLISSFMDELAQDTGK-----YSIGVKETMHALEIGAVETLIVWENLEIMRVTVRD
A---EFVEKVLYMSPEE-----QLKESSFKE------GDVDLE-VVDSEPLIEWFADHYK
EFGTTLQFVTDRSQEGAQFVRSFGGVGGMLRYKVDFEALEEEEFSSDFDDD----EW-
>Thectrah
------------------------------------------------------------
------------------------------------------------------------
------------------------------------------------------------
------------------------------------------------------------
------------------------------------------------------------
------------------------------------------------------------
------------------------------------------------------------
------------------------------------------------------------
--------------------------------------LIPPRSNGTSMITLIAPPGDQV
SSLTRLLTDEAGSASNIKSRVNRLSVLSAITSAQQKLKGF-NQIPPNGLALYTGTVLTDD
GKEKKVTYAIEPIKPLNTSMYMCDSRFHVQPLKDLLQQDDTFGFIIMDGSGALFATLSGN
HRNILQKVGVELPKKHGRGGQSAVRFARLRMEARRNWVRKVGEMATKHYI--TDD-MPNV
AGLILAGSADFKRELAESELLDMRLRDIVL-KQVDISYGMEAGLAQAIDQSAEVLANVKF
LKEKKLIKEYFEHIAQDTGK-----VCYGVKDTMQAIEMGAVETLIVWEDLVMERIEMTN
P--QTGTATVVFLTPEQ-----QQDPTFFHDRE----TGIELE-IGEREDLVEWLATNYS
KFGARIAFVTDRSQEGSQFCKGFGGLGGILRYRVDFAAMDYNSDDWDEYSY-------
>VannDIVA
------------------------------------------------------------
------------------------------------------------------------
------------------------------------------------------------
------------------------------------------------------------
------------------------------------------------------------
------------------------------------------------------------
------------------------------------------------------------
------------------------------------------------------------
--------------------EEEDKNIEQWKIKKLIKSLEAARGNGTSMISLIIPPKDQV
SRVSKMLGDEFGTASNIKNRVNRLSVLGAITSTQQKLKLY-NKVPPNGLVIYCGTILTAE
GKEKKVNIDFEPFKPINTSLYLCDNKFHTEAMSELLEADDKFGFIVMDGNGCLYGTLCGN
TRDVLHKFSVDLPKKHGRGGQSAVRFARLRMEKRHNYVRKVAEHAVQFFI--SND-KPNV
SGLVLAGLADFKNELNDSDMFDQRLKAIVM-KVVDVSYGGENGFNQAIELSAESLANVKF
VQEKKLISSYFDHISKDTGK-----VCYGVRDTLHGLEVGAVETLIVWENLDIIRYQLKN
T---AGDEVIRY---EK-----EGTTNEFLDPE----TGEQMD-LVESMPLIEWFAENYK
QFGTTLEIITNKSQEGSQFCKGFGGIGGILRYVVDFTTLDGYSDDE------------
>Pessonel
------------------------------------------------------------
------------------------------------------------------------
------------------------------------------------------------
------------------------------------------------------------
------------------------------------------------------------
------------------------------------------------------------
------------------------------------------------------------
------------------------------------------------------------
-------------------STAADPAXEQWKIKKLIKNLESARGAGTSMISLIIPPKDQI
SRVNKMLSDEMGTASNIKSRVNRQSVLSAITSTQQRLKLH-PRVPDNGLVIYCGTITGED
NKPKKVNIDFEPFKPINTSLYLCDNKFHTAPLSELLESDERFGFIVMDGSGTLFGAVSGS
AREVLHKVSVDLPKKHGRGGQSAVRFARLRMEKRHNYVRKIAELTNQLYI--TDN-MPNV
AGMVFAGLADFKTELSQSDILDNRVKDIIV-KIVDVQYGGENGFNQAIELAADALAXVRL
VQEKHLITTFFDEIAKDTGK-----ICYGVADTLTGLDMGAVKKLIVWENLEVTRHTCRS
K--ESGEEVILHLTPAQ-----EKNLESFRDE-----AGGELE-MVDSMALTEWLANNYN
NFGAELEFVTDRSQEGSQFCKGFGGLGGLLRYRVDFAELGGEHFEYDSD---------
>MayoBSH0
MA----------------------------------------------------------
------------------------------------------------------------
------------------------------------------------------------
------------------------------------------------------------
------------------------------------------------------------
------------------------------------------------------------
------------------------------------------------------------
------------------------------------------------------------
-----------------DSSSDTDQNVELWRIKNLIKRLQDARGNGTSMISLIIPPKDQI
ARVSKMLGDELGTASNIKNRVNRLSVLGAITSTQQRLKLY-NKVPDNGLVVYCGTIMTDE
GKEKKVNIDFEPFRPINTSLYLCDNKFHTEPLQELLESSDKFGFIVMDGHGTLFGMLTGN
TRHVLHKFTVDLPKKHGRGGQSAVRFARLRVEKRHNYVRKVAEMATQMFI--QGD-KPNV
TGLILAGSADFKTVLSESDLFDVRLQPLII-QLVDVSYGGEAGFNQAIELAAESLGNVKF
IREKKVIQAFFEEIAQDSGK-----FIYGMKDTLACLEAGAVKTLIVWETLELERYQMRN
T--ATEEEKELFLTPEQ-----VRDQSNFLDKT----TGVELE-VVDNLSVVEWMANNYK
QWGCELEFVTDKSPEGSQFCKGFGGVGGILRYKPAFLEYDESSESDEDD---------
>TricAmI7
------------------------------------------------------------
------------------------------------------------------------
------------------------------------------------------------
------------------------------------------------------------
------------------------------------------------------------
------------------------------------------------------------
------------------------------------------------------------
------------------------------------------------------------
---------------NTPEEDEEEQAIKQWRVRKLIKKLEQAKGNGTSMISLIIPPKDQI
SRYSKMLADEFGTASNIKSRVNKLSVLSAITSTQQKLKLY-HRVPENGLVIYSGTIAMDD
GKERKETIDFEPHKPINTSLYLCDNKFHTEPLKELLEADEKYGFIIMDGQGTLFGTLSGN
TKAVLQKISVDLPKKHGRGGQSAVRFARLRVEKRRNYVRKVSELAVQHFI--SND-RPNV
SGLVLAGLAEFKNVLATSDLLDGRLKEVIL-KIVDCSYGGENGFNQAIEQSADTLSNVKF
IAEQKLIGKFFEEIAKDTGK-----ICYGIRETMLALEAGASTTVIIHDNLEMNRYQFKD
R--ETGEMVEKFYTPKQ-----EEKDKNFKNK-----DGVNYD-IESVEPIVEYFADNYK
QWGTTLQFVTDRSQEGAQFVRGFGGIGALLRWRMNFDDYEQDEEEVWE----------
>Neopaest
MS----------------------------------------------------------
------------------------------------------------------------
------------------------------------------------------------
------------------------------------------------------------
------------------------------------------------------------
------------------------------------------------------------
------------------------------------------------------------
------------------------------------------------------------
-----------------AASAETDKNIEMWRVKNLIQRLENARGNGTSMISLIIRPSDQI
TKISKMLADEYGTASNIKSRVNRLSVLGAITSTQQRLKLY-SKTPPNGLVIYCGTVITDE
GKEKKEMFDMEPFKPINTSLYLCDNKFHTEALKELLESDEKFGFIVMDGNGTLYGSLSGN
TRTVLHKFTVDLPKKHGRGGQSALRFARLRMEKRHNYIRKVAEIAVQLFI--TND-RPNV
TGLILAGSADFKTELSSSDMFDSRLQAITL-KTVDVSYGGENGFNQAIQLSSECLANVKF
IAEKRVISAFFDEIAIDSGK-----YVYGINQTLETLECNAVKTLIVWEELEHNRYVLRN
N--QTEEETTVYLTPEQ-----AKDNSHFKDKE----TGAELE-TIEQQPLIEWFANNYH
KWGCDLEFITDRSQEGSQFCKGFGGIGGILRFKPEFLEPVWQEDDEWVDD--------
>Paraatla
------------------------------------------------------------
------------------------------------------------------------
------------------------------------------------------------
------------------------------------------------------------
------------------------------------------------------------
------------------------------------------------------------
------------------------------------------------------------
------------------------------------------------------------
--------------------SQTDKNIEMWRVKNLIQRLENARGNGTSMISLIIRPGDQI
SKISKMLADEYGTASNIKSRVNRLSVLGAITSTQQRLKLY-TKTPPNGLVIYCGTIITEE
GKEKKEMFDMEPFKPINTSLYLCDNKFHTEALKELLESDEKFGFIVMDGNGALFGSLSGN
TRAVLHKFAVDLPKKHGRGGQSALRFARLRLEKRHNYVRKVAEIAVQLFI--SND-RPNI
SGLILAGSADFKNELSASDIFDNRLTNIIL-KTVDVSYGGENGFNQAIELSAECLSNVKF
IAEKKLISAFFDEVAQDTGK-----YVYGINETLEALICNAVKTLIVWEELKHIRYLLRN
N--QTGEETELYLTKEQ----AAKDASLFHDKE----TGFELE-TVEQTSLIEWLANNYH
KWGCELEFITDRSQEGSQFCKGFGGIGGILRFKPEFE---------------------
>VexiDIVA
MS----------------------------------------------------------
------------------------------------------------------------
------------------------------------------------------------
------------------------------------------------------------
------------------------------------------------------------
------------------------------------------------------------
------------------------------------------------------------
------------------------------------------------------------
---------------SGHDKQESEKAIEMWRVKKIIASLDAARGNGTSMISLIIPPKDQI
SRISRMLGDEYGTASNIKSRVNRLSVLAAITSTQQKLKLY-NKVPDNGLVVYCGTVVTPE
GKEKKVNIDMEPFKPINTSLYLCDNKFHTEALKDLLESDETFGFIVMDGNGSLFGTLSGN
TRNVLHKVSVDLPKKHGRGGQSAVRFARLRVEKRHNYVRKIAELATQLFI--GSDNQPNV
SGLVLAGLADFKNELAQSDLFDPRLKKIVL-KIVDISYGGEQGFNQAIQLASEALGNVKF
VKEKELIKSYFSHIKRDTGN-----YVYGVKDTIECLEAGAVETLIVWEDLTITRYTLRN
N--ATGETSTVTLTEEQ-----AEDPENFKEKK----TDTELE-IIEEQPLIEWFAENYT
NWGAELEFVSDKSAEGSQFCKGFGGIGGILRYRPAFLDMDLSFSSGSDD------DYF
>Endozona
IS----------------------------------------------------------
------------------------------------------------------------
------------------------------------------------------------
------------------------------------------------------------
------------------------------------------------------------
------------------------------------------------------------
------------------------------------------------------------
------------------------------------------------------------
---------------TMAEKTDEEKNIEMWRIKKLIKMLETAKGDGTSMISLIIPPKGKI
SDVSRKLAEEAGTASNIKSRVNRLSVLGAITSISERLKRYGNNIPENGLVLYCGTVLTTD
NKEKRLCIDIEPFKPINTSLYMCDNKFHVGPLRDLLEADSKFGFIIMDGSGTLFATLSGN
TRTILYTFSVDLPKKHGRGGQSALRFARLRMEKRHNYLRKVAELSTQLFI--TND-RPNV
AGLILAGLADFKKELAETDMFDQRLKRIIIGGTFDVSYGGENGLNQAIELASENLSEVKF
IQEKKLLTKLMEQIAQDTGR-----YSIGLKETLFALEANAVETIILWEGLEVTRYKFKN
E--NTGEEKVVFLTPEQ-----CKQRSNFVQ------DNVELK-IIENDPLLDWFADNYK
KFGATLEFVTDKSELGNQFVKGFGGCAGLLRYKLECGLLAGLDDEVQDD---------
>StygNOMA
------------------------------------------------------------
------------------------------------------------------------
------------------------------------------------------------
------------------------------------------------------------
------------------------------------------------------------
------------------------------------------------------------
------------------------------------------------------------
------------------------------------------------------------
------------------------------KIRKLIKSLEAARGNGTSMISLIIPPKDQI
SRVNKMLGDEFGTASNIKSRVNRLSVLSAITSTQQRLKLY-SKVPPNGLVIYCGTIVTDE
GKEKKVNIDFEPFKPINTSLYLCDNKFHTEPLNELLEADEKFGFIVMDGAGALFATLSGN
TRDILHKFAVDLPKKHGRGGQSALRFARLRMEKRHNYVRKVAELAAQFFL--SND-KPNI
SGLILAGSADFKTELSTSDMFDQRLQTIIV-KVVDVSYGGENGLNQAIEQSAESLANVKF
IQEKKLIVRFFEEIAQDSGK-----YCFGVVDTMKALEMGAVETLIVWENLEVNHHTLRN
N--QTGEETVKILTKEQ-----EQERKHFLDPN----TGVLLE-TVETLSLVEFLANNYK
KFGAVLEFVTNRSQEGSQFCRGFGGIGGIMRYKIDLVSMEEWDEQGGSDADDIE-DY-
>Cochminu
------------------------------------------------------------
------------------------------------------------------------
------------------------------------------------------------
------------------------------------------------------------
------------------------------------------------------------
------------------------------------------------------------
------------------------------------------------------------
------------------------------------------------------------
------------------------------------------------------------
------------------------------------------------------------
------------------------------------------------------------
------------------------------------------------------------
------------------------------------------------------------
------------------------------------------------------------
------------------------------------------------------------
-----LELTTDRSTEGSQFAKGFGGIGGLMRFTLEFPDNEVDEESFDSEDF-------
>Ovaldese
------------------------------------------------------------
------------------------------------------------------------
------------------------------------------------------------
------------------------------------------------------------
------------------------------------------------------------
------------------------------------------------------------
------------------------------------------------------------
------------------------------------------------------------
------------------------------------------------------------
------------------------------------------------------------
------------------------------------------------------------
------------------------------------------------------------
-------------------------------------YGGESGFNQAIELSADLLKSVKF
MEEKKLLGDFFEKIELDSGL-----YCFGVNDTMYALDQGAVEKLIIWEELDIVRLELQN
A--ITGEKKVQYLTPKQ-----RSEKSSFADEA----TGAELE-LKEEIQYLEWLTMHYK
DFGAELVLVSDKTTEGTQFCKGFGGIGGTLSMEV------------------------
>Vannrobu
------------------------------------------------------------
------------------------------------------------------------
------------------------------------------------------------
------------------------------------------------------------
------------------------------------------------------------
------------------------------------------------------------
------------------------------------------------------------
------------------------------------------------------------
--------------------EGEDKNIEQWKIKRLIKSLEAARGNGTSMISLIIPPKDQI
SRVSKMLGDEYGTASNIKSRVNRLSVLGAITSTQQKLKLY-PKVPPNGLVVYCGSVITEE
GKEKKVNIDFEPFKPINTSLYLCDNKFHTEALNELLESDSKFGFIVMDGNGCLLGTLSGN
TRDILHKFSVDLPKKHGRGGQSALRFARLRMEKRHNYVRKVAETAVQFFI--AGD-RPNV
AGIILAGLADFKNELNDSDMFDQRLKAIVV-KVVDVSYGGENGFNQAIELSSDALANVKF
VQEKRLISQYFEEISQDTGK-----YCFGVVDTLRALELGAVETLIVWENLDINRYELRN
V--STNAEEVKILRPDQ-----ESDPTHFRDKE----TNEQLE-TVDSQPLLEWLANNYT
SFGTTLEFVTDRSQEGSQFCKGFGGIGGILRYRVDFLAMDYDSD--------------
>Vexibaci
------------------------------------------------------------
------------------------------------------------------------
------------------------------------------------------------
------------------------------------------------------------
------------------------------------------------------------
------------------------------------------------------------
------------------------------------------------------------
------------------------------------------------------------
------------------------------------------------------------
------------------------------------------------------------
------------------------------------------------------------
------------------------------------------------------------
------------------------------------------------------------
------------------------------------------------------------
--------------------------------------GCHSV-LLESMPAIEFFANNYK
KWGTHLEFISDRSTEGSQFCKGFGGIGGLLRYKPAFVDAEVDDFSNDDDDLD---AY-
>Luaphula
------------------------------------------------------------
------------------------------------------------------------
------------------------------------------------------------
------------------------------------------------------------
------------------------------------------------------------
------------------------------------------------------------
------------------------------------------------------------
------------------------------------------------------------
-------------------KTEEEKAVEQWRIKKLIQSLDNARGNGTSMISLIIPPKDQV
SRVSKMLGDEYGTASNIKSRVNRLSVLSAITSTQQRLKLY-ANVPDNGLVIYCGTILTDE
GKEKKVNIDFEPFRPINTSLYLCDNKFHTEPLKALLESDSKFGFIVMDGSGTLYGTVSGN
TREILHKLVVDLPKKHGRGGQSALRFARLRLEKRHNYVRKVAEVATQLFI--TND-MPNV
AGLVLAGLADFKNDLAQSDMFDARLKTVIL-AIVDVSYGGENGFNQAIELASENLSGVKF
IHEKKLLTSFMEELARDTGK-----YCMGIKETLHALEMGAVETLIVYENLDCYRYQLKN
T--AKSIDKIAYLTKDQ-----TTQSSNFKGP-----GGEELE-TVSSQLLVEWFADNYK
DFGCKLEFITNKSQEGAQFVRGFGGVGGLLRYKVDFDLLDDD----------------
>Protarac
------------------------------------------------------------
------------------------------------------------------------
------------------------------------------------------------
------------------------------------------------------------
------------------------------------------------------------
------------------------------------------------------------
------------------------------------------------------------
------------------------------------------------------------
--------------------TEEEKAVEQWRIKKLIQSLDNARGNGTSMISLIIPPKDQV
SRVSKMLGDEYGTASNIKSRVNRLSVLSAITSTQQRLKLY-SHVPDNGLVIYCGTILTDE
GKEKKVNIDFEPFKPINTSLYLCDNKFHTEPLKALLESDKKFGFIVMDGQGTLYGTVSGN
TREILHKLVVDLPKKHGRGGQSALRFARLRLEKRHNYVRKVAEVATQLYI--TND-MPNV
AGLVLAGLADFKTDLSQSDMFDARLKAVIL-TIVDVSYGGENGFNQAIELASENLAGVKF
IHEKKLLTAFMEELARDTGK-----YSMGIKETLHALDMGAVETLIVYENLDCQRYQLKN
V--AKGIEKVVYLTKEQ-----AANPVHFKGP-----GGEELE-IVSNQLLVEWFADNYK
SFGTKLEFITNKSQEGAQFVKGFGGVGGLLRYKVDFDLL-------------------
>PhysTSA
------------------------------------------------------------
------------------------------------------------------------
------------------------------------------------------------
------------------------------------------------------------
------------------------------------------------------------
------------------------------------------------------------
------------------------------------------------------------
------------------------------------------------------------
-----------------------EKNIEQWKIKKLIRSLEAARGNGTSMISLIVPPKDQI
SRLAKMLADEFGTASNIKSRVNRLSVLGAITSTQQRLKLY-NKVPTNGLVIYCGTIVTAE
GKEKKVNIDFEPFKPINTSLYLCDNKFHTEPLNELLESDEKFGFIVIDGNGSLFGTLSGN
TRTVLHKVTVDLPKKHGRGGQSALRFARLRLEKRHNYLRKVAELAVQFFI--TND-RPNV
SGLIVAGSADFKSELSSSDMFDQRLRAVVL-KIVDVSYGGDNGFNQAIELSAEVLQNVKF
IQEKKLISVFFDEIAQDTGK-----YCFGVDDTLKCLDLGAVQTLIVWEALEINRYQFKT
P--AGAAEKVLYLNKDQ-----EKDTENFKDPE----TGQDLE-ILECISLVEWFANNYK
RFGANLEFVTNRSQEGSQFCRGFGGIGGVLRYKVDLVALNDYDNEEVNYGN-------
>Protpyro
------------------------------------------------------------
------------------------------------------------------------
------------------------------------------------------------
------------------------------------------------------------
------------------------------------------------------------
------------------------------------------------------------
------------------------------------------------------------
------------------------------------------------------------
---------------------ENDKNIEQWRIKKLISSLEAARGNGTSMISLILPPKDQI
SRATKMLGDEYGTASNIKSRVNRLSVLGAITSTQQRLKLF-SKVPDNGLVIYCGTIITDE
GKEKKVNIDLIPFKPINTSLYLCDNKFHTEPLRELLESDAKFGFIVMDGSGSLFATLSGN
TRDVIHRLTVDLPKKHGRGGQSALRFARLRLEKRHNYLRKVAELATQFFI--TND-RPNI
AGLVLAGLADFKNDLATSDLFDPRLKEILL-QIIDVSYGGDNGFNQAIELAAEGLQNVKF
VQEKKLLTKFMEQLARDTGK-----YCIGVKETLHALDLGAVETLIVYEALDHARYRLKN
PRDSSAPERVAFLTKEQ-----AANPSNFKDP-----DGGDLD-ILSQEPLIEWFADHYK
EFGCTLEFITNKSQEGSQFVKGFGGVGGILRYKVDFDTIEAAEEADADADD----DF-
>PellCATA
------------------------------------------------------------
------------------------------------------------------------
------------------------------------------------------------
------------------------------------------------------------
------------------------------------------------------------
------------------------------------------------------------
------------------------------------------------------------
------------------------------------------------------------
-----------------SIDTTEVDEVALWQQKRLVQTLNKASGQGTSMITIIVPPDTQM
ARVSKLLTKEYGTASCIKSNITKKSVLEAIRSIQHAAKLF-RKPPPNGLAIFCGTVM-DG
HKQKKQLTLFEPIKPLTRFKYKCDSSFHTEELQDMLQEDDTYGFIVIDGSGTLMATLCGN
VVTVQNKYTTSLPKKHKAGGQSAPRFQRLRLNARNTYISKICEQAKDLFI--SRDSKVLV
SGLIVAGLGELKQKLVESKNFEPRLKKKVI-KLVDVSYGMNSGLMEAIKHSEDSLSHVKF
VKEGRELENFFNKVNESTMNSSTRGYVNGVNETTKALDERVMETLICWEDLNVAKIRLRN
KD-DADQEKYVYHTLKKNIDVEEVDLTAVIEKEKKKTPDIEWE-VEETVSLLDWLVEKYK
EFHFRLVLVGDQSDRGSQFVKGFGGIGGILKYE-------------------------
>ClydYONA
MS----------------------------------------------------------
------------------------------------------------------------
------------------------------------------------------------
------------------------------------------------------------
------------------------------------------------------------
------------------------------------------------------------
------------------------------------------------------------
------------------------------------------------------------
-----------------ASDDETDKNIQMWKIKKLIRSLEIARGNGTSMISLIIPPKDQI
SRVAKMLGDEYGTASNIKSRVNRLSVLGAITSTQQKLKLY-TRVPDNGLVVYCGTIITDE
GKEKKVNIDFEPFKPINTSLYLCDNKFHTEALQELLVADEKFGFIVMDGSGTLFANLSGN
TREILHKFSVELPKKHGRGGQSALRFARLRMEKRHNYVRKVAELCTQLFI--TND-KPNV
AGLVLAGLADFKTDLQSSDMFDQRLKPKVI-KVVDVSYGGENGLNQAIELASEALGNVKF
IQEKRLLSSFFENIAQDTGK-----YCFGIKDCLMGLEMGAVETLIVWENVDCTRYTLKN
T---AGEETIKYLRKQE-----EADTENFRDQE----SGETLE-IVEKIALIEWLADNYK
TFGCSLEIVTDRSQEGSQFCKGIGGIGGLLRYRVDFMDFDDEEYE-------------
>GoceYONA
TN----------------------------------------------------------
------------------------------------------------------------
------------------------------------------------------------
------------------------------------------------------------
------------------------------------------------------------
------------------------------------------------------------
------------------------------------------------------------
------------------------------------------------------------
-----------------TAQTDEEKAIEMWRVKKLIKSLEAAKGNGTSMISLIIPPGDQI
AQVSRMLAEEAGTASNIKSRVNRLSVLGAITSTTNRLKLY-TRVPPNGLVIYCGTCLNDE
GKERKVSHHFEPFKPINTSLYLCDNKFHTEPLRDLLESDSKFGFIIMDGSGALYATLAGN
TRNVLHKFGVDLPKKHGRGGQSALRFARLRMEKRHNFTRKVAELATQLFI--TND-RPNV
AGLILAGLADFKKELSESDLFDQRLKRIIV-GIVDVSYGGENGFNQAIELAAEQLANVKF
VKEKKLLSGLMEQIAQDTGK-----YSVGLNETLYSLDAGAVETLIVWENLDIVRYTLKN
P--QTGETKVVNLNAEQ-----IKNGSHFVE------NKINLE-IIENESLLEWFADHYK
EFGTTLEFVTDKSQLGSQFVKGFGGIGGLLRYQLDVSLLTGYDHVEEDLDD-------
>Undascha
MS----------------------------------------------------------
------------------------------------------------------------
------------------------------------------------------------
------------------------------------------------------------
------------------------------------------------------------
------------------------------------------------------------
------------------------------------------------------------
------------------------------------------------------------
---------------KPADQADDKSSIEQWKIKRLIKSLEAARGNGTSMISLIIPPKDQV
SRVSKMLGDEYGTASNIKSRVNRLSVLGAITSTQQKLKLY-SRVPTNGLVVYCGTVITEE
GKEKKVNIDFEPFKPINTSLYLCDNKFHTEALNELLESDSKFGFIVMDGNGCLFGTLSGN
TRDILHKFSVDLPKKHGRGGQSALRFARLRMEKRHNYIRKVAETAVQFFI--SND-KPNV
AGLILAGLADFKTELNDSDMFDQRLKAIVV-KIVDVSYGGENGFNQAIELSADSLANVKF
VQEKRLISQYFEEISQDTGK-----YCFGVKDTLQALELGAVETLIVWENLDVNRYELRN
PT-GSDVPLVKHLRPDQ-----EMDDSNFRDSE----TNEQLE-TVDCQSLLEWLANNYQ
SFGTQLEFVTDKSQEGAQFCKGFGGIGGILRYQVDFLAMEYYSD--------------
>Thecquad
------------------------------------------------------------
------------------------------------------------------------
------------------------------------------------------------
------------------------------------------------------------
------------------------------------------------------------
------------------------------------------------------------
------------------------------------------------------------
------------------------------------------------------------
-----------------------DKNIAQWKVKKLIKSLEAARGNGTSMISLIIPPKDQI
SRVSKMLGDEFGTASNIKSRVNRLSVLGAITSTQNRLKLY-SKVPPNGLVIYCGTIITDE
GKEKKVNIDFEPFKPINTSLYLCDNKFHTEALNELLESDDKFGFIVMDGNGSLFGTLCGN
TREVLHKIQVDLPKKHGRGGQSALRFARLRMEKRHNYVRKVAELATHYYI--TND-KANV
SGMILAGMGDLKTELNGSDMFDPRLQTKVI-KTVDVSYGGENGFNQAIDLCGEVLTNVKF
IQEKKLISQYFEEISRDTGK-----YCFGVDDTLAALNMGAVETLILWENLDITRYTLKN
N--VTGEEKVIHLSRED-----EKDKSHFKDEA----TGVELE-AIDSVLLIEWLANNYK
SFGAVLEIITNRSQEGSQFCKGFGGIGGLLRYRVDFASL-------------------
>Vermanta
------------------------------------------------------------
------------------------------------------------------------
------------------------------------------------------------
------------------------------------------------------------
------------------------------------------------------------
------------------------------------------------------------
------------------------------------------------------------
------------------------------------------------------------
--------------------EDQDRNIETWKVKNLIKSLEASRGNGTSMISLIIPPKDQI
SRVSKMLSDEYGTASNIKSRVNRLSVLGAITSTQQRLKLY-NRVPPNGLVIYCGTIVTDT
GKEKKVNIDFEPFKAINTSLYLCDNKFHTEALKELLESDTKFGFIVMDGNGCLYGTLSGN
TREVLHKFSVDLPKKHGRGGQSALRFARLRLEKRHNYVRKVAETAVQVFI--TND-KPNV
SGLVLCGLAEFKNDLAVSDLFDNRLKAIIL-KLIDVSYGGENGFNQAIDLAAETLGNVKF
IAEKKLISSFFDEISQDTGK-----YCFGINDALYACDMGAVDTLIVYEALEITRYEVRN
Q--STGETSVLYLLPAE-----EEDRANFVDPG----TGAELE-ISSSEPVIEWIATNYK
KFGCTLEFVSNKSQEGAQFLKGFGGIGGILRYSVDFMAL-------------------
>ParvMONO
------------------------------------------------------------
------------------------------------------------------------
------------------------------------------------------------
------------------------------------------------------------
------------------------------------------------------------
------------------------------------------------------------
------------------------------------------------------------
------------------------------------------------------------
------------------------------------------------------------
------------------------------------------------------------
-----------------------------------------------DGNGCLYGRLTGN
NREVLHKFTVDLPKKHGRGGQSAQRFGRIRMEKRHNYLRKVAETATSMFI--END-VPNV
SGLVLAGLAQFKHELNKSDLFDQRLARVVV-ATVDIAYGGEAGFNQAIDVAAEILTNVRF
VAEQKLISTFFEQINRDTGK-----FCFGVRDTIFALDQGAVEVLMIWEELETLRVVVKD
N--LTEKEDTLYLSPKE-----RDDDTNFISKE----NGEPLQ-ILEEDELVEWLAEHYR
DYGTRLELITDKSEEGSQFCRGFGGIGGLLRYKIEVYERDFDDYESEDSDE-------
