# Supplementary material for: Expansion of the molecular and morphological diversity of Acanthamoebidae (Centramoebida, Amoebozoa) and identification of a novel life cycle type within the group
Source: Biol Direct. 2016 Dec 28;11:69. doi: 10.1186/s13062-016-0171-0 (PMC5192571; doi:10.1186/s13062-016-0171-0)
Supplement: Additional file 3: — Bordor.325.Cent40.tgz. Phylogenomic alignment files and single gene trees for each gene included in the phylogeomic supermatrix. (TGZ 8396 kb) [file 13062_2016_171_MOESM3_ESM.tgz › Bordor.325.Cent40/unmasked-alignments/NDPK2.faa]

>AcanGEN
------------------------------------------------------------
-----------------------------------------ERTFIAIKPDGV---QR-G
IVGEIIQRFEKKGYKLVGLKVVKPTKQFAEQHYADLSKKPFFPSLVNYFSS-GPVVAMVF
EGRNAIVNGRKIVGATNPADA-EAGSVRGDLCIDIGRNIIHGSDGPESAKDEISLWFKE-
GELANWESENAKWVYE--------------------------------------------
-----------
>Coprcine
------------------------------------------------------------
-------------------------------------MSNTERTYIMIKPDGV---QR-A
LVGKIIQRFEERGFKLIALKLTQPTEAHLEKHYADLAGKPFFPGLIKYMAS-GPVVAMVW
QGLDAVKTGRAMLGATNPLAS-PIGSIRGDYALAVGRNIIHGSDSVENAEKEIALWFPE-
G-VVQYTSVAEPWIYE--------------------------------------------
-----------
>Coprprot
------------------------------------------------------------
---------------------------------------DKERTFIAIKPDGV---QR-N
LVGEIIGRFEKRGYKLVALKLIWPSKEFAAEHYDDLKTKPFFNGLVQYFSS-GPVVAMIW
QGPNVIKGGRVLLGATRPDDS-LPGTIRGDLCITVGRNICHGSDSAEGAEHEIQHWFTE-
KEIFDWSDCKEDWV----------------------------------------------
-----------
>DictDisc
---------------------MST------------------------------------
------------------------------------NKVNKERTFLAVKPDGV---AR-G
LVGEIIARYEKKGFVLVGLKQLVPTKDLAESHYAEHKERPFFGGLVSFITS-GPVVAMVF
EGKGVVASARLMIGVTNPLAS-APGSIRGDFGVDVGRNIIHGSDSVESANREIALWFKP-
EELLT-EVKPNPNLYE--------------------------------------------
-----------
>Entahist
------------------------------------------------------------
--------------------------------------MSVERALVLAKPDAVCIRQA-P
ITAVETLLKSINGGKLLCFEHHVVPTELAEQHYEEHKGKGFFPKLLNFICNPNGVIVMVF
EGVNAVKTIREVFGPTFVEKAIQVECLRGKFGSCGGINCFHSSDSAESGARETKLWVDY-
FKIELNEEKAKKAFDEYKAKYDGKYKCDVSKVRDIVKKIRADSEEYVNAMKELSDCDDFL
IKQLLASIILN
>Filanola
------------------------------------------------------------
-----------------------------------------ERSFIAIKPDGV---QR-G
LVGEIIARFEKKGYKLVGIKVIQPSKSFAEKHYADLKTKPFFPSLVEYFSS-GPVVAMVW
EGKDVITNGRKLVGATNPAAA-EMGSIRGDLAIQIGRNIIHGSDSAESAQAEISLWFAA-
SEVTGWGRDVDKWIYE--------------------------------------------
-----------
>FontBI
------------------------------------------------------------
---------------------------------------TMERTYIMVKPDGV---QR-G
LVGEIVKRFEQKGFKLAALRLMTPTEEHLKQHYKDLAEKPFFPGLIKYMTS-GPVVGMVW
VGKGAVTTGRKMLGATNPADS-APGTIRGDFCIEVGMNICHGSDTVENAEAEIALWFPE-
G-VATYEKSEDAWLYE--------------------------------------------
-----------
>HomoSapi
------------------------------------------------------------
------------MVLLSTLGIVFQGEGPPISSCDTGTMANCERTFIAIKPDGV---QR-G
LVGEIIKRFEQKGFRLVGLKFMQASEDLLKEHYVDLKDRPFFAGLVKYMHS-GPVVAMVW
EGLNVVKTGRVMLGETNPADS-KPGTIRGDFCIQVGRNIIHGSDSVESAEKEIGLWFHP-
EELVDYTSCAQNWIYE--------------------------------------------
-----------
>Monobrev
------------------------------------------------------------
-------------------------------------MAPRERTYIMIKPDGV---QR-G
LVGEIVARFEKKGFKLCALKLKQATEELLEQHYADLKGKKFFPGLVSYMAS-GPVVCMVW
EGTNVVKSGRKLLGETRPDDS-LPGTIRGDFCIEVGRNICHGSDSVESAEKEIALWFGE-
GEVAEWTQVTESWIYE--------------------------------------------
-----------
>PCBtrin
------------------------------------------------------------
-----------------------------------------EQTFIMIKPDGV---QR-G
LIGPIIERFERKGFQLVAMKMIVPSKEIAETHYAEHKERPFFGGLVNFLTS-GPVVAMVW
AGENVVKTGRTMIGATKPAES-TPGSIRGDYGVTIGRNIIHGSDGEESAKREIGIWFKE-
DEICQWEPTLKKWIYE--------------------------------------------
-----------
>Polypall
MFSRFSRVIPRTAAAFTATRTFST-ASKQFNTQQSSNTARFLKYAAT------GVA----
------------LTTAAAFGIANCADKTPFQGVP---GTKNERTFIAIKPDGT---AR-G
LIGEIIHRFERKGYKLVAIKILHPTKEQAEAHYADLSSKPFFNGLVKFFSS-GAIVAMVW
EGKGVIKGGRSLVGATDPAQS-LPGSIRGDLCVEVGRNIVHGSDGPESAQHEIKLWFKE-
NEFAEWNSIQP--VYE--------------------------------------------
-----------
>Sexangul
------------------------------------------------------------
-----------------------------------------ERSLLFVKPGAM---KRTS
IAPEVLLRWSRRGFLLVGIKMIVPSVAKAEAHYAHLSKKPFFDDLVEFLTS-GPILLFVF
QGKDVIRQSRRMLGTTNPLDS-PPGTIRGDFSLSTAKNAVHGSDSPAAAKTEIELWFDP-
DEIXDAT-----------------------------------------------------
-----------
>Sterramo
-----------------ASRTFAS-----LAPASRPVSERLGFYASAGLAV--GVG----
------------SLLYTQN--KAYAQSVPLVGIP---GTNNERTFIAIKPDGV---QR-G
LVGEVIKRFEARGYKLVAIKMVRPTPQFAAKHYQDLSKKPFFPGLCKYFSS-GPVVAMVW
EGKGAISGGRKLVGATNPADS-LPGSIRGDLCIDIGRNIIHGSDGPDSAKHEIALWFKD-
ADVAAWQQSTQQWVYE--------------------------------------------
-----------
>Thectrah
------------------------------------------------------------
--------------------------------------SSAERTYVMIKPDGV---AR-G
LIGDVISRFENKGLQLVAMKLVQVTPEHAEKHYEDLKSKPFFAGLVEFITS-GPVCAMVW
KGPNAVRIGRLLVGATNPAEA-AVGTVRGDLAADISRNIVHASDAVESANHEIALWFKD-
EEITSWDLPAAQWICE--------------------------------------------
-----------
>VannDIVA
------------------------------------------------------------
------------------------------------------RTFIAIKPDGV---QR-N
LIGEIIKRFESRGYKLVGLKMLQPSLKMAQTHYQDLSHLKFYPGLCKYFSS-GPIVCMVW
EGADVIKQGRKLVGATNPNDS-EAGSIRGDLCISIGRNIIHGSDAPDSAQHEISMWFTD-
AEIANYDLALHSWI----------------------------------------------
-----------
>Pessonel
------------------------------------------------------------
-----------------------------------------EQTYIMLKPDAV---QR-G
LVGEXISRFEKKGFTLCGLKMVQPTKEFAEKHYADLSKKPFFGGLTDFLSS-GPVVCMVW
KGKNVVKTGRQMLGETDPAKS-MPGSIRGDFSIDIGRNIIHGSDSVESAQKEIELWFGK-
-EVVDFKPTRLQHIYD--------------------------------------------
-----------
>MayoBSH0
S----------QAVRQTAARTFSTGSRASAAASVSAQSVRPFLLAST-LALG-GVGVYMY
NEDKIGSSTVVEQLTTGLFAQQVHASPLPPHGIP---GTKHERTFICVKPDGV---QR-Q
LVGEVVRRFEARGLKLVAMKMEHPTKAKAAGHYNDLRKKPFFASLCDYFSS-GPVVALVF
EGRDAIATGRSLVGATDPQSS-KPGSLRGDYCIHISRNIIHGSDSKDAAKHEINFWFSP-
SEL---------------------------------------------------------
-----------
>TricAmI7
------------------------------------------------------------
---------------------------------------NKERTFIAVKPDGV---QR-A
MVGSIMTRFEQKGYKLVGLKMVHPTVSFASQHYQDLSKKPFFPGLVKYFSS-GPVVAMVW
EGRKAIAGGRKLVGATNPDDS-EPGSIRGDLCLDVGRNIIHGSDAPAXAQHEISMWFKQ-
NEIFDYASHSEKWIY---------------------------------------------
-----------
>Neopaest
------------------------------------------------------------
--------------------------------------MAIERTFIAVKPDGV---QR-G
LVGEIISRFEKKGYHLVALKMLRPTLQQAQEHYLDLATMKFYDGLCKFFSS-GPIVGMIW
EGENVIKVGRLILGETRPEQS-APGTIRFDYAISVGRNICHGSDSVEGAQREIAFWFKP-
EEIVDWDSHSNSWLYE--------------------------------------------
-----------
>VexiDIVA
------------------------------------------------------------
-----------------------------------------ERTFIAVKPDGV---QR-A
LVGDIIRRFEARGYKLVGLKLLSPTIKEAQEHYSDLSSKPFFSGLCKYFSS-GPIVAMVW
EGKGVIKGGRLLLGATNPNDS-TPGSIRGDLCIDIGRNICHGSDAPDSAQKEITQWFKP-
SEVANYTR----------------------------------------------------
-----------
>Endozona
------------------------------------------------------------
-----------------------------MSAAP---TGAQERTFIAIKPDGV---QR-G
LVGEIISRFERKGYRLVALKFVQVTKAHAEQHYADLSSKPFFPKLTDYLAS-GPVVAMVW
EGKDVVKGGRTLIGATNPSDS-TPGTIRGDFCIEVGRNVIHGSDKPENAEKEIALWFSNA
SELTAWTPADRTWIYE--------------------------------------------
-----------
>StygNOMA
------------------------------------------------------------
------------------------------------------RTFIAIKPDGV---QR-G
LINTIIKKFERKGYKLVGIKILNVSEAHAREHYADLSDKPFFPKLVKYFTS-GPVVAMVW
EGRDVISTGRKLVGATNPKQS-EMGSIRGDLCIDIGRNIIHGSDSPDSARDEISLWFKE-
GELASYGLDLERWV----------------------------------------------
-----------
>Cochminu
------------------------------------------------------------
---------------------------------------------------------K-K
LTGEIISRFERKGYKLVAMKLIKPSTELARKHYEDLKDKPFFNSLVEYFYF-WTYLCYGL
EGIDVVAGGRRLIGATNPKDS-APGTIRFDYCLNVGRNLIHGSDSTQSAQREINTW----
------------------------------------------------------------
-----------
>Ovaldese
------------------------------------------------------------
--------------------------------------NIHERTYIMIKPDGV---QR-G
IVGDILKRFEQKGFKLAALKFVFPSKDLLSKHYASLSTKPFFPKLIEYMSS-GPVVAMVW
EGLNAVKTGRVMLGETDPANL-FP------------------------------------
------------------------------------------------------------
-----------
>Nolaaber
------------------------------------------------------------
-----------------------------------------ERSFIAIKPDGV---QR-G
IVGEIIKRFETKGYQLVAMKMLHPTKEFAEKHYADLSSKPFFAGLTEYFSS-GPIVAMVW
QGKGVIKGGRTLLGATNPAD----------------------------------------
------------------------------------------------------------
-----------
>Vannrobu
------------------------------------------------------------
--------------------------------------MSTERTFLAIKPDGV---QR-N
LVGEIVGRFERKGFQLVGMKFMQVPKELAEKHYEEHKERPFFQGLIDFITS-GPVVAMVW
QGTNVVAGARSMIGATAPSAS-APGTIRGDFGLVVGRNIIHGSDAVETAQREIALWFND-
SELADWSPRRNPDLYE--------------------------------------------
-----------
>Vexibaci
------------------------------------------------------------
------------------------------------------------------------
---SLFRRFEQRGYKLVAIKMVTATKEQVEEHYADLSSRSFFPGLVAYFMS-GPIVAMVW
EGRNSIKGGRALVGATNPSDS-LPGSIRGDFCIDVGRNLIHGSDGPESAQKXIAHWFT--
------------------------------------------------------------
-----------
>Luaphula
------------------------------------------------------------
---------------------------------------NNERTFIAVKPDGV---QR-G
LVGEVIKRFETRGYKLVGIKLVWPTSQFAEQHYADLSKKPFFGGLVKYFSS-GPVVAMVW
EGKGVIKGGRSLVGATNPADA-LPGSLRGDLCIDVGRNIVHGSDAPDSAAHEITLWFKE-
NELSAYDITSAGWVVE--------------------------------------------
-----------
>Protarac
--------------------------------------ASLVSPVSMGLAATFAAG----
------------AVYYSADNTVFAADRVPHGGIA---GTVNERTFIAVKPDGV---QR-G
LVGEVVKRFEARGYKLVGIKLVWPTKEFAEQHYSDLSKKPFFGGLVKYFSS-GPVCAMVW
EGKGVIKGGRSLVGATNPADA-LPGSLRGDFCIDVGRNIVHGSDAPDSAKAEITLWFKE-
GELANYEATQAQWI----------------------------------------------
-----------
>Protbohe
------------------------------------------------------------
---------------------------------------SRERTFIAVKPDGV---QR-G
LVGEVIRRFEAKGYRLVAIKLVHPTQSFAEQHYKDLSKKPFFPGLVKYFSS-GPVVAMVW
EGKNVIKGGRSLVGATNPDES-LPGSIRGDLAIDVGRNIIHGSDGPDSAKDEITLWFKE-
NEVFSWTSASAIWVTE--------------------------------------------
-----------
>PhysTSA
A----TRSALAATKQVAAARSFHT------AANAESVAKRYLTLGGATLLT--AYG----
------------MYSYQSHAVSAAEKTLPLHGVA---GTNEERTFIAIKPDGV---QR-G
LVSEVIARFERKGYKLVAIKLIHPTKDFAAKHYEDLKDKPFFNGLVTYFSS-GPVVAMVW
EGKGVIKGGRRLVGATDPNAA-EDGSLRGDFCIEVGRNIVHGSDAPDSAEAEINLWFKE-
GEVVGYPKTIEPWVYG--------------------------------------------
-----------
>Protpyro
------------------------------------------------------------
-----------------------------------------ERTFIAIKPDGV---QR-G
IVGEIVQRFERKGYKLVGLKVVRPTKQFAEQHYADLSKKPFFPSLVAYFSS-GPVVAMVW
EGRNAIVNGRKIVGATNPADA-EAGSVRGDLCIDIGRNIIHGSDGPESAKDEISLWFKE-
GEVASWESENAKWVYE--------------------------------------------
-----------
>PellCATA
------------------------------------------------------------
-----------------------------------------ERTFIAVKPDGV---NR-G
LTGEIIQRFERKGYKLVGLKLVYPTRQFAEKHYADLSKKPFFPGLVKYFSS-GPVVAMVW
EGKNVIKNGRKIVGATNPDDS-EAGSIRGDLCIDIGRNIIHGSDCPEGAAHEITLWFNQ-
SEISSY------------------------------------------------------
-----------
>ClydYONA
------------------------------------------------------------
----------------------------------------NERTFIAIKPDGV---QR-N
LVGEIIRRFEARGYKLVALKLEHPTLQKAKEHYIDLAKKPFYNGLCEYFSS-GPIVCMVW
EGQDVIKGGRSLVGATNPRDS-LPGSIRGDLCVDVGRNIVHGSDGPDSAQAEIKLWFSD-
KEVSSYTKATESWVY---------------------------------------------
-----------
>GoceYONA
----------------ASARTYVTRAAPVWSSSIWSSYSRSALIAGSALAL--GSA----
------------YYTFSNTSLICEGQSVPHTGLP---GTRFERTFIAVKPDGV---QR-G
LVGEIIARFERKGYKLVGIKVIRPSKDFAAKHYADLSKKPFFPGLVNFFSS-GPVVAMIW
EGAGVIKGGRNLVGATNPAES-LPGSIRGDLCVEVGRNIVHGSDSAESAQAEIGLWFTT-
QEVASYDFANTSWIYEK-------------------------------------------
-----------
>Undascha
------------------------------------------------------------
------------------------------------------RTFIAIKPDGV---QR-G
LIGEIIGRFESRGYKLVGLKLIYPSLQQAQEHYQDLSKKPFYPGLCKYFSS-GPIVAMVW
EGSDVILQGRKLVGATNPNDS-EAGSIRGDLCITVSRNIIHGSDGPDSAQAEISMWFDP-
SEVSEYSLVLESML----------------------------------------------
-----------
>Thecquad
------------------------------------------------------------
---------------------------------------RFERTFIAIKPDGV---ER-N
LIGEIIGRFERRGYKLVGIKVLVPTKDFAAKHYDDLKDKPFFGGLVNYFSS-GPVIAMVW
EGQDVIKQGRKLIGATNPAVA-EPGSIRGDLCVTVGRNIIHGSDSPEAANHEISLWFKD-
NEVANYDVSLAKWVYE--------------------------------------------
-----------
>Vermanta
------------------------------------------------------------
-----------------------------------------ERTFIAIKPDGV---QR-G
LVSEVIKRFEARGYKLVAIKVVDVTEEHAREHYDDLKSKPFFPSLVKYFSS-GPVVAMVW
EGKGAISGGRKLVGATNPDDS-LPGSIRGDLCIQVGRNIVHGSDSPDAAKHEINLWFKE-
EEVVSWEQETNKWIYE--------------------------------------------
-----------
>ParvMONO
------------------------------------------------------------
-----------------------------------------ERTFIAIKPDGV---QR-G
LVGQIIQRFEQKGYQLVALKMVTPTPEFAAEHYADLSSKGFFKGLVSYFSS-GPVVAMVW
QGHGVVKGGRVLLGETNPADS-KPGTIRGDFCVTVGRNICHGSDAVESAQKEI-------
------------------------------------------------------------
-----------
