# Supplementary material for: Expansion of the molecular and morphological diversity of Acanthamoebidae (Centramoebida, Amoebozoa) and identification of a novel life cycle type within the group
Source: Biol Direct. 2016 Dec 28;11:69. doi: 10.1186/s13062-016-0171-0 (PMC5192571; doi:10.1186/s13062-016-0171-0)
Supplement: Additional file 3: — Bordor.325.Cent40.tgz. Phylogenomic alignment files and single gene trees for each gene included in the phylogeomic supermatrix. (TGZ 8396 kb) [file 13062_2016_171_MOESM3_ESM.tgz › Bordor.325.Cent40/unmasked-alignments/Rpl15.faa]

>AcanGEN
------------------------------------------------------------
------------------------------------------------------------
------------------------------------------------------------
------------------------------------------------------------
--------------------------------AY--------------------------
------------------------------------------------------------
------------------------------------------------------------
------------------------------------------------------------
------------------------------------------------------------
---------------------KYVQELWRKKQ-----------CWEYRQYPMVLRVSRPS
RPDKARRLGYKAKQGFVIYRVRVRRGGRKRK---IRKGRVHGKPATQGVNALKFQRSLRS
VAEERAGRRCGNLRVLNSYWVAQDATFKFFEIILVDPFHKAVRRDPKMNWIAAPTHKHRE
MRGLTSAGKKYRGLRGKG-HNYTKS-RPSRRAVWKRNNKVSLRRYR-
>Coprcine
------------------------------------------------------------
------------------------------------------------------------
------------------------------------------------------------
------------------------------------------------------------
------------------------------MGAY--------------------------
------------------------------------------------------------
------------------------------------------------------------
------------------------------------------------------------
------------------------------------------------------------
---------------------KYIGELYKKKQSDVLRFLLRVRCWEYRQLNVIHRASRPS
RPDKARRLGYKAKQGYVIYRIRVRRGNRKKP---VPKGATYGKPVRHGVNQLKPQRGLRS
VAEERVGRRCGNLRVLNSYWVNEDSVYKYYEVILVDPNHKAIRRDPRINWITKPVHKRRE
ARGLTSVGKQNRGL-GKG-HRHN---HAPARSTWKRHNTLSLRRYR-
>Coprprot
------------------------------------------------------------
------------------------------------------------------------
------------------------------------------------------------
------------------------------------------------------------
----------------------------ARMGAY--------------------------
------------------------------------------------------------
------------------------------------------------------------
------------------------------------------------------------
------------------------------------------------------------
---------------------KYLAELWKKKQSDSLRFLLRVRCWEYRQLPALVRVQHPT
RPDKARRLGYKAKQGYVIYRVKVRRGGRKKP---VSKGIVYGKPATHGVNQLKNQRSIRC
IAEDRVGKACGALRVLNSYWINQDSTYKYFEVILVDPFHKAIRSDARINWICDPVHKHRE
NRGLTSAGKKARGMREKG-NNYTKS-RPSRRADWKRRDTTVFRRYR-
>DictDisc
------------------------------------------------------------
------------------------------------------------------------
------------------------------------------------------------
------------------------------------------------------------
------------------------------MGAY--------------------------
------------------------------------------------------------
------------------------------------------------------------
------------------------------------------------------------
------------------------------------------------------------
---------------------KYLQELYKKKQSDAVRFLLRVRCWEYRNLPVCHRASHPT
RVDKARRLGYKATQGFVVYRIRVRRGGRKRQ---VPGGRTGGKPKTHGVNELKPSRNLRS
VAEERVGRRCPNLRVLNSYWVNQDSTYKYYEVILVDNSHNAIRNDPRYNWICKPVHKHRE
LRGLTSAGIKARGLRRKGTHRASKT-RPSRQANYKRRNTVVFHRYR-
>Entahist
------------------------------------------------------------
------------------------------------------------------------
------------------------------------------------------------
------------------------------------------------------------
------------------------------MGAY--------------------------
------------------------------------------------------------
------------------------------------------------------------
------------------------------------------------------------
------------------------------------------------------------
---------------------KYINALNRKKQSDVLRFLRRIRCWELRHLPRIHRVARPT
NPERARRLGYKPKSGFVIYSVRIHRGNRKVS---ARKGIVHRKPACQGIHKIKRVKSLQA
IAEQRVGKHCGALRVLNSYFIGQDSTYRFFEVILVDPFNAAIRNDPKMNWICADKQKRRE
ARGLTSAAKKSRGFTGKG-RRYNKI-GAGARGNLKRRNLLQLKRYRS
>Filanola
------------------------------------------------------------
------------------------------------------------------------
------------------------------------------------------------
------------------------------------------------------------
--------------------------------AY--------------------------
------------------------------------------------------------
------------------------------------------------------------
------------------------------------------------------------
------------------------------------------------------------
---------------------KYLEELYRKKQSDVIRXLLRVRVWEYRQVPAVVRITRPS
RPXKARNLGYKAKQGYVIYRVRVRRGGRKKP---VAKGKTMGKPKNQGVTGLKYARNYRN
MAEERVGKRVAGLRVLNSYWINQDATYKYYEVILVDPFHKAVRRDARINWIAKPVHKHRE
LRGLTSAGKAARGLHGKS-RGYSKN-RPSKRANWKRRNTLSLRRYR-
>HomoSapi
------------------------------------------------------------
------------------------------------------------------------
------------------------------------------------------------
------------------------------------------------------------
------------------------------MGAY--------------------------
------------------------------------------------------------
------------------------------------------------------------
------------------------------------------------------------
------------------------------------------------------------
---------------------KYIQELWRKKQSDVMRFLLRVRCWQYRQLSALHRAPRPT
RPDKARRLGYKAKQGYVIYRIRVRRGGRKRP---VPKGATYGKPVHHGVNQLKFARSLQS
VAEERAGRHCGALRVLNSYWVGEDSTYKFFEVILIDPFHKAIRRNPDTQWITKPVHKHRE
MRGLTSAGRKSRGL-GKG-HKFHHTIGGSRRAAWRRRNTLQLHRYR-
>Monobrev
MALHRTSQSSRRGASISSAMVKVGLKADGRAKQAPLLLLLLLLLLLLVVSCLLPSAASRA
LLSTMRPSVWTACLAVAVALLICRSPRSDPFEVFRTRALQLVSQVQVTPRKFIVGTNAAV
DVIVPALEFFEAAHVDPPAQTAQLAALKDTAGLAETFAHFFDHGVAAERPFLTNRPYQLL
VAAAREVPSHVLFAGGNAALMASYLAEQTTRPAREELVYPWPTAEHEVHLVGPVGPDLAK
LLHPRLIVDLAARQAQDEYHLILEYKHHDQWGAYTADRANRFIFSNDMSNAELRTLHSLA
AVCHEHAARADVIVLSGLHMLDGQNASFIAARLQELQRLLRELPRTALVHLELASLADAD
LMRAIAQQILPVVDSLGLNEQELLALTSAMQGPHADYGHQPINIPDVAVVADILSWLLTP
PLRQTLQQRPRLTRVHFHSLTYHITAARAGVYQQVVGSTVRGTLTSAVRACQDNQLSAQK
HELRMPESFAVSRLDSYVQMLCPILPAPPFAPRLARPNTIYGRAPLVLIAIMALVGLTRS
RWTDKVQFPYHEGFYHWKRGLNYLEELYKRKQCDLLRFMLRIRAWQYRQLTAVHRVTHPT
RPDKARRLGYKAKQGYVVYRVRVKRGGRKRP---VPKGRTMGKPKDQGINELKFQRSLRS
QAEERVGRKCGGLRVLNSYWVAEDGTYKFFEVILVDPAHKAIRRDARINWICNPVHKHRE
LRGLTSAGKLNRGM-HKG-NKFTKNHHGSRRHNWKRRNTISLRRYR-
>PCBtrin
------------------------------------------------------------
------------------------------------------------------------
------------------------------------------------------------
------------------------------------------------------------
------------------------------MGAY--------------------------
------------------------------------------------------------
------------------------------------------------------------
------------------------------------------------------------
------------------------------------------------------------
---------------------KYLEEIWKRKQSDVARFLSRVRCWEYRQLPVIHRASRPS
RPDKARRLGYKAKQGYVVYRIRIRRGGRKRP---NAKGIVYGKPKHHGINQLKFQRSLRS
VAEERVGRRCGNLRVLNSYWVNNDSTFKYFEVILVDPSHKAIRRDAQINWICAPTMKHRE
SRGLTAAGRAGRGLNGKG-HSTNKI-RPSIRASWKRRNTLSLRRYR-
>Polypall
------------------------------------------------------------
------------------------------------------------------------
------------------------------------------------------------
------------------------------------------------------------
------------------------------------------------------------
------------------------------------------------------------
------------------------------------------------------------
------------------------------------------------------------
------------------------------------------------------------
----------------------YDDELYKKKQSDAVRFLLRIRCWEYRNLPVCHRAAHPS
RPDRARRLGYKATQGFVVYRIRVRRGGRKRQ---VPGGRTGGKPKTHGVNELKPSRNLRS
VAEERVGRRCPNLRVLNSYWVNQDSTYKYYEVILVDHSHQAVRNDARYNWICNPVHKHRE
LRGLTGAGVTARGLRNKGPRTSGKA-RPSRRANYKRRNTRVF-----
>VannDIVA
------------------------------------------------------------
------------------------------------------------------------
------------------------------------------------------------
------------------------------------------------------------
--------------------------------AY--------------------------
------------------------------------------------------------
------------------------------------------------------------
------------------------------------------------------------
------------------------------------------------------------
---------------------KYLEELWKRKQSDVMRFLFRVRCWEYRQLPSLVRVNHPT
RPDKARRLGYKAKQGYVVYRVRVRRGGRKRP---NSKGIVYGKPTNHGITQLKFKRNLRS
VAEERIGRRAGNLRVLNSYWVNQDATYKYYEVILVDPSHNAIRNDPRINWIANATHKHRE
LRGLTSAGKHHRGLTGKG-NKFTKH-RGSQRATWKKHNTLSLRRYR-
>Pessonel
------------------------------------------------------------
------------------------------------------------------------
------------------------------------------------------------
------------------------------------------------------------
------------------------------------------------------------
------------------------------------------------------------
------------------------------------------------------------
------------------------------------------------------------
------------------------------------------------------------
------------------------------------------------------------
-----------------------------------------GKPRAQGVNQLKPKRNRRT
VAEERVARRCPNLRVLNSYWVNQDATFKYFEVIMVDANLKSIRNDPRINWICAPVMKRRA
HRGLTASGKKARGLQGKG-LKRTHS-RPSKHASWLRRNTLSLKRYR-
>MayoBSH0
------------------------------------------------------------
------------------------------------------------------------
------------------------------------------------------------
------------------------------------------------------------
--------------------------------AY--------------------------
------------------------------------------------------------
------------------------------------------------------------
------------------------------------------------------------
------------------------------------------------------------
---------------------KYLEELYTKKQSDVMRFLFRVRCWEYRQLPSVVRASRPT
RPDKARRLGYKAKQGFVVYRVRIRRGGRKKP---VPKGCTSGKPVNQGVNHLKFQRNHRS
VAEERAGKKCGNLRVLNSYWVNQDSTYKYFEVIMVDPSHAAIRQDPRINWICNPTMKHRE
LRGVTAAGRKGRGMVGKG-HRFHSN-KPSQTAYWKKNNTLKLRRYR-
>TricAmI7
------------------------------------------------------------
------------------------------------------------------------
------------------------------------------------------------
------------------------------------------------------------
------------------------------MGAY--------------------------
------------------------------------------------------------
------------------------------------------------------------
------------------------------------------------------------
------------------------------------------------------------
---------------------KYMCELWRKKQSDSMRYVLRFRAWEYRQRKSMHKCVRPS
RTDKAHRLGYKTKPGFLVYRIRIRKGGRRRDGVMLSRGMPRRKPINHSIRHRKHPMSHQV
IAETRVGKALNGLRVLNSYWVAADGSHKYFEVILVDPHHPVIRNDPRIT-----------
-----------------------------------------------
>Paraatla
------------------------------------------------------------
------------------------------------------------------------
------------------------------------------------------------
------------------------------------------------------------
-------------------------------GAY--------------------------
------------------------------------------------------------
------------------------------------------------------------
------------------------------------------------------------
------------------------------------------------------------
---------------------KYLEELYKKKQSDVLRTLFRLRCWEYRNLPAIHRVPRPT
RPDKARRLGYKAKQGYVVFRVRVRRGGRKKP---LAKGINYGKPTNEGINQNKFQRSHQS
IAEERIGRRCGNLRVLNSYWIVQDATYKYYEVVLVDPQHKAIRRDARINWIANPVHKHRE
LRGLTAAGKKNRGLAGRG-PNYAKN-RPSRRAQWKRVNTLSLRRYR-
>VexiDIVA
------------------------------------------------------------
------------------------------------------------------------
------------------------------------------------------------
------------------------------------------------------------
------------------------------MGAY--------------------------
------------------------------------------------------------
------------------------------------------------------------
------------------------------------------------------------
------------------------------------------------------------
---------------------KYMQEIQRKKQSDLMRFLLRVRCWEYRQQNRIVRCTRPS
RPDKARRLGYKAKQGYVVYRVRVRRGGRKRP---ISKGIVYGKPTNHGVKYLKAQTNLQS
VAEGRAGRRCSNLRVLNSYWVNQDATFKWFEVILVDPQHKVIRKDPRINWVVRPVHKHRE
MRGLTSAGRKHRGLRRKG-RGASKL-RPSVRSTWKRHNTLSLRRYR-
>Endozona
------------------------------------------------------------
------------------------------------------------------------
------------------------------------------------------------
------------------------------------------------------------
----------------------------TAMGAY--------------------------
------------------------------------------------------------
------------------------------------------------------------
------------------------------------------------------------
------------------------------------------------------------
---------------------KYMEELWKKKQSDVMRFLGRIRCWEFRQYPNVVRASRPT
RPDKARRLGYKAKQGFVVFRARVRRHGRKRR---AHNGKITGKPKNQGVHKLKFMRNARN
VAEERVGRRAGNLRVLNSYWVAQDATYKYYEVILVDPNHRAVRKDPRINWIANNTMKHRE
MRGLTSAGRQGRGLRGKG-HRYNKA-RPSRRGTWKRNNTLSLRRYR-
>StygNOMA
------------------------------------------------------------
------------------------------------------------------------
------------------------------------------------------------
------------------------------------------------------------
------------------------------MGAY--------------------------
------------------------------------------------------------
------------------------------------------------------------
------------------------------------------------------------
------------------------------------------------------------
---------------------KYLEELYHKKQSDVMRYLLRVRCWEYRQLPAIHRVTRPT
RPDKARRLGYKAKQGFVIYRVRVRRGGRKRP---VPKGNTFGKPHSQGINQLKFARNKRS
VAEERAGKVCGNLRVLNSYWVNQDATFKFFEVILVDPSHKAIRRDARINWICKPVMKHRE
MRGLTSAGKKARGLRKKG-HAASRL-RPTVTAAWKRRNTLSLPRYR-
>Cochminu
------------------------------------------------------------
------------------------------------------------------------
------------------------------------------------------------
------------------------------------------------------------
------------------------------------------------------------
------------------------------------------------------------
------------------------------------------------------------
------------------------------------------------------------
------------------------------------------------------------
------------------------------------------------------------
--------------------VRIRRGGRKRK---LHNGIAHGKPKNQGITGFKPKRNHQT
LAETRVGRRCGNLRVLNSYWINEDSTYKYFEIILVDPQHTAIRKDPRINWIVNPVHKHRE
MRGLTSSGRE-------------------------------------
>Ovaldese
------------------------------------------------------------
------------------------------------------------------------
------------------------------------------------------------
------------------------------------------------------------
------------------------------------------------------------
------------------------------------------------------------
------------------------------------------------------------
------------------------------------------------------------
------------------------------------------------------------
------------------------------------------------------------
--------------------------------------------------------SLKT
MGEARVGKRAANLRVLNSYWVNQDATYKYFEVILVDPSHATIRNDPRIRWITAPVMKHRE
SRGLTASGRKSRGLVGKG-HRFAKL-RPSVGANWKRRNTISLRRYR-
>Nolaaber
------------------------------------------------------------
------------------------------------------------------------
------------------------------------------------------------
------------------------------------------------------------
------------------------------MGAY--------------------------
------------------------------------------------------------
------------------------------------------------------------
------------------------------------------------------------
------------------------------------------------------------
---------------------KYLEEIWNKKQSDAMRFLQRVRCWEYRQAHALTRLTRPT
RIDKARRLGYKNKQGVVIYRVRVRRGGRKKP---NPKGIVNGKPVRQGVNQLKNQRSLRA
VAEEKVGRRIGNLRVLNSYWV---------------------------------------
-----------------------------------------------
>Vannrobu
------------------------------------------------------------
------------------------------------------------------------
------------------------------------------------------------
------------------------------------------------------------
------------------------------MGAY--------------------------
------------------------------------------------------------
------------------------------------------------------------
------------------------------------------------------------
------------------------------------------------------------
---------------------KYLEEIWKKKQSDALRFLLRVRCWEYRQLPSLTRVQHPT
RPDKARRLGYKAKQGYVVYRVRVRRGSRKRE---APKGITYGKPVNQGVTQLKFQRSLRS
VAEERIGRRAGNLRVLNSYWVNEDATYKYFEVILVDPSHTTIRXDPRINWICAPTMKHRE
LRGLTAAGKKNRGLVGKG-HRFNKT-KPSRRSVWKRHNTLSLRRYR-
>Vexibaci
------------------------------------------------------------
------------------------------------------------------------
------------------------------------------------------------
------------------------------------------------------------
------------------------------------------------------------
------------------------------------------------------------
------------------------------------------------------------
------------------------------------------------------------
------------------------------------------------------------
------------------------------------------------------------
------------------------------------------------------------
-----------------------------------------------VNWIVDSVHKHRE
ARGLTASGRKGRGLQGKG-HLHSAM-RPSRRANWKRLNTLSLRRYR-
>Luaphula
------------------------------------------------------------
------------------------------------------------------------
-------DF---------------------------------------------------
------------------------------------------------------------
----------------------------IAMGAY--------------------------
------------------------------------------------------------
------------------------------------------------------------
------------------------------------------------------------
------------------------------------------------------------
---------------------KYLEELWKKKQSDVMRFLLRIRAWEYRQHPGVVRASRPS
RPDKARRLGYKAKQGYVIYRVRVRRGGRKRK---VHNGYVYGKPANQGVKGLKFNRNLQS
VAEERVGRRCGNLRVLSSYWVAQDAVYKYFEVVLIDPFHKAVRRDPRINWICNPVHKHRE
MRGLTSVGRKYRGLRGKG-HRNHKN-RPSVRQNWKRNNTLSLRRFR-
>Protarac
------------------------------------------------------------
------------------------------------------------------------
------------------------------------------------------------
------------------------------------------------------------
--------------------------------AY--------------------------
------------------------------------------------------------
------------------------------------------------------------
------------------------------------------------------------
------------------------------------------------------------
---------------------KYLEELWKKKQSDVMRFLLRIRAWEYRQHPGVVRASRPS
RPDKARRLGYKAKQGYVIYRVRVRRGGRKRK---VHNGYVYGKPANQGVKGLKFNRNLQS
VAEERVGRRCGGLRVLSSYWVGQDAVFKFFEVVLVDPFHKAIRRDPRINWICNPVHKHRE
MRGLTSQGRKYRGLRGKG-HTNHKM-RPSKRQTWKRNNTLSLRRFR-
>Protbohe
------------------------------------------------------------
------------------------------------------------------------
------------------------------------------------------------
------------------------------------------------------------
--------------------------------AY--------------------------
------------------------------------------------------------
------------------------------------------------------------
------------------------------------------------------------
------------------------------------------------------------
---------------------KYLEELWKKKQSDVMRFLLRLRCWEYRQHPMVVRASRPS
RPDKARKLGYKAKQGFVIYRVRVRRGGRKRP---VHNGYIYGKPANQGVKGLKFNRNLRS
VAEERAGRRCGNLRVLNSYWVAADAVFKYYEIILVDPFHKAVRRDARINWISDPVHKHRE
MRGLTSAGKKYRGLRGKG-HRFHKN-RPSKRATWRRHNTLSLLRHR-
>PhysTSA
------------------------------------------------------------
------------------------------------------------------------
------------------------------------------------------------
------------------------------------------------------------
--------------------------------AY--------------------------
------------------------------------------------------------
------------------------------------------------------------
------------------------------------------------------------
------------------------------------------------------------
---------------------KYLQELARKKQSDTSRYLHRIRSWEYRQLPRVVRATRPT
RPDKARLLGYKAKQGFVIYRSRVRRGGRKRP---VHKGRIMRKPKNQGVQHINYAQSLKA
MAEHRAGRALGGLRVLNSYWIAQDSVYKWFEVILVDPFHKAIRRDPRIHWICNPVHKHRE
LRGLTSSGREHRGLHGKS-RGFRKN-RPSVRASWRRRNTLSLLRYR-
>Protpyro
------------------------------------------------------------
------------------------------------------------------------
------------------------------------------------------------
------------------------------------------------------------
--------------------------------AY--------------------------
------------------------------------------------------------
------------------------------------------------------------
------------------------------------------------------------
------------------------------------------------------------
---------------------KYVQELWRKKQSDVMRFLARLRCWEYRQYPMVLRVSRPS
RPDKARRLGYKAKQGFVIYRVRVRRGGRKRK---IRKGRVHGKPATQGVNALKFQRSLRS
VAEERAGRRCGNLRVLNSYWVAADATFKFYEVVLVDPFHKAVRRDPKLNWIANPTHKHRE
MRGLTSAGKKYRGLRGKG-HNYTKS-RPSRRAVWKRNNKVSLRRYR-
>PellCATA
------------------------------------------------------------
------------------------------------------------------------
------------------------------------------------------------
------------------------------------------------------------
--------------------------------AY--------------------------
------------------------------------------------------------
------------------------------------------------------------
------------------------------------------------------------
------------------------------------------------------------
---------------------KYMNELWKKKQSDVMRFLLRIRVWEYRQSPAVVKCTKPS
RVDKARRLGYKAKQGFVIWRARVRRGGRKRR---VHNGIVHGKPKHQGVTKLKFQRNLRS
VAEERVGKHCGNLRVLNSYWVGADAIYKYFEVILVDPFHKTIRNDPKIRWICNNVHKHRE
MRGLTSAGKQYRGLRTRG-HGASKL-RPSRRAAWRRHNTLSLRRYR-
>ClydYONA
------------------------------------------------------------
------------------------------------------------------------
------------------------------------------------------------
------------------------------------------------------------
------------------------------MGAY--------------------------
------------------------------------------------------------
------------------------------------------------------------
------------------------------------------------------------
------------------------------------------------------------
---------------------KYLQELWRKKQSDVLRFLLRVRCWELRHLPRVHRATRPT
RPDKARRLGYKAKQGYVIYRSRVRRGGRKKR---VDKGNTDGKPKHQGVNHLKFQRSKRS
VAEERVGRVCGNLRVLNSYWINQDSTYKYFEVICVDPQHNAIRNDPRINWIAKPVHKHRE
LRGLTSAGKKNRGLVGRG-RRYQKQ-RPSRRAVWKKNNTLSLRRYR-
>GoceYONA
------------------------------------------------------------
------------------------------------------------------------
------------------------------------------------------------
------------------------------------------------------------
--------------------------------AY--------------------------
------------------------------------------------------------
------------------------------------------------------------
------------------------------------------------------------
------------------------------------------------------------
---------------------KYLEELWKKKQSDVMRFLTRIRCWEFRQSPAVVRSSRPT
RPDKARRLGYKAKQGFVIYRARVRRHGRKRR---AHRGKVCRKPKNQGIHQLKAVRNMRN
IAEERVGRRCGNLRVLNSYWVAQDATYKYFEVILVDPNHRAIRLDPRINWIARNTMKHRE
IRGLTSAGRKYRGLRGKG-HRNSKA-RPSRRATWKRHNTLSLWRYR-
>Undascha
------------------------------------------------------------
------------------------------------------------------------
------------------------------------------------------------
------------------------------------------------------------
------------------------------MGAY--------------------------
------------------------------------------------------------
------------------------------------------------------------
------------------------------------------------------------
------------------------------------------------------------
---------------------KYLEEIWKKKQSDALRFLLRVRCWEYRQLPTIHRVQHPT
RPDKARRLGYKAKQGYVVYRVRVRRGSRKRV---APKGITYGKPVNQGVTELKFQRSLRS
VAEERIGRRAGNLRVLSSYWVNEDSTYKFFEVILVDPSHTTIRNDPRINWICAPTMKHRE
LRGLTAAGKKNRGL-GKG-HRYNKT-VPSRRAVWK------------
>Thecquad
------------------------------------------------------------
------------------------------------------------------------
------------------------------------------------------------
------------------------------------------------------------
------------------------------MGAY--------------------------
------------------------------------------------------------
------------------------------------------------------------
------------------------------------------------------------
------------------------------------------------------------
---------------------KYIQELHKKKQSDVMRFLLRVRCWEYRHLPVIHRVTRPS
RPEKARRLGYKAKQGYVIFRVRVRVGGRKKP---VAKGIVYGKPKSQGVTQLKPRRNLKV
VAEGRVGKVAGNLRVLNSYWVNQDSVYKYYEVILVDPSHKAIRRDPRINWICKPVQKHRE
KRGLTSSGRHARGLIGKG-PRHLKN-RPSRHATWKRNNKLSLRRYR-
>Vermanta
------------------------------------------------------------
------------------------------------------------------------
------------------------------------------------------------
------------------------------------------------------------
--------------------------------AY--------------------------
------------------------------------------------------------
------------------------------------------------------------
------------------------------------------------------------
------------------------------------------------------------
---------------------KYLEELHKRKQSDVLRFLLRVRVWEYRQLTGIERLTRPT
RPDKARRLGYKAKQGYVIYRSRVRRGGRKRP---VPKGITYGKPVHQGVNGLKFQRNLRS
VAEERVGRRCGGLRVLNSYWINEDGTYKYFEVITVDPMHKAIRDDPRINWICKNTMKHRE
LRGLTAAGREGRGV-GKG-HRFAKN-GPSRRANYKRNEKISLKRYR-
>ParvMONO
------------------------------------------------------------
------------------------------------------------------------
------------------------------------------------------------
------------------------------------------------------------
------------------------------MGAY--------------------------
------------------------------------------------------------
------------------------------------------------------------
------------------------------------------------------------
------------------------------------------------------------
---------------------KYLEELYHHKQSDVMRFLLRIRCWELRHRNVIHRAPRPT
RPDKARRLGYKAKQGYVIYRVRVRRGGRKRM---VSKGIVYGKPNNHGVSGIKRNWNLQT
LAEIRAGKRCPNLRVLNSYWINQDATYKYFEVILVDPQHNAIRRDPRINWIAQNTMKHRE
QRGLTSAGRKSRGLRQKG-TAANKL-RPSRNANWKRRQQLSLRRYR-
