# Supplementary material for: Expansion of the molecular and morphological diversity of Acanthamoebidae (Centramoebida, Amoebozoa) and identification of a novel life cycle type within the group
Source: Biol Direct. 2016 Dec 28;11:69. doi: 10.1186/s13062-016-0171-0 (PMC5192571; doi:10.1186/s13062-016-0171-0)
Supplement: Additional file 3: — Bordor.325.Cent40.tgz. Phylogenomic alignment files and single gene trees for each gene included in the phylogeomic supermatrix. (TGZ 8396 kb) [file 13062_2016_171_MOESM3_ESM.tgz › Bordor.325.Cent40/unmasked-alignments/cct-B.faa]

>Coprcine
--------MAMQIFGENATEEKAENARLSSFVGALALGDLVKSTLGPKGMNKILQSGS--
---TGDINVTNDGATILKAIQLDNAAAKILVNISKVQDDEVGDGTTS-VTVLASELLREA
EKLIQ-QKIHPQTIVEGYRIASRAALKALEAAA-VDNRG-DQQKFREDLFNIARTTLSSK
VLSQ-DKDYFANLAVDAVLRL-----KGSVELEHIQIIKKVGGKLTDSYLDEGFILDKTI
AVNSPKRIENAKILIANTSMDTDKIKIFGARLKVDGTGKLAELERAEREKMKAKVDAIAS
HGINVFVNRQLIYNYPESLLAEKGIMVIEHADFEGVERLSLVTGGEIASTFDRPDLVKLG
QCELIEEIMIGEDKLIKFSGVSAGEACTVVLRGSTNQMVDEAERSLHDALSVLSQTV-KE
TRTVLG-GGCSEMLMSCAIEEEARGIKGKKALAVEAFAKALREIPTILADNAGFDSSELV
SKLRAAHFEGQ-NE-TGLDMEHGTI-GSMRQLGVTESYKLKRQVVLSATEAAEMIIRVDN
ILRAAPRKREAV------------
>Coprprot
---------PVQIFKQGGEEDKKENARMVAFAGAIAVADIVKSTLGPKGMDKILQPMG--
--GSGEIQVTNDGATILKSLYVDNAAAKIIIEISKGQDDEVGDGTTS-VVVFAGELLREA
DKLTSQQKMHPQIIIDGWREANDVAIKALEDSS-IDNSG-DIEAFKKDLLNIARTTLSSK
VLGHGYKDFFAHLAVDAVLRL-----KGSTNLDMIHIIKKIGATLSDSFLDEGFILEKSI
GVGQPKRIENAKILVANTPMDTDKIKIFGASIEAESPDQVAAIEKAERERMLAKCDKILA
HGINCFINRQLIYNLPEQFFADHGVMAIEHADFEGVERLSLVLGSEIVSTFDNPERVQIG
HCDLIEEIMIGEDKVIRFRGVKRGEACTVVLRGPNQQLLDEAERSLHDALCVLSQVVATE
KRTILG-AGCSEAIMAKAVDELAKRTPGKKSIAIESYARALRQIPAIIADNGGYDSSELV
GQLRAAHYEGK-NT-AGLDMTKGVI-GDVKELGITEALKVKRQVILSASEAAEMILRIDE
VIKAPPRAREH-------------
>DictDisc
-------LAPIPILNQNASEERSEIARLSSFVGAIAITDLVKTTLGPKGMDKILISAS--
--NPNELIITNDGATILTKIYIDNPAAKILVNISRTQDDEVGDGTTS-VCVLAGELLREG
ERLVQ-QKVHPQTIISGWRLALETARAALQSST-QDHSS-DKGKFR--LLNIARTTLSSK
ILHT-EKDHFANMVVDAVLRL-----NGNTNLDNIHIIKKSGGSLRESYLDEGFILEKKI
GVGCPKRLENPKILIANTAMDTDKIKIFGGKVVVDSMTELAKMEDAEKEKMLNKCKKIVD
HGINCFVNRQLVYNLPEQYFAEHGVMSIEHADFDGIERLALVTGAEIVSTFDHPELVKIG
TCKLIEEVMIGEDKVIRFSGIPSGEACTIVLRGATSHILEEAERSIHDALCVLAVTV-AE
TRTVLG-AGCSEMIMSKAVDELAAITPGKKAMAIESFAKALRQIPTIIANNAGYDSSELV
SQLKAAHHQGD-KK-AGLNMRDGCI-GNAEELGVIESFKVKQQVLVSAHEAAEMIMRVDD
ILRAAPRQRSNLPAALSSVAPPPL
>Entahist
MQGTQFDSTPVRVLKSDTQHVVGDTARMTATVGAIAIADLVKTTLGPMGMDKILIGSS--
--QADNITVTNDGATILKSVRLENPAAKVLVEMSKTTDEEVGDGTTS-VTVLAGELMREA
EKLMA-EKIHPQVIIEGWRIALKAAQEKLETMQ-FDVSS-DHEAYKKRLMDIARTTLSSK
ILSA-EKEKFAQIAVDAIEKI------GDADIDNVVILQKIGGEMRESYLEDGFLLEKKF
GTAQKHKVENPKIMVANTAMDNDRIKIWSGKVKVDSVSKVAEIEEAERSRMLKKCEQIKA
HGVTCFVSRQLIYPIPEQFFNANGIVSIDHADFDGVERIAALSGAEILSTFDHPDEAKLG
TCKSIEEIMIGEETLIRFSGFPHGGACTVVLRGPSKQLLGEMERSLHDALCVLHIIR-KD
TKMICG-GGCVEMELSLAVEEAAKKTEGKKALAVEAFARALRQLPMIIADNAGYDSADLV
AQLRAAHANNSIQN-AGLDMEHGTI-ADMKQIGIIEPFRVKKHILTAATEAAEMIIRVDH
IIQAAPRKREQR------------
>Filanola
-------FQPVRILEAEGSEERGENARLSSFVGAMAISDLVKTTLGPKGMDKILQSMGR-
--DAGNITVTNDGATILKSIHVENPAAKVLVEISKTQDDEVGDGTTS-VAVLGGELLREA
EKLIA-QKIHPQTIIQGWRMAVAAAKEALTQSA-KDNIG-DSEKFKNDLLNIARTTLSSK
LVHS-EKDFFAKLCVDAVLRL-----KGNTNLEAIHIIKKTGGSLRDSYLEEGFILEKKI
GVGQPKRLENPKILIANTAMDTDKIKIFGSKVKVSSTAELAKIEEAERQKMLQKCQKIAE
HGINCFINRQLIYNLPEQYFAEKGVMAIEHADFEGIERLALVTGAEIVSTFDHPELVRLG
TCKLIEEVIIGEDKVIRFSGVPVGEACTIVLRGATGQMLDEAERSIHDALCVLSQMV-KE
TRVVLG-AGCSEMRMAKAVEELAQKTPGKKSLALEAFARALRMLPTIIADNGGFDSSELV
SQLRAEHFKGN-DK-AGLDMKNGTV-GNAEEMGILESYKSKLQILLSASEAAEMILRVDD
IIRAAPRKR---------------
>FontBI
----------IQLFNPEARDDRAENARMSNFVGAIAIGDLVKSTLGPKGMDKILLSFSDM
G-SNTEPVITNDGATILKSIHLDNPAAKILVELSKVQDDEVGDGTTS-VCVLASELLREA
EQLVH-ARIHPQTIVSGFRVAVHAARKALAESA-VDNKE-NDVAFKNDLLNIARTTLSSK
VVSQ-SKDHFAQLCVDAVLRL-----KGTPNLDLINIIKKPGGRMEDSYLDEGFILDKKI
GVGQPLRLENAKILIANTSMDTDKVKVFGARVKVDSTAGLAEIERAERNKMKEKVEKIKA
HGINCFINRQLVYNWPEQLFSDAGIMTVEHADFSGVERLASVLGGEITSTFDNPDKVKLG
ECRLIDQVIIGEDKLIRFSGCAAGEACTIVLRGATMALLDEVERSIHDALAVLSQTV-LE
TAVVFG-GGASEMLMAKAVDEAAATTSGKESLATEAFARALRRMPAILADNAGFDSSLIV
SELRAMHNLGN-HR-AGLDINVGGP-GDMQALGICEPLKMKRAVLTSAAEAAEMILRVDQ
IIRCAPRRRE--------------
>HomoSapi
M--ASLSLAPVNIFKAGADEERAETARLTSFIGAIAIGDLVKSTLGPKGMDKILLSSG--
--RDASLMVTNDGATILKNIGVDNPAAKVLVDMSRVQDDEVGDGTTS-VTVLAAELLREA
ESLIA-KKIHPQTIIAGWREATKAAREALLSSA-VDHGS-DEVKFRQDLMNIAGTTLSSK
LLTH-HKDHFTKLAVEAVLRL-----KGSGNLEAIHIIKKLGGSLADSYLDEGFLLDKKI
GVNQPKRIENAKILIANTGMDTDKIKIFGSRVRVDSTAKVAEIEHAEKEKMKEKVERILK
HGINCFINRQLIYNYPEQLFGAAGVMAIEHADFAGVERLALVTGGEIASTFDHPELVKLG
SCKLIEEVMIGEDKLIHFSGVALGEACTIVLRGATQQILDEAERSLHDALCVLAQTV-KD
SRTVYG-GGCSEMLMAHAVTQLANRTPGKEAVAMESYAKALRMLPTIIADNAGYDSADLV
AQLRAAHSEGN-TT-AGLDMREGTI-GDMAILGITESFQVKRQVLLSAAEAAEVILRVDN
IIKAAPRKRVPDHH--------PC
>Monobrev
-----MSLAPVQVMTAGAEEERAETARLSSFVGAIAIGDLVKSTLGPKGMDKILVSYS--
--QSNEVHVTNDGATILKSIGIDNPAAKVLVEISKVQDAEVGDGTTS-VTVLAAELLKEA
EKLIA-AKMHPQTIISGWRKAVAIARQALEGAA-LNNGA-DPEKFRTDLINIARTTLSSK
ILTN-AKQYFSEMAVDAVLRL-----NKSGNLEAIQIIKKLGGQLSDSYLDEGFILDRTF
GVNQPKRIENAKILIANTSLDTDKIKIYGARVRVDSTAKVAEIEAAEQKKMKDKVDRILA
HDMNVFINRQLIYNYPEQLFAKAGISSIERADFEGVERLALVLGGEIVSTFDTPDKVKIG
HCDLVEEVMIGEDKLLRFSGVALGEACTVVLRGATQQILDEAERSLHDALCVLTSTV-RE
TRVVFG-GGCSEMLMAAAIQKEAIKTPGKEAIAMEAFASALRQLPTIIADNAGFDSSALV
AELRAQHMEGH-TT-MGLDMENAVV-ADVKDIGITESFQVKQQVLVSAAEAAEMILRVDD
ILKSAPRQRAPGHH----------
>PCBtrin
-------LNPVQILGQNAQEEKGENARMSSFIGAIAVGDLVKTTLGPKGMDKILASAS--
--NPDEINVTNDGATILRALYLDNPAAKVLVDIARVQDDEVGDGTTS-VCVFASELLREA
EKLVD-QNMHPQVISQGWRMAYQAAFDALNASS-EDNST-DEAQFREDLLNIARTTLSSK
ILSQ-EKEHFAKIAVDAILRL-----KGNPNLEHIQIIKKLGGTMRDSYLEEGFILDKKI
GVSQPKRVENARILIANTAMDTDKIKIFGSRVRTDSIAKVAEIEAAEKKRMKDKCQKILS
FGINCFVNRQLIYDFPEQFFADNGVSSIEHADFEGVERLALVTGGDVVSTFDTPESVKLG
RCDLIEEVMIGEDKLVRFSGCEVGEACTIVLRGASKHYLEEADRSLHDALCVLATTV-KN
TRIVYG-GGCSEMLMAEAVQELAHSTPGKKALAIEAFARALRALPKILADNAG-------
------------------------------------------------------------
------------------------
>Polypall
------QLQPVPIYQENASEERGEVARLSSFVGAIALTDLVKTTLGPKGMDKILASMS--
--NPNEITVTNDGATILTKIYIDNPAAKILVDISRTQDDEVGDGTTS-VCVLAGELLREG
ERLVA-QKVHPQTIINGWRLALDTARSTLVASA-IDHSS-DK----------AKTTLSSK
ILHT-EKEHFATIVVDAILRL-----KGNNNLENIHIIKKSGGSLRDSYLEDGFILEKRI
GVGCPKRMENAKILIANTAMDTDKIKIFGGKVVVESMNELSKLEDAEKTKMLEKCKKIVD
HGINCFINRQLIYNLPEQYFAEHGVLSIEHADFEGVERLALVTGAEIVSTFDHPELVKIG
TCKLIEEVIIGEDKVIKFSGLPDSQACTIVLRGATSHMLEEAERSIHDALCVLSVTV-GE
TRTVLG-GGCVEMEMAQAVDKLAANTPGKKALAIESFAKALRQIPTIIANNAGYDSSELV
AQLKAAHYQGK-SQ-MGLNMKEGCI-GNIVDLGIIESFKVKQQVLVSAHEAAEMIMRVDD
ILRAAPRKR---------------
>Sexangul
----------MSVLNPNANEEKGEQARLASFVGAIVISDLVKTTLGPRGMDKILQSAS--
---SSEITITNDGATILSSIHIDNPAAKILVNISKSQDDEVGDGTTS-VCVLAGELLREA
EKLVH-QRIHPQTIIEGYRLALATARSTLEASV-LDHGD-DKAALHEDLLAIARVTLSSK
IVHV-DSEHFAQLCVEAVEKL-----RGSTDLSAIHILQKQGGSIADSFLADGFVLEKSI
GVGQPKRVENPRILIGNTAMDSDRNKIFGVRVRTDDVAQVAAIEEAERKKMLEKCAKIAE
HXIDCFINRQLIYNLPEQFFASKGIMAIEHADFEGVERLALVTGAEIASTFESPGEVRLG
TCDVIEEDMIGEDRVICFRGCPNASACTIVLRGATKQLLAESERSVHDALCVLSQVAASE
TGTVLG-GGCSEALMAEAVDNLARSTAGKKALAVSAFARALRAIPTILADNAGYDSADVV
AKLSAAHHEGK-SA-AGLNMETGEVCMDMRKLGIIESLKVKRQVLMSASEAAEMILRVDN
VLTQPKRQR---------------
>Sterramo
-----ASLRPAQILSEGSQEEKSEAARLSLFVGATALSDLVKTTLGPKGMDKILQSTG--
--RDGDAKITNDGATILKSIHLENPSAKVLVDVSKVQDSEVGDGTTS-VCVLAGELLREA
EKLIK-KKLHPQMIAQGYRAATEVAFEALQESA-IDNSK-DPERFKQDLYNIAHTTLSSK
ILRN-ENQHFSEMAVNAVLKL-----KGSTDLEAINIIKKKGGSLRDSYLDDGFILEKKI
GVGQPKRVENAKILLANTSMDNDKIKMFGSRVRVESSKAMADIEKAERDRMIRKCEKIAK
HECNVFINRQLIYNLPEQFFADHGICAIEHADFEGMERLAKVLGAEIVSTFDNPDLVTLG
SCDLVEEIMLAEDKAIRFSGVAQGEACTIILRGASKHMLDEAERSLHDALCVLSQTV-NE
GGTVLG-AGCSEVLMAEAVDQLAARTPGKVSFAISSFAKALRAIPTIIADNAGYDSLELI
SQLKAAHNQGN-KT-AGLDMEKGIV-GDARELNVVESFKVKSKVLLSAAEAAVMILRVDE
IVTAPPRPR---------------
>Thectrah
-----FGLQPVQILGDQGSEERGSLARLSSFVGAIAIGDLVKTTLGPKGMDKILQSEGMG
ASQRGSITVTNDGATILKSVLVDNPAAKILIEISKVQDDVVGDGTTS-VCVLASRLLREA
EQLVN-QRIHPQVIIQGFRKAAEVAKDALVEFANLRDAE-DTDGVRNDLLNIARTTLSSK
VVFH-DKNFFAEMCVDAVMRL-----RGSTDLEAIQIIKKTGGSLRESFLAEGFILEKKI
GVGQPKRIENARIMVANTAMDTDKVKIFSTRVRVDESAKVAEIEAAEKDKMRAKVEKILA
HDINVFINRQLIYNYPEEIFADNGVMAIEHADFDGIERLAMVTGAEIVSTFDHPDKVTLG
SCDLIEEILIGESKMIRFSGVAEGAACTIVLRGASKQLLDEAERSLHDALCVLSQAI-GE
PRTIYG-GGASEIHMAAAVEAAASVQGDKQALAMEAFARALRQMPTILADNAGYDSAQLV
AELKAAHASGS-SS-ACLDMYNGCI-GDAIDLGVLESYKVKSSVVSSAAEAAEMILRVDD
VIRQPVR-----------------
>VannDIVA
---MALNFQQVPILSGQATEERGENARLSTSIGAIAISDLMKTTLGPMGMDKILQSVS--
--HRNEVQVTNDGATILRSLAVDNPAAKVLIEISKAQDDEVGDGTTS-VCVLAGEFLRAA
EDLIA-QHIHPQLIIQGWRKARAISLAKLDEIA-EDNSS-DETLFYQDLINIACTTLSSK
IVFS-DKEHFAKLCVDAVLRL-----KGSGNLDAIHMIKKTGGALKDSYLDEGFILEKKI
GVGCPKRFENPKILIANTPMDTDKIKIYGAKVKVDSVAAVADIEDAEKERMWVKAKKIAD
HGIDCFINRQLIYNLPEEYFASRGIMAIEHADFEGIERLALVLGGDIMSTFDNPAEAKLG
TCELIEEVIIGEDKVIRFSGVPLGEACTIVLRGSSQTILEEAERSLHDALCVISQTV-LN
KRVVFG-GGCTEFEMANAVMKAALETPGKEAIALEAYAKALCQIPVILADNAGFDSAELT
SVLRAAHSKGD-RH-AGIDVTTGKP-GDMKALGITESYRVKYQIIVSATEAAEEILRVND
IIRCAPRQREN-------------
>Pessonel
------------------SEEKGDQARLSSFVGAIVIGDLIKTTLGPRGMDKILQSPS--
---TGEIQVTNDGATILNAINIDNPAAKVLVNISKTQDMEVGDGTTS-VCVLAAELLREA
EKLVQ-SKIHPQTIIAGWRQALSVAHKTLESSA-VDHKS-DESALREDLMNIARTTLSSK
IVQQ-DKEHFATLCVDAVLRL-----NGSTDLQAIHIIKKSGGSLKDSQLDDGFVLEKRF
GVGQPKKLKNPKILIANTAMDADRNKIFGIRVRTDSTAKVAAIEEAERAKMLEKCQKIVD
HGIDLFVNRQLIYNLPEQFFADKGVSAIEHADFDGVERLSLVTGGEIVSTFDHPELVKLG
TCESVEEIMIGEDRFIKFSGLPHTGASTIILRGASRQLLDEAERSVHDALCVLSQMAASD
TRTVLG-AGCGEMLMACAVDELAAKTPGKQSLAIEAFARALRAVPTILADNAGFDSSELV
TRLRAAHANGD-TS-AGLDLHNGKL-ANARDMGVIESFKAKSAVISSAAEAAEMVLRVDN
IFRCAPRQRT--------------
>MayoBSH0
----------IDIFSPGAHEEKGEMARMSAYMAAIALGDLVKTTLGPKGMDKILQSTS--
--HENEVTVTNDGATILKSIHLANPAAKVLVDISKTQDDEVGDGTTS-VCVLAAELLREA
DVLVNTQHLHPQTIIAGWRKSSKVALEALGEIA-IDNSA-DPEKFRKDLFDIACTTLSSK
VLSK-HKEHFANIAVDAVLRL-----KGSTNLDSIHIIKKSGAGIADSYLDEGFILEKSF
GVGQPKRLEKAKILLANTAMDTDKIKIWSATVKVSDIDTVAAIETAERERMHEKCDKILA
HGCNLFINRQLIYNLAEQYMTDRGIHSIEHADFAGIERLALVTGAEITSTFDKPELVTLG
TSDVVEEIMIGEDRVLRFSGVPLGEACTIVLRGGTTHILDEAERSLHDALCVLSQTV-SE
SRVVAG-GGHSEVAMAAAVDRLATITPGKEALAMRSFAKALRALPGIIADNAGFDSSELV
SALVAAQATGN-KN-AGLDMEKGVI-GDMQALGIRDSYKVKRQIVLSASEAAEMLLRVDV
ILTSAPRQRS--------------
>TricAmI7
---------PAKIMDAEARVEKGQFARLAAYVGPMALSDMVKTTLGPKGMDKILQPANPE
GGRSFEVSMTNDGATILKNILLDNPAAKILVDISKTQDNEVGDGTTS-VCVLAGELLREA
EGLVN-KKIHPQTIVAGWREAVKVAYAALEASA-VDNKG-DKEKFREDLMNIARTTLSSK
VLGS-YKEKFSNMAVDAVLRL-----KGSTDLEMIYVLKKLGGSLEASFLAEGFILDKKI
GVGQPKRIENAKIMIANTAMDTDKIKIFSAKVKTTGTEEVGKLEEAERKRMIDKCNKILK
HDITCFINRQLIYNLAEQHFAENGVMAIEHADFEGVERLALVTGGEIVSTFDNPERVQLG
SCKVIEETMIGEDKLIRFSGCKAGEACTIVLRGASKHMLDEAERSLHDALCVLSQTV-GE
SRVVLG-GGCSEVLMAKAVDELAKKTPGKMSLAIEAFARALRMLPTIIADNAGFDSSELV
AQLRAAHYEGK-NT-YGLDIEQGQI-GCVKALGITESFKVKSKVLTSAAEAAEMIVRTDV
IIKAAPR-----------------
>Neopaest
--------------------------RLSSFVGAIAISDLVKTTLGPKGMDKILLN----
--SHDEVTVTNDGATILKSIHLDNPSAKVLVDIAKTQDDEVGDGTTS-VAVLAGELLREA
ERLVTQQKLHPQNVIMGYRIAQQAALDKLKSIS-RDNSN-DPEKFKQDLLDVAATTLSSK
ILAY-DKAHFAKLCVDAVLRL-----KGSTSLDHIHIIKKKGGTLQDSYLDEGFILEKKF
GVGGLKRLENPKILIANTAMDHDKIKIFAAKVKTDDLATVANIEKAEREKMYQKCDKIIE
HGVNCFINRQLIYNLPEQYFADKGVMSIEHADFAGTERLALVLGGEIVSTFDNPEKVKLA
TCKLIEEVMIGEDKVIRFSGVPRGEACTIVLRGATDHMLDEAERSLHDALCVLSQTV-KD
SLVLSG-GGSSEMAMSAAVMEVAHKTSTKEAVAIEAFAHALTALPTILADNAGFDSAELV
SQLRAKHSEGN-HT-MGLDLSAGEV-RDMTEIGVTDSYKLKRQIVLSAGEAAEMILRVDR
IVKAAPRKRVKDEY--------PC
>Paraatla
---------PVPILSREAQEEKGEHARLSSFVGAIAITDLVKTTLGPKGMDKILLN----
--SHGEVTVTNDGATILKSMHLDNPSAKVLVDIAKTQDDEVGDGTTS-VACLAGELLREA
ERLVTQKKLHPQNVILGYRIAQQAALSKLQSIA-RDNSK-DPEQFRQDLLNVAATTLSSK
ILAY-DKDHFAKLCVEAVLRL-----KGSTDLNSIHIIKKKGGTLQDSFLDEGFILEKKF
GVGGMKRLENPKILIANTAMDHDKIKIFAAKVKSDDLDTVAAIEKAERERMYQKCDKIIQ
HGINCFINRQLIYNLPEQYFADRNVMSIEHADFAGIERLALVLGGEIVSTFDTPQDVKTG
TCKLIEEIMIGEDKVIKFSGVPKGEACTIVLRGATEHMLDEAERSIHDALCVLSQTV-KD
SLVVCG-GGSSEMAMASAVMEVSKTTSSKEAVAIEAFANALTSLPTILADNAGYDSAELI
SRLRAEHSQGH-HK-MGLNLTEGRV-GDMEELGIIDSYKLKRQIMLSAAEAAEMILRVDR
IIKAAPRRR---------------
>VexiDIVA
----------INVLADEAVEEKGEMARLTTFIGAMALSDLVKTTLGPKGMDKILLNKQ--
---HNEIQVTNDGATILKSVPLANPSAKVLVDIARTQDDEVGDGTTS-VVVLAGELLREG
EGLLA-RGLHPQVVIEGWREASNIAKKEMFGAS-VNNAQDDPKQFEQDLLNIARTTISSK
ILNT-NKEQFARLAVDAVLRL-----KGSTDLGAIHIIKKSGAKLADSFLVDGLLLEKSF
GVGQPKRIENPRVLIANTAMDADKIKIFGATVRVNDISSVAAIEEAERHRMFAKCEKILA
HQCNLFVNRQLIYNLSEQYFADKGISSIEHADFDGIERLALVLGGDIVSTFEQPDKVKLG
TCKLVEEVTIGQESLIKFSGCPLTGACTIVLRGATDSVLDEAERSLHDALCVLTQTV-KS
ERVVLG-GGCIEMIMAKAVDEQAERTSGKKSLAMAAFARALRRIPYILAENGGYDSTELV
TQLKAAHNKGE-KT-MGLNMATGSV-GDMAQLGVVESYKVKEQVILSASEASEMIMRVDE
VLKAAPRRR---------------
>Endozona
--------QPAQILADGASEEKGEQARMSNYVGAIALCDLIKTTLGPKGMDKILQSTG--
--RDAEVTVTNDGATILKSIMLDNPAAKLLVEISKVQDDEVGDGTTS-VCVLAGELLREA
EKATE-SGIHPQVVIKGWRQASAIALSSLASFA-IDHKS-SPEQYRADLLQIAKTTLSSK
ILNA-DLDKFANLAVDSVLRL-----KGSTDLSAIHIIKKRGGSLRDSFLDSGFILEKKF
GIGQPKTISNAKVLIANTAMDNDKIKIFGSRVKSESSEVVANIEKAERDKMIAKCNKIKA
TGCNVFINRQLIYNLPENFFTDNNIISIEHSDFDGMERLALVLGAEITSTFDHPELIQLG
ACDKIEEIFLGEDKAIKFSGVQLGEACTIVLRGPTKHLLDEAERAMHDAISVISQTV-GE
SKIIYG-GGCAENKMAAQVEKRSREVGGKEGSVMEGFGRALRKIPMYIAANGGLDGEEIV
GEMRRREEKKE-EGWWGVDVVSGGV-GDMKERGVVESWKVKRKVVESAVEAAEMIIRVDE
IVRSAPRPR---------------
>StygNOMA
---------PVQILDREATEEKGANARLSSFVGALAITDLMKTTLGPKGMDKILQSLG--
--QDNEVSVTNDGATILRAIHLDNPAAKVLVDISKTQDEEVGDGWHNIVCVLAGELLREA
EGLIA-KHVHPQTIIQGWRLAADTAYKALESIA-IDNSK-NEEQFRNDLLDIARTTLSSK
ILQQ-EREHFAQLAVDAVMRL-----KGHTSLENIHIIKKSGGSLKDSFLDEGFILEKKI
GVGQPKRLENPKILLANTSMDTDKIKVFGARVKVDTTGKLAEIEEIERKRMLDKCEKIAA
HNINCFINRQLIYNLPEQFFTEKGIMAIEHADFEGIERLSRVLGAEIVSTFDHPEKVQLG
TCKLISEFMIGEERMIKFSGVPKGEACTIILRGSTKHGLDEAERSLHDALCVISQAVAKE
KRVVLG-AGVSEMVMAKAVDQLAATTPGKQSVAIEAFARALRMIPTIIAQNGGLDAEELV
AQLRARHNNGD-ST-AGLDMNKGCI-GDISQLKVLESFKVKSQVLLSASEAAEMILRVDD
IVKAAPRKR---------------
>Cochminu
------------------------------------------------------------
------------------------------------------------------------
------------------------------------------------------------
------------------------------------------------------------
------------------------------------------------------------
--------------------------------------------------FDSPELVKLG
TAKCVEEIMIGEDKVLKFSGCGGGEACAIILRGANSHILEEAERSLHDALCVLSQMI-KN
SKNCLGVAGSSEMLMAQAVDE---------------------------------------
------------------------------------------------------------
------------------------
>Ovaldese
------------------------------------------------------------
------------------------------------------------------------
------------------------------------------------------------
------------------------------------------------------------
--------------------------------------------------------QLVD
HGVNCFINRQLIYNLPEQFFADHGIMAIEHADFDGIERLALVLDGEIVSTFEHPELVKLG
HCKKIEEIIVGEDRMIKFSGVKSGAACSIVLRGPTSHILDEAERSLHDALCVISQMV-KE
------------------------------------------------------------
------------------------------------------------------------
------------------------
>Vannrobu
-----ANFQPVELFNRGSVEERGENARMSNFVGAIALTDLMRTTLGPKGMDKILQSMG--
--HNGEITVTNDGATILKAINVDNAAAKVLVDISKTQDEEVGDGTTS-VCVLAGELLREA
EKLID-INIHPQTIVEGFNLAASIARSRLAEIA-ECNAD-NPEKFQQDLTNIARTTLSSK
VVRT-EKDHFAKLCVDAVLRL-----KGSKNLDAIHIIKKPGGSLLESKLEEGFILEKRI
GVGCPKRIENAKILIANTAMDTDKIKVFGAKVKTDSVDVVAEIEDVEKQRMWTKTQKIAD
HGINCFINRQLIYNLPEEFFASKGIMSIEHADFDGIERLALVLGGEIVSTFDHPDQVKLG
HCDVIEEDMIGEDKVIRFSGVALGEACTIVLRGATEQLLDEVERSIHDALCVVTQTV-GE
KRIVYG-GGCTEVELALAIDQAAQKTSGKKALALEAYARALRQIPSIISDNGGYDSADLV
SQLRAAHASGN-LT-MGLDMNNGKI-GCMKELCITESYKVKNQVIISASEAAEMILRVDQ
IFKSAPRERSH-------------
>Luaphula
-----ASLAPSSILTAGAQEERGESARLSCFVAAIALGDLMKTTLGPKGMDKILQSAG--
--RQREVTVTNDGATILKSIFVDNPAAKVLVDISKVQDDEAGDGTTS-VCVFASELLREA
ERLVS-QKMHPQTISQGWRLACDVAHKALVDSA-VDNSA-DQEKFRQDLLNIARTTLSSK
ILKQ-EKEHFAKLAVDAVLRL-----KGSKNLEAIQFIKKRGGSLRDSYLDDGFILEKRI
GVGCPKRVEDAKILIANTAMDTDKIKIFGGRVKVSEASQMAEIEAAEREKMVEKCKKIQA
HGCNVFINRQLIYNLPEQFFADHGLCAIEHADFDGMERLALVLGAEIVSTFDHPELVKLG
SCKVVEEIMLAEDKAIRFSGVALGEACTIVLRGATQHLLEEAERSLHDALCVLAGAV-HE
TRTVLG-GGCSECLMAEAVDALAASTPGKVSVAIASFARALRQMPTIIADNAGYDSGELV
AQLRAAHHKGD-KH-AGLDMEKGTV-GDAAALGITESFKVKSAVLRSAAEAAEMVLRVDE
IVKSAPRQR---------------
>Protarac
-----ASLGASQILNMGGSEERGETARLSTFVAAIALGDLMKTTLGPKGMDKILQSAG--
--REREVTVTNDGATILKSIFVDNPAAKVLVDVSKVQDDEAGDGTTS-VCVFAAELLREA
EKLVA-QKLHPQAIAQGWRLACDVAYKALQESA-IDNSK-DTEKYRQDLMNIARTTLSSK
ILKQ-EKEHFAKLAVDAVLRL-----KGSNNLESIQFIKKRGGSLRDSYLDEGFILEKRI
GVGCPKRVEKAKILVANTAMDNDKIKIFGGRVRVDNAAQLAEIEAAEREKMMQKCKKIVD
HGCNVFINRQLIYNLPEQYFADQGLCSIEHADFDGMERLALVLGAEIVSTFDHPELVKLG
TCDLVEEIMLAEDRAIRFSGVALGEACTIILRGASQHLLDEAERSLHDALCVLTGAV-QE
PRTVLG-GGCSEALMAEAVDQLAASTPGKVAFAISSFARALRMIPTIIADNAGYDSSELV
AQLRAVHHKGD-KT-AGLDMERGVV-GDVLALGITESFKVKAAVLRSAAEAAEMVLRVDN
IIKSAPRQR---------------
>Protbohe
------------------------------------------------------------
------------------------------------------------------------
------------------------------------------------------------
------------------------------------------------------------
------------------------------------------------------------
------------------------------------------------------------
----------------------------------------------------LSQTV-NE
TRTVLG-AGSSECLMADAVDRLAAATPGKIAIAISAFANALRSIPITIADNAGYDSSELV
SQLKAAHHNGQ-HK-MGLDMEKGCL-ADVSALGITESFKVKSKVLTSAAEAAEMILRVDE
IVKSAPRPR---------------
>PhysTSA
-------LQPVQILESDSVEEKGENARLASFVGAIALTDLVKTTLGPKGMDKILQSQS--
--RDGNLMVTNDGATILKSIYLDNAAAKILVDISKTQDDEVGDGTTS-VCVLAGELLREG
EKLIQ-QKIHPQTIISGWRLAVDVARKHLLESA-RDHST-DKERFRQDLLNIARTTLSSK
IVYQ-GKDHFANLAVDAVLRL-----KGSTNLDYIHIIKKAGGSIHDSYLEEGFILEKKI
GVGSPKSLANAKILVANTSMDTDKIKING-KVTVTSPAELAAIEDAERAKMIAKCDKIIK
HGVNVFVNRQLVYNLPEQYLADHGVMVIEHADFDGIERIARVTGGEIASTFDHPDLVKLG
ECKLIEEIMIGEDQMIRFSGVPVGEACTIVLRGATSHMLDETERSLHDALCVLSQVV-SE
SKTVFG-GGCAEMIMSKAIDEVAKQTPGKKALALDSFSKALRQIPTILADNGGYDSGELV
SQLRAEHYKGH-IT-TGLNMKDGSV-GDMEKLGILEALK---------------------
------------------------
>Protpyro
------------------------------------------------------------
----------------------------------------VGDGTTS-VTVLAGELLREA
ERLCTEAKLHPQLIAHGWRRAAEVAYAALEKSA-HDNGA-DEARFREDLLAVARTTLSSK
ILRQ-EREHFAQLAVDAVLRL-----KGSTNLEAIHVIKKRGGALRDSFLDEGFILQKKI
GVGQPKRVENANVLVANTSMDTDKIKLFGSRVRVDSAQKVAEIEQAERLRMVAKCEKIMT
HGCNVFINRQLIYNLPEMFFADHGVMAIEHADFDGMERLALVLGAEIVSTFDHPELVKLG
HCKLIEEIMLGEEKAIRFSGVALGEACTIVLRGATQHILDEAERSLHDALCVLSQTV-KE
TRTVLG-AGCSEMIMAEAVEQLAASTSGKVAMAIEAFARALRQIPTYIADNAGLDGTELV
SHLRAAHHKGQ-ST-MGLDIENGSV-GDVATLAVTESFKVKSKVLLSAAEAAEMILRVDE
IIRSAPRPR---------------
>PellCATA
-------LEPAQILQRGASEEKGTHARMSSFIGAIALSDLVKTTLGPKGMDKILQSTA--
--REGDVQVTNDGATILKAVHLDNPAAKLLVDISKTQDDEVGDGTTS-VCVFAGELLREA
EHLVE-RGVHPQIIALGYRKACNVAIETLEKSA-VDNSK-DAAKFKEDLLNIARTTLSSK
ILQQ-EKDKFSRLAVDAVLRLNIKTNRGATDLQAIHIIKKRGGSLRDSYLDEGFILEKKI
GVGQPKRLENAKILIANTAMDTDKIKIFGARVRTDSPATLAKIEEAERKKMIAKCEKIIK
HGCTCFINRQLIYNLPEQFFAENGVMAIEHSDFDGMERLALVLGGEIASTFDAPELVTLG
HCKLIEEIMIGEDKMIRFSGVKLGEACTVVLRGPTKHLLDEAERSLHDALCVLSQMV-VD
SRTVLG-AGCSETAMANAVDELARNTPGKESLAIESYAKALRMLPTIIAANAGYDSSELV
SQLRAAHHEGK-ST-MGLDMVNGAI-ADVKKLGITEAFKVKSKIVLSASEAAEQILRVDE
IIRCAPRPR---------------
>ClydYONA
---LGQSMNPIRILSQDSSEEKGENARLSSFLGAIFITDLMKTTLGPAGMDKILQSVS--
--HPDEVNVTNDGATILKSLTVDNPAARVLIDISKTQDDEVGDGTTS-VCVFTGELLREG
EMLLK-QHIHPQTVIAGWRKASGIALARLREIA-EDNSS-DEAKFREDLLNIAKTTLSSK
LLHH-DKDYFSTLAVDAVLRL-----KGSMNLDAIHVIKKSGGSLRDSFLDEGFILEKRF
GVGQPKRIEKAKILIANTPMDTDKIKVFGAKLKVDSVAKVADVETAERERMREKCRKIAA
HGINCFINRQLIYNLPEEYFTEHGITSIEHADFEGIERLALVLGGDIVSSFDNPDQVRLG
ECDLIEEIMLGEDRVLRFSGVKLGEACTIVLRGGSSHMLDEAERSLHDALCVVSTTV-KE
KRVVFG-GGASEMEMAGAIDAIAAKTAGKEAIAMEAYARALRAMPTIIAENGGYDSADLV
SKLRAAHAAGD-TW-AGLNMMQGSI-ANMKELGVTESFRVKQQVVVSASEAAEMLMRVDE
IVKAPPRPRDEGHH----------
>GoceYONA
-----ASLAPARILKDGSTEEKGDVARMSSFIGAIALSDLIKTTLGPKGMDKILQSTG--
--RMGEVTVTNDGATILKAIHLDNPAAKLLVDISRVQDEEIGDGTTS-VCVLAGELLREA
EKLIE-SGIHPQTVIRGWRLAYDVAHKTLVESA-VDNKN-DPEKFKNDLLNIARTTLSSK
ILHQ-EHEHFSKMAVDAVLRL-----KGSTDLQAIHIIKKRGGTLRDSYLDEGFILEKRI
GVGCPKRMEKCTVLVANTPMDNDKVKIFGARVRTESSAKLAEIEQAEREKMFGKCEKIIK
HGCNVFINRQLIYNLPEQYFADRGIMSIEHSDF---------------------------
------------------------------------------------------------
------------------------------------------------------------
------------------------------------------------------------
------------------------
>Undascha
-----ANFQPVQLFNRGSVEERGENARMSNFVGAIALTDLMKTTLGPKGMDKILQSMG--
--HNGEITVTNDGATILRALHVDNASAKVLVDISKTQDEEVGDGTTS-VCVLAGELLREA
EKLIE-INIHPQTIVEGYNLAASIARTRLAEIA-ECNED-DSEKFQQDLINIATTTLCSK
VIRT-EKAHFAKICVDAVLRL-----KGSKNLDAIHIIKKPGGSLVESKLEEGFILEKRI
GVGCPKRIENAKILIANTAMDTDKIKVFGAKVKTDSVNVVADIEEVEKQRMWTKVQKIAD
HGINCFINRQLIYNLPEEFFASKGIMSIEHADFDGIERLALVLGGEIVSTFDNPDKVKLG
QCDLIEEGMIGEDKVIRFSGVQLGEACTIVLRGATVQLLEEVERSVHDALCVISQTT-GE
KRIVLG-GGCTEIELALAVEQAAQKTAGKKALALEAYARALRQIPSILSDNGGYDSAELV
SQLRAAHASGK-TT-MGLDMNKGTI-GCMKELQITESYKVKNQVIISASEAAEMILRVDQ
IFKSAPRERSQI------------
>Thecquad
---MSLSSSMVQILEDDAVEERGENARLSSFIGALAITDLIKTTLGPKGMDKILQSTG--
--ENQDTSVTNDGATILKSIHIDNPAAKILVEISKTQDDEVGDGTTS-VCVLSGELLRQA
EQLIN-QKIHPQIIIDGWRKAQKIALEALKNVA-IDHSA-DFDKFRQDLYSVAKTTLSSK
ILSG-EKDFFANLTVDAILRL-----KGSTNLDSIHIIKKSGGSLRDSFLDEGFILEKKI
GVGQPKRLENPKILIANTAMDTDKIKIYGARVRVDSPAEVAAIEAIERQRMIEKCENILK
HGINCFINRQLIYNLPEQYFTDHGVMAIEHADFDGIERLALVTGSEIVSTFERPDLVKLG
TCKLIEEIMIGEDKFIKFSGVPLGQACTIVLRGSTSHILDEAERSLHDALAVLSQIA-TE
PKVVYG-GGSSEMVMARAVEEAAAKTPGKEAIALESFAKALRAIPTIIADNAGYDSAELV
SNLRAAHYNNQ-VS-AGLDMNKGTI-GDMAELGIYDAYKVKQKIVSSASEAAEMILRVDT
IIKAAPRKR---------------
>Vermanta
---------PTNILNDGAIDERGENVRLSIFMGALAITDLVKTTLGPKGMDKILQSLS--
--HENEVNVTNDGATILRSIHVDNPAGKVLVDISKAQDDEVGDGTTS-VCVLAGELLREA
RALVEEQKIHPQTIIQGWREGAEVAQKALAAIA-QDNSA-DEAKYREDLYKVACTTLSSK
VLCT-AKDHFATLAVDAVLRL-----NGSTNLEHIQIIKKLGSSMWDSFLDDGFILEKKF
GVGQPKRIVNAKIMVADTPMDNDKVKIFGARVKVDSTAKVADIETAERAKMIAKCEKIAA
HGCNVFINRQLIYNLPETYFADNGITSIEHADFDGVERLALVFDADIVATFETPDKIKLG
TCDLVEEIMIGEDRAIRFSGVAKGEACTVVLRGSSQHVLDEAERSLHDALCVLSQMA-TE
NRVVPG-AGVTEMEMAEAVDVLAKKTAGKKAIAMQAMARAFRQLPAIIADNGGYDSADLI
ARLQAAHHKGD-KM-AGLNMDEGTI-ADISELGVYESLKVKSQVVASAVEAAEMILRVDE
IIRAAPRQRDN-------------
>ParvMONO
------------------------------------------------------------
------------------------------------------------------------
---IN-QNIHPQTICKGFRLAAAVALKTLTESA-KDNSG-DEALFRADLMNIARTTLSSK
ILHQ-DKEHFAKLCVDAVLRL-----DGSTDLERISIIKKLGASMHESYLDDGFILEKRV
GMGQPKRVENAKILLANTAMDADRIKIFSTKVKTSDMAEVARIEEAERQRMFTKVQKILA
HGVNVFINRQLIYNLPEQFFADQGVAGIEHADFEGIERLGHVLAGDVVSTFSHPELVTLG
TAELMEEIFIGQDRVIRFSGCGGGSACSIVLRGSSQHFLAESERSIHDALCVLSQTV-NE
PRTVLG-AGCSEMLMAEAVDKVARETPGKVSLAIFAFANALRQIPTILSDNAGFDTADII
SGLRAKHSSGH-ST-AGIDFNTGGV-GDAAELAITESYKVKSQIVRSAAEAAEMILRVDE
IVRSAPRQRDH-------------
