# Supplementary material for: Expansion of the molecular and morphological diversity of Acanthamoebidae (Centramoebida, Amoebozoa) and identification of a novel life cycle type within the group
Source: Biol Direct. 2016 Dec 28;11:69. doi: 10.1186/s13062-016-0171-0 (PMC5192571; doi:10.1186/s13062-016-0171-0)
Supplement: Additional file 3: — Bordor.325.Cent40.tgz. Phylogenomic alignment files and single gene trees for each gene included in the phylogeomic supermatrix. (TGZ 8396 kb) [file 13062_2016_171_MOESM3_ESM.tgz › Bordor.325.Cent40/unmasked-alignments/NAE1.faa]

>AcanGEN
-------KKEEKYDRQLRLWGADGQQRLENAKVCLINA-SATGTEILKNLVLPGIGSFTI
VDGHKVQASDLGNNFFLD-FASLGKSRAEATTH---------LLNELNEFV---------
--------NGTAV-DKDAEAIIE----EDVSFFGRFTLVIATN--VSEKALLKLAAFLYA
--HNIPLFACRSYGFVGYLRLTVP-EHTIVESKPDDAPDDLRVYEPWDELIKFAEAIN--
M------AEL------DSHHYSHVPFIVLLVKQLQKWRAEHG-G---KAPETRDEKALFK
EQLRE----------------------------------------GQH-------ENELN
FEEAIAAAFKAWTP-FAVPYEVQSV----LDDPKARNP-------------TADSADFWL
VVAAIARFVERHHV-------LPLLGSIPDMNADTNTYVALLQVYQEKAVADAAEVASIV
RELAP------TRTISDEYVRHVSRNSLFLRVLRIRSLAQEYDPATAN-AAELGEALS-D
PEG--NLPWYVVLRAVDRFYAAH------GRLPGW-TN--DQVLADVPLLKEQVEG-LLK
ELS---------------------LDTSLVS--EAVVHETCRFGGSELHNVASLMGGVAS
QEAIKVITAQ-WLPINNTFIYNGINSTTTSLEL
>Coprcine
----PD-QKTRRYDRQLRLWASSGQSALESAHILVLSS-SYTSTSILKNLVLPGIGAFTI
LDKAITTPSDAGNNFFLEGLESVGKPRAQEAVR---------LLLELNDGV---------
--------KGHSIVDKDIKDVLSKEMVEEEEWLKGFSLIIAHN--LEKTALDRLSALLWA
DVKSPPLAIVRSAGFLAEVFIQFH-EHAIIESHLESS-PSLRIDKPFPALLEHSLSLD--
F------ENM------DVTDHGHIPYVYILVRVLEEWRKTHD-G---NPPRTPAEKKEFK
SIILN---------------------------------------MRKK-------ADEEN
FEEAESQAFKCWTE-TVVPSDVKAL----FSLSSESS--------------PPHTKPFHL
LLKALERYTTTVAPH-----TLPLSATLPDMKSSTNQYVGLQKLYKERAVEERNVFKAIL
DEVIKEKG-EDPSLIDDETIDSFVKHSHILRLLKGKKWGWLDES-----PAALTEYAQ-T
SPK--QLAIHLALSALASLHSKHLLSATQSQTAEG-QE--SEFRPTLEALTAEAKS-MLP
EGV---------------------ELDETEF--DNAIGEAARSPTADLPNTAALLGGVVA
QEVIKMITKQ-YVPIEGYCTIDLVETWTGML--
>Coprprot
----------KKYDRQIRLWGLHGQERLHNAHICLLGA-GPVGTETIKNLVLPGIGKFSV
IDGEKVTNRDLGNNFFVE-VSSVGKSRAEETGR---------LLHELNGFV---------
-------EKGGFI-DQDPNHLVN----NNDEFVRDYDVIIANN--LPDATLVKLGEQCSK
--WNKKLVVIKTNGLLGLVRLFAN-EHRVLESKPDGEKWDLRIQTPWPELQAYIDSFD--
L------DSMLADLQKFSPEFTHVPFTVLLSKLITQWKATHD-G---KCPETEEDKQAFL
QSIIS--------------------------------------LGKSY-------SISDN
FREAKNYKYLTWVP-YEIPYETQEI----FDDEKCNNI-------------NEKSSKFWL
LARAVRDFYQNEGNG-----HLPLAGNLPDITAKPDAYTTMQRIFREKAEKDWQSVKSHL
QTLLKSVN-KSPDDIRDEDIAFFCKHTSVMKVFRFSPVQNEYDSTKIN-KE----AIE-W
WDE--NGKWYLAFRAAGRFQAEH------GRLPGD-RN--DDPQADFENLKKVAVQ-LQE
ELE---------------------LDVEEVG-LDDYLKEFCRFGGCQIHNTCAFVGGVAS
QEVIKLVTKQ-WHPVDNTYIYNGITGTSAFFAV
>DictDisc
M-STST-TDTDKYDRQLRLWGEDGQSKLERSHILLLNG-SATGTETLKNLVLPGIGSFTV
VDNKKVTESDLGNNFFVE-RSSLGKPRATVVCE---------LLRELNDRV---------
--------KGFSV-EECPIHLIN----NNISFFKDFSLVVANR--LSEEALLTLSQYLTE
--QNIPLLITNSYGYIGYLRISTP-EHQIIESKPDDPIDDLRIYNPFKQLVDMADALE--
L------DKL------NTQQHSHVPYVLLLIKFLKEWRSTHN-D---KMPETRAEKDEFK
KFFNS---------------------------------------HSWS-------ADEMN
FVEGIQNLLKYIQP-PRVPGDVQNL----LKDPKT-NI-------------TENSDDFWV
LVAALKEFMTNNDN------TLPLHGNVPDMTSETHNFIQLQKGYQEKALADLSEFSGYV
DQILTKVG-K--SSISSDLVKKFCKNTRFLNIIRYRTISEEYNQPKTN---LIKSELE-Q
ADT--VMVFYILLRGIDKFYKTY------HKYPGS-SD---DFESDIPLLKTVITQ-YLA
EIN---------------------ISNDLVK--DDYIAEFVRFGGSELHNIASLMGGVTS
QEIIKLITHQ-YTPLNNTFIFNGINSTAGSYNL
>Entahist
---MTQVTDTQKYDRQLRLWGEVAQARLEKSKVLSIGS-DCVASEFMKAIVLPGIGFIGI
ADKHIVDENDLETNFFID-CESLGQKRGECALN---------NLLELNDRV---------
--------KGEYY-FKSLQEIL-----KEESFIQTFDIIVCSN--QLHEDVISLSTL---
--TKNPVIEVYTNGFIGVVKVYVG-SHVIFDDGNSNIPMDLRVPYPFPKLQEFYNSID--
I------PTL------NKDKHMHVPFPLILIWALNQWRKEKSQT---GVPKSKQDKDMIK
EIIRK---------------------------------------QAFN------FYAEEN
FQEALQFVFYCWQD---TPGNVKQL----LNDPRSSSSLT---------GLKKEEIEFWG
FIGGVKTFNEKNKR-------LPVDSGIKDMIASNEYFVQLQHVFVSQLEEDAKEVLEYI
KERVNRDGVEKEVEFTLEMVKRHCKALRKMHVI--DGVDGKYNSSWTG-QDYL---LN-T
PQS--SLMYLAIIYASFEFEKIH------RRLPCD--------KQDVDELLELTKH-VLK
EKD----------------------VEQNVE--RSCVEQICRFGGVQLHTVNSVIGSFVG
QEVIKYASHQ-FGALDNTFIFNTETGSSINGRF
>Filanola
-----------KYDRQLRLWGEEGQALLETSHVALLNA-TATGTETLKNLVLPGIGKFTI
IDAKKVDDSDL-NNFFIQ-SGSQGQSRAKVTTE---------LLNELNDRV---------
--------HGFAV-ERDPVEIIE----KEPDFFKQFTLIIANN--IPEQPLLKLSEVCWG
--SHIPLLVARSWGLIGYLXVVTP-EHTIVESKPDNPPDDLRLSQPWPELEQYASSFD--
F------SKM------DTTEHSHTPYVVILLQHVAKWKKEHG-G---KFPEGSAERNQFR
DGILK---------------------------------------ATIK-------SDEEN
FNEAYKAAYKATAP-IRIPSQIQTI----LADEKATXL-------------TAHXSNFWV
LAHALKGFVANEGNG-----LLPLNGAIPDMTASTEGYVALQKXYQAKAIKDFDAVTARV
QAALKQIG-RDSDSIPAETXKKFCKNANFLSCIRYRSLHEERDPSTAK-VSYLASELS-D
KES--NINWYVALRGVDRFXTQH------HRYPGD-VD--ANVXGDVAALKQIVAQ-LLA
ELN---------------------LKDVTVD--ERYIQETVRYGGAELHPIAALVGGVAS
QEAIXLITHQ-FSPADNTFLFNGLRSTSTSVAL
>HomoSapi
MAQLGKLLKEQKYDRQLRLWGDHGQEALESAHVCLINA-TATGTEILKNLVLPGIGSFTI
IDGNQVSGEDAGNNFFLQ-RSSIGKNRAEAAME---------FLQELNSDV---------
--------SGSFV-EESPENLLD----NDPSFFCRFTVVVATQ--LPESTSLRLADVLWN
--SQIPLLICRTYGLVGYMRIIIK-EHPVIESHPDNALEDLRLDKPFPELREHFQSYD--
L------DHM------EKKDHSHTPWIVIIAKYLAQWYSETN-G---RIPKTYKEKEDFR
DLIRQ---------GILKN------------------------ENGAP-------EDEEN
FEEAIKNVNTALNT-TQIPSSIEDI----FNDDRCINI-------------TKQTPSFWI
LARALKEFVAKEGQG-----NLPVRGTIPDMIADSGKYIKLQNVYREKAKKDAAAVGNHV
AKLLQSIG-QAPESISEKELKLLCSNSAFLRVVRCRSLAEEYGLDTIN-KDEIISSMD-N
PDN--EIVLYLMLRAVDRFHKQQ------GRYPGV-SN--YQVEEDIGKLKSCLTG-FLQ
EYG---------------------L-SVMVK--DDYVHEFCRYGAAEPHTIAAFLGGAAA
QEVIKIITKQ-FVIFNNTYIYSGMSQTSATFQL
>Monobrev
--------------MAKKPW-----------------S-ALPFASSMPQRWAPSFSRI--
----------LSFQALAP-SPSWTQQRYNLQTSD------PTLIGELNREV---------
--------RGNHR-EESVEHLVD----NDPDFFRAFSVVVATQ--MPFAQLASLARLLWK
--LKIPLLVGRVYGLFGYLRLAVP-EHTVIESHPDDALHDLRLLHPFPALASFAKSID--
L------------------EHSHVPYPILILKCLQQWQADHE-G---ALPSSYAQRKEVK
ALLEQ---------------------------------------ARRQRADGLGPESQTN
FDEAIQACNTALLP-SDIPSDVAAI----MDHPAASTC-------------DTTTSTFWI
LVRALKRFVNTHGS-------LPLRGSLPDIETDTASYVRLQEAYKAQAEADRIEIANYV
AEDLKMVG-RPTTAVPEDTIKLFCKNAAFLAALTCRSLEDEA--QAPE-SSLLDRQLE-E
PDN--HALFYVSLLAADDFYFGH------GAYPGT-LA--SDFTDDILDLTNSAQG-VLT
RLG---------------------L-SATVK--DDFIHEFCRYGAAELHTISAYLGGIAA
QEVIKLVTHQ-YVPFNNTLLYDGMTGQTRCYVL
>PCBtrin
--------RESVFDRQLRLWGDRGQDALENSKVVLLNG-CATGSELLKNLVLSGVGNFTI
IDGAPVEERDIANDFFLL-QENLGQRRGECLVN---------SINKLNPSS---------
--------KGFFI-DMSPGQLIA----DSIQILESFDLVLVAN--VDSSSTSAIAEYCER
--CDIPVFSLTTNGLFGFLDYACG-PHP-VKSRSSEPVEDLRLTAPFPALLAYCATVN--
L------DAL------EPAEHERGP-----------------------------------
------------------------------------------------------------
------------------------------------------------------------
------------------------------------------------------------
------------------------------------------------------------
------------------------------------------------------------
------------------------------------------------------------
---------------------------------
>Polypall
-------TDTEKYDRQLRLWGEEGQARLEKSHICLING-TATGTETLKNLVLPGIGGFTV
VDGNKVSASDLGNNFFLD-KSCLGLSRALKVCE---------FLRELNDRV---------
--------KGSSC-EEDPVHLIN----EKISFFKEFDLVIANR--LPEAALTTLSQYLWE
--HNIPLVVVVSYGYIGYLRLVVP-EHQIVESKPDTPLDDLRIYNPFKELEEMADQLD--
L------KSL------NSQQHGHVPYITLMVHLLKKWKVDSNGG---KMPSTRDEKESFK
KFFIS--------------------------------------NANSF-------QDEEN
FQEGVKGIWKVLQP-YSVPSDIVAI----MNDPKAANL-------------SSTSDDYWV
MVAALKKFHETHQ-------VLPLQGTIPDITADTISYINLQKIYHEKASADLDEFTSIV
NSLVSSVG-K--TLIPSEMIKKFCKNVRFLNLVRYRSLVDEFTPATAR-SAYMISELE-Q
PDS--NLVFYIVLRAVEKFNNIY------NRYPGF-ND--EEVDADIPLLKSCVTS-LLN
DLS---------------------IPTTLVK--DDYITEIARYGHCELHNIASLMGGVTS
QEVIKLITHQ-YVPLDNTFIFNGINSTANPYKL
>Sexangul
-----------KYDRQLRIWGHKGQARLTSSTVCVIGGESAIGTELLKNLILPQCGKVWL
GVDQPTDRDVLATTCFFS-GSQWREQLASLNPDVPIVAAYPLAIGELPGRQTKRVKVSPS
PTSGSVGSLGVPA-DQEPTSFVV----RAMLADRTPGTTAAVV--LINQRASELAKVHEV
--TDVFVVSIRGTEFVGRYDLTLPRECPIVDVHRESDRLDLRIGDPFPSLHDAALEACAS
L------ASL------NDHEHAHVPWPYLLVWASAQWREASGSA---EMPKSSDERSAVR
AMVQA---------------------------------------VARS-------PAQEN
VAEAVANVHRLWNV-GVVPSTARDAMAAALRLVRSGNL-----------PAHEEDARWWL
LAASVGLFVDRTGH-------LPLSPSLPDVTATSAGYARLQRLYSARAAAEAHEVFQLL
QTLRNDEA-PSAPDVSYDDVLAFCANAHSIGVTTLRSREAADAAAAAQ--------LG-D
TTS--LAHLYFALGACDTV-----------------ED--STGDDALAQLQRAANQ-RAR
AAG----------------------GTADVS--AEAVQRVARGGGAVPHVLGALMGGIVS
QEMIKLFTRQ-FVPVASTLVYXGASXEHAHY--
>Sterramo
-------EKGALYDRQLRLWGEHGQIALENARICVINA-GATGSEILKNLVLPGIGGFTI
LDGNKVTPADLGNNFFLD-FPSIGESRGQRVKE---------LLCELNQYV---------
--------EGKHR-EEDPVKVIE----EDIDFFKQFAVVVVTE--LLESSLLKLAKYLFE
--NDITLVVCKCNGFLGRIRIASR-SHTIVESKPEDSPDDLRLFEPFDSLVEYANSFD--
L------EKL------DSHLHSHVPYVVILLKAMERWRAEHD-G---APPKTREEKNEFK
ASVEL---------------------------------------ARHS-------PKEQN
FTEAYASAYKAYVP-TEVPYEVKEI----FEDERTKNI-------------TSESEDFWV
MSAALKQFVEETG-------LLPLQGTLSDMTADTHSYMELSTLFQKKAAEDREKVAGYA
KQILESVG-KSAEAIPSDYVSLFCKNARFLRHAQFRSLELEYDPQTAN-KESMGMSLF-D
PDS--NLALYLLQRAGDRFFEVH------GAYPGY-ED--SNVESDAPKLKAIVDE-MLA
SLE---------------------LEPDVVT--DDHVSELCRFGGSELHNIAAFLGGICA
QEVTKLIT-------------------------
>Pessonel
---------DQKYDRQLRLWGAHGQAQLENAKFCLLNG-DAVGSETLKNLILPGIGEFTI
VDDSKTSEIDLGNNFFVE-AESVGKNRAEEVTR---------LLQELNPDS---------
--------KG--------------------------------------------------
------------------------------------------------------------
------------------------------------------------------------
------------------------------------------------------------
------------------------------------------------------------
------------------------------------------------------------
------------------------------------------------------------
------------------------------------------------------------
------------------------------------------------------------
---------------------------------
>MayoBSH0
--------KSERYDRQLRMWGAAGQEALESAHVCLIGS-QAVGTELLKNLVLPGIGAFTI
LDDAKVSAADSGTNFFIH-TADVGKNRAEVTSR---------YLSELNPNV---------
--------AADYD-QRSPSSVVS----EDAACFLQFSIVIVANHALSLSELLALDRVLFP
--AGIPLVIARANGFIGLLQLVNP-QHFVIEAKPDFPVFQLRISEPWPELEAIANSLQ--
P------ETM------TSQQFSHVPYILLLLRCLKLWRSETD-GTAERVPTTKEEKARFQ
ALLAEFNLFGRGGGGVADAEDCAGGENRPQDGNSAEVLGDTAGSAARI-------MLYEN
LEAATKNAYRAWAE-PSLPYQFDGL----RESVHAEFPRAIEQYRKRDCKRTRDALVFWT
IARALAEFVTEQGSGV----HLPLPGNIPDMTADTQSYLALQKLYHTKAEEDSAWVYARV
QEHLAAADIDAATVVTEEVVKRHCRNAYFLDVLRTPSLSDEHSSEVTP-SEELLDSIK-N
EGG--DALFYVLFRASERFADRY------GRQPGA-VD----MEADIPLLQEQVSC-LLT
DMN---------------------LPTHLVS--EDLIHEMCRYGGAELHSVAAFVGGLGS
QEVVKLLTHQ-YTPINSVLLYNGMTNSSVVVQ-
>TricAmI7
-------------DRQLRLWGGHGQRSLEQSNCLLVGA-NSAGTETLKNLILPGMGGFAI
VDDKVVSNRDLGNNFFVE-LNSVGKSRAEVTKD---------LLHELNPDV---------
--------RSSKA-INMSVEDLV----KDPNNFNDYNVVVATE--VAEPHMIALSKICWE
--KNIPFVAVRVFGFIGYVRVQRP-EHVIIESKPEFPAADLRISKPFKELSDFSDGFD--
L------ASL------NSAEHSHVPYPVILLKARDAWLKAHD-G---KEPANRDEKNAFK
KQVST---------------------------------------MTRS-------AGEAN
FGEAYKNSHHTFGS-LALSSSVKEI----MNDPKAQNL-------------TKDSSDFWV
LVNAVKAFFDKEGV-------LPIAGGVPDMTADTQSYIQLQNIYGAKFAADLKAVTDSV
NASLKAIG-RKEGSISAEYCKRFVKHARYLRLLRYTPLHEEYTAG----EKFNVEALD-D
DYEKIGAPWYVCLRAAYRHHAKT------GSYPGP---------KDLDALANEVTA-LVA
ECK---------------------MNEDVVA--PKHVEEMCRYAACELHSISSILGGIAS
QEIIKLVTAQ-WVPLNNTFVFNGITSGSASYTF
>Neopaest
----SE-KNSERYDRQVRLWGEAGQQALQNTNLCALSS-GAVITETLKNVVLPGIGSVTI
VDDKKVKQEDLGNNFFVT-VSDLGKSRAEITTK---------LLQELNDNV---------
--------RCRYL-EEDPVTLIS----SHLSYFDDFSFVVASG--IPKRELLLLDKYLYL
--KGIPLIVVNTCGFLGSMRVVKK-SHVVYDPRPDFGVVNLGFWRDIPDLEEMSGNLN--
L------EEM------NDIDHSHVPYPVLLLLARKVYAKEE--G---NPPKERKDLVKIK
EILAK---------------------------------------MQRK-------SDEAN
FVEATKQVAQILPP-SSLPFTTSLL----FEEVEK-QL-------------GLNATDFWV
VVRALKHFCYDNPNNTIGTPYLPVTGVLPDIHSDTTSYIALQTLMRDQSQKDAAVVMSFV
NDILSSCG-RVPGSISMEYIVSICKHAHEIRHISFSPLQEEEE-NVDK-LGEVFGELW-E
EEEILNFGNYVLLRASQDFYLKH------NHYPGQ-NL--NGPESDHASFKGDIQT-ILQ
SFS----------------------QSNLIS--DDQIKELCRYGNAQLHTVASVIGGITA
QEIVKLVSGL-FLPIHSTFVYNGMKGTTSSF--
>Paraatla
------------------------------------------------------------
------------------------------------------------------------
---------------------------------------------------------LYQ
--KDIPLLIIKAYGLVGYARTIRK-NHIVLNPRSDFGVVNLGFWRQIPSLSSLVDQIEVA
M------PTA------NDIDHSHFPWPILLVHASRIYESEH--G---NPPLTRKELEPIR
EILKK---------------------------------------EMRK-------KDEAN
YLEAIKNAQQILPP-SSLPSPTSTA----FDGVEKTLS-------------LDPSSDFWV
VVKAIQLFSFENSSAN-GNPFLPITGVLPDMHSDSSNYIALQSIMRDQAAKDAGVVMGYV
NQVLTEYG-RNAGAISQSYVDEVCKHAHEMKLYCFRSLSTEHEPSTAI-LEEVMAEFF-E
EHEIQNFGLYIALRAVDHFFGLH------RHYPGE-LD--SQIETDVIELKNVAAS-ILS
SHNLPPXXXXXXXXVAASILTSHNLPASLVS--DDLIKEFCRYGCAEIHTVASFMGGLAA
QEVVKLVTSL-FQPVNNTFIYNGMAG-------
>VexiDIVA
------------------------------------------------------------
-----------------------------IAAQ---------LLGELNEQV-SV------
-----NWQRGSIQ-----QEIIK----KHIEADHQRPIVLLSK---PLKGLYTLSSFLYA
--NNIPLFVLEAVGFFGYFRAQLS-EHYIIETKPDWPQYDLRIGCPWDALKAFASETE--
-------KLL------HTSEASSIPFVVLLILLGDLYQVKHGQA---AKPKNLGE---FR
TFVQS---------------------------------------QISF-----SLCASEN
VRQAIDKYYMYWQQ-PRVPHHLQVL----FEDPRS----------------DQPHSFFWL
MIGALKAFVRAEGV-------LPISDQLPDMASSTQYYVQLQTIYREKAQKDCAQVTQYA
KTLYEQTKKFPSTEICESLIKHYCKHASQLNVQQTSSIGQEYQGKSVAIENEIVEH---S
DDE--NIIVYFVFRAIELFYEQY------KRMPGE-GSGVQVVEQDAASVKQLLSTEILQ
KYEKLK------------------TLSLIGI--DEKIHEVCRYGGAKLHTMAAFMGGLCS
LEMIKVMTQK-F---------------------
>Endozona
--KLSK-DKVDKYDRQLRLWGAHGQAALENAHICLLNA-TATGTEILKNLVLPGIGRFTI
IDGAKVSEEDLGNNFFVS-QPDIGRSRAEVTSE---------LLREMNEWV---------
--------QGTHI-AQDPNELIA----NQLSSFSQYTLVIATN--LPTSSLLPLSEFLYS
--NHIPLVVSRAYGFVGYLRNVVP-EHCIFETKPDNPLDDLRLTNPFPSLATYCGTWD--
LRQKSEGGNL------DSHLHSHIPYIVILYQSLIEYRKNNP-T-FNPTPKTEAEKAEFI
KIVTR----------------------------------------HST-------GEDKN
FEEATDAARTHIYPGYRLPDDLTDV----LNDDKASAS-------------STPTSNYWI
IAQAMKQYVDEEGK------TVPVKGSVPDMTADTNSYVSLTEIYYQKSRQDIAKVLGYV
RKYEKQAN-RAEGSVTDEEVERACKSVRDWKVVRYRSIKEEYETPD---KDSLEMSV--D
VGE--NGPWYVALRAVDRFYEKE------KRYPGD-VE--ENVEGDLAKMVEIGKA-LEE
ELLRV---------------DEESGEQKRVPDLEKVLREMIRVGGVELHNIGAVLGGVGA
QEVIKLLTKQ-WVPMSNTFIFNGMNCTTNT---
>StygNOMA
------------------------------------------GTELLKNLVLPGIGAFTI
LDDAKVSAADSGTNFFIH-TADVGKNRAEVTSR---------YLSELNPNV---------
--------AADYD-QRSPSSVVS----EDAACFLQFSIVIVANHALSLSELLALDRVLFP
--AGIPLVIARANGFIGLLQLVNP-QHFVIEAKPDFPVFQLRISEPWPELEAIANSLQ--
P------ETM------TSQQFSHVPYILLLLRCLKLWRSETD-GTAERVPTTKEEKARFQ
ALLAEFNLFGRGGGGVADAEDCAGGENRPQDGNSAEVLGDTAGSAAXI-------MLYEN
LEAATKNAYRAWAE-PSLPYQFDGL----RESVHAEFPRAIEQYRKRDCKRTRDALVFWT
IARALAEFVTEQGSGV----HLPLPGNIPDMTADTQSYLALQKLYHTKAEEDSAWVYARV
QEHLAAADIDAATVVTEEVVKRHCRNAYFLDVLRTPSLSDEHSSEVTP-SEELLDSIK-N
EGG--DALFYVLFRASERFADRY------GRQPGA-VD----MEADIPLLQEQVSC-LLT
DMN---------------------LPTHLVS--EDLIHEMCRYGGAELHSVAAFVGGLGS
QEVVKLLTHQ-YTPINSVLLYNGMTNSSVVVQ-
>Cochminu
------------------------------------------------------------
------------------------------------------------------------
------------------------------------------------------------
------------------------------------------------------------
------------------------------------------------------------
------------------------------------------------------------
------------------------------------------------------------
------------------------------------------------------------
------------------------------------------------------------
------VVWYLLFRAVDSFFDKH------GRYPGD-TD--QTYESDIKAVQELAQS-LAK
EVVWI-------------------GVTFQIL--MIMLMKFTRYGAGELHNIASIIGGTVA
QECIKVVTGQ-WVAANNTWIF------------
>Ovaldese
------------------------------------------------------------
------------------------------------------------------------
------------------------------------------------------------
------------------------------------------------------------
------------------------------------------------------------
------------------------------------------------------------
------------------------------------------------------------
------------------------------------------------------------
------------------------------------------------------------
-------------------------------------------------LKAEVAE-VIK
QLA---------------------VDVKLVS--DDAIHEYCRFGDSILHNIAAVVGGIAS
QEVIKIITHQ-FVPMNSALLFNG----------
>Luaphula
----AK-TKEETYDRQLRLWGALGQKALENAKVCLING-GATGTEILKNLVLPGVGSYTI
VDGNKVTAADLGNNFFID-KASIGSSRAECTHR---------LLTELNPWV---------
--------SGSAV-SEDPVQLIN----NKVDYFGAFTIVIATE--LPEAPLLTLAKFLNS
--KHIPLFVVRSYGFIGYLRIVAT-EHTIVESHPD-VEEDLRLAEPFPALSAFADSVD--
L------SKL------DSHLHSHVPYVVLLLQHVKQWKAAHD-G---NLPNTREEKNQFK
LAVRE---------------------------------------GQKE-------EGEPN
FQEAIAQAYRISSP-TTLSYTTREL----IADPSATNL-------------TAQSPTFWI
LAAALKEFTEANNG------LPPVLGSIPDMTADTHSFLALQQVYQQKAQEDIDAVAKSA
AAILQRLG-RSADEISPEQVKLFCKSAQSLRLVRTSSLEQEYS-DSIS-KDALSAGLD-E
NPG--TVSFYLLLRAVDRFYAKH------GRYPGSVTD--SDITPDVPLLRAEVDG-LLT
ALG---------------------LPHTTVS--EDYVHEVCRYGASEMHNIGAFLGGIGA
QEAIKVITHQ-WVPLNNTLLYNAITSSTITLAL
>Protarac
------------------------------------------------------------
------------------------------------------------------------
------------------------------------------------------------
-------------------------EHTIVESHPEEPEEDLRLANPFPALADYCNSVD--
L------GQL------DSHLHSHVPYVVLLIQHAKKWAAEHG-G---QLPTSREEKNQFK
LQVRE---------------------------------------AQRS-------DGESN
FSEAIAQAYRVSSP-TTLSSTVRAL----LDDKEATQL-------------HAESSSFWV
LVAALRDFVAANNG------LPPVLGSIPDMTADTHSFLALQQVYQQKAQEDIQAVSARV
SAHLQALG-RSPDSIPAEEIKLFCKSAQSLRIVRTRSLAQEYSAESAN-KDLLVSTLD-E
EPN--NAVFYLILRAVDRFYAKH------NRYPGW-QD--DQVASDTPILKNIVKT-LLS
ELG---------------------LQSESIK--DDHIQEVVRFGASEMHNVGAFLGGIAA
QEAIKILTHQ-WSPLNNTLLYNGMNSTTSVLEM
>PhysTSA
-------TDSEKYDRQLRLWGEDGQARLEKAHVCLING-GATGSETLKNLVLPGIGAFTI
VDGKKVGPEDLGNNFFLD-SQSLGHSRAVRATE---------LLRELNDRV---------
--------KGYSV-DEDPVALIN----TKLEFFDTFTIVVACD--LPEAPLRKLAAYLYE
--RNIPLVIPRSYGFIGYLRVSTP-EHTIIESKPDNPTDDLRIFAPFAELQAYADSIN--
L------ESL------DSAHHSHVPYVVILIKALNKWRAEHD-G---KAPESRADKDAFK
KLITS--------------------------------------MSTDI-------SKEDN
FQEAHKAALKAWTA-PRLPDDVQAI----LRDEKAAGSIPAR---------ETKVDEFWV
LATALREFVEHEGKG-----DLPLSGAIPDMASDTTGYITVQRLYHEKAANDIAAVAGRV
DDILTKLG-R-PSSISPDTIKKFCKNARFLKMLRFRSLEQEYTPETAH-VSKIASELE-A
PEN--NLSYYILLRAVDRFYATH------NRYPGF-FDDKLELETDIATLKSFVNS-VLS
ELS---------------------LPASSVK--DEPIHEMCRFGASEMHNIAAFIGGVAS
QEIIKLITHQ-YTPLDNSFIYNGINSTTTTIAL
>Protpyro
--------KEEKYDRQLRLWGADGQRGLELSKVCLINA-SATGTEILKNLVLPGIGSFTI
VDGNKVQASDLGNNFFLD-FGSLGKSRAEATTA---------LLNELNEFT---------
--------SGNAV-DKDAAAIIE----EDVSYFGRYTLVIATN--LPEKPLLKLANFLYE
--RNIPLLICRSYGFVGYLRIAVP-EHTIVESKPDDAPDDLRVYEPWAELVKFASGID--
M------SKL------PSHLYSHVPFIVLLVQQLEKWRAAHG-G---KAPESRDEKAQFK
EQLRD----------------------------------------LQA-------DKELN
FDEAIAASFKAWTP-FTIPSEVQAV----LDDPKARSP-------------PADASDYWL
VVAAIARFVDKNKV-------LPLLGAIPDMTADTNTYVALLQVYQEKAVADAAEVAQIL
RELAP------SRAVNDEYVRHVCRNSLFLRVLRLRSLDQEYGPATAN-TSELGEALS-D
PDG--NMQWYVVLRAIDRFYAVH------GRLPGW-TN--DQVLSDIAPLKQEVEG-LLK
ELE---------------------LDTSLVS--EAIVHEACRFGGSELHNVAALMGGVAS
QEAIKMITAQ-WLPTNNTFIYNGINSTTASLEL
>PellCATA
---VSK-DKIDLYDRQLRLWGAHGQQALESASVCLINA-TASGTEILKNLVLPGIGNFTI
LDSNKIVERDLGNNFFVE-QKNLGESRGKVATD---------LLLELNPRF---------
-------VKGSFN-NADPVDLIN----NKIDEFGSFTLVIAND--LPDASLLTLAKYLYA
--KKIPLFATCAYGFLAYIRWAVP-EHLVIESKPEEQKEDLRLNCPFKELKELALSIE--
I------EKL------DSHLHGHVPFPLLLIRAMEDWKGSHD-G---KPPQTRDEKAEFK
KSIAA---------------------------------------TARS-------SDEKN
FEEAVKAAFHSWVP-YEIDPEVEEV----INDENAKNL-------------TKDSDSYWV
LVNALAAFVARDGK-------LPLMGSIPDMTADTNSYMALQSVYAKKAEEDLTFIADTV
AASLKKI-----------------------------------------------------
------------------------------------------------------------
------------------------------------------------------------
---------------------------------
>ClydYONA
A-EQAA-DPTIRYDRQTRLWGANAQRLLMSARVCLVNA-TAAGAEALKNLVLPGFKAFTI
LDAATVSELDTGTNFFVL-PDSMGQPRAKVVSE---------LLQELNPLV---------
--------EGAFV-NDDPAELIQDP--ERIKFFSAFQAVIATD--LSERVTRTLASFLAA
--QSIPLFVVRANGLVASLRVQAP-DMTIVEQKLDHTFPDLRLNDPWPQLKEFIEANHH-
LR-----PDL------SSEEYTHTPFVCILAKEWERFTAEHG-T---DGP-----KGVFM
KQVRT--------------------------------------CCTAS-------GVIDS
FQEAGAKCMLLWSV-PKVPANVQAL----FDAEES-NI-------------SADSPLFWI
FVRAMKDFTESHEG------YLPLPGSLPDMTTTNRVYLALQRVFNEKAAADRAAMCDIV
NGHLKSLG-REELAPSDEQLKLFCKNSREVTAIRVRSLEDEYASSKEQ-GERINEKLM-E
GET--SIAWYLAMRAEERFHTKY------NRHAGA-DD--SQVETDLPMLKEECTA-LLS
ELS---------------------LPAETVP--DEMLHELCRFGGGHLHTMAAFIGGATA
QEVIKVIGGPVFQPLNNTFVYNGIESAGVQF--
>GoceYONA
------------------------------------------------------------
------------------------------------------------------------
----------------------------------------------------KLAAHLYQ
--KNIPLIIARAFGFLGYLRLATP-EHTIVESKPDNPIDDLRLSNPFPSLVEHIKTVD--
L------SVL------DSHLHSHVPYPILLLQAISKWKSEHD-G---KAPSTSEEKAQFK
QLVGN---------------------------------------GALK----PGSAEELN
FEEAIAAAFKAYAT-YEIPYEVQTV----LEDEKSKNI-------------TAESSDFWI
IASALREFFEKEGS-------LPLQGSVPDMTSDTQSYMNLQEIYGKKSKEDLATITESV
HSTLKKIG-KTEDAISDEDIVRACKNSLYITLLRIRSLAEEHAKDTAK-SGEIDMALE-D
PTD--NTSWYLLLRSADRFYTQH------KRFPGQ-ED--NQVQDDVPVLQKIVTD-LLS
ELG---------------------V-NNTVT--EDQVKETCRAGGAEMHNLGALVGGVAA
QEVIKVITHQ-WVPMNNT---------------
>Undascha
--------KAEKYDRQIRLWGTHGQCRIENSSIACLNA-TAATTETLKNLILPGVGSFII
VDNGQVANEDLGNNFFVT-IDSVGQSKAETCCE---------LLKELNPDV---------
--------KGSAM-KENPVTIID----ENLGWFDQFNTVLVTN--IPTPSLEKLAAHLYP
--QNIPLVVITSVGLIGSIRIQVK-EHTVIESKPDNSLPDLRITDPWDELKEYCEQIE--
L------DAL------DDESHGHIPYIVLLYQTLQEWKQTHE-N---ALPRTYKEKVEFK
ALIRK---------------------------------------RRRN-------DDELN
FIEADEEAKNAWLT-PEIPEWVETL----FSSEKST---------------QQNASPFWL
CILALKQFVDEYKV-------LPLCGSLPDMSSDTVSYQTIQKLYKEKAERDFNTMCQFV
SNACKMAN-RPRSDISDEYLRLFCKNAQHLRCVSTTSIAKELETSTNN-GLKISEAIEMD
MYG--TPKWYLLLRGYAKFQTDY------NRAPGL-KQ--QDIDNDFLVLKKYCQE-ICK
AME---------------------ITGGVVS--DEAVQELCRFGGGEIHTISAAIGGVAA
QEIIKLITIQ-LVPFNSTYILDGIKCTAV----
>Thecquad
-------DKTIRYDRQLRLWGPEGQQRLENAKVLLLNA-TATGAEILKNLVLPGIGSFTV
VDHQKVDASDLGNNFFVS-EEGLGQSRAKVVSQ---------LLNELNENV---------
--------TSEYR-EEAVELLVE----REPQYFKQFSLVILTQ--STEALLRKLSAILWE
--QSIPLLHVRSFGLVGFLRIVVP-EHHIEEAKPDKTMEDLRISKPFPGLLEFANSFE--
M------EKI------TNKEHEYIPFVVLLLRLAATWKAEHS-G---RAPQTRDEKESFK
QLLAK---------------------------------------AARK-------KNQDN
FDEAIKQAFLAWNP-YQISSEFSQL----VENDKC-NL-------------TNDSTNFWI
IVRAIRDFVNNEGEG-----TLPLNGSIPDMTSTTEIFVQLQNIYKKKANEDAGAVASRV
EGLLSELG-RGVGSISKEEIVKLCKNAQFLSALNYRSVEEEINQ-------PLPLELE-E
EFD--PKLFYVVLRAIDRYHGVH------QRYPGA-NS---FQEEEIVELHRYVAE-LIP
HYG---------------------LEHTEAL--EKITREMCRFGGAELHNIASFMGGVGA
QEIIKLVTHQ-YTPLNNTFVFNGIHCKTSSF--
>Vermanta
------------------------------------------------------------
------------------------------------------------------------
------------------------------------------------------------
-----------------------------IXSNPDNPFDDLRFQCPWPELETYVNQFN--
F------DEI------SSKDLAHTPYLVILMSALRTWKAGHD-G---KIPSTRDEKTEFK
ASIQK---------------------------------------MRKDPV-----DMEES
VREAAAHAHKCWSS-DGIPSSVRDVI---FHDPCLDQL-------------SATTENFWI
LVAAVKLFVEKEGGG-----RLPLHGSIPDMASDTDNYIALQTIYNTKAEEHIQHVCAHV
RCVLTSVG-RESSSISIEEVKTFCKNARYLQVTRYRTLEQEYSAETAN-RQLIAEELE-N
PDS--CALQYLLLRAVSRFHTQY------SRYPGV-FD--DEVEADVRSLRACLTT-LMS
ELDIH-------------------IGDQDSS--IDSIHEMCRYGACELHNVAALVGGVAA
QEVIKALTQQ-YTLLDNTWIYNGAKGSSTAMCL
>ParvMONO
------------------------------------------------------------
------------------------------------------------------------
--------------------LVD----EQLEYFANFTMVIADS--LPETQLRKLAAFLWE
--RSIPLVLVRSYGFIAYLRVITP-EHGVVESHPAEQ-PDLRLQESWPELDAYVASVD--
LKL----QDL--DERERVKVHSHIPWLVLLHRFMRQYKEEHD-GA--ECP-----RKEFR
AYVLS---------------------------------------QRVTNSATGGKYVEEN
FDEAARNSWRAYSP-HRIPGAVAAL----FKDPAC-DV-------------TPQSSKFWY
LVAALRAFVQHEGAST----QLPLPGGVPDMHASSANYLALQRVYQQKFEADTAALRAH-
---LTKLG--GPHEVSDEELRRFVKNARHLRLVRYRAYESPFDTEDIN--ERLADQDD-G
SNA--NVAWWLLLRAVDRFRTKH------VRFPGQ-SD--ADVAADVPLLQQEFDA-LVK
EANIV-------------------VPSSAQI--QDKLQEIVRYGGAELHNIAAFLGGVAS
LEVIKLASAQ-WVPLNGVFIWNGIDGTSVSFQA
