# Supplementary material for: Expansion of the molecular and morphological diversity of Acanthamoebidae (Centramoebida, Amoebozoa) and identification of a novel life cycle type within the group
Source: Biol Direct. 2016 Dec 28;11:69. doi: 10.1186/s13062-016-0171-0 (PMC5192571; doi:10.1186/s13062-016-0171-0)
Supplement: Additional file 3: — Bordor.325.Cent40.tgz. Phylogenomic alignment files and single gene trees for each gene included in the phylogeomic supermatrix. (TGZ 8396 kb) [file 13062_2016_171_MOESM3_ESM.tgz › Bordor.325.Cent40/unmasked-alignments/SND1.faa]

>AcanGEN
------------------------------------------------------------
------------------------------------------------------------
------------------------------------------------------------
------------------------------------------------------------
------------------------------------------------------------
------------------------------------------------------------
-----------------------------GIVK---------------------------
------------------------------------------------------------
------------------------------------------------------------
------------------AVLSGDRIEVYVDDT---------------------------
------------------------------------------------------------
------------------------------------------------------------
------------------------------------------------------------
------------------------------------------------------------
-----------TKRTTW-------------------------------------------
------------------------------------------------------------
-------------VPPQTKELKLSNIKAPLPRAVARG-----DFAGREEEPFAFASRSFL
RELCIGKRVSWIIDGK----DAR--------REYATVHIQG-----------EAKSLAES
VVEAGLADVSLPPN-AAKEAAARPTAAGDDEGEKKERRLS-EAMQKLVTAQEEAKSHERG
KWTTSKDEL-----AKAVPRY-------------ATDSNPTDFYTRNK----GKKL--PA
VVEAVLSGSMLRV-LLVP-------SYREVVVRVAGAQAPATRRG---QKEEDTEPFAKE
AQWTTERYTLHRRVHVTFTAFEPGKEADD----------RRPAVQPV-FHADI--ALAGK
SVGELLLASGLA-----KFVDWTAPKDK----SDVYRNLEAQAQAKKLRIWSSHVPTAQE
-------------------------------AASARNFVGLVKEVPSGSTLVVVNESVKP
-----------PQVVRVTMSSIDV------------PKLSVTERPGDNARQ------APS
EGAKTPAANAANAT----EYAEAFALEAREFVRQKLIGRR--VNVTLDYVRAGKAGDEK-
-------------------NPKSLPERAFYTVSM--KGKNIALALVENGLAKVVEHF-GQ
QQRSPEYDALFLAQQRAQKKKLGVHGPVQ----------NKHYIN-DVSR----------
---------NPKKAKAVYPTVVRQGVNRVQGVVEYVISGSRLKVAIPKDN--LVITVALA
GARAESVAAAGDKAK-------------AGAGAASNI-GEEARNFTRGLVHHHDVELEVE
GQ-DRTGAFRAHVFIKP---RGGSAALNLGVELLKEGLAQ------GARTERY-ADEHRR
AENEAKAARKRTWA---DWDPEKEEAEKKA----------RDEAVVAA------------
------GKPRKELVTVTEVVDG-STFFVQV----VGEEQKQL-ETLMASVAAKGYENAE-
-------PYTPK-AGEAVAAQFSGDNAWYRARVGRVLPPGEE------------------
---------RSHTEIEVLYADYGNAET-VPVSR----VRKLDPE----HSTQALRWQARE
ASLAFIVPRP---------------------------VEDDWGKEAALYFKELVWDRQLL
S-TTEYRE----------A-DRE-------YRSL-WIS-----------DDYTFVNAELL
RAGLAKLPKRLPRGANK--------EIIDFLRAAQEEAFRTHSGIWEYGDDGDDDDFAY-
---------------
>Coprcine
------------------------------------------------------------
------------------------------------------------------------
------------------------------------------------------------
------------------------------------------------------------
------------------------------------------------------------
------------------------------------------------------------
-------------------------MAMKAIVK---------------------------
------------------------------------------------------------
------------------------------------------------------------
------------------SVISGDSLVLRGRPG---------------------------
------------------------------------------------------------
------------------------------------------------------------
------------------------------------------------------------
------------------------------------------------------------
-------PQG--------------------------------------------------
------------------------------------------------------------
-------------QPPKERVLHLADLQAPRLGTST-----------REDEPWAFEAREFL
RQLAVGKEITFTTIHSLS--SST----DDVPRDLGSGEI-------------NGQDLTTE
LLRAGWAKLKEI---KREP--------------------S-EEDLKKREIETEAKAAGRG
IWNPHGQQA---------RNVHH-----------MMPTDSPAFVAEWK----GKSI--DG
IVEQVRDGSTLRIRLLLPD-----GDHQMVNIALAGVKSGRTASK----PGEASEPFSEE
ARYFTESRLLQRPVKVQILSLPNAAPTPFQQSANITANTS----ASV-FIGNV--LHPAG
NIAEHLVASGLA-----RVVDWHAGMLAASGGMERLRAAEKVAKEKKLALYASAGPTPAQ
TASKP----------------------GAVSNGLSREFDGTVVRVWSGDQVSVLEKET--
-----------GKERRLQLSSVRG------------PKLSDPR-----------------
--------------------QAAYAHDAREFLRKKLIGKH--VKVHIDFVRPPEG-----
----------------------DFEERECATIRYGNQGANIAEQIIEKGLASAVRHRRDD
ENRSPDYDKLIAAEQAAAAEQRGIHSGKDL-------PAPRPPLN--ISE----------
---------SASRATQFLNNFKRSG--RIPAIVDYVAAGSRFKILLPKDN--QNLTLVLG
GIRAPRSSRNPS-------------------EKGEPY-GNEAMEFSTRRYMQRDVEIEIE
TA-DKSGGFIGALYFN--------KNENAAVTLVKEGLATVHA--YSAEALPW-AKQLFD
AEEEAKKARRNIWA---DYDAEAEAAPEAT----------EEQDNTGP------------
------LKTEYIDIIISDVRTR-NNFGFSVQ-ILNTEGIASL-EKLMRDFSLHHRSPIAS
P-----PGFTPK-NGDLVSAKFS-DGAWYRAKIRRAS-----------------------
---------PIKKEAEVTFIDYGNQDT-VSFSN----IRPLDPK----FRSL--PGQAHD
ARLSFVKLPK---------------------------HDSDYYTEAVERFRSLCEGRKLI
A-NVDHKE----------G-STL-------HLRL-IDP----SDPAAADDPSACINADLV
AEGLASIDRKGCRYLTS------YPQVLKKLQDSVLTAKRSRAGMFEFGDVEESD-----
---------------
>Coprprot
------------------------------------------------------------
---------------------KPKVES---------------------------------
------------------------------------------------------------
------------------------------------------------------------
------------------------------------------------------------
------------------------------------------------------------
-------------------------IRYPGIVR---------------------------
------------------------------------------------------------
------------------------------------------------------------
------------------AVLSGDTIVVTKEN----------------------------
------------------------------------------------------------
------------------------------------------------------------
------------------------------------------------------------
------------------------------------------------------------
------------------------------------------------------------
------------------------------------------------------------
--------------TPEAINLTLMGVKAPLLGKKS-------KDEITKDQPFAWESREFL
RKLLIGKSIVYRVEHE----VGN--------RTYGEVWL-------------TEENVRTL
IAQKGWAEITVRER-KDKD--------------GQIMEPR-KEDQELLSIQEAAKSKKIG
IWATSTKNV------RAVKYIEN---NRE-----TDPATLYAFFEKNK----GKTL--NG
VVEQVKTGSTLKV-YVPS-------TSDEFTVNLSGVHAPVYRFN----DESGSEPFSRE
AKFRTETYLLNRDVTVTLETMD-----------------K----FNN-FFGVVVDVVGKK
NVALSLLKNGLA-----TYVDWNAPVQQ----AKEYQEAEKQAKEAKLRIWKKWKAPDAK
------------------------------LTNTVKEFLGTVVEVINAGSFVVRVQKGET
-----------YSDVTVNLSSIRV------------PRLAGKD--KDNGIRDPSTLTEKE
KKAQLEKQQKLEDD----KIQHAYAVQGKEFLRKELIGKK--VKATLDYTSPPYTPPGS-
--------------------TKALPARSFYTVLV-SGKTNIAIRLVQKGLATVTLHQ-DG
DVRSPDYKELILAEHAAKQTSQGQHAAKS--------KAPIVHVN-DLSHEG--------
----------EAACRHYLTNLKRVG--RVPAVVEYIFSGSRFKVHIPTQG--VTISFALQ
GIMSDRVVRSDKVKPTANGQPDFRALYPVTDAEGNPIPANAGLLFAREHLYQHDVDITIE
DL-DRSGTFLGTLIF---------NKTDYILKLIEGAYAKLHR---SASALPG-FKQYTT
IEENSKKQHKGVWW---NYDEAEEQRKKDE-INAKFQKEREERE-ATK------------
------LKERLMSLTVTEIMTG-STFFFQK----ATDETKELMESMMSDLQSRDWEDRE-
-------PYSPTERGEWVVAKFTVDNNWYRAEVLRII-----------------------
------P--GRPETYELRYVDYGNTEI-VGADA----IRILDED----LGYV--EGQARK
GKLAYIQAPG---------------------------LDDDFGEDAAAYFKELVWGKTLL
A-DVQSVD----------G-EGSDA---VYHISL-GDE-----------ETKTNINGALV
IQGLARVESRKQNRVLS-------KDFYDKLQKEESNAQKSRLCIWQYGAIPDSD-----
---------------
>DictDisc
MTDT--------------------------------------------------------
--QSNVP----------QSQIQPQVPT---------------------------------
------------------------------------------------------------
------------------------------------------------------------
------------------------------------------------------------
------------------------------------------------------------
----------------------------IGVVR---------------------------
------------------------------------------------------------
------------------------------------------------------------
------------------AVNSGDSLVIQDLKT---------------------------
------------------------------------------------------------
------------------------------------------------------------
------------------------------------------------------------
------------------------------------------------------------
------------------------------------------------------------
------------------------------------------------------------
-------------ADSPKVEYSLSHLTVPRLGYHGSN-----DKPPTKDLPFAWESREFL
RSKCIGKKVQFFTDYTAP---TG--------KKFISVYLYDD----------LENSLNKQ
MIEEGWASLYRSTTGKENK--------------------K-PEYLNLIQLESEAISKELG
IHNKNPIAI-----TNSIRP--------------IHTINSFDLFNKLK----GKQL--TA
VVEQVRNAASYRV-TITP-------SFHTFLIQLSGVQCPGYKKD--NNNQMQPEPFALE
AESFISKNLLHRDVQLTLDTFD-----------------K----QGN-LFGTI--KCADR
DVACELLKNGLG-----TYVPWSGATRSA-PDQMLLKQAEETAKGQGIRVWYQSPSSSST
SSSSSSS--------------------SSSNEPYPKEIDGKVIDIGNNGTVGILSEND--
-----------RKEYKVTLASIRV------------PNFTKPS--EKE-----------D
KDS---------------KFERYYAYEAKEWLRKRLIGQK--VIAKLEFIRPAIASS---
----------------------NLPEKPYYSVFL--GKGNVSLGLVEAGLARLTEHK-GA
DNRAIDYEALITAENKAKKKHSGLYSNKD--------SAPSFNVN-DVSSED--------
-------KNLKAKAQKLLPHIRGI---VLPAVVDYVFSAQRVKLFIEKES--CMINFTMS
GVRAPRRDEN------------------------EEL-SNQALGFSREHLHQHDVHIQIE
DI-DKGGNFIGTLMV---------GNKNFALSLVEMGFASIYD---PMNRLND-YQRFED
AENKAKSSRLNLWK---NYDPEEEQRVANQ-KAA------AEEERKQQ------------
------QKAETGEAYIRAVVSP-TEVYLQF----ANNKTKDI-ESQLASLEINNEDSTI-
-------VAMPK-VGDIVKFKSQHDKKWHRSKITSI------------------------
----------ADGKINVNLIDLGERES-FPQSQSSTLIRNINHK----LQSL--PSLVTL
VKLASCKNPS----------------------------NDDIYNDAMDFMEKEFLDLKVG
V-NIIRDI----------D-GTQ-------HVLL-SDN-------------AGIINGELV
RNGLVSVDRSTKL------------PSIQQLQDEEQKAKSKRLGVWRFGDIDSDDEDDKP
RSNFKGKGGKPISKK
>Filanola
------------------------------------------------------------
-------------------QPKPAVTK---------------------------------
------------------------------------------------------------
------------------------------------------------------------
------------------------------------------------------------
------------------------------------------------------------
-------------------------EKGRGNVK---------------------------
------------------------------------------------------------
------------------------------------------------------------
------------------AVLSGDTIVVVHLEK---------------------------
------------------------------------------------------------
------------------------------------------------------------
------------------------------------------------------------
------------------------------------------------------------
------NQQG--------------------------------------------------
------------------------------------------------------------
--------------PPLEREITISNISAPKLGRRKTQ-----KNEATQDEPFAWQSREFL
RQLTIGKQVTYTIEYKAP--STQ----DKKAKEYGLVYLVGKGS--------EQESLAKL
IVGKGWATVRRPKS-DKEP--------------------R-EDVAELIQLEEDAKSSGIG
IFDKTLTTD------DTIRP--------------TTEINTTEFFEKYR----GKPL--SG
VVEQVITGNNLRL-TLLP-------SFLNTTLYLSGIECP-----------PENEPFSRE
AKFFSEYYVLNRDVTVILEGVD----------------------KYN-LFGSV--SVQGK
NLGEQLLAAGLA-----RYVDWSGAKTA---FQEQLRKAEKGARESKLRVWSLAAPVQNN
NNNAKVE--------------------VKGKLKPGREVVGKVVRVIHGSAIRVKEPS---
-----------GAEHDVYFSSIKI----------GLPRSQDKD--KSA------------
-------QEKSREA----AIDKSLAWEAKEYVRRRIIGQR--VRCVVDYVKELPPRDNE-
----------------------PAVERAFFSVYL--DKNNVAVELVDHGLATSINHT-GP
QPRSRDYEHIIFAEQRAKTNRKGVYAPED--------KAVIIKIN-DLSNTK--------
------DASVVQKAKQFLPFLKKNG--KQRGVVEHVASASRLRLYIPKEG--CIVNFSLS
GISVPRYSEE----------------------NPEEF-AEEAYSFIVDRVQQHDVEFDVI
TQ-GRTGNFIGNIWV---------NKENLAALLLAEGLAEINK--ASLKDNPYVANEFVI
AEDSAKKARRNLWK---SYDPEKEEAERKK-REE------EDSE-RKK------------
------PKQELIDIVVTDIVDA-THFYIQI---SQPEAARAL-EELMQKLAAADESP---
-------AYKPK-VGELVKAQFTADDVWYRAEVTSI------------------------
----------VDGQYEVQYVDYGNMET-IPESR----IRKLDNA----LGFGHLKRQAYE
AQLAYIIPPG---------------------------INEEHGGEAADLLRDLVWGKNLV
A-NIERRERQGEKDNV--K-EKL-------HLMI-VDN-----------KDGVLVNGVML
REGLARLDRISEKRARSG-----EDKVAQSLKMEEDLARNDHLFIWEYGDPGFDDAED--
---------------
>FontBI
------------------------------------------------------------
------------------------------------------------------------
------------------------------------------------------------
------------------------------------------------------------
------------------------------------------------------------
------------------------------------------------------------
----------------------------RCVIK---------------------------
------------------------------------------------------------
------------------------------------------------------------
------------------SVLNGNTIVIRAPSG---------------------------
------------------------------------------------------------
------------------------------------------------------------
------------------------------------------------------------
------------------------------------------------------------
------------------------------------------------------------
------------------------------------------------------------
-------------NPPPEKVVSLAGIVAPQMGKDA----------ATPSEPFAWEAREAL
RKLCVGRPAAIRVEYSLP---NG--------REFCTIFVGPNP---------DTDNLNAQ
YVETGFVKVRQQNT-KHDQ--------------------P-AHLAALLAAEESAKENAVG
AWSSTKPLS-------PNPPLF------------TDAKPAEAFLAKNK----GKTL--EA
VVERVRNGSSYLV-TLLP-------SRQAINLQLAGVRAG-------SSRAESDDPVAAE
AHSFAESRLLQQNVTVILEDLN-----------------P----QSLWFTGSLT-NRAGA
SFAVALAQGGYVLPNDHTMASVSAAAGG----VTPLLGAFNQARSKRLRVFRDYVPPAAT
AAKVVGGAGA-----TSSSAA------ASGPTQGKAYTAARVCRVVSAGMYAMYSAETGF
-----------ERETRIQLAGVFA------------PNLKNEA-----------------
--------------------EAPWVARSREFTRELLMDTKKPVTVTHEYSRPGVD-----
----------------------DFDERPCVSIRI--GNLDLAVKLIESGMATVQKIR-HD
MPRPLNYDALIAAEIQAKNKKVGIHSGK---------PPAAGGLN-DISA----------
---------SVNKAKQFLPFLTRAPGARHRGIVEHVVSGSRMKIILPGDS--VLLTFSLQ
GVQCPRAPAGGAGSG--------------DPSKEEPF-GAEALAFTAAQVQNRSVEVSIS
GV-DRTGTFTGSLSFQDYEAGDDKTQADLAVSLLERGLANTHA--YSLEYTPN-AAELKR
AEEAARQQKLGIWI---RREEELRREAERK----------EAEA-AAA------------
------AKTEQRVIYVTDVRPHTGTFMAQLESVHTSGELAQL-STLLQAEAEAIASPPE-
-------VAALRARGALFAIYLESEGGWFRGRIARV------------------------
----------AGSTVDAILVDYGWVETGLPVSA----VRALSSS----LAAR--PPLAAE
YTLAGLRLAEPSATARDAIKRALAGHDIQTAIDAALGDGDSYYNDAINALAGLVSNATLR
VYTIGLRDPTT-------G-AQP----VLAFLKE-GEV-----------IMTDSINAKLV
DMGFAFAESQPPAAGAS------VPIWLAAVLAAEKKAKANRVGMWEFGDLTPDDDTSFG
---------------
>HomoSapi
MASS--------------------------------------------------------
-------------AQSGGSSGGPAVPT---------------------------------
------------------------------------------------------------
------------------------------------------------------------
------------------------------------------------------------
------------------------------------------------------------
--------------------------VQRGIIK---------------------------
------------------------------------------------------------
------------------------------------------------------------
------------------MVLSGCAIIVRGQPR---------------------------
------------------------------------------------------------
------------------------------------------------------------
------------------------------------------------------------
------------------------------------------------------------
--------GG--------------------------------------------------
------------------------------------------------------------
--------------PPPERQINLSNIRAGNLARRAAATQ--PDAKDTPDEPWAFPAREFL
RKKLIGKEVCFTIENKTP---QG--------REYGMIYLGKDT---------NGENIAES
LVAEGLATRREG---MRAN--------------------N-PEQNRLSECEEQAKAAKKG
MWSEGNGSH-------TIRDLK------------YTIENPRHFVDSHH----QKPV--NA
IIEHVRDGSVVRA-LLLP-------DYYLVTVMLSGIKCPTFRRE--ADGSETPEPFAAE
AKFFTESRLLQRDVQIILESCH----------------------NQN-ILGTI--LHPNG
NITELLLKEGFA-----RCVDWSIAVYT--RGAEKLRAAERFAKERRLRIWRDYVAPTAN
------------------------------LDQKDKQFVAKVMQVLNADAIVVKLNS---
-----------GDYKTIHLSSIRP------------PRLEGEN--TQD------------
-------KNKKLRP----LYDIPYMFEAREFLRKKLIGKK--VNVTVDYIRPASPATET-
--------------------VPAFSERTCATVTI--GGINIAEALVSKGLATVIRYRQDD
DQRSSHYDELLAAEARAIKNGKGLHSKK---------EVPIHRVA-DISG----------
---------DTQKAKQFLPFLQRAG--RSEAVVEYVFSGSRLKLYLPKET--CLITFLLA
GIECPRGARNLPGLV----------------QEGEPF-SEEATLFTKELVLQREVEVEVE
SM-DKAGNFIGWLHI---------DGANLSVLLVEHALSKVHF---TAERSSY-YKSLLS
AEEAAKQKKEKVWA---HYEEQPVEEVMPVL---------EEKE----------------
------RSASYKPVFVTEITDD-LHFYVQ-----DVETGTQL-EKLMENMRNDIASHPPV
E-----GSYAPR-RGEFCIAKFV-DGEWYRARVEKVE-----------------------
----------SPAKIHVFYIDYGNREV-LPSTR----LGTLSPA----FSTRVLPAQATE
YAFAFIQVPQ----------------------------DDDARTDAVDSVVRDIQNTQCL
L-NVEHLS----------A-GCP-------HVTL-QFA-----------DSKGDVGLGLV
KEGLVMVEVRKEKQFQK---------VITEYLNAQESAKSARLNLWRYGDFRADDADEFG
YS------------R
>Monobrev
MASSPRDVRPARQATYVNRRASKQAWCCVSGQRKVKSFSFGCCDAHSTHINTDGAFVPSR
DRTAKAPTLATDTEARQQYQARPLLPTAISRPGMLHHICSQAGALVALTAREPLLSPDAH
LHTSQAQHAAVTQGTRTTPACMRLLVAILRFEPTVASCTALRCRWIFRPLRVWRGRIRLN
TPSALRLNCTRRTFMPSEERPQATHVSSLCSRQADHLCTTSHEACSPLICLFLLWCNRLT
ETLHDDKHHLQQLHLAALHTRAQQLTGRQAASGFSRNVDTARLHPQNRNANGELNTTYRE
EANFASMAAVAMRAAALQRGAAFGLQRCQPVLVRHTTPLLCAFYRDRLQFKTLIQPCIND
DLRLAELMLWFRERGHMVAELDPLLRLKRGVFRTERSQGEPERDSFDVESLLGWVELPGK
KDQVNQKWTLPELFEHLADSYSGTLCAQEGLQSRYHVGDVKYHLGQEATFAFNRVDRKRV
NPQNDYDPGQVEYVNLRLFPNPSHLEAIAPVIEGYTHAQQDIIRDDRRRKVMSILVHGDA
AFSGLGSVYETMQLSQLEAFSTGGTIHVVINNQVGYTTPPAEAFSSGHATDIAKVAKAPI
FHVNADDPEAVCEACFLAAEWRSEFASDVVVDIVGYRRFGHNEQDDPHATLPLTYQRIAK
HPPVLQQYLDHCMNEKAVTMAQMERWHRGIKRRFDEDQARAATGFYLQKPLEFARDTVAK
SGILSTRRTAQELTGLPIETLQFVGQAACDLSEAELKLHPNIQNMMRKRLKMVENANSRV
DWAMAEALAIGTLSLHRDTGPAADIDQDVDPRKAALKGLNKGHHQNSSRMSLDRRKCHSY
VRLANISPGGQDPVEIWNTPLNEFACLGFEYGASLSYEGPDHSSARMERFLQMMNDDPDF
IPVRVKIETVTITGARISISGTGANFALSNFFVMPFMVIRVGIRTRAGSLNRHSKHSGTT
RKRSANMFILNCSTPAQYFHALRRQLSAPRLGRRPNK-----SGEVQLDEPFAWEAREFL
RKKLVGKQVTFTVDYTVP---SG--------REYGTILLEPGTV--------REENVSHS
LLGAGLAKLRDN---ARGE--------------------G-EDWETMLTRQREAQEAKRG
VWADDAASH--------VRNVE------------WNIENPRALVDSLK----QKPV--KA
VIEQVRDGCTVRV-MTLP-------DFKYLTIMLTGIKTPGFKRN--AEGGEVPEPFALE
AKFYVESRLLQREVEVILEGVS----------------------NNN-FLGTVL-HPQGG
NISLHLLKDGFA-----SVVDWSIGNVT--QQRDTYRANQKFAQQRHLRLWKTWTPPAVS
-----------------------------AIPEAEREFKATVEEIINAESLVIRTQKG--
-------------SQRIHLASVRS------------PRPPAKG--EGE------------
SRGRAP-----------RLWEIPHAYEGREFLRKKLIGKK--VDVHLDYIQPANN-----
----------------------GYPEKHCCSVVV--DKVNVGEALVSKGYATVLRYKADD
DQRASGYDNLMAAETRAIKNKRGVHSTG---------EATPLRIT-EVS-----------
---------NKQLADRFLPGLQRAG--RATGVVEHVVAGSRLRVMVPKDN--CIASVVLA
GVSCPRTGRDGA--------------------PDEPF-AKEATEFTRKFCLQHDIEFEVE
DT-DKGGNMASHVYC---------KNLNLSQALLERGLAKLHP---SVDRFKH-AAQYKA
AETAARDARKGVWA---NYDPAAEAAAEAA-RNSA-----PAPE-VQE------------
------RKTNYKPVVVTEIVDS-ISMYVQ------NEDTASL-GDVMSKLKALDMEPPQ-
-------NFPIK-KNQMIAAQFSQDMAWYRARVLQVNGDDVEVGFLLLSVLGRDRRSVHG
LLRAVLPRSPSLPVPQVQYVDFGNSES-VSKKD----CAPLPAG----CNAL--APQAQL
VKLAFLKP-----------------------------VPEDWRNECCQVLRDLVLNKKVL
C-NTEYTE----------E-GVP-------CVTL-KDG-----------QSDADLTTELV
TAGYGIVAPRREPAFRS---------IIQTLMTQMNAAKSSRAAIWVYGDITEDE-----
----------PF---
>PCBtrin
------------------------------------------------------------
------------------------------------------------------------
------------------------------------------------------------
------------------------------------------------------------
------------------------------------------------------------
------------------------------------------------------------
-----------------------------AIVK---------------------------
------------------------------------------------------------
------------------------------------------------------------
------------------AVPSGDSVVILGNAV---------------------------
------------------------------------------------------------
------------------------------------------------------------
------------------------------------------------------------
------------------------------------------------------------
-------KGG--------------------------------------------------
------------------------------------------------------------
--------------LPPEKEITLSGILAPKLARRE----------NQVEEPFAFDSREFL
RKQCIGKVVTFEIEKKHNP-SIK--------RDFGKVLIHKHDG--------EKEDVAIL
LLKQGLVKMRWAEDDEKAQ--------------------AFPDFEAFLAAQKEAQEAKKG
LWSEKTDAG--------VRNIN------------WSDYNAKDLYESSK----GKTL--KG
IVEWVRDGSFARI-MLLP-------GMIYIPCFFTGIQCPGFKRS-DNGEGDVAAPFAHE
AKIYTEVRILHREVSVVLDGID-----------------S----FGN-FYATV--TLPQG
NIALSLLKAGLA-----NLVVRTAQLTA---DINAFRVAEKAARDKRLKIWADYVPPESD
-----------------------------ATALVKKDFVGKVVEVVSGDTMVVLKPN---
-----------NAEVMVHFASLRA------------PRMKRDER----------------
--------------------DEDWAFEALEFLRKKCIGKK--VSVQLDYSKPDS------
----------------------KGTERSYATFFL--EKLNLGVALVEAGLVDVVKHRGAE
HEFSRTYDDYLLAETKAKEKGIAKYGKK---------PAPAHLVN-DISR----------
---------DAAKAKQMLGFLQRTG--RQRAVVEFVFSASRYKVRLLKDH--CSIILGIA
GIKSPMVNRREP-------------------AKSEPH-AQESLAFARHTLMQHEVEVDIH
TV-DKAGCFIGEASV---------RGDNVAVLMLREGVAMIQG--FSAERLGN-VGALER
AQESAQAAHRGVWV---DWHDTTVTAEAEP----------EHTP----------------
-----TSAPSFKQCFVTEILPGGTSMYVQF---YSEEVAAKM-GSLMSELQSAYGPRPT-
------APFAAT-KGAVCVAKMG-DGVWYRVRVEAIE-----------------------
---------KAKSLAHARAVDYGHLEV-LPLSQ----LSALDAQ----FGLSRLPAQAHL
VALTYLKS-----------------------------AGSEYADAASDFMSQLTDSDSLA
L-RSDFKD----------S-AKT------IHGTL-FNM-----------DTDTNLACPLL
EEGLARVAVKKGQRIPTA-----LQPLVTVLQEAEAVARKNHRGVFEYGD----------
---------------
>Polypall
---T--------------------------------------------------------
--TTNTPT-----TTATTSQIKPNATL---------------------------------
------------------------------------------------------------
------------------------------------------------------------
------------------------------------------------------------
------------------------------------------------------------
----------------------------RGVVR---------------------------
------------------------------------------------------------
------------------------------------------------------------
------------------AVNSGDSLVIQEIDP---------------------------
------------------------------------------------------------
------------------------------------------------------------
------------------------------------------------------------
------------------------------------------------------------
--------RG--------------------------------------------------
------------------------------------------------------------
-------------EYQQKSEYLLSGISAPRLGRPALN-----DKPATTDDAFAWDSRDYL
RKKCIGKRVNFSIDYTNP--ASK--------KSNITAFLVDD----------AVNSLNKQ
MVESGWATVYKS---------------------------K-KPDPVLLQLETEAASKELG
VHNKNPVAL-----KGAVRP--------------NHTINNFDLFNKLK----GKQL--QG
LVENIRNSNTYKV-VILP-------SFHLVQVQLSGVQSPAYKKD--ASGQMAPEPFAVD
AETLVGNNVLHREIQLTLDTFD-----------------K----QGN-LFGSI--HCAGK
DVAEELLRQGLG-----TFVGWSANSRSA-ADQNNLKTAEQSAKTAGLRMWSTGAGASAS
STSTTSTSS------------------ASTTSGYPDAIEGKVVEIGNSGNITILDAN---
-----------KNEHKVALASIRV------------PNLIRPN--DNE-----------Q
SKS----KEEQKLI----KFERYWAFEAKEWLRKHLIGKQ--VNAKLDFVRPAIAAS---
----------------------ELPEKPFYSVYL--GKGNVSLGLVEAGLARVTEHK-GA
DSRSIDYEALILAENKAKKRNAGLHSNKD--------STPTFNVK-DCSAAD--------
------DKNLKTKATQLLPHIKGS---LHGASIDYVFSAQRFKIYIPKES--CLINFSLS
GVRAPKRGES---------------------VEMDEI-SNNALLFSRANLHQHDVSVQIE
DV-DKGGNFLGNMLV---------NSKSYAMTLVENGFASVND---PMNRLYN-QKAYLD
AEDKAKKSKLGMWK---NYDPEAEQRQYEA-QLA------AEAE-KRA------------
------VKNEASEVIISSVISP-TELFVRP----NNSNTTDI-EESLKKLDLDDAQVP--
-------NWSPK-VGDLVNAQFSADNKWYRAKVQSI------------------------
----------EGKDVRVQFYDYGNSET-TTINK----LKPLSAK----FQSL--AQLSYP
VNLAYIKCSS----------------------------SEQRIEDAIIFLEDEFLGSSMN
M-SVQSKE----------DNGRL-------NVLL-QDG-------------QGCLNAELL
RNGLVKLDPATKR----------NPVVVSKLADEEKHALSKRLGMWEHGDVTSDDEDEQP
KFG-RGKGG-----R
>Sexangul
------------------------------------------------------------
------------------------------------------------------------
------------------------------------------------------------
------------------------------------------------------------
------------------------------------------------------------
------------------------------------------------------------
---------------------------QSGIVQ---------------------------
------------------------------------------------------------
------------------------------------------------------------
------------------GVPSGDCLAVLCLSA---------------------------
------------------------------------------------------------
------------------------------------------------------------
------------------------------------------------------------
------------------------------------------------------------
--------GG--------------------------------------------------
------------------------------------------------------------
--------------PPRELLVVIDGVRAPRLGRVDFSAGFSSNDRASADRPWAWLAREWL
RTRAIGRRVSFTPSGELP--AAST-DGAQPPRVFASVMLQPRTAEASSLESALGVDLALA
LAAAGMVETS-----GKAP--------------------A----DEVVAAVAAARDAKQG
IFADPDAPG-------ALRNVAK-----------PQVGSAMELFTALK----GRSV--AA
QVADIRGGCQLRV-VLPQD------DHIGLTVALAGVSAPGYRKS-QDSGDYLPEPFAKE
AKFFLESAIRDRDSTLQLLGAD----------------------RQN-YIGTL--TYGGR
DVGLQLIKVGLA-----KYLPWSGARLSL-AAQEQYVAAEKAARAQRLRIWSLPEEVAAA
AASAAAEAASAVAIANASSVSASLAA-GSTSGATPKEVDGKVVEVVSATTLKVADK----
-----------KTVHLIALSSVRA------------PNARGA------------------
--------------------DVAWADAGKEFVRKTVIGSR--VHATLDYVKEATTVKDS-
--------------------DKVLPRKAFYTVVT-SSKKNLAVMLVKKGYATVIPHG-RD
GDRSPDYDDLLEAESAAKSTRAGVHGKVS--------AAPELRLN-DLSGKG--------
------DKNRKGALKQLHSTVTRRA-QVLDAVVEYVLAPARLKVRLPKEG--VVVVIAIA
GIRVPRDTDA------------------------EPAILEAALGYTREHLMQRQIKVRLE
AFVDASSTLTATVLYE--------GNKNLGHELVKRGWASVMR--RSAREMSEGGEELIS
AEDAAKAAKAGIWK---NYDAEAEAAREAE-AKAA-----REAERAARS---------GE
VETAETRVKTSFTGVVTEVEDN-GRLYVQR----AGESLANL-PNMMKELQGVSRVTL--
-------TTLPR-VKSLVLAQFSADKAWYRGRVEEVD-----------------------
---------ASSGKAHVRYIDYGNTEW-VPLAR----LAQLPQS----YQGP--AGYATI
VVLAFIVA-----------------------------GTDEYVSDATAALKDSVYGQTVR
V-DVVAEE----------G-GVSHA---LVYLVT-GEG-----------AVATSENQLLV
EDGLATVQGRWERVAPL------AKGLAAEFAAAQDDARASRRGMWRYGDFENDE-----
---------------
>Sterramo
------------------------------------------------------------
------------------------------------------------------------
------------------------------------------------------------
------------------------------------------------------------
------------------------------------------------------------
------------------------------------------------------------
-----------------------------GVVK---------------------------
------------------------------------------------------------
------------------------------------------------------------
------------------QVLSGDRVVVYVDGP---------------------------
------------------------------------------------------------
------------------------------------------------------------
------------------------------------------------------------
------------------------------------------------------------
------------KTAQW-------------------------------------------
------------------------------------------------------------
-------------SRPKEKEIKLTSIKAPIPPRYGPK--------PQDGEPFSWQSKNFL
RELITGKKVRYALAKKKEDDTSN--------RQYGNVYLGENK---------KENDVGRM
MVEAGWAIVSFPTN-KNSE-------------TGRERSVP-EHIRDLLDLQEVARTKKIG
VFAESSDSG-----DLQV----------------RRNVDAAQLFSSLS----HKPI--KA
LVDYVLTGSKFRI-VVLP-------SLEEILFSIAGVKCPQLARK----ANEDDEPHAQA
AQFTSEKYLLQREVDITLTALDDKG--------------RG---TPT-FYGEL--KLNGK
DIAELLLTSGLA-----RIVKWSIPAGR----KDALLAAQNSAQERKERIWSGEGAVQKA
---------------------------KAKAAKSSKTFTGRVKEVMSATSMVVQNLDIKD
----------SVVLVNVTLSSINV------------PRLGSLP--DNA------------
--------------------DPPFAFEAREFVRKRLIGKK--VTVTVDYTKESYSVPLKK
GKGKGKGKEKDDDSPV---KEKVYPAKDFHTVLL--GDKNVATALVELGYADVMQHK--D
EQRSPYWAAQQIAEQRAREAGVGRHGNPK--------NFVKHRTN-DISR----------
----------SKNARTLLKPLIKPG-ERQKGVVEYVFSGSRMKIRADDDNGTIIFAFFFS
SVKCEGIPNKKK-LE--------------AGATIPPF-AAEARDYVKDLCLHRDVEFMLE
GA-DNYGSAKGQLWV---------NKKYVPLLLVEKGYAKYTP---SRMNTSL-TEQLEN
AQTTAQLKKIGIWV---DYDPAQEAAEKQE-HERK-----QKES----------------
-----TKAQPKKLVQVTEVLDG-GFCYLQF----VDEGQKKL-AALMEKIAAKDWDSVP-
-------PHLPK-VGELVIAKFDADNTWYRAEVIGV------------------------
----------KGDDVTVRYGDYGNSET-VNKSH----IRAVGSGE---FSLSTLPFQAHP
AVLAFIQPRT---------------------------LDEDWGREAADCFKDLVWGKTLY
A-TIPYTESYTDKDTGRKQ-TTL-------YVTLIPAD-----------DNKIFVNGVLV
AEGLAKVDKRANRK----------DKIIKYLFEEQESAFKNRYGVWEYGDDGSDDEPAEF
GA-----------KR
>Thectrah
------------------------------------------------------------
--------------------PAPATAMA--------------------------------
------------------------------------------------------------
------------------------------------------------------------
------------------------------------------------------------
------------------------------------------------------------
-------------------------ASLGGFVL---------------------------
------------------------------------------------------------
------------------------------------------------------------
------------------AVPSGDTLVISAKVP---------------------------
------------------------------------------------------------
------------------------------------------------------------
------------------------------------------------------------
------------------------------------------------------------
--------KG--------------------------------------------------
------------------------------------------------------------
--------------IPPRKKIKLSNVTAPQLGWRD-----------RADEPFAWKAREAL
RSKAVGKSVTFRIDND-P--GTG--------RAFGEVWL-------------DGERLSEF
VVSSGYGKVRDV---RKAE--------------------D-EDHVNLKAAEQAAQSARRG
MWTTDEAAK-----AAAVRTVVS-----------QRENDHLALFERIG----GKPV--DA
IVESVRDGSSLRL-LLLP-------TFESVTLLLCGVRTPGFHKD-KESGEMKADPFAAE
AQFFVEARMLNRQLQVVLEVPD-----------------E----RGN-FFGTV--LHPRG
NIAVALLKEGLG-----KYVDWSAAHVD---YAGDLRAAQDEARGKRLRLWANWTPPKRS
------------------------------VDATANEFTGRVMEVMSGDALVVLNTAT--
-----------GTEMTIFLASVRA------------PRFRRSGK----------------
--------------------SEPFAYEARETLRKLTIGKN--ANVVLEYVRQPAP-----
-------------------DAANQKPRTFATVTV--NGKNVAARLIKDGLATCVRHR-DD
DERSHHYDALMAAEVAAKKAGRGQHSTTK--------KAGAPHIRGDASG----------
---------DAAKGQIIVDSLKGRG--SVVGVVEHVLNGARFKIYLPSEG--VVVPFALA
HVRAPRHDSRAE-------------------NGGEPF-GLESALFARRTLLHRDVKLEIE
TC-DKRGTTIGNLFI---------NKKNFAVSLLTDGLAYISG-HRWAERSPY-YESMAE
VEAAAKAAKRGYWA---TYVEPKPELPAAG-DDDA-----DDAA-ASS------------
------KGPKYYDVVLTEIIDA-CNFYLQL----TGKAAETL-EAFMADFAAYHASYAGP
GSEGL--PKKLK-AGVFVAAKFSLDSCWYRAKIVEKH-----------------------
----------DDETVTVLFVDYGNSER-VALAD----LRPITDA----QLEL--APQAHK
ASMALLLSAT----------------------------DEDLKAEADDRFKGAFLGATLR
A-RVEYKE----------R-GSSDW-----FVTL-YQAAPVDADAADAEPEYVDIAADML
RSGLVRVNRKAATKGPK-------KALLARLAPFEEDAQEDRLGMWTYGIIDYDEEDA--
---------------
>VannDIVA
------------------------------------------------------------
------------------------------------------------------------
------------------------------------------------------------
------------------------------------------------------------
------------------------------------------------------------
------------------------------------------------------------
-----------------------------GVVK---------------------------
------------------------------------------------------------
------------------------------------------------------------
------------------CVDSGDSLVVYETAK---------------------------
------------------------------------------------------------
------------------------------------------------------------
------------------------------------------------------------
------------------------------------------------------------
------ARNG--------------------------------------------------
------------------------------------------------------------
--------------PPPERVISLSMLQAPRLARRG----------GGNDEKWAWASREFL
RNKCVGKNVTFTIEHKTEP-KEG-----RRAREFGIVYI-------------GNTNLVKV
IAAEGWAEVRKPPEGKEAR--------------------S-PLQKECLELSAAAEANKLG
IFQEDTTNA--------VRKI-------------PRNLSTIKVFDELK----NKPQ--PA
IVEYVREGTNMRV-TLTN-------TFHSFILKVSGAEAPAIPPA---HKNQSPQPFALE
SKFFVERYVLQRNVTVTVRTPGNGD--------------N----ADE-FYGTL--NMEGQ
ELGEELIRQGLA-----KFVEWNAPPAR----ADIMRQLENQAREGHIRIWKYATTSAAS
-------------------------------TETPKEFEGKVREVRDGSCIVVNNTSVSP
-----------PQRVTVVLSSIVA------------PRMGRYG--SE-------------
--------------------DEPWAFEAKDLLRSKLLGKK--VRVVVDYIKPATTTTGKD
G------------------KEITLPAREFCSVYL--GSTSVALFLVEEGLARTSSAR--D
SAQSAAYEQLLIAEKRAKAKNKAMWNKDV--------EAPKHRIS-DLTQRG--------
--DQQAKNAAVAKARAFLPSFQRAG--RVKGSVEYVMNGSRVKVLIPKEN--ALVVFALE
SIRTPSGRGG----------------------NKEPL-AEECTEYVREKLHQRNVELLVD
DV-DKGGNFIGSLWV---------KNRNFGLNLLEVGFASVNE--RSAEYSQY-GPDYMK
AQETAKAAKVGIWQFEVNHATRKVEAPAEAG--------------QEP------------
------AKPKLASVSVIEVVDG-GWFYVQ-----HTDDAEKL-DALMASLNDNSLVLAG-
-------AQSFN-KNQLCVAKFA-DGKWYRAKVVSR------------------------
----------ELGKYEVNYVDYGNVAT-VSIDE----LRTLPAE----LSSV--PAFAKE
CVLAYIDVPA---------------------------FAAEYGDEAAEYFHSLVWGKQLL
A-GVEGRD----------G-DKL-------QVTL-GDP-----------QTEQMVNVEMV
GAGFATVQKRPGRNNPV---------LVKRLQQAQESARDNHAGMWEYGDFQDEE-----
---------------
>Pessonel
------------------------------------------------------------
------------------------------------------------------------
------------------------------------------------------------
------------------------------------------------------------
------------------------------------------------------------
------------------------------------------------------------
----------------------------VGVVK---------------------------
------------------------------------------------------------
------------------------------------------------------------
------------------AVPSGDTVIVTQHGV---------------------------
------------------------------------------------------------
------------------------------------------------------------
------------------------------------------------------------
------------------------------------------------------------
------ATNG--------------------------------------------------
------------------------------------------------------------
--------------PPPEREISFSGVRAPRVGREGFG-----TQQANEDKPFAWQAREFL
RKQCIGKKVSFAIEHITP--TSN--------RAYGHVSLN------------DGVSLIQE
CVGAGWLEVVAPTG-NREP--------------------S-EDTKQLLALQTDAQNNKLG
RFTGAGGAA-----LKSVRPL-------------HTNVDIFAVYEKLR----DQEL--TA
VVQEIRSGSTVRV-VLPEN------DFLPLQVQLSGVMTPGYRRA--ASGQYEPEPYARE
AKFFLEQAILNRDVTLTLYSID----------------------KNG-VFGTL--SYAGR
DVGLELLKAGLA-----WYVGWTGQRAP---LSEQYQTVAKDAQSKRLRYWSTVQKSQPA
ANGHASA--------------------DNARKELPQQFTARVVEIVNATSLRVEYQ----
-----------GQQHAVSLASLRGVQAGRRFRRNETPESNDDD--NDA------------
KKA----PQESKED----KYKAHVAKQAKEFLRKRLIGQK--VQVRCDYTRSGRE-----
----------------------ELPDKSFYTVLH--KKQNVAVPLAEHGYVTVVEHS-GS
DDRSLDYDALLAGEARAKKGKKGVFSANK--------NVSNRKVL-DLTTPDA-------
QLGDTARANKRVNLRKYSDQFQRKG--DVVGVVEWVVNPSKVKVFVPKEN--LLVMVQLA
GIRTPRATDTNE--------------W----PDAATV-AERALTTTKSLALQRDCRVTVT
GVQERGGSLLGTVYV---------NQTDVAETLLDKGLAYVAG-----RDVPR-ETEYRT
SENHAQLARKGLWQ---RYDPNAKQEKQAE---------------EKP------------
------RRQEVLDVVVTEIVDG-NSLYVQA----IGEGTQAL-ERMMGALRQENVGAAA-
-------PATVR-KGDLLLGQFTVDDTWYRARVEDVL-----------------------
----------DDNRFAVRYVDYGNAEV-LPRSR----LRPLPASG--RYSAVALPFQAQS
AKLAFLRAPA---------------------------LEDEFGTDAAARLRDLAFGKKLV
A-GVEARR----------D-GVL-------FISL-GDP-----------ASQIHVNAAML
AAGLSVLQPRRERCAPV------PPTLLTKLEGEQAAAKSKRLNTWRY------------
---------------
>MayoBSH0
------------------------------------------------------------
------------------------------------------------------------
------------------------------------------------------------
------------------------------------------------------------
------------------------------------------------------------
------------------------------------------------------------
-----------------------------GIVR---------------------------
------------------------------------------------------------
------------------------------------------------------------
------------------SVPRGDMLVVLQLGG---------------------------
------------------------------------------------------------
------------------------------------------------------------
------------------------------------------------------------
------------------------------------------------------------
----RQVPGG--------------------------------------------------
------------------------------------------------------------
--------------APPEHRLCLSNVNAPRLGRSSSRNG---KIAGTKDEPFAWESREFL
RKLTIGAPVTYTVNYKNP--KND--------TKFATVMM-------------DGENVANK
IAEAGWATIREASG-KRET--------------------D-PEHQELLTLSRQAQEAKRG
IFTDDEKKR-----KAAIRSD-------------PPAADSFALYERCRKQ--QKPF--EL
LVEHVRNGSTVRG-VLKP-------GLESVVVRLAGVQAPQIPYDPETKKESRPEPFYPE
AMFFAEQGVLNRDVELTVTSVD-----------------AT---SNS-LVGTI--SVGGR
DLGEELLKAGLA-----CVVDWNAPSAE---KLKVYRAAEAAAQAARLRMWRGFTPKEXX
XXXXXXXRGF-------------TPKVVDPSVLADDEVLGRVREIKNGGKLVLSIGQGAQ
-----------AVAKEIDLSSVTV------------PRLNPRD--GD-------------
--------------------DEPFAWEAKQFLRKRLIGKK--VRAQLDYSRELKKREGET
----------------------SPVIREFWSIYL--DRTNIALMLIERGFAKVVRHR-EG
EPRSPIYAQLVLAEEKCRKTGRGMFGS----------KAAAHHIN-DLTRPS--------
KGGQAAAAKSTKNAKGFLPFLLRSG--RQAAVVEHVYSGARFKVYCPNDT--CMLNIALS
TIRCPNSRRD---------------------GPAVPF-AEESTEFSRNLIMQRDVQVEVE
NI-DRTGTFVGRVFF---------NGQDLALTLLEKGLASVHE--PSARHSDY-GEEYLK
IQATAREARVGMWL---NYQEPKVVERSTD----------VDAD-KKE------------
------KKQQWFAVQVTEIIDA-GHFYLQR----ECDDVKEL----QRSLNEKDWGVPV-
------AGFDPK-VGDIVASQFAEDKDWYRASVTKVY-----------------------
------PGKNGIKEYALRYIDYGNTDV-VDPRT----LRPLPVE----FTVARIPAQAVL
STLAFVKVPE---------------------------LTAEFGEDAAYMLRDLVWGKTMM
A-NIESRN----------N-GEV-------QVSL-GDP-----------GTNVLVASALV
EAGLARPEKRREKYLES---------IMRKLNQHAEKARAARRGMWRYGDIPDDEEDEPD
XP-------------
>TricAmI7
------------------------------------------------------------
------------------------------------------------------------
------------------------------------------------------------
------------------------------------------------------------
------------------------------------------------------------
------------------------------------------------------------
------------------------------------------------------------
------------------------------------------------------------
------------------------------------------------------------
------------------------------------------------------------
------------------------------------------------------------
------------------------------------------------------------
------------------------------------------------------------
------------------------------------------------------------
------------------------------------------------------------
------------------------------------------------------------
------------------------------------------------------------
------------------------------------------------------------
------------------------------------------------------------
------------------------------------------------------------
------------------------------------------------------------
------------------------------------------------------------
------------------------------------------------------------
------------------------------------------------------------
------------------------------------------------------------
------------------------------------------------------------
------------------------------------------------------------
EHRNDAYGKLLEAEALAKKTNRGLHSKK---------PPTNIRVN-DLSQQN--------
-------KETRNKCKVQVEFLKRSG--DMRAIVEYVFSASRVKLWIPRES--IMLSFSLI
GINTEKPKRTSPQGK-----P---AYY----NRNESL-GNYALHWARDKILQHYVTIRVE
SI-DKYGTFFGTLKM---------GDRDFGEMILEEGLGKVFY--SSLEGHRF-ETIYSD
TQTRAQDQQKNVWQ---GYDREKVRAERAA-KRR------ERDE-STP----------GA
K---MAAKQEVHKIYLTHVVDG-HTFWFQT----VSDELKQL-EELMAEFGQTDFASMP-
-------EFVPS-AGDICVAKFDADGQWYRAKCLKVLRPKIE-------------KPEEG
QE----PAAPEPIKYHLLFVDYGNXQI-TLPSK----IRAINASS---HGPSVLPSQALF
AKLAYIQCPTEE------------------------EHEDDNARDAVDFLKSFAWGRETV
A-KVQFRQ----------G-DCL-------HVLL-GDT-----------DGQYFLNAEMV
KHGLALVPSDKRKIGGPRKWPKEMVNQVKELRKEQEAAKEDRIGIWQYGD----------
---------------
>Neopaest
------------------------------------------------------------
------------------------------------------------------------
------------------------------------------------------------
------------------------------------------------------------
------------------------------------------------------------
------------------------------------------------------------
-------------------------VVKSATVK---------------------------
------------------------------------------------------------
------------------------------------------------------------
------------------NVLSGDTLVVIADED---------------------------
------------------------------------------------------------
------------------------------------------------------------
------------------------------------------------------------
------------------------------------------------------------
------QKKG--------------------------------------------------
------------------------------------------------------------
--------------PPVDKIIALASSRAPTMGRPETR-----DRPATKDDPFAWQSREFL
RKLVIGQRIQFITEFVDP--KSG--------REYCSVYH-------------KGEHVGVL
MASEGWITVIPPSQ-KHQP--------------------R-ADQAEMIRLAEEAVKLNKG
IHNTKERKN-------AVRTV-------------STKFSTHAFYEKHR----GKLV--DA
VVDQVRNGSTVRV-VVVG-------SFEYLTVRFAGVQSPFAPQG------QEEPPFTRE
AKAIIEQVLLGRDVQLALECID-----------------K----ADG-VFSRV--LCGGR
DPAELLLQTGLA-----RVVEWNAPKAC----LAKYKEIEEKAHAGRVRIWSLAQAAGPS
-----------------------------SQKKDAGYTVGTVREITNGCGIRVVDEN---
-----------GKELVANLASLII------------PRQTPNG-----------------
--------------------DEPWSWEAKDTLRNKLMGKQ--VKVVLDYVRPAND-----
----------------------QYPEKAFHSVFL--GNTNVAMLLLEKGYAKLINHR-QN
DPRSSSYSALLNVEQKAQAKSKGVHGPAD--------KAPAHNYT-DLSRKP--------
---------NVKKVQQFLHFLQQPA--RQTASVEYVFGGDKVKLYNEKAT--CMINYTLT
GIRCPRNSKE----------------------NPEPC-AAEVVAFAKNNLLQRNVEIEAA
SV-DKGGSVIGKLYTS--------NGNDFGLELVKRGFASVHG---SAEKIIG-SQAYFQ
AESQAKAGRLGIWR---NWKPEDDSKQEEK-EET-----------PNN------------
------KKLEWIRIKVTEVVDG-GTLYVQ-----RLNQLSQL-EKMLADINSNLPARDP-
-------HYVPA-VKTMILIPF--GKEYHRAKVTGIS-----------------------
---------KDKKEFEVFYVDFGNYDY-VPKNV----ILSCPAQ----FEKI--APFATR
AELAYVIPPS---------------------------LDEEFGNDAAYTVKNMVWDRDLV
A-TIEREE----------N-GTI-------HVVI-GDP-----------ESNSIVNNSMV
HSGFCRVARTYNFKAQT---------RLPKLREEEEHARKAHLGIWQYGDIPDDDLDE--
---------------
>Paraatla
------------------------------------------------------------
------------------------------------------------------------
------------------------------------------------------------
------------------------------------------------------------
------------------------------------------------------------
------------------------------------------------------------
-------------------------------VK---------------------------
------------------------------------------------------------
------------------------------------------------------------
------------------NVLSGDSLLILADSQ---------------------------
------------------------------------------------------------
------------------------------------------------------------
------------------------------------------------------------
------------------------------------------------------------
------QVRG--------------------------------------------------
------------------------------------------------------------
-------------SPPVDKVITLASSKAPMVGRGDTK-----ERAATKDEPFAWSSREFL
RKLVIGQRIRFISEFTNP--KTG--------REYCSVYF-------------GDQHLGVL
MAAEGFITVIAPTG-KRDP--------------------R-PDQAEMLRVSKIAEESKKG
MFNPQGVAK-------AVRDV-------------KYQFSTLGFFEKNR----KAPV--PA
VIDQVRNGSTLRV-VVQN-------TFEYLTVRLAGVQAPFAFPG------QEEPPFSKE
SKAIIEQVLLGRDVELHLGCLD-----------------K----ADGVVFARV--LCGGR
DPAELLLQTGLG-----RFLEWNAPRDC----VEKYKALEDKARHDKLRIWALASNQSLP
-----------------------------EEKKEKGVINGTVAEVLNGCGLTVVEDLPKG
-----------KKTHTINLASLIV------------PRAVPNGD----------------
--------------------DEPWSWEAKDFLRNRLIGKQ--VKVEFEYTRAPTE-----
----------------------TLPEKSFFTVFY--GNTNISMWLLERGYAKLMRHR-EG
DARSSSYSSLLNIEQKAVAKKKGVHGPDS--------QAPKHPVS-DLSRNS--------
---------SHKKAAQFLPFLQKSD--KTTAVVEYVFGGDRVKLYCAKAT--CFINFTLT
GIRCPRVKKG---------------------EEDEPY-GAEVAAYAKFHLLQRSVEVQTL
SV-DRGGSFIGKLFF---------DGKDWGLHMVEEGMASLHH--PSASRLPN-GQAYLE
AEEKAKAQKLRIWS---NWTPEQEIQPQEE------------------------------
----KTDTSEWVELKVTEVLDG-GSLYVQ-----LSSTVPKL-EELTKEINGNVPPPS--
-------NFKPA-VGESVLCQY--EGEWYRAKVTGVS-----------------------
---------KNQSEFEVFFTDYGNTDF-VPLKA----LRKCDVS----FLKM--DPFATL
AQLAYVVPPS---------------------------LSEEFGHEAAIFLRDLVWDRTLV
A-SIESQD----------S-EKM-------SVVL-GIP-----------EKSILVNGSLV
RAGFARVPRSRSRKGEA---------VLTKLKTAEERARKEHLNIWQYGDI---------
---------------
>VexiDIVA
------------------------------------------------------------
------------------------------------------------------------
------------------------------------------------------------
------------------------------------------------------------
------------------------------------------------------------
------------------------------------------------------------
-----------------------------GVVS---------------------------
------------------------------------------------------------
------------------------------------------------------------
------------------YVPSGDTLVVQQGRD---------------------------
------------------------------------------------------------
------------------------------------------------------------
------------------------------------------------------------
------------------------------------------------------------
------------------------------------------------------------
------------------------------------------------------------
--------------GSVERQLTLASLQAPRLTRRK---------SDTDDEPWAWQSREFL
RKLAIGQRVKFGVEYKNP--NSG--------REYAVVQLMDASSSSSSG---GAEPLNMI
VAKDGWSRVRQPTG-KYTP--------------------K-GLHAEMLEASALAESEERG
VFAPISSDG---KQEGAVRRV-------------LYTYDAFQVFTKNR----GKPQ--RF
LVEHTRDASTLRG-WLLP-------SFHYLTVRIGGAQSPIVPYDPRTRTEGPPEPLFNE
ARAYTNRCVRGHEVELSLSGVD-----------------KS---PGV-FFGSV--GRVGR
DLGTELIRAGLA-----KYVEWSCPVEL----RAKYAALEAEAKAKVLRIWRYQSTTTTT
SNSSSSSSSA-----SSSSSAASTPQ-TNTERLLRGEFQATVKEIRNNGEITLGNLNNNR
----------ASPRVRVSLASVTI------------PRVGRSR--ET-------------
--------------------DEAWSWEAKEYLRKRLVGET--VKVRFDYTRPHIKTDTL-
----------------------DLPERDYHSVFH--KGKNVARALIVQGLARVINHG-DD
QPRSPDYQEFLIAETQAKKQRKGVHGNPA--------KAPVHRVT-DLTAYG--------
----ARSKNAVEHTQRFLPSLERAG--RQSAVVEYCYSAGKFKLYIPSQT--VIANFSVS
GVTTLRTPAKDTPPS----------------TGTERV-AVEALKWTRDAIHQREVQVEVN
GA-DKGGSFTGNLWFA-------KSHTNIASALIERGYAKLHF---SASRNRY-GDDYAK
LEEAARQAKRGLWE---YYDAEKVAAAASS-ANTT----GASNALSQHPILKRLGISGGS
AD--ATKQEWNLRVRVTEVVDG-GWFYVHI----YGNELNAL-EPLMEKIQSAAAASPV-
------NFYQPK-EGEIVFAQFSADKKWYRAQVNAIL-----------------------
----------PDKLAQVLYIDYGNAAE-LSFDK----LRSFTPADQAAFSETALPRQAYE
CFLSCVHPPA---------------------------VNEEYGVEAAVCFKELVWGKDLY
A-NIDYVD----------G-NKL-------FLSL-GDP-----------SLRLLVNAAIV
REGFAQVDPRREPHLKP---------LVARLNQEQEAALKARNGMWEYGD----------
---------------
>Endozona
------------------------------------------------------------
------------------------------------------------------------
------------------------------------------------------------
------------------------------------------------------------
------------------------------------------------------------
------------------------------------------------------------
-----------------------------GIVG---------------------------
------------------------------------------------------------
------------------------------------------------------------
------------------AVPSADKVILYVNDK---------------------------
------------------------------------------------------------
------------------------------------------------------------
------------------------------------------------------------
------------------------------------------------------------
-----DHVPG----QAW-------------------------------------------
------------------------------------------------------------
-------------VAPKRTEVKLSWIRAPRPHTAIVSDDDVNYIKETPQEDFYWEAREYL
RKLAIGKPAMIEVRSDASS-IGN--------RELGTVFLNDGD---------RKVDLSHQ
VVSAGYAEVVKPKN-YQETVDAAAAAAQDSGNTGKKGPKPNEQVTKLLELELDAKSRGVG
LYQSNKKNA-----------------KTEY----ITEFDHWNKYVQWRGDEGKQPIRHKC
VVEGVMSGSMVKI-TIVP-------SMEQVALRIAGVRSPAYKRPGSEDNNRTSEPFGAE
AQWTTERYTLHRDAEVIFTGFDKDKETE-----------KGVPPGGV-YYGEL--FIKEH
SIGEILLSSGLA-----SLVEWSVPKDK----AEKYRQLEDKAAASKLKIWSQGNSRPAA
SGNNKQQNNK-----NQQQS-------SGPTRARHYTFNGRIKSITSGAVYQVENLDDPQ
-----------PNPEVVTLSSIVV------------PKFGRAG--DQK------------
------------------DHDEPFAWEAREFIRRKVIGKN--VRVTLDYVRPERQGNPTS
TDQR---------------SGDVLPAKNFYTVEL--DGKNLGLGLIENGLGTVLTAS--G
DNRSPIYDSLLLAQDRALKAHLGLHGPK---------KNARRGFN-DVTSNK--------
---------KVAQAKGLLNSLTGK---ELDGVVEYVISGNRFKVALPNEN--AVIILVLD
GVKAPALPRKTTELKD--------GKEVVKDIPGEPF-SAEALNYSRSLCHQQDVRISVD
RQ-DKAGAFIGYMFK---------GDQNVAELLLSQGLGR------TLRTKQY-ENVFNN
AQQQAKQGRKGIWK---DWDPAKEEEEKRR-AAEL-----ENENNSEAA---------G-
----VTGDPIKVIVHVTEVIDS-NKFYCQF---MEGKEVEQL-NKFMSSFANLKLESTP-
-------PHKPA-RSEVVLALFSGDEKWYRAQVRRI------------------------
----------EGNNISVFYGDYGNSET-TTSEY----IRKLPEE----YGLKALAFQARE
CGLAYIRSVTSA------------------------YGDADLAEDAAYELKKLIYDQKLP
A-MREYSR----------Q-ESRTSRNRLTYLNLWSNE-----------EPNTFINGEMV
RRGFAKVERRLPRNAPE--------ALLKLLREMEDKAHDNRVGLWRNGDPGDDEEDSKD
I--------------
>StygNOMA
------------------------------------------------------------
------------------------------------------------------------
------------------------------------------------------------
------------------------------------------------------------
------------------------------------------------------------
------------------------------------------------------------
----------------------------HGIVK---------------------------
------------------------------------------------------------
------------------------------------------------------------
------------------SVNSGDTIVLFQLNR---------------------------
------------------------------------------------------------
------------------------------------------------------------
------------------------------------------------------------
------------------------------------------------------------
--------NG----QVI-------------------------------------------
------------------------------------------------------------
-------------IPPCEREITLTSIQAPRMGRPATK-----SREAVHDEPYAWESREFL
RRLVVGKIVSYTVESKNP--NTG--------REYGQVQL-------------GGESVNSA
IVAAGFARVKSGNS-AEPR----------------------KSDVELIELQNAAEAEKKG
LWEKDDAAH--------VRT--------------FEPVDSYELYTRLR----GKLQ--TA
VVEQVRSASLLRV-SFLP-------SKQVVSLQLGGAIAPRTPFP-GEDNSEPXEPFAAE
AKFLAERNLLQRDVHILFTGVD-----------------K----QQN-FFGKVVDSASGR
SLANELISQGLA-----QYVEWSAPTED----RETLLSLQNAAKEKGLRIWSKKGPSAAE
VAASKPEAAA-----------APTPA-STAAPXRXAEFVGRVREVKSGGDLIVADTAD--
-----------RRKYFVSLASVQV------------PRTGPPG--KD-------------
--------------------DEPWAFEAREFMRSKLVGKK--VRVTLDYTRPANK-----
--------------------ERNLTEKAFCSVFL--DKSNIASMLIEKGLAKVMGHR-GD
DPRSPHYEALVMCEMKAKKKRKGVFGDAD--------AAPKHHVN-DLTNVAGPGR----
TAPEGVKLVDVGKLKNHLPFLQRGG--KLEALVEYVFSGTRFKLFIPRES--CLINFSVA
GLKAPAKRGN----------------------LDEPF-AEESVEFARELLLQQTVEIEVE
NI-DKGGNFLGNMWC---------NRKNVGISMLEEGCCSVNF---GPRKHLY-AHEYVQ
AEESAKARRLGMWE---NWDPNAVPAVDET-GKE-----------EGA------------
------PSKEFYTVKIVEVCNG-SRFYAT-----KVDDLPGL-ESLMKRIEDLNPDAIN-
-------PGAVS-SGSIALGKFTADNAWYRVKVLKVN-----------------------
---------REKTSYEVAYIDYGGSET-IPSSR----IRPLPIG----FPSP--PAMAKE
CVLAYVKVPE---------------------------LSEDFGVEAAEFLRDTIMDNTMV
V-NIEYRE----------G-DKS-------FVTL-VDV-----------DTKRLINTLMV
EQGLATVVQQRKKHLAP---------LIEKMNEAQEKARSGRMNLWQYGDILEDDE----
---------------
>Vannrobu
------------------------------------------------------------
------------------------------------------------------------
------------------------------------------------------------
------------------------------------------------------------
------------------------------------------------------------
------------------------------------------------------------
------------------------------VVR---------------------------
------------------------------------------------------------
------------------------------------------------------------
------------------AVNSGDSISIWENSR---------------------------
------------------------------------------------------------
------------------------------------------------------------
------------------------------------------------------------
------------------------------------------------------------
-------AAG--------------------------------------------------
------------------------------------------------------------
--------------PPPVRDIYLTNVQAPKLGYNN-----------AEDAPFAWQSREFL
RELCIGKKVKFSVEHKTA---NG--------REYGNVETD------------AGVNLAVA
ISEAGWAEIRSPPDGKEPR--------------------T-DEHRIMLENQTRAQEQKIG
IFQEDQAAG--------ATPK-------------PTKLSTMKFFDKYK----EKAV--VG
IVEYVRDAGCVNV-LLKD-------CFQKITLRLAGISAPRVPSKARQEEGEKPEPFGLE
GRFFVERHLLNRTVNITITAPGEAN--------------R----KGE-FYGSI--ELAGH
TLASQLLRNGYA-----KLVEWSAPPHE----LEDLKKCQQEAVAKKMRLWKYATAEVA-
-------------------------------KGPRKEWTGRVREVRDGSSLIIQDTLT--
-----------DEKKFVVLSNVKV------------PRMGKS------------------
--------------------PEAFAYEARELLRSKVLAKK--VSVVLDYER---------
------------------------NDRDYCTVFY--EKESLALWLVEEGLANVVSYD--D
NEKSSVYQQLTIAENRARAKGKNKWNKSS--------APPVYRVT-DTTLRS--------
--NETEKKESKQKAKQFIGALQRAG--RVGGIVEHVFNGSRLKVSIPGES--CVIAFGFE
AIRTPSNR------------------------DDDTL-GQEVFDFVYDKLYQRDVELIVD
SI-DQGGNFFGSLFL---------NSKNFGVTLLEMGYARTNA--GTVDFTNY-AHEYKE
AEEAAKAKGIRIWA---NQSQKEAEPEEST---------------PTE------------
------SSVRLYKVKVSEVVDG-NWFYLQ-----MTDDATTL-QKIMSELNAEDHPIIP-
-------NLEVK-RGSLYCAKMP-DESWYRVRVEKF------------------------
----------DKDKACVICVDFGNGIT-VDKRE----LRPLSPK----LSSA--PIQAKE
CKMAYIQVPA---------------------------VGEDYGEEAAEFFYNMSWGKDLL
A-SVESKE----------G-DKT-------MVGL-GDG-------------TDLFNASMV
EAGFGIVPQSV-RVTEPR-----KLNMVKALREKEAEARNARVGRW--------------
---------------
>Luaphula
------------------------------------------------------------
---------------------QPRAPK---------------------------------
------------------------------------------------------------
------------------------------------------------------------
------------------------------------------------------------
------------------------------------------------------------
-------------------------EVGRGVVK---------------------------
------------------------------------------------------------
------------------------------------------------------------
------------------QVLSGDKVVIYCDPR---------------------------
------------------------------------------------------------
------------------------------------------------------------
------------------------------------------------------------
------------------------------------------------------------
--------RGQAAPAVW-------------------------------------------
------------------------------------------------------------
-------------TPPEEKEIKLSNIKAPLPYAKWAK-------GEREEEPFAWHSKDFL
RKYAVGKPVEYTIEYAPTT-GTT--------RLYGTVVLTKPEQG-------EEADLAKA
AVAAGWATVSSPAP-KESS------QAVDSTKEVRVDPRS-ETVRALIDLQNAAKDAELG
LHTTDKAKLDKSR-VWVEKPLKSEDDDTQDESGRVVGFDATEMYKSIR----NKTL--NA
IVEYVHNGSTMRV-LLLP-------SLREVMLKIAGVQSPLIRRN-----PTPDEPFARE
AQFTTERYLLQRDVSITFNAFD--PADA-----------RG---EAT-FYGEV--IIKTK
SIGELLLDSGLA-----RVVDWTAPASK----TNHLYTLQETAQKQRRNMWSEPSAVNTQ
RQA------------------------GAQSITGPRSYSGKVVEVTSASTLVVQVGGERT
GPAGGATTVTPVSYISVTLSSITV------------PRLGHGD--RD-------------
--------------------DEFFAFEAREWVRKRTIGKR--VMVTTDYVRPAHVVREDK
QGNP---------SPT--GAEKTLPAKAFHTVIA--DGKNLALGLIDLGYATIIPR---G
EERSPHFDELSMAQGVAKNKKVGLWGNPA--------NFPRHRVN-DISR----------
---------NAQNAKKLLKGFETREGHRHKGIVEYVISGSRVKIYLPSQT--SLITFFLS
GARCNPIPTKAQ-LE--------------TGKETPLC-AAEARDFTRSQILHHDVEITID
GQ-DQSGAFRGHLFF---------KKQSLGLQLLQKGYAQLSRMNRDSDSNDL-EPSYKA
AEQAAKDERIGIWI---NYDPEVERLAAEE-RAKA-----QNTELEAL------------
------SKPRRELVQVTEVIDA-SVFYYQS----ITDAQKRLEDEIMKGLQEEGLNGER-
-------PFTAAKKNDVVACRFS-DNKWYRGVVRSV------------------------
----------QDGKFKIFYVDYGNTEM-VPASE----LRQLKNT----YSEQALPFQARA
GTLAYLQVHP---------------------------LSDEWGTEAAYHFRELVWGKTLL
A-TVEYTE----------G-EVS-------ALSLITSD-----------ESKAFVNGDLV
RAGLAKLVRRIPRGANY--------ELIDWLRAEQDEAHAKHAGIWEYGDAGDDD-----
---------------
>Protarac
------------------------------------------------------------
------------------------------------------------------------
------------------------------------------------------------
------------------------------------------------------------
------------------------------------------------------------
------------------------------------------------------------
----------------------------RGVIK---------------------------
------------------------------------------------------------
------------------------------------------------------------
------------------QVQSGDKVIIYCDAR---------------------------
------------------------------------------------------------
------------------------------------------------------------
------------------------------------------------------------
------------------------------------------------------------
--------RGQAQSSTW-------------------------------------------
------------------------------------------------------------
-------------TAPEEKEIKLSNIKAPLPYAKWAK-------GEREEEDFAWHSKDFL
RKYAIGKPVEYTIEYAPTT-GNS--------RFYGTVQLTKPEAN-------EEPDLAKA
VVAAGWATVSSPAA-KESV----NTPVKDDAKEVKPDTRS-ETVRALLDLQSRAKEQGLG
LHTKDNAKLSNKR-VLIERPQRTE--NTEEST--GAFFDATDFYKTIR----GQTL--NG
YVDHVHNGSTMRV-VLLP-------SLREVTLKIAGVQSPQLRRGKSGQNQTPDEPFARE
AQFTTERYLLQRDVSITFTAFDPQPSDG-----------RG---EPT-FYGEV--IIKSK
SIGELLLDSGLA-----RVVEWTAPTNK----AELLRALQENAQKQRRNMWSEPVAVNSR
QP----------------------------VQSAGRNFSGKVVEVSSAGTLVVQVGGERA
---AGATQASPVSYVAVTLSSINV------------PRLGHGD--RD-------------
--------------------DEFFAWEAKEYIRKRVIGKR--VQVSLDYNRPAITVAGDK
PGD----------------KEKVLPAKSFYTVSI--ENKNIAQGLVEQGFAKVIEHR--G
EERSPHYDALFLSQEQAKAKKLGQWGNPA--------NFVRHRVH-DLSR----------
---------SAQAAKKLLKSLETREGERHKGIVEYVISGSRVKICIPAQS--CMITFFLS
GARCNPVPTKVQ-LE--------------AGKAMPPC-AIEARDFTRSQILHHDVEISID
GQ-DNSGAFRGHLFL---------KKQSLGLLLLQKGYATLSRMNRDSESQAL-EASYQK
AEQAAKDSRLGVFV---DYDPEQEALEKAE-RERA-----RSTELEAL------------
------SKPRRELIQVTEVIEA-TLFYYQT----VGPEQKRLEEEIMKGLQAEKLDEEK-
-------PFTAAQRNDNVAVRFSGDGKWYRGNVRSI------------------------
----------QDGKYKVFYSDYGNTDM-VAVSE----LRQLKPA----YSPEVLPFQAFP
GTLAYLEVQD---------------------------INEEWGTEAAYTFRELVWGKTLL
A-LVEYRDQ---------A-GVS-------ALSLIPSD-----------DANTLVNGQLV
RAGLAKLVRRIPRGANT--------DLINLLKKDQEHAHKTHAGVWEYGDAGEED-----
---------------
>PhysTSA
------------------------------------------------------------
-----------------SATAEPAVEKT--------------------------------
------------------------------------------------------------
------------------------------------------------------------
------------------------------------------------------------
------------------------------------------------------------
---------------------PPTLKKDRGIVK---------------------------
------------------------------------------------------------
------------------------------------------------------------
------------------SVLSGDTLVVLDDKP---------------------------
------------------------------------------------------------
------------------------------------------------------------
------------------------------------------------------------
------------------------------------------------------------
------NPTG--------------------------------------------------
------------------------------------------------------------
--------------PPAEKIITLSSLLAPRMARGD-----------SKEEPFAWESREFL
RKKAVGKKIQYAIENA----TGT--------REYVTVYLAPVGGA-------EPECLNHT
VVSEGWASVHNKDA-KRAE--------------------------TLVQLEDAAAQAGKG
IHNKEKPKPIG-----------------------KSDEDAETLFRQLK----GKPI--NA
VVEQVRTGSSVKV-TVLP-------SRHQFQILLSGVQTPGWKKT---EKEHEPEPYARE
AKFFVENHVLQRDVTVVIDGISPGSD-------------KQ---TTS-FSGSI--EFQGH
DVAEELLKAGLG-----RYVAYSAALRGA-ETVAKLKAAEKLAKGAHRRLWTNYTESKSD
---------------------------GTGQKDTPSEFVGKVVNIQNGGAIGVIPEGQ--
-----------AKEVLISISSIKP------------ARPGFPG--DEE------------
QDARNPDKTQVLKD----RAERYWAAEAKETLRRRLIGQK--VRVVYDYTRKAREDTDK-
----------------------KLPEKAYYTVYH--GDTNIAVVLVESGFATVLR---AG
EERSVDYEVLLMAEKKASENKKGLWGPPE--------KVPSRRLN-DLCVDS--------
-NDPDKRAQQINRTKPLLANFKSAG--PMKAIVDYVFSGARFKVTVPKQT--AVFMFALS
GIRVPKRDEKPEAGG-----------WWLQKGEAEDL-SNAALNFSRERLHQTEATIEID
GL-DKGGNFVGTLVQ---------GKKNLAVSLLENGLAYLHY--ASAEKLKE-FRELEA
AETSAKSKKLGYWK---NYDEEAAKQRMAA-SAA------ETGD-ITP------------
------LQGKTIEVIVTEIVDG-ARLHIQV----VGSESAGL-EELVTTLTELSVSEGSM
P------PITPK-VGELVRGLFTADNRWYRAKVTEI------------------------
----------NNGKYKLFFIDYGNTEI-VTADH----IRSLPAN----SDLKALPAQSQL
AALAFIKPLK---------------------------EDSDNAKDAKDYLGELAGGKKLQ
A-TIEYKD----------S-SAI-------YLTL-TDP-----------ADNLNVSLEMV
HAGLARLDGRSRRRHQS-------NPNYVALREAEEKAKQRRVGIWYYG-----------
---------------
>Protpyro
------------------------------------------------------------
------------------------------------------------------------
------------------------------------------------------------
------------------------------------------------------------
------------------------------------------------------------
------------------------------------------------------------
------------------------------------------------------------
------------------------------------------------------------
------------------------------------------------------------
------------------------------------------------------------
------------------------------------------------------------
------------------------------------------------------------
------------------------------------------------------------
------------------------------------------------------------
------------------------------------------------------------
------------------------------------------------------------
------------------------------------------------------------
------------------------------------------------------------
------------------------------------------------------------
------------------------------------------------------------
------------------------------------------------------------
------------------------------------------------------------
-----------A-----KFVDWTIPKDK----HTHYRSLEAQAQSKKLRLWSSHTPSAQS
--------------------------------EGSRSFVGLVKEVVSGSTLVVVNTAVTP
-----------QQAVRVTMSSIDV------------PRLAVAE--KAEAKL------KFH
EGGKQAAEAARQATAEVVEYAEPYALEAREFVRKKLIGRS--VNVALDYVKTARAGDEK-
-------------------NPKALPEKAFYTVSY--KGKNIALALVEHGLATVVEHF-GQ
QQRSPHYDALFLAQQRAQKKKQGLHGPVQ----------NKTYIN-DVSR----------
---------NTKKAKGVYPTLVREGVDRIQGIVEYVIHGSRLKVAIPKDN--VIVTVTLA
G-----------------------------------------------------------
------------------------------------------------------------
------------------------------------------------------------
------------------------------------------------------------
------------------------------------------------------------
------------------------------------------------------------
------------------------------------------------------------
------------------------------------------------------------
------------------------------------------------------------
---------------
>PellCATA
------------------------------------------------------------
------------------------------------------------------------
------------------------------------------------------------
------------------------------------------------------------
------------------------------------------------------------
------------------------------------------------------------
------------------------------------------------------------
------------------------------------------------------------
------------------------------------------------------------
------------------------------------------------------------
------------------------------------------------------------
------------------------------------------------------------
------------------------------------------------------------
------------------------------------------------------------
------------------------------------------------------------
------------------------------------------------------------
------------------------------------------------------------
------------------------------------------------------------
------------------------------------------------------------
------------------------------------------------------------
------------------------------------------------------------
------------------------------------------------------------
------------------------------------------------------------
------------------------------------------------------------
------------------------------------------------------------
------------------------------------------------------------
------------------------------------------------------------
------------AQDKARTKGLGLHGRQD--------SLKPRLIS-DISR----------
---------DAKKSKARYQSLAKPT--THKAIVEYVIAGHRFKLTLPNEN--VVIGFNLS
GARCNSVPSKPKKGE--------------EPKEIPPF-AIEARDFARNTVHNYDVEILID
GQ-DKSGAFKGYMWR---------RKKNVAELLLKEGLAR------TTRSKKY-SSEFET
AERAAKKARKGLWA---SYTPVADKPKDEE------------------------------
------VKPVKALVEVTEVMDA-NFFYVQV---LGGEEKAKL-DSFMAGIAKLPLASQP-
-------PFTPN-RGETVLAQFSGDNVWYRAKAIGVN-----------------------
---------ASNGNVKVLYGDFGNTEI-TTPAK----IRKLPAQ----FGTEALRFQARQ
CSLAFITPRT---------------------------LKQEWGTQAAEELRKLVWGKQLL
A-CIEYTI----------Q-STL-------FLSL-WD------------EERTYINGELV
KEGLARVESRPRRGAPR--------ELITHLRKQEDIAHDDHKGVWIHGDPGSSEEE---
---------------
>ClydYONA
------------------------------------------------------------
------------------------------------------------------------
------------------------------------------------------------
------------------------------------------------------------
------------------------------------------------------------
------------------------------------------------------------
----------------------------RGVVK---------------------------
------------------------------------------------------------
------------------------------------------------------------
------------------QVNSGDSFTVVRTDA---------------------------
------------------------------------------------------------
------------------------------------------------------------
------------------------------------------------------------
------------------------------------------------------------
-----PPRNG--------------------------------------------------
------------------------------------------------------------
--------------PPPETDIVLAMLEVPRLGRKN-----------NPDEPWAWQSREFL
RNLIIGKPITFTVEFKQE---SG--------RRFCIVHL-------------GEENILKT
VVEAGWARVRQPPD-GKGP--------------------RNDLHAELLAAMAAAEESKIG
IFQPVSKKS--------TRPV-------------HKNVDAIGLFEKIA----SKPL--DA
IVEYVRDASCMKV-ELLK-------THHAIMVQLAGVQAPTFDRN--DAGQYTPKPFARE
AKYFTETHLLNRTVRVQLLGVA-----------------K----NDT-FQGRI--AYQGR
DLGLELLNVGLA-----KFVRWNAPKGA----EAQLQEAEAAAKAKKLRIWHAYEESEDE
---------------------------------DAEDCDGKICEIQNRGILSLKRGDT--
-----------HEVETLHLSSILV------------PSMGSHGRRNE-------------
--------------------DEPMSWEAREFLRQRLIGKK--VQARKDYVREAMTTR---
-------------------DGRELPERSFYSVFY-DGSKNVSLELVEAGLARVMSHS--D
SNRSADYQDLVMAEKQAQSKSKGIWKYNQKSGKTSSGEAYSFKLN-DLTVRE--------
-KKEDGKTADNRKSRQLLPFLQRAG--RVPAVVEYVLSSAKLKIRIPREG--CMIFFAFE
AVRTPR--------------------------QEEEF-GKESYDFVRNRLYQRDVEIEVS
GM-DKGGNFLGALFL---------GRKNFAVQMLEGGLAKIIP--PAAERCAY-GVELSA
AEQAAKDKKRKLWK---DYDEAAETAAREA-RRAA----RQQEDGARQ------------
------PNREIIKVMVTEILGG-GQFYAQ-----KLDDEVVL-TDLMATLNASEPSTPPP
T-----FAASLK-KGVVALGKFS-DGKWYRAKVLALS-----------------------
---------DDGEEAHVLYIDYGNEDF-VRVSA----MRECPEA----VLSI--PPQALE
CMLAFVRVPG---------------------------QFEDFGEEAGLFLRDLMFGKRLT
A-NVEARD----------G-DRL-------HLSI-GDE-----------QSKDLVNAEMV
RAGFATVQRRSLGYNAA---------LIKSLNVAQESARKNRLGMWVYGDIPDEDLD---
---------------
>GoceYONA
------------------------------------------------------------
------------------------------------------------------------
------------------------------------------------------------
------------------------------------------------------------
------------------------------------------------------------
------------------------------------------------------------
--------------------------VERGIVG---------------------------
------------------------------------------------------------
------------------------------------------------------------
------------------AVPSGDRIVVYVQEV---------------------------
------------------------------------------------------------
------------------------------------------------------------
------------------------------------------------------------
------------------------------------------------------------
-----APKTG-----SW-------------------------------------------
------------------------------------------------------------
-------------QPPKKKEIKLSWIQAPRPSATWYEDD---EEHYREPEDFYWESKEFL
RSLVIGKAVEITIHKAGDN-AVNKAKPDAIPRQLGSVVLAG-----------QKEELSKT
IVAAGWAEVRRPEN-IEKS--------------------P-QALQDLLALQTEAEASGLG
IHASASTKPVKGKQPGTVKKVK----KSEP----IYDFDHFKQYKDWK----DNKL--NG
IVESVLSGSMVRV-ILVP-------SLHSLVVRIAGVRAPIYKKD------GSSEPYGKE
AHWTAERYTLHRDVEIRLTGFDRDRKEEGQ-----TTEPK----TGT-FHGEI--LIKDA
SVGELLLQHGLA-----SYVDWSAPKDK----AEKYRELELSARTAKSRLWGVPGFAESH
PAFVVKQPKV-----KEE---------VSRGSLAGTKWSGFVKGVISGNTLVIENRTGDV
-----------AKLETVTLSSVNA------------PKLGREH--ST-------------
--------------------DEPLAWEARNFIRKKLIGKR--VDVTIDYTVGEQTASSSS
SDSKAA------NSPKTDKDGKPLPPKSYYTVEL--GTVNIALALIENGFATVLQRS--G
NFRSPHYDALILAQDRAKKKNVGLHSK----------NIPKRLIN-DVSR----------
---------DSKKAKTLLTGLMAKP--KHDAVVEYVIAGNKLKLHLVTES--LLVSFVLS
GIRTPSVPPKAKAGE--------------QQRPTPPF-AVESTDFTRNLVHHYDVQVEID
GQ-DKTGAFKGYLWK---------GKQNLGELLLEEGLGE------RFPCKKY-ENLLEA
AEQRAKNERKRIWA---DYDPVKEEEDARQ----------READRVEG------------
------MKKVSLEVHVTEVIDA-TKFYIQI----DGDKKNQL-DSLMEKI----------
------------------------------------------------------------
------------------------------------------------------------
------------------------------------------------------------
------------------------------------------------------------
------------------------------------------------------------
---------------
>Undascha
------------------------------------------------------------
------------------------------------------------------------
------------------------------------------------------------
------------------------------------------------------------
------------------------------------------------------------
------------------------------------------------------------
------------------------------------------------------------
------------------------------------------------------------
------------------------------------------------------------
------------------------------------------------------------
------------------------------------------------------------
------------------------------------------------------------
------------------------------------------------------------
------------------------------------------------------------
------------------------------------------------------------
------------------------------------------------------------
------------------------------------------------------------
------------------------------------------------------------
-----------------------------------------------------AKEQKIG
IFQEDQSQA--------VPPT-------------PKKISTMQFFDANK----DKKM--QA
ILEYVRDASCFNV-VLKD-------TLQKITLRLAGVSAPRVPSKAKQEDGEKPEPFALE
AKYFVERHLLNRTVNIVITAPCEAN--------------R----KDE-FYGTV--ELLGH
TVASQLLRNGYA-----KLVEWSAPPSE----LESLKNCQQEAKLKKLRVWKFVSEAAEA
-------------------------------KTTKSEWTGKVREVRDGSSLVIQDSIT--
-----------DESKFIILSNVKV------------PRMGRVD-----------------
--------------------CQPYAYEARELIRKKALGKK--VSVHFDYEN---------
------------------------NDRVYATVFL--DKQSLALVLVEAGFANVTSYE--E
NEKSPVYQQLTIAENRARAQKKNIWNKSA--------TAPIYRVT-DTTLRS--------
--NETEKKESKNKAKQFIGALQRAG--RVSGIVEHVFNGSRFKVSIPKEN--VVLGFGLE
ALRTPSNRES----------------------DNDPL-GKELFQFVYDKLFQRDVELIVD
SI-DQAGNFFGSLFF---------NNKNFGVTLLEMGYARVNP--SSVDFTNY-AVEYKR
AEADAKEKGIRIWS---KEAQKAKEAEKVS---------------DEP------------
------KKVRLYKVKVSEVIDG-NWFFLQ-----MTDDQQTL-NKIMSELNAEDHPVIP-
-------NLPVK-RGSLLCAKMP-DDAWYRVKVEKL------------------------
----------DKNKACVVCVDFGNGVT-VDKSE----LRPLSPK----LSSA--PIQAKE
CKMAYIEVPA---------------------------VGEDYGEEAAQYFYDLVWGKDLL
A-SVEYTE----------G-DKS-------FVGL-AEG-------------DELINEKMV
QAGLGIVPRSIPSVNEVR-----KENMIKSLRNQEENARRARRGRYEYGDFRDDD-----
---------------
>Thecquad
------------------------------------------------------------
------------------------------------------------------------
------------------------------------------------------------
------------------------------------------------------------
------------------------------------------------------------
------------------------------------------------------------
----------------------------RGLVK---------------------------
------------------------------------------------------------
------------------------------------------------------------
------------------AVPSGDSVVLILSENV--------------------------
------------------------------------------------------------
------------------------------------------------------------
------------------------------------------------------------
------------------------------------------------------------
------------------------------------------------------------
------------------------------------------------------------
-------------FPPREKELFFTSISAPRLGRFV-------KDKFTADEEFAWESREFL
RKKLLGKTVTYVVERS----HND--------RDYGTLFL-------------NEENVSKA
IAAEGWAKVFQPTN-YEAK----------------------GDLLELIELSKAAEKEGKG
KFTKDKSAH-----LKATRNV-------------NTRFDPLDIFQRYK----NKTV--EG
FVDQIRNGSTFRV-WVTDE-KGGNKVWYNLTIKIAGILAPAKAKD-------NEEPFFED
SKIFAEMRLLHRFVTLTVTGYD-----------------K----NDM-FFGRV--VYNNN
NIADALLSSGLA-----RFVDWHAPQGD----TDALRQNEKLARDQQLRVWKDHKPKAET
P--------------------------AQNQPAGNNEFIGKVREVVSVTTLVVTDLSATP
-----------NVKKTITLSGIVP------------PRFDNAKDPKDD------------
------------------NARDFLRWKGKEDLRKLLIGKK--VRIVYDLHRTLTNPKDH-
----------------------KEETRPQYIVFL--DKTNVAAHLVEKGLVSVLQAR-QN
EKRSSNYENLILAERTAENKQEGRFSK----------ALPIHRIT-DLTQGGGPGGSNQQ
NQGKKENVDALKKAKQFLPFLHHH---RLKGVVEYVSSAVKLKVFIPKEN--CILNLILS
GVKAPTRTEN------------------------EDL-YASTLEYAREKLHQRDIEVEVE
EL-DTYGNFAGTIYV---------NKINFSVKLVELGYASLRA---NAVTLPY-YSELET
AELAAKRGHKNIWV---NWNEEEERAKEQK-RQER-----QAEDRQAS------------
------NKKQVFSTIVTEILDG-GRFYAQI----KSDELNSL-GSLMEDLQKSCESNSFP
P------NYSPV-RGEQVAAQFSEDRRWYRAVVHGTT-----------------------
----------EDDDLQVFYLDYGNSEV-LPVTS----LKPLEQV----FQHL--PPQAKE
CRLACIIVPT---------------------------IDEEFGRDAINLFRELTMDKNLL
G-AIEYKE------------DSL-------HLSL-LEP-----------KSQILINGALV
RAGLARVVKRFDRSIAQ---------LVNKLRVEEDQAKQSHLKIWQYGDISDDEEEQSG
---------------
>Vermanta
------------------------------------------------------------
------------------------------------------------------------
------------------------------------------------------------
------------------------------------------------------------
------------------------------------------------------------
------------------------------------------------------------
-----------------------------GFVR---------------------------
------------------------------------------------------------
------------------------------------------------------------
------------------AVSSGDCLQVVVLGK---------------------------
------------------------------------------------------------
------------------------------------------------------------
------------------------------------------------------------
------------------------------------------------------------
-----AAQNG--------------------------------------------------
------------------------------------------------------------
--------------PPPILDLTLSSCSAPRVGRRD-----------TPDAPFAWEAREFL
RKKLIGKVVNYTVEHKGT---GT--------RVYSTVYL-------------GEENINQE
VAKAGWATVHQPRQ-GEAR----------------------GALVELLALAQQAEDEKKG
MHDPSAAAK-----EASVRTVH------------SGKFDAFSVYNALR----NRDV--QA
QVDYVRSGTTFRL-LVRTDPVKAPSVWYNVTAKLAGARAPDFGRD----ASEPNAPFAEQ
AKFFAEQALLHREITVRVTGLD-----------------K----QDN-FTVTA--VHGGK
DVATELIRQGYA-----QFVNWNAPPAV----SKDMLALEKAAQAQKIRIWKSYVAPTKD
EGD------------------------GATSFSIGSTVVGKVTEIQDAGTLSIRDDTN--
----------PSVVHVCAISSIIV------------PRLRTQD--GK-------------
--------------------PENFAWEAREFLRKKLLGKR--ITARVDYVRPANV-----
--------------------ERKMPPRPMWSILM--GATNIAVTLIERGLAKVVIHR-MN
DDRSPDYEQYLINERVAAKKGRGIHTTK---------EVPAFRIN-ELTSYS--------
RDDTLTRQTVLAKAKAMLPFLQRSG--RLPAIVEYCYSSSRFKVFIEKES--CMINVSLS
AVRSPS----------------------------APF-AEAATAFARDALHQRDVEIEIE
SQ-DKGGSFTGAVFI---------KKVNFGTQALLAGQAGLHG--PSLKYSPY-ENDFVR
AEKDAKKAHVGQWV---DWDETAEQKKKEA-EQK------EAAE-RVA------------
------GKKEIMTVLVTEIVDG-SSFYVQ-----NETALPKL-EELMTSLADAKLDDTPA
HNESTSQTVFPRARNQIVAAKFEADDRWYRAKITAVP-----------------------
--------TASSKNYVVLFLDYGNSDQ-VPISS----LRPIPSA----MATP--PAFATL
AHLAFCNVPS---------------------------LDDDFGEDAAYFLSDLVINKKMM
A-NVEYRD----------G-TST-------FLSL-GDP-----------ASQTHVNATLV
RAGLARVEQRRDAHLQE---------LLSKLKEEEEHAHREHAGVWCFGYSAGDDEDE--
---------------
