# Supplementary material for: Expansion of the molecular and morphological diversity of Acanthamoebidae (Centramoebida, Amoebozoa) and identification of a novel life cycle type within the group
Source: Biol Direct. 2016 Dec 28;11:69. doi: 10.1186/s13062-016-0171-0 (PMC5192571; doi:10.1186/s13062-016-0171-0)
Supplement: Additional file 3: — Bordor.325.Cent40.tgz. Phylogenomic alignment files and single gene trees for each gene included in the phylogeomic supermatrix. (TGZ 8396 kb) [file 13062_2016_171_MOESM3_ESM.tgz › Bordor.325.Cent40/unmasked-alignments/hmt1.faa]

>AcanGEN
-----------------------DAS--------AEKSE---NDYYFNSYSHFGIHEEML
KDEVRTGKYQAAILHNAALFKDKVVLDVGCGTGILSMFCAQAGAKKVIGVDCSGIIKQAR
EIVEANGFSDVITLIQGKVEEINLPEGIDGVDIIISEWMGYFLIYENMLTTVLVARDRWL
KPGGLIFPNRATLYLCGIEDAEYKESKINWWDNVYGFDMSCIKKIAMQEPLVDIVDGGCV
ITDSYPVLTLDVMKMQPTDTT-FTSN--FRLNARRSDAIHAFVAYFDIHFTL-GDAPVSF
STGPGNPYTHWKQTVFYTD-HVI-AINRGEVLEGSISCSNGKVNPREVDIVMKYAF--SG
ASTNF---QRNEHTQL-
>Coprcine
-------------APGPSNQNATNEV--------KNLSSWVFSYSYADSYAHFGIHEEML
KDSVRTGSYRSAIVNNPHLFKGKTVLDVGCGTGILSMFAAKAGAKHVTGIDMSNIIDQAQ
KIIEANGFKDTITLVKGKLEETELP--LKEYDIIISEWMGYFLLYESMLDTVLLARDKYL
KKGGLIFPDTAIMYISAIEDQEYKEEKINFWENVYGFDYSCIKDIALREPLVDTVELKAV
VTDPYMLKHIDLLTAKKEDLT-FEAP--FTLKATRDDYIHAFLAWFDISFEC-THKKVKF
STGPHAQYTHWKQTVFYTP-ETI-TVNRGDTITGKVTCAPNKRNPRDLDIGISYKH--ES
EPEE-----RFVQYKM-
>Coprprot
-----------------------------------DKTS---SEYYWNSYAHFGIHEEML
KDRVRTLAYQRAILENKHLFEGKAVLDVGCGTGILSLFASQAGARVVYAVDSSDIILQAK
QIVVDNGFTGKVIPIQGKMEDVVLP---EKVDIIISEWMGYFLLYESMLPTVLLARDLWL
KEDGILLPDQANIYVSFIEDAEYKDEKIKYWDNVYGFDFKCIKEIASREPLVDIVDAQAI
VTSHHKVLSLNLKTCTKEDLT-FKST--FEVVGKRNDFVHALISWFDITFGA-GEKPVYF
STGPMCKYTHWKQVVFYLK-DAL-TVSEGDKISGWIDVAPNKKNERDLDISIHVDF--DT
KYQKI---NETHDYVLR
>DictDisc
M------------TETNKNVDALEKI--------NQMSS---ADYYFDSYSHFGIHEEML
KDEVRTLAYRRAIINNRKLFEGKVVLDVGCGTGILCMFAAQAGAKMVIGVDNSEMLPIAQ
KIITANNFDKTITLIKGKMEEVVLP--VDKVDIIISEWMGYFMLYEGMLDTVLYARDKYL
VPGGVILPDKASLYITAIEDQDYKEEKINYWNNVYGFDMSCIREIALKEPLVDVVQPNMI
VTNDCCILTVDIMTITKDELK-FRSD--FKLKALRDDLIHAFVVYFDIEFSK-GDKPVCF
STGPKAKYTHWKQSIMYFE-DHI-KIQQGEIITGTMDCAPFDKNQRDLKIKLDFNF--AG
ELMKS---SSSLEYHMR
>Entahist
---------------------MEECK----PTDILAGAD---SEYYWESYSHPGIHDEML
KDRHRTLSYKRALVPS--VVKGKIVLDVGCGTGILSMFAARNGAKRVYAVEMSSVRKQAA
EIIKLNGYENVITLIQGKMEEVDIP---EKVDIIVSEWMGYNLMFESMLASVIYARDKYL
KDDGIILPDTASIYIAGINDEELLQEKERFWSNVYGFDFSCVLSDVTVDPLVDYCDSRYL
CTTPVKIITFDLRHMSVNQMD-FTVP--FEFVINRDVPLSGICLYFDCTF----LKKSYL
TTKPDTN-THWKQTCFYFD-LPFDNAAPGDIVKGVYHCKPAASHPRHLDIELKCSC--EA
KQW-----TNDQVYHMN
>Filanola
--------------------------------------N---SDYYWNSYAHFGIHEEML
KDAVRMRAYKASIVNNRHLFRDKIVLDVGCGTGIMSMFAARAGAKHVYGIDYSDIVLQAQ
QIVKDNNLQDVVTLIKGKVEEVQLP--VEKVDVIVSEWMGYCLLYEAMLNTVLYARDKWL
APDGVILPDKAIMTIEAIEDAEYKDDKINFWDNVDGFNMSCIKKLAIQEPLVDTVDSKQV
MSSPCRLITIDINTVKPEELA-FSVP--FRVVAHRDDFCHAFVVSFDIEFSK-CHKKVVF
STSPHAQYTHWKQTVFYLN-DVI-SMKKGEHIEGQFTCKPNAKNPRDLDLVISYKF--KG
QYDTI---EATQHYFLR
>FontBI
-----------------------------------DMSS---ADYYFDSYAHFGIHEEML
KDEVRTLAYRDAIMRNKHVFEGKIVLDVGCGTGILSMFAAKAGAKHVYAVDCSSIINHAR
NIVKDNGFEDKITLIQGKIEEIDLP--TDKVDIIISEWMGYFLLYESMLDSVLFARDKWL
VEGGLILPDKATLLITTIEDGEYKESKHGFWDNVYGFDMSAIGKLAMREPLVDTVNGEAV
NTKPQVVYSIDILTVKKEDLS-FEVP--FSLRSVCNDYIHAFVVYFDIEFSHGLHKPVTF
STGPQAPYTHWKQSVLYIE-DML-TIRRGEVVEGKLSCKPNARNPRDLDIVLSYEF--DG
AISQS---KGTIEYHM-
>HomoSapi
MENFVATLANGMSLQPPLEEVSCGQAESSEKPNAEDMTS---KDYYFDSYAHFGIHEEML
KDEVRTLTYRNSMFHNRHLFKDKVVLDVGSGTGILCMFAAKAGARKVIGIVCSSISDYAV
KIVKANKLDHVVTIIKGKVEEVELP--VEKVDIIISEWMGYCLFYESMLNTVLYARDKWL
APDGLIFPDRATLYVTAIEDRQYKDYKIHWWENVYGFDMSCIKDVAIKEPLVDVVDPKQL
VTNACLIKEVDIYTVKVEDLT-FTSP--FCLQVKRNDYVHALVAYFNIEFTR-CHKRTGF
STSPESPYTHWKQTVFYME-DYL-TVKTGEEIFGTIGMRPNAKNNRDLDFTIDLDF--KG
QLCEL---SCSTDYRMR
>Monobrev
--------------MDSTADPMLQAS--------AEQSA---KDYYFDSYSHFGIHEEMI
KDSVRTGTYRRSIVQNEHLIKDKIVLDVGCGTGILSMFAAQAGAKHVYAIDCSNIAKQAR
QIVKDNKFDDRITVIQGKMEDLKLP--VDKVDVIISEWMGYALIYESMLNTVLYARDKYL
APGGVLLPDKATIFLSGIEDQQYKDDKITWWENVYGFDMSAMKRMAMLEPLVDVVDPQQI
ATSDCLVLTIDLNTVTVDDLT-WEAD--FDIVCKRDDYIHALVMHFDIDFAR-CHKPTTF
STSARSQYTHWKQTVFYLE-DVL-TVKAGERIRGHISCAPNPNNHRDLNFELSYNF--KG
EVCSA---TNKQIFHMR
>PCBtrin
-------------------------------------TS---KDYYFDSYSHFGIHEEML
KDSVRTNNYRLAIERNPHIFKDKVVLDVGCGTGILCMFAARAGAKKVIGIDCASIIEQAK
QIVKDNKLDHIVSLVRGKVEEVVLPDGIEKVDVIISEWMGYCLFYESMLETVLCARDKWL
VPGGAIFPDKATLYLCGIEDGEYKDEKVHFWEDVYGFDMSCMKEHVLLEPLVDCVDDKAV
VTNHIPIFSVNILDVKSEDLD-FVVP--YKLTFKRNDYLHALVAYFDVSFNA-CHKPISF
STGPQFKSTHWKQTVFYLR-DQH-TVSQGETLEGEYSMKRNKDNHRDMDISISYKW--QG
RFGQL---DNSQEYRLR
>Polypall
-----------------QNESLVDRQ--------KDLTT---SDYYFDSYSHFGIHEEML
KDEVRTLSYRKAILNNRHLFQGKVVLDVGCGTGILCMFAAQAGAKLVIGVDNSEILPIAQ
KIIKANNFENKIVLIKGKMEEVQLP--VEKVDIIISEWMGYFMLYEGMLDTVLFARDKYL
VPGGIIMPDRASLHITAIEDSDYKQDKIEYWNNVYGFDMSCIREIALAEPLVDVVQAKMI
ATTDCSILNIDIHTIKKEELP-FRSD--FKLKAMRDDCVHAFVVYFDIEFTK-GHKTVFF
STGPRAQYTHWKQSILYLD-DVL-KLRQGEQITGSIDVAPYQANQRDLKIKLSYDF--KG
SESQS---SANIEYHMR
>Sexangul
--------------TNGSADDRQNRH--------ESLTS---ADYXFNSYAHFGIHEEML
KDTVRTLGYRAAICRNPAL-KDCVVLDVGCGTGILSMXAAQSGAKAVYGIDFSDIIDQAK
MIVADNGFSDTVTLIQGKVEEVELP--VQQVDAIVSEWMGYCLFYESMLDSVLHARDKWL
XPGGLMFPDRARLIVCAIEDADYRKTKIDWWRDVXGFDMSCIREIAMQEPLVDMCEPHMR
VTDYDTLYXIDVSTVTKEELE-FDAT--FNLTAAHNQVTHALVAHFDVDFTH-CPKPVKI
STGPDDQYTHWKQTVFYFE-DPV-SMRVGDTLTGTFRARKNEKNPRDMNITIEFSV--RG
GEKKW---TQ------R
>Sterramo
------------------------------------------KDYYFNSYAHYSIHEEML
KDEVRTGRYQQAILHNKNLFEGKVVLDVGCGTAILSMFAAQAGAKQVIGIDCSNIINQAK
KIVEVNGFSDVITLIQGKVEDVTLP--VDSVDIIISEWMGYFLIYENMLPSVLFARDKWL
AEDGLMFPDRATLYITAIEDREYKEEKIHWWQNVYGFDMGCIKDIAMQEPLVDVVEGHSV
VTDAYPILSLNIQKCKNVDF--FSSP--FRIVAKRPDLIHAFVCYFDIHFTL-GDNIVSF
STGPLAPYTHWKQTVFYLG-DVL-SVYKGEEINGTLSAKPNKKNHRDVDIKIDYTF--KG
KANGNQEITKTHLYYLR
>Thectrah
-------------------------------------------------YAHHGIHEEML
KDTVRTESYRDAILKNPHLLKDKVVMDVGCGTGILSMFCAQAGAKHVYAMECSAIVEQAR
KIAAANGFGDKITFIQGKVEEVELPDGVEQIDVIVSEWMGYFLLYESMLNTVIFARDKWL
APDGVILPDKAIMYIAALEDGEYKREKLDFWNNVYGFDMSCIRELALVEPLVDTVDPAAV
VTEAFPFKVLDMKTVTVDDLT-FSAD--FALKVTRDDYCHGFVSWFDCEFSS-CHKPVAF
STGPDAPYTHWKSTVLYANAGEI-MVSTGEIITGTVSVAPNATNPRDLDIALSFEH--KG
RYQET---VETMEYKMR
>VannDIVA
----------------AAAEQKAAERKAAEAAGGEHLSS---GDYYWNSYAHFGIHEEML
KDDVRTRSYRNAIIQNRQLIEGKIVLDVGCGTGIMSLFAAQTGAKHVYAIDNSGILEQAK
QIAKDNGMADKITLIRGKVEEVELP--VDKVDVIISEWMGYFLFYESMLDTVIYARDKWL
NKGGCLLPDVCNLSIVGIEDEEYKEEKIAWWDKVWGFDMSCIGKLAMLEPLVDVVEERAI
VTDHCEVLRVDLMTVKKEELA-FEVP--FKLKALRNDHCHAFVVYFDMWFQC-CHKPIHF
STGPHARYTHWKQTVFYLD-EVL-MVTEGDDVRGVLACRPNAKNPRDLDINIQYKF--KG
KYNDC---DVSQKF---
>Pessonel
-----------------------------------EKTS---ADYYFNSYSHFGIHEEML
KDAVRTGSYRRAIGSNPKL-RDKIVLDVGCGTGILSMFAAQSGAKHVYGIDCSDIITQAR
EIIDANGFSDKITLIQGKAEEVELP--VEKVDVIISEWMGYFLLYESMLDTVLYCRXKWL
VEGGQIYPDKANIVFATIEDSEYRADKIDYWDDVYGFDFSAIKPMAMLEPLVDVAEPNQL
TSDFVEGIAFDISTVKKEDLA-FETS--FELVANHTETVHALIAHFDVRFDF-APKPFGF
STSARAEYTHWKQTVFYLD-TPL-LMETGDXLGVRCVXKPNAKNNRDLDITIDYT-----
APNGT---KWSQDYRLR
>MayoBSH0
-------------------------K--------PDDGK---SDYYWNSYAHFAIHEEMI
KDEVRTRTYRNSILMNKHLFKDKIVLDVGCGTGILSMFAAQAGAKHVYGVDYSDIVLQAQ
KIVKANNLEDKVTLVKSKVEDLVLP--VDKVDIIISEWMGYFLLYENMLEAVLFARDKWL
IEGGIIMPDKARIYIAAIEDGNYKDEKINWWERVYGFDMSVIKEAALKEPIVDVVDASSV
VTDSAMIFEFDIHTVKKEDFA-FKSS--FTLNVTRNDYIHAFVSWFETDFSA-CHKTLVL
PTGPHNTYTHWKQTVFYLK-DML-LVSEGDQVTGYLSSKSNEKNPRDLDIKIGYKF--KG
EHQEV---DEEQEYFLR
>TricAmI7
-----------------------------------KLTS---ADYYWNSYAHFGIHEEML
KDEVRTMTYKRAIFGCKHLIKDKVVLDVGCGTGILSMFAAQAGAKKVIGVEMSAIIEQAR
EIVKVNQLDDVITLVQGKXEEIELPDGIEKVDVIISEWMGYMLVYESMLDSVMFARDKWL
VKGGTLLPDIASVYICGVEDGQYKHEKINFWDNVYGFDFSPIKKLACREPLVDTVDVEAV
VTSSHKILDIDLNTATLESIK-AFPPLKFRLKTRRKDYLHALVMSFDVEFSK-CHKPISF
STGPQAEYTHWKQTIFYLR-DVM-QVCQEEIIEGTVSFKQNPTNKRDWDIILDVKW--VG
KYGSL---DTSLEYQMR
>Neopaest
------------------------------------KAS---SEYYWNSYAHFGIHEEML
KDEVRTRSYRNAILGNKHLFKDKIVLDVGCGTSILSMFSAQAGAKKVFAIDCSDIIKSAR
EIVKTNGFEDTIELIQGKVEEVELP--VDKVDIIVSEWMGYFLVYENMLESVLFARDKWL
APDGILLPDKAHLKICAIEDGNYKDQKINWWDNVWGFDMSCIKKQAMQEPLVDIVEAQAV
ITDVVEIFEIDCNTIKVEDLK-FSSK--FQLKMRRNDYLHAFVSFFDIVFSK-CHKNVWF
STGPYADYTHWKQTVFYLD-DVL-MVSEGQTLEGEIFVAPNDKNPRDMDIEIEYNF--KG
QYKEY---EGKQKFFLR
>Paraatla
------------------------------------KAS---SDYYWHSYAHFGIHEEML
KDEVRTRSYRNAILGNKHLFQGKVVLDVGCGTAILSMFAAQAGAKKVYGIDCSDIIKSAR
QIVKDNHLDETVELIQGKVEEVDLP--VDKVDIIVSEWMGYFLVYENMLESVLFARDKWL
ADDGIMLPDKAYLKICAIEDGNYKDQKINWWENVWGFDMSCIKKTAIQEPLVDVVDAQAV
ISDVQNIFEIDCHTIKVEDLK-FKAK--FQLKMMRNDYLHAFVAFFDIVFSK-CHKSVWF
STGPYADYTHWKQTVFYLD-DVL-MVSEGQELEGEIDVTPNAKNPRDMDISIDYKF--VG
NYKTH---ESKQQFFLR
>VexiDIVA
-------------------------K--------DDKTS---SDYYWNSYAHFGIHEEML
KDTVRTKSYRSSIIDNKHLFKDKIVVDVGCGTGILSMFAAQAGAKHVYAIDMSDIIKQAE
QIIKDNGFAEKVTCIQGKVEEVKLP--VDEVDVIVSEWMGYFLVYENMLETVLVARDRWL
KKGGIILPDKASLYVCGIEDGNYKEEKIHWWENVYGFDMSCIRDLAMKEPIVDTVEGNSV
NTTVAKIFEIDIQTITIEQLT-FSSK--FSLNAIRDDYCHAIVAFFDIEFSH-CHKPVTF
STSPFSEYTHWKQTVFYLN-EVL-LVSKGETITGNIHVSPNKKNPRDMDINIDFTF--EG
KFGKI---QDKQEYFLR
>Endozona
--------------------------------------S---LDYYFQSYSHFSIHEEML
KDEVRTGTYRRAILDNGALFKDKVVLDVGCGTGILCMFAAQAGAKQVIGIDCSEIITQAR
QIIKQNGFEDIITLIKGKVEEVTLP--VDKVDIIVSEWMGYFLLYENMLATVIYARDKWL
RPGGYILPDKATLFFTAIEDGQYKQEKIGYWEDVYGFDMSIIQQCAMQEPLIDVVEDRSV
VSDSCSVITIDVNTVKTEELA-FGSQ--FKLNVQRNDLVHALVAYFDIEFRL-PNGVVSF
STGPRARYTHWKQTVFYLE-DVL-TVNRGEKIEGNFSMKPNKNNPREMDILMTVAH--TG
SSTGW------------
>StygNOMA
-----------------------QAE--------KLADK---GEYYWNSYAHFGIHEEML
KDQVRTRSYRNAIMSNKNLYKDKIVLDVGCGTGILSMFAANAGAKKVIGIDCSDIINQAK
EIVKNNKLDHIITLIQGKVEEVTLP--VDKVDIIISEWMGYFLLYESMLDTVLVARDKWL
APGGIIVPDKCQLYLVGIEDADYKEEKIEYWNEVYGFDMSCVRREAMLEPLVDTVEPHSI
VTSPCSLLNVDIHTVSKSDLA-FTSD--FRLNCERTDFIHALCAYFDIQFDK-GQKRIHF
STGPRAPYTHWKQTVFYLQ-EPL-IVCQGECINGTISCKPNARNPRDLDVELSIAF--EG
AKQTT---SFTQKFFIR
>Nolaaber
------------------------------------------------------------
------------------------------------------------------------
------------------------------------------------------------
------------------------------------------------------------
-------------------LA-VTQL----FKASRNDYVHAFIAWFDVRFSK-CHKPIYF
TTSPLGNTPTGSKP--FLP-RGC-PYCHGYHY--RIGSGPNVKNPRDIDVALTTDF--DG
QFDNI---HTTMEY---
>Vannrobu
-----------------PAKPKDDEE--------KHMAS---SDYYWNSYAHFGIHEEML
KDEVRTRSYRNAIVNNPHLMKGKIVLDIGCGTGILSLFAAQTGAAHVYAIDNSSIIEQAK
QIAIDNNLSDKITFIRGKVEEVDLP--VEKVDVIISEWMGYFLFYESMLDTVLFARDKWL
AKGGVLLPDRCSVSVCGIEDEEYKEDKINWWDNVWGFNMSCIRKLAMLEPLVDSVDNKNV
CTDHCMLLSVDLYNVKKEEIN-YKAP--FKVKATRTDVCHALVAYFDIWFTD-CHKTVHF
STGPHAKYTHWKQTVLYLD-EVL-CIEQGEEIIGTLSSQRNKKNPRDLDIKLHYKF--NG
KRGDC---NVHQKFFLR
>Luaphula
-------------------------------------------DYYFNSYAHYSIHEEML
KDEVRTGKYQAAIMHNKNLFEGKVVLDVGCGTGILCMFAAQAGAARVIGIDCSGIIKQAR
KIIEVNGFSDVVELIQGKVEEVELP--VDKVDIIISEWMGYFLVYENMLETVIYARDKWL
APDGLIFPDKATLYICAIEDADYKEEKIHWWHNVYGFDMSCIKEIAMQEPLVDCVESQAV
VTDSFPILTINIMKATLGNASKFSSP--FKISALRNDLAHAFVCYFDIHFTH-GDHVVSF
STGPHSHYTHWKQTVLYMN-DVL-SVYKGEAIEGELSCEPNASNPRDMDIKLTFAHTTKG
DSAPV---KYTQHYFMR
>Protarac
------------------------------------------KDYYFNSYAHYSIHEEML
KDEVRTGRYQDAILHNKNLFKGKVVLDVGCGTGILCMFAAQAGASKVIGIDCSGIINQAR
KIIDVNGFGDVITLIQGKVEEVELP--VDKVDIIISEWMGYFLVYENMLETVIYARDKWL
APDGLIFPDKATLYICAIEDADYKEEKIHWWDNVYGFDMSCIKDIAMQEPLVDCVESHAV
VTDSHPILTINIMKTSKGSASKFFSP--FKITTLRNDLAHAFVCYFDIHFTQ-GDHVVTF
STGPHARYTHWKQTVFYTN-DVL-SLYKGEVIEGEIACEPNATNPRDMDIKITYSH--RG
ADA--------------
>PhysTSA
---------------------PNNAT--------TNLTS---ADYYFDSYSHFGIHEEML
KDEVRTLSYRNSIVNNKHLFKDKVVLDVGCGTGILSMFAAQAGAKMVIGIDCSEILHQAR
QIVKDNHFDHIITLIKGKVEEVTLP--VEKVDIIISEWMGYFLLYESMLDTVIYARDKWL
VPGGLIFPDKATLYLTAIEDADYKEDKINFWDKVYGFNMSCIKEMALREPLVDTVEQAMI
IANAAPVLKVDITTVTKADLN-FVSP--FKLTAIRNDYCHAFVAYFDIEFSK-CHKPIYF
STGPRSRYTHWKQTVFYLH-DVI-SIKQGETISGTLACKPNAKNPRDLDIEIDYEF--SG
ANMQS---KDKCLYNMR
>Protpyro
-----------------------DAS--------AEKSE---NDYYFNSYAHFSIHEEML
KDEVRTGKYQAAILHNANLFKDKVVLDVGCGTGILSMFAAQAGARKVIGVDCSGIIKQAR
EIVEANGFADVITLIQGKVEEISLPEGVDGVDIIISEWMGYFLIYENMLTTVLVARDRWL
RPGGLIFPNRATLYLSGIEDAEYKESKINWWDNVYGFDMSCIKKIAMQEPLVDVVDGGCV
VTDSYPVLTLDVMKMKASDTT-FTSN--WRLNARRADVIHAIVAYFDIHFTL-GDAPVSF
STGPGNPYTHWKQTVFYTD-HVI-AVNRGEVIEGSISCSNGKINPREVDIVMKYAF--SG
ASTNF---QRNEHTQL-
>PellCATA
----------------------------------SKKDE---GDYYFQSYAHFSIHEEML
KDEVRTGTYRSAIMENAATFKDKIVLDVGCGTGILSMFCAQAGAKHVYAIDCSDIINQAR
TIVETNGFKDVITLIQGKVEDVDLP--VKEVDIIVSEWMGYFLLYENMLDTVICARDKWL
AKGGLILPDKANLYFCAIEDAEYKDEKIAWWDNVYGFDMSCIKKVAMREPLIDVVDAQAV
VTTSCPVISIDIMTIKSTELS-FASN--FKITAERNDLVHAFVAYFDVQFNM-PNGTVGF
STGPMDHYTHWKSTVFYLE-DVL-SIYNGEEIDADISCKPNKKNPREMDIVITYRF--KG
AANHNTQVTRTQKYFLR
>ClydYONA
---------------AAAAAPAGDEK--------PRDTS---SDYYWNSYAHFGIHEEML
KDTVRTKSYRSSILNNKHLIEGKVVLDVGCGTGIISLFCATAGAKHVYAVDASSILDKAT
QIVADNGFADVVTTIKGKIEEIELP--VDKVDVIVSEWMGYFLFYESMLDSVLFARDKWL
KEGGVMLPDKASMWITAIEDEEYKEEKINWWDNVWGYNMSCIRKVAMEEPLVDSVNENAI
VTDANQMMWVDINTVKVSDLD-FSAP--FKITAIRSDHIHALVVYFDITFDA-CHKPVFF
STGPRAQYTHWKQTVFYLH-EVL-MVHEGDVIEGTLSAKKNAKNPRDLDIVLELAF--EG
RHQTV---NSTQNYLLH
>GoceYONA
--------------------------------------S---GDYYFQSYSHFSIHEEML
KDEVRTGTYRRAIVENGEYFKDKVVLDVGCGTGILSMFAAQAGAKMVIGIDCSEIVTQAR
EIIRVNGFADKITLIKGKVEEVELP--VDKVDIIVSEWMGYFLVYENMLETVLYARDKWL
KPDGHILPDKARLFFCAIEDADYKQEKIGWWSDVYGFNMSCITEVAMQEPLIDVVESHAV
VSTSSKVVEIDIKTIGKDELT-FASP--FHLTFQRNDLVHAFVAYFDVQFNM-PRGCLGF
STGPKDRYTHWKQTVFYLE-DTL-SVYKGEELDGEFSCKPNAKNPREMDIVLSYTH--KG
GAGQF---QPVKK----
>Undascha
--------------------VKQDIEK-----GDLHMPD---SDYYWNSYAHFGIHEEML
KDQVRTNSYRMGIFESAAAIRGKIVLDIGCGTGILSLFAVQAGAAHVYAIDNSSIIEQAK
QIAEDNGKGDKITFIRGKVEEVTLP--VEKVDVIISEWMGYFLFYESMLDTVIYARDKWL
TEDGFLLPDRASLSICGIEDGDYKEEKIHWWDRVWGFDMTCIKKLCMLEPLVDTVEKGAI
VTSHSQFLSVNLYSVTKEELD-WKAP--FRLEGITRDNCHALVVYFDMWFTS-CKTPIHF
STGPHAPYTHWKQTVFYLD-HVL-LVSEGDEITGTISAKPNSANHRDIDISIHYKF--DG
EHNKA---NHKQIYFLR
>Thecquad
-----------------TANMSPAISSPATPTDAENLTS---SDYYFNSYSHFGIHEEML
KDQVRTKNYRNSILQNKHLFRGKTVLDVGCGTGILCMFAANAGAKQVIGIECSEIIEQAR
KIIQLNNF-DNITLIKGKVEEVEIP--VKYVDIIISEWMGYFLLYESMLNTVIFARDKWL
ADGGIILPDKASLFVAGIEDGQYKDEKINWWGNVWGFNMSCLREVALAEPLVDTVKARSM
LTNPVKILDIDILTVKLEDLE-FKSP--FKILAHRNDNCHALVAYFDIDFSY-SRLPIRF
STGPRAPYTHWKQTIFYFD-KTL-PINEGEVITGTLECKPNAKNPRDLDIVIEYAL--NG
SRCQI---STSQQYFLR
>Vermanta
------------------------------------------------------------
------------------------------------------------------------
-------------LVKGKIEEVELP--VDKVDIIISEWMGYFLLYESMLNSVLVARDKWL
TPEGLIFPDKCSLSIAAIEDADYKEEKINWWDNVYGFDMSIIKKKAIQEPLVDTVEEKAI
VSSACTLMELDLKTCTIDDLT-FDVP--FSMTCDRNDYCHAFVAYFDITFSK-SHKPVYF
STGPEAHYTHWKQTVFYLE-DAV-PVSVGDKVTGRIDCKPNKKNERDLDIIIDYKF--ES
KEDTV---EKRQEYFLR
