# Supplementary material for: Expansion of the molecular and morphological diversity of Acanthamoebidae (Centramoebida, Amoebozoa) and identification of a novel life cycle type within the group
Source: Biol Direct. 2016 Dec 28;11:69. doi: 10.1186/s13062-016-0171-0 (PMC5192571; doi:10.1186/s13062-016-0171-0)
Supplement: Additional file 3: — Bordor.325.Cent40.tgz. Phylogenomic alignment files and single gene trees for each gene included in the phylogeomic supermatrix. (TGZ 8396 kb) [file 13062_2016_171_MOESM3_ESM.tgz › Bordor.325.Cent40/unmasked-alignments/ndf1.faa]

>AcanGEN
----------------------------------------------------------YG
NLKDSDRIFTNLYGEHDIF---IKGALARGDWYKTKELLRKGEDWIIKEIKNSGLRGRGG
AGFPSGLKWSFMPK---V-S-DGRPSYLVINADEGEPGTCKDREIMRHDPHKLVEGCLLA
GFSMKAKAAYIYVRGEFVYEINNLQRAIDEAYEAGFLGKNACGSGFDFDVYVHRGAGAYI
CGEETSLIESIEGKPGKPRLKPPFPANVGVFGCPTTVTNVETVAVAPTILRRGAEWFASF
GRPKNSGTKLFCISGHVNNPITVEEEMSIPLKELIERHAGGVRGGWDNLKAIIPGGSSVP
LLPKSICDNVLMDFDALRDVTSGLGTAAVIVMDKSTDVIAAIARLSKFYRNESCGQCTPC
REGSPWLWNVMERMVTGDAKIDEIDMLYELSTQIEGHTICALGDAAAWPVQGVIRHFRGE
MEQRIHD-------------------------------------------
>Coprcine
--------------------------ASTASSAARPLRAKYRNPSRSLATAVDPPVRRYG
GLKDQDRIFTNVYSRHDHG---IKGAMSRGDWHKTKEILLKGDAWIIQTIKDSGLRGRGG
AGFPSGLKWSFMNKPGWE-K-DPRPRYLVINADEGEPGTCKDREILRGDPHKLIEGCLVA
GRAMNANAAYIYIRGEFYQEASHVQQAINEAYAAGFIGKNACGSGYDFDVYVHRGAGAYI
CGEETALIESLEGKQGKPRLKPPFPADVGLFGCPTTVANVETVAVAPTICRRGGSWFASF
GRQRNEGTKLYCISGHVNNPCVVEEEMSIPLKDLIEKHCGGVRGGWDNLLGIVPGGSSVP
IIPKDVCAEVLMDFDSLKDAQTGLGTGAVIVMDKSTDVVRAISRFADFYKHESCGQCTPC
REGTTWMKKMMDRMVEGRAHQREIDMLLELTKQIEGRTICALGDAAAWPIQGLMRHFRPE
VERRIAEFQAANGLVGFGGHLASAADDTLALPDNLGLRVAESSYASQPKV
>Coprprot
--------------------------------VFDMWSKAGLAGKKAPTVTLRRTIRTYG
GLKDEDRIFTNLYLDGKGGSPYLDGALKRGDWYMTKELIEMGPDWIIDQIKISGLRGRGG
AGFPSGLKWSFMPK---V-S-DGRPNYVVINADEGEPGTCKDREIIRADPHKLIEGTLIA
GRAMRAKAAYIYVRGEFYRETEVLQRAIDECYKAGLLGKNACGSDFDFDIYIHRGMGAYI
CGEETSLIESLEGKPGKPRLKPPFPANAGIFGCPTTVTNVETVAVAPTILRRGGAWFAGF
GKPRNSGTKLFCISGHVNEPCTVEEEMSIPLRELLEKHCGGVRGGWDNLLGVVPGGSSVP
VLPKHLCDDAVMDFDSLKDLKSGLGTAAVIVMDKSVDIIRAIARFSEFYAHESCGQCTPC
REGSPWLHHVMQRMVTGDANVEEIDMLEQLAAQIEGHTICALGDAAAWPVQGLIRHFKPE
MVDRIKQFQEKKR-------------------------------------
>DictDisc
MMNLGNRVK---------SVIKLTSTTGLTGK--DFQATKVATFSTAQVQQAQENVRSYG
GLKDKDRIFTNLYGEHDVY---LKGAIARGDWYKTKNIIDKGKDWILKEMMASGLRGRGG
AGFPSGLKWSFMPK--TT-S-KDRPQYLVINADEGEPGTCKDREIMRHDPHKLIEGCLLA
GFAMRACAAYIYIRGEFHYEAKVLEQAIDEAYKAGLIGENACGTGYKFDVYVHRGAGAYI
CGEETALIESIEGKQGKPRLKPPFPAMAGLYGCPTTVTNVETVAVAPTILRRGGAWFASF
GRPKNAGTKLFCISGHVNNPCTVEEEMSIPLRELIDKHCGGVIGGWDNLKGVIPGGSSVP
VLPKNICDNVLMDFDDLRQHRSGLGTAAVIVMNKETDMIAAIARLSKFYKHESCGQCTPC
REGVGWLYDITDRLVTGNAKPDEIDSLEEISRQIEGHTICALGDAAAWPVQGLIRHFRPE
IEDRIKQFQLNKKQSPF---------------------------------
>Filanola
------------------------------------------QAQAQTTSAPPPPPRTHG
GLKDRDRIFTNLYGEHDWA---LDGALKRGDWHKTKNIINKGRDWILNEVKASGLRGRGG
AGFPSGLKWSFMPK---K-S-DGRPQYLVVNADEGEPGTCKDREIMRHDPHKLVEGCLXA
GFAMGANAAYIYIRGEFVLEAQRLQAAIDQAYAAGLIGNNACGSGWKFDVYVHRGAGAYI
CGEETALIESIEGKQGKPRLKPPFPANVGVFGCPTTVSNVETVAVAPTICRRGGSWFASF
GRKNNHGTKLFNISGHVNNPCTVEEEMSIPLRELVERHAGGVIGGWDNLLCIVPGGSSVP
LLPKNMCETVLMDFDSLREARSGLGTAAVIVMNKQTDIVKAIARFSAFYRHESCGQCTPC
REGTSWLNSMMQRLVDGRAKMQEIDQLEELTYQIEGHTICALGDAAAWPVQGLIRHMRPE
XERRIKEREELEKQQ-----------------------------------
>FontBI
------------------------------------------------------------
-LHDHDRIFTNLYGRHDWA---LKGAMARGDWFKTKEILQKGSTWIIDEIKASGLRGRGG
AGFPTGLKWSFMKG---DWN-DGRPKYLVVNADEGEPGTCKDREIIRHDPHKLVEGCLVA
GRAMGACAAYIYIRGEFYNETSNLQTAINEAYKAGFLGKNACGSGYDFDIYIHRGMGAYI
CGEETALIESIEGKAGKPRLKPPFPADVGLFGCPTTVANVETVAVAPTICRRGGSWFASF
GRDKNAGTKLFCISGHVNQPMTVEESMSIPLRDLLERHCGGIIGGWDNLKGVIPGGSSVP
VMTRDICDTVLMDYDALRDVGSGLGTAAVIVMDESTNMVDAIARLAHFYKHESCGQCTPC
REGTTWLDNMMARFAKGHATHEEIDTMFELTKQIEGHTICALGDAAAWPVQGLIRHFRHE
LVERISTTDKAGTKHAT---------------------------------
>HomoSapi
----------------------MLATRRLLG-----WSLPARVSVRFSGDTTAPKKTSFG
SLKDEDRIFTNLYGRHDWR---LKGSLSRGDWYKTKEILLKGPDWILGEIKTSGLRGRGG
AGFPTGLKWSFMNK---P-S-DGRPKYLVVNADEGEPGTCKDREILRHDPHKLLEGCLVG
GRAMGARAAYIYIRGEFYNEASNLQVAIREAYEAGLIGKNACGSGYDFDVFVVRGAGAYI
CGEETALIESIEGKQGKPRLKPPFPADVGVFGCPTTVANVETVAVSPTICRRGGTWFAGF
GRERNSGTKLFNISGHVNHPCTVEEEMSVPLKELIEKHAGGVTGGWDNLLAVIPGGSSTP
LIPKSVCETVLMDFDALVQAQTGLGTAAVIVMDRSTDIVKAIARLIEFYKHESCGQCTPC
REGVDWMNKVMARFVRGDARPAEIDSLWEISKQIEGHTICALGDGAAWPVQGLIRHFRPE
LEERMQRF------------------------------------------
>Monobrev
-------MS---------ML---------------LRYAAGATKPSVAVRACTGAVRHYG
GLADDDRVFQNLYGRHDWG---LKGALKRGTWYKTKNIVEAGSDFILDEVKKSGLRGRGG
AGFPSGLKWSFMNK---P-S-DGRPKYLVVNADEGEPGTCKDREIMRHDPHTLLEGCLVA
GRAMGAQAAYIYIRGEFFQEASNLQVAINEAYDKGLIGKNACGSGYDFDIFLFRGAGAYI
CGEETALIESIEGKTGKPRLKPPFPADVGLFGCPTTVANVETVAVAPTICRRGGDWFASF
GRERNSGTKLFAISGNVNKPCVVEEEMSISLRELLEKHCGGVTGGWDNLLGVIPGGSSVP
VLPKHICDDVMMDFDALVAEKSGLGTAAVIVMDKSQDIIDCIARLSDFYVHESCGQCTPC
REGTTWLSKVMRRFVSGDADKEEIDMLYELTRQIEGHTICALGDAAAWPVQGLIRHFRPE
IEARIDAYNQNKAAAILDA----------------------------ATN
>Polypall
-------LK---------NVCKLVSSNNVVGSALVNYTTAAAGGPTPQQQVQNASIKTYG
GLKDQDRIFTNLYGEHDVY---LKGAEKRGDWYRTKDIIGKGKDWILKEMMASGLRGRGG
AGFPSGLKWSFMPK---Q-S-TGRPQYLVINADEGEPGTCKDREIMRHDPHKLIEGCLIA
GFAMRACAAYIYIRGEFHHEAKVLEKAIDEAYKAGYLGANACGTGYHFDVYVHRGAGAYI
CGEETALIESLEGKQGKPRLKPPFPAMSGLYGCPTTVTNVETVAVAPTILRRGGSWFAGF
GRPKNSGTKLYCISGHVNNPCTVEEEMSIPLRELIDKHCGGVIGGWDNLLGVIPGGSSVP
VIPKDICDDVLMDFDDLRRVRSGLGTAAVIVMDKSTDIIAAIARLSKFYKHESCGQCSPC
REGTGWLWDITERLVTGDAKLDEVDMLEEISRQIEGHTICALGDAAAWPVQGLIRHYRPE
IEQRIQDFQANKKQSPF---------------------------------
>Sterramo
----------------------------------------------------------YG
GLKDSDRIFSNLYGEHDIF---IKGAMKRGDWYRTKDILDKGPDWIINEVKKSGLRGRGG
AGFPSGLKWSFMPK---V-S-DGRPQYLVVNADEGEPGTCKDREIMRHDPHKLIEGCLIA
GTSMRACAAYIYVRGEFFHEIACLERAIQEAYAAGFLGKNACGTGRQFDVYVHSGAGAYI
CGEETSLIESLEGKSGKPRLKPPFPANIGVYGCPTTVANVETVAVAPTICRRGGDWFASF
GRERNSGTKLFCISGHVNNPITVEEEMSIPLKDLIERHAGGVRGGWDNLLAIIPGGSSVP
VLPKSICETVLMDFDALKDVRSGLGTAAVIVMDKSTDIIAAIARLSKFYKNESCGQCTPC
REGSPWLSKIMDRMVIGDATFEEIDMLYEISCQIEGHTICALGDAAAWPVQGLIRKFRPE
MEQRI---------------------------------------------
>Thectrah
-----------------------------------------------------EPERTYG
GLADEDRIFTNLYGEHDEG---IKGALKRGDWYKTKELMAKGGEWIIDEIKKSGLRGRGG
AGFPTGLKWSFMNK---P-D-DGRPKYLVVNGDEGEPGTCKDTAILRFDPHKLLEGCLVA
GYAMGAQKAVILLRGEFMRENNAVEAAIAEAYAQGFLGKDACGSGYDFDIYVQRSMGAYI
VGEETSLIECLEGKPGQPRLKPPFPADVGLYGCPTTVSNVESVAVAPTILRRGGDWFSSF
GRANNHGTKLFCVSGHVNNPCVVEEEMSIPLKELIEVHAGGVIGGWDNLQGIIPGGSSVP
VIPKDVCEEALMDFDDLIAHKTGLGTGAVIVMNKQADMIKCISRLSEFYKHESCGQCTPC
REGVDWLAKTMKRMESGHATPAEIDQMEEITYQIEGKSICALGDAAAWPVQGLIRHFRPE
LEARIAAHQHA---------------------------------------
>VannDIVA
----------------------------------------------------------YG
NLKDEDRIFTNLYGEHDVG---IKGAMKRGDWYKTKELLAQGRDWIIGEVKKSGLRGRGG
AGFPSGLKWSFMPK---K-S-DGRPHYLVINADEGEPGTCKDREIMRHDPHKLVEGCLLA
GFAMAAKATYIYIRGEFVNEAIAMQKAIDEAYAAGLIGKNACGSGFDHDIYLHRGAGAYI
CGEETALIESLEGKPGKPRLKPPFPANIGVFGCPTTVTNVETVAVAPTILRRGGDWFASF
GRKNNHGTKLFCISGHVNKPCTVEEEMSIPLRELIERHCGGVKGGWDNLLGIIPGGSSVP
VLPKKICDDVLMDFDALRDVQSGLGTAAVIVMDKSTDIVSAIARLSLFYKHESCGQCTPC
REGSPWLSHMMDRMVTGDAKVEEIDMLQELTHQIEGHSICALGDAAAWPVQGLIRHFRPE
MEARIKQR------------------------------------------
>Pessonel
------------------------------------------------------------
GLKDSDRIFTNLYAQHDRS---LKGVMARGHWYRTKDLLAKGRDWIISEIKTSGLRGRGG
AGFPAGLKWSFMPA---A-STDGRPQYLVINADEGEPGTCKDREIMRHDPHSLIEGCVVS
GFAMNARAAYIYVRGEFIYEIKCLQKAIDEAYKANLIGDNAFGDGRRFDVYVHSGMGAYI
CGEETSLIESLEGNQGKPRLKPPFPANVGVWGCPTTVTNVETIAVAPTILRRGGDWFAQF
GRPNNTGTKLFCISGNVNKPCTVEEEMSIPLRELLEKHCGGVKGGWDNLLGVIPGGSSVP
VLPKSICDDVLMDFDALRDVKSGLGTAAVIVMNKQTDMIKNIARLADFYQHESCGQCTPC
REGAGWLADIMNRMVTGDAKLEEIDVLEELSYQIEGHTICALGDAAAWPVQGLIRHFRPM
MEERIXTRQTQLAR------------------------------------
>MayoBSH0
----------------------------------QDTRSYVSSSAPARQRIAVEPTRVYG
GLRDQDRIYTNLYGKHDFK---LAGALKRGDWYRTKDLLNKGRDWIIDEMKKSGMRGRGG
AGFPSGLKWSFMPK---Q-N-DGRPHYLVVNADEGEPGTCKDREIMRADPHKLVEGCLLA
GFSMGANAAYIYIRGEFVEEAQKLQIAIDEAYAAGLIGPDACKSGWPFDVYVHRGAGAYI
CGEETALIESLEGNSGKPRLKPPFPANIGLYGCPTTVANVETVAGCPTILRRGGEWFASL
GRKNNHGTKLFAISGHVNKPCTVEEEMSIPLKELIDRHCGGIRGGWDNLLGIIPGGSSVP
VLPKETCETVLMDFDDLRDVKSGLGTAAVIVMDKSTDMIAAIARLAQFYRHESCGQCTPC
REGTPWLSDMMERFVVGNARLDEIDQLEELSYQIEGHTICALGDAAAWPVQGLIRHFRPL
MEQRIEQYHSGK--------------------------------------
>TricAmI7
----------------------------------------------------------YG
GLQDKDRIFTNIYDDFGTD---LKSSQKRGLWYRTKDIIGMGRDWIIQEMKTSGLRGRGG
AGFPAGLKWSFMPK---K-S-DGRPHYLVINADEGEPGTCKDREIMRHDPHTLIEGCLVA
GFAMGAHAAYIYVRGEFYRETEVLDKAIKEAYDAGLLGKNAAGSGWDFDIYTXKGSGAYI
CGEETSLLESLEGKPGRPRLKPPFPANIGLYGCPTTVTNVETIAVSPTILRRGGAWFASF
GRKRNSGTKLFNISGNVNTPCTVEEEMSIPLKELIERHAGGVTGGWNNLLGIVPGGSSVP
ILPKHICDDVMMDFDALVDVKSGLGTAAVIVLDKSADVIEAIARFSKFYAHESCGQCTPC
REGTPWVASIMDRITKGDAVFEEIDQVEQLAGSIEGHTICALGDAAAWPVQGLIRHFRPV
MEDRIKE-------------------------------------------
>Neopaest
----------------------------LTGAGFLARNSFAVSGARCLSVSAPAMERSYG
NLQDKDRIFTNLYGIHDRG---LKGAMARGDWYRTKDIVQLGSDKIIEEIKKSGLRGRGG
AGFPSGLKWSFMKK-----N-DDRPHYLVVNADEGEPGTCKDREIMRHDPHKLIEGCLIA
GRAMHAHAAYIYIRGEFILEGDRLEEAIAEARAAGLLGPDACGSGWPMEVYVHRGAGAYI
CGEETSLIESLEGNTGQPRLKPPFPANIGLYGCPTTVTNVETVAVAPTILRRGGDWFASF
GRPKNSGTKLFCISGHVNNPCTVEEEMSIPLKELLERHCGGVRGGWDNLLGIIPGGSSVP
VLPKDICAEALMDFDDLVSKKSGLGTAAVIVMDKSTDIIQAISRLALFYKNESCGQCTPC
REGAPWLSDVMSRMVTGDAKIEEIDMLQEITTQIEGHSICALGDAAAWPVQGLIRHFRPE
MEARIRQ-------------------------------------------
>Paraatla
---------------------------------------------------------NHG
GLKDKDRIFTNVYGINDYG---IKGAVERGDWYRTKDIINIGRDGIVDEIKKSGLRGRGG
AGFPSGLKWSFMPK---V-S-DGRPHYLVVNADEGEPGTCKDREIMRHDPHKLIEGCFIA
GYAMGAHTAYIYIRGEFGLEADRLEQAIDEARQAGFLGPNACGTGWPMEVYVHRGAGAYI
CGEETSLIESLEGNTGQPRLKPPFPANVGLYGCPTTVTNVETVAVAPTIMRRGGDWFASF
GRPKNSGTKLFCISGHVNNPCTVEEEMSIPLRELLEKHCGGIRGGWDNLLGIIPGGSSVP
VLPKKLCEEALMDFDDLVSKKSGLGTAAVIVMDKSTDIIQAISRLSLFYKHESCGQCTPC
REGAPWLSDVMSRMVTGDATVEEIDMLQEITTQIEGHSICALGDAAAWPVQGLIRHFRPE
MEERIRQKQ-----------------------------------------
>VexiDIVA
--------K---------TMLLFR----STNLLFNATRRTFSSSTNVADKIPVEPERKYG
GLKDKDRIFTNIYGRDDWG---LQGALKRGNWYKTKELINKGRDWILEEMKKSGLRGRGG
AGFPSGLKWSFMPK---E-S-DGRPHYLVVNADEGEPGTCKDREIMRHDPHHLVEGCLLA
GFAMGANTAYIYIRGEFVLEGDRVEEAIAQAYKAGLLGDNACGSGHRMDVYLHRGAGAYI
CGEETSLIESLEGKPGQPRLKPPFPANVGVFGCPTTVANVETVAVAPTILRRGPEWFAGM
GRKNNAGTKLFCISGHVNNPCTVEEEMSIPLKELLERHCGGVRGGWDNLQGVIPGGSSVP
VLPKDKCATVLMDFDDLVRERSGLGTAAVIVMDKSVDMIQAIARLSKFYKHESCGQCTPC
REGAPWLSNMMDRFVEGNARVDEIDQLYELSKQIEGHTICALGDAAAWPVQGLIRHFRPE
MEKRILQKQQQQQQS-----------------------------------
>Endozona
------------------------------------------------------------
-LKDKDRIFTNLYLDGDFK---LDGAMKRGDWHQTKKLIQLGRDWIIDEVKKSGLRGRGG
AGFPSGLKWSFMPA-----N-DPRPSYLVVNADEGEPGTCKDREIMRHDPHKLIEGCLIT
GFAMRAHCAYIYIRGEFYREAENLQTAINECYEKGLLGPNACGSGWAMDVYVHRGAGAYI
CGEETALIESLEGKKGMPRLKPPFPANIGVFGCPTTVTNVETVAVAPTILRRGADWFASM
GRPKNSGTKLFCISGHVNNPCTVEETMSIPLKELIERHCGGVIGGWDNLLAIIPGGSSVP
LLPKKICDTVLMDFDALKDVRSGLGTAAVIVMNKSTDVIKAISRLSDFYRHESCGQCTPC
REGAPWLAKIMSRMVQGDARADEIDMLEDITYQIEGHSICALGDAAAWPVQGLIRHFRPE
MEKRIRE-------------------------------------------
>StygNOMA
----------------------------LTG---RPRGLLHARRNSTAAAAAAGVNHSYG
GLKDKDRIFTNLYGEHDIF---LQGALKRGDWYKTKNILDKGVDWIIDEVKKSGLRGRGG
AGFPSGLKWSFMPK---K-S-DGRPHYLVVNADEGEPGTCKDREIMRHDPHKLVEGCLIA
GFAMRAHTAYIYIRGEFKEEIRNLQRAIDESYAAGLLGPNACGSGWAMDVFIHEGAGAYI
CGEETALIQSIEGCPGKPRLKPPFPANVGVFGCPTTVTNVETVAVAPAICRRGGDWFASF
GRKNNAGTKLFCISGHVNNPCTVEESMSIPLRELIDRHCGGVKGGWDNLLGIIPGGSSVP
VLPQSICNEVLMDFDALRDVRSGLGTAAVXVMDKSTDMIAAIHRLSVFYKHESCGQCTPC
REGSPWLADIMERMVTGNAKLDEIDMLMELSYQIEGHTICALGDAAAWPVQGLVRHFRPL
MEQRILEYH-----------------------------------------
>Ovaldese
------------------------------------------------------------
------------------------------------------------------------
------------------------------------------------------------
------------------------------------------------------------
------------------------------------------------------------
------------------------------VKELIERHCGGVRGGWDNLLGIVPGGSSVP
ILPRKICDDVLMDFDALRDVKSGLGTAAVIVMDKSTDIVAAIARFAKFYKHESCGQCTPC
REGAPWLYNIV-------------------------------------------------
--------------------------------------------------
>Vannrobu
--------------------------------------------------------RTYG
NLKDSDRIFTNLYGEHDIF---INGAKKRGDWYKTKEILHKGRDWIIGEMKQSGLRGRGG
AGFPSGLKWSFMPK-----E-VKKPHYLVINADEGEPGTCKDREIMRHDPHKLVEGCLIA
GYAMGANTTYIYIRGEFVQETINLQRAIDEAYEAGLIGPNSCGSGFKHDIYIHRGAGAYI
CGEETALIESIEGKPGKPRLKPPFPAIAGLFGCPTTVTNVETIAVAPTILRRGATWFADL
GRPRNSGTKLFCISGHVNKPCTVEEEMSIPLRELIDRHCGGVRGGWDNLLGIIPGGSSVP
VIPKDICSDVLMDFDALKDVKSGLGTAAVIVMDKSTDIIAAIARLSTFYKHESCGQCTPC
REGAPWLSTIMDRMVEGQAKTEEIDLLQELTEQIEGHSICALGDAAAWPVQGLIRHFRPE
MEERIKKY------------------------------------------
>Vexibaci
------------------------------------------------------------
------------------------------------------------------------
------------------------------------------------------------
------------------------------------------------------------
------------------------------------------------------------
---------------------------------------------------------SVP
VLPKHICDTVLMDFDALREVRSGLGTAGIIVMDKSTDMIAAIARLAKFYMHESCGQCTPC
REGTPWMSRMMDRFVEGNANIEEIDQIEELSYQIEGHTICALGDAAAWPVQAL-------
--------------------------------------------------
>Luaphula
-------RKMWTTQRVGSSLVRRGTFNSTTAFGSTATLSAVNSGSPFGTQRFYATERTYG
DLKDKDRIFTNLYGRHDFG---IKGAEKRGDWYRTKDILRQGPDWIVNEVKKSGLRGRGG
AGFPSGLKWSFMPK---V-S-DGRPSYLVVNADEGEPGTCKDREIMRHDPHKLVEGCLLA
GFSMRAAAAYIYIRGEFVVEANNLQQAIDEAYAAGYLGHNACGSGYTFDVYVHRGAGAYI
CGEETALIESLEGKPGKPRLKPPFPANIGAFGCPTTVTNVETVAVAPTICRRGGDWFASF
GRPKNAGTKLFCISGHVNSPCTVEEEMSIPLKDLIEKHAGGVRGGWDNLLGVIPGGSSVP
VMPKKTCDTVLMDFDALRDVRSGLGTAAVIVMDKTTDMIAAISRLSLFYKHESCGQCTPC
REGSPWLSAIMDRMVTGDATLDEIDMLEEISYQIEGHTICALGDAAAWPVQGLIRNFRPE
MEQRIAKR------------------------------------------
>Protarac
-------------------------------------TSLGQFSAASSVITRSYAERTYG
GLKDKDRIFTNLYGQNDYG---IKGAEARGDWYRTKDIVSQGPDWIVNEVKKSGLRGRGG
AGFPSGLKWSFMPK---V-S-DGRPSYLVVNADEGEPGTCKDREIMRHDPHKLVEGCLIA
GVAMRAVAAYIYIRGEFVLEANRLQQAIDEAYAAGYLGRNACKSGYNFDVYVHRGAGAYI
CGEETALIESLEGKQGKPRLKPPFPANIGVFGCPTTVTNVETVAVAPTICRRGGDWFASF
GRPKNAGTKLFCISGHVNSPCTVEEEMSIPLKDLIEKHCGGVRGGWDNLLGVIPGGSSVP
VMPKKTCDTVLMDFDALRDVRSGLGTAAVIVMDKSTDMIQAISRLSLFYKHESCGQCTPC
REGSPWLSAIMDRMVTGDATVDEIDMLEEISYQIEGHTICALGDAAAWPVQGLIRHFRPD
MEKRIADRQA----------------------------------------
>PhysTSA
--------------------------------------------------------RSYG
NLKDKDRIFTNLYGEHDIF---LKGALKRGDWYKTKELMRKGQDWIVNEMKASGLRGRGG
AGFPSGLKWSFMPK---V-S-DGRPSYLVINADEGEPGTCKDREIMRHDPHKLVEGCLLA
GYAMRARAAYIYIRGEFYDEAENLQRAIDEAYEAGLIGRDSCGTGYAFDVYVHKGAGAYI
CGEETALIESLEGKPGKPRLKPPFPANVGAWGCPTTVTNVETVAVAPTILRRGADWFAGF
GRKNNSGTKLFCISGHVNNPCTVEEEMSIPLKELIERHCGGVIGGWDNLLGIIPGGSSVP
VLPKHICETVLMDFDALRDVKSGLGTAAVIVMNKQTDIIAAIARFSKFYKHESCGQCTPC
REGTPWLWNMMERFVTGNAKIDEIDMIEELSYQIEGHTICALGDAAAWPVQGLIRHFRPE
MEQRIAEFRARK--------------------------------------
>Protpyro
--------K---------MLRRVAVRASVRSA--DLSVAPVALALGAGATRNYTTERSYG
NLKDSDRIFTNLYGENDIF---MKGALARGDWYKTKELLRKGEDWIIKEIKNSGLRGRGG
AGFPSGLKWSFMPK---K-S-DGRPSYLVVNADEGEPGTCKDREIMRHDPHKLVEGCLLA
GFAMRAKAAYIYIRGEFVLEANNLQRAINEAYEAGYIGQNACGTGYSFDVYVHRGAGAYI
CGEETSLIESLEGKPGKPRLKPPFPANVGVFGCPTTVTNVETVAVAPTILRRSAEWFASF
GRAKNSGTKLFCISGHVNNPITVEEEMSIPLKELIERH----------------------
------------------------------------------------------------
------------------------------------------------------------
--------------------------------------------------
>PellCATA
------------------------------------------------------------
-LKDKDRIFTNLYKDGDPL---LEGALKRGDWYKTKNIIDMGWEWIIQEMKDSGLRGRGG
AGFPSGLKWSFMPK-----N-DPRPSYLVVNADEGEPGTCKDREIMRHDPHKLIEGCLIT
GFAMRAHTAYIYIRGEFVHEAKMLEEAIAESYAKGLLGPNACGTGWDMDVYVHRGAGAYI
CGEETSLIESLEGKSGKPRMKPPFPANIGVFGCPTTVTNVETVAVAPTILRRGAAWFNSF
GRKMNAGTKLFCISGHVNNPCTVEESMSIPLRELIDRHCGGVRGGWDNLLAIIPGGSSVP
LLPKSICDDVLMDFDALKEVKSGLGTAAVIVMDKTTDVIAAIARLSAFYKHESCGQCTPC
REGAPWMSMIMDRLVVGDAKLDEIDMVEDLSYQIEGHTICALGDAAAWPVQGLIRHFRPV
IEQRIRDYHEK---------------------------------------
>ClydYONA
----------------------------------------------------EGPARTHG
NLQDSDRIFTNLYGEWDWG---LKGAERRGDWYKTKEIINKGRDWIVDEVKKSGLRGRGG
AGFPSGLKWSFMPK---Q-S-DGRPHYLVINADEGEPGTCKDREIMRHDPHKLIEGCLIA
GHAMGAHAAYIYIRGEFLLEANRLEAAIDQAYKAGHLGPNACGSGWHMDVYVHKGAGAYI
CGEETALIESLEGNTGKPRLKPPFPANTGLYGCPTTVTNVETVAVAPTICRRGGDWFASM
GRKNNAGTKLFCISGHVNNPCTVEEEMSVPLRELIERHCGGVRGGWDNLLGIVPGGSSVP
VLPKHICDDVLMDFDALKDVRSGLGTAAVMVMDKSTDIIAAIARLSLFYKHESCGQCTPC
REGSPWLSKMMDRMVKGDATSQEIDMLEELTYQIEGHSICALGD----------------
--------------------------------------------------
>GoceYONA
------------------------------------------------------------
-LKDKDRIFTNLYNDDDLG---IKGALRRGDWYKTKDLLHMGVDWIISEIKKSGLRGRGG
AGFPSGLKWSFMPK-----N-DPRPSYLVVNADEGEPGTCKDREIMRFDPHKLVEGCLIT
GFAMRAHTAYIYIRGEFYQEAVNLQQAIDEAYAAGYLGPNACNSGWAMDVYIHRGAGAYI
CGEETALIESIEGKQGKPRLKPPFPANVGLFGCPTTVTNVETVAVGPTILRRGGDWFASF
GRPNNTGTKLFCISGQVNNPCTVEESMSIPLRELIERHAGGVKGGWDNLLGIIPGGSSVP
VLPKHICDTVLMDFDALRNVRSGLGTAAVTVMDKSTDMIAAIARLSKFYRHESCGQCTPC
REGAPWLSMIMDRMVVGEAKLDEIDMLEDLSFQIEGHTICALGDAAAWPVQGLIRHFRPL
MEERIKQHALKQ--------------------------------------
>Undascha
----------------------------------SLAASRTTPNFTQKSPYSAQAERTYG
NLKDSDRIFTNLYGEHDIF---LKGALKRGDWYKTKEMLHNGRDWIIDEVKKSGLRGRGG
AGFPSGLKWSFMPK---V-A-Q-KPHYLVINADEGEPGTCKDREIMRHDPHKLVEGCLIA
AYAMRANTTYIYIRGEFVQEINNLQRAIDEAYEAGFIGPNSCGTGFHHDIYIHAGAGAYI
CGEETALIQSIEGKPGKPRLKPPFPAVAGLFGCPTTVTNVETVAVAPTILRRGSDWFAGL
GRPRNTGTKLFCISGHVNKPCTVEEEMSIPLRELLERHCGGVRGGW--------------
------------------------------------------------------------
------------------------------------------------------------
--------------------------------------------------
>Thecquad
-------FK-------------------------RTNTHFTLSDAAIARATTAKETRTF-
GLKDKDRIFTNLYGEQDWG---LKGAIKRGDWHRTKDIISKGRDWIINEGKASGLRGRGG
AGFPSGLKWSFMPK---V-S-DGRPHYLVVNADEGEPGTCKDREIMRHDPHKLIEGCLVV
GFAMGANAAYIYIRGEFVLEADRLDEAIDQARKAGLLGPNACGTGWPFEVYVHRGAGAYI
CGEETSLIESLEGKPGKPRLKPPFPANIGLYGCPSTVTNVETVAVVPTICRRGGEWFAQF
GRKNNSGTKLFCISGHVNKPCTVEEEMSIPLRELIEKHCGGVRGGWDNLLAIIPGGSSVP
LLPKVICDHVLMDFDALREVKSGLGTAAVIVMDKSTDPIQAIARLAKFYKNESCGQCTPC
REGTPWLWRMMDRFVTGNARKPEIDQIEDLTYQIEGHTICALGDAAAWPVQGLIRHYRGD
MEKRIEE-------------------------------------------
>Vermanta
-----------------------LGLGSSLKASIFRSTHHTVPAAACFSTTKASEERVYG
NLKDSDRIFTNLYGFHDYG---LKGAMKRGDWYMTKELLNKGRDWIVSEVKASGLRGRGG
AGFSAGVKWSFMPK---K-S-DGRPHYLVVNADEGEPGTCKDREIMRHDPHKLIEGCLLS
GFAMGAHAAYIYIRGEFILEAHRLEEAIAEAYASGLLGPNACGSGWPMDVYVHRGAGAYI
CGEETSLLESLEGKAGKPRLKPPFPANRGLYGCPTTVTNVETVAVAP-------------
------------------------------------------------------------
------------------------------------------------------------
------------------------------------------------------------
--------------------------------------------------
>ParvMONO
--------------------------------------------------------RVYG
GLKDQDRVFTNLYGDEDFG---LKGALKRGDWYKTKEILSKGREWIINEVKTSGLRGRGG
AGFPSGLKWSFMPA---E-E-SERPHYLVINADEGEPGTCKDREIMRHDPHKLIEGCLIA
GRAMNAHTTYIYIRGEFIQEAKNLQEAIDQAYKANLIGKNNV-HGWDMDVYVHLGAGAYI
CGEETSLIESLEGKSGKPRLKPPFPANVGLYGCPTTVTNVETVAVAGEICRRGGEWFAGF
GRPKNAGTKLFAISGHVNNPCVVEEEMSIPLRELIERHCGGVRGGWDNLLGIIPGGSSVP
IIPKDVCSEVLMDFDALVEVKSGLGTAAVTVMDKSTDVIAAISRLSQFYKHESCGQCTPC
REGTPWMADMMERMVRGDARLEEIDQLQQVSEQLDGRSICALGDAAAWPVQGLIRHFRPV
MEERILQRQAGK--------------------------------------
