# Supplementary material for: Expansion of the molecular and morphological diversity of Acanthamoebidae (Centramoebida, Amoebozoa) and identification of a novel life cycle type within the group
Source: Biol Direct. 2016 Dec 28;11:69. doi: 10.1186/s13062-016-0171-0 (PMC5192571; doi:10.1186/s13062-016-0171-0)
Supplement: Additional file 3: — Bordor.325.Cent40.tgz. Phylogenomic alignment files and single gene trees for each gene included in the phylogeomic supermatrix. (TGZ 8396 kb) [file 13062_2016_171_MOESM3_ESM.tgz › Bordor.325.Cent40/unmasked-alignments/cpn60.faa]

>AcanGEN
------------------------------LRLYASVAGKEIKFGSEARSLMLRGVDSLT
DAVQTTLGPKGRNVVLEQSFGAPKITKDGVTVAKHIEFKDKYMNMGAQLVRGVASKANDV
AGDGTTTATVLARAIFSEGTKVVAAGMNPMDVKRGVDQAVSIVVGELKKLAKKVTTTEEI
RQVATLSANSDDSIGSLIATAMEKVGSQGVITVTDGKTLENEVEVIEGMKFDQGYISRYF
VTDPKTQKCEYEDALFLLTDGKISSIH---SLLPCLEEVSREHKKLVII-SDNVEGEALA
TLIINKMR-G-LPVVAVKAPGFGDNRKNNLQDIAVLTGATVV-SEE-MGLKLENFERSWL
GSSKKVIISSDDTIIMDGGGNSENIKERCEQITEALQR-TTSSYEQEKLRERLAKLSSGV
AVLKVGGATEVEVSERKDRITDALSATRAAVEEGIVPGGGVALLHASKALE---------
---------GV----TGANADQTSGIQLVARAIRIPARTIATNA-GKEGGVIVEKILQ--
--ST----DAHWGYNAQTDEYGDMFKAGIIDPVKVVRTAIDAAASVSSLMTTTEAIVVEL
PKES-SMPAAP----------------
>Coprcine
MHRLS---TTSSRSLRRAAQ-----RQLAKQQTRGA--HKEIKFSNEGRASILKGVDVLA
NAVSVTLGPKGRNVIIEQQFGGPKITKDGVTVAKSITLKDKFENLGARLVQDVASKTNEV
AGDGTTTATVLARAIYSEGVKNVAAGCNPMDLRRGSQAAVDRVVNFLSQHAKTVTTTAEI
AQVATISANGDTHVGNLIAQAMEKVGKEGVITVKEGKTIEDEIEITEGMRFDRGFISPYF
ITDVKTQKVEFEKPLVLLSEKKISLLQ---DILPSLEAAAQQRRPLIII-AEDIDGEALA
ACILNKLR-GQLKVCAVKAPGFGDNRKSILGDIAILTGGTVF-TDE-LEVKLEQATVDML
GSTGSITVTKDDTIILNGEGSKDAIQARCEQIRSLINDPTTSDYDRTKLQERLAKLSGGV
AVIKVGGASEVEVGEKKDRYDDALNATRAAVEEGILPGGGTALLKASLQLATTSPSANSS
SSPTSPSAEPI----PTANFDQELGVAIIRRAITHPARTILKNA-GEESSVIVGTLLEKY
GGED----QFNYGYDSAKGGYVDMVEQGIVDPFKVVRTALVDASGVASLLTT--------
---------------------------
>Coprprot
-----------------------------SVRHYG---GKDVRFGEDARQVMLTGAKKMG
AAVGVTLGPKGRNVVIASSYGSPKITKDGVTVAKSIEFSNPLENVGAQLVRSVASKTNDI
AGDGTTTATILTVEFFSEGVEKVAGGLNPMDIWRGINKGVDAVVAELKALTKPVTTTEQI
RQVATVSANNDIEIGSLIAEAMEKVGREGVITCETGKSTENEIVVVEGMKFNQGFLSPLL
TGRSGAKEVEFTDAHVLCVDHKITSIR---SLLPILNQIHESGKPLVIISADGLESEVLS
TLVINRLN-G-LKVVAVKAPGFGDNRAAQLQDIAILTGAELV-SSE-LNMKLEDITLRQL
GKAKSITVTANDTLILGGAGEKADIDGRCQQIRQRIQE-SDSAYETEKLQERLAKLAGGV
AQIRVGGSSEVEVGEKKDRVVDALNATKAAVEEGIVPGGGTALLYASRVLD---------
---------NV----KGDNFDQNVGIKIVQRAIQKPVKQIATNA-GVEGAVVVANLLQ--
--PSSGIVDTNFGYNALTGEYVNMIDAGVLDPTKVVRTALIDAASVAGLMTTTQCLVTDE
PEKK-DAGMP-----------------
>DictDisc
MFR------------QIANK-----STKFGLRNYST--GKDIKFGAECRALMLRGVEQLA
AAVEVTLGPKGRNVILDQPFGQPKITKDGVTVAKHIEFADRHINLGAQLVKGVASSQNDQ
SGDGTTTATILTRAIFAEGCKAVAAGMNPMDLWRGINSAVEKVVGELKTISRPISSTEEI
SQVATISANGDKVIGNLIANAMEKIGKEGVITVQDGKTLKDELEIIEGMKFDQGFISRYF
INDAKEQKCEFDDPVILVVDGKISNVQ---QLVPILELVHSKHKKLVII-ADNIEGDALS
ALIFNKMR-G-LQVCAVKAPGFGDLKRVNLQDIGVISGAQVI-SEE-LGVRLEDVDITML
GSAKKITIDSDSTIILDGAGDKAAIQERVELIRESLTR-TTSDYDKTQLETRLAKIGGGV
AVIRVGGASEVEVGEKKDRITDALNATKAAVEEGIVPGGGTALLYSTLALK---------
---------KI----KMDNFDQTIGVKIVRDALLIPCKTIANNA-GVEGSVVIGRLLS--
--KR----DFEYGYNAQKGVYENMIQAGIIDPTKVVRTALIDAASVASLMTTTEAMV---
---------------------------
>Entahist
---------------------------MLSSSSHYN--GKLLSLNIDCRENVLSGIKKVA
DAVSVTLGPKGRTVIIDQPYGNARVTKDGVSVAKALTFSDNTLNVGGKIAKEVASKVNDR
SGDGTTTATCLLRKVACEGVQAINTGLSGTDLLKGISIAKDIVLKEITKQSKP-TLKEDI
ISVARVSANNDEKIGEMVGDIFGKIGRDGAVDIETGKGTKDIVNIVEGMVLDQGFLSRYF
TTDEKNTKVDIRNTDVIVCDYKLSSSQ---SVVPLLELCLKRKRPLVVI-SDTIDGDALT
TLVLNKLR-G-LPIAAVRAPGFGETRKGILHDIGIITGATVI-SNE-AGKKIEEVTEKDL
GKIGHFVSTKDETIITGGAGSKAEVLARINELKNAKEV-SDSSYEKEKLEGRIARLTGGV
AVISVGGSSEAEVGERKDRIEDAVCAVKAALAEGIVPGGGVALIRAGSSLD---------
---------KI----RSQNWAEKVGIDIVRKVTEEPTRIIARNA-GIDGGIVIQKIKE--
-----G--TGSFGYDVRKNVYCDLMKVGIVDPTKVVRNAFNEAISVGSLIATSEALITDE
PIKK--------------------EIN
>Filanola
I------------------------NQAARPRTFVN--GKDIRFGADARKLMMRGVDKIA
DAVQVTLGPKGRNVAIEQSWGAPKITKDGVTVAKNIEFEDPFENMGAQLTRNVANKTNDI
AGDGTTTATVLTRAIFTEGCKSVAAGMNPMDLKRGIDLAVDQVVTFLKQNSKTITTTTEI
EQVATISANNDKEIGQLIAKAMEKVGKEGVITVNEGKTLENEIEIIEGMKFDQGALSRYF
-TDPKTGSLTFEDPLVLLCEHKISNIQ---PLLPILEKVAKERRRLLII-AENVENEALS
TLIINKLR-G-LEVAAVKAPGFGDSRTNNLQDIAVLVGGQIV-SEE-TGLKLEDLELEDL
GSAKKITITKDDTLILDGAGKKEAIAERCDMIRKAVEQ-STSDYDREKLSERLAKLSGGV
AVIKIGGASEVEVNEKKDRITDALHATRAAVAEGIVPGGGSALLYASKSLE---------
---------DLKKKVKAHNFDQGQGIQIVQDALKVPAKTIANNA-GVEGSVVVEKLLE--
--QT----DFHFGYDAQSGQYVNMIKSGIIDPTKVVRTALVDAASVASLMTTTEALIVEL
PKKN-QAAPATG---------------
>FontBI
---------------------------------YSTGSTQDIVFGDEARHKMLAGVNKLA
DAVAVTLGPKGRNVMIAQPFGGPRITKDGVSVAKSINLSDNLENLGASLIKSVSSKTNDQ
AGDGTTTATVLARAIYSEANKYVASGVNPMELRRGITAAVDTVVESLRGLSKPVSSNAEV
AQVATISANGDTEIGNLIAQAIEKVGGNGVITVSAGSTLNDTLTFTEGMRLDRGITSHHF
VNEMSTFRAAYDDANVFLFSTKLNTAT---QILPVLELSLRLRKPLLIV-AEDFSDEAMA
TLIVNRIRSG-LPLVPIKAPSFGENRAAILEDVAISTGAKLF-GLN-PEDTTTDITEADF
GHVKSFVATRDHTTLFNGGGSAEAIAKRISLIESSIEH-TKSSYEQEKLRSRLASLSDGV
AIINVGGSSEIEVGERRDRFADALNATRAAVQEGIVPGGGVALLNASKALD---------
---------SL----KLDSFDQQRGVEIIKKAIQAPARRIIENA-GLDSSLIVSTILN--
--QA----DPHHGFNSATGEYCNMIAAGVIDPTKVVRTAISDASGVASLMATTEAIV---
---------------------------
>HomoSapi
MLRLP---TVFR--QMRPVS-----RVLAPHLTRAY--AKDVKFGADARALMLQGVDLLA
DAVAVTMGPKGRTVIIEQSWGSPKVTKDGVTVAKSIDLKDKYKNIGAKLVQDVANNTNEE
AGDGTTTATVLARSIAKEGFEKISKGANPVEIRRGVMLAVDAVIAELKKQSKPVTTPEEI
AQVATISANGDKEIGNIISDAMKKVGRKGVITVKDGKTLNDELEIIEGMKFDRGYISPYF
INTSKGQKCEFQDAYVLLSEKKISSIQ---SIVPALEIANAHRKPLVII-AEDVDGEALS
TLVLNRLKVG-LQVVAVKAPGFGDNRKNQLKDMAIATGGAVF-GEEGLTLNLEDVQPHDL
GKVGEVIVTKDDAMLLKGKGDKAQIEKRIQEIIEQLDV-TTSEYEKEKLNERLAKLSDGV
AVLKVGGTSDVEVNEKKDRVTDALNATRAAVEEGIVLGGGCALLRCIPALD---------
---------SL----TPANEDQKIGIEIIKRTLKIPAMTIAKNA-GVEGSLIVEKIMQ--
--SS-----SEVGYDAMAGDFVNMVEKGIIDPTKVVRTALLDAAGVASLLTTAEVVV---
---------------------------
>Monobrev
MF------------RALRQA-----APVTGRFVRGY--AKDIRFADDARTRMLAGVNKLA
DAVAVTMGPKGRNVLLEQSFGGPKITKDGVSVAKAVELEDKYENLGARLVQDVANKTNDI
AGDGTTCATVLARSFTVEGFRAVAAGLNPRDLRSGIQRGVDAVIANLKAISKAVTTSEEI
EQVATISANGDKKIGALIAQAFEKVGKDGVITVKDGQTMDDVLEHTEGLKFDRGYISPFF
VNNNKTRRVEYGDSLVLFSEKKISSIQ---SIVPALELAVKMQKPLMIV-AEDVDTEALS
TLVVNRIR-SNLQVVAVKAPGFGDNRKNTLQDMAVLTGGYVFNSEA-ADAKLEEITPEHF
GRVGELVVSKDDTLFLNGGGDASVVEERAEAIRAQIEE-TSSDYEKEKLQERLARMRGGV
AVLKIGGSSEVEVGEKKDRVTDALNATRAAIEEGIVTGGGTALLKSIKALE---------
---------SL----EAANFDEKMGIDIVRKALRAPATQIFKNA-GTDSSVIINDILT--
TSEQ----DPEYGWDGYTGEMCNMFQRGIVDPTKVIRTALIDASGVASLLTTLECVITEI
PSET-PAPP------------------
>PCBtrin
MLSSL-----AQAGKKSILS-----KSLLGLRFF----AKDVTFGTQGRAGILAGVNKLA
DAVQVTLGPKGRNVIIEQSYGAPKITKDGVTVAKSVDFEDKLENLGAGLIRQVASNANDA
AGDGTTTATVLARALYSEGCKSVAAGMNPMDLRRGINLAVNYIEELLKSHTKPITSKEEI
AQVATISANGDLDIGHLIAEAMDKVGKEGVITVQDGQTLHDELELIEGLKIDRGYISPYF
VNNTKTQKCEFENPYIVLVEKKVSSLN---SLIPVLETVSRVNRPLIIV-AEDVESEALA
TLVVNKLR-GNLQVAAVKAPGFGDNRIANLHDLAVMTGGQVV-SEE-TGLTLENIQLDHL
GSCKKVSITKDDALFLEGSNAPGAVEERKQLIRDAMAA-SKSDYEKEKLQERLARLSGGV
AVVKVGGSSELEVGEKKDRIEDALNATRAAVEEGIVPGGGVALLNAIRKKN---------
---------DIV--SLAQNFDQKVGVEIVLNAIKVPCTTIANNA-GDEGAVIVGKILE--
--SD----SPDFGFNAATGHYVNMIDAGIIDPTKVVKTALRDSASVASLLTTTEAVITEV
PK-------------------------
>Polypall
MLRYS----------LAKTT-----SQLVGRRAYST--GKDIKFGAECRALMLRGVEQLA
AAVEVTLGPKGRNVILDQPFGAPKITKDGVTVAKHIEFKDRHINLGAQLVKGVASNTNDI
AGDGTTTATVLTKAIFAEGCKAVAAGMNPMDLWRGINFAVDRVIDELKKLSRPISTTEEI
AQVATISANGDKVVGNLIAEAMEKVGKEGVITVQDGKTLKDELEVIEGMKFDQGFISRYF
ITDPKTQKCEFEDPLILLADTKINNVH---SLIPVLEAVHAQRRKLLII-AESVESDALT
ALIINKLR-G-LQVCAVKAPGFGDMRKVQLQDLAVLTGGQVI-SEE-LGVKMDNIDIKML
GSAKKVSISQDDTIILDGAGEKSAIQERVELLRESISR-TTSEYEKGKLQERLAKLAGGV
GVIRVGGASEVEVGEKKDRIVDALNATRAAVEEGIVPGGGTALLYSTLALR---------
---------KI----KMENFDQTIGVKIVRDALLVPCKTIANNA-GVEGSVVIGRLLA--
--RR----DFEYGYNAQKGIYENMVQAGIIDPTKVVRTALVDAASVASLMTTTEAMVVEL
PKES-SPAPAQPPMD-----------Y
>Sexangul
---------------------------------FA---SKEIRFGAPARQAILNGVERLS
DAVMVTLGPKGRNVVIDQSFGSPKVTKDGVTVAKAIEFNDKFVNMGAQLIKSVASKTNDI
AGDGTTTSTVLARAIFAESCKAVAAGMNPMDLRRGIELATASVVESLAKSARQIQSNEEV
EQVATVSANDDKKIGSLIASAMERVGKEGVITVQDGKTVDHEVEVIEGMKFDNGMISRYF
VSDAKAQTCEFEDARVLIVDGKISSFQ---PLINILDXVSRQGLKLLVI-AENVDGEALT
SLVINKLR-G-LQVCCVKAPGFGDSRKANLQDIAILTGGHVI-SEE-VGLKLEEATLEHL
GRAGKVKVTTDDTLILEGAGAKEAITERCEFLRESVER-ETSEYQKEKLQERLAKLGGGV
AVIKVGGASEVEVNEIKDRIEDALNATRAAVEEGIVPGGGVALLNASKVLE---------
---------TL----EGANFDQNIGIKIVRTALKLPLRTIANNA-GVEGDVVVGKVLE--
--SN----DPNFGYNAQTGVYQDMVAAGVIDPVKVVRTALQDASSVSGTLCTLECAIADE
PSDK-DDSAG-----------------
>Sterramo
------------------------------ARAYAT--GKHISFGSDARLGMLRGVDELT
DAVAATLGPKGRNVVMQQSFGAPKITKDGVTVAKSIEFSDPLKDMGAKLLRNVANKTNDV
AGDGTTTATILGRAIYSEGLKSVSSGANPMDVKRGIDLATKTVTEQLKKMSQSVTENREI
KQVATISANNDDEIGTLIANAMEKVGTGGVITIQDGKTLENEVEIIEGMKFDQGFLSRYF
VTDTKTQKCELEDAKILICDSKISNIH---HLLPCLEQIHAQGQKLVIM-AENVESEALA
GLIINRVR-G-LNVSAVKAPGFGDNRKAMLQDIAVLTGATVV-SEE-MGLQLEHFQPEWL
GSCKKVVMSADDTLILDGGGEKEAIKERCEQITERIKT-TTSSYEKDKLSERLAKLSGGV
AVLKVGGATEFEVNEKKDRITDALSATRAAVEEGIVPGGGVALLRASQVLA---------
---------SL----KGENPDQDTGIGAVARALRIPARSIANNA-GQEGGVIVERILE--
--KE----DANIGYDARNDEFVDMYKAGIVDPVKVVRTALEAAASIAGLMTTTEATVYEI
PSKD-PPAPMGG-----GMGG------
>Thectrah
-----------------------------------T--AKDVQFGSKARALILAGVDKIA
DAVQVTLGPKGRNVIIQQAFGDPKITKDGVSVAKSIEFADKYKNLGAQCVRMVASKTNDV
AGDGTTTATVLTRALFAEGCKSVSAGLNPMDLHRGIKKAVDAMAKELKDMSTPIETTEQI
AQVASISANNDNEIGQLIATAMERVGRDGVVTVKDGRTLEDELEVVEGMQIDRGYISPHF
ITDAKTAAVTFKDAYVLCFEKKISTIQ---SIVPVLEKVAKAQKPLVII-AEDVDGDALT
TLVVNKLR-GITQVAAVKAPGFGENRTKSLQDIAILTGGELF-TEE-FGLALEEASLDDL
GTAKEIVIKKDSTLIMHGGAEPQDIEDRAGAIREAISN-SKSDYDKEKMQERLAKLCGGI
GVIRVGGGSEVEVGEKKDRIEDALHATRAAIDEGIVAGGGCALLRASKVLD---------
---------AV----EVENFDQQVGVNIVRAAVQVPAKSIANNA-GHEGAVVVGNILR--
--SD----DVSYGFNAQSGEYVNMIDAGVIDPTKVVRTALVDASSVASLLTTAEACVVDD
PDEK-DDAAGAMP--------------
>VannDIVA
-------------------------------RYYSA--GKDIRFGAEARGLILSGVNKIA
DAVSVTLGPKGRNVVIQKSFGAPQITKDGVTVAKHVELADAHENVGAQLVRNVANKANDA
AGDGTTTATVLTRAIFTEGCKAVAAGMNPMDLRRGINLAVNDIVGQLKNITKEVSSEEEI
EQVATISANNDADAGKLLARAFREVGKDGTVSIGEGKTLTDELEVTQGMSFDQGFISPAF
ITDPKKKTALAEDPLVLICEKKISSGH---ALLPLMEKVGQARRTLVII-AENVDGEALA
TLVLNRIR-SNFKVIAVKAPGFGNQRKERMADLAALLNTKVV-SED-LGDKLEEVELAQL
GTAKSIEVTSDSTTVIENGKDTKALEQRIEQIRTDLEN-ATSEYDKEKLQERLGKLTGGV
AVVRVGGASEVEVSEKKDRLVDALNATKAALEEGIVPGGGSALLWAARNI----------
---------SV----KGENFDQEQGIKIVKNACKVPTRTIAKNA-GVEGAVIVGKLEA--
--NE----SSSHGYDAQNDRFVDMFEAGIIDPTKVVRTALVDAASVSSLMTTTEAVICDL
PSEK-PEA-------------------
>Pessonel
----------------------------QTRRNYA---SKDILFGADARSRVQVGVNKLS
DAVMVTLGPKGRNVVIEQSWGAPKITKDGVTVAKAIELSDKFENLGAQLIKSVASKTNDI
AGDGTTTATTLARAIFQGGCTMAAAGVNPMSLKRGIDAATQHVVQHLERSAKALTTTEEI
EQVATVSANDDKIIGGLIATAMQRVTKDGVITVQDGKTLEHEVEVIEGMKFDQGYISRHF
ATDAKTQECELDDVDVLIIDGKLSSVQ---PILGLLETVSKERRKLLII-AENVEGEALA
TLIINKLR-G-LNVCAVKAPGFGDNRKTNLQDLAVLTGGTVI-SEE-LGMRLEDATPEHF
GRTSKARVNADSTILMDGAGTREAIDERCGLIREAIAR-ETSDYAREKLQERLAKLTSGV
AVIRIGGASEVEVNETKDRVNDALNATRAAVDEGIVPGGGTALLNASKALD---------
---------SF----KLANFDENQGVKIVQKACRLPTKMIAQNA-GKEGDVVVGKVLE--
--FD----DPNWGYNAQTDTYEDLIAAGILDPLKVVRTALIDASSVSGLMTTSGAMIVEN
KEEA-DAASAAMPAP------------
>MayoBSH0
--------------RVLASS-----SAVPPSRSYAT--GKEVRFGTDARAKILEGVNKIA
DAVQVTLGPKGRNVVLEQSYGPGKITKDGVTVARHIEFSDRYHNLGAQLVRGVASKTNDT
AGDGTTSATILARAIFSEGVKAVAAGMNPMDLKRGIDMAVKHVLESLDKMTRETTSKESI
AQVATISANNDREIGQLIADAMEKVGRDGAINVTEGKTLDDELEITEGMEFDQGFISRYF
INNPKDQVCEMEDARVLLIDGKVSNVR---DLVPLLEACNRDRVKLLII-AENIDGEALA
TLILNKLHYG-LQVCGVKAPGFGEKRKLYLQDLAVVTGGTVI-SQE-IGLKLEEVTLDQL
GSAGKVRVTSDSFLLMDGAGDKSEIAERCELIKEQLGT-TTSSYEKDKMKERLAKLSSGV
AVIKVGGASEVEVNEKKDRIEDALNATRAAVEGGIVPGGGVALLRASRELN---------
---------SL----QPENFDQRQGVKIVQQALSVPCRTIVENA-GLEGAVIVAKILE--
--SQ----DPDFGFNALTSEYGNLIDMGVIDPKIVTATGLVDAASVSSLLITAECVVVEE
KDTS-APAPP-----------------
>TricAmI7
-------------------------TTRVSVKPYAT--GKDLRFGSECRALMLQGVQKLA
DAVQVTLGPKGRNVILEQSFGSPKITKDGVTVAKHIEFSDKMMNLGAQLVRSVASKTNDQ
AGDGTTTATILTRAIYQEGCKSVAAGMNPMDLRRGISLAVEKMLKELDRLSKTITSTEET
QQVATISANSDKEIGSMIAEAMQKVGKEGVVTVEDGKANYSEIEIVEGLKFDQGTLSHHF
ATDKKTQTCEYKDCKVLIVDKKISNVH---DLVPILQQLSQSRKPFLIITVDGMESDVLA
TLVLNRLR-G-MQVCAVKAPGFGDFRTATLQDIAVATGATVI-SEE-LGYKLEDVTMEQL
GTVKHVKVTKNDTILIDGAGDKTAIDERCDQIRGIIKE-TDSDYEREKAEQRLAKLTGGI
AILKVGGASEVEVGEKKDRVTDALNATQAALAEGIVPGGGTALLYASRALK---------
---------DL----KGENMAQNVGIQIVANAAQAPCKQIVNNA-GQEGAIVVGKLLDPP
VGEV----DENRGYNAQTGDYVDMLEAGIIDPTRVVRTALTDAASVASLMTTSECMVTEE
VSSD-SSAPAGPP--------------
>Paraatla
---------------------------------------------------MLKGVDLLA
DAVSVTLGPKGRNVLIEKSYGSPKITKDGVSVAKEIDFADRHMNVGARLVKEVANKTNDV
AGDGTTTATILARSIIREGCKAVDAGLNPMDLRRGVNLAVDAVLEHISKVTTKITDSLAI
EQVATISANNDAELGKLISSAIEKVGRDGVITVKNGKTLENIVEVTEGFSFDQGMISPYF
VTDRKEQKTKFENPLVLVVEGKISHIKPGDGFVRILDRVRSENKQLLII-AENIEGEALA
TLLLNKMNYN-LQVCAVKAPGFGDNRKTNLVDIAIQTGAELV-SEE-LGLKMDDIDFSHL
GTAKSIDVSKDDTIITEGSGDLAAIEDRKQSIRDSLEH-STSEYEKGKLRERLAKLSSGL
AVIHCGGASELEVGEKNDRVTDALNATKAALDAGIVPGGGIALWQATKALV---------
---------NV----QTENFDQLQGVRIIERALKSPVMTIANNA-GYDGAVVAGKLIE--
--QD----NVNFGFNAQTGEYVDMIEAGVIDPTLVVETALVDAASVASLMITTEAMITDV
PEPK-SDAPPAGMG-------------
>VexiDIVA
-FAAS-SSSAVNNGSTLSRS-----SLFQSRRGYA---AKDVHFGSDARTLMMRGVDKLA
DAVQVTLGPKGRNVIIEQSFGAPKITKDGVTVAKSIELADKTENLGAQLVRSVASKTNDI
AGDGTTTATILSRAIFREGCKAVAAGMNPMDIHRGITTAVDAVVDELKTLAKPVVGNEEV
TQVATISANNDKTIGSLIASAIKRVTFDGVITVQEGKALENELEVTEGMKFDQGFLSQYF
VNERKDQTCKFENAKLLLVDGKVSNIQ---DLVPVLEECMKARDKLVII-AENVDGSALG
TLILNKIQYG-LDVCAVKAPGFGDNRKKTLQDIAILTGAQVI-SED-IGIKLENANREML
GSAESVTVSSDDTVILGGGGEESDLNERVEMIRQDMAN-TTSDYEKDKLKERLAKLTAGV
AVLRIGGASEVEVQEKKDRVTDALNATYAAISEGVVPGGGIALLRASKCLT---------
---------ELA--AQTENFDQRRGIEVVQAALRVPTSTIASNA-GAEGPVVVGTVLK--
--DD----NNAFGFNAFSGEYGNLFDMGVVDPLLVVRTALVDAASVASLMTTTEAMVVDA
PPDPNAPAPPAPPMG-GGMG-------
>StygNOMA
MLRAV-----FSASRRVAASSK---ATGPLPQHRLY--GKDIKFGSEARALLLQGVEKLT
DAVAVTLGPRGRNVIIEQTWGSPKITKDGVTVAKSIEFNDKYINLGAQLLRSVASKTNDA
AGDGTTTATILAHAIFSEGCKSVAAGMNPMGLKRGIDASVEKVIANLRTLSRKIQGKEEV
KQVATISANNDPEIGALLADAMFKVGTEGVITVSDGKTLFNEVEVVEGMKFDQGYISRYF
ITDNKTQKTEFENPLILVTDQKISNIH---TLIPLLDKVIKGGXKLLII-AENVDGDALT
TLILNKISRG-FNVCAVKAPGFGDNRKNILQDIATLTGGQVI-SEE-VGLKLEDADLSML
GTARRVEVDADGTVILGGQGEAKTIEERCELLRETIKS-TTSEYEREKLQERLAKLSGGV
AVIKVGGASEVEVGEKKDRITDALNATRAAVEEGIVPGGGAALLWCCRGLE---------
---------QL----KTGDVDFDQGVQIVMNALKLPCKTIAQNA-GCEGAIIVGKINE--
--QE----NPHFGFDAYRLEYCDLVAAGIVDPTKVVRTALVDAASVASLMTTTEAMVVEM
PKVE-KDMPAGGMGGMGGMGGMG---F
>Cochminu
------------------------------------------------------------
------------------------------------------------------------
------------------------------------------------------------
------------------------------------------------------------
------------------------------------------------------------
------------------------------------------------------------
------------------------------------------------------------
------------------------------------------------------------
------------------------------------------------------------
-------------FDASIGEYVDMIKSGIIDPTKVVRTALIDSSGVS-------------
---------------------------
>Ovaldese
------------------------------------------------------------
------------------------------------------------------------
------------------------------------------------------------
------------------------------------------------------------
------------------------------------------------------------
------------------------------------------------------------
------------------------------------------------------------
------------------------------------------------------------
-------------------FDQGIGIKIVQRAIRVPCKAIADNA-GSEGSVIVGKLLE--
--SK----DPHWGYNAAVGEFTNMIKAGIIDPTKVVRTALVDACSVAGLMTTSEAIVVD-
---------------------------
>Vannrobu
---------------------------------------------------MLSGVNKIA
DAVQVTLGPKGRNVVIQKSYGAPQITKDGVTVAKHVDLENNIEDLGAQLIKNVANKTNDA
AGDGTTTATILTRAIFSEGCKRVAGGMNPMDLRRGINMAVDEVLENLKKITKKIETFEEI
QAVATISANNDAAIGKLLARAFEEVGNNGTVTVKEGNTLVDDFEATHGMSFDQGYISPAF
ITDTKAKKAVFEEPLVLLSEKKISNGS---AILPLLEQVAQQRKSLVII-AENVDSDALA
TLILNRLR-GGLKVCVVKAPMFGQQRKEILQDLGVLLGCKVFRGDD-FGEKLEDFQLSDL
GSAKSIEVTSDNTTIVEGAGSKDDLNARVSEIDEALEN-STSEYDKEKLTERKAKLVGGV
AVVRIGGASEVEVSEKKDRVIDALNATKAALEEGIVPGGGSALLWASRQL----------
---------TC----KGENFDQEQGIGIVRAACKIPVKTIANNA-GVEGSVIVGELEK--
--AT----SHVTGYNAQTGEIVDMIKAGVIDPTKVVRMALIDAASVASLMTTTEALIVDL
PKEE-PAAA------------------
>Luaphula
-------------------------ALATIQRNYAT--GKDVRFGGEVRDLLLKGVDRLA
DAVQTTLGPKGRNVILDQSFGPPKITKDGVTVAKHCEFKDRYHNMGALLVRGVASKTNDI
AGDGTTTATVLARAIFKGGVKAVGSGANPMDLKRGIDKAVQVALANLKEQAKPINSEQEV
EQVATISANSDKEIGKIIASAMSKVGHTGVITIADGKTLETEIEVTEGMKFDQGFVSRYF
VTDQKTQKCEYEDCSILLTDAKINSVT---SILPVLEDLHSNRGKLLII-ADNFEGEGLT
TLILNKIR-G-LNVVAVKAPGFGDSRKNQLQDLAILTGGTVV-SED-LGLKLDKFDRSWL
GSAKKITVSADDTIILDGGGDQKAIEERCDQLKNAKET-TTSSYEREKLNERLGKLSAGI
AVLKVGGATEVEVSEKKDRITDALNATVAAVAEGIVPGGGVALLRASKAIE---------
---------KL----TGDNADQNAGIQLVVQALRVPSRAIADNA-GVEGGVVVERILQ--
--HN----DHNIGYDAQSGAYVDMLKAGIIDPVKVVRTALDAAASVAGLMSTTEAMIVEA
PDD------------------------
>Protarac
--------------RSMPMYSHLPLITAVQSRNYAS--GKEIRFGNEARQAILVGVERLA
DAVQTTLGPKGRNVILDQTFGAPKITKDGVTVAKHVEFKDRIQNMGALLVRGVASKANDV
AGDGTTTATVLARAIFKEGVKTVGAGANPMDVKRGIDKAVAVAIEELKKLKKDVSKQEEI
EQVATISANSDVEIGKIIATAMEKVGTSGVITVQDGKTLQTEIEVIEGMKFDQGYISRYF
VTDQKTQNCEYEDASILITDAKISSIP---NIVPALEHMSNNRGKLLII-AENVDAEALQ
VLVLNKLR-G-LPVVAVKAPGFGDNRKNNLQDIAVLTGATLI-SEE-LGLKLENFDPSWL
GSAKKISVSADDTLIMDGAGNSASIQERCEQIKSAAER-VTSTYEKDKLEERLAKLSSGV
AVLRVGGTTEVEVNEKKDRITDALNATRAAAQEGIVPGGGVALLRASQALE---------
---------KL----QGANADQNAGIALVARALRVPARAIADNA-GVEGGVVVEKLLK--
--ES----NPNIGYDAQNDKFVDMFEKGIIDPLKVVRTALDSAASVSGLLTTAEAMIVEV
---------------------------
>PhysTSA
-------------------------------RSLVT--GKDIKYGNDCRALLLQGVEKLA
QAVETTLGPKGRNVVLDDSY-KPKITKDGVTVAKAVEFKDRYLNLGARLVRDVASRTNDA
AGDGTTTATVLTRAIFAEGCKAVAAGMNPMDLRRGILAAVDQVVLNLQKMSRPIQTTEEI
AQVATISANGDAEIGQLIASAMEKVGKEGVITVQDGKTVKDELEVIEGMKIDTGFISHIF
ITDTKTSKVELDDALILLSDKKLSSVQ---SVIPALEKAIAARRKLLII-AESVEGDALA
TLLLNRMR-G-TQLCAIKSPGFGDSRRVLLQDLAVLTGGQVI-SDE-VGLKLENVELKHF
GSAKKVVITQDDTIILSGGGEKEAIEERCEMIRTELKK-ADTEYTSEKLRERLAKLAGGV
ALLRVGGASDVEVGEKKDRITDALNATKAAVSEGIVPGGGTALLYASQDLD---------
-PEKLP---GV----DPHNMDQKTGAKIIKNALMVPIKAIANNA-GTDGAVVVGKLLD--
--IK----DREVGYNAATGVYENMYKAGVIDPTKVVRTALVDASGVASIMTTTEAMVVEL
PEPT-----------------------
>Protpyro
----------------TAGS-----RSASAQRLYASVTGKEIKFGSDARSLMLRGVDSLC
DAVQTTLGPKGRNVVLEQSFGAPKITKDGVTVAKHIEFKDKYMNMGAQLVRGVASKANDV
AGDGTTTATVLARAIFSEGTKVVAAGMNPMDVKRGVDQAVHVLVDELKKLAKPVTTTEEI
RQVATLSANSDDSIGSLIATAMEKVGSAGVITVTDGKTLENEVEVIEGMKFDSGYISRYF
ATDAKTQKCEFEDAAVLLTDGKISSIH---ALLPCLEEVSREHKKLVII-CDNLEGEALA
TLILNRMR-G-LNVVAVKAPGFGDNRKNNLQDIAVLTGGTVV-SDE-MGLKLENFESSWL
GSAKKVVVSSDDTIIMDGGGSSEQIKERCDQISSAMER-TSSSYEQEKLQERLAKLSGGV
AVLKVGGATEVEVAERKDRITDALSATRAAVEEGIVPGGGVALLHASKALV---------
---------GL----TGANADQTSGIQLVARAIRLPARTIATNA-GKEGGVVVENILQ--
--SK----DTNWGYNAQTDEYVDMVKAGIIDPLKVVRTAIDAAASVSGLMTTTEAIVVEL
PKEE-S---------------------
>PellCATA
-------------------------------RTYA---GKEITFGADARAALLKGVDYLT
DAVQVTLGPKGRNVVLDQSYGPPKITKDGVTVAKNIEFSDRYLNMGAQLVRGVAAKANDI
AGDGTTTATILARALFKAGVKSVAAGINPMDLKRGIDTAVRAVSEELARTAKKVSTNDEI
EQVATISANSDKSIGGLIAKAIANVGFDGVITVADGSTLENEVEIIEGMKFDQGYISRYF
ATDSKAQTCEFEDAHFLLVDGKVDNIH---NLIPALDYVSKERKKLVIL-ADNIEGDALS
TLILNRLRVN-LQVCPVKSPGFGDNRKNNLQDLAVLTGGTVV-SEE-IGLKLEDFDASWL
GTAKKVTVTQDDTIILNGGGDTNAINERVEQLKESKEA-TTSNYDKEKISERIAKLSSGV
AVLKIGGATEVEVNEKKDRVTDALNATRAAISDGIVAGGGSALLYASRVLD---------
---------DM----T-EAGDRAVGVECVRSALRIPVVTIANNA-GEEGSVVANTLLK--
--NK----DIEQGFNAQTGEYVNMFEAGIIDPCKVVRTALDSAASVASLMATTEAVVADV
PEKD-PPAAGPPPGM------------
>ClydYONA
-ARAT-LRLASRTGSRTVAA-----PSAPFAGARGF--AKDIRFGGEARSLMLAGVDKLT
DAVAVTLGPKGRNVVIEKPFGAPQVTKDGVTVAKHVELENALENLGAELVKSVATKTNDV
AGDGTTTATVLTRAIFTEGCKCVAAGMNPMDLRRGINAAVERVVENLKKLSKKIESKEEI
AQVATISANNDREIGELIANAMEKVGNTGVINVADGKTLENEVEVIEGMKFDQGFVSRYF
MTDSKTGKCNLDNAKVAIFAGKISSAQ---AIIPLLEQAARSKQRLLLI-AENIDGEALA
TLIVNRMR-G-MEIAAVKAPGFGDNRSNMMQDLATLLGTHVI-NEE-TGTKLEEADLEEM
GSAARIEITQNSTLILEGAGDKQSVEERCAEIQEKIKT-TTSSYEREKLSERLAKLSGGV
AVIKVGGASEVEVSEVKDRIQDALNATRCAVEEGIVPGGGTALLYASRGLD---------
---------DL----EVANFDQKQGVDIIRQALKIPCRTIATNA-GKEGAVIVGKLLE--
--QD----NTSYGYNAQAEEFVNMFEAGIVDPTLVVRTALVDAASVASYMTTTECMIVDL
PKPD-PPAGGGGMGG--GMGGMGGM--
>GoceYONA
--------------RSAASS-----SNVYSSRNYAS--GKELKFGADARKDLLDGVDELT
NAVAATLGPKGKNVVIDQSYGAPKITKDGVTVAKSIEFRHRIKNMGAQLVRSVASKANDI
AGDGTTTATILARAFFKEGVKAIAAGVNPMDVKRGMDAAVKLVDADLTKRAKKVSTQEEI
EQVATISANSDKSIGRLIAEAISKVGFDGVITVSDGSALENEIEVIEGMKFDQGFISRYF
VTDNKQQVCEWEDPCFLFYDGKLENFH---AVIPVLEATGKAGKKIIIM-ADNIEGDALA
GLILNKLR-G-LQVCAVKAPGFGDNRKNTLQDLAILTGGTVI-SEE-IGLKLEDFTPEWL
GSAKKVKITQDDTIILSGSGTKDKISERVEQLKEARDA-TKSNYDKEKLSERIAKLSSGV
AVLKVGGATEVEVSEKKDRVNDALNATRAAISDGIVPGGGSALLFATRALE---------
---------N-----HSETGDRAIGVDIVRRAIQIPVKTIANNAGGLDGSVVANHLLE--
--QD----SPTLGYNAQTGEYVDMFQAGIIDPCKVVKTALESAASVSSLMITTDVVVANL
PEDD-KPAGGGGMGG--GMGGMGGM--
>Undascha
MYRRVLQPAVSRNALLNANT-----SITNPFRCFSG--GKDIRFGADARAAMLAGVNKIA
DAVQVTLGPKGRNVVIQKSWGAPQITKDGVTVAKHVDLEDNVEDLGAQLIKNVANKTNDA
AGDGTTTATILARAIYAEGCKRVAAAINPMDLRRGINLAVEDVIKNLQSITKKIETGEEI
EQVATISANNDSSIGKLLARAFEEVGKNGTVTVKEGNTLVDDFEATHGMSFDQGYISPAF
ITDSKAKKAVFEDPLVLLSEKKISNGS---AILPLLEQIHNNRKSLVII-AENVDSDALA
TLVLNKLR-GQIKVAVVKAPMFGQQRKAVLQDMSALLGAKVFRGED-FEEKLEDFQLSDL
GSAKSIEISSDNTTIVEGGGSQANIDARVAEIDEELST-TTSEYDKEKLTERKAKLVGGV
AVVRIGGASEVEVSEKKDRVIDALNATRAALEEGIVPGGGSALLWASRHI----------
---------KV----KGENFDQDQGINIVKAACQIPAKTIANNA-GVEGSVIVGELMK--
--TE----SPAIGYNAQTGEIVDMFKAGVVDPTKVVRMALLDAASVSGLMTTTESIIVDL
PKED-PPA-------------------
>Thecquad
-------------------------------RNYA---AKDVKYGTEARALMLQGVEKLA
NAVSVTLGPKGRNVILDQPFGSPKITKDGVTVARHIEFKDKYQNLGAQLVRDVASKTNDI
AGDGTTTATVLTHAIFAEGCKAVAAGLNPMDLRRGINVGVEKILENLKKVTKMIETREEI
EQVATISANQDVAIGKLIASAMEKVGKEGVITVTDGKTLYDEVEVIEGMKLDNGYISRYF
VTEPKRGLCEFEDPKIFVTDYKLSTVQ---DIVPLLELAIKDRFKLVII-AENIEGEALT
TLILNKLR-G-LPVVAVKAPGFGENKKSLLQDIAVLTGAEVV-SQE-LGLKLDKIELSQL
GTAKKIEVSADATIILDGGGAKQAIKERCESLRDAIEF-SKSDYDKDKLKERLGKLSGGV
AVLKIGGASEVEMNEKKDRITDALNATRAAVEEGIVAGGGSALLFASRSLD---------
---------DV----VLENDDQRKGLTILKNALRLPAQKIADNA-GERGQLIVGKILE--
--SN----DPNFGYDAHNGKFVNMFQAGIIDPAKVVRTALVDAASVAALMTTTEAMVVDV
STKD-QPNPMGGMGGMGGMGGMGGMDY
>Vermanta
------------------------------QRYY----AKEIRFGSKARQGMLRGVEKLA
DAVSVTLGPKGRNVILEQSWGSPKITKDGVTVAKHIEFADPYENLGAQLVKSVATKTNDA
AGDGTTSATVLTRAIYVEGCKAVAAGMNPMDLKRGIDLAVDSVVKHLKANSKAISTKEEI
AQVATISANSDHHIGNLIAKAMEAVTKEGVITVQDGQTLADEVEIIEGMSFQQGYISHHF
ATDPKTQKCVMEDVDVLVVDGKISNIH---TLLPILDPISRERRKLLIV-AENLEGEALA
TLIVNKLR-G-MSIAAVKTPGFGENRKANLQDIAVLTGAQVI-SDE-VGLKLENAQLTDL
GHAKRIEISSNDTVILDGAGEKATIAERCDLIRGAIER-STSDYDKDKLRERLAKLSNGV
AVLKVGGASEVEVNEKKDRITDALNATRAAIEEGIVAGGGTALLRASQDID---------
---------FS----VAANADQAHGMKIIQAACKKPAKMIADNA-GVEGAIVVGKILE--
--NK----VKTFGYNAATDEYVDMIKAGILDPTKVVRSGIVDASSVAGLLTTSEAAVVEI
KS-------------------------
>ParvMONO
----------------------------------SF--AKDVRFGSEARALMLEGVNQIA
DAVQVTLGPKGRNVVIAQSYGQPKITKDGVTVAKSIELKDPFHNLGASLIKGVASKANDE
AGDGTTTATVLARAIYMEGTRAVAAGMNPMDVRRGIQMAVEKVVEALKKNSKPIFTKEEI
SQVATISANNDKLIGDLIAGAMERVGNEGVITVKDGKTLEDEVEVIEGMRFDQGYISRYF
ATDAKSLKCEIEDPYILLVDKKLSNIQ---ELLPLLETIHTQRSKLVII-AENVDGEALS
TLIINKLR-G-LNVAAVKAPGFGDNRKANLQDIAVLTGGTVI-SEE-VGMKLEDTDLSML
GRAKMVEITADDCLILDGVGTKDAITERCDAIRSSIAD-TKSEYEKEKLQERLAKLSGGV
AVLRVGGASEVEVGEKKDRIDDALNATRAAVEEGIVSGGGSALIHASKVLT---------
---------HL----KGANEDQDVGIRIVKRAVQKPCQTIADNA-GHQGAVVVERLIK--
--SK----VPHFGFNAASGVYGNMIDAGIIDPLKVVRTALVDASSVASLMATTESIVCEI
PEEN-PAPPM-----------------
