# Supplementary material for: Expansion of the molecular and morphological diversity of Acanthamoebidae (Centramoebida, Amoebozoa) and identification of a novel life cycle type within the group
Source: Biol Direct. 2016 Dec 28;11:69. doi: 10.1186/s13062-016-0171-0 (PMC5192571; doi:10.1186/s13062-016-0171-0)
Supplement: Additional file 3: — Bordor.325.Cent40.tgz. Phylogenomic alignment files and single gene trees for each gene included in the phylogeomic supermatrix. (TGZ 8396 kb) [file 13062_2016_171_MOESM3_ESM.tgz › Bordor.325.Cent40/unmasked-alignments/EIF3B.faa]

>AcanGEN
------------------------------------------------------------
------------------------------------------------------------
------------------------------------------------------VLGE--
----APVQLDKSFASAIIVDNLPVV-GK-EKFDKLLGV-VTKIY-S-QI---PGGA-IV-
-------EVFMP----TDEKG---QTKGYAFVEFSTVEAARNAVQQTN--G-YKLDRAHI
FRVNFFEDFQVYDKVTDAFQPIEMPAY--------------------KPKENLWWWLIEE
P--GQARDQYA-LRY--SDMTEIFWNEG----------KKKAETH--FRKKDMT---ETY
VTWSPHGTYLG-TFHRQ-----GVILWGTEK-----------------------------
------------WDKVMRFQHPGVKLLDFSPRENYLVTFS-------------TQLA--Q
N-DNPKDPQGVIIWDVHTGLKKRGFVGS-----------KEM---------TWPTFKWSH
DEKYFARLSA--DT------------ISVYETPS--MQLL------DKKSFKL-PGV-KD
FQWSPS--------------------------NNVIACYIPGQEL-GDKPARVMLIEIPS
R-------NVLRSHNLFKVI-------S-AGDYLCVKVER-----KATKK----------
-----TTTTGFELYRMREK---DVPLEAV-DVKG--KVEAFAWEPKGDRFAVIHST----
----EERGSRNDISFYTTKGPETHVITTNYHLPTGG-KVALLKVLEKRQANHVFWSPKGH
LAVLAGFGP----GGNGLLEFYNVD--------------DLESMRTDQHSMASELQWDPS
GRFVATSSTYWA--HPQ--SDNGYVIWSFHGKRLANATKDKFFQFLWRPRPPTLLSKEKQ
R--DIEKNLRQYAVKYRKQDLARRKVAWEAFVAKRRQERDAWHTSRQQRAAERDAEK---
-AARAKL------RGGV-TSDDEEI--WDEVEEEVEELLEE---EV-----
>Coprcine
------------------------------------------------------------
------------------------------------------------------------
------------------------------------------------------------
------------------------------------------------------------
----------LP----WDQASG--KSKGYAFIEFRNIDDANHAIAVLD--R-HPFDANHT
FRVNKFTDIETLANFDERYEEPEDEEY--------------------APREHLRSWLADP
----QGRDQYV-TYR--GDEVAIHWHGK----------PSQCEVA--YKPEWKD---FLY
VAWSPLGTYIA-TLHRQ-----GVRLWGGAS-----------------------------
------------WKPIQRFAHPMVKLIDFSPCENYLVTWSNEPIVVPEGAVQGPQYF--S
P-DD--EGNNLAVWDIKSGDLLRTFSTL-----------NDGEAAP-KKQMQWPTLKWSP
DDKFVGRVTP--GQ-----------MISVYELPS--MGLH------GKKSIKI-DGV-VD
FEWCPQGDKDRDDAEKDAKAAKSGSKAAKKARENMLVYWTP--EV-ANQPARVTLINFPT
R-------AILRQKNLFNVTECKLYWQN-QGDFLCVKVDR----HTKTKK----------
-----SIFCNLEIFRLREK---DYPVEVV-ELKD--TVLDFSWEPKGERFAIVSSSDPNL
GNPGPGITIKTDVSFYQLDRA-------------KN-DFRLLRTLPNRTSNAIRWSPRGR
HVVLATVGS----STKSELEFWDLDFTLDDTKKDSEWGSNIQLLGSADHYGVTDVEWDPS
GRYLATSASAW---THT--LENGFAIWDFRGQELTKQIQDRFKQFIWRPRPPTLISKEKQ
K--QIRRNLKEYSRAFDEEDAAEESNVSAELIALRKRLVDEWNAWRTLRKKELGEEK---
-AKKETK------KSEV-------------KEE-IEVWID-----------
>Coprprot
L-----------------------------------------------------------
--------------------CK--------------------------------------
---------------------------------MDL------------DSDLLKQLETEE
EELFPPLRLDQDFSTIVVVCGLPIV-PR-EKEEKFKPL-IRDIL-L-KV-----SV-EST
QEAIVIKDLWMP----FKDTPD--ESKGHIFVNLQKSSHAMAVKQKLN--G-SKFIGKYV
FKVYRYEEWASLNEIPDEYVPLKDKPY--------------------VQPDALSSWLYSD
ES-LDGKDQYV-TRF--DNTYEIYWRDNN------------SVTL--ESKKPLS----DN
LEWSPHGTYLV-TYAPL-----GVVLLGGPS-----------------------------
------------WQVQKAFKHPHVQAVQFSPCEKFLFTWS-------------PKLS--H
S-ENPENPESIVLWDVKTGKKLRAFATI-----------PEH---------GWPSFKWSF
DDKYFSRIVK--GL------------IYAYSTET--LSLLPD-ETGQKKPIRL-HGPSVD
HAWSPT--------------------------DPYLAVFIP--EI-NNIPARVSLLSMPK
R-------SVVSQQSFVNVIGCHIHWQEVAGNYLAIKVDR----HGKSKK----------
-----STFTSFEFFRIRER---AIPVEGL-ELKD--NVIAFNWEPSGNRFAIIHGE----
----SISSSRFNVSFYSME---------------GG-KLKLLKTLEKKQANSLFWAPTGR
YIVLAGLRS-----MTNQLEFFDVD--------------TFESLGT-QQVQCTDVCWDPT
GRFLASFVSCF---RCK--NENGFKIWTSRGVEFLSQNKDVFWQFMWRPRPPTLLSPEKL
KWLELPKNFQEFQRKYKEKDAIEESVRSGRDASKREERRRAFRKWLQQRRTEWKSEA---
-E-------------------------------------------------
>DictDisc
------------------------------------------------------------
------------------------------------------------------------
---------------------------------------------MTIFDSDEEELVTTL
SDFEPPVQIDTSFNKFIVVDNIPVA-PE-AKHEKLKSI-LVKIY-QNRP-----GAEVV-
-------GIHLA----LDAQR---NTKGFAFIEYSKKESAIDAATSLN--N-YPLDKSHT
LKVNLLDDFSKFANFEETYKPPTREDF--------------------KPKPNYNQWLSDP
KA-LKGYDQFV-TRY--GDYTDICWNEMH---------VGKPMVE--KSSVSLT---SSY
VQWSNTGSYLV-TFHPD-----GIALYGGKD-----------------------------
------------WIQVNLFEHRGVQLVDFSPEDKYLITFA-------------PIAS---
--DNPNSPKSIVVWDVRSGKKLRSFLAP-----------PKEQF-------TWPAFQWSA
KDKYIARIEQLEKG------------INIYETPS--MNLL------DDKIFEV-KGI-KD
FSWSPT--------------------------DLSLAYFVP--AN-DPLPAKICLVEMPS
K-------KLLAEKSIWGATDARFHWQN-EGAYLCVKTDKVATGKTKKEK----------
-----IPTTSFELFRTHEP---NVPIESF-EIQY--AIKAFSWEPRGKRICIIHG-----
-----EFKMNMFVSFFEVQ---------------KT-SVKLISKLENRKLNTIFWSPRGT
LVLLANLGD------TGELEFYNTQ--------------DCESYGTQEHLQCTGVDWNPS
GRYVTTFVSHW---KVQ--TDTGFNIWSFNGDLVYSVLKDRFFQFNWRPRPKFMLTNKEI
N--QIKQNIKKYQEKFDKQDEDDNKAIQHIEQTRLDNLMKEFLSFLQKGEQEYQALE---
-PTRKQL------GSYE-DIDPNDI--YESIET-IEELIDI-KTIVLKKIN
>Entahist
------------------------------------------------------------
------------------------------------------------------------
-------------------------------------------------------MSA--
----STKTSKITQSSVLICDGLPVGIPV-ASVPKLTLF-LKRMVLV-KN-----GAELSD
----QPNNVQVF----VDETSQ--KTTGIGFIDFKDDEAAIKFKTRFV--E-LKFDNKNT
LKFYTKKEIDEILKENDEYTPLVFHPI---------------------EVTDFKGWLKED
KY-TEGSECVATFQY--GKTVSLGWYNPS---------IPKEITM--QEEQPFI---SSN
CSFSPSGTFLY-SITEH-----GLIVV-QPD-----------------------------
------------CKKKFQFPHPGLTHVTISPHDTFIATYS-------------ATAP--F
N-------RHIIVWDRRFTKGIKFFDLKANSLKRMTETLKKEKT---LTPIGQDFVQFSY
NEKYLARISEV-DSN----------SIEIYTTPT--IQLL------SNKLVTFESSI-NK
ISWSPK--------------------------ANIIVAYHEPLQK-TNEQAHFYFYDVDK
Q-------EIIFKHKVFSLKGAEFGWHS-SGKKLVVQCNK----NKKTAV----------
-----LVFTL-------DK---TITASMN-ELNA--TPHFMSVNPIKMQFGIMAYQHS--
---KKGDSLFPTLHIYDIS---------------SN-ETKLISSLPNIEAKSFSYSPNGQ
FMVVSGIST-----SEPYLYFYNTD--------------RMKLYKKVPIENMSYICWDPM
GLFLGAVRSYLY--SPH--AKNGFMLYDCFGNLQFETYKTNFAGLLWRPQPTNIIKPEMA
K--EVESKFNECLKTMKEEDERKKEQIELEKKQRADELMKRFRSVVQKNAQLSAKEHLRA
YDSGMKI------IVEEIKQKKESN--EEVKENITETQ-------------
>Filanola
------------------------------------------------------------
------------------------------------------------------------
------------------------------------------------TDDIDDEQLE--
----PPVSMELGFEKIIIVDNVPVV-PQ-EKYEKLKAV-LSKIF-S-SI-----GN-VV-
-------QLFLP----TDANG---GTKGYAFVEFSTPEEAESAVQKTN--G-YRLDKQHV
FKVTPYEDFNKFSQVPEQYVAPEVKPY--------------------EPKDNLKWWLLDP
----REIDQYV-VRY--GDQTEVFWNDLK--------PGSEPESV--TRRQNWT---ESY
VMWSPRGTYLL-TVHAQ-----GVAXWGGPT-----------------------------
------------WARLMRFPHPGVKLVDWSPCERYLVTAS-------------PQFQ--E
N-DNPKDPQCIIVWDVRSGKKLRGYQAL-----------NNS----------WPAFKWSH
DDKYFARLDK--DI------------ISVYEAPS--MDLL------DKKSLSI-PDV-KD
FAWSPS--------------------------DNIISYFVP--EK-SDNPARVVCIEIPS
R-------KDKRQKNLFNVNDCKMYWHP-SGNFLCVKVDR------QKKK----------
-----VAFTNFEIFKMREK---DIPIEQL-EIQT--TISNFAWEPQGTRFAIIHG-----
------EGPRPDVSFYVVE----------------K-TIKLLKTLEKKPVNQLLWSPQGT
VIVLAGLNN-----LNGNLEFFNVD--------------ELEMMASEEHFMTSSIEWDPT
GRYXTSVVSFW---KHQ--LETGXNIYSFSGKLLKRVLKDKFYQLIWRPRPPSLLPAEKI
Q--DIKKNINKYAKEFKKMDDEERELQRSKRRSKLNDLRREFEQLRLQKLQESTQDK---
-ELRRKL------RDGE-TSD------------------------------
>FontBI
------------------------------------------------------------
------------------------------------------------------------
------------------------------------------------------------
-------------QNVVVIYNTPVV-TQ-EKYDRLMQIITLKVL-S-NI-----DY-IKG
-------TLEMP-KTYVDGSTEEFTTKGFCFVAFDNADKAADAVKKLD--G-TAFSATIT
FSAILMSDVPKYANLPDEFVPPEIYPL--------------------IPNEEKRSWLLDS
----RHRDQYA-VHFDEINSIRVCWA------------GEEPEQC--AFRNNWV---DSE
FKWSSKGTYLG-TGHSQ-----GVALWCGSN-----------------------------
------------WTRF-RYAHPKIYGFEFSPNDNYLVTYS--------------------
-------FESIIIWECSTGEALRTFTPS-----------ATG---------STNVLRFSH
DDRYVARATS--AG------------LQIYEIANNEITLL------NKKIYTV-DRL-AD
FAWSPT--------------------------DNMLAYWVP--ES-GNSPACVSLLNVPR
L-------TVARTKSLFNVSHCVLVWHP-DGDFLAVRIDR----SGKVAL----------
-----KIAANIEVFFIRER---QIPVESL-EIPD--NVVNFAWEPKGSRFVLVRG-----
-------VATYTIDIYNVDAKA------------RT-SIQKLKSLERKSHRSISWSPRGQ
FVVFGSLRIMPTESAPGTFEIWNTH--------------DLELVHNSSHDQASHLLWDPS
GRYFASVVSIRD--GSN--SENGFRIYDFKGKILHSEKHSMVHRFAWRPRPASLLNEEQR
A--GVMKNMRKFAQEFRRQDEARGSRAKTELLTRRYNSLVEWNRFREAAIARSEEDH---
-DRRVAL------LGFD-PSQVQEAPVTVQMEFIIEERTTV----L-----
>HomoSapi
MQDAENVAVPEAAEERAEPGQQQPAAEPPPAEGLLRPAGPGAPEAAGTEASSEEVGIAEA
GPESEVRTEPAAEAEAASGPSESPSPPAAEELPGSHAEPPVPAQGEAPGEQARDERSDSR
AQAVSEDAGGNEGRAAEAEPRALENGDADEPSFSDPEDFVD-------DVSEEELLGD--
-VLKDRPQEADGIDSVIVVDNVPQV-GP-DRLEKLKNV-IHKIF-S-KF-----GK-IT-
-------NDFYP-----EEDG---KTKGYIFLEYASPAHAVDAVKNAD--G-YKLDKQHT
FRVNLFTDFDKYMTISDEWDIPEKQPF--------------------KDLGNLRYWLEEA
----ECRDQYS-VIFESGDRTSIFWNDVK-----------DPVSI--EERARWT---ETY
VRWSPKGTYLA-TFHQR-----GIALWGGEK-----------------------------
------------FKQIQRFSHQGVQLIDFSPCERYLVTFS-------------PLM----
--DTQDDPQAIIIWDILTGHKKRGFHCE-----------SSA---------HWPIFKWSH
DGKFFARMTL--DT------------LSIYETPS--MGLL------DKKSLKI-SGI-KD
FSWSPG--------------------------GNIIAFWVP--ED-KDIPARVTLMQLPT
R-------QEIRVRNLFNVVDCKLHWQK-NGDYLCVKVDR----TPKGTQ----------
-----GVVTNFEIFRMREK---QVPVDVV-EMKE--TIIAFAWEPNGSKFAVLHG-----
------EAPRISVSFYHVK---------------NNGKIELIKMFDKQQANTIFWSPQGQ
FVVLAGLRS-----MNGALAFVDTS--------------DCTVMNIAEHYMASDVEWDPT
GRYVVTSVSWW---SHK--VDNAYWLWTFQGRLLQKNNKDRFCQLLWRPRPPTLLSQEQI
K--QIKKDLKKYSKIFEQKDRLSQSKASKELVERRRTMMEDFRKYRKMAQELYMEQK---
-NERLEL------RGGV-DTDELDSNVDDWEEETIEFFVTE---EIIP---
>Monobrev
MS----------------------------------------------------------
------------------GP----------------------------------------
------------------------------------------------------LLTEA-
----DAPVLDNSFRNVLVLYGLPDP-EA-SKMAKLEKVIISKVL-K-DYH-------IV-
-------EHRFL----VDEDG---KGRGVAFLEFETVEAANTALVALD--G-YKLDKKHT
FQACLLEDMDRILKTEDEFQAPPEEALD-------------------SKLNELQSWLLNS
----DCYDQVA-LRY--QNMTSIGWNMRN-----------RVNIA--CEREGWS---ELG
VQWSPLGSYLA-TFHQP-----GISLWGTEK-----------------------------
------------FERINKFAHMGVKFIDFSPCENYMVTFA-------------PATP---
--INEKDPRSIIIWNLKTGEQMRGFMPP-----------RKYRSAHGEVEEMWPVFKWSH
DDKYFARMTDA-DT------------LAVYDTES--FKKL------DNRGIQI-TGL-QE
FAWSPR--------------------------DNVIAYWQP--EI-AQRPARMGILDIPR
K-------EDLTTRNMFSVVACHLVWQK-SGEHVCVHVVR----HNKKKT----------
-----QLYSDFQIFHMNGK---DIPCDQL-ELHR--PVVGFFWAPEGNRFAVISG-----
------QHPMTRVETYSLE---------------SR-KIVKHPEHLDITCESVFWSPTSQ
HMILADRFK-----MNSQLVFVDAN--------------TMETIRIVEHAMVTDIEWDPT
GRYVASIASAS---KTQ--VDTGYIMWSFQGNQLHKMNRKHFFQLLWRPRPKELINDDDL
K--EIRRNWKKYQTNFEAADKMMMDQADEETLQARRAMLEDWSDWQMSVEKRLSELR---
-ARLKKL------RPED-QEDIVEIVETVEVPVKVEEVIVE----------
>PCBtrin
------------------------------------------------------------
------------------------------------------------------------
------------------------------------------------------------
----------------IIVTGLPIT-TT-KKVEKLEQV-VRKVF-G-KF-----GE-VA-
-------NTSLP----HDEE----NTKGFGFIEFYDAQIVGKVLRKSQQGG-ITFDKKHT
LAAYPMNAL---LDLHNGTSFREIEPF--------------------QEKKDLFSWLQDT
----YCRDQFA-LHQ--CVKTSVHWMDP----------HQKPDACMIKSQKNWT---DAY
VCWSPRGSYFI-TIHHQ-----GVALWGGSD-----------------------------
------------FAKLHKFPHEHVKIAEFSPCERYLFTITD------------------S
D-RAPESTPAVCVWEVESSTLLRSFPIK-----------KFEG--------EKPLLQWSF
DGQYLAMLSC--EKG----------SLSVYELPS--MNML------EDKSIKI-PNI-RS
FSWSPS--------------------------DNFLAYWTA--EI-ENQPTRVVILEIPS
R-------TELASRTVFKVKDCAIYWHN-KGDYLAARMER-----TIQKK----------
-----TSISSLEIFRVREK---SIPVESM-ELKK--TVLNFAFENNGNRFCILMG-----
------EYPRPDVAFYEISSGGK-----------NS-EIKHLNTIEKRNVNAIFWSPQGK
FVVLAAVK-------SGEIEFWNVD--------------QMECLAEEEHSFCTDIVWDPS
GRYVCSYSSCW---LNI--PETVYTIWSAVGQPLFRENADKLAQFIWRPRPPTLLSKEQQ
K--KIKSDLKKLSEKYAMQDRVLSDSVASGLLAKRQSLRQEYYEWRNKRLAVVESER---
-QEYLAC------YGGV-DPEDGVE--WVDFENWEDEKV------------
>Polypall
------------------------------------------------------------
------------------------------------------------------------
--------------------------------------------------TEEEELVTCL
EDFEPPVQLDTSLAKFIIVDGIPIA-NE-AKHEKLESV-LKKIY-G-RF-----GT-IV-
-------SFTMP----LDAKK---TTKGYCFVEYSEKDSAVEAINTNN--GVYQLDQVHK
LKATAFEEHSKYSNLSETYVPPKAEDFA-------------------QTNTNYYEWLYSE
RS-LKGFDQFA-LSY--GDNTEICWNEMN---------LGKPITE--SLQSKWT---QSY
VQWSNSGAYMV-TIHKE-----GVKLYGGEN-----------------------------
------------WQQAGFFKHQNVQLVDFSPEDKYLITFS-------------SPVS---
--DNPKDSNSIIVWDVRSGKRLRSFPSP-----------PKDQF-------SWPAYNWSA
KDKYFSRQFE--DK-----------GINIFVAST--CNML------NEKTFPI-ARL-KS
YSWSPS--------------------------DPYLCYFVP--CT-DTMPGRVCILEVPS
M-------KIVAEKSIWHATDARMHWQN-QGDYLCVRIDKVVP-KSKKNQ----------
-----PVTTSFELFRMHEP---NFPIENF-EVPS--ITKAFAWEPRGKKLCIIHG-----
-----EHRQDMTVSFFEVQ---------------KN-KVALLSKLERRKLNSVFWSPRGT
YVVLAQVGD------TGELEFYNTA--------------DLETMSTNEHINCTSVDWNPS
GRFVTTTVSFF---KVQ--TDTGFRIWTFAGEPVYSLLKDRFKQFIWRPRPPMILSSKQL
K--TIRSKLKEYSQQFKELDDRDIKAKMEEENARLDQLMQEFVALLQKGEREYQETA---
-PIRAKM------HISE-DVDPRDE--YQDFEK-VEEIVDM----------
>Sexangul
------------------------------------------------------------
------------------------------------------------------------
------------------------------------------------------------
---------------VLIVEGLPIV-GP-EKVSKLLKV-IRKKI-L-GV-----AP-LAK
----GDDAVVMP----MDGD----ASRGVAFVTMESETAAQEAAIALH--N-VPLDKKHT
LATATWETLETCASVPDEFTPPNAADFLATVSAADDAADKVADKEDGESVPGLRSWLSHP
----EGVDQYA-ITV--GDRTEVHWNSLQ--------AGTVGDLA--FGRDAWT---DSY
ISWSPLGSYLV-TAHRQ-----GIALWGGDT-----------------------------
------------FERMARIAHAGVTLVSFSPQERFVVTYS-------------PDAA--A
R-DSKADPSGCIVWDVRTGKKMRGFFVE-----------EDP------DEVRWPYFKWSH
DDRFFARLGT--DV------------IDIYDSTT--MMKI------NKKSVSV-PGV-KA
FEWCPA--------------------------ENRLAYVTP--ET-SNQPARVAIVELLA
RDNGKVSVNDVAQKNLFLVHRVTLHWQS-AGDFLAVNLYR----HTKSKK----------
-----RTFNSFEVFRLRDK---GTPVEQF-ELXD--EVIDCAWEPAGKLFAVCHG-----
------NGPRYDVSMYKMERLSRKAG--------VE-SITMVKRLERLACNTLIWAPRGR
FIVLAGLRN-----LNGHLDFFDSN--------------TMEMYGSEEHFMCTSVEWDPT
GRYVVTVVSHW---RQQ--LETGYCMFNVLGEKVQAVLKDQFYQFAWRPRPASLLSKEAE
R--KIRNSLPAYIKXMEVEDKKKQQAHVVEARAKRLAAKAELQRALDAAYEQYRAEH---
-AKRVAI------YGFD-PDAVNDE--GAQVEVFEEEEVIE-ETE------
>Sterramo
------------------------------------------------------------
------------------------------------------------------------
------------------------------------------------------------
---------EVGFSDFIIVDNLPIV-GD-DKYSKLLSV-IRKLF-S-QT-----GT-VK-
-------TAYMP-----KKNG---KTQGFAFIQFASPQEAEFAISQCN--G-YVLDKKHI
LKANPYKDFDFYANTQEEFVPMELPPY--------------------KPKDNLWWWLIED
EKEGPARDQYV-IRY--ENKTEIFWNDPY---------RTRPLSI--HCKEQMT---ATY
ITWSPYGTYLG-TFHKQ-----GVILWGGPE-----------------------------
------------WEKVMKFSHADVKLLDFSPKENYLVTVSQ-------------------
--YTPENPNSIIIWDARSSQKKRAFEGT-----------ATQ---------HWPVFQWSY
DEKFFARIGE--KG------------ISVYETPG--MGLK------DKKTFNI-PGV-RA
FCWSPT--------------------------DHTIACWVP--ES-ADKPARVLLINVPD
R-------KILRSHNLFKVQDCNLHWST-NGDYLSVKVDR----YIGKKKVKKAETKQQE
KERANKVVVCFEFFRVREK---DIPIESLEEMKD--QVLAFAWEPKGKRFAIIHT-----
-----KVVNKNSVSFYTMETSEG-----------KK-EVQKLKQLDNRVANHLFWSPEGS
DIVLAGFGS-----AGGGLEFYNVD--------------QMESIRTDKHTMVTDLAWDPT
GRFLATSTSYW---RYQ--LDNGWTIWTFQGKQICKVTKDKFFQFAWRPRPPTLLSEEKQ
E--EIKKNIKVYAKKYKEQDNKRKMAAWEKYMTKRR------------------------
---------------------------------------------------
>Thectrah
V-----------------------------------------------------------
------------------------------------------------------------
-------------------------------SIADPRGYQSTLR-KNEWEDLEDTESDEE
EPLPELPVLDESKDALLLVTNLPAE-KA-KKFAKLDKY-VKKQL-K-KALNTPYNP-LT-
-------DYELC----VDDDG---NTTGHLLLSFISDDEAAFAKAKLD--G-YKFDKKHV
LNAYSFADLDRVAEYPDEYVPPTEDELEANLPP--------------GMNENLRSWTTDP
----LGREQFV-MKY--EDQVQLAWAER----------DREPETI--DVRTNWS---ETY
LTWSPLGSYLA-TFHSDGEVPVGVALWGGSD-----------------------------
------------MKRIRRFPHRGVKLVQFSPQENYLITWS-------------SLPV--D
P-QDVENTQPIMVWEVLTGKRLYTSAPK----------IPKEAF-------SWPLFQWAG
DDSAFARIAS--DGS----------GIRLINMPD--M---------TKSKIDI-KGI-KS
FAMSPT--------------------------DSLLSAWVP--EV-ENQPARVVLVNSRT
G-------EMIRHKNLVQVVNIDMFWQK-SGDNLCVKVDR----VSKSGK----------
-----TFFVNLEFFRIRIK---DVPVETL-KLDT--RVIRFSWEPTGTHFAIIHGA----
----DIDVPRPDVSFYNLQ---------------PN-KVEHIKTTEGKAANELFWSPQGK
HIVVAGLRE-----LNGKLEFWSVN--------------PPEQMAICEHLKATTVEWDPT
GRYVATSISAW---SSS--IENGYTLWNFAGQQLRRVLKEKFYQFLWRPRPKSLLSKSQV
K--KIKKNLRHKSIEYDRIDTVRSSSLDSAKRAERNALLQEYRDLCTRMEADAAAMA---
-DARNALILSAAPAGYN-PDDD-----WEEVEVETEELV------------
>VannDIVA
------------------------------------------------------------
------------------------------------------------------------
--------------SSEGQARAEGEAPAVHEEEEDIEIPPD-------VEKANSTIREAR
AAMLPLPQQPNTTDNVVVVDCLPLV-KD-KLVKKLSDVLVAKVL-S-KI-----GP-VE-
-------HFFMP----TKADG---ESLGFCIVAFETKEQAEAAVAKLD--G-HQFDKKHK
LRANKYAALAEAAAVPDEFTLTADNAF--------------------QSLENLRWWLSDP
----CGLDQFV-VRY--ANETEVFWNET----------LRKPEPL--MKKSGMT---DSY
VAWSKFGSYLA-TVHGR-----GVKLWGGEQ-----------------------------
------------WKEIHKLAHSGVKVIEFSPQENYLVTLS-------------PQFE--D
R-DDPRDPQFVAVWNTMTGKKCRGFARS-----------GKKGFAP-AGAWHQHIFRWSH
DDRYFARLCE--DG------------VMVYETPS--MKLL------NKKKFSI-PNV-KD
FAWSPG--------------------------APIFACWVP--GD-DNKPARVILVDVAT
R-------KSIYSKTLFKLLDCKLMWHP-QGRFLALKVDR----YKRNKK----------
-----ITTASFELLRVQER---DVPTEVL-DLGKR-EVVAFQWEPHGDRFGVISG-----
----DGTSPRYDATFYKM----------------GK-KLAALATLEARPANTIFWAPRGK
MAVLAGMGN-----LNGALEFYNVD--------------MQETMGDGDHYMATDLAWDPT
GRYVCTYASAW---RHQ--NENGYQIWSFKGDKIHKVQKERFYQMLWRPRPPTLLSRDQE
R--AIKKNFEAYKERYDKLDAREETKFIQEKLDRMDEQERTWQELAQKWATEWAAQA---
-AAREAI------CGPE-GEQEYEV-VEEVHEEVVEETVEE----------
>Pessonel
------------------------------------------------------------
------------------------------------------------------------
----------------------------------------------------EEQLAK--
--LEPPIPKRDYTRCVVVIDGLPVA-PA-SKLEKLSKV-IRKKL-T-EV-----GP-LG-
-----ETGLNLI----TDDDG---ATVGYGFAEYETPDFATRAVRQLN--N-LKLDKQHT
LLFNLFSDFEKLENLKEEYEEPKDIEL--------------------PKIENMRQWLEDP
----RAVDQYV-IRF--GDRTEIYWNEQK--------GAQKAELE--YGRDNWT---ESW
VAWSPLGTYLT-TIHRQ-----GVALWGGPS-----------------------------
------------WSRIVRFQHPAVEVVEFSPQENYLVTFS-------------PQFV--E
K-DNAKDPKAVIVWDVRTGRKLRGFING-----------KSP-------------FRWSP
DDRFVARLGE--DV------------VSVYETPH--MGLH------QKQSLKV-PGV-VD
FAWSPS--------------------------QNVLAYFVP--EQ-GTRAARVALVEFPS
R-------KVIRQKNLFNVADAKLHWQK-DGRFLCVKVDR----TSKSKK----------
-----TIFTNFELFRMKEK---EIPIDVL-EMKD--RIVAFAWEPKGKRFCVIHG-----
------EGSRADISFYEMK---------------KK-GVKFIVKLEKKPANSIFWSPRGR
HVVLAGMRN-----LNGQLEFYDVE--------------AKESMAVDEHFMASSVEWDPT
GRFVVTSVSAW---RQK--LETGMNLYTFHGQKVHSVLRDMFYQLVWRPRPPSLLSHTTE
Q--HIQANLDEYIEGIKESDAHEADAVKIADRKKRADQIAAFAAKVEAALKVYQAAK---
-DKRIAV------YG------------------------------------
>MayoBSH0
------------------------------------------------------------
------------------------------------------------------------
--------------------------------------------------ELKKELNS--
----PPPQENRSTENVVVVDGLPKV-PE-SKLSKLIRL-VEKVF-G-KC-----GT-IV-
-----PGGCHLP----CN-AG---KTTGCAFIEFEHPRMAHEAVEKVN--M-YALDKKHT
LHVNPFAVFAALDKVTEEYQPPATADL--------------------KNRNNLRGWLMDP
----KFRDQYV-IRH--GELTELYWNDP----------QRKPQHF--DQRRLWT---EAY
CLWSPHGSYLA-TIHEQ-----GVMLWGGEKDSGESHSTPAAAASTSAAGSSSTAAIGTP
AASKKPRDTTKPLDTVMRFQHPGVKLIDFSPCERYLITFS-------------PQFQ--E
HGDNPKAPRCVVVWDVRTGQRLRGFMGV-----------PKM---------MWPHFTWSP
DGNYLVARNE--QG------------LAIYEAPS--MQLL------NQRTHAI-KNL-RD
FCWSPT--------------------------DNFIAYWVP--SE-GSVPARVSMFSVPW
F-------KEVRSKTLYNVVDCKLNWHP-QGDFLCVKVER----HTKSKK----------
-----STYTNFELFRMRDR---NIPIEVL-EYKD--QIYAFAWEPRGTRFAICHG-----
------QLTRPDITFHDMG---------------TS-KLVKLTTLEKTNTNHLFWSPAGR
TILLAGMRS-----MDGHLVFYDVE--------------TATTMAEDDHFGLSGVCWDPS
GRFVVTFVSAAF--GER--MENGYSLYSFQGKLLQKVLKDQFFQFLWRPRPPTLLTPEQE
T--EIQKNLRQITKQFQRQEREQRLALLKELEAGREALRSTFRAWQQRCRDLYNETA---
-SQRKAL------WGDA-FVDEEDN--------------------------
>TricAmI7
------------------------------------------------------------
------------------------------------------------------------
------------------------------------------------------------
------------------------------------------------------------
------------------------------------------------------------
------------------------------------------------------------
------------------------------------------------------------
------------------------------------------------------------
------------------------------------------------------------
------------------------------------------------------------
--------------------------------------------------------V-QS
FTFCTS--------------------------KPLISCFVP--EM-GSAAARVILVSLPT
K-------AVVCRKNLVQVQTCRMHWNK-GGDYLCCKVDR----SKKKGG----------
-----RVFTTFEIFRANDR---GIPTETK-EFEQTCHVIAFAFEPKGHRFAIIHQ-----
----KEGQTRPSVTFYTMLVKEKHGK-------IRK-RLTEIITLENRSVNHLFWSPQGS
NIVMAGFGK-----FNGNLEFYNLD--------------MQELMSQEEHYMATDIVWDPS
GRIVMSYVSYW---QRT--SENGYYCWTFRGQLVEKKMLEKLYQLSWRPRPPTLLGPKXL
Q--KIEKDFSKISDRLAEEDTDRSGAVAARTNLKNAEEKKEFLKFMAQKEAEXRAQA---
-ERRKRL------RGCD-SDD------------------------------
>Neopaest
------------------------------------------------------------
------------------------------------------------------------
------------------------------------------------------------
-----------GFAHVVVVDNVPVI-PE-SKLEKLIGV-LRKVV-G-KQCG-SNNP-LR-
-----PDGIHIP----FNKP----KSCGFAFLEFQNEDKARLAAQALN--G-HSLDKSHT
FRAHLYNELEELTNVPEVFQPEQHEDF--------------------QPKEVLRSWLLDP
----RPLDQYS-INY--GDNTEIYWNEP----------SRQPDPI--KKRVKWT---DRF
VTWSPLGTYFV-TVHPQ-----GVQLWGGES-----------------------------
------------FSRILRLPHTEVSFIHFSPNENYLMTFS-------------PYLQ--E
N-ENPKDPQSIIIWDVRTGKSRRGFSSV-----------GTA----------WPEFGWSH
DDKYFARLTP--ETKDENGKVTQKSCIRIYEAST--MSLL------GGKAL-F-TGA-KD
FCWSPT--------------------------DNVMSLWFP--ES-DNNPARVVLVSIPS
R-------KEIVSKSLFNVSDCRMHWQG-AGDYLCVKVDR----HTKTKK----------
-----STYTNFELFKLRSK---NVPIEVL-EHKE--TILAFAWEPTGSRFAIIHS-----
----ANPSQKLDVTFYDLT---------------ED-GVVTLKTLEKRPASHLFWAPQGG
FILLAGLRS----ADGGHLEFYNVN--------------DLETMATEDHFGCSHIVWDPT
GRYVTTSISSWT--NQQ--MENGYNIWTFQGKLIHKVLKDRFYQFAWRPRPPTLLSKEKE
T--YIKTHLKEYSSRFIREEHEEKQKALKELQEKRDSVLNEFAAWMATCKADYESTR---
-EARREL------WGGE-ASD------------------------------
>Paraatla
------------------------------------------------------------
------------------------------------------------------------
------------------------------------------------IQQLENQLQK--
----PEVEPPKGFENVVVLDGLPTI-PK-EKMDRLKGV-LKKTF-F-KD-----------
-----QEEIHMV----FDENHS--QTTSFAFIEYSSPESAEIGVENMN--G-VRLDKAHK
FSTNLYSELEDLTSISEEFNKPDPQDS--------------------KMQENLRSWLLDP
----RPIDQYC-INF--SDMTEIYWNEP----------QRQPEPL--YSRQKWT---DMF
VSWSPLGTYMV-TVHPQ-----GVQLWGGEK-----------------------------
------------WGLVHQLVHEGVALIHFSPCENFLMTLS-------------TKYK--E
N-DNPKDPKAIVVWDVRTGKKRRCFESA-----------EKA---------LWPEFRWSH
DDKYFARQAP--HA------------ISIYESSS--MGLL------EKKSLKC-PGV-RE
FHWSPT--------------------------DNVISCWFP--ES-GNSPARVVLYSIPS
R-------KELVSKSLYNVSECHMHWQG-AGDYLCVKVDR----HTKTKK----------
-----STYTNFELFRMRSK---NIPVEVL-ELKD--TIMAFAWEPNGHRFAVIHT-----
----TSSNQRPDVTFYEMR---------------PDGGVRTLKTLEKRQASHLFWSPVGG
FILLVGLRS----GDSGRLEFYNVN--------------DLETMATEDHFGCSHIAWDPT
GRFVCTSVSCWA--HQQ--MENGYNIWSFQGKLIHKMLKDRFYQFLWRPRPPSLLSKEKE
E--HIRLHIKEYSQRIAKEEQEEKMKALRELEDKRNRVLREYSSWADDNAHFYEDSR---
-STRREL------WAGV-ASD------------------------------
>VexiDIVA
------------------------------------------------------------
------------------------------------------------------------
---------------------------------ADEE-----------LAAIDALLNE--
----SDTGLDECMSNIVVVDGLPIV-PE-AKKQKLLKF-IYGHL-T-KA-----GK-LMG
NSPLGWKGISMP----LDEKTG--KSYGFAFVEYLDEANARAAVTKLN--N-LAITKKQV
LRANLWDDFERYEQLKEEYEPPQPKPF--------------------QERGNIKSWLLEK
----RATDQYV-VRY--EDNTDVYWNEA----------NKKPTLV--RSQRHWA---ETY
VAWSPLGSYLV-TFHKQ-----GLILWGGPE-----------------------------
------------WKKIMRFSHQGVKMIQFSPQEKYLLTYS-------------PHFH--T
K-DSAQNPRTFMLFNVLTGQCIRAFPGK-----------GVPQG-------VWPVFQFSG
DDQFLSRRTS--KG------------VGVHKTSD--GAMLLDPATNKPRSIEI-DRL-DQ
FKFCPS------------------------AKHTCFAAYIP--EQ-DPVPARVAIIEVPS
R-------RELHSRQVFQVSQCSMQWNP-SGDYLGVKFVR----QTRTKK----------
-----FSSTVLEVFNMKTKRKGTLAVDSM-ELKD--HVFAFAWEPHGTRFAIIHAP----
----NPITNRPNVSFYKIT--------------PRK-GIQLLKTIEKRQVNHIFWSPKGR
FIVLAGLGK-----LNGHMEFFDAD--------------NMETMGEADHFSTTDVAWSPC
GRFVTTVVSAW---HHS--METGYKVWTFNGRLVHELIKTRFFQLVWRPRPPTLLSAKKV
K--DIEQNLDRYKEKYEQEDKERKRRIQLEIQTKRDQAMQAWRKIEQEKAKEYAANA---
-EKRKKI------WGFDIDQQEKDN--WVEIEKIVEEVIDV-QEQFI----
>Endozona
------------------------------------------------------------
------------------------------------------------------------
----------------------------------D-------------APSEYEMLGE--
----PEVMMEKGYHKIIVVDNLPPV-AK-DRYDRLLTV-LKKIF-A-AF-----PI-VD-
--------ITMP----SGEDG---KTFGFAFIELANESSAEAAVKQVN--D-YKLDKNYT
LRVNSFEEFAKMDKLSDEFVPVETVNY--------------------QPPMDLYTWLLDP
----NFRDQFF-CRF--DDQSEISWFNRN---------EKKPERC--IRKPNMT---TTF
LVWSPYGTYLG-GFLKQ-----GVVLWGGAD-----------------------------
-----------TWHYIKKLSHPGVKIMDFSPREGFLVTFS-------------PEPLPID
S-SDDKDRHFVAIWDVATGEIRRTFSIL-----------KDDN-----GNVIWPAFQWSH
DEKYFARLTA--DG------------ILIYESST--FKAI------KGGGIKV-ANI-RE
FSWSPA--------------------------DNIIACWIP--EN-GNIPAKIQMIEVPS
G-------KTVRAHNLFQVSECKLHWQS-KGEFLCAKVDR----HGKNKK----------
-----QTCTNFELYRMKEK---GIPVDVL-TLDD--KVLAFAWEPSGTRFAIIHVPF---
---TANSGTKTSVSFYNMGKA-------------NE-KFSRLATLEKRPANLLFWSPTGR
FIVLAGFGA-----FGGSLEFYDSH--------------ENDTLQTGTHTMASQLEWDPS
GRYISSIVSYW---RHQSSLENGFTIWDFQGRELLHVSREKFYQLVWRPRPPAILPETKI
T--EIRANLTAYSKKAKAADAKRLGELFEQRNKVKEEQRKAFLEAREKMRSELKADR---
-EKIKG---------------------------------------------
>StygNOMA
------------------------------------------------------------
------------------------------------------------------------
-------------------------AHSDHDDDRDDDDMLDDEEALGLDLDNDPEILELQ
SKIRPLPPQEKGFAHVVVVDGLPRI-TL-DKLEKLQRL-IQKIL-S-QV-----GP-LA-
-----NDWIYMPVHTDSKDEN---MTKGYAFCSYQNPESARVAVQKFD--G-ADFDRQHK
LRVCLLDDYHRMIEVSEEYVAPDMKEK--------------------DEKMNLWSWLVDD
RC-VLGADQFA-VRV--ADETQVFWHDAK--------DANKPEPT--ISRKNWT---ESY
VVWSPLGTYLT-TLHQQ-----GVIIWGKAG-----------------------------
------------FERLMQLQHSGVKLVEYSPCEKYLVTFS-------------PQFA--E
N-DNPQSPKCVCVWDVKTGKNLRGFPGS-----------TQN---------PWPFFKWSH
DDKYLACCDP--SKG----------IVRIYEVPS--MTLL------NGKSIKI-PGV-KD
IFWSPS--------------------------ENIITYWTP--EY-DNTPARVSLVEVPS
F-------KELRSKNLFNVNDCKIHWQN-KGDFLCVKVDR------KHKK----------
-----TTYTNFELFRMRER---DVPIDVL-EMRD--TILAFAWEPNGGRFAIIHS-----
----DGTGPKPDVSIYQLI---------------NN-KVELIVKLEKRPANHLFWSPQGT
YLIVAGMKN-----FHGALEFINTS--------------DGETLRQDEHSGCTDVEWDPT
GRYVVSFVSAW---RNK--LETGFWVWTCQGKLLHKIMKDRFYQLLWRPRPPVMLTKEKI
A--EIKACLSKYSKQYNIQDMQQRDAQKEEERQRRQRLRVEFEKYLAAKAAEVAATR---
-KARRAM------RKLQYDSDDDSL--FVMEEEYVEELVDT-TEEIL----
>Cochminu
------------------------------------------------------------
------------------------------------------------------------
------------------------------------------------------------
------------------------------------------------------------
------------------------------------------------------------
------------------------------------------------------------
------------------------------------------------------------
------------------------------------------------------------
------------------------------------------------------------
------------------------------------------------------------
------------------------------------------------------------
------------------------------------------------------------
------------------------------------------------------------
------------------------------------------------------------
------------------------------------------------------------
---------------------------------------------------CTSISWDPT
GRFFISGVSLY---DIN--TENGFFLWSFDGNFSKKFIKIPSWEYIWRPRPPTILTNEME
K--KSKKNYDTYVQRYRDEDNL--------------------------------------
---------------------------------------------------
>Vannrobu
------------------------------------------------------------
------------------------------------------------------------
------------------------------------------------IKELEKKLRK--
----EPGPMSTSLDTVIVVDCLPVV-GT-DKLEKLKNV-LKRTF-G-AC-----AE-IQI
----ETSAISMP----MDQKTK--KTFGYAFVELNSLDEVSRALTKMN--E-YKLDKRHI
LIVNRFSEFERMDNVSEDYVPPNVPDY--------------------KPKDNLKWWLSDR
------REQYA-IMY--AKETEIYWHEPI---------KPQPELI--IKKTVNE---PYL
FQWSTFGSYFALVIRGH-----RVILRAGXK-----------------------------
------------WSLVHNYDHHGVDNVIFSSTEKYLTTFL-------------SE-----
--KASNDKEFFTIWDIESGKKLRSFSKG-------------------------AFFKWSH
DDKYFARMSE--NK------------ISIYETPS--CALL------EKKSLAI-PXV-VD
FEWSPV--------------------------KNVIAIFIA--GQ-TNTPSFLSLIEVPS
R-------RELYRKSLFSVESCTMTWQS-EGKYLCLQVNR----YTKSKK----------
-----AIVTSFEIFNLEAK---IVTTEIL-LMKD--TVKLFAWEPNGSRFGVIHG-----
----EADSPIVNVSFYQIG---------------KK-KLEHKNTLEKRAAQRLFWSPRGS
YLVIGG--------KNGSLEFYNAA--------------MNETMSESDHYMVSALKWDPT
GRYVCTYVSAW---KMQ--LENGYVIRTFKGDVVHKVLKDQFYDFQWRPRPPTLLTKEKE
A--AIRKNLKVYAAKYKEEDAGLLGVIVNAKYKEKQRLLQEYAERMKQYKENYAAQR---
-DERARL------RDGV-YSD------------------------------
>Luaphula
------------------------------------------------------------
------------------------------------------------------------
------------------------------------------------------------
------------FPTVLVIDHLPVV-TS-DKYAKLQVV-MQRLY-P-QN--------VV-
-------QMDIP----QDSSG---TTVGFAFVEFTTPTAATEAFNRTN--G-YKLDRSHV
FKVNYLDELSDYESLDEVFTPAELPPF--------------------KPKENLLWWLAET
E--SRARDQFV-TKY--ADMTEVYWNDG----------RKRSDPI--LKKKLMT---ETY
VQWSPYGTYLA-SFHQE-----GIILWGGPN-----------------------------
------------WDKVVRFRHPGVKLLDFSPKENYLVTIS-------------TQFQ--N
N-DNPKDPQCIIVWDVRSGRKLRGFLGNPG--------AAAG------APPAWPVFRWSH
DEKYFARHGE--DA------------ISVYETPS--MGML------QNKSIKL-PGVSRD
FEWSPT--------------------------DNIIACWIP--EI-EGKPAAVQLIDIPS
R-------NLRRSHNLFKVQECHLHWSP-TGDYLCVKVDR-----IAGKK----------
-----TINTSFELCRLRDK---AVAIEPL-PMTD--NVVAFAWEPKGHRFAVVHG-----
-----ASASKLDVSFYTME---------------GK-KHSLIKKLEKRTVNHLFWSPRGG
VIILAGIGT----SMGGYLEFLQAD--------------DMETMRTDAHHMLTDVAWDPT
GRYVVTSTSHW---RHQ--LDNGYTMWTFQGKQLWHVTRDKFYQFLWRPRPPSLLPIEKQ
K--EIEKKLRDYSSKYRKEDVKKRRAVYEAWKQRRDAQRDAFYALKQQRLEERNKDK---
-AARVKL------CSGY-DSD------------------------------
>Protarac
ME----------------------------------------------------------
------------------------------------------------------------
---------------------VITHRISDYDDEGD-------------FPDEYQLLGE--
----EPVTLETKFPAVLVVDNLPIV-ASEDKFSKLKVV-MTRLY-A-QN--------VV-
-------QIDIP----RDASG---STVGFAFIEFTSVSAAQEALNRTN--N-YKLDRSHV
FRVNFFDDFSLYDKLEDTFVPEELPPF--------------------KPKENLLWWLAET
E--GRARDQYV-IKH--ADMTEIYWNDG----------RKRSEPI--LKKKLMT---ETY
VQWSPFGRYLA-SFHQE-----GVILWGGPN-----------------------------
------------WDKIVRFRHPGVKLLDFSPKENYLVTIS-------------NQYQ--N
N-DNPQDPQCIIVWDVRSGRKMRGFLGN-----------KEG------GMPAWPVFKWSH
DEKFFARHSE--DT------------ISVYETPG--MNML------QNKSLKI-PDV-RD
FDWSPT--------------------------DNMIACWVP--EA-QGKPASVQIIDLPS
R-------NVRRTHNLFKVQECHLHWSP-TGDYLCIKVDR-----TATKK----------
-----VTTTSFELCRMRDK---TVAIETL-QINDP-HVLAFAWEPKGHRFAIVHG-----
-----ESASRPDVSFYTME---------------GK-KHQLLKKLEKRTVNNLFWSPRGG
QLILAGIGS----SMGGYLEFFNVD--------------DMETMRSDSHHMLTDVAWDPT
GRYVLTSTSHW---RVQ--LDTGFSLWTFQGKQLWHVTRDKFYQILWRPRPPSLLPVEKQ
K--EIEKKLKEYSNKYRKEDLRKKRAVQEAWKQRRQAQKDDFYKLKLKRLEERKADK---
-ALRVKL------EGDS-DD-------------------------------
>PhysTSA
------------------------------------------------------------
------------------------------------------------------------
--------------------------------------------------DIEDLLGE--
----PEAYLDTSFANVLVVDNLPVV-DE-TKYAKLANV-INRIF-T-NF-----GE-LA-
-----QDGLYMP----FDDSK---MTQGFAFVEYTNKEAAEKALAQTN--G-YKLDKSHI
FKVTRFDDFKKYDQVPDEYTPPKVEPF--------------------QPKDDLMGWLLDD
RT-LHAVDQFV-VRQ--GDLTEVYWNDPK---------AGKPEVVDSASRANWT---ETY
VLWSPLGTYLS-TFHRQ-----GVQLWGGEK-----------------------------
------------WTKQARFPHNGVKLIEFSPNELFIVTFS-------------PQYQ--E
N-DDPKDPKCVIIWDVRTGAKLRGFTAA-----------TTAT-----GNIVWPAFQWSH
DDKYFARIGE--DL------------ISVYETPS--MSLL------DKQSLKV-PGV-KD
FCWSPK--------------------------QNIISYIVPERES-GNTPAKVVLVEIPS
R-------KELRQKNLFNVTDCKMHWQS-AGKYLSVKIDR----HTKNKK----------
-----KTFVNFELFRVLEK---DIPIENL-ELKD--PVQAFSWEPKGDRFAIIHG-----
-----ENLAKPDISFYQMS---------------GK-KYELLKTLEKKTANHLFWSPRGG
FIVLAGLRN-----LNGALEFYNVN--------------ELESMGTDEHMMCTNVDWDPS
GRFVTTTVSSW---HHQ--LDTGYNLYTFNGKLLYKVLKDRFSQFLWRPRPRDLLSAAQL
E--EIKRNFPTYQKRYEEEDRIERDKIALLEQEKRNNLRAQFYKLIDERKAEREAQ----
---------------------------------------------------
>Protpyro
------------------------------------------------------------
------------------------------------------------------------
------------------------------------------------------VLGE--
----APVQLDKSFASTIIVDNLPVI-GG-DKFSKLLGV-VTTIY-S-QI---SGGA-IV-
-------EVCMP----VDEKG---DTKGYAFIEFSTVEAARNAVQQTN--G-YKLDRAHI
FRVNFFEDFQVYDKVTDTFQPIEMPSY--------------------KPKENLRWWLIEE
P--GQARDQFA-LRY--ADMTEIFWSEG----------KKKLDTH--FRKKDMT---ETY
VTWSPHGTYLG-TFHRQ-----GVILWGTEK-----------------------------
------------WDKIMRFQHAGVKLLDFSPRENYLVTFS-------------TQLA--Q
N-DNPKDPQGVVVWDVHTGLKKRGFVGS-----------KEM---------TWPAFKWSH
DEKYFARLST--DT------------ISIYETPS--MNLL------DKKSLSI-PGV-KE
FQWSPS--------------------------NNVIACYVPGQDV-GDKPARVLLIDIPS
R-------KIVRSHNLFKVIDCSLHWQS-AGDYLCVKVEK-----KATKK----------
-----TTTTNFELYRMREK---DVPVEAV-DVKG--KVEAFAWEPQGHRFAVIHSP----
----EERGSRNDISFYTTRGP-------------SG-KAALLKVLEKRQANHVFWSPRGR
LAVLAGFGA----SSNGLLEFYNVD--------------ELESMRTDQHPMASELQWDPS
GRFIATSSTYWA--HPQ--ADNGFVIWTFQGKRLTNATKDKFFQFLWRPRPPTLLGKEKQ
K--EVEKNLRHYATKYRKQDLARKKAAWEAFVAKRRREREAWHAARQQRLAEREAEK---
-AVRAKL------RGGI-DSDDEEI--WDEVEEQVEELLEE---EV-----
>PellCATA
------------------------------------------------------------
------------------------------------------------------------
-------------------------------------------------------LKE--
----RPVVPKTTFSEVVVVDNLPIV-GK-AKLKKLERV-ITRLF-G-QF-----GK-FVG
-------SPMIP----FNEEGT--KTLGYTFIEYRTAEAAKQAIENIN--E-YPLDKQHI
LQVCSFDDFSKLD---EKVVP--LKEW--------------------ELPKDLSYWLFDK
----DSRDQYL-IRY--DTTGELYWNEKH---------VEKPRPT--IKKRDITTVVDCE
MLWSPYGRYLA-TFHAQ-----GVSIIAGKD-----------------------------
------------WSNPIKFHHPGVRLVDFSPQEKYLVTCS-------------PRLE---
---------TLIIWDLRTGEKLFQEQSN-----------PND---------MWPAIKWNF
DEEMFGILRD--GK------------IFVFETKT--MMLN------GGKPFNI-SNV-QN
FSWSPK--------------------------DNKIVCWTP--AVDKNTPARIMMISMPD
R-------KLIRSHNLFQVEDCRLIWHN-TGEFLFVKVDR----LNKKKK----------
-----KL-----------------------------------------------------
------------------------------------------------------------
------------------------------------------------------------
------------------------------------------------------------
------------------------------------------------------------
---------------------------------------------------
>ClydYONA
------------------------------------------------------------
------------------------------------------------------------
------------------------------------------------------------
-----EVQLDESFDTVIVIDNLPVV-PP-KKLEKLRQV-VAKVC-G-AC-----GT-VQG
----GAEGVHMP----VDDDG---QSMGFAFVEYSAVDEAVTAMRKLD--G-YVLGKEST
FRVTSYNDFEAVKEVEDEYVEKEFKEY--------------------QPKFNPRWWLKEA
----PPRDQYV-IGY--DEMTEVHWNEA----------MRKPEPC--YSRKRWT---ESF
VIWSPHGTYIA-TMHMQ-----GIILWAGKD-----------------------------
------------WANVARFEHPNVKLIDFSPCENFLVTFS-------------PP----E
E-HAPKDAKTVIVWDIRSGKKLREFAPT-----------PAP----------WPMFRWSH
DDKYLARISK--SGH----------NVAVYDSST--LELL------GKKPLQF-RDV-RE
IFFSPT--------------------------DNILSVSVP--EQ-GDTPARVQLVSVPS
M-------KEVRSKTLFNVVSCNIHWHP-DGDYLAVKVDR-----LKSKK----------
-----QKVSNFELFRMREN---DIPIETL-EITD--QVLAFAWEPKGIRFGIIHS-----
----AGQTNRNKVSFYKMG---------------KK-KVQLIKTLENKPVNMLLWAPNGH
YLVMAGLGS-----LGGVLDFFHAD--------------LMATMGTGDHVMATDLAWDPS
GQFLCTHVSAW---RHK--LENGYNIYSFRGDQLHKILKGGLYQFLWRPRPPTLLTAEKR
K--EIKDNLKEISKEYRKDEEDVLDVHMREDREKRIRQHEEFLETVERWKRTWEEQE---
-ADRLAL------RGG-----------------------------------
>GoceYONA
------------------------------------------------------------
------------------------------------------------------------
--------------------------IEDLDEEAD-------------YPDEYARLGE--
----APVELEKGWSKVIVVDNLPII-PE-SKHDKLLSV-IRKIY-T-QI-----GP-VV-
------DPIVMP----KDDKG---NTLGFAIIEFQTKQAAETAIKQTE--G-YKLDKQHI
FRVNSYEDFEKYDKMGAEFKPIEMPPY--------------------QPKDNVMYWLLDE
----ASRDQYV-IRY--DDVTEVFWNNRH---------DAKPESV--YKRKEMT---QTY
LVWSPYGTYLG-SFHKQ-----GVILWGGPQ-----------------------------
------------WSKLKRFSHQGVILMDFSPKENYLVTLS-------------NDFP---
N-EDPKNPKSIMIWDVRSGVPKRPFAIA-----------KDQPS-------QWPVFLWSH
DEKYFARLTG--GV------------ITVYETPS--MKAV------GGKPLPY-TNI-KE
FSWSPS--------------------------DNYIACWTP--ES-GNTPARILLIEMPS
M-------KILRSHNIFQVTDCKLRWQN-RGDYLCAAVDR----HTKSKK----------
-----NQFTNFELYRLREK---NVPVDLI-EIKE--QIIAFAWEPTGNRFAVIHT-----
------TSTRHSVSFYSMKGV-------------GE-KCVMLNTLEKRQANHLFWSPQGR
FIVLAGFGN-----FAGMLEFYDVQ--------------EQESMRTDQHTMVTALEWDPT
GRYVSTGVSYW---RHQ--LENGYTIWTFQGKEILHVSKEKFCLLAWRPRPPSVLPKQRL
K--EIANSLPQISKKFKADDERKEREMLEAKKNLRTEKRNKFNELRQTRQAEIEADR---
-EKLRKL------LGKV-WVEEEDQ--WEELEEDVEELQGEVTTEILDS--
>Undascha
------------------------------------------------------------
------------------------------------------------------------
--------------------------------------------------ELESQLLK--
----EPIPVPTTLDTVIIVDCLPVV-GP-DKLEKLKKV-VKRAF-T-VN-----AK-ITI
----DPDKIHMP----MDNTTK--KTFGYAFVELNSLEEVSEALTKMD--Q-YKLDKKHI
FIVNRFSDIERMEEINEKYEPPAVPEY--------------------KPKPNLRWWLSDR
------REQYA-IMY--AKETEVYWHEPI---------KPQPELI--TKKSMAD---YFN
FQWSTYGSYYSIIVRGG-----RVLLLGGPE-----------------------------
------------WKVIHTFDHHGVESVLFSPQERFLTTYL-------------SE-----
--KVPNDKEFFTFWDISTGKKLRSFPRG-------------------------NFFKWSH
DDKYFARMTE--NK------------ISIYEAPS--CNLL------EKKSLAI-ANV-ES
FEWSPS--------------------------KNVISIFIQ--GQ-NNTPSFLSLIEIPS
R-------RELYRKSLFSVKNCTMTWQS-EGRFLCLQVDR----FKKNKK----------
-----AIITSFEIFNLEAK---IVTTEIL-TMKD--TVKLFAWEPNGTRFGIIHG-----
----PLDSPIVSVSFYQIS---------------KK-KLELKNTLEKRAAQKLFWSPRGS
YLVIGG--------KNGSLEFYNAA--------------MNEVMSESDHYMVSNLYWDPT
GRYVCTFVSAW---KMQ--LENGYVIRTFKGDVVHKVLKDQFYDFQWRPRPPSLLSKEKE
A--EIRKNLKNYAAKYKEEDDGLIGVIVDAKYKEQQRLLQEYAERMRAYAEQYQRER---
-EDRIRI------RGVA-SDDESD---FVEVESFEERVVD-----------
>Thecquad
------------------------------------------------------------
------------------------------------------------------------
------------------------------------------------------------
-----EISMEIGFSNVVIIDHMPIV-PP-EKIQKLQAI-ILKIF-A-RA-----GT-FR-
-----EDGFYMP----FDETKN--ETLGFGFLEYTDPKSASKAVETLN--R-TKLDKQHI
LMVNYYEDLKKYESIPDEYVAPQAKEH--------------------EER-DLNWWLYDK
T--HLTDDQYI-FRQ--GDETEIYWNKPK-----------RPVLI--YKKKNWT---DSY
LMWSPLGTYLA-TLRIQ-----GITLWGGPN-----------------------------
------------WQKISNFQHPGVKLIDFSPKEQYLISFS-------------PPSR---
--ELDKNQECLIIWDIKSEKKLRGFPGD-----------SSG----------WPVFKWSF
DGKYFARISQ--DQ------------ISVYEAPS--MTLL------DKKSIKI-PNV-KD
FCWSPT--------------------------QHIISCYVP--ES-GNNPARVVLYEIPS
K-------KELRTTNVFNVKDCKMHWQD-KGEYLCLKIDR----FTKTKK----------
-----STSPYFEIFFMKEK---GIPVQGL-EVKN--KIVAFAWEPKGTRFVFIHT-----
----NETSVRTDISFYSLE---------------GG-KIVLLKTLEKKQANHLFWSPRGE
YIVLAGLKS----PYNGALEFFSVS--------------KLETLSTNEHHAASEIEWDPS
GRFVVTSSSSWSPTQYS--SDSGYNMWTFYGKLLSKNMIEKFNQFMWRPRPPSLLTEEQE
K--DIKINFRTISAKFKSEEAKRREEALKERKLYRQKQKKDFEDYITRKKKESEEEQ---
-KRREK---------------------------------------------
>Vermanta
------------------------------------------------------------
------------------------------------------------------------
------------------------------------------------------------
------------LNNIVVVDNLPIA-KDATKIAKLTVV-LKKIF-G-NQ---KIGA-LT-
-----DPGIILP----TNEAG---HTLGYAFVVYAVPEAADRAVEKLN--G-YLLPKTHV
FAVNKFSDFEKLAAVPAEYEAPEAKDY--------------------VERENLKWWLLNA
K-----SDQFV-TRY--QDETEVLNHAA----------GRKPESV--YKRQRWT---DTY
VRWSPQGSYLA-TFHQL-----GIMLWGGES-----------------------------
------------WGKLVRLPHKGVKLIDFSPCERYIVSLS-------------DQYQ--D
K-DDPADPNFVCVWDVKSGKKLRGFEYD-----------KSQAR-------VWPLFKWSP
DGNFLARQGE--DK------------ISVFQTPE--MGLL------DKKSLAI-PHI-KD
FCWSPT--------------------------DNVISAWVP--EF-ADNPARVILTEIPS
R-------KEIRQKTLYHVSSCEMHWQA-HGDYLCVKVDR----HTKSKK----------
-----TTYVNFELFSIRVK---EIPVESF-EMKD--QINAFAWEPNGSRFAIIHS-----
-----DGGPRPHVTIWDLT---------------RE-KLEKLVTLEKRPASHLFWSPIGT
TLVVAGFKN-----LNGALEFYNVD--------------TQTTMSNQEHCLATELHWEPS
GRSCATVASAWV--HPQ--LENGYNIWTYTGKLQHKHISNSFYQLLWRPRPKSLLTEEQK
A--DIKKNVRQYAAKYRAEDMTEQDAAKIKERAARSSQLESFHALLDEMRAQRAREK---
-PQRISI------RGGQ-DSD------------------------------
>ParvMONO
------------------------------------------------------------
------------------------------------------------------------
------------------------------------------------------------
---------EEGWERFIYCDNIPVV-PE-GKLAKLQSVLQKKVF-G-KV-----GA-LA-
-----KGGLVIP----VEGG----KTLGFCVVEYVEASSARKALKSLD--G-LKLDAKHT
FKVTPYSAVVESDAVPEEFEVSEVK---------------I------AERPLLKHWLLDS
----RGIDQLM-LHV--GERMELAWNTVDYRLGWNDPAQRSLEPY--VQKAQFP---MKF
ATWSPSGKFLA-TVHGA-----GVALWGGPADN---------------------------
------------FVNVLKCDHKGVERLAFSPAERFLVTVSTAG----------PKGKKGA
A-PPADAPRTVIIHSVDTGRRIKVFEGL-----------RSN---------DWPVFKFAH
DDSWFAGLGK--NK------------IRVFDTDT--FELQ------GGKPIKV-PGV-HS
FSVSPA--------------------------GPLVAYYVP--EK-ENHPAQVTIIEMPS
R-------RVVAQKSFFKVKSCHLLWHP-SGKFLCAKVDR----DNKTGK----------
-----KQFTMLVLFRADAK---NVPVEII-EYDTETLVTAFAWQPSGKRFAVIHGA----
----NNPAAKPDVSIYSMS---------------GT-QVQLAKTFAGRTCNTLLWAPTEP
FLVLANHKQ----AGGGQLEFINAV--------------LLETMGNSESATATAYYWGPR
SRFFITVSSAW---RHN--METGFFLFSFNGKLLMKSFQDRFYDLKWRPRPKSLLSTAEE
K--RIKKKMKDYSAEFLREDE---------------------------------------
---------------------------------------------------
