# Supplementary material for: Expansion of the molecular and morphological diversity of Acanthamoebidae (Centramoebida, Amoebozoa) and identification of a novel life cycle type within the group
Source: Biol Direct. 2016 Dec 28;11:69. doi: 10.1186/s13062-016-0171-0 (PMC5192571; doi:10.1186/s13062-016-0171-0)
Supplement: Additional file 3: — Bordor.325.Cent40.tgz. Phylogenomic alignment files and single gene trees for each gene included in the phylogeomic supermatrix. (TGZ 8396 kb) [file 13062_2016_171_MOESM3_ESM.tgz › Bordor.325.Cent40/unmasked-alignments/gnb2l.faa]

>AcanGEN
------------------------------------------------------------
------------------MSDSLTLKGVLRGHSGWVNSIAT----T-TENNDMILSASRD
KTLLVWNLTRD----------EDNYGQPKRALKGHSHFVNDVVISSDGQFALSASWDNTL
RLWDLNAGTTTRRFVGHSKDVLSVAFSADNRQIVSGSRDRSIKLWNTLGECKYTI---DG
E---------GAHTEWVSCVRFSPNA-------ANP----VIVSSGWDKLVKVWNLH--N
CRLRTNLRGHTGYVNTVTVSPDGSLCASGGKDGTAMLWDLNEGKHLSSL-----EGGEII
HSLVFS--PNRYWLCAATTTG-IRIWDLESKSVVAELNKNNC-------AGFFGDD---D
TPKDKNPTPISLAWSADGSTLFAGYTDSVIRVFETSL--------
>Coprcine
------------------------------------------------------------
--------------------ESLRFLGSLEGHKGWVTAIAT----S-SENPDMILTASRD
KTIIVWQLTRD----------DVSYGYPKKILHGHNHFVSDVVISSDGQFALSSSWDHTL
RLWDLNTGQTTRRFVGHTSDVLSVSFSADNRQIVSGSRDRTIKLWNTLGECKYDI----K
E---------DGHSEWVSCVRFSPNV-------MNP----VIVSCGWDKVVKVWELS--K
FKLKTNHYGHTGYINTVAVSPDGSLAASGGKDGITMLWDLNEGKHLYSL-----EAGDIV
NALVFS--PNRYWLCAATASC-VKIFDLESKSIVDELKPAY--------TDV--------
SEDARQPECVSIAWSADGQTLFAGFTDNALRVWTVTS--------
>Coprprot
------------------------------------------------------------
-------------------TDALSLRGVLRGHRGWVTAIAV----N--EDGTQVLSASRD
KTIVQWKITRG-----DGEGALSEYGVAHRALKGHGHFVEDVVLSKDGQFALSASWDGSL
RLWDLNEGKSTRRFVQHTKAATSVAFSPDNRQIVSGSKDHTIRLWNTLGECKITI----D
E-------AAQSHSDWVSCVHFSPST-------TTP----LVVSAGWDKLVKVWTITD-E
FKLKQNLAGHTGYVNAVTISPDGSLCASGGKDGTAMLWALEEGKHLYSL-----DAKDII
NALVFS--PNHFWLCAATDSG-IIIWDLESKQEVATLSKDF--------PDF------GT
STLVPSPAALSLAWSADGTTLYAGYSDNLVRVWGVS---------
>DictDisc
MEQ---------------------------------------------------------
---------------QKAPQVTYLEVGSLVGHNGFVTSIAV----S-PENPDTIISSSRD
KTVMVWQLTPT-----D----ATSPGKAHRSLKGHSHFVQDVVISHDGQFALSGSWDNTL
RLWDITKGVSTRLFKGHTQDVMSVAFSSDNRQIISGSRDATIKVWNTLGECKFTL---EG
P---------EAHQDWVSCIRFSPNT---------P----TIVSGSWDNKVKIWDIK--S
FKCNHTLTDHTGYVNTVTISPDGSLCASGGKDTFACLWELSSGKPLYKL-----EARNTI
NALAFS--PNKYWLSAATDDK-IIIWDLLTKQVLAEIVPEV--------KEQAFDSKKKK
ESKPKAPACLSLAWSADGSVLYAGYNDGLIRVYKSSSQ-------
>Entahist
M-----------------------------------------------------------
-----------------SAGLAFELKSTLEGHNGAVTSIAV----A-ATKPDVLVSGSRD
KTLMVWKVDTN-----SE--AQAETILPTKSLHGHSHFISDLVLSNDGQFAISSSWDHTL
RLWDLTKMESVRRFVGHEGDVMSVAFSADNTKIISGGRDKTIKLWNTVGKCVASV----K
T---------DSHSEWVSCVRFVPNA-------KGN----KFVSAGWDNQVKTWTLDQ-S
CKLESTITHHTGFINTVAFSPDGSIMATAGKDGNIAMWTLNNGTGLYEFLYDV-PVNCQV
YQIVFAENPEQYTLLAATELGVVAIKDKEIKAF---------------------------
---TKTSACMSICLSATKDVIFTGHVDKKIRMWKVGVASTIKATN
>Filanola
------------------------------------------------------------
------------------MTETISLRGVLKGHAGWVTCLAT----S-PENPDMVVSGSRD
KTLLVWNITRE-----S----EQNYGVPRKSLKGHGHFVQDLVISFDGQFALSGSWDGTL
RLWDLNYGTTTRRFVGHSKDVLSVAFSADNRQIVSASRDKTIKLWNTLGECKYTI----E
E---------NGHSDWVSCVRFSPNT-------QNP----IIVSGGWDKTVKVWNLT--N
CKLRSNLTGHTGYINTVTVSPDGSLCASGGRDGTARLWDLNEGKHLYSL-----DANDTI
NSLVFS--PTRYWLCAGTDSG-IKIWNLETKELVADLRNTGQ-------PEF-------Q
GKTKQNPAAISLAWSADGTTLFAGYTDNNIRVWEVGR--------
>FontBI
------------------------------------------------------------
------------------MSDSLIFRGTLEGHSDWVTAISV----F-PNDANKLITSSRD
KTLIIWELTRE----------EESFGLPTKSLKGHSHFVSDVAVSSDGQFALSASWDKTI
RLWNLALGETSQTFIGHTGDVLSVAFSADDRQIISGSRDSQVKVWNTRGENKFTL----T
E---------NGHTDWVNCVRFIPPS-------ADPKAPVCFISASADKTVRTWNMN--T
LQIRFNQKGHNGGVNTVAVSPDGSLVASGGKDCQAMLWDQNDAKHLYSL-----DSSEPI
NALAFC--PNRYWLVAAAGSS-IKVWDLATQDLLLDMTPQF--------ANL--------
GKRSIAPQAVSLAWSNDGELLFVGYTDNLVRVYSVSSS-------
>HomoSapi
MPCNFPLPFALHGAAILSRNVSWGSPFCMVERVFPVPAGGFSLSLSLQGGGRRGCGASFS
KPSSAILVAAATHALAAAMTEQMTLRGTLKGHNGWVTQIAT----T-PQFPDMILSASRD
KTIIMWKLTRD----------ETNYGIPQRALRGHSHFVSDVVISSDGQFALSGSWDGTL
RLWDLTTGTTTRRFVGHTKDVLSVAFSSDNRQIVSGSRDKTIKLWNTLGVCKYTV----Q
D---------ESHSEWVSCVRFSPNS-------SNP----IIVSCGWDKLVKVWNLA--N
CKLKTNHIGHTGYLNTVTVSPDGSLCASGGKDGQAMLWDLNEGKHLYTL-----DGGDII
NALCFS--PNRYWLCAATGPS-IKIWDLEGKIIVDELKQEV--------IST--------
SSKAEPPQCTSLAWSADGQTLFAGYTDNLVRVWQVTIGTR-----
>Monobrev
------------------------------------------------------------
-----------------MAEESMVLRGELAGHSGWVTQIAT----T-PEAPDMILSASRD
KTVIVWQLTRE----------DGSYGFAKRALKGHSHFVSDVVISSDGQFALSGSWDRTL
RLWDIRTGECTRRFVGHDGDVLSVAFSADNRQVVSGSRDKTIKLWNVLAECKYTIGGGDY
P---------GKHDAWVSCVRFSPNT-------TNP----IIVSAGWDYKVKVWDLT--N
CRIRTDHLGHQGYLNTVTVSPDGSLCASGGKDGKAMLWDLNEGKHLYTL-----DAKDSI
EALTFS--PNRYWLCAAAGSS-IKIWDLESKKLVDDLQATA-------------------
-TGSVPPRVLSLAWSADGQTLFAGYTDNVIRVWQVSA--------
>PCBtrin
------------------------------------------------------------
------------------MAESLSLRGVLKGHNGWVTSLAC----S-EENPDMLVSASRD
KSIIVWNLTHE----------STEYGVPKRRLTGHSHFVEEVVLSSDGQFALSASWDKTL
RLWELATGETTRRFIGHTKDVLSVAFSADNRQIVSGSRDKTIKLWNTLGECKFTI----V
E---------NCHEEWVSCVRFSPNL-------STP----LVVSAGWDRLVKMWDLG--Q
CKLKHNLIGHSGYVNTITISPDGSLCASGGKDGVAMLWDLNEAKHLYSL-----DANSPI
NVLTFS--PSRYWLCAATESA-IKIWDLETKTVIEELKPEF--------VLV--------
GRKALSPSCISLCWSADGSTLFSGYTDNSIYVWGI----------
>Polypall
ME----------------------------------------------------------
---------------QQIPVAKYELRGELKGHNGPVTSIAL----S-ADNPDIILSSSRD
KSVMVWKLTRE----------QDTYGVPLRSLRGHSHFVQDVVISHDGQFALSGSWDKTL
RLWDINSGVTTRRFAGHTKDVLSVAFSFDHRQIISGSCDKSIRVWNTIGECKYVL----S
E---------DGHTEWVSCVRFSPNT---------P----TIVSGGWDNKVKVWDIK--T
FKCTKTLEGHTGYINSVTISPDGSLCASGGKDQSACLWELQTGKALYKL-----EARNTI
NALAFS--PNKYWLCAATDDK-ILIWDLLTKSVLLEIVLPR--------PPVNPDSK--R
RREIRLPACISLCWAPDGTTLYAGYTDNIIRVFSISS--------
>Sexangul
------------------------------------------------------------
---------------------EIVLRGSLQGHSGWVTSIAT----T-PENPNMLVSGGRD
KKVLVWELTKT----------QESYGYPKKSLSGHSHFVSDVVISMDGQFALSGSWDATL
RLWDLNTGTTARRFVGHTKDVMSVAFSADNRQIVSASRDKSIKLWNTLGECKYTI----D
N---------QGHTEWVSCVRFSPSA-------ENP----VIVSAGWDKLVKVWNLA--N
CQLKNNLVGHRGYINSVTVSPDGSLCASGGKDGTAMLWDLTEGKQLYSL-----EAGGII
HTLCFS--PNRYWLCAGTDTC-IKIWDLESKMIVAELSRSM--------PDF--------
-GGEKDEACISMAWSADGSTLFAGYTDNLIRVFEL----------
>Sterramo
------------------------------------------------------------
----------------------LALRGILKGHGGWVNAVAT----S-PENPSMLLSASRD
KTVIVWDLTRE----GD----SLDYGYPLRALRGHNHFVEDVVVSSDGQYALSASWDKTL
RLWDLNTGTTSRRFVGHTNDVMSVAFSADNRQIVSGSRDKTIKLWNTLGQCKFSI---GN
DPADKGNVNTDAHREWVSCVRFSPNT-------HNP----LIVTSGWDKMIKVWNLN--N
CTLQTNLPGHTGYVNTVSVSPDGSLCASGGKDNTAMLWDLNEGKRLYSL-----EAGDEI
HSLIFS--PNRYWLCAATSSC-IKIWDLESKSIVSELNKDFT-------GDFFGD----D
RTEQKTPACISLAWSADGSTLFSGYTDNTIRVW------------
>Thectrah
------------------------------------------------------------
------------------------------------------------------------
------------------------------------------------------------
------------------------------------------------------------
------------------------------------------------------------
----------TAQVNTVTVSPDGSLCASGGKDGTAMLWDLNEGKHLYKL-----DAENPI
NALCFS--PQRYWLCAATDEG-IKIWDLESKSLVDELKPEL------------------D
LETTKVPSVLSLAWSADGNTLFAGYTDNVVRVWQL----------
>VannDIVA
------------------RS----------------------------------------
---------------PAEMSEYLHLKGTLTGHSGWVTSIAT----TMQDNQDVLISGSRD
RSLILWALTKN-----D----PVNVGVPRKALTGHSHFVEDVVLSSDGQFALSCSWDTTL
RLWDLNLGVSTRTFCGHKKDALSVAFSSDNRQIVSGSRDKTLKLWNTLGECKHTI---DG
EGS-----GAGAHNEWVSCVRFSPNV-------ANP----LVVSGGWDKQVKVWNLR--D
CKLKTTFVGHTGYINCVTVAPDGSLCASGGKDQVAMLWDLNESKHLATL-----QAGGII
HALAFS--PNRFWLCAATQNS-IRIWDLQSHSVVTELSNSH--------TSFNAT----P
TKSGRPPACLSLAWSVDGTTLYAGYTDNLIRVWEV----------
>Pessonel
------------------------------------------------------------
----------------------------MSGHDGWVTSIAT----T-PEASDMILTGSRD
NKVIVWNLTRD-----D----PSSYGYPRKSLTGHSHFVQDIVISSDGAFALSGSWDGTL
RLWDLNLGTTTRRFVGHTKDVLSVAFSSDNRQIVSGSRDGTIKLWNTLGECKYTI----E
D---------QGHTEWVSCVRFSPNT-------ATP----IIVSAGWDKLVKVWNLT--T
CTLKTNLVGHRGYINTVTVSPDGSLCASGGKDGTAMLWDLNEGKPLYSL-----DAGSII
NCLTXS--PNKYWLCAGTDKG-IKIWDLESKSVVADLTKAT--------LDF--------
DARTKDPGXVSLAWSADGSTLFSGYTDNQVRVWE-----------
>TricAmI7
------------------------------------------------------------
------------------MSDTLQLRGLLQGHSGWVTSIAT----T-QEGSDMILSSSRD
KSILVWNLTRD----VN----INDYGYARKALLGHTHFVEDVVISSDGHFALSASWDGRL
RLWDLAYGTTARRFLGHTKDVLSVAFSPDNRQIVSGSRDKTIKLWNTLGECKYTI---DE
Q-------QNGSHGDWVSCVRFSPNT-------NNP----IIVSSGWDKVVKVWNLT--N
CKLRTNLTGHTGYINTVTVSPDGSLCASGGKDGTAMLWDLNEGKHLYSL-----DAGDII
NCLTFS--PNRYWLCAGTESS-IKVWDLESKKVVFNLNKNH--------PNF--------
QSTLPTTACTCLSWSADGSSLFSGWTDGNIRVWAAMPAAL----G
>Neopaest
------------------------------------------------------------
---------------------------ELNGHRGWVTALVA----P-HAANGTFLSASRD
GTLLNWKINDSLDVTED----ANSFAHPLKRLEGHSSIVEDAAISSDGCFALSGSWDKTL
RLWDISNGDCKAVFRGHEKDVLTVAFSPDDQKIVSGSRDKEIKLWDVKGNCQHTF----Q
D---------GAHRDWVSCVRFSPRV-------DTP----FIVSGGWDNTVKLWTLS--P
FGLATNFEGHTGYLNTVCISPDGSLCASGGKDGIAMLWDLTSGSHLYQL-----EAGEII
HSLAFS--PNRYWLCAATESC-IRIWDLESKKAIAELAPPR--------RQM--------
NRKALQPECISLSWSADGNTLFTGHTDNSIHVFGV----------
>Paraatla
------------------------------------------------------------
---------------------NITLRGVLKGHSGWVTAIVT----P-PEEENVIITGSRD
KSIIIWDLTRE-----D----PANFGRPRKAFTGHSHYISDVVISSDGQFVLSGSWDGTL
RLWDINAGTCHRQFVGHKKDVLSVAFSADNRQIVSGSRDKTIKLWNTLGVCKYTI----E
D---------NCHSEWVSCVRFTPNVAPVGEYGAKP----LIVSAGWDKLVKVWNLQ--N
CKLIANLPGHTGYINTVTVSPDSTLCASGGKDGTAMLWDLNEGKHLCSL-----EAGDII
NALVFS--PNRYWLCAGTRSS-IKIWDLDSKSVVAELNKNT--------PDFFMNR---S
PGMTANPECVSLAWSADGKTLYAGYTDNMIRVWGV----------
>VexiDIVA
------------------------------------------------------------
-------------------GESLSLRGILKGHGDWITSIATPPNVD-PNAPETILTGSRD
RTILLSTVTRD-----E----PENYGLPKRSLKGHSHFVEDIVISSDGQFALSGSWDHTL
RLWDLNTGKTTRRFVGHTKDVLSVAFSADNRQIVSGSRDRTIKLWNTLGECKYTL----T
E---------GGHTDWVSCVRFSPIP-------NNP----LIVSSGWDKVVKVWNLT--N
CSLLTNLYGHTGYINTVTVSPDGSLCASGGKDGTAMLWDVNEGKHLYSL-----DAGDII
HSLCFS--PTSYWLCAGTSSC-IKIWDLETKRVVCELNKTY--------PDFFINNP-AA
NEKTPNPHCTSLAWSADGNTLYAGYTDNIVRVWS-----------
>Endozona
------------------------------------------------------------
-------------------MSSLRLAGFLEGHNGWVTSIAT----T-PEAPNTIVSGSRD
KSVIVWDLAAN-----GG---ENRFGAAKRRLTGHSHFVQDVVISSDAQFALSGSWDNTL
RLWEINKGITTKRFVGHEKEVLSVAFSADNRQIVSSSRDRTIKLWNTLGEEKHSF----G
E------RSGENHNDWVSCVRFSPDP-------RAP----LIASAGWDGLIKVWNLN--N
LKLKNNLVGHNGKVNTVNISPDGSLCASGGKDGVAMLWDINEGRHLYSL-----PAGDEI
KALAFS--PTKYWLCAATATC-IKVFSLESKSTIDELGKITDKTSEADKTAFFLDA---S
KSKANFPECVSLAWSADGNTLFGGYTDGKIRVWQL----------
>StygNOMA
------------------------------------------------------------
------------------MAEVLSLKGILRGHNGWVTSIAT----T-PESSDMILSASRD
KSLCVWNITRE-----DMSN-PLNYGVPRKSLTGHSHFVQDVVISSDGQFALSGSWDHTL
RLWDLNAGTTTRRFVGHTKDVLSVAFSADNRQIVSGSRDKSIKLWNTLGECKYSI-----
D---------DAHSEWVSCVRFSPNT-------TTP----LIVSCGWDKLVKTWSLS--N
LKLKNTLVGHTGNLNTVTVSPDGSLCASGGKDGTAMLWDLGQGKNLYSL-----DAGDNI
HALCFS--PNRYWLCAATEQN-IRIWDLESKSLVALLDKTTV-------PDFHPAGS--N
SAKPSNPACTSLAWSADGTTLFAGYSDDLIRVFEV----------
>Cochminu
------------------------------------------------------------
------------------------------------------------------------
------------------------------------------------------------
------------------------------------------------------------
-------------------VRCSPDS-------NSP----VVVTTGWDNVVKVFNLN--T
MNLEHSLIRHTGFVNVVSISPDGSLCASGGKDGKINLWGLGEGKHLYEL-----DAQSPV
YCLAFS--PSRYWL----------------------------------------------
---------------------------------------------
>Ovaldese
------------------------------------------------------------
--------------------------------------------------------ASRD
KTIIVWTLTRT----------ADSYGHAKRALTGHSHFVQDVVISSDGHVALSASWDGTL
RLWDVTTGVTTKRFVGHKKDVLSVAFSADNRQIVSSSRDKTIKLWNTVGICKHTM-----
D---------QGHTS---------------------------------------------
------------------------------------------------------------
------------------------------------------------------------
---------------------------------------------
>Nolaaber
------------------------------------------------------------
------------------------------------------------------------
------------------------------------------------------------
------------------------------------------------------------
------------------------------------------------------------
----------------------------------SMLWDLNEGKHLYSL-----PAGDII
NSLVFS--PNRYWLCAGTNSG-IIIWDLESKNVVADLNKNY-------------------
---------------------------------------------
>Vannrobu
------------------------------------------------------------
----------------AGVMATFTLRGTLKGHGGAITCLAT----N-SENPNVLISGSRD
KTIISWNLNDD-----N----PEEAGVPQRSLQGHSHFVEDIVLSSDGAFVLSCSWDRTL
RLWNLATGQTTNTFVGHEKDVLSCAFSADNRQIISGSRDRSLKLWNILGECKATI---GS
D-------KSSAHTEWVSCVRFSPNP-------ANP----LIVSCGWDKAVKVWDLKGFG
NSLKYNLHGHTGYVNTVAVSPDGSICASGGKDGNAMLWDLNEGSHLYML-----PAGGVI
NALEFS--PSKYWLCAATDNS-IRIWDLESRTAVCDLSDFQAA------PSY--------
--GKRKPPCTSLAWSADGRTLYAGYADNIIRVWEA----------
>Vexibaci
------------------------------------------------------------
------------------------------------------------------------
------------------------------------------------------------
------------------------------------------------------------
------------------------------------------------------------
------------FINTVTVSPDGSLCASGGKDGTAMLWDLNEGKHLYSL-----DAGAVI
HSLCFS--PTSYWLCAGTQNS-IKIWDLETKQVVCDLNKSH--------PDFFLNNP-SA
R--------------------------------------------
>Luaphula
------------------------------------------------------------
-----------------TTESPLTLRGILTGHSGWVTAVAT----T-PENTDMILSASRD
KSVIVWNLTRD----------DTNYGYPRRALKGHSHFVQDVVISSDGQYALSASWDNTL
RLWDLTHGTTSRRFVGHGKDVLSVAFSADNRQIVSGSRDKSIKLWNTLGECKYTI---DS
E---------GAHGEWVSCVRFSPNT-------HNP----LIVSAGWDKVVKVWNLT--N
CKLRTNLVGHTGYINTVTVSPDGSLCASGGKDGTAMLWDLNEGKHLYSL-----DAGAVI
HALVFS--PNRYWLCAATTNG-IKIWDLESKSTVAELTKNSS-------SEFFGDL---D
SVKEEDPACISLAWSADGSTLFSGYTDHVIRVWE-----------
>Protarac
------------------------------------------------------------
--------------------------------------------------------ASRD
KTVIVWNLTRD----------DANYGYPRRALKGHSHFVQDVVISSDGQYALSASWDNTL
RLWDLTHGTTSRRFVGHGKDVLSVAFSTDNRQIVSGSRDKSIKLWNTLGECKYTI-GSES
E---------GAHSEWVSCVRFSPNT-------HNP----LIVSAGWDKVVKVWNLT--N
CKLRTNLIGHTGYINTVTVSPDGSLCASGGKDGTAMLWDLNEGKHLYSL-----DAGDII
HALVFS--PNRYWLCAATSSG-IKIWDLESKSTVAELTKHSS-------PDFFGEDR--G
EIKEKDPACISLAWSADGSTLFSGYTDHVIRVW------------
>Protbohe
------------------------------------------------------------
------------------------------------------------------------
------------------------------------------------------------
--------------------------------IVSGSRDKTIKLWNTLGECKYTI---DG
E---------GSHSEWVSCVRFSPST-------HNP----LIVSSGWDKVVKVWNLN--N
CKLRTELSGHRGYVNTVTVSPDGSLCASGGKDGTAMLWDLNEGKHLYSL-----DAGDII
HSLVFS--PNRYWLCAATSSS-IKIWDLESKRTVAELSKNNT-------PNFFGDER-SD
AVKNRDPACISLAWSADGSTLFSGYTDNVIRVW------------
>PhysTSA
------------------------------------------------------------
-------------------SQALYLRGTLTGHNGWITAIATG---E-PGAQDTVLTASRD
KTILSWNVSHS----------QESENKPKRALRGHGHFVQDVVMSSDGQFALSCSWDGML
RLWDINTGATTRRFVGHTKDVLSVAFSSDNRQIVSGSRDKTIKLWNILGECKYTL----E
E---------GGHTEWVSCVRFSPNT-------QTP----IIVSCGWDKLVKVWSLS--D
CKIKHNLVGHTGYLNTVTVSPDGSLCASGGKDGTARLWDLNEGKHLYSL-----EAGAII
NCLTFS--PNRYWLCAGTDTS-IKIWDLESKSIVADLNKNTV-------EGF--------
SSKTRNPVCTSLCWNADGNTLFAGYTDGVVRIFDVT---------
>Protpyro
------------------------------------------------------------
------------------MGDALTLRGVLRGHSGWVNSIAT----T-TENNDMILSASRD
KTLLVWNLTRD----------GEGAGQARKALKGHSHFVQDVVISSDGQFALSASWDTTL
RLWDLNAGTTTRRFVGHGKDVLSVAFSADNRQIVSGSRDRSIKLWNTLGECKYTI---DG
E---------GAHTEWVSCVRFSPNA-------ANP----VIVSSGWDKLVKVWHLH--N
CRLRTNLRGHTGYVNTVTVSPDGSLCASGGKDGTAMLWDLNEGKHLSSL-----EGGEII
HSLVFS--PNRYWLCAATTTG-IRIWDLESKSVVAELNKNSAG------AAFFDGD---D
SPKDKDPTPISLAWSADGSTLFAGYTDSVIRVWDV----------
>PellCATA
------------------------------------------------------------
----------------------LHLRGVLEGHSDWVTSIAT----T-PESADMVISASRD
KSLIVWNLDRD----------GDSYGMPRKSLLGHSHFVEDVVISSDGQFALSGSCDNTL
RLWDVNKGVSTRRFVEHNKDVMSVAFSADNRQIVSGSRDKTIKLWNTLGECKYTI---DQ
E---------NAHTEWVSCVRFSPSP-------SHP----LIVSAGWDHAVKVWSLN--N
CQLRTNLIGHTGYVNTVTVSPDGSLCASGGKDGIAMLWDLNKGKYLYKL-----PAGDVI
NDLVFS--PNRYWLCAATPSG-IRIWDLENRSIVDDIGQKPQS--EEEKQEFWVE----P
GVKTNFPMCVSLAWTADGNTLFGGYTDGKIRVWEA----------
>ClydYONA
------------------------------------------------------------
---------------STMTDNLLNLRGVLKAHGNWVTSIAT----T-PESPDMIISGSRD
KSIIQWKLTKE-----D----PDNYGVPVRSLQGHSHFVSDVVLSSDGQFALSCSWDRTL
RLWELETGNTARIFNSHQKDVLSVAFSADNRQIVSGSRDKTLKLWNTLGECKHTI---DG
E---------GAHNEWVSCVRFSPNT-------QNP----LVVSGGWDKLVKVWNLR--D
CKLRTDLVGHTGYVSAVTVAPDGSLCASGGKDGTAMLWDLSEGKHLYSLP----EIGDTI
NALTFS--PEEFWLCAATDSS-IKIWDLQDRTLVTELNKNH--------PDFFSGQP--T
PEKGANPACISLAWSTDGHTLYAGYTDNVIRVWHV----------
>GoceYONA
------------------------------------------------------------
--------------------RMLQLRGEMAGHDGWVTSIAT----T-QESSSMVLSGSRD
KSLIVWNLEKD----------GDNYGLPRRRLRGHSHFVEDVVISSDGQFALSGSWDNTL
RLWDLNKGVTARRFVGHTKDVLSVAFSADNRQIVSGSRDKSIKLWNTLGECKYTM---DQ
E---------NAHTEWVSCVRFSPNT-------SNP----LVVSAGCDHYVKVWNLN--N
CKLKTNLIGHTGYINTVTVSPDGSLCASGGKDGIAMLWDLNEGKHLYSL-----PAGDTI
NALVFS--PNRYWLAAATPTC-IRIWDLESKNVVDEIGHKPTG--DEEKRNFFLNP---E
RIKENFPTCISLAW-------------------------------
>Undascha
------------------------------------------------------------
------------------MSAAFTLRGTLKGHGGAITCLAT----N-SETPDVLISGSRD
KTIISWNLKAD-----NL--APEEAGVPKRSLQGHSHFVQDLVLSSDGSFALSCSWDCTL
RLWNLATGQTTNTFVGHSKDVLSCAFSADNRQIISGSRDKSLKLWNILGECKATI---GS
E-------KSNSHTEWVSCVRFSPNP-------SKP----LIVSCGWDKAVKVWDLKGFG
NSLKYNLHGHTGYINCVSVSPDGSICASGGKDGNAMLWDLNEGSHLYML-----NAGGVV
HALEFS--PSKYWLCAATDNS-IRIWDLETRTAVADLSDFTAA------PSF--------
--GKRKPACTSLAWSADGRTLYAGYADHIIRVWEV----------
>Thecquad
------------------------------------------------------------
-------------------AEYFSLRGILKGHNDWVTCIAT----T-PESKDMIVSGSRD
KTLLVWTLTHE----------DGNYGVPRKSLHGHSHFIQDVAISSDGQFALSGSWDGTL
RLWDLNLGTTSRRFAGHKREVMTVSFSPENRQIVSGSRDRTIRLWNTLGECKYVI----G
E---------NGHTSWVTGVRFS-NQ-------QSS----TIVSCGWDKLVKVWN-S--D
WKLSRELEGHTGYINHVAVSPDASLCASGGRDGFALLWDLNEGKKLASL-----NADGLI
YALAFS--PNKYWLCVATEKA-IKVWDLENKQLLADLDDSA--------QGFYG-----T
NAKKLRTWPLSLAWSADGSTLFAGYSDGNIRVWTV----------
>Vermanta
------------------------------------------------------------
-------------------TDTLALRGVMKGHNGWVTSIAT----T-PETSDMILSGSRD
RTLIVWTLTRD----GE----PTSYGHPRRSLTGHSHSVEDVVISSDGQFALSCSWDHTL
RLWDLNTGNSTRRFVGHEKDVMSVAFSADNRQIVSGSRDKTIKLWNTLGECKYTI----S
D---------GGHTEWVSCVRFSPNI-------QNP----LIVSGGWDKMVKVWNLS--N
CTLKTNLVGHTGYINTVTVSPDGSLCASGGKDGTAMLWDLNEGKHLYSL-----DAGDII
NALVFS--PNRYWLCAATNNC-IKIWDLETKSPVAELDQKY--------QEFFLHQ---A
PAKPQKPACVSLAWSADGSTLFSGYTDDMIRVWEV----------
>ParvMONO
------------------------------------------------------------
------------------------------------------------------------
-----WDLTRE-----D----ITTYGVPRRSLVGHSHYISDVVISSDGQFALSSSWDSTL
RLWDLNTGSTTRRFIGHTKDVLSVAFSADNRQIVSGSRDKTIKLWNTLGECKWTI----D
E-------SSQSHTEWVSCVRFSPNA-------QNP----LVVSAGWDGAVKVWNLT--N
CKLKSSLSGHTGHLNTVTVSPDGSLCASAGRDGSAVLWDLNEGKHLYSLTPTGNQAGGVI
HTLVFS--PNRYWLCAGTDKN-IIIWDLESKSVVAALDHSV--------PDFHLTH---Q
AATTMTPACIS----------------------------------
