# Supplementary material for: Expansion of the molecular and morphological diversity of Acanthamoebidae (Centramoebida, Amoebozoa) and identification of a novel life cycle type within the group
Source: Biol Direct. 2016 Dec 28;11:69. doi: 10.1186/s13062-016-0171-0 (PMC5192571; doi:10.1186/s13062-016-0171-0)
Supplement: Additional file 3: — Bordor.325.Cent40.tgz. Phylogenomic alignment files and single gene trees for each gene included in the phylogeomic supermatrix. (TGZ 8396 kb) [file 13062_2016_171_MOESM3_ESM.tgz › Bordor.325.Cent40/unmasked-alignments/MLST8.faa]

>AcanGEN
---------MA-KVILATASYDHTIRFWEAPTSMPTRTIQY--PDSQVNRIAITPDKCLL
AAAGNPH---------------VMSFDG-H-TTNVTSLG-FQREGKWMYTGSEDGTVKIW
DLRAS------------------------G-CQRDYDC-GAAVNSVALHPNQAELICGLQ
NGNIRVWDLAENKCT--EYAPEPE--VAVRSIHVSPDGSQVVAANNKGRCYVWKLAPD--
------------SKFEPLTHIDAH-KSYILKVLYSPDAKILATCSADKTVKLWNTKD---
-----YKL----------------------------------------------------
--------------LKTLQV-------GHGRWVWDCVFSTDSAYLVTASSDNEAWLWELS
AG--ETIRRYR-GHHKAVSCVALSD----
>Coprprot
---------MP--SVLATGSYDHTIRLWEVSNGFCYRTLQF--QDSQVNRMAISPNKQFL
VAAGNPQIRLFELTS--NNTQPVSQFNG-H-KSNVISVG-FMSSGRWMYSGSEDGTVKLW
DIRNQ------------------------G-SCRDFEKVDEPCTCVTLHPNQKHLIASYQ
NGMVRIFDHNTGD-T-EEFFPDGDKLQAIQCVSIDPSGNYCCLVNHEGYCMVYNIKGD--
----------AMASFDLIKKWKAH-DRYILKCQWSPDGKFLATTSADQTAKVWKTDD---
-----WSL----------------------------------------------------
--------------HASLE--------GHQRWVWDGVFSANSSYLITASSDMMANIWDLS
NG--QPIKQLS-GHRKVVSCLALSD----
>DictDisc
---------MP-GIILATASYDHTIKFWDPPSGGCYRSIDC--GEFHINRLEITHDKLYI
AAAGNPQTRLFEVNT--NNNSPAMSFDG-H-KGNVTGVG-FQKEGKWMYTGSEDGTVKIW
DLKAP------------------------G-CQRDYEC-SAPVNTVVLHPNQAELISGDQ
NGSIRVWDLISNTCS-RELVPDGE--VGITSLTISSDGGLVVASNTKGKCFVWRLGED--
----------DTSRFEPLQKIEAH-NAPILKTLFSPDTKLLATCSADHTVKIWNTKK---
-----FNV----------------------------------------------------
--------------VQTLN--------GHQRWVWDCAFSNDSAYLVTGSSDHLSRLWDLH
QG--DAVKTYS-GHIKAVNAVALNDLPR-
>Entahist
M-----------ASLLFTGGYDDTINCWDISTGVPSKRITF---EQTMNKMVISPDRSYL
AVASNPQVKIWDLNS--KMVAPVKSYEG-H-KANVCGIG-ISREGQYIYTCSEDGTAKTW
EPRTC------------------------S-TFRDISF-GSPCNCIALHPNQSEIIVGLQ
DGRLCVWDTRNNVIS-QEIIPELN--QSIQSVDITADGLNVAVLATHGKCFIYSTNLT--
-------QESTIGTLSLITSFEAH-STFGTCCKYSPNTLNLATASADRTIKIWKVKQ---
----NYSL----------------------------------------------------
--------------VQTLN--------GHNGWVWDITFSNNSEYLISASTDTTAKLWDLK
SG--EAIQTYA-VHEKGVVCLALHDKVVA
>Filanola
---------MP-SVILATASYDHHIRFWEAPSGICYRQIQY--TDSQINKLEITPDKQYI
AAAGNPHIRFYEANT--NNNNAAMSYDG-H-KTNVTAIG-FQRDGKWMFSGSEDHTIKIW
DXRAP------------------------G-CQRNYEC-SGPVNTVVLHPNQGELISGDQ
NGNIRVWDLTANACS-RELVPDGE--TAIRSLTVASDGSKVVAANNLGKCFVWKLAEK--
----------DTSKFDPLLKIDAH-KTYILKTLFSPDTKLLATASADXTIKXWSGKD---
-----FSL----------------------------------------------------
--------------VKTLT--------GHQRWVWDCAFSADSAYLVSVSSDQVARLWDLS
QG--ETIRTYT-GHTKAIVCTTLNDV---
>FontBI
------------AVILATAGYGDKIRFWEALSGICYRTIQH--TNSHVNALAITTDKRFL
AAAGHGSVRLYDLVH--PTNSPILALDAAHPNANVTALG-FQRDGAWMFTGSEDGTVRVW
DLRAPPGSAAGASSGGSGAGASGGGAPSAG-CQRNYSHRGGAVNSVVLHPNQAELASGTQ
AGSIKIWDLTANACS-HELVPEEH--TPIRSLHISADGAHLAAANDGGRTYVWRFYERPP
QAMALPDQPPEAAELIPLAAVQAH-NRYILRCLFSPDVRYLATTSADHTVRLFDVAN---
----NFTQ----------------------------------------------------
-------------VRPPLT--------GHRRWVWDCAFSADSAYLVTASSDKTARLWDLS
TG--ETIRTYT-GHEKGCTSIALND----
>HomoSapi
MNTSPGTV-GSDPVILATAGYDHTVRFWQAHSGICTRTVQH--QDSQVNALEVTPDRSMI
AAAGYQHIRMYDLNS--NNPNPIISYDG-V-NKNIASVG-FHEDGRWMYTGGEDCTARIW
DLRSRN----------------------LQ-CQRIFQV-NAPINCVCLHPNQAELIVGDQ
SGAIHIWDLKTDH-N-EQLIPEPE--VSITSAHIDPDASYMAAVNSTGNCYVWNLTGG--
-------IGDEVTQLIPKTKIPAH-TRYALQCRFSPDSTLLATCSADQTCKIWRTSN---
-----FSL----------------------------------------------------
--------------MTELSIKSGNPGESSRGWMWGCAFSGDSQYIVTASSDNLARLWCVE
TG--EIKREYG-GHQKAVVCLAFNDSVLG
>Monobrev
MAESDDAIDVT-SCILATGGFDNQIRLWRVDNGSCHRTFPH--PNSQINVLSITPDKTTI
AAGGNPKISLYDTLA--MGTGAREEFEG-H-QSNVTDLC-FSADGSFLSTSSEDGTVKIW
DHRASR-----------------------E-HQRNFNH-QASVTSVALHPSLPHVFSGDE
QGRVVRWDLKANHCE-EHLIPEPD--VAIRHLATSPDGAHLVAVNNEGRCYIWDS-----
----------SRSECQAKLKLDVHPSTYALSCVFSPDSRWLVTTGADQTVHIYDAHK---
----DFRL----------------------------------------------------
--------------HATLT--------GHTAWVWRAAFSGDSAYLVTVSSDKTGRLWDIR
ADQPETVLEFK-GHQRAVTAVALNDV---
>PCBtrin
------------AVIFVTASYDHSIRFWEAPSGYTYRSIPF--QDSQVNKLAISPDRKHL
AAAGNPHIRLFDINS--SNNTPIRSFEG-H-SSNVTAIG-FERDGRWLYTGSEDCTIKLW
DIRAP------------------------K-CQTEFRA-RGGVNDVTLHPNQVELISGDQ
EGSIRIWDLIAGASKPPELIPEPS--TAVRSVSVSQNGDTLAACNNSGLVYIWTISNEG-
----------DEATYTPAQKIEAH-NGYVLKCLIGPE-----------------------
------------------------------------------------------------
------------------------------------------------------------
-----------------------------
>Polypall
---------MPGGIILATASYDHTIKFWDPPSGGCYRSIDC--GDFHINRLEITADKHYI
AAAGHPQTKLFEVNS--NNNNPVTSFDG-H-KVNVTSVG-FQKEGKWMYTGSEDGTVKIW
DIKAP------------------------G-CQRDYEC-NAPVNCVVLHPNQAELISGDQ
NGSIRVWDLISNTCS-RELVPDGE--NGITSLSISSDGSMVVASNTKGKCFVWHLGED--
----------DTSRFDPLHKIEAH-NAPILKCLFSPDTKLLATASADHTVKIWNTKK---
-----FNV----------------------------------------------------
--------------IQTLN--------GHQRWVWDCSFSNDSAYLVTGSSDQMAKLWDLH
QG--ESVKTYS-GHSKAVNAVALNDLPR-
>Sexangul
----------P-SVILASASYDHTIRFWEAPSGICYRTIPY--SDSQVNVLCISPDKQFL
AAAGNPHVRLFEAHS--SNPNPITSFDG-H-TGNVTALG-FQSGGKWMYSGSEDATVKIW
DIRTP------------------------G-CQREQDI-GCFVNDIALHPNESEMYIAGQ
DGKVRIWDLAANKII-REVASPTE--TPARVVDVAPDASSFLVGDNNGDLTVYST-----
----------DVTVAAPLRHAKVH-SSYVLSACFAPDGNTIATTSADCTAKLWAVSD---
-----LAL----------------------------------------------------
--------------AKTLD--------GHTGWVWDCVFSADSAYLVTASSDHSLRLWDLS
KN--ETIRHYT-GHHKSVICVALND----
>Sterramo
-------------VILVTASYDYTLRFWEAASGISSRTIPY--TDSQVNKLAISPDKTYL
AAAGNPHIRFFDINSGFNNNAPVTSFDG-H-TTNVTAVG-FQRDGKWMYSGSEDGTVKIW
DLRGS------------------------G-CQRDYDC-GSPVNAIALHPNQAELICGLQ
NGTVRVWDLAENKCT-REHLTEGE--TAIRSITVAPNATQVVAANNKGHAFIWSLGAD--
----------DTSQFEDLKQLDAH-KTYILNARFSPDASLLATTSADTTIKIWNVKE---
----DYKL----------------------------------------------------
--------------EKTLS--------AHTRWVWDCVFSADSAYLVSASSDNSARLWALS
TG--ETIRHYT-NHHKAVVAVALAD----
>Thectrah
------------TVILATAGYDHTIRFWE-PSGTCHRTLQH--PDSQVNALSITPDREHI
AAAGNPSIRMYEVHT--QHPNPVTSYDG-H-TGNVTAVG-FHSECNWMYTASEDGSLKIW
DLRAS------------------------G-CQRNYDV-GAAVNHAILHPNQGELLTADQ
DGNLSVFDLVADKCV-FSDTSSAG--TALRSVAVDPDGVSVVTANNSGDVHVYSASPT--
----------ESGFYGLASKFSAH-DTYVLKVLFSPHGSTLATASADKTIKLWSVAYDA-
DDVASFEL----------------------------------------------------
--------------SQTLV--------GHKRWVWDCVFSADSAYIASASSDQVARLWNVA
QG--ETIRQYA-KHHKAVCAIALNDAAAE
>VannDIVA
---------MP-SVILATAGYDHTIRFWEAPTGTCYRTIQL-TPDSQINALQITPDKQYI
AAAGNPVVRLYEAAT--SNPSAVTSFDG-H-TGNVTSLG-FQKDGKWMYTGSEDGTVKIW
DLRAP------------------------G-CQREFEC-GAAVNSVCLHPNQMELISGQQ
NGSVRIWNLSKNTCS-RELVPSGE--VAIRSVDIAPNGSTAVAANNDGTVYVWRMDGT--
----------DTNSFDPVQKLEAH-KTYLLRARISPNSQLLATTSADKTIKIWSLNK---
-SSSQFTH----------------------------------------------------
--------------VKTLA--------GHTKWVWDCVFSSDCVYLVSASSDQTARLWYLQ
QG--DSVRHYT-GHHKAITSVALAD----
>Pessonel
------------------------------------------------------------
------------------------------------------------------------
------------------------------------------------------------
-----------------ELVPAGD--VAIRSVAVARXASRIVATNNNGEAFVWRLNSDAN
A----PDAAEKAVSLEPLRKLDAH-STYILKCTISPDCKLLATTSADHTVKIWSMKD---
-----FSL----------------------------------------------------
--------------LKTLS--------GHQKWVWDCVFSHDSDFLVTASSDHSLRLWDLS
LG--ESIRQYN-GHHKAVLCVALNE----
>MayoBSH0
-------------VILATAGYDHTIRFWEAHSGVCYRTLQY--ADSQVNKIEITPHK-YL
AAAGNPHVRLYDVNS--KSATPLTSFEG-H-SGNVTALG-FQKDGRWMFTGSEDKSVKIW
DLRTPS----------------------GG-CQREYKC-DAAVNTVALHPNQAELISGDQ
DGNIKVWDLTADKCS-REVTPDGD--TAMRSVSIAPNGTVAVAANNDGSVFVWRLAAE--
----------DTSRFDLLEKFTAH-KNYILKAAISPDSRSLATTSADKTIRIWDLDTKGL
DKDHTYTL----------------------------------------------------
--------------NKTLT--------GHQRWVWDCVFSADSAYLVTASSDQSARLWDLA
QG--EPIRHYN-GHHKAVVCVALKDYA--
>TricAmI7
---------MG-RIQLVTSAYDHTIRFWVAQTATCVRLIKQ--GKSQINSLAISPDGAHL
AAAGNPNVALYDALS--NNANPVTTFSG-H-ANNVTRVG-YQKNCQWLYTSSEDKTVKIW
DYSAK------------------------G-CQREYSF-GAPVNCVALHPNQAELLCACA
DGTLHVLDLAENKKA-AIIKTQSM--APLQWVDISPKGDAATTVNNKGELIVYRGVAT--
----------SLVGMKESTTISAH-GTYALKCKFSPNAAFVVTTGADHLAKIWNTKG---
-----MIP----------------------------------------------------
--------------EKTXK--------GHEKWVWDCAFTSDSAYLLTTSSXKSALLWDLN
SG--KTVNKYS-GHQRAVTAVALDDVDR-
>Neopaest
---------MP-NVVLATAGYDHCIRFWEAPSGACYQTVPF--QESQVNRLVITPDRKYL
AAAGNPHVRLYDIGS--KSTTPTMSFDGAH-TSSITALG-FQKDVRWMYTASEDNTIKIW
DMRAS------------------------GSCQRELKC-GHPINSCVLHPNQAELIAGDQ
NGNLFVWDLSSNTRT-RTEQPDGE--VAIRSVSVSPNGAMCVAANNTGTCFSYKLGPE--
----------DTSIFELQQTFSAH-KTYVLKTLFSPQSKLLATTSADKSVKLWNVKK---
--DGNLSL----------------------------------------------------
--------------NKTLK--------GHDRWVWDCVFSADSAYLVTASSDQTARLWD--
-----------------------------
>Paraatla
---------MP-NVVLATAGYDHTIRFWEAPSGVCYHTIQF--SESQVNRLVITPDRKLL
AAAGHSQVRLYDIAG--NSSTPTMSFEGAH-TNSVTSIG-FQKDVRWMYTASEDNTIKIW
DMRAS------------------------GCCQRELKC-SHAINTCVLHPNQAELIAGDQ
NGNLFVWDLTSNSRT-RSVQPDGE--VAIRSVAVAPNGSLCVAANNTGTCFTWRLGAE--
----------DTSVFDLHQTFSAH-KTYVLKTLFSPHSKLLATTSADKSVKLWDVNK---
--DGSMHL----------------------------------------------------
--------------TKTLK--------GHDRWVWDCVFSADSAYLVTASSDQTARLWDVG
HG--DTIRQYT-GHHKAVITVALQD----
>VexiDIVA
-------------VILATAGYDHTIRFWEAPTGVCYRTIAH--PDSQVNKLCITPNAQYV
CAAGNPLVKLFDAAS--SNPNVISTFEG-H-TSNVTGVG-FHKDTKWMYTGSEDETARIW
DLRSPR-----------------------R-SKQEFDC-GSAVNAVALHPNHNEMVVGLQ
NGRIGVCNLSTGKFS-GTFSPGGE--SAIRSLSISANGKMLAAANNLGWCFLFHMENA--
----------DCAKMKLVQALQAH-KTYILTAKFSPDAKLLATTSADKTVVLWKLTS---
--PDNVSLSLPSQPSRRSMTIGSKPTSLSSSADSMLSASSSGESALSVQPAAAHNKVLPT
LSPPASGLPVLQKSNITLK--------GHKKWVWDCCFSADSAYIITASSDQIAKLYEVS
GG--DVLRHYS-GHQKAITCVALRDW---
>Endozona
---------MAGKVILATASYDHTINFWEAPSEVFYRTIQY--ADSQINRMIISPDKTKL
VVAGNPHVRFFETES--TNNTFTASLES-H-SSNVTDVGFFPREAKWLYTCSEDKTIKLW
DLRTS------------------------T-KQRDYDC-GAPVNTCVLHPNQTELICGLQ
NGTVRVWDLVASKCS-LEQVPEGD--VAIRSISIMSDGSAVAAANNKGHCFVWKLGEK--
----------DTSVFQPIIRISAH-KAYILRTMYSMDGKYLATTSADKTVKLWKVKD---
----GYTL----------------------------------------------------
--------------FKTLK--------GHQRWVWDCTFSADSDYLVTASSDHVARLWKVA
TG--ETHRHYT-GHRKAVSCCALSD----
>StygNOMA
---------MP-SVILATASYDHTIRFWEAPSGICYRQIQF--QESQVNRLEITPDKKHI
AAAGNPNVRLYEVNS--NNSSPVTSYDG-H-TSNVTAVG-FQRDGKWMFTGSEDGTVKIW
DLRAA------------------------G-CQRDYDC-GAAVNTVCLHPNQAELICGDQ
NGNIRVWDLAANECS-RELQPGGE--VAIRSVVVASDGSSCCAANNTGTCFLWKLAEQ--
----------DTSVFEQTDKVAAH-NEYVLRCLYATDGKSLATTSSDHTVKLWSVSP---
--SLKLSH----------------------------------------------------
--------------SKTLV--------GHQRWVWDAVFSADSAYLVTASSDNTSKLWDLS
TT--EAIRTYT-GHHKAVSCVALKD----
>Cochminu
------------------------------------------------------------
------------------------------------------------------------
------------------------------------------------------------
------------------------------------------------------------
------------------------------------------------------------
------------------------------------------------------------
-------------------------------------FTLDSSFIVSGSSDGIARLWDIE
NG--ESVRKYQVNGQKTISAIVY------
>Ovaldese
------------------------------------------------------------
------------------------------------------------------------
------------------------------------------------------------
----------------REFVPDGE--TAVRSLTMTADGSLLVAGSNSGKFFAWKLAGK--
----------DTSEMAPFHKGLGH-SKYLLKCLFSPDGKKLATTSADHTVKIWEVDK---
----GFKL----------------------------------------------------
--------------SKTLT--------GHH------------------------------
-----------------------------
>Vannrobu
---------MP-SVILATAGYDHTIRFWEAPSGTCYRTIQLGAGESQVNCLRITPDKQSI
AAGGNPNVRLYEVAT--NNSSPTTSFDG-H-TGNVTSLG-FEKEGKWMYTGSEDGTIKIW
DLRAP------------------------G-CQRKFDC-GAAVNSVALHPNQTQLISGQQ
NGTIRTVDMNTGQCM-NELVPDGE--IAVRSVHISPNATTLVAANNTGRAYLWKLESA--
------------ENPKPIQKLEAH-SKYLLKVLFSPNSKYLATTSADKTIKVWSQNK---
--THQYAL----------------------------------------------------
--------------VXELK--------GHGKWVWDCVFSVDSAYLVSASSDQTARLWDIG
QG--GSIRQYS-GHSKAVTSVALTD----
>Vexibaci
------------------------------------------------------------
------------------------------------------------------------
------------------------------------------------------------
--------------------------VALRSLTISSDGRVLVAANNDGKCFVYELSSQ--
----------DTSKVHLVQELQAH-KSYILTALFSPDMRTLATTSADKTIALWN------
------------------------------------------------------------
------------------------------------------------------------
-----------------------------
>Luaphula
---------MA-KVILATASYDSTIRFWEAPSGISFRTVQY--TDSQVNRLAITPDKTYL
AAAGNPHIRFFEVNS--YNSAPITSFDG-H-SGNVTALG-FQRDGKWMFTGSEDGTVKIW
DLRAS------------------------G-CQRDYDC-SSPINTVALHPNQAELICGLQ
NGTIRVWDLAENRCT-REYIPDGE--VAVRSISIAPDASQVVAANNKGHCFVWKLGPS--
----------DTPVFDPLQKLKAH-QTYILKALYSPDAKLLATTSADSTIKIWTVDE---
---KGLKL----------------------------------------------------
--------------FKVLS--------GHQRWVWDCMFSADSAYVVSASSDLSARLWALA
SG--ETIRHYT-SHNKAVTCVALAD----
>Protarac
-------------VILATASYDSSIRFWEAPSGISFRNIQY--TDSHVNRLGITPDKTYL
AVAGNPLIKFFEVNS--YNNTAVTTFEG-H-TSNVTALG-FQRDGKWMYTGSEDGTVKIW
DLRAA------------------------G-CQRDYDC-GSPINTVALHPNQAELICGLQ
NGTIRVWDLAENKCT-REHIPEGE--VAVRSISIAPDASQVVAANNKGNCFVWKLAPA--
----------DTSKFEPLQKLKAH-KTYILKALYSPDAKLLATTSADSTIKIWTVDD---
---KGLKP----------------------------------------------------
--------------FKTLS--------GHQRWVWDCNFSADSAYVVSASSDHTARLWALS
SG--ETVRHYT-NHHKAVTCVALAD----
>PhysTSA
------------------------------------------------------------
-----------------------------------------------MFTGSEDGTVKIW
DLRAP------------------------G-CQRDYEC-TAPVNTVVLHPNQAELISGDQ
NGNIRVWDLSANACS-KELVPDGE--IGIKSISISADASMLAAANNKGKCFVWKLLDE--
----------DTSKLEPLQKLEAH-SKYILKCLFSPDSKYLATASADHTVKLWNTKK---
-----FKV----------------------------------------------------
--------------AKVLE--------GHQRWVWDCVFSADSAYLVTGSSDQVARLWDVA
QG--ETIRQYT-GHHKAITCIALNDFAE-
>Protpyro
------------------------------------------------------------
-----------------------MSFDG-H-TSNVTSLG-FQREGKWMYTGSEDGTVKIW
DLRAS------------------------G-AQREYDC-GTAVNSVALHPNQAELICGLQ
NGNVCVWDLAENKCT-VEYAPEGE--VAVRSTHVSPDGSHVVAANNKGRCYVWKLASD--
------------SKFQPLTQMDAH-KSYILKVLYSPDAKVLATCSADKTVKLWSTKD---
-----YTL----------------------------------------------------
--------------LKTLQ--------GHGRWVWDCVFSTDSAYLVTASSDNEAWLWELS
AG--ETIRRYR-AHHKAVSCVALSD----
>PellCATA
-------------VILATASYDHSIKFWEAPSGISYRTIQH--TTSQINRMQISPDKTKL
IAGCNPHIKLFEVES--SNSSALASCEG-H-SSNVTDLG-FGKDGTWAYSSSEDKTVKIW
DLRAP------------------------R-CQRDYDC-NVAVNTVVMHPNQKELICGLQ
NGTIRVWDIAENKCT-QDLVPGGD--VAIRSLSIATDGSQISAANSKGLCFVWQLGK---
----------DCSSFKPIHKFAPH-NTYILRVLYSPDTKYLATTSADKTITIHNVQK---
----NYEL----------------------------------------------------
--------------EKTLE--------GHKRWVWDCVFSGESQYLVTASSDHVARLWDLK
TG--ETVRHYT-GHRKAVTCVTL------
>ClydYONA
---------MP-NVILATSGYDHTIKFWEAPSGICYRTIPL-NPDSQVNKLHITPSKEFV
AAAGNPYIRFFEANT--NNPSPIMSFDG-H-SGNVTGIG-FQEDGKWMYSCSEDSSIKIW
DLRAP------------------------G-CQREFKC-DGAVNSVLLHPNQGEILCGLQ
NGAVQVWDMTSGTKS-KEEVPFGE--VAVRSVTMARDATTVVAANNKGMCAVYELEKS--
----------DTSVMSEAQRIEAH-KSYILKCLISPSSNV--------------------
------------------------------------------------------------
------------------------------------------------------------
-----------------------------
>GoceYONA
-------------VILATASYDHTIKFWEAPSGISSRTIQY--TDSQINRMAIAPDKQRL
LVAGNPHVKLFEIES--ANNQPVANLEG-H-TTNVTDLG-YFADGKKIYTGSEDKTVKIW
DLRAS------------------------G-FSREYDC-GSPVNTVVLHPNQREIICGLQ
NGTIRIWDLNNNKCS-LEQVPEGD--VAIRSLSIMNDGSHIAAANNSGNCYVWKLGDV--
----------DTSTFQPLRRIPGH-KSYILRLMYSPDGKYLATTSADKLIKLWKVKE---
-GKDGYTL----------------------------------------------------
--------------CNVLK--------GHQRWVWDCVFSADSAYLVTGSSDNVARLWDLS
SG--ETIRHYT-GHRKTVSC---------
>Undascha
---------MP-SVILATAGYDHTIKFWEAPSGTCYRTIQLGSGESQVNCLRITPDKQFI
AAGGNPNVNMYDVAT--NNSGSKKSFVG-H-KSNVTGLG-FEKNGKWMYTGSEDGTVKIW
DMRAP------------------------G-CQKQFEC-GAPVNSVTLHPNQAELISGQQ
NGTVRIWDMNTGQCK-KELIPDGE--VAIRSVHISPNATTLAAANNTGSAYLWKMDP---
----------NSSELEPIQKLQAH-SKYLLKVLFSPNSKYLATTSADKTIKVWTLNK---
---GQFSL----------------------------------------------------
--------------VKELK--------GHGKWVWDCVFSVDSAYLVSASSDQTARLWDIG
QG--GSIRQYS-GHSKAVTCVALTD----
>Thecquad
---------MP-SVILATAGYDHNIRFWEAPSGICYRTIQY--SDSQVNRLEISPDKQYI
AAAGNPHIRFFDIPT--NNPSPVQSYDG-H-TTNVTSVG-FQKDGKWMYTGSEDGTIKIW
DLRAS------------------------G-AQREYQC-GSAVNMVTLHPNQAELISGDQ
NGTIRVWDLVGNQCS-REVVPDGE--VAIRSVSVASDGSGVVAANNRGNCFVWRPPSQ--
---------NDLSNFTLQQNFEAH-QAYVLRVLYSPDCKYVATTSSDHSVKIWSVGA---
--DGKLNF----------------------------------------------------
--------------SKALC--------GHQRWVWDCVFSADSAYLVTASSDQVVRLWDLA
QG--DSVRHYT-GHHKAVSCVALKD----
>Vermanta
---------MPASVILATAGYDRTIRFWEAPSGMPYRTISY--PDSQVNKLEITPDKQYI
AAAGNPHVRLFEVNT--NNNCHVSSFDG-H-TNNVTAVG-FQKDGKWMYTGSEDGTIKIW
DLRAP------------------------G-PQRDYEC-GFPVNSVALHPNQTELISGDQ
NGNVRVWDLAANECT-RELVPDGE--VAVRSVTVSPDASLVVAANNKGNCFAWKLAEQ--
----------DTSCFEPIQKISAH-KTYILTCRISPDSKLLATTSADHTVKIWSLNS---
--KRQFTQ----------------------------------------------------
--------------SKTLT--------GHTRWVWDCVFSHDSQYLVTASSDQVARLWDLK
QG--DSIRHYS-GHLKAVSCIALKD----
>ParvMONO
---------SSSDVVLATASYDHSIKFWEVHSGRVIKSIKH--PDSQVNSMSLGPQCEKL
AAAGNPRIRVYDVES--TSSAPLASYEG-H-TGNVTQVG-WNAHSKWLYSSGEDGSVKVW
DVRGSS----------------------PG-VQREMEN-EAAVTTVVVHPNQVELIYGDQ
SGALKVWDLRENACS-RALMPAGE--TPIRSVAVSANGKRVVAANDDGQCFVWRLGGE--
----------DTSSFDPLTKLEAH-SSYITSVAISPDCRRLATASADKTCRIYDMKT---
-----FKT----------------------------------------------------
--------------IATLK--------GHTEWVWQVRWTLDSAFVVTCSSDATAKLWDAA
TG--EEMRSYK-EHQKTVSALALSD----
