# Supplementary material for: Expansion of the molecular and morphological diversity of Acanthamoebidae (Centramoebida, Amoebozoa) and identification of a novel life cycle type within the group
Source: Biol Direct. 2016 Dec 28;11:69. doi: 10.1186/s13062-016-0171-0 (PMC5192571; doi:10.1186/s13062-016-0171-0)
Supplement: Additional file 3: — Bordor.325.Cent40.tgz. Phylogenomic alignment files and single gene trees for each gene included in the phylogeomic supermatrix. (TGZ 8396 kb) [file 13062_2016_171_MOESM3_ESM.tgz › Bordor.325.Cent40/unmasked-alignments/rps18.faa]

>AcanGEN
----ALVQ---QDDFQHILRVLNTNIDGKQKIVFALTAIKGVGRRFANVVCKKADVDLNK
RAGELSNDEVDKIVNIIQHPRQFKIPDWFLNRKKDIKDGKYTQAYSNILDQKLREDFERL
KRMRCHRGLRHFWGLRVRGQHTKTTGRKGRTMGVSKKR--
>Coprcine
-M--SLVVPEAHQQFQHILRLLNTNVDGKRKIMYALTEIKGVGRRYANLVCKKADVDLNK
RAGELNSDELERIVTIIQNPTQFKIPTWFLNRQKDIVDGKNYQILSNGVDSKLRDDLERL
KKIRAHRGLRHFWGLRVRGQHTKTTGRRGKTVGVSKKRG-
>Coprprot
-M--SIVR-KSEHDFQHMMRVLNTNIDGAVNIVYALTAIKGVGRRFSTLVLKKAGVDTKK
RAGDVTPEELESIVNIMAEPTEFKIPTWFLNRQKDFTTGKTKHVLSNALSSVLRDDLVRL
RKIRAHRGLRHYWNLRVRGQHTKTTGRNGRTVGVSKRRGG
>DictDisc
-MSSSLVF---QGEFQHIIRIYNTNVDGRRKIQYALTCVKGVGRRFANLVCKKADIDTSK
RAGELSKDEVERLTTIMNHPRQYNIPTWFLNRQKDIKDGKYSHCLANQIDVKFREDLERL
KKIRAHRGVRHHFGLRVRGQKTKTTGRRGRTVGVAGRR--
>Entahist
-M--ATVT--SESEFQHMLRVCNTNLDGRRKVPYALTGIKGCGRRYAYLVCKRAGIDVNK
RAGLMTPAEIEKIVDILNNPLNYKIPVWFLNRQKDNKDGKDSQLIANAVETRLREDIEAL
KKMRAHRGLRHYWGLRVRGQHTKTTGRRGRTVGVSRTKGA
>Filanola
-M--ALVL--QDASFQALLRVQNTNIDGRERVMYALTAIKGVGRRFANIVCKKADVPLTK
RAGELSQAEIDKIVTVLXXPRQFKVPNWMLNRQKDIKDGKFQQIISNALESKLRDDIERL
KKIRAHRGLRHYWGLRVRGQHSKTTGRKGRTVGVSKKK--
>HomoSapi
-M--SLVI---PEKFQHILRVLNTNIDGRWKIAFAITAIKGVGRRYAHVVLRKADIDLTK
RAGELIEDEVERVVTIMQNPRQYKIPDWFLNRQKDVKDGKYNQVLANGLDNELREDLERL
KNIRAHRGLSHFWGLRVRGQHTKTTGRCGRTVGVSKKK--
>Monobrev
-M--SMVM---PENFQHILRVMNTNIAGDRNIMYAMTAIKGVGRRYSNLCLKKAEISTRR
RAGELTEDDVRRVVTIMQNPRQYKIPDWFLNRKKDIKDGTYSQLLASDLNVKLRDDLERM
KKIRLHRGIRHYWGVRVRGQHTKTTGRRGRTVGVSKKKGG
>PCBtrin
-M--AMVL--EGTEFTHILRVLNTNVDGKQKIWVALTAIKGVGRRFSVMVCKKADVDINK
RAGELSEEEIERLQTIIQNPLQYKIPKYYLNRRKDVHDGSYTQDISNKLEQRLREDFERL
KKIRCHRGLRAFWGLRVRGQHTKTTGRRGRTVGVSKKK--
>Polypall
----SLIL---PENFQHIIRIYNTNVDGRRKIMYALTNVKGIGRRFANLVCKKADVDLQK
RAGELSKDEVERLTTILNHPRQYNIPAWFLNRQKDIKDGKYSQALANQLDVKYREDLERL
KKIRAHRGIRHHMGLRVRGQKTKTTGRRGRTVGVSKKK--
>Sterramo
-M--SLVI---GDDFQHILRVLATNIDGRHKTMFALTGIKGVGRRFANIVCKKADIDLTK
RAGELSEEEINKLITIIEHPEQFKIPQWFLNRQKDARDGRYSQVYSNLLDAKFREDIQFM
KKIRCHRGLRHYWGLRVRGQHTKTTGRKGRTVGVSKKR--
>Thectrah
----SCVE---PDNFQHILRVLNTNVDGKRKIVYALTAIKGVGRRFSTMVCKKADIDTTK
RAGELTPEEVEKVVDIITDPMKFNIPEYFFNRQRDFATGKTMQLYSNNVDMKLREDLERL
RKIRAHRGIRHLLGIPVRGQHTKTTGRHGRVVAMRK----
>VannDIVA
-M--SLVV--PEGDFQYVLRIVNTNVDGAVNVVFALTAIKGVGRRFAGELCRLADINKAK
RAGELTEDEIQKLVTILQHPTQFEIPVWFLNRQRDIRDGKNTQLYSNYLDNNLREDMQRM
RKIRSHRGIRHAYGLKVRGQHTKTTGRRGRTVGVAKKK--
>Pessonel
------------------------------------------------------------
-------------MTVVQYPRQFKIPVWMLNRRKDFTTGKNSHAYSNTLDTAIRDDLERL
KKIRSHRGLRHYWGLKVRGQHTKSNGR-------------
>MayoBSH0
----------EKADFQHILRVLGTNVDGREKVAFAFTSIRGVGRRFSILACKKADINLDK
RAGELTEEEVNKLVDVFERPLAYKIPVWFLNRQKDVKHGHNKQVVANALSNQLREDFDRM
CRVRTHRGLRHMMRLRVRGQHTKTTGRRGRRI--------
>TricAmI7
--------------FTYILRIMNTNVDGKRKVDHAMTAIKGIGYRFSTLACKKAEIDLRK
RAGELSQEEIERLVNVFQHPKQFGIPNWFLNRQKDFRTGEFSQVLVNGLDVKMREDLIRL
KKIRAHRGLRHHWRLRVRGQRTKTTGRRGSTIGFQRKK--
>Neopaest
----------EENEFQHILRVYNTNVEGRHKIMFALTKIRGVGRRFANIVCKKADVDMNK
RAGELTKEEIDKLVDVIQHPLSYKIPIYFLNRKRDIKNGSNTQVVSNAMDTKLREDLERL
RKIRSHRGLRHMWSLRVRGQHTKTTGRRGRTVGVSKKKG-
>VexiDIVA
-M--ALVF--PEDEFSHMRRILNTNIDGSKKVVYALTAIRGVGRRFSCIVCKKAGVDLSK
RAGELTDQEVEKIVAIIQNPLSFKIPQWFLNRQKDVTDGKYSQVVANGVASKLREDLERL
KKIRCHRGLRHYWGLRVRGQHSKTTGRRGRTVGVSKKKG-
>Endozona
----SLVI---TEDFQHILRVLNTNIDGRIKIVNALTAIKGIGRRFATVALKKAVIDTTK
RAGELTLKDLDHVIDVVQHPRQYKIPDWMLNRQRDIVDGRYQQIVSNALDAKLREDLARL
RRMRCHRGLRHHWNLRVRGQHTKTTGRKGRTVGVSKKK--
>StygNOMA
-M--AMVA--RGQDFQHILRVLNTNIDGRQKIVFALTAIKGIGRRFSTLVCKKADIDLNK
RAGEITPDEINKILTIISRPSQYKIPNWFLNRQHDIKDGTYSQVYSNQLDMKLRDDLERL
KKIRAHRGLRHYWGLRVRGQHTKTTGRKGRTVGVSKKK--
>Cochminu
-M--TLVI--KEKDFTHILRIENTNVDGRKKLAYAITAIRGIGVRLATLACKKAGLDPNR
RAGEYKVE----------------------------------------------------
----------------------------------------
>Ovaldese
--------------FQHILRVMNTNIDGRQKIMYALTSIKGVGRRFANLLCKRAGVSLDK
RAGELSQKXIERIVNIMSKPQEFNIPKWFLNRQKDIVTGEYTQLIANGLDNKLREDIERI
EE--------------------------------------
>Nolaaber
-----------------------------------VPSIKGVGRRFSNLVCKKANIDITK
RAGELSKEEIDKVLTVMQHPQQFKIPVWFLNRQKDFVTGQNKQIIANQVASSLREDLQRL
KKIRSHRGLRHYWHLKVRGQHTK-----------------
>Vannrobu
-M--SLVI--PEGEFQLVRRILNTNVDGRRKVLFALTGIKGIGRRFSDQICKRAEIDPNT
RAGVLTIEQIDTIVEIIQNPLKFGIPKWFLNRQKDITDNSYSQLFANNLDMALREDLTRL
RKIRAHRGIRHYFGLRVRGQHTKTTGRRGKTVGVARKK--
>Vexibaci
------------------------------------------------------------
-AGELTEGEIEKIVDIISDPLKYKIPTWFLNRQKDVVDGRFSQVVSNGLDSKLRDDLERL
KRIHSHRGLRHWWGLRMRGQHSKTTGRKGRTVGVSKKKG-
>Luaphula
-M--SLVS---PDEFQHILRVLNTNIDGRQKIVIALTAIKGVGRRFANIVCKKADVDLTK
RAGELTTEEVEKVVTIIQHPRQFKIPDWFLNRQKDVTDGKYGQIVSNNLDQKLREDIERL
KRMRCHRGLRHYWGLRVRGQHTKTTGRKGRTVGVSKKRE-
>Protarac
-M--SLVS---AEEFQHILRVLNTNIDGRQKIVIALTSIRGVGRRFANLVCKKADVDLTK
RAGELTPEEVEKVVSIIQHPRQFKIPDWFLNRQKDINDGKYGQVVSNNLDQKLREDIERL
KRMRCHRGLRHYWGLRVRGQHTKTTGRKGRTVGVSKKR--
>Protbohe
-M--SLVL---QDDFQHILRVLNTNIDGRQKVTIALTNIKGVGRRFATIVCKKADVDITK
RAGELSQEEVEKLVSIIQHPRQFKIPDWFLNRKKDIRDGKYGQVVSNNLDQKLREDLERL
KRMRCHRGLRHFWGLRVRGQHTKTTGRKGRTVGVSKKR--
>PhysTSA
----SLIM---QDNFQHILRIQNTNIEGKRKVMYALTAIKGCGRRFSNLVCKKADIDLTK
RAGELTAEDIEKVVTILSHPRQFKIPDWFLNRQKDIRDGKSSQLTSNALDIKLRDDLERL
KKIRAHRGIRHYLGVRVRGQHTKTTGRRGRTVGVSKKK--
>Protpyro
-M--ALVQ---QDDFQHILRVLNTNIDGKQKIVFALTAIKGVGRRFANIICKKADVDLNK
RAGELSNDEVEKLVNIIQHPRHFKVPDWFLNRKKDIKDGKYTQAYANILDQKLREDFERL
KRMRCHRGLRHFWGLRVRGQHTKTTGRKGRTMGVSKKR--
>PellCATA
AM--SLVV---TEEFQHILRVLNTNIDGTQKVPFALTKIRGIGRRFAFLICKKAEIDVNM
RAGQLTEKQIEKVVEIIQNPNEFKMPLWMLNRQKDYTTGRYTQLYSNVYDAQLRLDLARL
RKIRCHRGLRHFWGLRVR----------------------
>ClydYONA
-M--ALVL--EESEFQYVLRVLNTNIEGKRKVMYALTAIKGVGRRFANIVCKSADIDMKK
RAGELSNDDVEKLVTVMQHPTQFKIPKWFLNRQKDFKDGKYSQLLSNGVDSKLREDLERL
KKIRSHRGLRHAWGLRVRGQHTKTSGRRGRTVGVSKKKN-
>GoceYONA
-M--SLVI---SEDFQHILRILNTNIEGKQKAVIALTGIKGIGRRFANILLKKAEIDLKK
RAGELSNEEIDKVIDIIMNPVKYKIPNWLLNRQKDVTTGKYSQSYANVLDIRLREDLGRL
RRMRSHRGLRHFWGLRVRGQHTKTTG--------------
>Undascha
-M--SLVI--PEGEFQLVRRILNTNVDGRRKVLFALTGIKGIGRRFSDQICKRAEIDPNM
RAGVLTLAQIDTIVDIIQNPLKFGIPKWFLNRQKDVTDNSYSQLFANNLDMALREDLTRL
RKIRAHRGIRHYFGLRVRGQHTKTTGRRGKTVGVARKK--
>Thecquad
-M--ALVA---QADFQHILRVLNTNIDGRQKIMYALTAIKGIGRRFANIVCKKADIDMSK
RAGELSTAEINRLMTVIQHPQQFKIPNWFLNRQKDIKDGKFSQLVSTQVDAKLRDDLERL
KKI-------------------------------------
>Vermanta
-M--ALVL--SQHQFSHILRLYNTNIDGRVKVPYALTGIKGVGRRFAFLLCKKADVDVNK
RAGELTEDEVNRLMTILQRPQQFKIPNWFLNSQRDVATGKFSQLVANHLDTKLRDDIVRM
KKIRCHRGLRHWWGLRVRGQHTKTTGRRGRTVGVAGKK--
>ParvMONO
----------------------NTTLSGTRRVPFAFTAIRGIGRRYSIACVKKAQVDPTK
RAGELNSSEVKRIVDVLEDPIKAGLPLYYLNRQKDRTTGKWSHTLGGDLTGQLRNDLERL
KKIRNHRGLRHYWGLPVRGQHTNTTGRGGR----------
