# Supplementary material for: Expansion of the molecular and morphological diversity of Acanthamoebidae (Centramoebida, Amoebozoa) and identification of a novel life cycle type within the group
Source: Biol Direct. 2016 Dec 28;11:69. doi: 10.1186/s13062-016-0171-0 (PMC5192571; doi:10.1186/s13062-016-0171-0)
Supplement: Additional file 3: — Bordor.325.Cent40.tgz. Phylogenomic alignment files and single gene trees for each gene included in the phylogeomic supermatrix. (TGZ 8396 kb) [file 13062_2016_171_MOESM3_ESM.tgz › Bordor.325.Cent40/unmasked-alignments/TMS.faa]

>AcanGEN
-----------------------------------------MPKSIVTRGMYVAFFFLAA
VAMYILNF------------WSYK----LLSFVPV--L-DKV---CQHDD----------
-------------------Q-WC---VGVLATARVCFGMAVFHGLMALLMIRVKNSSDFR
AG--IQDGWWLFKLVGIVGITVAAFFIPNEFFV--VFG-WIALFGAGGFIIIQLVYLIEF
AYTWAENWLNKFEG-EA--GEENRSYYWLLLIATAVLYAVALTGTILIYVFFY-NGS---
-ECWM---NATFPTINILICALFSLASIHSRVQEAHPNRGTGLLQSGVVTLYCTYLVYSA
VSSEPNSGSF--QC------NPF------------------------------------D
NMGGSVSSVLTGAAFTIVAVCWSTIRMSTKGNDLLEGG----SGATTD-SSIQAAEEGD-
----------------KLLPE---------LNDENIPGSDSH----HDDDHHE-------
-------------GKVEDDEK-DEV--AYNYSFFHITFMLGVMYVYMIMTDWQIVSGASH
---------------SDDFK---VDHGFTAVWVKLSTSWLAALLYIWTLIAPIVLPGRDW
N--
>Coprcine
--------------------------------------------------------MKTD
AVVKLIKK------------WSMDY------------I--KM--DCEEEG----------
---------------------KC---FGVLAVHRICFALSLFHLILSALLVGIKSTKEKR
SE--IQNGWWGPKVLLWIILIVVSFFIPNGFFM--FWGNYVSLIGATIFILLGLVLLVDF
AHSWSETCLENWEY-S-----SSNLWQWILIGSTAAMYAFTITLTGLLYGFFA--GS---
-GCTL---NRFFISFNLALCIIITIMCVHPTVQEYNPR--SGLAQSSMVAAYCTYLVVSA
VTNHTHETA---KC------NPLR-----------------------------------D
GKGTRNAVLILGGIFTFLAIAYSTTRAATQSRALVGKG----KKDGKIQLASDDEGHSEM
NYVTTQPGRTDSPRYQALLAAVE----AGAIPASALNEFD--------DDDEE-------
-DVV---------GEERDDEK-TGT--RYNYSWFHIIFCIASMYVAMLLTDWNVVSKS--
---------------DNSVY---IGRSESAMWMRIVSSWVCMLLYIWSLMAPVLLPDRFG
D--
>Coprprot
---------AASCAC-------SCCTSLSTSVLGCCGSA-AKKHSVIGRVIYALILLLMS
VLAWVLRNLP---------SWVDSV--SYFKWIPG--F----H-GCDLSDSV------PE
PSGWNMGDVLPIPSISVPEK-LC---YGNMSVYRISGTLAIFHLIFALLMIGVKTKKDPR
AT--AQHSWWSVKILVLLSLLVAVFFIPNVFFI--GYA-YVALVGSLLFILIQLVLLVDF
AHSWNETWVKYYEE-S----GSGKCWLGMLLTASLVMYSISLVLTVLMYVYFLENPS---
-ECWM---NSMAISINLVGTLVVSLLSIFPKVQEKNPR--IGLLQSSVVTLYSTYLVWSA
LASEPNDM----QC------NSFA-----------------------------PFKNTDA
TSVGGGFSLFFGVIFTFLALVYAALRAGSSGDDFSTAT----ASP----KISK-------
------------------------------LDKKKIIATAINVA--EGDTAGEELQELEE
IEDS--------CSEEESDED-AEV--SYNYSFFHFTFGLASLYLSMVLTNWQTVSHNDT
ET-------------DATLS---VDQGMASVWVKVVSSWLVLVLYLWTILAPILFPNRQF
---
>DictDisc
--M------------------QSFMTGAPGH------HIQSIKKSTSTRLVYVVFFLLVS
IVAYILSY------------WTFS----WFNNLDV--L--KI---CSKGD----------
-------------------N-EC---KGALVVYRLTFGLALYHILLGLVMINVKSAGDSR
AK--LQDGYWPLKILLLGVLIFVSFFIPNSFFR--VYT-WISIFSAAIFIFIQLVLLIEC
AYSLNESCVRKIED-E---GHSGKKWYVLLCVLSFGSIALAVAGTVLMLVFYG-RG----
-SCSI---NQFYIVFNLGICLIVGVLSISEKVREYRPS--SGLFQSGVVMLYCTYLIYSA
INSEPPG-----TC------SSN------------------------------------N
TSSPKESTIIIGAVFTIISVCYSAFRSSDSTELLGNHN----------------------
--------------------------------HYSSIPTD--------PNAET-------
-------------TGVADDEC-ECT--AYNYSFFHFTFACGAMYLSALLTNWATMTSTDI
TS-------SSTSSSNSTIS---VDSGMVSVWVKVVSSWVVVLLYLWTLIGPILLRNRVW
D--
>Entahist
--M---------------------------------------------------------
---------------------------QVLVELPV--M-TSIF-SCSNS-----------
---------------------SC---IAYVCLTRLMEAYFFYHFTLFLMSLFIQSDNENS
LLIHFHDHEWGFKFCYINILIIIVFVFPLWFHY--IFY-WVSVIGASLFILYSLISFLNF
AAVLNNKLVNKVNP-D----RRFDPYVFLLIFISFLSFSFSLGISLFILIQFSHSAT-SA
GTCASKFWNIIFTSFNLLLSVIGTVVSLLPIVREYKPN--SGIFQSGIVSAYTAYLLLDA
ILSLPCSEKN--GC------WTVT-----------------------------DCQESTA
LISNYDVTSFLGIFFTIAVIAYQTYRNSTEISEMSFIDDKL-------------------
------------------------------------------------------------
-------------PDKIDNLT-GEIHRRYCFWKFHATFCIASLFMLQNMTDWSVFK----
---------------TNPAR---VETGYYAFFFKIGICVLCHLLYIWTLLAPALFPNRNF
SKI
>Filanola
-------------------------------------------SSIAGRVMYTVTFFVMS
ILAFILRV------------WGKE----ILSWVPE--I--QA---CEGES----------
-------------------S-AC---YGTLAVYRVSFCLAVFHALFALIMLGVSTFGDWR
TT--LQDGFWGLKFPLLLLSVFGSLFIPNEFFN--YYG-WLALAVSGLFIVIQLIYLIDF
AHSWAENWIDKMEA-S---EENGKKWFALLLGCTIVLFAISFVMTVVMYVYFCDDGV---
-ECGK---NVAVVSINVALCFLLSILSIHPKIQEAMPR--SGLLQGAVISAYATYLVFSA
NLSDDNT-----TC------NPWK-----------------------------------N
DSSASSMTLLVGAAFTIIAVCYATFNAASNSSAEPHHE----TTSLT-------------
---------------------------------SATPDEE--------------------
-------------GGKHDNPD-EPV--PYSFSKFHLVFMMGAMYIAMLMTDWSTVYHPA-
---------------RENVT---VDSGLAAYWVKSISSWICCCLYMWTLIGPVLLPDRDW
---
>FontBI
---------SILSVA-------CCCSSVIC---ATCTRVTGFRSSLATRISYAVLFFAAS
TVAWSSEST----------GWLDN----LFSSLPL--Y-GER---CARYPPLGPNGASPS
AAEWALLD----PQSSASELWDCV-PGGRLALLRVLAALFAFHLLQSILLLGVKSSRDPR
AG--IQNGFWLMKLLILGSMIIGAFFIPISVFS--FYA-YSAFVGSLGFIFIQLVILIDF
AYNVSEFFVEKYEKYQFMDREIAKTWAITMWVTVVSLAIVLITSTVLLYVFFT-TGT---
-GCSL---NIFFITFNLILSLAVMVVSLLPVVQEHNPL--SGIFQPLIVALYNTYLCADT
LLGQTNSATS--SC------NPFKAPYIPDAGILGTILSAASSAISSSSASSSLDAPWHS
NDTLMVVVNVLGTLITVLTLSYSATRYGSHNYSLAESS----TNNYSL------------
----------------------------------ALMSDN--------GDSSD-------
-DAD---------AEHTGDEA-ESC--QYSYSTFHFIFALAALYMSMLLSDWGAINLS--
---------------GAPIF---IGHEWLGIWIRIVTSWIGYGLFSWTLVAPIFLPDR--
---
>HomoSapi
--MGAVLGVF-SLASWVP----CLCSGASC---LLCSCCPNSKNSTVTRLIYAFILLLST
VVSYIMQR------------KEMET---YLKKIPG--F-------CEGGFKI--------
------------HEADINADKDCDVLVGYKAVYRISFAMAIFFFVFSLLMFKVKTSKDLR
AA--VHNGFWFFKIAALIGIMVGSFYIPGGYFSS-VWF-VVGMIGAALFILIQLVLLVDF
AHSWNESWVNRMEE------GNPRLWYAALLSFTSAFYILSIICVGLLYTYYT-KPD---
-GCTE---NKFFISINLILCVVASIISIHPKIQEHQPR--SGLLQSSLITLYTMYLTWSA
MSNEPDR-----SC------NPNLMSFI-------TRITAPTLAPGNSTAVVPTPTPPSK
SGSLLDSDNFIGLFVFVLCLLYSSIRTSTNSQVDKLTL----SGSDSV------------
-----------------ILGDT-----------TTSGASD--------EEDGQ-------
---P---------RRAVDNEK-EGV--QYSYSLFHLMLCLASLYIMMTLTSWYSPD----
---------------AKFQS---MTSKWPAVWVKISSSWVCLLLYVWTLVAPLVLTSRDF
S--
>Monobrev
--MGLVASCFGGLAAYAAESVACCCGSAACS--LCCRSCPSCTNSTSTRITYAILFFLSS
IAAWIMLDKDVSKGLMKVCCYHSTLFRLVLFTQPA--I-KTT--T---------------
---------------------NVV-PWGELGVMRIMFSVCLFHLFLSLCTIGVSSSKDPR
SS--LHNGMWFIKLILLVGAMVGSFFISNSFFIGASWS-WIGLVGAVLFMIVQFILLVDF
AYSWNDSWVGKLEE-G---SKCAGFGSYRLISATVMLMAFVITLTVLMFHFYT-NG----
-DCKL---SNFFIGFNLALALLVTLTSMLPSVREALPS--SGILQSSVVAAYATYLVWSA
VSGVPS------TC------HPLIAVAP-------LFLSSRGFLPPLPYVAL-KPAECGG
DAGTNTAAIVIGALLTFISVAYSSIRTSSKSQLGKLGLQQ--GSNENI------------
-----------------------------YLMDDKAADFD--------EDDED-------
-RRL---------QRVVDNEQ-DAV--RYSWSFFHLTFAVAALYLMMVLTEWDS--S---
---------------DADVR---IGKGWASVWVQVVSSWVIFLLYGWTMMAPVCLPDRDF
S--
>PCBtrin
-GI----------------------------------------QHFGARVGFGSIFAFFF
FIALFLRY------------SAPS----FLVSSAF-------G-ECESE-----------
---------------------GC---VAMSMVYRVMFAPFVFFLLHSIIFIHTEKHGDPR
LY--WQQGFWVLKFFLILVFVIVDFFLPQSLFV--FFA-NISRYGAGAFLLIQILLLIDF
AYEWNEAWVEK----------DERKYYAAILGCSGLLFMFGFALIGLLYHWFA--GT---
-ACRT---NTLYITLTLVAALVATSIALY------LPH--GALLPSGVTFAYTAYVTWSA
LSSCPDS-----TC------NPFYHTH--------------------------------D
TTADATWQVILGVAITAVALANSTGKAAIKSNRALGFE----------------------
----------------------------------ILQTEE--------GEDGS-------
------------------SEI-LPV-PSYSIPFFHLIFALSAMYMTMLLTHWGFDDSD--
---------------TKDLK---IDTGYSSMYVKLISVWATAGLYIWSLLAPVFFPER--
---
>Polypall
-----------------------------------------IKKSTGTRVIYVIFFLLVS
VISYILSA------------FASQ----WFASVDV--L--KI---CSKYD----------
-------------------N-EC---FGSLVVYRLTFSLAIYHILLGLALIGVKSSEDSR
AA--IQDGYWPVKIFFLAGLSFASFFIPNTFFV--YYG-WISLFGAALFILIQLILLIEF
AYGINEIWVSKIED-E---GHLTNRYYIMLLGSTIATICIALALTITMLVLWS-------
-KTSI---NQFFIVFNLGLSLIIGVLSINEKIREFRPS--SGLFQSGVVMLYSAYLVFSA
IMSEPSMD------------NNS------------------------------------N
SGKQKTWTIIIGSMFTIISVCYSAFRASDSNEILGSSS----GGG---------------
------------------------------FDKLPTVASD--------DEAAD-------
-------------DKMEDDES-GGV--AYNYTFFHITFALGAMYIGMLLTNWATISGTSG
S--------------NGDLN---VDSGMVSVWVKIVSGWLVHLLYLWTLVAPVLMPNREW
D--
>Sexangul
----------------------------------------------------AVLFLAHT
ILAFVFAN------------YGFD----LLQKIPS--I-PSVHIPCAQHQ----------
-------------------E-DC---FGTLTYYRFTFALVVFFGTMSVAMCGVSKRSECR
AS-ACNNGAWGAKVAVLFLLTALMFVVPNEVFV--AYG-YVAIVGGGLFLLFQLVLLVDF
AHSWSESWVAKWDN-D----DDNKVWFYALVGSTVVCYAAAVSLTIAMYALFT-SSSRGD
DACSL---NSIIITVNLAFSLFAGFLSVHPAVQNKNPK--SGLLQSAVVSLYTTYLVWSA
IQSEPRAD------------FPXS------------------------------EDLTSS
STSSETTSQVIGAALVFVAVIYSAVRTSGSYDRFQLDE----SRS---------------
------------------------------LLDEPAAGSA--------SSSGE-----GD
VVPA---------SEKKEVDQ-TPV--SYNYSFFHFIFTIAAMYVCMLTTNWDIVHIGSH
PDPD-MANALLASDETNHYW---VDRSLGSVWVKVVSGWLAHLLYMWSLVAPLVLKDR--
---
>Sterramo
-------------------------------------------KSIATRGMYVFLFFLGA
VVEYIINA------------FSKD----IFTWIPV--VGDDI---CSDGD----------
----------------VSER-WC---QGALSAGRVCFAFVVFHLLMTLFLIRVQNTKDFR
AS--IQDGWWIPKILAIVALVVVGYVIPNSFFV--VFA-WICMFGAGFFILIQLMLLIEF
AYTWAESWKNNWDP-E---GEDNRLWYWLLLGSSLVMYFLFIAATVCIPVFFY-KGD---
-ECWL---NVFFPLLNFIVCIMLTFVSVMPKVQEAHPN-GTGLLQSAVVTLYASYLLFSA
VSSEPSS-----DC------NPM------------------------------------D
QVGSSLSTLLLGAGFTILTVSFTTIRTATKGDNLFSNT----KDI----EYGGVSED---
-------------------------------NKLLLTNET------------------PG
LDSE---------DGSNDDEK-ESV--AYNYSFFHFTFLVATMFVYMLVIDW--------
------------------------------------------------------------
---
>Thectrah
---------CAFEAA-------SCCLGIGC---RCCCALLPFDKSTITRAVYLIEFLIVA
FLAWIVSR------------WGEH----LLSSFSV--L-KST------------------
-------------------PVAL---FGIAAAYRLMFALAVL------------------
----LHDGLWFGKVIVLVGLVIGFFYVPNSSLA--TIA-WMALIGSAIFILLQLVLLVNF
AHTWNESWLAKWRD-A---PDESNGWYYALLTVTGVAYLFALVLAIVLLAEFS-------
-GCAT---NVVFVVLNGLMGMAVSALSVSAAVQEANPA--SGLLQSSIVVAYSTYLVFSA
ILSFPPSS----GC------SEVSLSH----------------------------FTTDA
SSDAQDTSFVFGVAFTLLSVVYSALRTSSQSDDIISSG----TTS---------------
---------------------------------QHLINDD--------AERGQ-------
GEGS---------LPEFDDEL-DGV--KYNYSFFHFVFACASLYVAMLVSNWAIISGD--
---------------SSDVR---VNTGSAAAWVKIVSSWLALILYGWSLMAPVCFPDRDF
---
>VannDIVA
-------SCCAAAAC-------SCCIGLSC---SCCGLLVTVSKSVATRVWYTSMFVLMG
ALAWVLSM------------WAYE----LLGWIPW--P-EAA--ACSEE-----------
---------------------YC----GVVAVYKLTFALFVFHAALALLLLGVRTSKDVR
AQ--LNDGWWGLKLPLVAVLVLGAFCIPYGFYT--YYA-WVSVFAAGLFILVQLVLLVDF
AYAWNESWVAKWEGGDEFGAEEQPGWYYALLAATVVLYGFALVLDALTLTLFS-------
-LCWY---NVVIVAAVAVACAVLTLASLTPALRRLNPS--VGLLQAAVFSAYCTYLAYSA
ILSEPA------GC------LRWD-------------------------------LGSSG
STHSDWITLIFGGLFTVVSVVYSSLRIGSSDALSTQDG----MAT---------------
----------------------------------AALLEEA------AEEAGE------E
VEEA---------EEVLDDER-DGV--AYNYSLFHLSFALGYMYVAMLLTNWSVISGE--
---------------SDSTE---TDAGWVAVGVKLASCVAAAGLYTWTMFAPALLKDREF
---
>Pessonel
------------------------------------------------------------
------------------------------------------------------------
------------------------------------------------------------
------------------------------------------------------------
-----------------------------------------------MYVLFG-DNS---
-SCAP---NAVFITIALLLSILCSCLAIHPRIQEHSPQ--SGLLQPAVVSVYMVYLTWSA
IISQPTTGDHGGECGVHVGGNNL------------------------------------F
SGASERYSVIMGAVLVMIAVCYSAVRTSSKHQELLGGI----QPN----EETG-------
------------------------------XVEPTTAEEE--------QEAAA-------
AESA---------AEAAAPEE-GPV--QYHYTFFHFIFALASMYMCMLMTNWAIASHSDI
DHAQTMQMTPSMGNQPALVD---IDRSMASVWIKVACSWLVGILFVWSLVAPVVFPDRDF
T--
>MayoBSH0
-------------AA-------CCCVGTAC---TCCGKAFSCTRSVSSKVGYATLFLVTG
VVAWVLSN------------WAST----LLGWIPW--L-----NHCVDDG----------
---------------------AC---AGALATLRITLGLFLFHVMMALLSVGISTRGDPR
LP--LQNGWWPLKLCVYLMLMVIAFCLPNAFFVD-FFG-WFAMIGAALFILVQLLMLVDF
AHSWNENWVRRTDS--------NEHYFYALLGVMISAYVCVLGLSVTMYVLFAVPAD---
-QCAA---NVVFVTLNLAAGLLIAVVSLLPAVQQSGGT-QVGLLQASVVSLYCTYLVFSS
ILSEPDS-----VC------YPFS-----------------------------------S
SGWLENASIAVGALFTVISVGWSAFRASSADLLAGYDDDHLYTSAGDK-AEAEDEAAEA-
---AAEAE------HAVEMGETALSAPVKPLAEHGLYDAE-------EEEDGD-----SG
LVGF-------VQDVPEDQEV-VKA--ARGSVIFHVAFALGALYVGMLLTNWVVLGG---
---------------TSQVE---VDSGWPAVWIKIVSGWVCILIYLWTIVAPVLFPDR--
---
>TricAmI7
----------------------------------CCGKAIGLKKSMCTRVIYAIQLGVFA
LISWLLMNLP---------HWTQGH--WFXEHLPG--L--ST---CLQSE----------
---------------------NC---HGAMAVYRVLAAVFLFHSVMAIMLIGVKSSRDCR
AM--MQDGWWIVKFAIIVAIAIVSFWIPNSVFM--GYA-WVSLVMAAVFILIQLVLLIEF
AHGLNEAWVSNYED-S-----GSRIWSGLLIGTTGTLYLLSFVLTILLYVFYT--GK---
-ACPF---NTATISINLVLVIVYSLISIFPKLQEKNPK--AGLLQSSIVAIFNTYLVWSA
IMSIPQED----QC------TKL------------------------------------S
LGASQGWTQIAGVILTFVAVMYSTMRASTSSNQLGYSR----SEVNRA-LIPDEEDAG--
---TAYPDEND--------------------LKSRNIDLD--------DDDDD-------
-------------DEHHDDET-ESV--NYSYAFFHLTFATAACYLAMLITNWAVVTETTH
E------------AHHNTIX---VDNSWVAVWIKTVSGWLTVLLYFWTLIAPALFPDREF
---
>Paraatla
------ASCLPSLACC-----AGCCACSAC---AKCATS-AFPKEQVAKVVHATLFIFIS
ILSWVFSI------------WAQD----LLDWVPT--I-HDAG-----------------
-------------------E-CC---SGAIAVYRLTWALFTFHIILSLSQIGVSEKSEWR
AQ--LHLDWYSVKIVLFLLLAISAFYLPVSVFS--MYS-WIAIFGAGAFVLLQLLMLVDF
AHSLNEGWVRQFEE-T-----GARKYVFFLSASTLICFAIAVVLSVLMYAYEM--GP---
-QNWK---SPFFVSLNILFCFLITVISVHPVIQEADRSTPVGLFQAGFVSFYATYLVFAG
LMDGT------------------------------------------------------D
SGALETTTMIIGSIFIIICVGYTAFRISGHEETYFGSE----EEA----DDFSVN-----
-----------------------------LMIEDDGGDSD--------SEETS-------
KDVE---------TKEAPKET-GAI--TYNYAFFHLVFALGATYVCMLMTSWAAISGQD-
---------------NETLH---VDSGATSMWVKIVTSWIALAMYTWTVIAPVVLPDREW
---
>VexiDIVA
------------------------------------------------------------
------------------------------------------------------------
------------------------------------------------------------
------------------------------------------------------------
------------------------------------------------------------
---------------NLVLAIGLGLASISPRVQQASQH--IGILQSAVVFGYSTYLMWDA
MLSEPADA---LAC------STFP-----------------------------------M
GAVTDNVSIIIGSIFSVVAVCWIAVRVASSHAFSFSDT----TSN----GDIDLE-----
------------------------------VFSASAHDDD--------EDTTT------S
LIED---------DQALDDEQ-EQV--AYSYAFFHFVFVLACMYVSMLLTNWQLIGGS--
---------------SDTLE---VSSGWPATWIKVIASWFSNLLYAWTIFAPMLLKDRDF
---
>Endozona
----------ACQAF-------SCCSGLIC---NCFGYAVPVKKSILSRSMYMMIFFAVG
VIAFIANN------------WSAQ----ILNEVPV--L--KL---CANNE----------
-------------------S-YC---IGALSVHRLFFGLSLFHGLMASLLICVRSSKDPR
AI--IQDSWWSIKLLVIVGLVVAAFFIPNEFFI--YWG-YVALAGAFLFILIQLVLLVEC
AYLWNAHWLGNYEE-D-----KNKIWIWLFTICTIVIYTLSVTLMVLLFVFFY-RSS---
-ECWM---NIVFPLVNLGSILLYSFLSISPRVQAAHPA-GPGLLQSSVVGLYCSYLVFSA
AISEPNEGTF--QC------NPI------------------------------------D
NTSGTFSTLLLGASFTIVAVAFSTVRTATKGDDLLSSV----APS----KSEDDEEHNM-
----------------------------GLLNDTLVEDRR--------DDDKF---EIHA
IDQNDDEDKKRVRVADLDDEE-NEV--KYNYTFFHITFCCASMFVMMMITNWQEISRDST
---------------DHSFK---LNHGFAAVWVKLASSWIVTLLYIWTLVAPAMFPDRDF
---
>StygNOMA
------------------------------------------------------------
------------------------------------------------------------
---------------------------GFYYVMRTSFSLFLFHTILAVFLIRVESSKDFR
AK--IQDGLWPIKLLFLAGIFTLSFFIPNDFFL--LYA-KISLVGASFFILVQLVMIVDF
AHHWNESWLGNWDE-K----EENIIWYYGLLLSSLGLLILVVATSVAAYVLFC--GS---
-GCTF---NTVVVSSNLIICAAFTALSLHPKVQNL-AR--TGLLQSSVVAFYATFLIFSA
LARETG------EC------NPFH-----------------------------------Q
STVLTTSSATVSSLFLIVFVLFSMVRTASSTAMFQDEE----API---------------
-----------------LLQEHT------PLGFESEPNPD--------QEGNR-------
QQPA---------ARIADDEE-ERC--TYNYCFFHSAFALGAMYIAMLITSWLDTRTEDS
---------------SSEFTTPLIDTGSTAMWVKIASAWVVSALYVW-------------
---
>Cochminu
------------------------------------------------------------
------------------------------------------------------------
------------------------------------------------------------
------------------------------------------------------------
------------------------------------------------------------
------------------------------------------------------------
------------------------------------------------------------
------------------------------------------------------------
------------------------------------------------------------
--------------------------------WIHVH--------GCLLTNWRLIKPGDG
---------------AHNIS---IDESIVSVWIKVVSSWLTLGLYLWTIINSCICPDRKF
R--
>Ovaldese
------------------------------------------------------------
------------------------------------------------------------
------------------------------------------------------------
------------------------------------------------------------
------------------------------------------------------------
------------------------------------------------------------
------------------------------------------------------------
------------------------------------------------------------
------------------------------------------------------------
--------------EGGDDEE-EGV--QYNYSWFHLTFALATMYVACLITNWQTVAPNAT
D--------CSASGSNECFG---VDQSMASVWIKMASSWVTCLLYLWTLVAPLVLPDRTF
D--
>Vannrobu
----------------------------------------TFTKSIATRVLYTSIFVALS
VVAWIFSM------------YAYE----ILEYIPY--I-NDT---CYEG-----------
---------------------TC----GAFSVYRITFAMFFFHALLSIFLIGVRNAKDIR
AQ--LNDGWWPLKIPLLCIIIVAAFFTPNVFFT--YYA-WAAIVGAGLFILIQLVLLVDF
AYSWSESWVAQWQG-DGVEEGENRSYLYALLAITGLLYIISLGFDAFMYGLXC-FG----
-DCWW---NSLIITAVLLMCLFLSICSIHPRIQEFNPR--AGLLQAAIFTVYCTYYTYSA
ILSEP-------ECG----KLPFS-------------------------------WADNS
STTSDWLSLIFGALFTVXSVVYASVRAGTADLIEQERE----AEK---------------
----------------------------------SLLTEE--------EQKEE-------
-ALD---------DELIDDEV-EET--AYNYSMFHLAFALGAMYVGMLLTNW--------
------------------------------------------------------------
---
>Luaphula
--MGAIVSCLACQAV-------SCCAGMAC---NCCGKIIPISKSIATRFMYVFLFFVAS
LVQYVLSN------------WSKE----LFSWIPV--L--DV---CKSSD----------
-----------------SER-WC---IGALSAARVCFAMTLFHLIFAVFMIRVKNSSDFR
AN--IQDGWWSLKFLVIAGLVVVAYVIPNVFFV--YFG-WIALFGAAIFIIIQLMLLVDF
AYTWANAWIANYDE-T-----ESPLWYWLLLGSTIVMYILCLAATVLIYVFFY-KGS---
-DCWL---NAFLPTINVAMCLLLSFLSVHPRIQAAHPG-GTGLLQSAVVSVYATYLIVSA
ITAEPDKDGF--HC------NPL------------------------------------D
QVGSSLSTLVLGAMFTIVAVCFTAIRTSTQGNSLLATT------------SVDPEKD---
-------------------------------ENKSLVGED------------------NQ
IGED--------GEEAKDDEV-EEV--TYNYTFFHITFMSATMFVYMLVTNWATISQTTT
T------------DGDSEYK---VDHGMVAVWVKAVSSWLVGLLYAWTLTAPALFPNRDF
S--
>Protarac
----CLISCLACQAV-------SCCSGLAF---NVCGKVIPCSKSISTRFMYVFLFFLAS
IAQYILSN------------WSKE----MFSWIPQ--L--DL---CEGSD----------
-----------------SER-WC---IGALSAARVCFAVTVFHLVMAIFMIRVKNSSDFR
AS--IQDGWWSLKFLAIIGLTVVAYVIPNIFFV--YFG-WIALFGAAIFIIIQLMLLVDF
AYTWANTWIANYEE-E-----ESRLWYWLLLGCTIAMYALCLAGTILIYVFFY-KGS---
-ECWM---NAFFPTINIAMCILLSFLSVHPRIQEAHPG-GTGLLQSAVVSVYATYLIWSA
ITAEPSTDDF--QC------NPL------------------------------------D
RVGSSLSTLLMGAIFTLVAVCFTAVRTSTQGNSLLAGS----PEP----ESVKVKDE---
-------------------------------EAESLVNDD------------------RH
AEHD---------EKEKDDEV-EEV--TYNYTFFHITFMTATLFVYMLVTNWATISDTK-
---------------SEEYK---VDHGFVAVWVKVASSWLVGLLYAWTLVVPLLFPNRDF
S--
>PhysTSA
----------------------------------------SCTKSTATRGIYVFQFLLVS
VVAYLFSN------------YAYK----WLEEVPV--L--KE---CTKNQ----------
-------------------AITC---SGALAVYRITFGLSVYHAILAVFLIGVPHSRDWR
AS--FNDGWFPVKFLLLCGITVGAFFIPNSFFT--VYG-WIMVVGAGFFILIQLVLLIEF
AYSWNETWLRKMED-EE--MDGNKRFYYFLLTATFTLIGGSIALTGVMYHFFG--HS---
-HCSL---NIFFITLNLILGVLYCLLSIHPKVREGRPS--SGLLQSAVIFLYSTYVVWSA
LMSEPTEG----GC------NPFN----------------------------------SY
SKESKAFSLTLGAIFTIISVVYSTFRAGSAGDDILGTS----TSS----SS---------
-----------------------------DIEKSPLVDSK--------DGDGE-------
-------------AAVQDDET-EGT--SYNYSFFHLSFALGGMYVCMLLTNWMTISGQRD
---------------ESEYG---VDSGYGSVWVKMVTSWVAVILYLWALVAPVLLPDREW
N--
>Protpyro
---------------------------------------RMMPKSIVTRGMYVGFFFLSA
VVMYILNF------------WSYK----ILTFVPL--L-DKV---CVGND----------
-------------------K-WC---VGALSTARVCFGMAVFHGLMALFMIGVKNSSDIR
AG--FQDGWWWIKMLAIVGLTVVGFFIPNQFFV--VFG-WIALFCAGGFILIQLIYLIEF
AYTWAANWLEKYEG-VA--GEENRSYYWALLIATGVLYALSLTVTILIYVFFY-DGS---
-ECWM---NVTFPTINLLACVLFSLASIHSRVQEAHPNRGTGLLQSGVVTLYCTYLIYSA
VSSEPNSGSF--QC------NPF------------------------------------D
NMGGSLSSVLTSAAFTIIAVCWTTIRMSTKGNDLMEGG----TGASTT-ETV---DESG-
----------------KLLPD---------LHEDNIQGSSHHDDGDHDRHHGE-------
-------------GKVEDDET-EEV--AYNYTFFHITFFLGVMYVYMIMTNWQIISGVSH
---------------SDDYK---VDHNFTAVWVKLATSWLAVLLYLWTLVAPILLPGRDW
---
>PellCATA
------------------------------------------------------------
---------------------------------------------CEGDN----------
-------------------Q-WC---VGTLAAFRIFFGLELFHLIMAIILIGVKSSRDFR
SG--IQDGWWVPKALIIGGVIVLSFFIPNVFFD--IWI-WISLFGSAAFIVLQIIFLIEF
AYAWADNWLAKYED-D---EENGKVWYWLLLICTVAMYVASAIITILIFAFFY-HGS---
-DCWL---NITFPLFNAFACLFVTGLSLHPAIQAAHKR-GTGLLQSGVVTLYCSYWMLSA
VMSEPELGGT--QC------NPW------------------------------------D
GTGDSIPVLLAGVAFTIAAVGFSTFRTATQGNNLVQST----TER----SSLKTESA---
-------------------------------GKSDVEDGE--------HDHNE---LERN
IQES--------AEEHHGDER-DGV--KYNYTFFHLTFVVASMYISMLVTNWKFLSDSGN
D--------------SSDYE---VDYGVTSVWVKFASSWLVLLLYIWTLIAPAILKNR--
---
>ClydYONA
-----IASCCAASAC-------SCCVGLSC---SACGTVLTIKKSEATRAWYAGIFLLFA
LIAWVLDV------------WAYD----ILHWIPWHVI-QDN---CPEG-----------
---------------------SC----GTFSVYRIASALSLFHTILALSMIGITDGKDAR
AQ--FQDGWWPVKFVFLGVAAVGSFLIPNTVFE--VYA-WIAVFGAGLFLLIQLVLLIDF
AHTWSETWIGKWEE-D---EEANAAWYYGLVACSIIMYLFAIGLAITMYVLFS-EGS---
-SCWY---NPLVVTLGLLGLITVTVSSIHPKVHEFNPR--VGLLQSSVVSAYVMYVIWSA
ILSEPT-------CT-----GPFS--------------------------------ADDS
NDWIKWATVVVGAIITIVAVLYASLRAGSSQLVGSEEK----------------------
----------------------------------SLKAEE--------GEAPE-------
-------------GQDFDDET-SAT--TYNYSMFHVALALGSMYMAMLLTNWTIIDHS--
---------------TESIW---TDMGWVSVGVKFACAAAAILLYLWTVFAPVLFPDRDF
---
>GoceYONA
---------------------------------------------------YVILFFLIA
VLGYIMDG------------WSYK----ILHFVPV--L-KDT---CSDDN----------
-------------------S-WC---VGALATFRLFFAYSTFHLLMAVILFKVSTSKDPR
AG--LQDGWWPIKYLLLIGLIVGSFFIPNKFFL--VWG-WIALFGAAIFILIQIVLLIDF
SYVWADNWLSKYEN-S-----EGKIWHVLLLACTSIMYLGSIAMTIILWVLFY-KGD---
-ECWM---NIVWPAVNFMICLIFSFLSLHPRIQESHAS-GTGLLQSAVCTLYCTYLIFSA
ASSEPTTDSF--QC------NPM------------------------------------S
NTGGSIFGLVFGAAFTIXAVCFTTIRTAGQGKDLLRSV----NSE----ETISVLKG---
----------------------------------KVDDKE------------------LG
FEGD---------DQTEDDEV-EGV--TYNYSFFHLTFXMGAMYVCMLITNWQLLKHS--
---------------DDDYE---VDHGFAAVWVKIASSWLVAILYLWSLVAPAL------
---
>Undascha
----------------------------------------TLTKSIATRIVYTICFLLFS
AIAWLFSF------------FAYD----ALSNIPF--V-GDS---CYQD-----------
---------------------SC----GTFSVYRITFGLFVYHLILSILFINVSTTKDPR
AQ--FNNTWWPLKIPCLVILILGSFFIPDEFFT--YYA-WSAIIGAGIFILIQLVILIDF
AYTWSESWVAKFEG-DGI-EPENKKYFYALLACSGFLYLLALGFDGFMYGVFC-SG----
-DCWY---NAIIITIILLSNGFLSVCSIHPRIQEFNPR--AGLLQASVFTMYCTYYTYSA
ILSEPT------TC------GEFP-------------------------------WGDDS
RTASDYFTVIFGAIFTIVSVVYASVVAGSSEIIERKGE-----KT---------------
----------------------------------SVLSKE--------EDV---------
-------------EENIDGETGEPT--SYSYSNFHLAFALGAMYMAMLLTNWNVVTGD--
---------------SETPE---TDSGWVSFAVKLTSCALASILYLWTVFAPAILKNRDW
D--
>Thecquad
-------------------------------------------SSITSRIGFAVQFLFVI
MLGFLALE------------FGNN----LFSWNPE--I------KCSDLD----------
-------------------P-YC---VGIVSVMRIMFSLTIYHLMLSLLFIGVKTTVDPR
DE--LQKSWWGLKIVILFCFITGFFFIPNVFFV--YYN-WVALVGAGIFVIIQLAWLVDF
AYSWAESWTTKAEN-S----PNGKMWYFALLFSSFVLYLASIISTIQFYIFFA-SAV---
-DCYY---NILLVTINVICSILYTLASLHQKIRAANPK--VGILQSSVVTAYTTYLVAST
MMSEPS------SC------NPSFFEV----------------------------GPNFS
LSGLEIFILILGSLITIFAVCFSTLTTTVTTSEIQGMR----ADP---------------
----------------------------------FLSEFE--------DDVGR-------
-------------NQQYVEPE-GDV--AYNYTFFHLTFALAAMYMSQLLTNWNTLSGTPT
N--------------LGQYE--IVDFGWSTVFVKMASIALVILLYFWSLV----------
---
>Vermanta
-----VLGCLATSAC-------SCCVGTTC---SVMGKALPFSKSMATRSAYAGLFVFVS
VLAWIASN------------WTCKI---PEKFMPE-PL----R-ECGKED----------
-------------------LCGC---QGASAAFRITSSLAVFHLLFAVFLISVKNSRDCR
SG--VQDAWWGVKILLWVGLCAVSLFLPNEVYA--IYA-YPSLFGAFLFILVQLVLLVDF
AHDWNESWVDNWNE-D----EDNKGWFYALISSTVFFFLCTIAMTVAMYWIW---GS---
-YWFM---NVVFITLNLFAIFAFSALSLHPKVQDVNPR--IGLLQSSVVSVYATYLLASG
LLSQPG--------------GPFQ--------------------------------SDDM
SSAINIIFLIGGVIFAVVAVCVSAVRMGTTSSALMDID----DEEIQ-------------
----------------------------------ALTDEE--------GKAVD-------
-------------VGPHDDEE-EAT--TYNYSIFHLAFACGAMYMGQMLTNWQTIESSG-
---------------NDTYE---VNVGAAAEWVKILSSWAVILLYVWTVAAPMVLPYR--
---
>ParvMONO
CDMASVLACLACQTA-------SCCVGTTI---RCCGKSCTCHNSVVTRVMYMVMFFISS
LLAWVLSV------------WGSE----IFGSIPL--F-SSW---CRDVQ----------
---------------------QC---FGVSAVYKMTLGLFAYHALFALLLIGTNNAHSLR
GI--IHNGAWPIKVFLWLGLTVGFVFLPPAFLS--WYS-YVSITGSMIFVVIQLVMLVDF
AHSWNEGWVRNYEE-T-----DNKNWFRALLGTTIGLFLVIIVGTVLMYVYFS-------
-ATWGG--SAAAITVNLILSIVVSVISILPVVQLRNPK--SSLLTSAIISAYCTYLVWSA
IQSVPLPNDL----------VP-------------------------------------K
SGASYYAVMIMGGLFTLVAVAFSSMRAGSHSESDPDDH----SEH----EHARETEK---
-----------------------------LINPTGDAASD--------EERQM-------
NLDE---------LREHDGDC-EAP--GYSYSWFHLVLALGAMYMGCLLSSWETFDHITT
VS----TTFVGHGTASPHLE---IDSSWYSVGLKLVSVGVCHLLYVWTIVAPMVLKNRVF
D--
