# Supplementary material for: Expansion of the molecular and morphological diversity of Acanthamoebidae (Centramoebida, Amoebozoa) and identification of a novel life cycle type within the group
Source: Biol Direct. 2016 Dec 28;11:69. doi: 10.1186/s13062-016-0171-0 (PMC5192571; doi:10.1186/s13062-016-0171-0)
Supplement: Additional file 3: — Bordor.325.Cent40.tgz. Phylogenomic alignment files and single gene trees for each gene included in the phylogeomic supermatrix. (TGZ 8396 kb) [file 13062_2016_171_MOESM3_ESM.tgz › Bordor.325.Cent40/unmasked-alignments/PSD11.faa]

>AcanGEN
------------------------------------------------------------
------------------------------------------------------------
------------------------------------------------------------
------------------------------------------------------------
------------------------------------------------------------
------------------------------------------------------TELT-K
DPIIDTHLSELEDTLLEQNLCRIIEPFSCVEIAHVAKIIDLPIHSVEKKLSQMILDKKLL
GVLDQGAGTLLIFDEPTADRTYPAALETVQGMNKVVDSLFEKWAKV----------
>Coprcine
-------------------------NPAQAEALYQQVLAASSASSSNTDPTVQAQILRDQ
ETALVKLGELYRDQKNAAALSKVITQSRAFMSSTAKAKTAKLIRTLLDFFT-----SIPN
-SQDVQKQTLVDNIAWAKAEKRIFLKHSLETRLAGLYLDAQQFRPALTLVDTLLQELKRL
DDKLILTEVHLLESKIYRGTGNLAKSKAALTSARTAANSIYCPPPLQAALDLQSGILH-A
E-DKD---YTTAYSYFYEAFENQSSQGD----------SGEGALRSLKYMLLCKIMLNLP
EDVTSLLTIKLAAKY-AQL----RDVESMRAIARAHQNRNLADFEKALRE--YKDELS-S
DPTIRSHLAALYDTLLQQNLLRIFEPYSVVEIAHVAELVGQERQGVEAKLSQMILDKVFN
GVLDQGRGCLLVFDPQEVDNMYGPAIETLEEVGKVVQSLYAK--------------
>Coprprot
---------MSQLETAAQF--AKEGKLAEAQEIYKSIISS--------NEKPSEAINKTK
EEASIKLSGLYKQQGNAGAIKELLESLRGFFATIPQAKTGKIVRALIDDVS-----QIPE
-GTKTVIEMCKDNIAWAEAEKRTFLRLHLQNTLAEAYYKVFEHHEALTVIKSLLREVKKL
DDKLLLVSIFLLESRIQHALQHLPRARAALTAGRTAANAIYCPPSLQAELDMQSGTLH-A
E-EKD---YKTAYSYFYEAYENYDTIGTNE---ATKEEAKKLAILCLKYMLLTKIISGTT
EEVSGLISGKLALQY-TD-----PKLAAMRAIAKAHQQSSLRAFKDVIET--YKDELE-H
DTVIHRHLQQLYQNLLEKNLLRIVAPFSEVQISHIASLIEMDVETVEKKLSQMILDKKLP
GILDQGNDCLIVFEDQESDGVYPAALEVMTHLGSVVDSLYNRASSL----------
>DictDisc
------MNWKEQLEEI-----GNCQDSNKAIQDYNKILTI------------QESPDDIK
EEAILRLAKLFVKIGKGDQLPTLLRSVRPFFDKISKPKTDKIVRNFIDIFS-----TVPD
-NLTTLIEFVKENIQWCKDTNRIYLRQRLETKLFTLMFEAKDYANALSGLTTLLTEIKRL
DDKPLLVEIQLVESRIQHALKNIPKARAALTSARTNANTIYCPPKLQAEIDMQSGILH-S
E-EKD---YKTAFSYFFESYETYDSLE------------DPFAMKALKYMLLCKIMTNQT
DDVHALVNGKIGLKYHNN-----RSIEAITQISKSHAKRSLHMFQEVTKE--FSDQLS-D
DPIIHSHLTELYSNLLEQNLCRIIEPFSRVEISHIAKLIDLPVDVVERKLSLMILDKKYN
GILDQGTGTLIVFEEQKEDKLFNCSLETIGALSRVVDLLYEKTNKLS---------
>Entahist
------------------------------------------------------------
MSEIVASIKHYSSTNDINGLNNYVQKICG-DKTMSKAKIVKTLFEILDTLS-----GIPN
-SSHLLISVCEQTIEWAKVSNRTYLRQKLEQRLAQYYYENGQCSKALPLITELLKNAKRT
DDKVLAVELQLLEAKVHRKVKNLTKARGAMTGARVDANSIYINPTLQGELDICSGFIN-G
E-EHD---YITAASYFYEAFENYHSLSL-----------KTQTISALKYLILMKLMQKKI
NEIDSVLSSKNAIGY-SDD----IEIVSIKEVSKAFNARSIEMYDEISKK--FNNQLF-G
DEFVKENLTILYDALVQENIARVLEPYSSIELSHVSKLVGMEVHAVEKVISIMILEEKIN
GIIDQNNGILILYDDITSNKILSNGITLIEELSKAIDSLNDKAIKVIQETTLSTQL
>Filanola
-----------ELEHAQS---IEDKDAPQAIKIYHTIVFSN-------EQAQNEEANKIK
EQGIYKLGRLLAKQGKGAELSQLSKDIRPFFDSVSKAKTAKIVRTLIDLVX-----DIPN
-STDLQITLCKESIEWAKQTKRTFLRQRIETRLASLYIDAKQYQAALDLVTGLLREVKKL
DXKLLLVEIXLIECRIHHALKNIPRAKAALTSARSNANAIYCPPSLQTQLDLQSGVLH-T
E-ERD---YKTAYSYFFESFEGLSSME------------DSKAIVSLKYMLLSKIMSNHV
EDVYAIISGKLALKY-AG-----RDIEAMRAVANAHKERSLENFELAKKN--YAQELT-N
DPLIHSHLTELYDTLLEQNLCRILEPFSVVEIAHVAXLIKLPVPLIEKKLSQMILXKKFN
GILDQGLGQFIVYDEVSQDKTYAGALTTVENMSKVVDSLYQRTNKI----------
>FontBI
--------------------------------------------------SMAEETTRAK
EHALLALGEQFSELGDGQRLQTLVRTSREFLNSIPKARASKIVRDMVDLLG-----KIPN
-ALDLQIQTTREVLLWAEEDRSAFFRQSLELRLAALLLEARQFSEATGLIDSLLTEVKRL
DDKLLQAELLLLESRVYFELRNYAKSRASLTAARSSSNAVYCPPPLQAALDMHSGILH-A
Q-END---FKTAFSYFYEALEAYTGPKF---------SDNKQALRSLLYMLLSKIMMGAP
EDISVVLGGKAALRI-VDHADSRAPVEAMRVIAQAAGAASLSDLRAAREEQPHSAVLS-V
DPFLSMHLRNLQSDLLEKSLLRALLPYSRVELSRIAELVGVDETTIETKISQMILGKRFR
GVLDQEAGCLEIFDPEDDDTLYVEARGVIENAGSAVDALFSRVA------------
>HomoSapi
MA----AAAVVEFQRAQS---LLSTDREASIDILHSIVKRD-------IQENDEEAVQVK
EQSILELGSLLAKTGQAAELGGLLKYVRPFLNSISKAKAARLVRSLLDLFL-----DMEA
-ATGQEVELCLECIEWAKSEKRTFLRQALEARLVSLYFDTKRYQEALHLGSQLLRELKKM
DDKALLVEVQLLESKTYHALSNLPKARAALTSARTTANAIYCPPKLQATLDMQSGIIHAA
E-EKD---WKTAYSYFYEAFEGYDSID------------SPKAITSLKYMLLCKIMLNTP
EDVQALVSGKLALRY-AG-----RQTEALKCVAQASKNRSLADFEKALTD--YRAELR-D
DPIISTHLAKLYDNLLEQNLIRVIEPFSRVQIEHISSLIKLSKADVERKLSQMILDKKFH
GILDQGEGVLIIFDEPPVDKTYEAALETIQNMSKVVDSLYNKAKKLT---------
>Monobrev
MEARMDVDAEDELEHQAHHEAQTLVDPEGAMQALRDAIAQP-------LDRSVSGAIKKR
DKDITELSQLYSKYDKAAEMRQLIDDVRPFLEVISKAKGGKVFKNLIDRFV-----ELKS
ATPDEKVNMCKDCIAWAQENKRTFLRQALEVRLIALHLDAKQYQECLAELQPLVRELKRL
DDRQLLVEVMLMESQALFALSNYPKARASLVSARTTANTIYCPPKMQAALDLQSGILH-A
Q-EGD---YKTAYSYFYEAFEGYDSVDM-----------PANALRGLKYMLLSKVLLKDA
ADVPAIVTGKLALKY-SG-----RDIEAMQAVAAADLKRSVANFERALKD--YPSELQ-D
DMVVQGHVHDLWDSLLQSNLARIVEPFSRVEITHVAETINLSVADVEKKLSQMILDGQLH
GILDQGTGCLEIFEPETKDET-----------------------------------
>PCBtrin
------------FERAQD---IYSTNLSSALEILEKLF-------------QETSSSKLK
ENVIYLLAMGYAEQCNEDKLFRLMSDLQPFFASLPKAKTAKIVRTIIDRIST---LKNEN
-TLPLQIKLCLEWISWALAEKRTFLKIRLQIKLASLYHTSKNYTESLQVITEVVTEVKQL
DDKTLLVEVHLLEAMVYHALKHSAKAKGALVSSKTNASAVYCPPNLQAQMDLLSGKLH-S
DSDKD---YKTAFSYFLEAFEGFNALDN-----------RTDASNALSYMLLCKIMDGQY
ADVQQVLTTKLALLY-SN-----RFIDDMKAITKAVQNRSVQDFKAVLAA--CADTLM-A
DPFISEHLASLYDTMLEQNILRILSAFSQIEVERLAELLNLDAAYIEGKISRMILNKQLS
GILDQETNTVIVFENVADEKLYQEALSAIEEASNITEGLRQKARAL----------
>Polypall
------MNWKKEIEHVHS---NEALDSEKALNKYKEFILS------------PQTPDDIK
EDAIHKLAQLLVKLGRANQLSELLNTIRPFFDKISKPKTDRIVRAFIDYAL-----RMPG
-NEPILISFCKENIEWCKQTNRGYLRQRLETRLYSLMFDVKDYNNALVGLSSLLSEIKKL
DDKPLLVEIQLIESRIQHALKNIPKARAALTSARTNANTIYCPPKLQGEIDMQSGILH-S
E-EKD---YKTAYSYFYESFETYDTLD------------DPIAFKALKYMLLCKIMTNQT
DDVFALINGKIGLKY-VG-----KEVEAMKAVAKSHANRSLLAFEETLNQ--YPQELK-N
DAIIHNHLNELYNKLLEQNLCRIIEPFSRVEISHIADLLKLPVQTVEKKLSLMILDKKYH
GILDQGTGTLIVFDEAKQNKLYNTSLDTISSLDRVVGSLYEKTNKLS---------
>Sexangul
------------------------------------------------------------
---------------------SLLDEQATLLGKLSKAKAAKIVRTVIEEATTPARLAAPG
-ALAAALSLVQSAVTLATQQKRTFLRQRLEAKLAELQLASGHGAAALATVTALTKEVKAL
DDKLLLVETQLTESKVHLQLKNLPKSKASLTNARAAANSVYCPPLLQGQIDVQSGILN-G
D-EGD---WNTAYSYFFEAFESYAMLG------------AADAPRALKLTLLSKIMLGKP
NDVKILLSSKAALKY-AD-----EDTAALRKLALSVSKASLTSFEEERAA--LPASLS-E
DPVVSRHLQALYGQLIEANIQRVIEPYSRVEIAHIASLVGLPVDVIERRLSQMILEDKVA
GVLDQAAGLLEVFDESPTDETYPLALEAIGQMGKVVDRLH----------------
>Sterramo
------------------------------------------------------------
EKELTAVARLYSNEGNAEKIKELLALAKPLFPQMSKAKTAKIVHKLVDFVG-----RIPG
-VVEQQIALCEECIEWAKETQRTFLRQKIESKLATCYLQIGSYDNALKLLERLLIEVKKF
DDKLLLVEVELIESHTHFTLLNIPKAKAALTASRTAANAIYCPPKLQGKIDTMSALLH-A
E-EKD---FKTAFSYFYEAFESYNTMVNNLK--ITDRGLEEDALEALKYMLLCKIMLNSL
TDVNHILANKASLRY-EG-----RVLDSMRALANAHDKRSLDAFRSAKEE--YKDVLTEN
DPVMARHLLGLEDTMFEQNLKKIIEPFSCVEIQHVASLMEMDIMVVEKKLSQMILDKKIH
GILDQGADTLIMHDELPVDDTYVHALGVIANMGKVV--------------------
>Thectrah
--------------RANA---EKEINPAAAVTKYRSLLEL----------NPKDDPEKIA
EQALVALGEVLVAQGDAGAIVELFEVVKGMAEMMSKARTAKIVRMMLTVLG-----KVDE
-GSVLSVSVAEGLIEWAKETGRKFLRQRLEASLAGMYADAGEYSKSLTLLAPVLKEVKKL
EDKLLLVELHLVESRVHHALRNLPKAKASLTSARTSSTAVFCPPLMQAQIESQAGVLQ-A
E-EKD---YKTAYSYFFEAFEGYASLAA-----MPELNTEPLAVASLKYMLLCKVMMDKP
QEVTSVVNNKAVLKF-SG-----DHVTAMQAIAAAAIDRSLHKFQAAIDE--YPSHLA-E
DPVIAAHLKTLYDSLFEANLLRIIEPYTSVQVAHIAQTIALPLDVVESKLSKMILDGKLS
GVLDQDVDALIVYDEPKQDKALAASLDVIDNMSQVVDSLFNKVNNLS---------
>VannDIVA
---------------------------------------------------DDDSANKVK
ENSIYGLGQVLAKMGRAAELGQLLTTIRPFFSSIPKAKTAKIVRSLIDLIA-----EVPD
-TLQLQIDLCLESIAWCKESKRTFLRQRVETKLALLYYKAKRYAEAIEALTPLTKEVKKL
DDKALLVEIYLVESKVQHALRNLPKTRTSLTAARTAANAIYCPPLLQGEIDMQAGTLH-A
D-EKD---YKTSYSYFYEAFEGFNSLD------------NPTAVQALKYMLLSKIMLNLP
EDVHSILSGKLALKY-AG-----RDLSAMKAIADAHKSRSLQDFEKTLKT--YAAELQ-E
DILIKNHLSELYGTMLEQNLIRIIEPFSCVEISHISELIQLPVASVEKKLSQMVLDKKFS
GILDQGNGWLIVFTDPPANETYDRALETVENMGKVVESLFENARQL----------
>MayoBSH0
-----------ELAAAIE---LAGTDLEAAGKAYDALIDAP------TEASISEVDKKAK
ETAVYRRGEMYGKAGDGEGLRELLRRIRPFFDRIPKARTAKIVRTLIEIVA-----SIED
-SLALQIELCVESIVWARAAKRTFLRQRIEARLADLYLQQKDYQSSLTLLTALLKEVKRL
DDKALLVEIHLLESKVQHRLRNLPKARTALTAARTAVNSIYCPPLLQGEIDMQAGVLH-A
E-SRD---YKTSYSYFFEAFENYDSME------------NSLALRALKYMFLCKIMMGRP
SDVNQLMAGKLALKY-AG-----REVESMAAIADAHKKRSLEAFEAALRT--FHVELG-E
DPVIHSHLKSLYDEMLEQNLCRLIEPFSVVEIEHIAALIKLDVTVVEKKLSQMILDQKFQ
GVLDQGTGQLIIFDEETEDQTYPAALETIQNMSKVVDSLINE--------------
>TricAmI7
-----------DFETAKE---LAASSPDKAVAIYSGILDS---------TGNSTDDIKVK
EQTITNLGELYAKLGKAEELSGLLKRVRPFFNVVPKAKTAKIVRTLIDKVA-----AVPG
-KTDIIIRLIMECIEWTKEGKRTFLRQRLELKLAASYFITKRYQEALKLISRLVVEVKKL
DDKALLVEIFLLXSRIQHALSHLPKARASLTAGRTAANAIYCPPLLQAQIDLQSGTLH-A
E-ERD---YKTGYSYFYEAFEALSTLN------------DPSAVQTLKYMLLCKIMTKQT
TXITNIISGKLALKY-DG-----KDXQAMKAIAAAYKKRSIKVLQGALAE--YNAELS-E
DAIITRHLKDLYDNLLEQNLAKIVEPYSEVEISHLAKLIELPIADVERKLSQMXLDHKLS
GILDQGRDCLIVFEDKPADSTYTDAINTIADVSNVVDSLYKKA-------------
>Neopaest
------------FEEATE---NTEANPNHAVDLLRKIVFN--------NDATTDADIKVR
EQAIYLLGTVLATLDRLDDVASLLTDIRPFFSQVPKAKTAKIVRTLIDLFA-----KNKT
-SVEVQSRLVKDSIEWAKTEKRTFLRQRLEARLADLSLQSKDYQDALSLLTTLLYEVKKL
DDKALLVEIHLLESRVQHALRNVPRSRAALTAARTTANSIYCPPALQGSIDTQSGILH-A
E-EKD---YKTSYSYFFESFETYDSLED-----------VENATKSLKYMLLCKIMQNSP
KDVHTIISGKFSLKY-GG-----RDVASMAAIADAYSDRSLKRFNEVLEE--FEAELK-G
DSLVKRHLNSLYDMLLEQNLLRIIEPFSVVQLDHISKIIELKAEVVEKKLSQMILDKTFH
GVLDQEQNMLIVFEEPKPDEVYPAALKTIENMGNVLDSLYETAQKL----------
>Paraatla
------------------------SDSEGAISLYRKIIDA--------GECVSDADIKVR
EASIFALAALLEKLKRPDDVALLLKDIRPFFTQIPKAKTAKIVRSLIDLIG-----KYQT
-SVELQIQLVRESIDWAKEQKRTFLRQRLEARLADLSLRVKDYQGALGLLSTLLHEVKKL
DDKNLLVEIHLIESQAHHALKNLSRSRAALTAARTTANSIYCPPILQGQIDTQSGILH-A
E-EKD---YKTSYSYFYESFETFDNLED-----------NELATKSLKYMLLCKIMLNSP
KDVHSIIAGKFSLKY-AG-----RQIASMAAIADAYSDRSLKKFNEVLDE--F-PELK-E
DTLIQRHIHSLYDMLLEQNLLRIIEPFSVVQLDHISKIIELKTEAVEKKLSQMILDKTLH
GVLDQEQNMLVIFEEPQVDEVYPAALETVQNMGKVLDSLYAKAQKL----------
>VexiDIVA
MSST--SDLIALFEKA-----KETNDSQQQINMYQEIIAM---------KATGEQVNTIK
EQSVYRLGQLLAKAEQPEELESLLKKLRPFFEQIPKAKTAKIVRTLIELVS-----NIKG
ASLTLQVHLCQESIAWCNEQKRTFLRQRLEARLADLFLQQNEFTKSLELITKLLREVRRL
DDKRLLVEIQLLESKVQHALRNLAKARAALTGARTAANGIYCPPLLQAQIDTRSGILH-A
E-EKE---YKTAYSYFFEAFEGLDALD------------HEGAINALKYMLLCKIMNNKP
KEVHAIIHGKLALKY-AG-----RQVEAMNAVANAHNTRSLHDFQEAKSK--YAVELQ-D
DKLLADHLDSLYDTLLEQNLCRLIEPFSVVEIQHIAALIDLPNDLIEKKLSTMILDEKVN
GVLDQGAGSLIIFDEPHDSKQYPIAIETLQNMGQVVDSLYSKSRKL----------
>Endozona
---------------------NKSESLETSEPILKKILAS---------SEDDANSIATK
EKAIYKLGELYAVNRKATELKDLLTQSRPFFNQLAKAKTSHVVLTLISLVS-----QIPN
-TLDLQVQLCEESIQWAQQTKLVFLRQKIEAKMAALYLETEAYAKALKLLQSLLSEVKRF
DDKQLLVEIQLIESRVQHKLQNIPKAKASLTSARTAANAIYCPPFLQAQIDIQSGTLH-A
E-EHD---YKTAYSYFYESFEGFVTILKDKKKLKNRKEAKTGAINALKYMLLCKIMLGNV
GDVYQIITGKGSVVK-GGV----ASMEAMKEVANASKNRSLKEFDAARQK--WRQELE-A
DSLISSKFGELEDKLLEGNLTRIIEPFSCVEIGHVAELIGLPLDKVERKLSQMILDKKLH
GILDQGADTLIIFDEPEADKTYPAALETIQNMSTVVDSLYEKAKKL----------
>StygNOMA
--------------------------------------------------ATDADSLRIV
EQSIYALGQLYAXEHKTEELGHLLTTIRPFFSRIAKAKTAKIVRTLIERLA-----LVPG
-TTELQLQLCKESVDWARAENRNFLRQRIQLKLVSLFLETKRYTEALSLVTGLVHEVKRL
DDKAFLVEIHLLESQIHHALVNIPKAKAALTSARTCANAIYCPPSLQGQLELQSGKLH-S
E-EKD---YKTAFSYFYESFETFDSIS------------SNTALTSLKYMLLCKIMLGKP
EDVHSQMSGKTALKY-TG-----EGIEAMKAIATAYSNRSVKEFEAVLRQ--FKSEIQ-E
DSIVSTQLTELYNTLLEENLLRIIEPYSCVEIPHVAHAIQLDLAAVEKKLSQMILDKKLH
GILDQGNGCLNVFNEPVDDKIYPDALETIANVG-----------------------
>Cochminu
------------------------------------------------------------
------------------------------------------------------------
------------------------------------------------------------
------------------------------------------------------------
------------------------------------------------------------
------------------------------------------------------------
------------------NLLRIIEPYSCVDIPFIAKKIDLEISKVEKKLSQMILDEKLK
GTIDQNTNTVNIFELPPSD-TFSKAIETVQEMNKVVQSLF----------------
>Nolaaber
------------------------------------------------------------
------------------------------------------------------------
------------------------------------------------------------
------------------------------------------------------------
------------------------------------------------------------
----------------------------------------------------AVTQFQ-K
DPVINRHLDQLYSNLFEDNLLTIVSPFSEVEIDHVANLIELDISLVEKKLSQMILDSKLH
GILDQGK-------------------------------------------------
>Vannrobu
------------------------SDPQAAIDLYHSILDY---------EGEGQETTKIK
EQSIYNLGKLQAQLGKGEELDQLLKTIRPFFQTIPKAKTEKIVWTLIGMVA-----QIPN
-SLELQIDLCKESIAWAQAEKRTFLRHKIETKLAELLLKARQYPEALEIIDPLLREVKRL
DDKALLVEIHLVESKVQHSLRNLPRARTALTSARTAANSIYCPPLLQGRIDMQSGTLH-T
E-EKD---YKTGYSYFYEAFEGYNSLD------------HPDAVLALKYMLLCKIMTNNP
DDVHSILSGKLALTY-AG-----ADVEAMRAIANAHKDRSLAAFQQYLVD--YEKELK-D
DPLINNHLNELYDTMLQQNLCRIIEPFSSVEISHVASLIKLDVTKVEKKLSQMILDAKFN
GILDQGNGLLILFPDPPVENTYQTTLETIDNLGHVVDTLYQRAQK-----------
>Vexibaci
------------------------------------------------------------
------------------------------------------------------------
------------------------------------------------------------
------------------------------------------------------------
------------------------------------------------------------
------------------------------------DKRSIHAFQQAKDH--YDTELN-A
DTLVREHLEYLYDTLLEQXYARIIE-----------------------------------
--------------------------------------------------------
>Luaphula
------------------------------------------------------------
EQAVYDVANAYANQGNARRVHELLAQVKPIFSYLPNAKTAKIVHTLVNIVS-----RVSH
-EQELVVDLCLESIEWAKSSDRTFLRQRLEARLASCYLDMGSYKKALKVLSVLLAEIKRF
DDKLLLLEVQLIESRVHYKLLNMAKAKASLTAARTSANAIYCPPSLQAQIDLQAGILH-A
E-EKD---YKTAYSYFFECFEGLTAVETN-------STVKKEAMVPLKYMLLSKIMLNSI
SDVNNIIATKAALGY-TG-----REVQAMRAVANANQARSLEQFYKARED--YKEDLT-N
DVFVDRNLNQLEDTLFEQNLCRIIEPFSCIEITHVAQLINLSVEKVEKKLSQMILDKKLK
GILDQGANTLIMHEELPPDQTYPAAIETISALNKVLDSLYQKA-------------
>Protarac
------------------------------------------------------------
EKVIYDVGNSYADKGDAMRIRQLLQQVEPLFTFLPNAKTAKIVHTLVNLVS-----RIPD
-VQDLVVELCLHSIEWAKKSDRTFLRQRLEARLSACYLEMGAYTKALKVLSTLLAEIKRF
DDKLLLVEVQLIESRVHHRLLNMPKSKASLTAARTAANAIYCPPLLQAQIDLQAGILH-A
E-EKD---YKTAYSYFYECFEGYTSVENN-------PTIQKDAMLALKYMLLCKIMLNSV
PEVNQIIASKAALGY-TG-----REVQAMRAIANAHHARSLEQFYKAKDD--YKAELT-Q
DPFVARNLLQLEDTLFEQNLCRIIEPFSCIEINHAAVLINLPVDKVEKKLSQMILDKKLK
GILDQGAGTLIMHEDLPSDQTYPAALEAIAGLNKVVDSLFRKA-------------
>Protbohe
------------------------------------------------------------
------------------------------------------------------------
------------------------------------------------------------
------------------------------------------------------------
------------------------------------------------------------
-------------------------------------------------------ELT-L
DPVMARHLLQLEDTLFEQNLCRIIEPFSCIEISHVAELIALPVEKVEKKLSQMILDKKFS
GILDQGAGTLIVYDDSPIDQTYPAALETVQSLNKVVDSLYQKA-------------
>PhysTSA
-----------------------------AIGIYNSLIDS------------ASTDQKTR
EQSIFKIAKLYVKLGQTSELGALMKKIRPFFDTIAKATTANIVRTVLNIAS-----AYPG
-TERLQIELCRESIQWCKDTDRSFLRQLIETRLYSLLFRVKEYQPALHGLTTLLSEVKRL
DDKPLLVEIQLLEARIHHALRNIPKARGALTAARTNANAIYCPPRLQAEIDMMSGILH-S
E-ERD---YKTAYSYFFESFEGFNSLD------------APEAPTALKYMLLCKIMTNVP
EEVAAIVQGKTALRY-PG-----PDVDAMRAVAKAHSERDLRAFEDATKR--FPKELV-E
DPIVHTHLSELYNTLLEQNLCRLIEPFSRVEIAHIAKLIDLPVPNVEKKLSNMILDHKFD
GILDQGSGTLIVYNDPHLDKTYPTSLETIQTLSKIVDGLYEKAGKLS---------
>Protpyro
------------------------------------------------------------
---------------------SLLTQIRPFFDAIAKAKTAKIVRTLIDLVA-----RIPN
-TTTMQIELCQESIEWAKGEQRTFLRQRIEARLASLYLETDAYTQALRLLTTLLREVKRF
DDKPLLVEIQLTESKVQHKLRNLSKARASLTAARTAANAIYCPPLLQAEIDMMSGTLH-A
E-EKD---YKTAYSYFYEAFEGYNSITTE------TASVAKGAISALKYMLLCKIMLNSV
SDVNQIISGKMGLKY-AG-----SEMEAMRAVANAHKQRSLQAFSDAKAS--FSAELT-K
DPIIDTHLSELEDTLLEQNLCRIIEPFSCVEISRVAEVINLPIEKVERKLSVMILDKKLL
GVLDQGAGTLLIFDEPAADRTYPAALETVQGMNKVVDSLFEKWAKVGA--------
>PellCATA
------------------------------------------------------------
------------------------------------------------------------
--------------------------------MTALYLETEAYDKALALLRTLLYEIKKF
DDKQLLVEIQLTESKVQHRLRNLPKAKAALTSARTAANSIYCPPLLQAQIDLQSGTLH-A
E-EKD---YKTAYSYFYESFEGYSSLARDKK--KSTAAAELGAMRALKYILLTKIMLNAV
NDVHQIISGKQAQRY-AG-----SELDSLKVVATAYKNRSLKEFDEAKQK--YKDELT-Q
DPLIHSHLSALEDTLLEQNLSRIIEPF---------------------------------
--------------------------------------------------------
>ClydYONA
----------------------------------------------------------VI
EQSIYKLGEILTAKGDAEALGGLLKKIRPFFATISKAKTEKIVRELINLVG-----NVPD
-SLNIQLSLCKECIDWALEEKRTFLRQRLQSRLADLYFQLEQFQAALEIMQPLLSEVKRL
DDKHLLIEIHLTETRVQHKLRNLPKAKASLTAARTHANSVHITPRLQGEIDMESGMLH-C
Q-EHD---YKTAYSYFFEAFEGFNSQD------------QPEAVTALKYMLLAKVMTNNP
EDVHSILSGKLALKY-QG-----RDMEAMNAVAHAHKERSLEAFEQALSD--YKSELG-D
DPLISKHVAELYDTMLQQNLCRIIEPFSRVEIAHVAKLIGLEVALVEKKLSQMILDKRFK
GILDQGSGCLTLFHDPPTSGVYDASLETIKAMSLTVDRLFERAKHIT---------
>GoceYONA
--------------------------SADATQTLKKIIVH---------ENNSNEDVAIK
EKSIYKLGELYAKAGEANELRNLLTQVRPFFNQIARAKTSNIVMTLIRLVS-----QIPN
-TLPLQVELCEECIQWAQSTERTFLRQKIETRMAALYLETEAYAKALKLLTGLLSEIKRF
DDKLLLVEIQLIESRVQHKLRNVPKAKAALTAARTSANAIYCPPMLQANIDMQAGTLH-A
E-EKD---YKTGYSYFYESFEGFTTIARDKK--REKPEAKKGAILTLKYMLLCKIMLNNV
SDVHQIISGKGALKY-AG-----RELEAMRAVANAHKSRSLQAFEEAKRN--FRDELT-N
DPLIDSHLSALEDTLLEQNLSRIIEPFSCVEISHVAGVIELPQAQVERKLSQMILDKKLN
GILDQGADTLIIFDEPPADKTYPAALDTMQNMGKVVDSLFEKATKLN---------
>Undascha
------------------------------------------------------------
------------------------------------------------------------
-----------------QTEKRTFLRHKIESKLAELLLNAREYTQSLEIINPLLREVKRL
DDKALLVEIHLVESKVQHSLKNLPKARTALTSARTAANAIYCPPMLQGRIDMQSGTLH-T
E-EKD---YKTGYSYFYEAFEGYNSLD------------HPDAVLALKYMLLCKIMTNNP
DDVHSILSGKLALTY-AG-----SNVEAMRAIANAHKERSLAKFEQYLVD--YEAELK-K
DPLINNHLTALYDTMLQQNLCRIIEPFSSVEISHVASLIKLEVSKVEKKLSQMILDAKFY
GILDQGNGLLILFPDPPQEKTYQTTLETIENIGTVVDTLYQRAQKLN---------
>Thecquad
------------FLSPPR---MMDIDDPHTIDSLDAIL------------ADESKDTKEK
EKAIYKVGEYLAKEGRANDLSSLLKRIRPFFGVIPKAKTAKIVRALIDLIS-----QSPN
-TTPLQIELCKESIAWTKEEKRTFLRQRIEARLAALYLKIKDYSSSLAIITSLLVEVKRL
DDKNLLVEIQLLESRVQHALRNLPKAKAALTSARTAANGIYCPPLLQAEIDQQAGTQH-A
E-EKD---YKTAYSYFYEAFENYSSLD------------DPNAALSLKYMLLCKIMTNSP
EDVNSIINGK--LKF-AG-----KKMESMRAIANAYKERSIKNFEQAIND--YREDLS-D
DVIVHSHLSELYDNLLEQNLLRIIEPFSCVEISHVAKLINIDNTTVEKKLSQMILDKKLF
GILDQGNGCLIVFDDPTTNKTYPVALETIQYMSRVVDSLYEKARSLS---------
>Vermanta
----------EATALSES---KDDASVKKSIPLFRKVIDS---------DANQGEGLKLK
EQAIYNLADVFVHLKEAQLLKALLDNIRPFFSTIPKAKTSKMVKALIGKVS-----SLPD
-SLELQIDLCKESIAWTIESKRTFLRRTLEGRLAAIYLTAKDYTSSLALIKPLLKEVKRM
DDKQLCVEIQLLESRVHHALRNLPRAKASLTAARTNANAFYCPPTLQGQIDLQAGTLH-A
V-EKD---YKTSYSYFFEAFESYDALAD-----------KTNAMLGLKYMLLCKIMIGEH
SDVNQIISGQLG--Y-AG-----REVEALQAVAKSYKARSLKEFEAALKT--YDEELN-N
DEIIHSHLTELYATLLEQNLCRLIEPFSAVQIAHVATLIELPEKTVEKKLSQMILDKKFG
GILDQGNGMLIVFEETRPDHTYPAALETIDHLGHVVDSLYQKA-------------
>ParvMONO
---------------------------------------------------SSGSIDKVY
EKAVYRLASVFSSQNKLQEVEALLERVMLWFPVLPKIRTSKLVKMLLHNMS-----KCPD
-SLERQLAAVEKLSAWAKENSHPLLVQSLGTANSSLLFLSGRHHEALKSLTSILKEVKRL
DDKSLQVEIQLLESRVHLALRNVPRAKAALTAARTAANAVYCPPLQQASIDMQGGILH-A
S-QGDFEGFKNAYSYFYESFETYSLQDE-----------GEEAARALKYMLLCKVMMNLG
AEIPQILTSKLALKF-GG-----ADIEAMKAIAQATINRSLEELKRAKAT--YKEQIE-G
DSVVKSHLDALYSSLLQENLLRIIEPYSSVEVSFVAEQIRLAEPAVEKQLSLMILDGRIR
GVLDQQKGTIDVFDEEPEETAFPTALESIAQMNKVVTALFENAAAL----------
