# Supplementary material for: Expansion of the molecular and morphological diversity of Acanthamoebidae (Centramoebida, Amoebozoa) and identification of a novel life cycle type within the group
Source: Biol Direct. 2016 Dec 28;11:69. doi: 10.1186/s13062-016-0171-0 (PMC5192571; doi:10.1186/s13062-016-0171-0)
Supplement: Additional file 3: — Bordor.325.Cent40.tgz. Phylogenomic alignment files and single gene trees for each gene included in the phylogeomic supermatrix. (TGZ 8396 kb) [file 13062_2016_171_MOESM3_ESM.tgz › Bordor.325.Cent40/unmasked-alignments/sra.faa]

>AcanGEN
MLDKIAVFTKGGIVLWSESFTNL-------VGNPIDDLIQTVLLEERKGAE---------
KSFIAGS--YKIEWTFHNDLELVFVAVYQKIL-QLLYIEEM---LELVKKKFCSL-----
FGDAVRAKTIN-------------------LSGPLAFDKPFERIRLQCETKAQEAKQA--
RGAQRRFED---TKRGKEVVE---------------STKAKGEKKEKASKKSK-------
-GDEGEADDKMVEE----EVEQTGDDEGTGAEDASATGE---------------------
--------SASAAADPEATIMANRA-----ALLKK----KAVGRGRGAPGP------MRK
GPKPKVPAAAPPA-AADTKKK--------GKV-ARKWEE---DGPGKI----DYSEKSGQ
QEFEAS----DKYGDAS----------------------EPIN--ADDWDAF----FKNK
RSPVDE--EDDDEDEGT---------------QTKSGSSW-SIGSIFSGLTN-RVLKREE
LMPVLGKFRETLIAKNVASEIADELVESVCTSLEGKTMSSFSRVRSAVRTTLEEALTRIL
TPKSRLEILQEVARVKK-------EGRPYTIAFVGVNGVGKSTNLSKVCNYLLQNKLNVM
ITACDTFRSGAVEQLRVHSRNLN--------------VPLFERGYEK----DPALVAQHG
IYEAKQ-KGMDVVLIDTAGRMQDNRRLMQALAKLVYTNNPDLILFVGEALVGNEAVDQLR
GFNLALSDFVPSNV-----AQPRQIDGIILTKFDTIDDKVGAAISMVYTTGQ-PIVFVGT
GQKYGDIKRMNVSTVIRALL--
>Coprcine
MLDHCSISHKGGIVLWSRSFTPDAAQLASSSASPVNSLIREALIEGRTAE----------
EKYEKDG--YAVRWTFVNDLELIFVVAYQRIL-QLTYVDDL---LSAIKTLFIKY-----
FEPFIAAFVASLHAINTARAAAVQTTSWDFSKAFEGWDNIFDKVLRGFEEKAALERKSRL
RAPVRPVED---------------------------------------------------
------------------LSTPPSDDQGTEPTVTA-------------------------
-----------DTSQDEQQIARNVQALKN-RLRGR---GGRRGGRG--GGR--SDAGSGR
DSVPHSDSEFT----PKRKTK--------TKA-QRKWGD-------------EVPTESDM
ASLDFS----IDKPEDSEVGSHDLQSLVDQASLGTRTRDGMYE--VKDWEF---------
--------STNDKDTDNAIANVL--RPIEHKAASTSA-----LGSLFARLTGSKVLTEAD
LKPVLEGMKQHLMKKNVAMDIAEKVCEGVGETLVGKKIGSFQTVTAAVRVALSNSLTRIL
TPKTSTDLLLSIKNKRASALPSGQQRMPYSITFVGVNGVGKSTNLSKVCFWLIQNGLRVL
IAACDTFRSGAVEQLRVHVRNLGMLGVNGAGDSK-GRVELFERGYGK----DAAGIAKEA
ILYAKD-NDFDVVLIDTAGRMQDNEPLMRALAKLVAVNNPDKIIFVGEALVGNEAVDQLT
KFDRALRDFSSASG----AGKGRGIDGMLVTKWDTVDDKVGAALSMTYVTGQ-PIIFVGC
GQTYTDLRQLRVANVVGAIL--
>Coprprot
MLDHFTIFTVGGLVLWSQTWAKL-------IGKPVSDLIKTVFLEERGGS----------
DTFECGE--VSVKWSRDNDNGIFFVAVYQKIVRKVTYVDIL---LELVRKKFLSQ-----
FSKELKGSAMG--------------------VDFSAFDKKFESLLKKSQEEAEEREAQ--
AKAPRSFFN---TKKGQQLVAGG-------------SAKSKKEAAQEKEREEE----RER
ERLEKEAEAKAAA-----------------------------------------------
-----------SRPVRGGIVLANNK-----RPGPP---KGRRGGGA------------SA
TPKSPASEP------APGSKR--------VKT-KTNWNK-------------DEVVAD--
GSLNFG----EDASQRDEN------------------DTAELF-------------GAQE
KVHLTFSSSSSEESEEEEEEA----P------TQKRG----LFS-FFSSITN-KEMTEAD
LKPVLAQFQTSLVTKNVAQDIADQLCESVKNNLLGKRLGTFSKVKTAVEEAMEEALTRIL
TPKRNIDMLRDIRLARA-------EGRPYVTVFVGVNGVGKSTSLSKVCFWLLQNNLKVL
IAACDTFRSGAIEQLGVHCKNLG--------------VELYSRGYGKHGKEDATSVAQQA
IRKGKE-EGYDVVLVDTSGRMQGNVKLMKELATLVGTNNPDLVLFVGEALAGNDSVDQLT
LFNKSLQEFSLNKQ-------VRGIDGIILTKFDTVDEKVGTAISMVYSTGQ-PIVFVGV
GQKYSDMRVLDVHKIVSIL---
>DictDisc
MLDSFTILTKGGIVLWSKEFAKI-------KGSPINSLIKKVLLEERSAE----------
TSFQIDS--YSLKWTFSNEFDLIFVESSDFII-----VDKF-------------------
----------------------------------QEF--NFEVILEDVENRSKLQQTS--
NSAPKKYED---TDKGKLVKDQKNERAIKEGR----VEKVKRKEQEKKEKAER-------
-RKQNKANNINDIS-----SDDDSDD----------------------------------
-----------SDSSSGSDSEENTAKA-----------KKSPGGYK-------------K
KVKDTPDK-------QASSST--------GKK-ARTWED-------------GKLSKKEL
EALNRS----DNSNGTEIV-------------------REKIQ-----------------
KFNIDMDVSSSDDDDEEEA-------------KPVSG-----FMKYFNVLTGNRVIDKQD
LEPILADFKLHLTKKNVAPDVADKIVQSIGTGLEGKKLATFQGVTSVVKQQMEDTITRIL
TPKRNIDILREVQAVK--------GKRPYSIVFSGVNGVGKSTNLAKVCYWLTANGYKCM
LAACDTFRSGAIEQLKTHADRLN--------------VHLFERGYSK----DAASVAQDA
IAFAKD-TGYDVVLIDTTGRMQNNEPLMKALSKLVNQNNVDLVLFVGEALVGNDGVDQLT
KFDKSLSLLANTTQ-----THIRTIDGIILTKFDTIDDKVGAAISMVYSTGH-PILFLGT
GQNYTDLKRMNIKSVVKSLLH-
>Entahist
-MEEIDIITTGGIVLFKWGQGKL-------RGEPINAVIKDHLLADRTGE----------
SKAIVEN--YMIRWLSDNETSTIILVVHVKTI-KVDYIDLF---IKEMMKKFKEQ-----
YLPSKTIVKSV-------------------------MNTTAEETLKECQERCKQDKA---
NKRMRKFEE---TEKGAEK-----------------AMKLKKAKGESKKKEEK-IIIGEG
ENKTYKFEG---------------------------------------------------
------------------------------------------------------------
-----------------------------MKK----------------------------
------------------------------------------------------------
---------------------------QEKPKSNGST-----LSKIFAGFNGTRIIDEAE
SIEQAEKIEKMLIEKNVNSEIAAQIKNNIQTLLNGKKVDTFT-LSGTVIQGVTEVLTRIM
TPTSPIDVAKEISEKKA-------NGEVYTMVFLGVNGVGKSTSLSKMACWLTSLNYKVM
IAACDTFRAGAVDQLAVHAQKLG--------------ITLYEKGYDT----DPSAIARNA
LKRAKE-DGYDVLLVDTAGRMQGNDALMKAIAKLVHSAQTDLVLFVAEALVGNDAVNQLT
TFNRYIIDYAPNKQ-------SKGVNGIILTKFDTIDDKVGAAISLTYCTGI-PILFVGS
GQHYTDLKLLDIDELISTLLK-
>Filanola
MLDHFSIFTKGGIVLWSYNQAKL-------KGSPIDNLIRTVLLEERGNE----------
TSYNIDS--YTIKWSFANEFELIFVVVYQKIL-QLLYIDEL---LEAVRKKFCDH-----
YRETLEDVKIR-------------------TKQHLEFTDMFVKILESVESRSERQKKERS
EKGPRKFEQ---TDKASKTKDDSSDKE---------SASAKKEVSDKA------------
------------------------------------------------------------
-----------DSEDDSSNVQSNIE-----KLKAKG--LGPRGKSS---------TKLPK
KPAPTATSPA-----PPPK-----------KS-GRKWDD-------------ASASREEL
KRLDLS----SSSQDNG--------------------QEPEIP-------------IETG
HTNLDWDVESDEDEPQEAEQN-----NNDAPKANSSG----FFS-MIKNLVSAKPLEKKD
LDPVMAKFKGHLITKNVATEVAEKICDSVGASLQGKVPGSFESVKTIVLESMEEALVRIL
TPKKTIDILRDAMEAKK-------EGRPYIITFCGVNGVGKSTNLAKVGSLLLQNGFTVI
MAAGDTFRSGAIQQLSVHAKRLG--------------VEVYEKGYAT----DPTIVAQDA
IRYAKS-NNIDVVLVDTAGRMQGNDDLMRQLSKLVNTVKPDLVLFVGEALVGNDGVDQLV
TFNESLSYLSTQKN-------PRLIDGIILTKFDTIDDKVGAAISMVYSTGI-PIAFLGT
GQHYTDLKRMNTLAVTKALL--
>FontBI
------------------------------------------------------------
------------------------------------------------------------
------------------------------------------------------------
------------------------------------------------------------
------------------------------------------------------------
----------------------------------------------------------PA
GAAPPASKPA--------------------------------------------------
------------------------------------------------------------
--------------------------------SLLNG----LFGSFSAALRG--DLTEAR
LDPALEEIRRHLVAKNVPADLAEELVAGARGRLLGTQVGPFQSVQQVIRDALVPSLQRIL
TPGASTNLLRDILLVRE------RERRPFVITFCGVNGVGKSTSLSKVAFLLLQNGLRVL
VAACDTFRSGAVEQLRRHVDNLSQLSADAGLDAQASLIELFAQGYSS----DPAEVARHA
IRHARA-HAFDVVLVDTAGRMQHNRSLMQGLARLVQINQPDRVLFVGEALVGHDGVDQLR
EFSRILRQQTAGGGG---SANARGIDGIILSKFDTVEDQVGAALALTWTSGQ-PILFVGV
GQHYVDLRKCSADAICAALLS-
>HomoSapi
MLDFFTIFSKGGLVLWCFQGVSD------SCTGPVNALIRSVLLQERGGN----------
NSFTHEA--LTLKYKLDNQFELVFVVGFQKIL-TLTYVDKL---IDDVHRLFRDK-----
YRTEIQQQSAL-----------------SLLNGTFDFQNDFLRLLREAEESSKIRA----
PTTMKKFED---SEKAKKPVRSMIETR---------GEKPKEKAKNSKKKGAK-------
--KEGSDGPLATSK-------------PVPAEKSGLPVG---------------------
-------PENGVELSKEELIRRKREEF-----------IQKHGRGM------------EK
SNKSTKSD-------APKEKG--------KKA-PRVWEL-------------GGCANKEV
--LDYS----TPTTNGT---------------------PEAAL--SEDINLIRG--TGSG
GQLQDLDCSSSDDEGAAQNST-----KPSATKGTLGG----MFG-MLKGLVGSKSLSRED
MESVLDKMRDHLIAKNVAADIAVQLCESVANKLEGKVMGTFSTVTSTVKQALQESLVQIL
QPQRRVDMLRDIMDAQR-------RQRPYVVTFCGVNGVGKSTNLAKISFWLLENGFSVL
IAACDTFRAGAVEQLRTHTRRLSALHPPEKHGGR-TMVQLFEKGYGK----DAAGIAMEA
IAFARN-QGFDVVLVDTAGRMQDNAPLMTALAKLITVNTPDLVLFVGEALVGNEAVDQLV
KFNRALADHSMAQT-------PRLIDGIVLTKFDTIDDKVGAAISMTYITSK-PIVFVGT
GQTYCDLRSLNAKAVVAALMKA
>Monobrev
------------------------------------------------------------
------------------------------------------------------------
------------------------------------------------------------
------------------------------------------------------------
------------------------------------------------------------
------------------------------------------------------------
------------------------------------------------------------
------------------------------------------------------------
-----------------------------------------MFS-FFSSLTGSTKLTREA
LAPVMAKMRLHLIEKNVAQNIAEKLCESVEEQLVGTEKSSFSSIATVVRQAISDALTRIL
TPKRQVNILRDVREAQR-------QQRPYVITFCGVNGVGKSTNLSKIAFWLLSNNMRVL
IAACDTFRSGAVEQLKTHCTKLRNMLQQDDQQA--PIVSIFDQGYGK----DDAGVAALA
ISLAKT-EGYDVVLVDTAGRMQDNEPLMRSLTKLIKHNKPDLVLFVGEALVGNEAVDQLT
KFNKALQDFSESSQ-------PRTLDGIVLSKFDTVDDKVGSAISMTYITGQ-PIVFVGT
GQDYYDLKTLNVESVVQALLK-
>PCBtrin
MLEHFSIFSKGGFVLWSYTFSKL-------KDFPINSLISDVLLEERAGI----------
SSYGIGS--YTVRWTLENSLDLIFVAIHQNIL-QLAYVEDL---LFKVKEYFTQWLLGSP
YKDALVPPVAEVD---------------------DVMSGFFIKLLARLEEEARSKKRV--
---QRTFQQ---SKKGKDESN---------------SSSSSKAPSPQI------------
------------------------------------------------------------
------------ASHPNAEAIENRINMLN-RPTSR---SGRVMRRG------------AP
KKKSAAASPSAN---SSSATK--------KRG-PRVWND-------------GPLSRDQE
QSLNFC----ADDDTPDRAL-QE-----------GSGEATDVIE-----------KYGYN
NLELDQGEEESEEEEEEEETD-----RSQKQSQKSSG----LFS-FFKGLTGNRELTAAD
IDPVLQKLNQQLISKNVAPEITESLCDSVHSHLSGRQVSTFTGISRIVTTALEEALTRIL
TPRKNIDILRGVAEARK-------ENRPYTIVFMGVNGVGKSTNLAKTCFWLIQNKLKVL
IAACDTFRSGAVEQLREHSRRLN--------------VDLFERGYGK----DAAGIAQNA
------------------------------------------------------------
------------------------------------------------------------
----------------------
>Polypall
MIDNFTILTKGGIVLLSIEWARL-------KGHPINNLIRKVLVQERGSE----------
TSFQSDN--YTLKWTFANEVDLIFVVVYQKIL-SLMYIDEL---LNVVKRKFVKM-----
YKDVLVSIKNS--------------SDDLAIDTFEPFKEKFDLILTKVETLSKMKQSS--
AAPPKRYED---TEKGRAAIELKREKEWKDKKSGKSVNKNKSKDKDNKKKVNGA---NSS
NRNQSSSSSSSDDS-----SENESDQENSNEDSNEQDVDSDEQQEKQQQQQNNNNNKNTP
TSPKQSSVFDDAEDEEDPDIARARKAL----------LKAQIGANK-------------K
TPTKKSSS----F-ISSSSNKDKDINTPPPKK-EKRVSD-------------TKISKSEM
AEIDKS----DKSGKKKVV------------------VKEKFV-----------------
KHNMEMDVSSDEED------------------KPVSG-----FMKYFQTLTGSRTIDNND
LEPILQKLKSHLTSKNVALDIAEKLVDSVGQSLQGKKLSTFQGVNSVVKQAMEEAVTRIL
TPKKTIDILRDVQAVR--------GTRPYTIVFSGVNGVGKSTNLAKICYWLTAHGYKVM
MAACDTFRSGAIEQLKTHAERLN--------------VEVFERGYGK----DAASIAGEA
IDYARA-TNHDVVLIDTTGRMQNNEPLMRALSKLVNQNTIDLVLFVGEALVGNDGVDQLV
KFDKSLSLLADSTQ-----TKVRTIDGIILTKFDTIDDKVGAAISMVYSTGH-PIIFLGT
GQNYTDLKRMNVKVVVKSLLN-
>Sexangul
MLDLFLICTSGGLVLFREEEEE--------SDAIVRAVIADALAVESGITGSASGSSSPV
RSATAGD--QVANFIVDRQNXLIYLAVYNEIL-PLDYVPDL---LQMVAAAFVHT-----
CPAAASLAWSP--------------RGESTPIDLTTFQSDFAPIFGAISRKAQSGEAF--
KASTPAASP---SARGAAKKG---------------------------------------
------------------------------------------------------------
-------------------------------------LGSAKGGKK--------------
------------------------------GA-GRKWDD-------------SQLTEEEA
AALDVA----GGATTGD---------------------DAALT--RA--------KFGSG
DDPIDLDAIIGGAEEDVEA-------------TTSSS----IWS-FFGVLSGNHTVTEED
LAEPLTQFKTHLVGKNVAPAVAQELCDSVGATLVGKKLSSSKELTGAVRDAVSDALTRIL
TPKRRIDILGAVRAKKAS-----SGFDPFVLVFVGVNGVGKSTSLSKVCCWLQNSGLRVA
IAACDTFRSGAVEQLKVHARALN--------------VTVFSEGYNK----DAATVAKNA
IRKAKE-SHFDVVLVDTAGRMQTNAPLMQSLAKLVSTNRPDLVMFVGEALVGNEAVAQIT
SFSRAMTEYSPDPN-------PRTVDCVMLTKFDTVDDKVGAAVSMVHETGL-PIAFLGV
GQQYSDIRRLNVKQVVSVLMK-
>Sterramo
MLDKVSIFTLGGLVLWSKTFTTI-------HDDPSNEFIKKILLEQRGGE----------
KTFTCGN--FKIHWAQHNDYELVFLVAYQKTI-MVMNVDEL---LENIKLKFCKM-----
YREELKTKKLD---------------SLQQVEPYGDFEEQFAKIQKTIQKKSTQEKQ---
VKKMRTYEQ---SQKSEKHKKRTLEKDKP-------------------------------
--EEKIPEEVPKVK----------------------------------------------
-------PKPKEPEDPREKIAR--------RMAGRGGRGRRPGPGK-------------K
PSKSSSST-------KTPTKK--------PKV-GRKWVD-DEDFNSVMSRMENRMQEQEV
KTEGKI----NDYQAGE---------------------------VGGDWPEF----FSVS
SSESDSDDDDDDDDS-----------------TQSSW----SFGSLFHNLTN-KVLTRED
LKDVIAKYRDALIEKNVASEIADELCESVCTNLEGKTMSSFKRIRSHVKMALDESLTRIL
TPKRNVQLLRDISRVNK------EEGRPFSIVFIGVNGVGKSTNLSKVCYYLLQNQKEVI
IAACDTFRAGSIEQLKTHANNLN--------------VQLFERGYEK----DPAIVAAAA
IQTAKQ-EGKDVVLVDTAGRMQGNKTLMQALAKLVYYNNPDLVLFVGEALVGNEAVDQLR
KFNRTLTDFAPPGK------PIRQIDGIILTKFDTIDDKVGAAISMVYITGQ-PIIFVG-
----------------------
>Thectrah
MLDNFTIVNRGGLCLYSYQPSASVF--HGVGLHPVDALISNVLLEGHASSA--------A
SPYIVGS--FACKWHLDNNVGLVYVAVYRHAF-PIRYVDDL---LDSVPAAFESH-----
YSAAASKPKAP------------------SPTNIDDFDETFKDLLLRAETAAEAAKRA--
GKAGK-------ANKGKASEGK--------------ASKAKTSHAKGK------------
--AEALPDADEAAG-----DEASGDGDGGDGDGGD-------------------------
-----------VPDGKPMTPAEKRKAAMA-RLKAR---KGGKGGKGSKGGR--GK-GGKA
SRGKEASSPA-----VSTKKR--------GKV-MRT---------------KNKLSKADE
EALAASLAMNADGSSASARK-QALAREADEEALDIEVVKGGVA--LGDIADE----LSSS
SEGGPDPLEDGDDAGSSSKP------------KATTG----LFS-LFQTLTGNKTLAEED
LEPVMAALAQRLEERNVASEVAHALTESVASNLIGQTLPSMTSVKYAAKQALTEALTRIL
TPRRKIDVIREAHAARE-------AGKVYSIVMMGVNGVGKSTSLSKICYWLRQNGFSVL
IAACDTFRSGAISQLQTHGKRLG--------------VDVYEQGYGG----DPAAVAKAA
IGRAVR-EGIDVVLIDTAGRMVKNSPLMKALAKLVEVNLPDLILFVGEALVGNDGVDQLM
GFRQALIDHGTT---------SRNIDGIVLSKFDSVDDKVGASVSMVHASGGIPIVLVGT
GQNYTDIKGFSVKGVVKALMK-
>VannDIVA
------------------------------------------------------------
------------------------------------------------------------
------------------------------------------------------------
------------------------------------------------------------
------------------------------------------------------------
------------------------------------------------------------
------------------------------------------------------------
------------------------------------------------------------
---------------------------------------------WLPSLTG-RTLTEED
LAGVMEEFASHLKSKNVASDVSDQLCSSIADSLVGKNLASFTSTKSVVQDAMKSALERIL
TPKRHIDVLKEVREVNA-------KGRPFSIVFVGVNGVGKSTSLAKITAWLMQNGLKVK
IAACDTFRSGAVEQLKIHCDRLG--------------VSLFEQGYGK----DASHIAAAA
IKQAKT-EGANVVLVDTAGRMQDNEPLMKALSTLVHYNDPDLVFFVGEALVGNDGVHQLV
TFNSALETLAANTHAGSMRQKSSVIDGIVLTKFDTIDDKVGAAVSMVYTTGI-PVVFVGV
GQHYTDL---------------
>Pessonel
------------------------------------------------------------
------------------------------------------------------------
------------------------------------------------------------
------------------------------------------------------------
------------------------------------------------------------
------------------------------------------------------------
-----------------------------GKA-KRRWDD--------------KLSAEEM
AALDKS----TPTKAGD---------------------DDAWL--AAQREKL----GAND
SFELDFDVDLDEDEAVRHASS---------QTESTSS----VWS-YFGKLTGTKPLNEDD
LKPALEKFRDHLVAKNVAAHVAQALCDSVSKTLEGQTVGTFATLHNTIKIAMSEAITRIL
TPKRYIDILRDARQAKR-------ENRPFSIVFVGVNGVGKSTSLAKISSWLMNNGMKVL
IAACDTFRAGAVEQXAVHARCIG--------------AQLYERGYAG----DAAAVAGGA
LKQAAT-SDIDVVMIDTAGRMQDNEPLMRSLAKLVGQNQPDLILFVGEALVGNEAVDQLS
KFNEAMSIYATDQV------KPRLVDGIVLTKFDTIDDKVGAAISMAYTTGQ--------
----------------------
>MayoBSH0
MLDGFSVFSEGGVVLFEEVQSSEA----SALRQSLAQLIRGDLLSGQGQR----------
GQFSVLS--HTFFWERDIKSGLVFVAMFLRQS-KVSYGEEL---VSLCRLRFSEL-----
YEVQLRTLASG----------------EQYCFNFSAFDETVQKFMRGLQLREQDAKAA-P
AAPMRSFED---TDRGAGLKERAQSTLSK-------AARKKLAKKQRRLEAER-----KQ
GKTKNQTQSTDDAT-----DEDSLDEEDRSETHQQSGNDDEDDVEEQQ------------
-------EEQEEQEDAERELTRAERIQ---RLKQRT-AAGGSGSRRRPGA--------RR
SNKASAAGPSPASSSSSRKGK--------GKK-QRDWG--------------NKLSKEEL
SSLERG----GSVSDISRL------------------SAAEIG------------KFNLD
DLSTIGDTKDDDLAAALEVGDILQRKAAKEEAQASRG----FFAKYLPVLTN-RVLVQDD
LKDVMTQFKNHLMSKNVASSIADELCNSVANSLVGQQLGSFTRVATVVREALEKTLTRIL
TPKRNIDILRDARAANA-------SGRPYSMVFVGVNGVGKSTSLSKVCSWLMQNDFRVL
IAACDTFRSGAVEQLNVHAKRLG--------------APLFSRGYGK----NAGTVAMEA
IREAKDTGRADVVLIDTAGRMHNNEKYMLSLGNLVQMNRPDLVLFVGEALVGNDAVDQLL
GFNRALADAAIAGK------EPRLVDGIVLTKFDTIDDKVGAALSMVYTTGA-PICFVGT
GQHYTDLKKMDV----------
>TricAmI7
------------------------------------------------------------
------------------------------------------------------------
------------------------------------------------------------
------------------------------------------------------------
------------------------------------------------------------
---------------------------------------KKPGAYV-------------P
KKKKKKEN-------TENKPT--------KKK-AKKWGN-------------QAPTKEEA
EKLRVY----LDDEGKG----------------------QSKP--RVEREDI----YGST
SEKIDLNANIELDPQLEATA------------SANSG----FFS-YMQNLTN-RKLDAAA
LKPVLDKFKDHFIKKNVAVEIAEQLCESVSKSIQGKTISSFTRLSTTVRDAMEEALTRIL
TPKRTIDILHMIQKAKE-------QDRPMSIVFIGVNGVGKSTSLSKVCLWLLQQKLRVM
IAACDTFRSGAIEQLEVHANKLK--------------VPIYSQGYGG----DAASIAQHA
IIDAKN-KGFDVVLIDTAGRMQDNEKLMRSLAKLIRVNDPDLTLFVGEALVGNDSVDQLR
GFNRAIEHYSQAKT-------PRLIDGIILTKFDTVDEKVGAAISMVYTTGQ-PIVFIGV
GQRYTDIRTLNVKHVVNVLL--
>Neopaest
MIDYFVIFTQGGLVLWSLVSEEG-----VDYIAVVNGLIHSVLLEQKSGAQ--------S
SYFHGSD--HCVRWLLDNQYGIVFALVYRKML-SVGYLPDL---LDLVRTKFCDL-----
YKDQLQGLVKV-----------------SRQPTFPEFEEQFQRIHLGLAELE----SR--
PAAPRSFAQ---TNKGKNAKEKG-------------NDKKKKKKKKQKK-----------
------GGNLSGSE-----SEGEEDNKEAGQEDLATSLEDDSSDS---------------
--------ATPERAAASTSLTSMRG-RGRGRGRGR----GRAGKSG------------MG
KQPTVAPT-------PSKQPG--------GKK-KRSWAIN------------DTPSSEDV
EVLDYS----KKNESKG----------------------ESSSYKNLKFNLE-----DDE
DLSNEVHEMLQKEGEKKEAQ------------QQAPG----FFSRFLPNLSD-RPVTTAE
LEEPLANFRQHLVDKNVASDVADNICDSVGRNLEGKNLPSFSRVKTLVSEALTETVTHIL
TPKRSIDILLGVEKAKK-------EGRPYVITFVGVNGVGKSTSLAKVTSWLQSNGNKVL
IAACDTFRSGAVEQLRTHARRLD--------------TELYERGYGK----DAADIARNA
IKYAKDQKCADVVLVDTAGRMQDNRPLMRALGKLVQVNKPDLVVFVGEALVGNDGVDQLV
KFNSSLAAVMQEENP--NSTKENVIDGIFLTKFDTIDDKVGAAISMVYTTGQ-PILFLGT
GQQYTDLKKMNVNTVVKALLR-
>Paraatla
MIDYFVIFTQGGLVLWSVAGEEAG---YVTATTAINALIHSVLLEQKGGV----------
SLFTSGD--QSVRWTLDNKFGLVFAVVFKKML-SLLYLPDL---LNLVKTKFCEL-----
YADKLQSGKKR-----------------PIYLKFDDFREHFERIHLGLSQLN--VRPT--
ETGPRRFKD---TEKGKLVAE---------------STKKKKKNKKKKKGGNK-------
--KQESSDESESSN-----SESEESGSSSVDRSLDISLGEEEID----------------
---------VPLDNSLPVSVPSGRGARGR----------GMRGRGRG---------RGKV
KPSSNSSS-------SVTKPK--------GKK-KRRWN--------------GGDSDDDI
ELDRSR----SPDIDLG----------------------EKVG--RLDFDLE----GKEE
DIQEEISKMLEKEEEKKAEG------------QQPRG----FFSRFLPNLTN-RPLTPAD
LEEPLGAFRQQLVDKNVASDVADKICDSVGKSLEGRNLPSFSRVGTVVGEAMVSSITNIL
TPKRSIDVLRGVELAKA-------EGRPFVMTFVGVNGVGKSTSLAKITSWLQSNGHRVM
IAACDTFRSGAVEQLRTHARRID--------------AELYERGYGK----DAADIARNA
IKHAKDLKNIDVVLVDTAGRMQDNRPLMRALGKLVQVNKPDLVIFVGEALVGNDGVDQLV
KFNSALAAVMQEEGS--HITKDQVIDGIFLTKFDTIDDKVGAAISMVYTTGQ-PILFLGT
GQQYTDLKKMNISSVVKALLQ-
>VexiDIVA
----------------------------------------SILLEERGGSE---------
SSFTYGP--YTLRWNFANQYDLVFVAVYQKLL-NLKYVADL---LRLVNFEFCQQ-----
FASSITKMQQE--------------GDWDVCQEFSNFMEDFEVILHGLEKKDRLSASQ--
RNAPREFGE---TKRGKKVLSNK-------------------------------------
--KIKPTTNSDDVD-----HDSNE------------------------------------
-------PEKVAMPKRPLTIQERR------RLIAA----KRAGGSK-------------K
KSKKKKGG-------GEKKNTV------PKKK-AKKWDDYIPDV-------QRHVTKAEQ
QELDFS----SSASQDTLSI-NN--------------GEDAPS--RQDFNFELSDSSSDD
DEVALVDSMLANADSSKVAASSSGGQKQNSVVSKKGG----FFSKWLPSLTG-RPIEQDD
IAPALVEFQQHLKAKNVAADISEKLCESIGQSLIGQTLPSFTRVVSVVRESLEKSLVRIL
TPKRSIDILRDALECKA-------NGRPYVITFCGVNGVGKSTSLAKIASWLRANDLNVL
IVACDSFRSGAVEQLEVHAKRIG--------------VPLFEKGYGK----NITKIAESA
IMHAKKTKETDVILIDTAGRMQDNLELMKALCNLVEYNEPDLVLFVGEALVGNDGVDQLV
KFNDAMRRLARKKA------APRLIDGIILTKFDTIDDKVGAALSMVYTTGQ-PIVFLGT
GQNYSDLKKMN-----------
>Endozona
MLDKVVVFSKSGIILWSTQQSDKL-----LEPDPTNRFISEVLLSQKSTSE---------
AKLITDF--YILRWTYDNELDIVFLQFYPKNF-EASYSTNLVGFLESLKSSFLDS-----
FGSYLKSAKAS------------RYYDEEVPNRLKKFDQEYAKLQVQLGTDHIEKTK---
QVKQRSFKE---TAKGKDREEREQEKERAG-----TSTISKKKKDEKKKLEEE-KLRKEQ
EEKESKASPQQKP-----------------------------------------------
-----------DEPLSQEAIEENKR-----RL------AERRGPKP------------FQ
KKGSAANSPTP----AVEGKK--------VKK-MTKWDD-------------DDLDAKPK
RLPRPS----SDDPEEEAKI-QK------------MRNDMDVK-GVSDPDNWDV--VTKP
DEQQDEDSDEEDNKTNTEVN------------KKNNG----WLGGIWNNITN-RTISKED
LTPVLANFRSMLIDKNVASEISDQIISTVEQHLLGQNIGTFSRVQSTVRSSLSQTLSTIL
SPSAAPPLLSEINHIKT------TEDRPYVILFIGVNGVGKSTNLAKLAHFLLGQNLVPY
IIASDTFRSGAVEQLKTHARCLN--------------IELYEEGYER----DPAIVARNG
IERARK-NKKDVVLIDSAGRMQNKSGLMRGLAKLVYGTKPDLILFVGEALVGNEAVEQMR
GFSKALEEYREQGE------EVRKIDGIVLSKFDTVDEKVGAAITLAHVTGT-PIMFVGT
GQKYPDLKRMHTEPIVKALL--
>StygNOMA
------------------------------------------------------------
------------------------------------------------------------
------------------------------------------------------------
------------------------------------------------------------
------------------------------------------------------------
------------------------------------------------------------
------------------------------------------------------------
------------------------------------------------------------
--------------------------------PPKKG----FFSAFSSLISGQKTLQRED
LEAVRTKFRDHLIGKNVATEIAEQMCENLVASLEGKTMSTFSRVQTLVKEALQASLRRIL
TPSREIDILRDAKAAKA-------GGLALVICFCGVNGVGKSTNLAKICFWLQQNGLNVL
IAAGDTFRSGAVEQLRVHCRALK--------------ATLFEQGYGK----DAAGIAENA
IREAKK-AGFDVVLIDTAGRMQDNEPLMRALAKVVSVNNPNLVLFVGEALVGNDGVDQLV
RFNQSLHDMSPAAS-------PRSIDGIVLTKFDTIDDKVGAAVSMVYATGK-PIVFLGT
GQHYTDLKKMNIDAVVRAIM--
>Cochminu
------------------------------------------------------------
------------------------------------------------------------
------------------------------------------------------------
------------------------------------------------------------
------------------------------------------------------------
------------------------------------------------------------
------------------------------------------------------------
------------------------------------------------------------
------------------------------------------------------------
------------------------------------------------------------
------------------------------------------------------------
------------------------------------------------------------
-----------------------------SVAKLVHVNNPNLVVFVGSALDGNDSVDQLT
KFNQALIDHSPSSI-------PRTLDGXI-------------------------------
----------------------
>Ovaldese
------------------------------------------------------------
------------------------------------------------------------
------------------------------------------------------------
------------------------------------------------------------
------------------------------------------------------------
------------------------------------------------------------
------------------------------------------------------------
------------------------------------------------------------
------------------------------------------------------------
------------------------------------------------------------
------------------------------------------------------------
------------EQLQVHSKALGD-------------VPLFEQGYGK----DPAGIAKIA
IEKARK-EGFDVVLIDTAGRMQDNAPLMKALANLINVNQPNLISFRRE------------
------------------------------------------------------------
----------------------
>Vannrobu
----LTIFTRGGLILWAKESQQL-------SGDPVSGLIRDILLQEKHNQ----------
TAYSSKDQQYVLQWSQDNARNLFFVSVVPKGF-PAPYVAAL---LDRTQAKFATT-----
FPT-------C-----------------SPFADYSAFDEVFEKLFSKTVKEFSQR-----
ASAPRSFEE---TEKGKKVV--------------------KKETKKERKRREK-------
--EEQEAKNAPASS-----DDSDSDASPTVSKLD--------------------------
------------------------------KLKAR---GGRRGGRQ-----------MRT
GPPSKKSK-------ETTKPT--------RKKVMRTWDDPRGPL-------TGTANVDDI
QEERAV----VPQ-------------------------------INLDYESS--------
--------DSESEEEEETDQ------------PAQSG----FFGKFLPSLTG-KPLTAEQ
LDPMMEQFKTHLTEKNVAAEIAKSLCDSVAKSLEGTKLSTFGSVKKIVNEAMAASLTRIL
TPKKQIDIMRDIRAANA-------AGRPYSVVFVGVNGVGKSTSLSKVCSWLQQNNLKVL
IAACDTFRSGAVEQLKVHASRLN--------------VPLFEQGYGK----DASHIAAAA
IKKAQQ-DDVNVVLVDTAGRMQDNEPLMKALSSLVHFNEPDLVLFVGEALVGNDGVHQLQ
NFNRSLELLSTKTTA--KLKKDTIIDGVMLTKFDTIDDKVGAAVSMVYSTGI-PIIFVGV
GQHYQDIKKLNVGVIVKALM--
>Vexibaci
------------------------------------------------------------
------------------------------------------------------------
------------------------------------------------------------
------------------------------------------------------------
------------------------------------------------------------
------------------------------------------------------------
------------------------------------------------------------
------------------------------------------------------------
------------------------------------------------------------
------------------------------------------------------------
------------------------------------------------------------
------------------------------------------------------------
----------DVVLIDTAGRMQDNEPLMKCLCTLIQVNDPDLVLFVGEALVGNDG-----
------------------------------------------------------------
----------------------
>Luaphula
MLDKATVFTKGGIVLWSSTFAAI-----HAATDPVDDFVRTVLLEERVGSE--------K
KNFISGD--YSVTWTLHNDLELIFVVVCQKIL-QLLYIDEL---LSAMKDKFCAL-----
FADTLRATKTP--------------LLSFTSAQTHPFTRQFNKIQAECEAQMIEQRAR--
KSVQRTFDK---TEKGKRVVS--------------------DKKKTDKKKPGK-------
--NPQEPEEEPAP---------VVDETPAQPEPEPEAP----------------------
-----------VEVDQDAIIQMNRQ-----RLMST---GQRRGPKR------------PT
TPKAKPAA-------APGGKK--------PRN-RLNQED--EEFRKFM---EAEKKRSNA
PAGSAD----GPTYLRE---------------------GEKMN--LEDWDEV----FKER
DTGDDSS-EESDDDAAK---------------PAAAG-GWRSITSIFSGLTN-RVLTRNE
LTPVLAKLREGLIEKNVAAAIADELCESVCVSLEGKTLSSFKRIRTEVRNTMEEALTRIL
TPKRNIQLLREIGRVKQ------QEKRPFSIVMIGVNGVGKSTNLAKVCCYLMQQNLKVQ
IIACDTFRSGAVEQLKVHARNLQ--------------VPLFERGYEK----DPAMVAANG
IMDAAA-KGIDVVLIDTAGRMQDNKPLMTALAKLIYVNNPDLILFVGEALVGNEAVDQLK
KFNQELEEHAPPSK----RDAPRLIDGIILTKFDTIDTKVGAAISMVYTTGQ-PIVFVGT
GQNYTDLKTMNVPTVVQALL--
>Protarac
MLDKVTIFTKGGVVLWSATLATL-----EGRVDPVDDFVRTVLLEERTGSD---------
KTFPSGD--YTVAWTLHNDYELIFVVVYQKIL-QLLYIDEL---LSLVKDKFCNM-----
FEDALRSSKTP-------------------QMTCDSFAKQFHRLQAECEARLEEQKQR--
KPLMRSFNE---TKKGKLVLE---------------GSDANSKKKKKVKKPKP-------
--EEQQPEPTPAP-------EPTLDDEKEDAEKEDVP-----------------------
------------PTDPDALIQYNRA-----KLV------MRRGGGK------------KA
APKAKVVT-------PTPEKK--------KKG-RRNWEEGDEDFSKFI---SSQKQQPKQ
TPEDAM----SSDYDVD----------------------KSIN--LGDWDDILP--QKKE
DEDDDSDG----EEAPT---------------TSSGG-GWRSVTSLFSGLTN-RVLSRND
LTPVLAKIREGLIEKNVAAEIADELCESVCSNLEGRTLSSFTRIRTEVRNTMEEALTRIL
TPKRNIQLLREISRVRQ------QEKRPFTIVMIGVNGVGKSTNLAKVCNYLLQQSLKVQ
IVACDTFRSGAVEQLKVHSRNLK--------------VPLFERGYEK----DPAMVAANG
IRDATE-KGMDVVLIDTAGRMQDNKPLMVALAKLVYVNNPDLILFVGEALVGNEAVDQLK
KFNQELEEHAPMNR----AANPRLIDGIILTKFDTIDTKVGAAISMVYTTGQ-PIVFVGT
GQKYSDLKTMNVHTVVQALL--
>PhysTSA
MLDYFTIFNKRGIVLFSYPQAKK------LPGAPVDRLIKDVLLEERSGE----------
NSYSLDS--YALKWTFANEFDLIFVAVYQKIF-TLLYIDEL---LELVKQRFCEL-----
FQTLIPPGTHP-----------------SNVVTTVNFDDEYNDILERVETTSKKRP----
IVKQKTFEQ---TSKGQDIIKGK-------------DDKPKKDKKKKKKKGDA-------
-------------------SDPDGDGEDEGEEKGD-------------------------
----------DAAEPGETEIERNRRLF----------KARQLGLNK------------KK
DDKPK----------EEPVKK--------KKV-LRNKDG-------------TAAANNEP
IKLNYG----ADPSTVQ---------------------EEKVK--IENLP------FDLN
KYGDPVSDDESDEEEPEEQKPSS--SSAPAPKKSSFG----FFTKYLSNLTGNKVLEKED
LEPILSKFRVHLMEKNVATEIADKLCQSVGASLEGKKLTTFQGIKKTVTAGLEEALTRIL
TPKRQIDILREVAALR--------GTRPYTIVFCGVNGVGKSTNLAKVCSWLLSNNLRVM
IAACDTFRSGAVEQLRVHSRRLD--------------VPVYDRGYGK----DAAGIAAEA
ISYAKD-NNFDVVMVDTAGRMQDNKPLMVALAKLVNTNPVDLVLFVGEALVGNDGVDQLV
KFNEALADHSTTNP-------PRLVDGIILTKFDTVDTKVGAAISMVYSTGQ-PIVFLGT
GQHYNDLKQLNVAHTVKTLLK-
>Protpyro
------------------------------------------------------------
------------------------------------------------------------
------------------------------------------------------------
------------------------------------------------------------
------------------------------------------------------------
------------------------------------------------------------
------------------------------------------------------------
------------------------------------------------------------
--------------------------------PAKSG-GW-SIGSIFTGLTN-RVLKRED
LMPVLGKFRETLIAKNVAAEISDELVESVCTSLEGKTMSSFSRVRSAVRSTLEEALTRIL
TPKSRLEILQEVARVNN------KENRPYTIAFVGVNGVGKSTNLSKVCNYLLHNKLKVM
ITACDTFRSGAVEQLRVHARNLS--------------VPLFERGYEK----DPAVVAQHG
IYEAKQ-KGMDVVLIDTAGRMQDNRRLMQALAKLVYLNNPDLILFVGEALVGNEAVDQLR
GFNMALSDNVPTNV-----AKPRQIDGIILTKFDTIDDKVGAAISMVYATGQ-PIVFVGT
GQRYGDIKRMNVSTVVRALL--
>PellCATA
MIDKFVIFTKGGIVVWSKAYTKH------NEPKAVNAMIKAVLLENRN-----------E
SKYIEDN--AALHWVVDNKRDLVFVVQYARTL-KLKYIQDL---LKKVKENFSEQ-----
FGEQLNDKSIL----------------FGNSPERYNFTSNFDRIYATCTLQLAAVKKK--
PTKQRSFAD---TKKGKEKIK---------------------------------------
--RLQETGEDAAPL---------LESVEQPGNDEPVVV----------------------
---------------EEKDIQRHMK-----RLGRM----GRSSPKK------------FK
RKKNKTKASPK----SQQKKK--------GKK-PRRWEP------------------ETD
EKLDYV----LKKPDNAKV--------------SHFDQNKKVD--LTDWNDLIP--QNDS
DSDSDTDSDSSDDSSAKK--------------PAKKS-GW-FLGSVFSGLTN-RAITEES
IAPVLKVFRDKLIEKNVAANIAEELCDSVSKSLVGQTMSTFSRIKSTVHETLKTALTRIL
TPKHSVNVISEIKRVVK-------TGRPYSIVFVGVNGVGKSTNLAKICNYLLQENFNVM
MCACDTFRAGAVEQLQTHARCLG--------------VDLHQQGYIK----DPAVVAQNG
LHKAKK-EHKDVVLIDTAGRMQNNKPLMTALAKLVYLNNPDLILFVGEALVGNEAVDQLR
EFNRALEDFAPAHI-----SRPRGIDGIVLTKFDTVDDKVGAAISMTHITGQ-PIVFVGT
GQKYPDLKKMHPEPIIQALL--
>GoceYONA
------------------------------------------------------------
------------------------------------------------------------
------------------------------------------------------------
------------------------------------------------------------
------------------------------------------------------------
------------------------------------------------------------
------------------------------------------------------------
------------------------------------------------------------
--------------------------------TKKKS-GWLGIGGLWEGLTN-RVLTSTD
LEPVLTKFKEILIEKNVASEIAEDLCHSVGIKLEGKKLSSFTRIQSTVRTALEEALTRIL
TPKRNIDMLNDAKKVKR------TQKRPYTVVFVGVNGVGKSTNLAKVCNYLTQEKLRVL
ICACDTFRSGAVEQLKTHARCLN--------------VDLFEQGYVK----DPALVAQNG
VAKAAR-DGYDVVLIDTAGRMQNNTPLMVALAKLVYLNNPDLILFVGEALVGNEAVDQLR
NFNRALEEFAPNTV-----TKPRLIDGIILSKFDTVDTKVGAAISMTHITGQ-PIVFVGT
GQKYPDLKRMNAAPIIQ-----
>Thecquad
------------------------------------------------------------
------------------------------------------------------------
------------------------------------------------------------
------------------------------------------------------------
------------------------------------------------------------
------------------------------------------------------------
------------------------------KV-ARVWDD-------------KPLSKNEA
VSLEKS----FSTSGQAYP------------------------EKEEDLDR-----SSLT
FEKIDQLDESSPEELETPEG------------PSVAS----RFSSWFSNLTN-RTLTAED
LQPVLAQFKEHLIAKNVASEIAEKLCESVLVNLQGQTLNSFSRIRTLVQTSLAAALERIL
TPSKNIEILRDVKAVNE------REDRPFTIVFVGVNGVGKSTNLAKVCYWLQENGNKVS
IVACDTFRSGAIEQLQVHSKRLN--------------VPLYNRGYGK----DPAGVAKEG
IRLAKD-RGDNVVLIDTAGRMQDNLPLMQALAKLVQVNNPDLIVFVGEALVGNDAVDQLT
KYNKSLIDLCSS---------NRVIDGIILTKFDTIDDKVGAALSMVYTTGS-PILFLGT
GQHYNSLKKMNVNAVVNALLR-
>Vermanta
MLDAFFVFHKGGFVLWNKEDSPL-------KGDPIDHLVRTILMEERVGA----------
TKTNYEN--HTLWWSFANEYDLVFVAVHPRTI-KLTYIDDL---LERAKKSFCRT-----
FRDSLQNNPHG----------------SDELREYAKFDGAFTRLVKKVEDEARQERQS--
RA----------TSGGRPGLP---------------SVKSKTKTKTIEEKASK-------
--EENDPNESNNNSNTEANATAPSESEAEAKVEEEEE-----------------------
------------EEDPVQKMIRAQE-----RMRAS----RGRGGRRGGKGRNSRGGGSNN
NSGSNNST-------PEKKKK--------GKA-ARQWEG-------------GAASAAEL
AELDVS----GGGGVGDSV----------EAAATTFGAGGKIN--LNDFGD---------
--------ESDDEDDEDETQ------------TSGGG----FFSKFLPSLSG-RVLGTDD
INPVLEEFQKHLISKNVATNIAIQLCESVRATLEGKKLGTFARVKSAVKEALQAALERIL
TPKRNIDILRDVREQKK-------TGDPYVVVFCGVNGVGKSTNLAKVCSWLTQNDVSVL
IAACDTFRSGAVEQLKVHSSCLG--------------VPLFQQGYGK----DAAAIAKHA
ISQAKQ-QGQDVVLVDTAGRMQDNEPLMRSLAKLVGTNNPNLVLFVGEALVGNVGVEQLN
KFNSALIDFAEVKG------EPRQIDGIILTKFDTIDDKVGAALSMVYTTGH-PIVFLGT
GQQYTDLKRMNVKTVIRALLR-
>ParvMONO
------------------------------------------------------------
-------------------------AIARQVL-NLKYLASL---VDKVHKKFVAG-----
YAGELDG--------------------------YSSFEAEFDSVVSRVEKEK-------P
KKTMRSFKEAAATKKGAELMR-------------------------------K-------
--EEGEPEEAEAQ-----------------------------------------------
----------------QSELLRKSPSR---KLVPR----GKKGKKA------------RQ
KMKKKIKS-------AAAESS--------ARKPKPHWN--------------QRAAKSNA
KALDMT----GQEGARS----------------------------RVEASDE----LRAE
MYGSGTFEEEEDESSSEEET------------EVKRG----FFGNLVRGLTG-RNLDEAD
LEPVINGLRQHIISKNVASEMAEQLSDAVGKQLLGKHLPSLSSVASHAKSSMETALVRIL
TPKRQVDILREIAVAKE-------KGRVYSIVFIGINGVGKSTNLSKVCAWLQSNGLKVM
IAACDTFRSGAVEQLQVHADCLR--------------VPLFQQGYGN----DAASIAQAA
VRDAGS-KGIDVVLIDTAGRMQDNEPLMKALGKLVSVNRPDLVLFVGEALVGNDAVSQLM
GFNQALIDYGDD--------KPRTVDGIILTKFDTIDDKVGAAISLAYCSGL-PIVFLGT
GQHYTDLKRMNPRSVAKSLL--
