# Supplementary material for: Expansion of the molecular and morphological diversity of Acanthamoebidae (Centramoebida, Amoebozoa) and identification of a novel life cycle type within the group
Source: Biol Direct. 2016 Dec 28;11:69. doi: 10.1186/s13062-016-0171-0 (PMC5192571; doi:10.1186/s13062-016-0171-0)
Supplement: Additional file 3: — Bordor.325.Cent40.tgz. Phylogenomic alignment files and single gene trees for each gene included in the phylogeomic supermatrix. (TGZ 8396 kb) [file 13062_2016_171_MOESM3_ESM.tgz › Bordor.325.Cent40/unmasked-alignments/rpl27.faa]

>AcanGEN
-PSSLSKNRKKRGHVSAGHGRVGKHRKHPGGRGNAGGQHHHRINFDKYHPGYFGKVGMRH
FHYKRN--PDF--CPAINLDRLWTLVTEQHRKAYEN------RTDGKAVVIDVVKAGFFK
VLGSGRLQSK-QPLIVKTKFISRRAEEKIKAVGGQVILTA-
>Coprcine
MPTRFSKTRKHRGHVSAGHGRIGKHRKHPGGRGLAGGQHHHRTNFDKFHPGYFGKVGMRY
FHLTRN--QYW--RPIINVDKLWSLVPEEEKKGLTA-------DSDVVPVIDTLRFGYGK
VLGNGKL-PK-LPFIVKARFVSQKAEAKIKEAGGVVQLIA-
>Coprprot
MPTRLHKNRKKRGHVQAGHGRIGKHRKHPSGRGHAGGLQHHRILFDKYHPGYFGKIGQRH
IHYQKN--KFY--QPTVNVEKLWTLVSDETRTTE--------YPNNEAPVIDVTQHGYFK
VLGKGAI-PD-RPVIVKARFFTKRAEEKIKAAGGAVVLTV-
>DictDisc
MPTRFSKHRKSRGDVCAGYGRVGKHRKHPGGRGNAGGLTHHRINFDKYHPGYFGKLGMRH
FHLLRN--QYH--CPTVSLEKIWTLVPESVRKSLAA------KNDGTAPVVDVTQKGFFK
VLGHGIL-PT-QPIIVKARYFSKVAEKKIKAVGGACILVAD
>Entahist
MATRFRQTRRRRGHVSMGYGRIGKHRKQRGGRGNAGGQHHRKTWFTTFHPDYFGKHGMRV
FHLKAN--KYY--CPSINVDSLWSLVGKDVQEQYKNA-----KTGEEVPVIDCVKHGYFK
VLGKGFL-PK-QPVIVRARYFSEKAQQKIKAVGGACELTA-
>Filanola
MTTRKRAHRKKRGDVCAGYGRVGKHRKHPGGRGNAGGEHHHKNMMRKYHPGFYGKAGMRY
FNLRKS--LYF--CPSINLDRVWALVSEQTRKTYES-------NKTKVPVIDVTKAGYFK
VLGRGDL-PK-QPVVVKAKFFSKIAEQKIKAVGGACVLTA-
>FontBI
MTTRFKHTRKLRGHVSHGKGRVGKHRKNPGGRGNAGGMLHHRTNFDKFHPGYFGKIGMRY
FNRTHQ--QYY--TPVINVDKLWSLVPAEAAAAQ---------TEKDALVIDCVANGYFK
VLGKGHL-PK-KPIVVRAKFFSELAEKKIKEAGGVCILVA-
>HomoSapi
MPSRLRKTRKLRGHVSHGHGRIGKHRKHPGGRGNAGGLHHHRINFDKYHPGYFGKVGMKH
YHLKRN--QSF--CPTVNLDKLWTLVSEQTRVNAAKN------KTGAAPIIDVVRSGYYK
VLGKGKL-PK-QPVIVKAKFFSRRAEEKIKSVGGACVLVA-
>Monobrev
MTSRNKKTRKLRGHVSHGHGRIGKHRKHPGGRGNAGGQHHHRINFDKYHPGYFGKVGMRH
FHLLRN--KDH--CPTVNIDKIWTLVPEDKRAALIKD-----AKESNAAVIDVVQHGYYK
VLGKGEL-PK-APVIVKARFFSRKAEEKIKAAGGVCVTTA-
>PCBtrin
MTTALKKNRKKRGHVSAGHGRIGKHRKHPGGRGNAGGQHHHRINFDKYHPGYFGKVGMRT
FHVTRQ--AEY--CPTINVDKLWTLVTEQHRLAYKE-------NKEKVPVIDCTRAGVFK
VLGKGLL-PK-QPVVVKARFFSQEAEKKIKATGGYCILDA-
>Polypall
MPTRFSKHRKSRGDVCAGYGRVGKHRKHAGGRGNAGGLTHHRINIVKYHPGYFGKLGMRT
FHLVRH--RSY--CPTISLEKIWTLVPETVRKTLAA------KADGTAPVVDVTQRGFFK
VLGHGIL-PN-QPIIVKARYFSKVAEKKIKAAGGACILVA-
>Sexangul
MPTRLKANRRKRGHVSAGHGRIGKHRKHPGGRGNAGGLTHHRSNFDRFHPGYFGKVGQRY
FHKTMN--KFY--CPIVNIDELWSLVGEEVLAKARK-------GGKEVPVINVVAHGYYK
VLGKGRL-PQ-VPFILRTKYVSNDAEKKIKDAGGVVELIA-
>Sterramo
-----KKNRKKRGHVSAGHGRIGKHRKHPGGRGNAGGQHHHRINFDRYHPGYFGKVGMRH
FHMKKN--QFY--CPTINVDQLWGLISEQQRKAYEN-------RTDKVIVIDALAAGYFK
VLGKGKL-PK-QPFILKTKFVTRKAEEKIQRAGGSVVLLA-
>Thectrah
-TTTLKKNRKKRGHVSAGHGRVGKHRKHPSGRGNAGGQHHHRTNFDKFHPGYFGKVGMRQ
FHYNKN--AHY--CPTVNLDKLAALVPASIKEAVKA-------DASKVPVLDVGNKGFFK
VLGRGQI--S-IPLIVKAKFFSRKAEAKILEAGGACVLTA-
>VannDIVA
MPTREHKNRKKRGHVSAGHGRIGKHRCHPGGRGNAGGQHHHRILFDKYHPGYFGKMGMRH
FHHTKN--KDF--CPTINLDILWNLVSEQQRTSAAKS------KSAKVPVIDVTKAGYFK
VLGKGKL-PA-QPVIVKAKFFSRRAEEKIKGVGGACVLTA-
>Pessonel
MPTRFSKNRKKRGHVSAGHGRVGKHRKHPSGRGNAGGQHHHRILFDKYHPGYFGKVGMRT
FHYTDN--RHF--CPTVNVEALWNLLPKDAQEQAEK-------DKSKAPVLDVTAAGFSK
VLGRGSL-PK-VPLIVKAKFFSRIAEKKIKAVGGICELTA-
>MayoBSH0
--SHLKKNRKKRGHVSAGHGRVGKHRKHPSGRGNAGGQHHHRILFDKYHPGYFGKVGMRH
FHKTKQ--MHH--CPTLNLDKLWTLLPAEKRVEAQAK-----AAEGVAPIIDVTKSGYFK
VLGKGRL-PK-QPVVVRAKFFSRNAENKIKAVGGVCELTA-
>TricAmI7
---------KLRRGKSHGGGRIGKNRRHPGGRGMAGGQHHLRTWVDKYHPGYFGKLGMRN
FHWRKN--TKF--APSVNINQLWNKYGMEKMEALYTENKGKPVAEQKAAIIDVTQWGYAK
VTGTGSL-PD-VPMIVLAKDFSEGAVRKIKEKGGACLLPA-
>Neopaest
--ARTKKTRKLRGHVSAGHGRVGKHRKHPGGRGKAGGQHHMRINFDKYHPGYFGKVGMRH
YHHTKN--SQH--LPTMNIDKIWTLVSDEARKSAAAN------KNGPVPVIDVEKAGYFK
VLGKGSL-PK-QPVIVRAKFFSRVAEEKIRKVGGVCELTC-
>Paraatla
MTARLKKTRKLRGHVSAGHGRVGKHRKHPGGRGNAGGQHHHRINFDKYHPGYFGKVGMRH
YHHTRN--SKH--MPTMNLDKIWTLVSESQRLKAAAK------KDGPVPVIDVTKAGVWK
VLGKGNL-PR-QPVIVRAKFFSRIAEDKIKSVGGVCELTA-
>VexiDIVA
--------------------------KHPGGRGNAGGQHHHRINFDKYHPGYFGKVGMRR
YHFPKN--RFH--CPIVNVEKLWSLLDEDHKDAAFAGK----IEGGKVPVIDVTKHGYFK
VLGKGRI-PQ-QPVIVKAKFFSQKAEAKIKAAGGACILTC-
>Endozona
MPTRLRKTRKHRGTTQVGYGRVGKHRKHPGGRGNAGGQHHHRINFDKYHPGYFGKVGMRY
FHKTQN--QFF--RPSINVDKLWTLVPQSHVRKLNKL-----TDKTQTLVLDVTKHGYFK
VLGNGRI-PR--PLIVKARLVTRRAEEKIVAAGGQVILTA-
>StygNOMA
------KNRKKRGHVSAGHGRVGKHRKHPSGRGNAGGQHHHRILMDKYHPGYFGKVGMRH
FHYTKN--KDF--CPGINLDRLWTLVSEASRKQA---------TATKAPIIDVTKAGYFK
VLGKGSL-PK-IPVVVKAKFFSRQAEEKIKEAGGACILTA-
>Cochminu
-PTRFSKNRK-KGKVSAGHGRIGKHRKHEGGRGNAGGQHHHRTLMDKNHPGYFGKVGMRN
YHYLPS--QDF--CPTINIDRVWTLVSSEKEEICRN----------KLLHLLMSQSWLFK
VLGNGRL-PN-QPVIIKAKFF--KAERKLIRC---------
>Ovaldese
FPQPTQQEQKHRGHVTAGKGRVGKHRKHPGGRGNAGGQHHHRILMDRYHPGHFGKSGMRN
YHQKID----W--CPTINIGKLWTLVSDETQKEARHF--------WKGPRYRHCSKGFFK
VLGKGVL-PK-QPLIVKAKFFSRKAEEKIKAVGGACI----
>Nolaaber
MPTRLHKNRKKRGHVSAGHGRIGKHRKHPSGRGNVGAFTHHRINFDKYHPGYIGKIGMRH
FHYQKN--QYH--KPTINVDRLLSLVSQQTLANG---------TAEKLPVIDCTR-----
-----------------------------------------
>Vannrobu
-PTRFYKNRKKRGHVSAGHGRVGKHRKHPGGRGNAGGQHHHRTLFDKYHPGYFGKVGMRY
FHKTQN--KDY--CPIVNVDQLWTLVSEQTRKNAIEK-----VNGDKVPVIDVTRAGYFK
VLGKGRL-PE-TPVIVKAKFFSQKAEQKIKAVGGACVLTS-
>Luaphula
MVSRFKKNRKHRGDVQAGHGRVGKHRKHPGGRGNAGGQHHHRTHFDKYHPGYFGKVGMRN
FHLRRN--PRF--CPTINVDRVWTLVTEQHRKAYEK-------RTDKAPVIDAFAAGYFK
VLGSGVI-PK-QPFILRTKFVSRKAEEKIRAAGGAVELVA-
>Protarac
MPSRFKKTRKMRGDVQAGHGRVGKARKHPGGRGNAGGQHHHRTHFDKYHPGYFGKVGMRN
FHLRKN--PRH--CPIVNVDRVWTLITEQNRKAFQK------RTDGKVPVIDALAAGYFK
VLGSGVL-PK-QPFILRTKFVSRKAEEKIRAVGGAVELVA-
>Protbohe
MTTKLRKTRKHRGHVSAGHGRVGKHRKHPGGRGNAGGQHHHRTLFDKYHPGYFGKVGMRH
FGYQNA--QYH--CPVVNLDRIWALSGLNVEDFQ---------GKKEAPVIDVTQYGFFK
VLGNGAL-PQ-VPVIVKAKLFSKSATEKIQAVGGACVLTA-
>PhysTSA
------KTHKKRGHITVGYGRVGKHRKHPGGRGNAGGQHHHRTWFDRYHPGYFGKVGMRH
FHEKAD--LYY--RPKIAIDKLWSLLPAETYEQFKD------KKDGTAPIVDVTKSGYHK
VLGTGHL-PK-VPIIVKAKFFSARAEKKIKEIGGVCILTA-
>Protpyro
MPAHLKKNRKKRGHVSAGHGRVGKHRKHPGGRGNAGGQHHHRINFDKYHPGYFGKVGMRH
FHVKRN--TEY--CPAINLDRLWTLVTEQHRKAYEN------RTDGKVVVIDVAKAGFFK
VLGSGHLHSK-QPLIVKTKFISRRAEEKIKAVGGQVILTA-
>PellCATA
-PSRLHKNRKKRGHVSAGHGRIGKHRKHPSGRGNAGGQHHHRILFDKYHPGYFGKVGMRH
YHLKRN--MYH--CPTINVDKLWTLLDAEDREKYSKP-----LDNGKAPVIDVTQAGFFK
VLGGGEL-PK-RAIIVKAKFVSAVAERKIRAAGGAVVL---
>ClydYONA
------------GHVSAGHGRVDKHRCHPGGRGNAGGQHHQRILFDRFHPGYFGKVGMRN
YNKNKHDVRAY--APVVNVDSIWALLTPEQRSEATS-------KKDVAPVIDVTKKGYFK
VLGKGRI-PS-QPVIVRARFFSKIAEKKIREAGGVCELVA-
>GoceYONA
MPSRFKKSRKKRGDVQMGYGRVGKHRKHPGGRGNAGGQHHHRINFDKYHPGYFGKVGMRH
YHKTKN--QYH--CPAINIDRVWTLIPEAEREKIAATK--YPDADGKVPIIDATAAGYYK
VLGKGVL-PR-RPFILKTRFISRKAEEKIKAVGGAVQLTA-
>Undascha
-PTRFHKNRKKRGHVSAGHGRVGKHRKHPGGRGNAGGQHHHRIMFDKYHPGYFGKVGMRY
FHKTQN--KFF--CPIVNVDRLWTLVSDETRQNA---------TADKVPVIDVTSSGYFK
VLGKGRL-PN-TPVIVKAKFFSNKAEQKIKAAGGACVLTS-
>Thecquad
MVSRLKKTRKKRGHVSAGHGRVGKHRKHPGGRGNAGGQHHHRINFDKYHPGYFGKVGMRY
FHFTRN--QYH--CPTLNVEQLWNLVPEDVRTKWFNEK---EKTNKPVPVVDITKHGYFK
LLAKGKL-PKGQPIVVKTKFVSQLAEQKIKKNGGLVILVA-
>Vermanta
-PTREHKNRKKRGHVSAGHGRVGKHRKHPGGRGNAGGQHHHRINYDKYHPGYFGKVGMRH
FHKTMQ--KYH--CPSINLDKVWTLVSEQQRKNALAN-----KDAKKAPVIDVTKAGFFK
VLGKGRL-PK-TPVIVKAKFFSRIAEEKIKAIGGACVLTA-
>ParvMONO
-PSRFHKNRKKRGHVSAGKGRVGKHRCHPGGRGNAGGQHHHRINFDKYHPGYFGKVGMRH
YHFLKN--SVHHKSATINLDRLWTLVSEQTRKNGEAAV---GKPDAKVPVIDVTLHGIFK
VLGKGVL-PK-IPVIVVAKSFSKGAEKQIKAVGGICQLTA-
