# Supplementary material for: Expansion of the molecular and morphological diversity of Acanthamoebidae (Centramoebida, Amoebozoa) and identification of a novel life cycle type within the group
Source: Biol Direct. 2016 Dec 28;11:69. doi: 10.1186/s13062-016-0171-0 (PMC5192571; doi:10.1186/s13062-016-0171-0)
Supplement: Additional file 3: — Bordor.325.Cent40.tgz. Phylogenomic alignment files and single gene trees for each gene included in the phylogeomic supermatrix. (TGZ 8396 kb) [file 13062_2016_171_MOESM3_ESM.tgz › Bordor.325.Cent40/unmasked-alignments/rpl43.faa]

>AcanGEN
-----------------------------------MAKRTKKVGVTGKYGTRYGASLRKQ
IKKMEITQHARYTCTFCGKDSVKRTAVGIWHCK--GCGKTLAGGAWVMNTTAAATVRSTV
RRLREMKTA---------------------------
>Coprcine
------------------------------------------------------------
------------------KDTVKRTAVGIWGCS--ACKKVIAGGAWTVSTTAAATVRSTI
RRLRELTEA---------------------------
>Coprprot
-----------------------------------MGKRTQKVGIVGKYGTRYGASLRKQ
IKVTEITQHARYTCQFCGKDSVRRQAVGIWNCR--ACKKTTAGGAYTPSTAAAVTVRSTV
RRLREMKE----------------------------
>DictDisc
-----------------------------------MAKRTKKVGVVGKYGTRYGASLRKQ
VKKMEITQHGTYTCSFCGKDAVRRSSVGIWKCN--GCRKVLAGGAWTMSTAAGATVRSTI
RRLRELNN----------------------------
>Entahist
-----------------------------------MARRTKKVGIVGKYGTRYGASLRKV
IKKIEIAQHSKYICPFCCKEAVRRTACGIWECK--GCGKQIAGGAYTLSTISGATVRSTV
RRLRDAKNSQ--------------------------
>FontBI
-----------------------------------MSKRTKKAGIVGKYGARYGASIRKM
IKKQEVTQHAKYTCSFCGKDTVSRSCVGIWKCS--ACRKVIAGGAYTVATPAASTVRSSI
RRIRELQQ----------------------------
>HomoSapi
-----------------------------------MAKRTKKVGIVGKYGTRYGASLRKM
VKKIEISQHAKYTCSFCGKTKMKRRAVGIWHCG--SCMKTVAGGAWTYNTTSAVTVKSAI
RRLKELKDQ---------------------------
>Monobrev
-----------------------------------MARHTKKVGVVGKYGTRYGASLRKQ
VKKIEISQHARYTCMFCGKTAMKRNAVGIWNCK--ACKKTVAGGAWSIRLKPFVSEQGSR
LKLLVAVQRSVWFQFSPGNGNTMVELTFSGGVRQPV
>PCBtrin
-----------------------------------MAKRTKKVGIVGKYGTRYGASLRKI
VKKIEISQHSKYTCPFCGKDSVKRHSVGIWSCK--HCKKTVAGGAWTLTTAAASTTRSTI
RRLRENVEQ---------------------------
>Polypall
-----------------------------------MAKRTKKVGIVGKYGTRYGASLRKQ
VKKMEITQHSTYTCSFCGKDAVRRTSVGIWKCN--GCRKTLAGGAWTMSTAAGATVRSTI
RRLRELN-----------------------------
>Sexangul
-----------------------------------MAKRTKKVGITGKYGTRYGATLRKQ
IKKQEISQHAKYTCSFCGKDSVKRLAVGIWKCK--SCRKTVSGGAYVLNTIAASTCRSTI
RRLRDTK-----------------------------
>Thectrah
------------------------------------TKHTKKVGITGKYGTRYGASLRKM
VRKMEISQHAKYTCAFCGKDSVRRTCVGIWNCG--SCRRIMAGGAYTLSTAAAATTRSTI
RRLREL------------------------------
>VannDIVA
-------------------------------------KRTKKVGVTGKYGTRYGASLRKQ
IKKMEISQHARYTCQFCGKDSVKRTAVGIWNCK--GCGKTTAGGAWVMTTTAAATVRSTV
RRLRDMQE----------------------------
>MayoBSH0
-----------------------------------MGKRTKKVGITGKYGTRYGSTLRKQ
IKKIEITQHAKYTCSFCGKDSVKRAATGIWTCS--SCRKTTAGGAWVMNTAGGATARSTI
RRLRD-------------------------------
>Paraatla
-----------------------------------MAKRTKKVGITGKYGTRYGASLRKQ
VRKIEISQHSRYTCHFCGKNSVKRSAVGIWNCN--RCRRTVAGGAYVLNTPAGTQARTTV
RRLRELA-----------------------------
>Endozona
-----------------------------------MGKRTKKVGIVGKYGTRYGASLRKQ
IKLIEKTQHSTYICGFCGSNSVKRTAVGIWSCRHTTCKKVIAGGAWTLSTTAASTVRSTV
RRLREMNK----------------------------
>StygNOMA
-----------------------------------MAKRTRKVGVVGKYGTRYGASVRKQ
IKKIEVTQHAKYXCHFCGKDSVKRTNVGIWSCR--KCKKVVAGGAYLMNTTAAATVRSTI
RRLREL------------------------------
>Cochminu
------------------------------------------------------ASLRKI
VKKIEITQHARYTCPFCGRDSVRRSACGIWGCK--GCGKQMAGGAWVMTTTAAATVRSTI
RRLRDLSD----------------------------
>Ovaldese
-----------------------------------MAKRTKKVGIVGKYGTRYGAALRKQ
IKKIEVTQHATYTCYFCGKDSVKRKAVGIWNCR--GCGKVIAGGAWVMNTGSAATVRSTV
RRLRELQ-----------------------------
>Nolaaber
----------------------------------------------------YGASLRKQ
IKKIEVSQHSRYTCQFCGKNTVKRSAVGIWKCG--GCRKITAGGAYTPSTPASITVRSTI
RRLREMKDA---------------------------
>Vannrobu
-----------------------------------MAKRTKKVGVTGKYGTRYGASLRKQ
IKKMEISQHARYTCPFCGKDAVKRRAVGIWHCG--GCRKTQAGGAWTMSTTAAATVRSTV
RRLREISE----------------------------
>Vexibaci
-----------------------------------MGKRTQKVGIVGKYGTRYGASLRKQ
VKKIEIQQHATYTCHFCGKDAVKRKAVGIWHCR--GCKKTLAGGAWVMNTTAAATVRSTL
RRLREAES----------------------------
>Protarac
MPGAGLVEVVLEFVVVEVELGVVCCCIVFLVVLHAMAKRTKKVGIVGKYGTRYGASLRKQ
IKKIEITQHAKYTCTFCGKDSVKRQAVGIWHCS--RCRKTTAGGAWVQNTTAAATVRSTI
RRLRENQ-----------------------------
>Protbohe
-----------------------------------MAKRTKKVGVVGKYGTRYGASLRKQ
VKKIEITQHAKYTCHFCGKDSVKRQAVGIWSCG--GCKKTIAGGAWVMNTTAAATVRSTI
RRLRE-------------------------------
>PellCATA
-----------------------------------MAKRTKKVGIVGKYGCRYGASLRKQ
VRSIEKSQHATYTCGFCGKDAMRRKAVGIWCCR--GCGVTSAGGAWVVNTTAAATVRSTV
RRLREARK----------------------------
>ClydYONA
-----------------------------------MGKRTRKVGVTGKYGTRYGASLRKQ
IKKMEITQHAKYTCHFCGKDSVKRDAVGIWTCR--GCRKTVAGGAWVLNTTAGATVRSSV
RRLRE-------------------------------
