# Supplementary material for: Expansion of the molecular and morphological diversity of Acanthamoebidae (Centramoebida, Amoebozoa) and identification of a novel life cycle type within the group
Source: Biol Direct. 2016 Dec 28;11:69. doi: 10.1186/s13062-016-0171-0 (PMC5192571; doi:10.1186/s13062-016-0171-0)
Supplement: Additional file 3: — Bordor.325.Cent40.tgz. Phylogenomic alignment files and single gene trees for each gene included in the phylogeomic supermatrix. (TGZ 8396 kb) [file 13062_2016_171_MOESM3_ESM.tgz › Bordor.325.Cent40/unmasked-alignments/Rpl7a.faa]

>Coprcine
MAPSTTVPTAAAIEVPETLLKKRKQNEKAREERLAAATAARKAAKAKRKVIFKRAEAYVK
EYLNKEKEEIRLKRAARASG-DYYVPAEPKLYFVIRIKGINEIAPKPRKILQLLRLLQIN
NGVFVKATRATQQMLRLVEPYVAYGEPNLKTVRELIYKRGYGKVDKQRIPLTNNQVIEQA
LGKYDILCVEDLVHEIISVGPNFKQASNFLWPFKLSNPTGGWRTRKFKHYIEGGDFGDRE
SNINKLVRQMN
>Coprprot
----SSMATTKTVPVPETQVKSAQRAALRKETQAQDKAFNAKRNKVARREAYQKAEKYEN
EYKAAELALIRNRRLSRSGGTSFFVEPEAKVLLVIRIRGINGVSPKVKKVLQLLRLRQIH
NATFLRVNKATLNMLKLVEPFVTYGEPSLKTVRSLLYKRGYAKIDGQRIPLVDNKIIAGE
LAKINVTCVEDLVHEIVTCGPNFKTVNSFLWPFKLSSPLGGF-TRKSTGFAEGGDAGNRE
KYINNLVKRMN
>DictDisc
---MSQKVATKTAPVPESILKKRATSQKKAVDVAKLGRAQQLRNSRLNSVYFKRAEKYVS
EYHKTEREAIRLNRIAKNSG-TFYVPPAAKVAFVIRIRGINGVSPKPRKVLKLLRLLQLN
NGVFVKLNKASINMLKLVEPYVAYGFPNLKSIKELIYKRGHLKIDGQRIPLTSNDMVEKQ
LGKFGIICVEDIIHEITTCGKHFKQVNNSLWPFKLNCPRGGF-NMKKTPFLQGGDAGNRE
HLINNLIHRMN
>Entahist
-------------------MSAKVATAVQRENCTKTVCPCKARCQAFRAEVIKRTIQNHK
DIEAAKKAVYLAKKNAEING-DLYAEADPKLIVAIRIRGINGVSPKIKKILKLLRLRQIN
NAVFIKANASTIKMLRLVDPYVTYGYPTLETVQKLIYKRGALKINGNRMPITSNCMIKKA
LGDKDIVCADDLIHEIYTVGKHFKEVNNKLAPFKLNGAKIAE-KNKKIHFILGGGFGNRE
LLINKLIAKMN
>Filanola
-KTTAAPATQKSAPVPETILKKRRTKQQIQQHQVKARAALIKKRKATRKVIFKRAEQYVQ
EYRXLEKESIRIRRVAKAGG-NYFVEPEAKLALVVRIRGINQIHPKPRKVLQLFRLRQIG
NAVFVRLNKATLNMLRLIEPYVAYGYPNLKTIKELVYKRAFGKVNGQRVAITDNSIIEKS
LGRHNVLCLEDIVHEIYTVGPKFRDVNRFLWPFKLSAPRGGF-KSVVRHYNDGGDFGNRE
DKINELVRRM-
>FontBI
--------------VPETILKKRKTYSAFKAEQLAKRAGRTKARKAARKDIFKRAESYVA
EYENAEKDIIAKKRAARDVG-SFYVPETPKLAFVVRLRGINGVSPQSRKILQLFRLLQIN
NGVFVKVNKATLNMLHRAEPMLTYGYPSLKTVRELIYKRGHVKVNNQRVPITDNAVIEEN
LGQYGIICVEDLIHEIYTVGPHFKQASNFLWPFKLSSPKGGL-RKKTTHFIEGGDFGNRE
EKINDLVAAMN
>HomoSapi
-MEGVEEKKKEVPAVPETLKKKRRNFAELKIKRLRKKFAQKMLRKARRKLIYEKAKHYHK
EYRQMYRTEIRMARMARKAG-NFYVPAEPKLAFVIRIRGINGVSPKVRKVLQLLRLRQIF
NGTFVKLNKASINMLRIVEPYIAWGYPNLKSVNELIYKRGYGKINKKRIALTDNALIARS
LGKYGIICMEDLIHEIYTVGKRFKEANNFLWPFKLSSPRGGM-KKKTTHFVEGGDAGNRE
DQINRLIRRMN
>Monobrev
-------MADKTKGIPEAILKRRKRDERLAAETAKARAEQKAVNKGKRKDIFKRAEQYVK
EYRRQEADETRLRRLAKKSG-SFYVPAEPKLLLVIRIRGINGVSPKVRKVLQLFRLLQIN
NAVFVRVNKATINMLRIIEPYVAYGYPNLKTVKELVYKRGFGKVNRSRIALSDNKIVEEA
LGSKGIICVEDLIHEIYTVGPNFKAASNFLWPFKLNSPRGGL-VKKGNHFTEGGDFGNRE
DEINPLVRRMN
>PCBtrin
------------------------------------------------------------
-----------------------------------------------KKILQLLRLRQIN
NGVFVKLNKASLTMLKLVEPYVAWGYPNLKTVKELVYKRGFGKIQKQRIPLTDNTLIEEN
LGKHDIICMEDLVHEIFTCGEHFKEANNFLWPFKLNSPNGGF-SKKRNHFIEGGDFGNRE
DKINALVRQMN
>Polypall
---------TLATPVPESILKKRATTQKKAIDQVKVQRALKLRNSRLRSKYFQRAEKYVR
EYRMAEREQIRLQRVAKNTG-VFYVPPEAKVAFVIRIRGINGVSPKPRKILQLLRLLQLN
NGVFVKLNKATINMLKLVEPYVAYGYPNLKTVKELIYKRGYAKINGQRIPITSNDIIEKH
LGRYGHLCVEDIVHEIFTCGKNFREVNRFLWPFKLNCPRGGF-NHKKIHFLEGGDSGNRE
NFINGLVRKMN
>Sexangul
--------------VPQTVMKKRAASKAAAXXKAKAVVQAKKKKATKKQVAFKRAEKYAK
EYRQMEANAIRLRREARNAG-NLYRDPEAKLALVIRIRGINGMAPRTTKILQLFRLRQIH
NAVFVRLNKATMTMLRLVEPYITYGPPSLKTVRDLIYKRGYAKVNGQRLALNSNDLIEQN
LGKYGIVCAEDLVHEIYTVGEHFRQANKFLWSFKLNSKRGGM-ARKATHFIEGGNMGNRE
KYINQFVXSM-
>Sterramo
-----------VPPVPESLLKKRNHYEKLRQINEKKRNEVRKERREKRKIIFKRAESYVK
EYRQQERELIRSRRTAKNAG-YFFREPEPKLAFVIRIRGINGVDPKTRKILQLLRLRQIN
NGTFVKLNKASINMLKKVEPYIMYGYPNLKTVRELIYKRGFAKINRQRVPITSNYIIEQK
LGHVGIICMEDLIHEIYTVGPNFKIANKFLWPIKLSNPRGGF-KKKLNHFCEGGDAGNRE
DLINAMVRRMN
>Thectrah
--------------IPEAVLKQRRISKEQRAAKAKAVAERKVANKKRHAEAFKRAEKYVK
EYRSRERSLIALRRVAKSAG-NYFVEPEAKLAFVIRIRGTQGVDPKTKKVLQLLRLRQIH
NGVFVKLNRASEQMLRLVTPYVAYGYPSLKNVRELIYKRGYGKINGQRIQLSSNELIEEQ
LGKYNVICIEDIVHEIYTVGPNFKQVNNFLWPFKLSSPKGGF-STKVLHYIEGGDAGNRE
NQISKLISRMN
>VannDIVA
--------------VPESILKKRKTLESIKADREAKRLVLKQKRAEKRKVVFKRAEQYVK
EYRQLERAEIRSRRVAKEGG-NFYLEPEAKVAVVIRIRGINGVDPKTKKILRLLRLRQIH
NATFVRLNRATIKMLRLVEPYVTYGYPNLKTVRELVYKRGFAKVNKQRVPITDNSVIEEK
LGKHGIICVEDLIHEIYTCGPHFKQANKFLWAFKLSSPKGGY-KKKTIHFVEGGDAGNRE
KYINKFVQRM-
>Pessonel
----------KVPSKPESLLLRRKNTARVRAVRQKQLKRLQKTRKSTRLIAFKRAEQYVK
EYRNIQKNDVRLRRIARRTN-SFYLEPEAKLAFVIRIRGINGVSPRVRKILQLLRLRQIH
NGVFVRLNHATLQMIRLVEPYVAYGYPSLKSVRDLIYKRGFVKLNGQRKPITDNMIIENK
LKKQGVVXVEDMIHEIYTVGPNFKKVNKFLWPFKLSSPRGGF-RDIGRQFTDNGDAGNRE
RHINTLIRKMN
>MayoBSH0
--------------VPESVLKKRTSVEQAKAQREKKLAALRLKRKTQRKVFFVRAEKYLK
EYRQQERSLIRQRRIAKQGG-NFFREPEAKLAFVTRIRGINGVDPKTRKILQLLRLRQIH
NGVFVRLNKATIKMLRLVEPYVAYGYPNLKSVRELIYKRGFGRVDGQRIPITDNTVIERV
LGKHGIECVEDLIHEIFTVGPAFKQANKFLWPFKLSSPRGGF-NKITTHFQEGGDAGDRE
VHINALIARMN
>TricAmI7
--------DKQSVPAPETVLKKRQIAKKRAETLRRRLKQRKEANVRHTEMAFKRAEQYVT
EYTNQEKEEVRLQREAKAKG-GFYVKPEAKIALAVRIRGVCGVHPKIRKTLSVLRLDRIN
TATIVKLNASTKEMLRICGPYIAWGYPSLETVRKLVYKRGYARMEKNRIRITNNEMIAEA
LGKHGVICMEDVVHELWTASPKFKFVNRWLWPFKLNSPRGGI-TKR-THFVEGGDAGNRE
ELINRFVAPMI
>Neopaest
------------PPVPESALKKRKSVEAIKAARAAREAKLKAKNKSNRKEYFKRAEKYVA
EYRQLERSRIFLRRQAKEGG-NFYREPEAKVVFVIRIRGINGVDPKTRKILQLLRLRQIN
NGVFVRLNKATIKMLRLVEPYVAYGYPNLKSVRELIYKRGYVNVNKQRKAITDNNIIENA
IGKHGVICVEDIIHEIFTCGDKFKNVNKFMAPFKLSSPNGGW-NKKGLHFQEGGDYGNRE
EKINTLIHHM-
>Paraatla
-------------QVPESALKRRKSVETLKAHRAARAHKLRTRRKANKSEYFKRAEKYVQ
DYRKIERSKVYLRRQAKEGG-NFYREPEAKIVFVIRIRGINGVDPKTKKILQLLRLRQIH
NGVFVRVNKATTKMLRLVEPYITYGPPNLKAVRELIYKRGFVNVEKQRKPITDNVMIEKA
LGKYGIICVEDLIYQLATCGDKFKFVNKFLMPFKLSSPNGGF-SKKFVHFQEGGDSGNRE
EKINSLIHRM-
>VexiDIVA
-------------KVPETQLKARKRNQERKAAQVEAAAKQKVARRQLKVEALKRAEKYVK
EYRDRERGMINARRQAKDNR-GFYREPEAKLAFVIRIRGINGVDPRTRKILQLLRLRQVH
NGVFVRLNKASLNMLRLVEPYVAYGYPSLKTVRELVYKRGFARVSGQRIPITSNALIQRH
LGKYDIICVEDLVHEIYTVGPHFKQANHFLWHFKLSNPKGGF-NKITTHFIEGGDAGNRE
QYINQLVHKMN
>Endozona
------TQTKQQTPVPESKAKTDVHKQRLTSQRRQAATARRNRSKKVRSLAFTRAEKYVK
EYRSRERALITSRRQAKDAG-HFFVEPEAKLALVIRIRGINQIDPKTKSILRLLRLRQIN
NAVFVKLNKATINMLRLVEPYIAYGYPNLKTVRELVYKRGYAKINKQRIPISDNSLIESH
LRKVGVVCIEDIIHELFTVGRHFKEVNKFLWPFKLSSPVGGF-NMKLRHFCEGGDAGNRE
ELINQLARRMN
>Cochminu
------------------------------------------------------------
--------------------------------------GCHSVDPKPRKILQLLRLRQIH
NGVFIRLTKATINMLRIVEPYIAYGYPTLKTVRNLIYKRGYGKVRGQRVPITDNIIIENQ
LKKYKITSVEDLIHEIYTVGPSFKKASNFLWPFK--------------------------
-----------
>Ovaldese
------------------------------------------------------------
--------SFNLRRQARTTG-NFFVEPEAKLVVAIRIRGIIGVPPNQLKILRLLRLRQLN
NAVFIRVNGATMNMLRIIEPYIAYGYPNLKTIREMIYKRGYGKLRGERTPLT-NEVIEQA
LGSKGIICMEDLVHEIATVGPNFKEANNF-------------------------------
-----------
>Nolaaber
------------------------------------------------------------
------------------------------------------VTQLTKKILQLLRLRQIH
NAVFVRLSKPMKQMLTLVTPYITWGYPNLKTVKDLIYKRGYGKVAGQRIPFINNSVISEN
LGKLDIICVEDLIHEIYTCGPTLS------------------------------------
-----------
>Vannrobu
--------------------KKQKTEASIKAADDAARAALKIKRKQNRREIYKRAQKYAK
EYHSMERAVIAQRRQAKEGG-NFFIPAEPKIAIVVRIRGINGVDPKTRKILKLFRLLQIH
NATFVRLNDATIKMLRLVEPYVTYGYPNLKTVRELIYKRGYAKVDGQRIPITTNDVIEKS
LGRYGIICVEDLIHEIYTCGPHFKEANAFLWTFKLASPKGGY-NRKRNHFVEGGDAGNRE
SLINSFVQAMN
>Luaphula
-----------VAPVPETLLKKRNHAEKLRARKIRQRAALKKALQQKRRIIFKRAEKYVR
EYRAKENETIRARRSARAAG-YFYVEPEAKLALVVRIRGINQVEPKVKKILQLLRLRQIN
NAVFIKLNKASINMLRRVEHYVAYGYPNLKTVRELVYKRGFAKIKRNRIPITNNSVIEGK
LGKHGIICMEDLIHELFTVGPRFKQANKFLWPFKLSNPRGGF-SKKGTHFIEGGDYGNRE
DHINALVRNMN
>Protarac
-----------VAPVPETLLKKRNHAEKLRARKVRQRAALKKTLQSKRRVIFKRAESYVR
EYRQKQNEIVRARRTARNAG-YFFVEPEAKLALVVRIRGINQVEPKVKKILQLLRLRQIN
NAVFVKLNKATINMLRRVEHYVAYGYPNLKTVRELVYKRGFAKIKRNRLPITNNSIIEGK
LGKRGIICMEDLIHEIFTVGPNFKQANKFLWPFKLSNPRGGL-TKKGTHFIEGGDYGNRE
DHINALIRNMN
>Protbohe
---------VAVPPVPETLLKKRNYEEKLRARKEKVLAAKKKANKAKRRLIFKKAETYVK
EYRQKERELIRSRRTAKSAG-YFFVEPEAKLAFVIRIRGINQTEPKVRKILQLLRLRQIN
NGVFVRLNKATINMLKRVEHYVAYGYPNLKTVKELVYKRGYAKINKQRIPITANSIVEGK
LGKHGIICMEDLIHELYTVGPHFKQANKFLWPFKLSNPRGGF-TKKGNHFCEGGDYGNRE
DKINALVR---
>PhysTSA
------------------------------------------------------------
------------------------------------------------------------
-------------MLKLVEPYIAWGYPTLETVKKLVYKRGFLKINSKRVPLMDNSQIEKA
LGRHNIICTEDLIHEIYTTGPHFAEANRLLWPFKLSNPSGGF-NDKGTHFVEGGDAGNRE
EF---------
>Protpyro
---MSTAEKKAVPPVPETLLKKRKNKEKTAARLLKRKVEAAKARRTKRKLIFKKAEKYVK
EYRSAERSLIRARRTAKSAG-NFFVEPEAKLALVVRIRGIMGVDPTTRKILQLFRLRQLN
NATFVKLNKATISMLHRVEPYIAYGYPNLKTVKELIYKRGFAKVHKQRIPIVDNSIVEKS
LGKSGIICVEDLIHEIFTVGPNFKKANAFLWPFKLSNPRGGF-TKKGTHFVEGGDAGNRE
THINTLVRRMN
>PellCATA
--------------IPTSLVKKQERNQKLIAEKNRIYQKKTKLRKVRRKEITKRAEKYEK
EYETRERTLIRQRRTAKNAG-YFFREPEAKVALVIRLRGINGVHPKPRKILQLFRLLQIN
NACFVRLNKATINMLKRIEPYVAYGYPNLKTIRELVYKRGYGKVHGQRIPLTSNDIIRKS
LGKRGIICTEDLIHELYTAGPNFKYANKFLWPFKLSNPRGGF-TRKLVHFAEGGDAGNRE
EYINELARRMN
>ClydYONA
-----MADTKAVVPVPHNVLKKRKALEELRATRSKRNEEIRKKRKEKRRVIFKRAEAYVN
EYRKSERALINARRLAKDGN-NTFLEPEPKLIFVIRIRGIMGVDPRTRKILRLLRLRQIN
NGVFVRANKAILKMIRLVEPYVAYGYPSLKSVRELIYKRGYAKFNGQRTAITNNDIIGKA
LGKRGVICIEDVIHEIYTVGPNFKYVNKFLWPFKLNSPKGGF-NDKTIHFQEGGDAGNRE
NHINKLIQRMN
>GoceYONA
---QTSAPAAAKPKAPESILKRREAAKKRKLTREFRSNIVAKKHATKRRVIYQRAEKYMN
EYRSTERALIRARRTAKNAG-YFYLEPEARLAFVIRIRGINGVDPKTKKILQLLRLRQIN
NGTFVRLNRATLNMLNKVEPYVAYGYPNLKTVRELIYKRGFGKLNKQRVPIVNNSVVESK
LGKKGIICVEDLIHEIYTVGPNFKQANKFLWPFKLSNPTGGW-TKKLLHVVEGG------
-----------
>Undascha
-----------------GFLKKQKTAAANQEADASARAALKAKRKQNRREIYKRAQRYAK
EYHKMERMQIALKRQAKEAG-NFYIPAEPKVAVVIRIRGINGVDPKTKKILQLFRLLQVH
NATFVRLNAATIKMLTLVEPYVTYGYPNLKTVREMIYKRGFARVNGQRIPITSNDVIEEN
LGKYGIICMEDLIHEIYTCGPHFKEANSFLWTFKLSSPKGGY-NRKRNHFVEGGDAGNRE
DLINSFVQSMN
>Thecquad
------------PPVPETLRKMIQARRENRARLHIIKERVALRRKEMRKIVIRRAEKYHN
EYKARERHLVTERRRAKRNG-AFFREPEAKLALVVRIRGINGVDPRTKKILQLLRLRQIN
NAVFVKLNGATANMLRLVEPYVAFGTPNLKTVRELIYKRGFAKIGGQRIAITDNWLIEKK
LKKFNVVCIEDVIHEILTVGPHFKEVNKFLWPFKLNCPRGGF-SNKKKHFQEGGDAGNRE
FKINELVQRMN
>Vermanta
-------MATKAPAVPESVLKKRASQDKVLAERQTRLAALRKKRVNNRKIIFKRAESYVK
EYRATETGLIRARRQAKDAN-NFFLEPEAKLLFVIRIRGINGIDPKTRKILQLLRLRQIN
NGVFIRANKAISKMLKLVEPYITYGYPNLKSVRELIYKRGAGRVLGRRLPLNDNAVIESA
LRKYDIICIEDVIHEIYTVGPHFKEVNKFLWPFKLNTPKGGM-TKKGTHFQEGGEAGQRE
HLINKQIRKMN
>ParvMONO
-------------------------------------MKNKKKSRSTRKQIYKRAEQYVV
EYRNAEAQKVAMRRQAKKVG-NFYREPEEKLAFVIRIRGIRQVPPKVKKILRLLRLRSIN
HGVFVRINGASSKMLKMVEPYVTYGYPNLKSVRELIYKRGHVNINGDRTPISDNALIERV
LGKYNIICVEDLIHEIYTVGPNFRDANRFLLPFRLNSPLGGL-VKKSQHFVSGGDAGNRA
NKINVLLHAM-
