# Supplementary material for: Expansion of the molecular and morphological diversity of Acanthamoebidae (Centramoebida, Amoebozoa) and identification of a novel life cycle type within the group
Source: Biol Direct. 2016 Dec 28;11:69. doi: 10.1186/s13062-016-0171-0 (PMC5192571; doi:10.1186/s13062-016-0171-0)
Supplement: Additional file 3: — Bordor.325.Cent40.tgz. Phylogenomic alignment files and single gene trees for each gene included in the phylogeomic supermatrix. (TGZ 8396 kb) [file 13062_2016_171_MOESM3_ESM.tgz › Bordor.325.Cent40/unmasked-alignments/LRRC48.faa]

>HomoSapi
MNQPCN-SMEPRVMDDDML--KLAVGDQGPQEEAGQLAK-----------QEGILFKDVL
SLQLDFRNILRIDNLWQFENLRKLQLDNNIIEKIEGLENLAHLVWLDLSFNNIETIEGLD
TLVNLEDLSLFNNRISKIDSLDALVKLQVLSLGNNRI------------DNMMN--IIYL
RRFKCLRTLSLSRNPISEAEDYKMFICAYLPDLMYLDYRRIDDHTKKLAEAKHQYSIDEL
KHQENLMQAQLEDEQAQREELEKHKTAFVEHLNGSFLFDSMYA--EDSEGNNLSYLPGVG
ELLETYKDKFVIICVNIFEYGLKQQEKRKTELDTFSECVREAIQENQEQGKRKIAKFEE-
-------KHLSSLSAIREELELPNIEK--MILECSADISELFDALMTLEMQLVEQL----
--EETINMFERNIVDMVGLFIENVQSLMAQCRDLENHHHEKLLEISISTLEKIVEGDLDE
---DLPNDLRALFVDKDTIVNAVGASHDIHLLKIDNREDELVTRINSWCTRLIDRIHKDE
IMRNRKRVKEINQYIDHMQSELDNLECGDILD
>Monobrev
MAHVFGFGEKIAVINDELL-HKAVTEQAPEAQKA---------YGQDVDASE----KDIV
MLRLDLSKILKIDNLWAFTNLRKLQLDNNLIETIENLDSLVHLEWLDLSYNQIERIEGLD
KLTKLKDLSLHSNKIQRLEGLDQLKHLEVLSVGQNNL------------ASLDDAPVLYL
RRFRKLSCLNLAENPLCDDPRYESYCIAMLPQLVFLDYRRVAAETRQSARIKYQDQLEVV
EKADADQILAEEREEEAAAQRARLAKACVPGLSGSAFFSRMV----DKDFASLREVEGMD
ELFETLEARLVTAIDTLVEFAVSESERRNDEEAEFREALQDGIEAINDRDARRLEEFIE-
-------RKAEIISALAASGSAVDMER---AEVLRDDLGALKHQLMDAEIDLVGQI----
--EDMLGNFERAYVEMCSKVTEQAQSTFTEVRQLIEEIETQVGDVANGHIDAIIKGEMEL
NALQLSPQAQEVLRDKLALGSAMTTAHDNHIGEVDSTEDAILAAVTEARTKLLEGIQTNM
DKRHRARVAEIMRFHKYHLTDIERV-LNDI--
>PCBtrin
--------IEPTVIDEDLL-DRCIVLDLSEYENATIIANVPSPSDEQKIARELPLYKDVK
TLRLSFKNILKINNLDGFHSLTKLQLDNNVIEKIEGLQHLTNLTWLDLSFNNIRRIEGLD
TLTKLTDLSLFSNHIETLEGLDNLKELNCLSIGNNEL------------KTLAE--VKYL
RQFQQLRMLNLSGNAFCADTNYQSTCLAYLKHLRYLDYRLIDSDSVTAAREQHQDELVVL
ETKENLQQFKVVENEEKDRNRVQLQEANAYDA--FIIYQTLFESPEDELTQRLSHLPRSE
SLRTDLQEKIAPLVTDHTAFMLKQLKVWKEEEAMFSEKVAQALDDNEAHIHKYVDHFNKI
CKHAFV---------TLSRNEKLDLDP--VLADLKMKNFELRDSLMELEVRRTEVFLGEG
SDVGMIKTFEQRLLEISALSVENIQTFFGKIRLLENEFFEAISIIALQVIEDFNAGKLE-
---DVADSLKSLLLDKDGMMNVVSLSHEARIGKVDSKEDEAITAETRRLEACLHSLKADE
HARNRNRILEIGQLIDYN--------------
>Thectrah
------------------------------------------------------------
SLQIN-ANVKIIDNLWGFDKLTELKLDNNCVEKIENIDHLVTLTSLDLSFNAIETLEGLA
PLTNLTDLNVSSNKISKLEGLETLSKLEILMLGHNNIGAPASGAEVDPKAQIRE--LKYL
RQFRELQMLTLEANPVAENLDCEKYVISHCESLMYYNFRLVDDNMRKLAAERFNDDVVLI
RAEEAEAEAAAASAAASQAKLDELKAANLLGF--HGLFEAMFH--EDPDFPKWSTMPGLD
APLDKYRESFAAMTGPFKAAMLAMHAQIQEQVATFYAEMASAREAVEAEAIDDIAAFDEW
RRGALYPNLNALLQQAASNESMVDLFDDELEHKLLPAIQALEDKLMEMEIFQVEQF----
--DDAVVKFERVINDITSNYSSDVISYVIALRDMETEFSSMSLKLGELLLEQFHDGSLED
---DIPQSLGLLLNDKEAFVNMISASHDFRLDKINAKDDEFTLRNQQDVDAILDKIRHEL
RVRNRNRVQEIAQLTDQYRAE-----------
>PhysTSA
MNKLYD-AIEPTVIDDELIRNKCIQSDSSLSEKKLDTSG----SGLKKETYH-LEFAEVE
HLKFSFLNIYKIENLVGFDKLAKLQLDNNIIDKIDNLSHLTNLTWLDLSFNSIKKIEGLS
TLTKLTDLSLASNQIKAIEGLDNLVNLQCLSLGKNLI------------SNIKE--IICL
RKLPKLAVLNLAKNPIDKVPEYKSYILAYVSSLKYLDFRLVDEAAQTQAREQYQDEILRL
KEEDGLSGNNKILEKSEQERMALLKEANLTSV--ATIFAEMMR--EDPEVAHYRFLPQME
DTLSEYAERVTLLTDDFTKSMLTHHANHTKETQQFARACKLAQSGSDKSALELIDKFNK-
-------NFKKVKSAVKNMAHPTPAEK-AQIEELKKQNTALSTQLLDLEIQLVEQH----
--EEFSKEFERRMADINGAKMEVVQAYFAKLRDTENGFHDRSMSIAMSEIEKFNKDELEG
---EVNEATKQLLSDKETLSNMINASHDVQSLLIDSKEDDMTKFLSKQLEALITNTKKEE
NQRNRNRVSEISLLVSRNNAQIQT--------
