# Supplementary material for: Expansion of the molecular and morphological diversity of Acanthamoebidae (Centramoebida, Amoebozoa) and identification of a novel life cycle type within the group
Source: Biol Direct. 2016 Dec 28;11:69. doi: 10.1186/s13062-016-0171-0 (PMC5192571; doi:10.1186/s13062-016-0171-0)
Supplement: Additional file 3: — Bordor.325.Cent40.tgz. Phylogenomic alignment files and single gene trees for each gene included in the phylogeomic supermatrix. (TGZ 8396 kb) [file 13062_2016_171_MOESM3_ESM.tgz › Bordor.325.Cent40/unmasked-alignments/NLN-mito.faa]

>AcanGEN
PWQAL------------GRRLF---------------SADGKGFPNALRFDLSAAEIAKT
SHEVMESYKKGYGRMVSVPSRERNFQNTLQGIADLDAYCSAVSESCVFPSYVS----VR-
--------------------DAAGAANKALSELAIETAMREDIFKAFTEYYN---HTMPQ
ETL--TPVQRRLIEKTMHDFKKNGLMLSPE--KREQLKAMRKKMSDNAITFQKNLNEDTT
AFYFSREELDGLPQDFLDGLEKVDG-------QEGGATKYKVSLRYPELLPVMRYANNAE
TRRKLDTANAARSMRENTPLLEETLALRHEAALLLGYEDHASYVLEDRMAKNPAHVLDFI
NELSVKVEPLARREWEKMIALKKATVGG-------SDNVTIDSHDFTFYNQRILERDYQV
DENLIKDYFPFETVTEGMLGVYQDILGLRFEEL-----NDAHTWHRDVRMYAVYD-----
RSTNA---FMGQFYLDLWPREGKYPHAAVFPLVPSHHFPSG-SSSDIPASFLAHLHPVT-
------------------------------------------------------------
------------------------------------------------------------
------------------------------------------------------------
-----G------------------------------------------------------
-------------------------------
>Coprcine
-----------------------MG-----LTPPQPPP----------EWNHTAEDITRL
VKEAIEKDRAVMDKVGALDPKDCNFESVFLALTESDTLLDSVVQPLAFYQNVSPSKELR-
--------------------DASNEAESLVRDFGVESSMRLDVYNAKVAAEKNLKESGEW
DKL--SPEDQRLVEKMVLDGTRAGLALPEE--KRDELKKLKKELSQTCLEFSKNFNEENS
VITFTEEELKGVPKDVISGYTKRT---------EGDTTVYDVTYKTPDIFPIFKFAENPE
TRRRAQEGHESRL-QINVPLLDKVLDLRRQIASLLGYKTWADYITEVKMIKSGKGVQDFL
DDLESKLRPVGEKEKAILLELKKKDHEERG---L-PFDGNFYLWDYRYYDRKYIEQTLDL
DDMVVKEYFPVSVVVPTILNIYQSLLGVRFEEI------KGSTWHPDVQQFAVWE-----
KDAKDESGFIGYCYLDLFPRPSKYSHAAVWPLLSGYQKRDG-SRSYPLAAMVANLAKPTP
D------KPALMRHDDVVTFFHEMGHVFHGLLSRTKFARFHGT--------SVARDFVEA
PSQMLENWCWEPKVL-QQMSSHYE-TQKPLSPELIDKIIKSRYVNVGLFYLRQIFFAKFD
LKVHTDQ--------------EKEDYTNLWSSLREK-VSLVKSGKP-------CPGQGTF
GHITGG-YDAGYYGYTYSLVFAADMY-ATVFKA--DPLDPARGKQYRDKILRWGGSREEL
DSLKDFLGREPNSNAFLEEVFGTVPQASSHL
>Coprprot
--------------------------------------SNKANFKNFLRWDLGPEGMQTL
AQELKNLGTSRCDEIGSLKAGEHTWENTVLRFVHTEAEIDTQSTSISFPSSCSPDKDVR-
--------------------DSSNKLKKELQDFKIDLYNREDVFLALSAFHS---NPDNL
KEL--APVDIRLLEKLLSDFKRNGLGLPKE--KRERFTEIQKRSNELKVTASRNMNEENS
KYLFTREELEGMPESFFSSREK-----------EGD--KYVVTLKYPDYVPLMKHCKVAE
TRQKMEFGFSNRCTAENLPILKELIELRREAAHLLGFKDHASFVLDERMAKTPDAVRDFL
NDLREKMEPLANKDLETLQRLKKADLEKRG---QAENDLVIRAWDSSYYQNQLLEQEFEV
DELKIAEYFPLNVVMKGLLEIYQEILGLVFTQE-----EEANAWYSDVQLYSVTD-----
AETGE---FVGQFYLDLHPRDGKYGHAAVWGLQQGYYRADG-SWQYPIAGMLCNFSKPTD
D------KPSLLRHSEVVTFFHEAGHVFHQLCTKAKYKRFSGT--------SVERDFVEA
PSQMLENWCWQKESI-TKMSGHYQ-TGEPIPDELIAKMVAAKLSCVGLLTDRQIFFGLYD
QHIHTAE--------------DVADVAELYGDMRTK-ITKIPNTPG-------TCGAACW
GHIFGG-YDASYYGYLWSEVFSCDMF-SLFEES--SVFDKELGKRYRKVILEQGGTKDGG
DLVREFLGRDPNNKAFLKDKGLHIE------
>DictDisc
-----------------------------------------MEELIKLNFPKSVEEYKKQ
SEELMETYDKGLKEIIEIPKEKRTFANTFEATDKLDVKFRNIESSLTFLANASTDEKVR-
--------------------DVANEVEATLSKYSIATSMREDLYQAYVDCCKQN-NDFKE
SDL--SKEQLRYVSKTLEGFEKNGLQLPKE--KREKLKEIMTKISDNSIKFSKNIADDKT
KLSFSMEQLNGIPKETIESFEKDE--------SKPG--NYFISLKYPDVIPTMKYCTVAE
TRKAVEFANGSKCIKENTPILEETCKLRFEAAQLLGFKDWASYKSNYLMVKSNDNIQSFE
ERMRKLLTPHAVTEYDRLKQLKKKIYLEKGGNPE-TYDDHYYSYDNAFYNNVMLVQDYQV
DNNLVKEYFPFEVVIKGIFNCYQELLNVKFTEV-----PAYQPWHEEVKMYSCVDT----
ADSNK---LLGHFYIDLFPREGKYSHAAVWPLIPGYERADG-EKQYPVAAMLCNFTKPTP
T------TPSLLTHDEVVTFFHEFGHVMHNMSTKVHYSMFSGT--------SVERDFVEC
PSQLFEFWCWNKDVLVNKLSGHYKDHSKKLPTDLVERMIAAKNLNVAIFYLRQIQLALFD
NAIHSGNPA------------NFTNTADLYHRIATD-VALNPNQKG-------TNPGCSF
GHLLGG-YDAQYYSYLYSECFSASIF-EIFDKH--GVMNKELGARLRNQVLAVGGSQPSS
ETIENFLGSKPNEAAFLKTIGL---------
>Filanola
-----------------------------------------------LRFDLGAEQISKL
AEELIAESKKQLDQLVQIPKEQRTFXNTIDAYNTYLAKFSVTSDICYFPSQVSTDKGIR-
--------------------DASTEATKKLEAFSIEVSTREDLYKAIVDYTEV--NASQL
PKE--GTEERKFIDDVIRDFKRDGLALPKE--QREKVKQIKHRLSELSIQFNKNNNEDQT
KLLLKREELKGLPDDYFEGRATEE--------KDGE-TYYVVTMKYPDYFPAMESCDVDE
TRKKLDFAYSSRCIKENTPILEEVIQLRQEEAALLGYKNHAAYILXKXMAKDPETVMNFL
NDLNQKLDAPAHKELGVLLEMKRKHKXEQG---Q-PFDGKVNLWDWRFYDKLLLQKEYQI
DEEKIKEYFPLDKVTSGLLSVYQDLLGLKFVLMP---KDKAHVWHPDVSQYEVFD-----
TQTGN---FVGHFYLDLHPRDGKYTHAAEFSLQKGCIV-DG-KRQFPAAAMVANFTKPTP
T------KPSLLTFNEVETYFHEFGHVMHEICTGAKYYYFAGT--------SVERDFVEA
PSQMLENWVYEEXVL-AIISGHYQDQTKPLPEEFRQKLIKAKNVNEAFKNRRQLHFGLFD
MIVHTAE--------------GKVDTASLWAKNMKE-VALTEPQPG-------TNGSATF
GHIVGG-YSAGYYGYLWSKVYSCDMY-SRFKKE--GVLNKQLGRLYRDKILASGGTRDAM
DYLVEFLGRSPSPEAFLV-------------
>HomoSapi
MIARCLLAVRSLRRVGGSRILLRMTLGREVMSPLQAMSSYTVAGRNVLRWDLSPEQIKTR
TEELIVQTKQVYDAVGMLGIEEVTYENCLQALADVEVKYIVERTMLDFPQHVSSDKEVR-
--------------------AASTEADKRLSRFDIEMSMRGDIFERIVHLQE----TCDL
GKI--KPEARRYLEKSIKMGKRNGLHLPEQ--VQNEIKSMKKRMSELCIDFNKNLNEDDT
FLVFSKAELGALPDDFIDSLEKT----------DDD--KYKITLKYPHYFPVMKKCCIPE
TRRRMEMAFNTRCKEENTIILQQLLPLRTKVAKLLGYSTHADFVLEMNTAKSTSRVTAFL
DDLSQKLKPLGEAEREFILNLKKKECKDRG---F-EYDGKINAWDLYYYMTQTEELKYSI
DQEFLKEYFPIEVVTEGLLNTYQELLGLSFEQM-----TDAHVWNKSVTLYTVKD-----
KATGE---VLGQFYLDLYPREGKYNHAACFGLQPGCLLPDG-SRMMAVAALVVNFSQPVA
G------RPSLLRHDEVRTYFHEFGHVMHQICAQTDFARFSGT--------NVETDFVEV
PSQMLENWVWDVDSL-RRLSKHYK-DGSPIADDLLEKLVASRLVNTGLLTLRQIVLSKVD
QSLHTN---------------TSLDAASEYAKYCSE-ILGVAATPG-------TNMPATF
GHLAGG-YDGQYYGYLWSEVFSMDMFYSCFKKE--GIMNPEVGMKYRNLILKPGGSLDGM
DMLHNFLKREPNQKAFLMSRGLHAP------
>PCBtrin
--------------------------------------MSSLSSLRKIPFKASASELKGL
VKTALEKLKSAGDSIAQIPDGQHSFDNVVLLLEKTKMEVQPVFAAVKFHSKLNPNKEER-
--------------------DAAAEREKEISTFLADHKMRKDVYDSFLAFLN------TQ
PKL--DSLPERLVNKLSDTFKRDGLHLDEA--TRKQVNQLTKDITNYSVDYLKLLGEDAT
SLTFRLEELEGMPARFMEEHAANE---------DG---TVTLTMKYPDYLPVLKFCSVPQ
TREKMAVAYKTRF-PENVARVQQTFELRHRRAQLLGFPTHAHLALSDKMAKTPETVTQFQ
QDMLARVRGPVEEETQELRRVKAAALGVGE---D-CPDANLTFYDLSYYSELLRKQKYDL
DSNILREYFPSQHVISTVSDLYAAIFNIKIEPLPAA-VSGEYLIHPDQSLFSVTD-----
GESGV---TLGHIIFDLHPRDGKYSHACCDVLVSSITNADGFLEQTGVVNVIANFPKPTP
T------TPALLNFSDVTTFMHEMGHALHFMLSKAPYIGLVDT----------EWDFVEV
PSQMLENFAYERRTL-RRLSSHYQ-TGTCLPDDLVEKVIAVRNVGVGLFLARQLVFSIFD
MRMHTLSADNP----------LPQDICQCAREISQN-IVPIPPYKH-------DLMPASF
AHMYYN-YDAGYYGYMWADVFACDVF-SKFEEAADGPVSPTVGNEYRDKIILQGGRKDGF
DLLRDFLSREPSLDAYLKLYGL---------
>Polypall
---------------------------------------------IKLKFPLKLEEFDER
VQHLKKTHDAGLQKIIDIPRASRTFENTFGALIDLERQYYIEESSLTFPAHVNQAKEIR-
--------------------DVSNNAESELNKYSIDTNMREDLYNVFAEYIQD--NPAYK
SEL--SAVQQRVIKKIMEVYERNGLQLPKD--QRDVLKEIKKEINELSIQFNKNIAEDKS
KVTFTREQLAGVPDDVLELFEKT----------DSG--SYTVSCKSPEYVPLMKFCNVTD
TRKKMDFTYGSRCIDTNVKILSQACKLRHESAKILGKNEWSEVVTQYNMALNSKNVTDFL
TRMTNLLKPYGLEELKKL------------------------------------------
------------------------------------------------------------
------------------------------------------------------------
------------------------------------------------------------
------------------------------------------------------------
------------------------------------------------------------
------------------------------------------------------------
-------------------------------
>VannDIVA
---------------------------------------------NEVKFDLTPEDIASK
AEQLKETTKQLLDQIAGLEDGKHTFEATVKRISDFEAEQAGVESSVGFLQYVSTDQQVR-
--------------------DASCEASSMLEEFAVECNMRLDVYKSLKKFAS----SDAL
EKL--SDVEKRLVKHTLRDFERNGLGLPEE--KREQLKELKKEMSTNQIAFQKNLNEDVT
KVLVDKDDLEGLSDDFINSLDK-----------EGE--KYVVTLKYPHLIPILQKAKKAA
TRKLFDEKNSAKCNEENVPLLEQTLLLRRQVAELLGKEDHASHILEIRMAKKPSVVIEFL
KELSKKLDESMVKELAVWKQLKAAEEPS-------EDASVIHSYDWNYYHTLNLEKNYQV
DDEETKPYFPMDVVTSGMLAVYEDLLSLRFQEI-----DQPHVWHEDVRMFAVHD-----
ADSEE---FMGHFYLDLFPRDGKYGHAAAFPLLSRYQRPDG-TIRHPASAMVANFTKPTA
D------KPSLLKFEEVVTYFHELGHVLHGMCTTVVHHRFSGT--------RVERDFVEA
PSQMLENWCYEEEVL-SRISGHFEDRSKKLPKHLLSKLVAAKNADTGLMNKRQIFFGVFD
QTIHSSKE-------------EKIDSYAAFSQLREE-ITSIKQPEG-------TNGAGTF
GHLMGG-YDASYYGYLWSQVYSADMY-DLFKKK--GIMDKELGKKYREIILGPGGSVESM
DSIEKFLGRKP--------------------
>Pessonel
IP-------------------------------------------DKLNFSLKANEITAL
ADQLIEKTNAVHDEIASIPLEKVTWQNTIGALISCERKLEPEFASCYFPMYMSTASDVR-
--------------------DASSAANEKVEKNEVELSGRKDVYLRFKSLYD-----KEK
ESL--NDLEKRLLEKTLEDYERQGVALEKS--QFEKLQEIRKRLSTLSVQYQKNLNEDTT
KLYFSKDELKGLPEDFIKNLPKGE--------ND----KLEVTLKYTDLFPILQFCSVPE
TRAAVDTANSSKC-PENVALLEEALGLRRDAAKILGFESHSQFILKQRMAESPEKVESFL
KDLSDRLTPKAQEERLALLQLKKDEGH--------ADVDQLTHSEWRYYQNLRLKKDFSV
DHNEIKQYFPLSKVTTELLDLYQKLFAVKFVQVKEG-DEKFRVWHKDASQYECFD-----
ADSNE---PLGTFYLDLHPRDGKYGHAAVFPLVGTCEDDDG-KRVPCVAAMLANFTAPTA
E------RGSILNHNEVVTFFHEFGHVIHGICSKSRFRKFSGT--------AVERDFVEA
PSQMLENWCYVPKVL-NQLSSHIE-TGEKIPNSMVEKLIAAKTADSGLFNKRQIFLATID
QTIHGKDAX------------FDKKTAELWKSLWTE-LTAIAPPQG--------NPIANF
GHLMGG-YGAQYYGXXFSEVFSSDMF-SKFESN---PFDFALGKKYRACILEPGYTRDSK
LSVAEFLGREPNNKAFLSHIGLK--------
>MayoBSH0
-------------------------------------------------FDSSPESIASL
SETLIERSRSVLDRVVKVPHTERTFANTMLPLAEEEREFGTLSSNCEFPAHVSPVKEVR-
--------------------DASSEAEKRLNEYLIEASMREDVFEAVNSFWE---AHKSD
ESL--CAESRRLVERMLRDFQRAGLALPAE--KREEVKTIKKRLSELSIEFQKNLNEDTS
AVLLTREELTGMPDDFLEGLSK-----------EGD--LYKVTMKYPDVLPCLKYVKDPS
VRARLEHCYSTRVQKRNTEIMEEMLKLRHELARKMGFDTFADFMLEIRMAKRLENLKKFY
DDLCPRLEPLAVQEEAALVALKKAELGDR------SDGDHLNAWDWSYYHR-VAEENLGV
DNNEIKEYFPLHRVTSKILEIYQELLSLRYERV-----EKPHVWHPDVEMYAVYDVAGEK
KDNEE---FLGHFYLDLFPREGKYGHAAAFPLQPGCELSDG-SRQRAVTAMVCNFSKPTK
D------RPSLLRHNEVVTFFHEFGHVMHGVCAKVKYSRFHGT--------AVERDFVEC
PSQMLENWCWDESIL-ERISGHYKDESKPLPKELLQKMLAAKNLNSGLVNLRQVFFGMFD
QKLHSQ---------------PESDTQAIYGELRNE-ITHVRHTPG-------TNPTAQF
GHIAGG-YEASYYSYLWAEVFSADLF-EQFKLG--GVMNADLGLKYRREILQVGGSRDAA
ESLRAFLGRDPIPAPFLRSIGLAV-------
>Neopaest
--------------------------------------APTPYHEIRVKFDVDVDLIKST
TEKIISDYQAVIDAVSS--EAEPNYENCLQKLGRAEAVFNVHNSMIDFPQYVHTNKEVRD
ASAXXXXXXXXXXXXXKKSXDASADADKKVSEFLVDVSMNEQLYQAVKKFDE-----KHG
ASL--EGEDARYLKRLLRDFKRNGLELEDD--KKAELKALKKKISELSIDFSKNLNEDTS
HIIVKKKDLAGLPSDFISGLEVVKKEGEEEPADDGE-KELKVTCQYPHAFPTLKQCSVEE
TRKRMEFAFQNRGGETNVKLAEEVFALKDKAAKILGYETWSSYILEIRMAKNTKNVMDFY
EDLVPRLDIKATEELQVLVDLKKDDFKDKL---D-KFDGKINGWDLSYYSTKLLKEKYGL
DEEAIKHYFPTGRVVEKTFEIYEELLGLRYIKV-----EDAVTWHEDVSCYKVVD-----
KQSEK---VIGFFFVDLHPREGKYGHACAVPLQSGCEDAEG-KRQLAVSIMICNFPKSTA
E------TPALLRHSDFVTFFHEFGHIMHGILGHTKYARFAGT--------AVERDFVEC
PSQSLEHWCWQKEIL-QRVSQHHE-TKETLSDDQIQKMLDTKNVNTGLTNLRQVFFGKFD
QTVHSQ---------------EKTDSESLYAEMRTK-ITHVQQTPG-------TNPTANF
GHLLGG-YDASYYGYLWAEVYSSDVF-SIFKKN--GFMDPATGMSYRNNILAPGGSEDAA
IFLRRFLGREPNQDAFFEDIGL---------
>Paraatla
------------------------------------------------------------
------------------------------------------------------------
------------------------------------------------------------
------------------------------------------------------------
-----------------------------------D-VEVVVTTKYPHAFPVLKQCSVEE
TRRKMEFAFANICGDVNTPIAEEVFSLKHEEAQILGYKTWADFILEIRMAKNKEKVEKFY
GELVPKLEKKARDEILVLKALQEKDTGVK------QEDETFRAWNFSYYSTKLLREQYGV
DEEAIKHYFPTERVVEKTLEIYQELLGLTFQPK-----KDAAVWVDDALCFQVND-----
KETNN---LMGFFYLDLHPREGKYNHACAVSLQKGCVDHVG-EKQYPVSVMLCNFPKSTA
E------LPALLRHSDFETFFHEFGHIMHGILGHTKYFRFGGT--------ATERDFVEC
PSQALENWCWEKSIL-QRVAQHHQ-TKETIPDETIEKMIAAKKVNSGMTNLRQVFYGLFD
QAVHSQ---------------PKVNTEELYGQMKTE-IAHIRHTPG-------TKPTGNF
GHLLGG-YDASYYGYLWSEVYSCDVF-SLFKEK--GVMNPEIGTRYRKEVLEKGGSEDSH
NYLFRFLGREPNQTAFLQHVGVE--------
>VexiDIVA
--------------------------------------------LNDLRFDWDEKEIIAQ
AEKLIAKSKASVDELVALPDEKLTIARVVDHLSSFEAKQYAPYSSSTFPSSMSTKESIR-
--------------------KASIKAEKMLDEYSIEESSRIDYYKCMVRFNE-----LHG
SEL--SKDDARFVDRILRDFRRNGLALDEQ--SRQRVTAIDKRMSELSITFAQNLNEDVS
QLELTKSQLEGCPDDFLESLETTT--------VDGE-ERLIVTMKYPHIVPAMQYVKDPK
VRADLQKCFSSRQQSENTPLLEETLKLRDERAKLLGYKNHADYVLEIRMAKTTDAVDAFY
EDLQPKLMKLAEKELAVMAQLKKKDLNS-------DEPVQVEGWDFRYYHH-MQQKQLGL
DQNEIKQYFPLDHVLEQMFALYEKIFHVRYVSE-----KGAHSWHPDARAYSVYD-----
TSTSDQP-LLGHFYLDLHPRKGKFGHAAVWPLVKRCTFPDG-SIGLPAAGMLCNFSKPTD
T------KPSLLNHNEVVTLYHEFGHAMHSMCSTAKHARFSGT--------STERDFVEA
PSQMLENWCYKPAVL-KKISCHYE-SKKPLPDEIIEKVVALKNLNSGLLNLRQVFFGKFD
QTIHRA---------------PSTDTQALWHELRPK-ITLLSEIPG-------TNPAASF
GHMF-G-YDASYYGYLWSEVFSADMF-EQFVDGK----EEEIGLRYRQTVLAPGGSQDSD
QSLRAFLGRDPTGDAFARSIGL---------
>Endozona
---------------------------------------------------LPANEIEVL
ADRIIADSKKVQDEVANLKEGTQTWENSVLTLALDEAVSTSLSSHCTFPAYVSPDEAIR-
--------------------KASVEATKKLEEFEIESNMREDVYQSLLAYKK------KG
EKL--GPEETRLLSKLLEGFERNGLGLDKASGKREQLLEKKKRVSELCINFQNNLTEDKT
SLKFTREQLKGMPEDWLSNLDKDK--------DDPN--LYIVTLKYPDRFPVFENCQVEA
TRKAMEIATSRQCMEQNVPILEEVIKLRHQMAQLLGKPTHADFILDVRMAKSNQTVRDFL
QELRNLLLPYGLAEMEKLKQLKLKDSNLPV-----GSNVGIYAWDWRFYNKKLLVEEYQV
DEEAIKQYFPLETVTQGLLFIYEKILNLKFELQTS--VPANNLWHEDVTLYAVYD-----
RTSSQ---FLGSFYLDLFPRDGKYGHAAAFPLDPTYLDQNK-TRHYPCAAMVANFSKPGK
KEGNEPGKPSLLKHDEVVTYFHEFGHIMHNICSTVSYARFAGT--------SVERDFVEA
PSQMLENWCWEPEIL-EILSGHHERKDEKLPEALRLNMMRAKNVNTGLLNLRQVFFGLFD
NTIHTR---------------EETNTGELWSKLRRE-VTLIEDEEGGVGENEKGNPAGSF
GHLVGG-YDAQYYGYLYSEVFSADMY-KMFKDG--GILNEDLGRKYREVILSRGGSVDSI
DSLRQFLGREPNNKAFLEHLGLKAEQ-----
>StygNOMA
-------------------------------------------------FDSSPESIASL
SETLIERSRSVLDRVVKVPHTERTFANTMLPLAEEEREFGTLSSNCEFPAHVSPVKEVR-
--------------------DASSEAEKRLNEYLIEASMREDVFEAVNSFWE---AHKSD
ESL--CAESRRLVERMLRDFQRAGLALPAE--KREEVKTIKKRLSELSIEFQKNLNEDTS
AVLLTREELTGMPDDFLEGLSK-----------EGD--LYKVTMKYPDVLPCLKYVKDPS
VRARLEHCYSTRVQKRNTEIMEEMLKLRHELARKMGFDTFADFMLEIRMAKRLENLKKFY
DDLCPRLEPLAVQEEAALVALKKAELGDR------SDGDHLNAWDWSYYHR-VAEENLGV
DNNEIKEYFPLHRVTSKILEIYQELLSLRYERV-----EKPHVWHPDVEMYAVYDVAGEK
KDNEE---FLGHFYLDLFPREGKYGHAAAFPLQPGCELSDG-SRQRAVTAMVCNFSKPTK
D------RPSLLRHNEVVTFFHEFGHVMHGVCAKVKYSRFHGT--------AVERDFVEC
PSQMLENWCWDESIL-ERISGHYKDESKPLPKELLQKMLAAKNLNSGLVNLRQVFFGMFD
QKLHSQ---------------PESDTQAIYGELRNE-ITHVRXTPG-------TNPTAQF
GHIAGG-YEASYYSYLWAEVFSADLF-EQFKLG--GVMNADLGLKYRREILQVGGSRDAA
ESLRAFL------------------------
>Cochminu
------------------------------------------------------------
------------------------------------------------------------
------------------------------------------------------------
------------------------------------------------------------
------------------------------------------------------------
------------------------------------------------------------
------------------------------------------------------------
------------------------------------------------------------
------------------------------------------------------------
------------------------------------------------------------
------------------------------------------------------------
------------------------------------------------------------
-----------YYGYLYSEVFSDDMFVNKFLKSEEGVLSEKVGLEYR-------------
-------------------------------
>Vannrobu
---------------------------------------------NDLRFDFSVDEINKQ
TDHIMEKTKQVLDEVVKV-QGPRTFENTILPMALCDGDLAAKESSVDFLQYVSTDKAQR-
--------------------DASSEASTKLGDFAVECGMRLDVYKALCEFRD----SVSL
DSF--TPIDRRLIERTIRDFERNGLALDEE--PRNRLKALKQEISRMQIEFQKNLNEDDT
KLVFTKDELEGLPEDFLKGLKAGE--------XEG---EYVVTLQYPDLVPVLKLAKKES
TRKKLDHAHASKCQESNTPLLEKTLQLRREQAKLLGYKNXADFILEIRMAKSSANVLEFE
RALFEKLQEHKEKETTEWLRLKKQEKESRG---E-EFDNKIHSYDWSYYHRTNMELNFQV
NDQEIKNYFPMEIVTDGMLKVYEEILSLKFNEI-----QSPTVWHESVRMFAVHD-----
EASXD---FIGHFYLDLYPREGKYGHAAAFPLLPRYVKKDG-SIQHPVSAMVANFTKPTA
D------QPSLLKFNEVETYFHEFGHVMXGICTQSPYARFSGT--------SVERDFVEA
PSQMLENWCYESEVL-RRLSGHYQXNSKKLPEDMLESLIKARNADTGLMNSRQIFFGMFD
QTIHSTEE-------------ENIDTGALYDEFRQK-YTGVACPPG-------TNGSAGF
GHLMGG-YDAQYYGYLYSQVFSADMF-AQFKQSKDGVLSKEVGRXYRDSILAPGGTRDSM
ESIVEFLGREPKQEPXLVS------------
>Luaphula
---------------------------------------------------LTADEITKQ
ADRIIAQSKAVHDAVAALPENEITFANSVKALADNEAVVTTLSASCYFPSYVSTDKEIR-
--------------------DASTEANKKLEAFYIECDMREDVYLVLQKLHA------LR
PNL--APEAERLHKKMLESFQRNGLGLPKE--QREELKQIKTRISELCLDFEKNMNEDKT
TIEFTKEELAGLPEDFVQELPQTE---------DKS--KYIVSMKYPEYFPIMEKASTET
TRQRLDKANDTRVLDTNVPLLEEIVSLRSKAADLLGYTSHGDYVLENRMAKTTATVSSFL
ADLKQKLVPFADAELKQLLALKDAEKKKNG---E-TSDGVINNWDFRYYLRMLLQTEYQV
DDDEIKNYFPMDVVTKGLLDIYQELLGLRFEEV-----SNPEKWHPDVQLFDVLD-----
STTTE---FVGQFYLDLFPRDGKYTHAAAFPLQPTYIMADT-TRQFPTAAMVANFTKPGK
D------KPSLLKHDEVVTYFHEFGHIMHNICSKVTYARFSGT--------SVERDFVEA
PSQMLENWCWEGPVL-QRLSAHYQERDKHLPEELQKRMVAAKNVCTGLLNLRQIFFGLFD
QTLHAKRK-DD----------PQVDTYALWHRLRPE-VTRIQTTPG-------SNPAATF
GHLTGG-YDAQYYG----------------------------------------------
-------------------------------
>Protarac
------------------------------------------------------------
------------------------------------------------------------
------------------------------------------------------------
------------------------------------------------------------
------------------------------------------------------------
------------------------------------------------------------
---------------------------------------------------MLLENEYNI
KEDEIKEYFPIDVVTKGLLDVYQELLGLRFQEV-----VNPEVWHPDVRLFDVYD-----
ATTTD---FVGQFYLDMYPRDGKYTHAAAFPMQPTYVKTDG-SVQFPVAAMVANFTKPQK
D------RPSLLKHGEVVTYFHEFGHIMHNICSRVKYSRFSGT--------SVERDFVEA
PSQMLENWCYESPVL-HRLSGHYQKPEQHLPEELVKRLIDAKNVCTGLLNLRQIFFGLFD
QTIHSKKAGPD----------ARVDTAALWHKLKPE-IMLVQSIPG-------TNPSATF
GHLAGG-YDAQYYGYLYSEVFSADMY-SRFKTE--GVMSPALGKEYRDIVLSRGGSVDSI
DSLREFLHREPTQDAFLHHLGLT--------
>PhysTSA
----------------------------------------PGQYINKLRFDLDAAAIKTQ
SDESLQKFKNVFDQVASI-SGSHTWENTIKPIASFEPDFDVTCSNFTFPAHVSTDKAIR-
--------------------DASTDAQKAISAFSIEQSMREDVYKSVMGFVQ------KG
EKL--EYQDQRFLDRVVRDFKRNGLHLPEE--ERNKIKDLKKKISDLCIQFQKNVNENTD
KVKLTAKQLEGLPESVLKQLKTET--------TDGE-TYHIVTMKYPDILPALKYVKDVG
ARKELERVYTSRCKVENTPILEEIVTLRHQLAKLLGYSTHSEFVLEIRMAKKPQNVQDFY
AKLLPKLQTLANKELEVMLQLKKEETAE-------QFDNKINSWDYNYYDRMTNEKLYSV
DDEKIKEYFPLEKVVNSTLEIYQELLGLHFKEL-----SGVHVWHPEVQAFEVRD-----
KASNE---LVGHFYMDLFPRDGKYSHAAAFALQKGCVLGDG-SWQYPTSAMVCNFVKPRP
D------APSLLKHSEVETFFHEFGHIMHGLCAKAKHSRFAGT--------STERDFVEC
PSQMLENWCWDKALL-TRISSHHK-TGEPLPGELVDKMIAAKNANSGLFNLRQMFYGIFD
QTVHSQ---------------EKCEIPTLYNKLRKE-IALVEGTAG-------TNGAASF
GHIVGG-YDASYYGYLWSKVFSSDMF-ELFEKQ--GIMNPEIGMQYRTKVLQPGGSKDGD
EILRDFLGREPIMEPFMRSIGL---------
>Protpyro
---------------------------------------------------LGADEITAL
ADKIIAESTKVLDEVASLQDGQHTFGNTVKSLADTDTLNSALSANCYFPSYVSTDKTIR-
--------------------DASTEANKKLEAFNIESNMREDVYQSLLKYKA------KE
EKL--SPVEQRLLEKYLEDFERNGLALPKE--EREKLKVIKKKTSELCIQFQRNINEDKT
SREFTKEELAGLPDDFLDNLEKTA---------DGQ--RYVVTLKYPEVFPVLQKASNEE
TRKTMEFADSTQCMKENTPLLEEVVKLRHEAARLLGFPTHADFILKIRMAKSVSNVLEFE
SGLKEKLIPFGLKEKEKLLKLKEEEKKAMG---Q-ESDGELNAWDFRYYHRLLLEKEYQV
NDDEIKEYFPMEVVTKALMEIYQEILGLKFEEV-----DKPIVWHEDVQLFSVYD-----
ASDNA---FVGHFYLDLYPRDGKYTHAAAFPLQPTAIKPDG-SRQYPAAAMVANFTKPGK
D------RPSLLKHDEVVTYFHEFGHIMHNICSTTAYSRFSGT--------SVERDFVEA
PSQMLENWCWEKDIL-YRLSGHYKDNSKHLPDDLLSKMVAAKNVDTGLLNLRQIFFGLYD
QTIHSQ---------------PETDTAALWHKLKTE-VSLVGSTPG-------SNPSSSF
GHLAGG-YDAQYYGYLYSEVFSADMF-SRFKKE--GVMSPKVGKEYRDIILSRGGSVDSI
NSLVEFLGREPTQDAFLESLGL---------
>PellCATA
------------------------------------------------------------
------------------------------------------------------------
------------------------------------------------------------
------------------------------------------------------------
---FTKEELKGVSDDFLAGLTC-----------DSG--LYQISLQYPELFPVLQTAESEL
TRKKLNLAQELKCKKKNVSLFEEIIKLRHESAVLMGYKNHADYRLETRMAKNAATVDTFL
TDLREKLKPFAKAELARFEKQK---------------GGKIGLWDFRYYHFQRLKNEFKV
DHDILQEYFPLDVVTKGMLEIYQTFLGLTFSKIPQ---DKATVWNDDVEMYVVLD-----
SDTKE---FLGHFYLDLFPRTGKYSHAACFTLKKPHKGADG-KYVPAAAAMVANFTKPLA
D------KPSLLKHSEVETFFHEFGHVMHVLCSRAIYSRFGGT--------SVERDFVEA
PSQMLENWCWEAESL-KMMSKHYK-TGKEIPDELLQKLIASRFVDTGIYNSRQIFFGLAD
QRCHAG---------------IVDDTGKLWKELLEE-TMLMQYFEN-------ANGIATF
SHLTGG-YDSQYYGYLYSLVFSADLF-SEFKKG--GILNPKLGRRYRDVILSRGGQVDSL
DSIEEFLGRKPNQEAFLQLLGLK--------
>ClydYONA
------------------------------------------------------------
------------------------------------------------------------
------------------------------------------------------------
------------------------------------------------------------
-----------------------------------------VTLKYPHLFPVLNWGANPD
TRRRMEEANALKVNKENVPLLERVLVLRREAAHLLGYKNHASFILEERMAKTHETVIQFL
AELRQKLIPAATKELAVLRDLKRKKEGS-L---E-GYKDEILGHDFRFYHTLNKQENYSV
NEDAIKDYFPMHLVTKGMLEVYEELLSLKFRKVPD--EEGVPKWHEDVDLFEVKE-----
AASDK---VIGFFFLDLYPRDGKYGHAAVFPIQPRYERVDG-SVQLPVAAMVANFTKPTP
D------QPSLLKFDEVETFFHEFGHVMHNMCTDAKYARFSGT--------AVERDFVEA
PSQMLENWCYESDVL-QRLSGHYEREEEVLPQSLLEPIVAAKNADTGLLNLRQIFFGTFD
TTVHSCEE-------------DEIATEPLWQRLRPE-VTLIPQAPN-------TNPAAGF
GHI---------------------------------------------------------
-------------------------------
>GoceYONA
---------------------------------------------NELRI-LSADDLTAL
AEKLMARSKKVLDDIAAIPAGSHTFDNTIRALAFDDAEGETFSTNCTFPSHVSPDSQLR-
--------------------DVSTEATKKLEAFSIESEMREDVYKSLLAYQKE--AEERN
EKL--DSVDQRLLKKTLEGFERNGLGLESS--ERAKLLELKKKVSELCIEFQKNITEDKT
SLNFTREELSGMSDDYIDGLKKSE--------ENQD--HFIVTLKYPDLLPILQKCKVES
TRKAMQTAAARQCQDINVPLLEEIIRLRHEMAVIMKRETHADFILEVRMAKTNKTVLNFL
QELRDKLVVFAKKEISRLKELKGKEQEI-------SGEVKLNLWDWRYFHTLLLETEYSI
NQDELKPYFPLEVVTKSMFEIYQQILSVKFAKLEKAKVENGLVWHEDVTVYEVHD-----
EETNV---LMGHFYLDLYPRDGKYTHAAAFPLQPTYIKQDGISRQLPSAAMVANFSKPTK
D------KPSLLEHDEVTTY----------------------------------------
------------------------------------------------------------
------------------------------------------------------------
------------------------------------------------------------
-------------------------------
>Undascha
---------------------------------------ANTPQTNDLIFDLTVEDIQSK
TDYIIETTNKVYEGVVNE-PGKRTFENTILPIANNDGKLAALESSIDFVQHVGEGKERR-
--------------------AASSEASVKLGNFAVECGMRLDVFKALCEFRD----SVDL
ESF--TPVQRRLIERTIRDYERNGLALDEE--RRNRLKALKQEISKNKIDFQRNLNEDDT
KLIFTKDDLEGLSDDFIKGLTPGP--------NEG---EYVVTLQYPDLVPVLRSAKKTS
TRKKLDHAKSSQCQSVNTPLLEKTLQLRREQAKMLGYKTHADFVLEIKMAKTASNVLEFE
QKLAEKLQEHREKETAVWLELKKKEAEARG---E-EFDGKINSYDWSYYHRCNMEQNFKV
ESEEIQKYFPMEIVTNGMLDIYQEILSLKFSEI-----SNPNVWHESVRMFAVHD-----
EKSED---FMGHFYLDLYPREGKYGHAAAFPLIPRYVKEDG-SIQHPVTAMVANFTKPTA
E------KPSLLEFQEVETYFHEFGHVMHGLCTQSPYARFSGT--------SVETDFVEA
PSQMLENWCYEPEVL-RRLSGHYQDNSKTLPSKMLKKLIKARNADTGLLNCRQIFFGMFD
QTIHSTEE-------------ENIDTGKLYNEFRIK-YTGVACAPG-------TNGAAGF
GHLMGG-YDAQYYGYMYSQVFSADMF-TVFKNSEGGVLSKEVGKRYRDCILAPGGTRDSM
ESLVEFLGREPIQEPFLKSIGV---------
>Thecquad
------------------------------------------------------------
-HKIASEFRKSIDTISSLAPHQTTFENSVLPFAHSLAEASIKSVDCYFPAFVSSDAAKR-
--------------------SASSQAKSYLKNVFNEAFVDVRLHSSFLSYKKRI-DQGHV
EALPPNSEEERLFHRFLKEFDRNGLSKDVD---ISQVKSLKTRIIDLATQVEQNINEDTE
SVYLSEDELKGVSDLFLQTLATVD--------RDGI-KKKEVPLKAPQVLPILKGCTVEE
TRKQVAIARAQKCRETNERLLDELFKTRHDLAKKLGYQSHAHYNLETRMAENPETVDKFN
KDIATRLRPQLMKELSQLLDKQKE-----F---D-PSSTTLKSWNYSFCEDQLKRSLYQV
NEQEISEYFPLETVVRETLEIYQLLFGLKFVHL-----PEAAVWHPEVSCYQVFD-----
SITNE---PLGQFYLDLHPREGKYSHQCVLPLSPSCVLADG-SRQNPAAVIIGNLTRPSP
S------APSLLLFNEVVTFFHEFGHVVHCICTQVKYSIFSWAWSAVPWPGGVEMDFLEV
PSSMLENWVYQDAVL-AKLSGHYKNSSKKLPPELLSKLSQLRYSDAGYHYTRLIAMTLFD
LKIHSELAPYNFEGIISKESVTVDNLIDLWSRFTEEYLPNLESVPN-------VNPTVSW
YHMVQG-YDVGYYVYLWAIVYSYDLF-SKFEESKDGCFDQHLGREYRKHIMAPGASVDGS
QMLLSFLGRPPSNHAF---------------
>Vermanta
PPA------------------FSYST---IMPATTPPPAATLAHVSRMDWTLAPEDIQST
VKEIIAESNVILDRIASIPSGEHTFENTVKVIGDMDGLFEGRRASCDFPMHVVECKATR-
--------------------DSSTEASEALEKFDIECWMREDVFRSVQAVAE----SDAA
KAL--EGEDARLLDRVMRAFKRNGLALDSA--RRDQLKALKVKTQSLCTKFQKALNEVDI
KHEFTKEELEGLPQDYLDRLNKSE---------DGL--KFVVTIKYPDLFPILRHAKVEE
TRQIMEKLQGTQCMEHNAPILEEIVSLRHEMAQLLDFETWSDYVLDVRMAKTRTAVSSFM
DELKEKLTPLASSELAELLVLKEAEKKERN---E-PFDGKINGWDFRYYVERYKEKNYEL
REEEVTPYFPMEKVIQGSLDIYQTIFGLTFERVPA---DIAPVWHKDVDMYRVHD-----
TATNA---FMGHFFLDLHPRQGKYGHAAVFPLQHGLVLEDG-NKQYPAAAMVCNFTKPSP
T------APSLLKHDEVVTFLHEFGHAVHGVCGHTKYGMFAGT--------STERDFVEA
PSQLLENWGWEKEIL-TRLSSHYK-DGTPLPETTIDKMLSAKRAMAGLLYRRQLFFAAFD
QSCHTS---------------AKVNTQELWTTLRKE-ITLIPNTEG-------TNGAAAF
AHITGG-YDSSYYG----------------------------------------------
-------------------------------
>ParvMONO
------------------------------------------------------------
------------------------------------------------EARREGAQALR-
--------------------SVEEAARSAMGSARVAGILRRD------------------
------ASGSREAQLYLRDAQREG-GLGVE--RREELQRLQASIEEMQTQGLAAIGADAT
RVLLEDAQLPGVDLEHYPLDPASG--------------KRVVSMKAPQYRRVMRDCTNEE
TRRAVWHAYGTRAADELQDVLPRLVAARLEAAQLRGFASCAAYEAQTKMAGSEEAINAFL
SSMSVALQPKLRSELEALRALKGS---------------EVRPWDVLFYTHAFKKAHFDI
DMAALRDYFEVDHTLRGIFALYTELLSVTFEEI-----HDAELWHPDVRAFSLSD-----
ERGQE----LGVFLLDMYPREGKYSHAACFWLRKGYS-----GTVKPAVAVVANLSR---
---------ERLEHSEVVTLAHELGHAVHALCCQNESQRLNWTWT------AVEGDFLEV
PSMGFEKW-LEGGIL-ARISRHYQ-TGEPLPEDIVRKLNASKNAFEGYAWSNLVAYARFD
MALHSAN--------------IPKDLNALYAALQKE-VLNLDIGEP-------APRWASW
THMYSGVYQAAYYSYLWSEIIACSIY-AHFGDN---PLDPELGLKLRRAILEPGCAKTGE
QMTKDFLG-----------------------
