# Supplementary material for: Expansion of the molecular and morphological diversity of Acanthamoebidae (Centramoebida, Amoebozoa) and identification of a novel life cycle type within the group
Source: Biol Direct. 2016 Dec 28;11:69. doi: 10.1186/s13062-016-0171-0 (PMC5192571; doi:10.1186/s13062-016-0171-0)
Supplement: Additional file 3: — Bordor.325.Cent40.tgz. Phylogenomic alignment files and single gene trees for each gene included in the phylogeomic supermatrix. (TGZ 8396 kb) [file 13062_2016_171_MOESM3_ESM.tgz › Bordor.325.Cent40/unmasked-alignments/psma-A.faa]

>AcanGEN
MFLTRTEYDRGVNTFSPEGRLFQVEYAIE---------AIKLGSTAIGIQTSEG-VILAV
EKRLTSPLLEPSSVEKIMEIDAHIGAAMSGLTGDAKTLIDYARVEAQNHTFTFDEPMSVE
SCTQAICDLALRFGEDRK-S----EKAMSRPFGVALLVAGVDSENG----PALFHTDPSG
TFVQYEAKAIGAGSEGAQSTLQDKYSK--SITLKEAEKLALHTLKQVMEEKISAVNVEIA
SV--EA-GK---TFRIYSAQELEAILAQI-----
>Coprcine
MFLTRSEYDRGVNTFSPEGRLFQVEYAIE---------AIKLGSTTVGIKTPEG-VVLAV
EKRVQSPLLESSSIEKIMEIDTHLGCAMSGLTADARTMIDHARVTAQNHAFTYDERIKVE
SVTQAVCDLALRFGESVHDE----EAMMSRPFGVALLIAGID-ELG----PQLYHTDPSG
TFIRYEAKAIGSGSEAAQSELQDKWHK--QMSLKEAQILALRVLKQVMEEKLDQHNVQLA
QV--TP-AK---GFEILDEVRLKAIIEEM-----
>Coprprot
MYANRSEYDRGVNTFSPEGRLFQVEYAIA---------AINLGSTAVGIKTSEG-VVLAA
EKRITSPLLLPSSIEKVVELDSHIGCAMSGLTADARTLIDHARVDAQNYRFTYDEPISVQ
SLTQSVCDLALRFGEDRD-D----EDSMSRPFGVALLMGGVD-ENG----PILFHMDPSG
TFLEYKAMAIGSGSEGAQQQLEKEFYD--SLSLADAKILALQVLRQVMEEKLLSYNVEVG
VV--TTESK---TFKHLTVEEIETLIGELK----
>DictDisc
------------------------------------------------------------
-----------------------------------------------NHRFNYNEPMGVE
SCVQSICDLALRFGENRGSG----EERMSRPFGVALLIAGID-EKG----PSLYYSEPSG
TFTQFHAKAIGAGSEGAQTTLQEKYSK--TLTIAECQKLALTTLKQVMEEAITTTNVELA
VI--TKADQ---KFKIYNKEELATVIQTL-----
>Entahist
MFMTKNENDHGVNTFSSEGRLFQVEYATE---------AMKLGSTVIGIQTKEG-VVLAV
EKRISSPLMLGSSIEKIIEIDDHIGAAVSGLTADARTLIDNARLEAQNHRFMYDEPINVE
VVAQAISDLSLRFGEGSR-K----KKVMSRPFGVALLIAGVD-ETG----PRLFQTDPSG
MFIEFYAKATGAGTEAAQSILHEKYNK--SMTLREAEILALSTLKQVMEEKLNSKNVEVA
LV--TVEKK---KFEIMDTAFIENLIGEIKEELI
>Filanola
MFMTRSEYDRGVNTFSPEGRIFQVEYAME---------AIKLGSTAVGIQTSEG-VILAA
EKRITSPLLEASSIEKIMEIDSHIGCTMSGLTADARTMIEHARVECQNHRFNYDEPMKIE
ACTQAICDLALRFGEDRSGKD-KSEGQMSRPFGVALLVAGVD-ENG----PVLYHTDPSG
TFVEFDAKAIGAASEGATTTLQEKYNK--SMTLLEAENLAVTILKQVMEEKLDSTNVEVA
SV--TAKDK---KYKPYTKEEIAAIIARI-----
>FontBI
MFLTKSEYDRGINTFSPEGRIFQVEYAIE---------AIKLGSTAIGIQTSEG-VILAV
EKRVVSPLIEPQSVEKISEIDRHVGCVWSGLMGDSRTLVEHARVEALNHTFTYDEPMRIE
SLAQSICDLALRFGEGVHGQ----RAIMARPFGVALLLAGHD-DRG----PQLYHTDPSG
TFTRQDAKAIGAGSEGAQASLREHFRK--DMTLADAERLALKILGEVMEERLSSQNIDVA
SV--TA-SG---GYRLYTREQIDAVISAAPA---
>HomoSapi
MFLTRSEYDRGVNTFSPEGRLFQVEYAIE---------AIKLGSTAIGIQTSEG-VCLAV
EKRITSPLMEPSSIEKIVEIDAHIGCAMSGLIADAKTLIDKARVETQNHWFTYNETMTVE
SVTQAVSNLALQFGEEDA-D----PGAMSRPFGVALLFGGVD-EKG----PQLFHMDPSG
TFVQCDARAIGSASEGAQSSLQELYHK--SMTLKEAIKSSLIILKQVMEEKLNATNIELA
TV--QP-GQ---NFHMFTKEELEEVIKDI-----
>Monobrev
MFLTRSEYDRGVNTFSPEGRIFQVEYAIE---------AIKLGSTAIGIQTKEG-VIIAV
EKRITSPLMDPSSIEKIVEIDSHIACAMSGLTADARTLIERARVEAQNYWFTYNEPMSVE
SVTQAVCNLAMQFGEGEDAE----SGSMSRPFGVALLFAGVD-TEGTDKRPVLYHADPSG
TFIRFDAKAIGSGSQGAQSTLQEKYDA--TMSFADAETLALSTLKQVMEEVITSKNVEVA
AV--KA-DK---PFHLYSKEEVEAILQRLEE---
>PCBtrin
MFLARSEYDRGVNTFSPEGRLFQVEYAIE---------AIKLGTTVIGIQTSEG-VIVVA
EKRINSTLLDARSIEKMFEIDSHIFCCLSGVVADSRLIVEHARVESQNHRFTFDEPITVG
ALTQSVCDLALRFAEDDD-E----EDVMSRPFGIAMLFAGVDDKEG----PVLYYADPSG
TFVRFLAKAIGAATEGAQTALQEQYDK--SMTLDQAELLALSTLKEVMEEKMTPDNVDVG
VI--RADTK---QYRLYEQADIERALQRLE----
>Polypall
MFLTRSEYDRDVNTFSSEGRLFQVEYALE---------AIKLGSTAIGIQCEEG-VVLAV
EKRLTSTLLEPSSIQKVVEIDYHLICAMSGLTADSRTIIDHARIETQNHRFNFDEPMGVE
SCVQSICDLALRFGENRKEG----EEKMSRPFGVALLIAGVD-ERG----PSLYHSDPSG
TFTQYNAKAIGAGSEGAQITLQEKYSK--TLTLIEAQQLALTTLKQVMEEAITTTNVEVA
VI--TKKDK---KFKIYNKEDLEGLIATL-----
>Sexangul
MFLTKSDYDRGINQFSPEGRLYQVEYAIE---------AVKLGTTAVAVAVKDG-IIIGA
EKRLASRLIVPESLEKISKIDSHCLASSSGLTADARKMVKKARLEAQSFTFSYAEPCPIS
SLAKATCDLALKFGEDRDEREEDDKDXMSRPFGAALLFGGID-DQG----PAVYCCDPSG
TYTKWAAKAIGAGSEGAQNALEEQYNE--DLSLEXGVQLVLKVLRQVMEEKIEPRNVELA
SIGGTXDNP---DFVSYSQEQLKQVIDA------
>Sterramo
MFLTRSEYDRGINTFSPEGRLFQVEYAIE---------AIKLGSTAVGIQTSEG-VILAV
EKRLTSTLLEPSSIEKIMEIDSHVGAAMSGLTADARTLIDYARVESQNHRFTYDEPMCIE
SCTQSICDLALQFGEDRK------EESMSRPFGVALLVAGVD-EEG----PCLFHTDPSG
TFVQYEAKAIGAGSEGAQTNLQEKYTK--SIKLKEAEKLALETLKQVMEEKISSTNVEIA
SV--EV-NK---PFRIYDKEELEEVLATLEE---
>Thectrah
--------------------------SVD---------GV-LGSTVIGIQTPEG-VVLAA
EKRLSSPLLEPWSVEKIVEIDSHIGCGMSGLTGDGRTLVERARVETQSHRFTFNEPMSVL
ATTQAVCDVALSFGDRDA-E----DKPMSRPFGVALLFAGVD-ENG----PVLYQTDPSG
TFLQYKAVAIGAASEGANNHLEEQYNP--EMTLEEAIRCALSILKQVMEDKISDINVEVG
VV--PVETG---LYRIMDAEEIQGHL--------
>VannDIVA
MFLTKSEYDRGVNTFSPEGRLFQVEYAIE---------AIKLGTTGIGIQTAEG-VVLAV
EKRVSSPLLEPKSIEKIMEIDQHMGCCMSGLTADARMMIDHARVEAQSHTFNFDEPMMVE
SCTQAVCDLALRFGEDRSGK--KEESVMSRPFGVALLIAGVD-ENG----PQLYHCNPSG
TYTRFSAKAIGAASEGAQNALQQAYNK--SLTLAEAELLALGILKDVMEEEIKPSNVEVA
TV--SVTSG-------------------------
>Pessonel
MYLTRSEYDRGVNTFSPEGRLFQVEYAVS---------SIKLGSTAVGIQTAEG-VVLAV
EKRVTSPLIEPRSLEKIFEVDAHVGAAMSGMSADAQTLIEHARVQAQNHTFTYDEPMPIE
TLTQATCDLALQFGEDSNKD---DGPRMSRPFGVALLFGGVD-SQG----AHLFHADPSG
TYTRYDAMAIGAGAEGALHHLEEQYNK--SMSLSEAETLALDTLKQVMEDKIEKSNIEIA
VI--TKESG---KFRLYSLQEVEAALARLD----
>MayoBSH0
MFLSKNDYDRGVNTFSPEGRLFQVEYALE---------AIKLGSTAVGIMTSEG-VVLAV
EKRITSPLLEPDSVEKIVEIDSHIGCAMSGLTSDSRTMINHARVETQSHRFNYDEPMTVE
STTQSISDLALRFGEDRKGK----EDIMSRPFGVALLLGGVD-KTG----AHLFHCDPSG
TFIEYKAKAIGAGSEGAQTTLEEEWNS--SMTLVEAERLAISVLKQVMEEKITSVNVEVS
IV--PTTTA---QYILRTETEIDALLQDV-----
>TricAmI7
MFLARNEYDRGVNTFSPEGRLFQVEYALK---------AIQLGTTALGIEAAEG-VLLAV
EKRITSPLIVPSSIEKITEIDTHIGCAMSGLIADARTLVEHARVEAQNYRFTYDEPIKLE
SITQAICDLALRFGEDRE-E----KDAMSRPFGVALLLGGID-ETG----PCLFHADPSG
TMYRYKAKAIGSGSEGAQAQLEEEYKKYNDMTIEQAENLALSVLKQVMEEKLEAKNVEVG
VI--SREDG---KFRMYSTERLEQLISNL-----
>Neopaest
MYSTKSEYDRGVNTFSPEGRLFQVEYALE---------AIKLGSTAVGILTSEG-VVMAV
EKRITSPLLEPKSIEKIMEIDSHIACAMSGLVADARMMISHARSETQNHRFTFNEEMSIE
STTQSISDLALKFGEQG-------KKSMSRPFGVALLVGGVY-EGK----PSLYHCDPSG
TFIPNDAKAIGSGAEGAQSNLEENYSS--SMSLKEAEILALKTLKQVMEEKISPVNIEIA
SV--PTESG---KYTVYSREEVAGLLEEM-----
>Paraatla
MYSTKSEYDRGVNTFSPEGRLFQVEYALE---------AIKLGSTAVGLLTMEG-VVLAV
EKRVTSPLLEPRSIEKIMEVDTHIGCAMSGLVADARTLIKHARTETQNHRFTFDEPMSVE
ATTQAVGDLALRFGEEGK------KEKMSRPFGVALLIGGVD-GGV----ATLYHCDPSG
TFIPNDAKAIGSGAEGAQANLEEHYSQ--SMTLKEAELLALRTLKQSMEEKINSTNVEVA
II--PVATS---QYKVYSREEVE-----------
>VexiDIVA
MFLRKSEYDRGVNTFSPEGRLFQVEYAIE---------AIKLGGIALGIQVAEG-VVLGV
EKRITSSLMDPSSIEKIKEIDTHVGCAMSGLVADARTMVDHARIEASNHTFVYDEPLSVE
STIQSICDLALRFGEDRSGR--TKEDIMSRPFGVALLVAGVD-DDG----PSLYHCNPSG
TYIKYLAKAIGAGSEGAQNTLEEEYNK--SMSLDEATTLTVKILKQVMEEKIKSTNVEVV
II--PTKTK---QYQTLSTKQVAQVIEKL-----
>Endozona
MFLTRSDYDRGVNTFNPEGRLFQVEYAIE---------AIKLGSTAVGIQTSQG-VILAV
EKRLTSPLLLPSSVEKILEIDSHVGAAMSGLTADAKQLVEHARVETLNHRFTYNEPLGVE
SITQSICDLALRFGEDRE-S----DDAMSRPFGVALLVAGVD-ESG----PALFHTDPSG
TFVQFLAKAIGSGSETAQNTLQEKYSK--SMTLEEAEVLALQTLKQVMEETINSTNVELA
SV--EV-GR---GFRIYSTAELSTILGKL-----
>StygNOMA
MFMTKNEHDRGVNTFSPEGRIFQVEYAIE---------AIKLGSTALGLQTAEG-VVLAV
EKRVTSPLLIPSSIEKIMEIDSHVGAAMSGLTADARTLITHAWQTTQYHRFNFDEPMKIE
STTQSICDLALRFGEDRQGK----ETKMSRPFGVALLVGGVD-ENG----PALYHTDPSG
TYFGYGAKAIGAASEGAQSTLVEKYNK--SMTLEEAKMLAISTLKQVMEEKIKSTNVEMA
VI--PADTR---KFHLLSTAELEALIEKI-----
>Ovaldese
MFLTRSEYDRGVNTFSPEGRLFQVEYAIE---------AIKLGSTAIGICTAEG-VVLAV
EKRITSTLMEPSSVEKIWKLTAMSVLRVGSLLMP--ELYDHARVVT--------------
------------------------------------------------------------
------------------------------------------------------------
----------------------------------
>Nolaaber
-----------VNTFHPRSS-FQVEYAIS---------AIGLGSTTVGIQTADG-VVLAA
EKRIPSPLLLPSSVQKVMEVDSHIGCAMSGLTADARILVNHARVDAQNYRFNYDEPMRIE
SCTQGVSDLALRFGEDRD-E----------------------------------------
------------------------------------------------------------
----------------------------------
>Vannrobu
MFLTKSEYDRGVNTFSPEGRLFQVEYAXE---------AIKLGSTGVGIQTSEG-VVLAV
EKRITSPLLEPSSIEKILEVDTHIACCMSGLVADARTMINHARVEAQSHRFNYDEPMMVE
SCTQALCDLALRFGEDRSGK--KKEDIMSRPFGVALLVAGID-EKG----PSLYHCDPSG
TFVQYKAKAIGAASEGAQNALQEQYNN--SLTLAEAQIMALSILKQVMEEEIKPTNVELA
AI--PMATK---KFEVATDEQIGELIEVV-----
>Vexibaci
MFLRKSEYDRGVNTFLQKVVCFRWSTPLKPSSWARLHSAFRLLAASFLLWKAPGFTVDGA
EQR-----------RKIQEVDSHIGCAMSGLTADARTMVDHARVEAQQHRFSFDEPLSIE
S-----------------------------------------------------------
------------------------------------------------------------
----------------------------------
>Luaphula
MFLTRSEYDRGINTFSPEGRLFQVEYAIE---------AIKLGSTAVGIQTSEG-VILAV
EKRLTSTLLEPSSVEKIMEIDSHIGAAMSGLTADARTLIDYARVETQNHTFTYDEPMSVE
STTQAICDLALRFGEDRK-D----EKAMSRPFGVALLVAGVD-ENG----PTLFHTDPSG
TFVSYFAKAIGAGSEGAQTTLHEHYNK--SMTLKEAETLALRTLKEVMEEKINATNVEIA
SV--EVRTK---KFRIYSQHELEVALKTL-----
>Protarac
MFLTRSEYDRGINTFSPEGRLFQVEYAIE---------AIKLGSTAVGIQTAEG-VILAV
EKRLTSTLLEPSSVEKIMEIDSHIGAAMSGLTADARTLIDYARVETQNHTFTYDEPMSVE
STTQAICDLALRFGEDRK-D----EKAMSRPFGVALLVAGVD-ENG----PVLFHTDPSG
TFVSYHAKAIGAGSEGAQTTLHEKYNK--SMSLKEAETLALQTLKQVMEEKINSTNVEIA
SV--AV-GA---KFRIYSQSELAEALKTL-----
>Protbohe
------------------------------------------------------------
-----------------------------------------------NHTFTYDEPMSVE
SITQSICDLALRFGEDRK-D----EKAMSRPFGVALLIAGID-ENG----PALFHTDPSG
TFIQYDAKAIGAASEGAQTNLQDHYSK--SMTLKEAEVLALQTLKQVMEEKISSTNVEIA
SV--TP-AR---KFRIYSNEELEEVLKSL-----
>PhysTSA
MFLTRSEYDRGVNTFSPEGRLFQVEYAIE---------AIKLGSTAIGIATSEG-VVLAV
EKRVASPLLNPASIEKIMEIDTHIGCALSGLTADARTMIDHARVETQNHRFNYDEPMGIE
ACVQAVCDLALRFGENRKGK----EEQMSRPFGVALLVAGID-ENG----PQLYHTDPSG
TFIQFDAKAIGGGSEGAQTTLQ--------------------------------------
----------------------------------
>Protpyro
MFLTRTEYDRGVNTFSPEGRLFQVEYAIE---------AIKLGSTAIGIQTSEG-VILAV
EKRLTSVLLEPSSVEKIMEIDSHIGAAMSGLTGDAKTLIDYARVEAQNHTFTFDEPMSVE
SCTQAICDLALRFGEDRK-S----EKAMSRPFGVALLVAGVD-ENG----PALFHTDPSG
TFIQYEAKAIGAGSEGAQTTLQDKYSK--SISLKEAEQLALNTLKQVMEEKISAVNVEIA
SV--EL-GK---KFRIYSAQELEAILAQI-----
>PellCATA
MFLTRSEYDRGVNTFSPEGRLFQVEYAIE---------AIKLGSTAVGIQTSEG-VVLAV
EKRLTSPLLLPTSVEKVMEIDYHMGAAMSGLTADARTLIEHARVEGQNHRFTYNEPLSLH
STTQSICDLALRFGEDSG------SKSMSRPFGVALLIAGVD-SDG----PALYHTDPSG
TYVRYEAKAIGAASEGAQNALEEKYTK--SLSLKDAETLALVTLRKVMEEKINVNNVEIA
AV--AV-GK---NFRIYPDDELKALLEGL-----
>ClydYONA
MFLAKSEYDRGVNTFSPEGRLYQVEYAIE---------AIKLGSTGIGIQLEDG-VVLAV
EKRVTSKLLEASSIEKIQEVDAHIGCCMSGLTADARTLIDHARVEAQNHRFNFDEPISVE
SCTLSVCELALQFGEDRRDR---NKNAMSRPFGVALLIAGID-EKG----PQLYHADPSG
TFVQWKAKAVGAGTEGAQASLQDKYDS--LETLDDAKLLCMKILKQVIEEEVTSNNVEVA
VI--KRDDAGKVKFISSPVEELDTLI--------
>GoceYONA
MFLTRGEYDRGVNTFSPEGRLFQVEYAIE---------AIKLGSTAVGIQTSEG-VVLAV
EKRLTSPLLLPSSVEKIMEIDTHIGAAMSGLTADARTLIEHARVETQGHRFTYNEPMSVE
STTQAICDLALRFGEDRE-S----DDAMSRPFGVALLLAGAD-DQG----PALYHTDPSG
TFVQYSAKAIGAGSEGAQNSLQEKYTK--SMTLLEAETLALQTLKQVMEESINATNVEIA
SV--GA-DK---KFRIYTHDQLTAILNRL-----
>Undascha
MFLTKSEYDRGVNTFSPEGRLFQVEYAIE---------AIKLGSTGVGIQTSDG-VVLAV
EKRITSPLLEPSSIEKILEVDSHIACCMSGLVADARTMINHARVEAQNHTFTYDEPMRVE
SCTQALCDLALRFGEDRSGK--KKEDIMSRPFGVALLVAGID-EHG----PALYHCDPSG
TFVQYKAKAIGAASEGAQNALQEQYNN--SLTLEEAQIMALSILKQVMEEEIKPNNVELA
II--PMNTK---KFKVSSDDEIAALI--------
>Thecquad
MYLTKTDYDRGVNTFSPQGRLFQVEYAIE---------AIKLGSTAIGIQTREG-VILAV
EKRITSPLMEPSSIEKIMEIDSHIGCAMSGLTADARTMIDHARVETQNHRFSFNEPMSVD
SITQAVCDLALRFGEDRK-K----ETVMSRPFGVALLIGGVD-DNG----PSLYHTDPSG
TFVQYEAKAIGAGSEGAQSTLQEKYNT--SMSLKEAELLALSTLKQVMEEKIKSTNVEIA
SI--SAETR---RFHIYSPAELELIIASL-----
>Vermanta
MFLTQSEYDLGVNTFSPQGRLFQVEYAIE---------AIKLGSTALGIQTSEG-VVLAV
EKRITSSLLEPSSVEKIKEIDSHIGCAVSGLTADARTLIEHARIETQAHRFTFDEPMSVE
STTQAVCDMALRFGEDRSGRG-GKEKIMSRPFGVALLLAGVD-EHG----PTLYSCDPSG
TYVQYLAKAIGAAGEGAQTTLKEKYNK--SMTLDEAIELALSTLKEVMEEKMTSTNIEMC
VV--RASTG---KFEFFSNAQIDALVGNM-----
>ParvMONO
---------RDVNTYSREGRLFQVEYAIK---------AIKLGSTGIGIKTSEG-VVLAV
EKRVTSPLMEQSSIEKIAELDSHMGAAMSGLVADARTLVDHARVEAQSHRFTFDEPISVE
SVTQAICDLSLKFGEDRG-K----ERLMSRPFGVSLLVGGVD-ETG----PALFHTDPSG
TFVRYDARAIGGGAEAAQTTLQEQWSS--SMSLAEAEVLALSTLKQVMEEKIKTSNVEIA
SV--TA-EG---GFQVYPKERVAELLAQLPEN--
