# Supplementary material for: Expansion of the molecular and morphological diversity of Acanthamoebidae (Centramoebida, Amoebozoa) and identification of a novel life cycle type within the group
Source: Biol Direct. 2016 Dec 28;11:69. doi: 10.1186/s13062-016-0171-0 (PMC5192571; doi:10.1186/s13062-016-0171-0)
Supplement: Additional file 3: — Bordor.325.Cent40.tgz. Phylogenomic alignment files and single gene trees for each gene included in the phylogeomic supermatrix. (TGZ 8396 kb) [file 13062_2016_171_MOESM3_ESM.tgz › Bordor.325.Cent40/unmasked-alignments/Rpl4b.faa]

>AcanGEN
---------------------G------ATVLLPAVFTSPIRPDVVQEVHSALAKNRRQA
YAVSRRAGMQSSAESWGTGRAVARIPRVPGG-----GQGAFGNMCRGGRMFAPTKTYRRW
HRKVNVNQKRFALCSALAASAVPALVMARGHKISQIPEVPLVVATEAVKDV--TKTKHAV
ALLKKLNAYEDVEKVKDSRKIRRGVGKMRNRRRVQRRGPLVIYD----QKS---PLVFAF
RNIPGVELCSVERMNLLQLAPGGHLGRFVIWTKDAFEKLDAIYGTYTKKST-EKTHFTLP
RPLMTNADLTRIMTSDEVQSHLRKANRKPT---RTIRKKNPLKNRGVMIKLNPYEKTRIR
NQILQEKARAEKKD-------AILAKKREHFKKSKQIKKQ----------RAEYYKALLH
NPRVYE---------------------------
>Coprcine
---MASRPTVNV-RSV-SGEAS------SSLPLPAVLTAPIRLDVVQQVHKSIAKNKRQA
YAVSEKAGHQTSAESWGTGRAVARIPRVGGGGTHRSGQAAFGNMCRGGRMFAPTKTWRKW
HVKVNQNQRRFAVVSALAASALPSLVLARGHRIEQIEEVPLVVSSE-VEAF--TKTKQAV
ALLQALKAHADVVKVSNSRKIRAGKGKLRNRRHRQRRGPLVVYN----EDN---GIVKAF
RNLPGVELVNVRRLNLLQLAPGGHLGRFVIWTQGAFALLDDVYGTFDKASV-HKKDYLLP
TAKISNPDVTRLINSDEIQSVVRPAGQKIQK-RPWAQRKNPLVNKAVLFRLNPYAKTLRR
QELLKQERIKAKKA-----------------KKPKAPKSA----------GKVFLENLLA
P--------------------------------
>Coprprot
----AFRPLVSI-QSP-KAEKT------STTKLPAVFSAPIRSDLVVSVHTRMNKNHRQP
YAVSKLAGEQTSAQSWGTGRAVSRIPRVAGGGTHRSGQGAFGNMCRGGRMFGATKVWRKW
HIKVSKGQRRYATCSALSASALAPLVLARGHRIENIAEVPLVIADVEIDSI--VKTKEAV
ALLNAVGATADLERVAASRNIRTGKGKARNRRYVQKRGPLLIHN----KEKGNDALVHAF
RNVQGLDLCNVNRLNLLQLAPGGHVGRFVIWTESAFKALDSIFGTKKTDSE-QKTGFRVP
MGILTNADIGRIINSEEVQSAIRPINLSKT---FRPRKRNPLVNTGAMVKLNPFALTKKQ
RAIDASKRGAEKRK-------VKVAKNRE------------------------FVKQLLA
PSVAPVRGENEFA------------------PF
>DictDisc
---MTTRPFVQV-FDA-QNKVV------GKVKLPNVLTTPIRPDLVNFVHTNLNKNARQA
YGAAPYAGEQTSAESWGTGRAVARIPRVPGSGTHRSGQGAFGNMCRGGRMYGPNKTWRRW
NRKVNVNQKRYAVVSALAASAVPALVMARGHRINGINEVPLVIANESVDTL--QKTKAAV
ELLKKINAYADVTKVIDSKHIRAGAGKARNRRYKVRKGPLVVVS----GKT---TVSQAL
RNIPGVEVANVSRLNLLKLAPGGHLGRFIIWTKSAFEQLDSTFGTFAKSSA-QKKGYTLP
RPMIANADIVRLVNSDEIQAAVRASKVVVKRPTAPVRRSNPLKNLRAMIKLNPAAVSTRR
TQVK--------------------------------------------------------
---------------------------------
>Entahist
---MSSRPFVTI-YDGITGEAE-----KTQVRLPAVFLAPIRGDVVHFVYRNQSKNTRQP
EGVSTEAGKQHSAISWGTGRAVARIPRISGSGSGRNGQGAFGNMTRKGHMFSPLKNFRKW
QRKTPKQMRRFAVASCIAASAVPALVSARGHHIAGVPQIPLVVNSKSISVI--KKTKQAV
YLLKKINAYSDVLKVIASKTIRAGQGKMRGRKIKERKGPLVVYGN---DDL---QAVKAF
RNIPGVDTCRVENLSVLNLAPGCHMGRFIIWTESAFKKLNTIFGTQKKMAQ-GKSGFRIA
HAQMVVPDMKRVVVAAEKAKLLRAKIVLPK----VPKRANPLKNWAAMVKLNPYAKIASH
KLAQVAKAQAVHKAQYAAKMEKILAAKKEALNQSVAKRFGKTQKVDGKVVKVKVENNLLK
ATVKRTAKQDAYMKKYDGIVKANAKKYAEKIGF
>Filanola
LITMTARPLVGV-HGA-DPKAKV-----EYXTLPSVFTSPIRPDLVADVHSRMARNKRQP
YAVSKYAGHQSSAESWGTGRAVARIPRVSGGGTHRAGQGAFGNMCRGGRMFAPTKTWRRW
HRKINVNEKRYALCSAIAATAVPSLVLARGHRVERVAEIPLVIDSKAVDNV--DKTSRAT
ALLKTLAAFDDVEKAKNSHHLRVGKGKYRNRRYVQRKGPLVIYN----EKG---PFVKAL
RNLPGVELVSVHHLNLLQLAPGGHLGRFVIWTRDAFQQLDSIYGSYRGGS--KKAGYILP
RTLVANPDLGRIINSDEIQSVLRDKIPNQR---IHKHKKNGLTNLGFRIKLNPYAKTALR
QQLLANERKQK-------------------------------------------------
---------------------------------
>FontBI
-------PLIKV-VNS---TTG------AEVALPAVFSAPIRADVVNFVHTNLAKNKRQP
YAISDMSGHQHSAESWGTGRAVSRIPRVAGSGTHRASQGAFGNMCRAGRMFAPTKVWRRW
HRNVNVNQRRFAVASAIAASAVTPLVLARGHRVERVASIPLVIDN-SAQSI--VKTKDAI
ALLAKLHALKDINKVKATKKIRAGRGKMRNRRYVQRKGPLVVFS----EDN---GIVKAF
RNIPGIELAHVERLNLLQLAPGGHLGRFIIWTQDAFTKLDEVYKT-------QKAGYTLP
EHLLTNPDVTSLLASPEIKAVLKARGPSKTK--RAFRKKNPLTNLEAMLRLNPYAAEYKK
VQQAKTASKASKK-----------------------------------------------
---------------------------------
>HomoSapi
--MACARPLISV-YSE-KGESSG-----KNVTLPAVFKAPIRPDIVNFVHTNLRKNNRQP
YAVSELAGHQTSAESWGTGRAVARIPRVRGGGTHRSGQGAFGNMCRGGRMFAPTKTWRRW
HRRVNTTQKRYAICSALAASALPALVMSKGHRIEEVPELPLVVED-KVEGY--KKTKEAV
LLLKKLKAWNDIKKVYASQRMRAGKGKMRNRRRIQRRGPCIIYN----EDN---GIIKAF
RNIPGITLLNVSKLNILKLAPGGHVGRFCIWTESAFRKLDELYGTWRKAAS-LKSNYNLP
MHKMINTDLSRILKSPEIQRALRAPRKKIH---RRVLKKNPLKNLRIMLKLNPYAKTMRR
NTILRQARNHKLRV----------------------------------------------
---------------------------------
>PCBtrin
------------------------------------------------------------
------------------------------------------------------KTWRKC
HRVINVNQRRFALVSALAATALPSLVEARGHRVSAINEVPLVVDS-NVENV--SKTAEAI
KILKLIGAYDDVEKVIDSKKLRSGKGKMRNRRFTRRRGPLVIFA----NDN---GITQAF
RNIPGVELCNVERLNLLQLAPGGHLGRFCIWTKAAFEKLDTIYGTYRKAS--AKKGYTLP
RPVMANTDLARIINSEEIQSVVRPAKTIRR---LPRQKKNPLTNLGAMLKLNPYVKTLRR
REILGQNKK---------------------------------------------------
---------------------------------
>Polypall
---MSARPFVQV-YNG-ENAVS------GKVKLPAVLTTPIRPDLVNFVHTNVNKNHRQA
YAPSSHAGEQTSAESWGTGRAVARIPRVAGSGTHRSGQGAFGNMCRGGRMYGPNKVWRKW
NRKVNVNHKRYAVASALAASAIPALVMARGHQISQIAEVPLVVANSVIDSL--TKTNAAV
ALLKKLNAFADVQRCDDSKHLRAGAGKSRNRRYTIRRGPLIVCS----GKS---QLSHAF
RNLPGVDVANVSRLNLLKLAPGGHLGRFVIWTQSAFEQLDSIFGTYSKKSA-NKSGFRLP
RPVLQNADVQRLIGSDEVQTAIKESQHSVTAPRGTIVRRNPLKNLKAMLKLNPAAVHSRR
SNGKKVTKKAHKK----------------------SVTPL----------RKAFIKQTF-
---------------------------------
>Sexangul
------RPLVQM-HGV-DSA--------ATVALPEVLTAPIRLDVVQFVHTNMNKNARQA
VARSRFAGEQTSAESWGTGRAVSRIPRVSGSGTHRSGQGAFGNMCRKGRAFAPLKRWRRW
HRHVNKDQRRFAVCSALAASAVAPLVMSRGHKVMQIPEVPLVIADSAFEGI--TKTSEAV
KLLEKIGASDDVARVKASRTIRAGRGAMRNRRYTQRTGPLLIHDGKSNKHS---KIAHAF
RNISGVQVSSVHSLNLLELAPGGHLGRFIIWTESAFKALDSIFGTSEKESE-VKPGYNPP
THQVTNADIGAIINSTDVQSALRAKKRGSV---KQGRKVNALKNMSTMAKLNPYFISMRR
QAILQARKASKEDRK------KKVSKKRGS--------------------RSPKYAKLLL
AEKARLFTVVTFS--------------SSSTSL
>Sterramo
-----ARPLVQV-HNS-KGDVE------GQVLLPEVFVTPIRPDVVADVFARMNMNRRTP
YAVSEKAGHQTSAESWGTGRAVARIPRVPGGGTHRAGQGAFGNMCRGGRMFAPTKTWRKW
HRKINLNQRRYAVCSALAASAIPALVMARGHRIESIPEIPLVVSDSAFDDL--IKTRQAV
ELLRALGAGEDVEKAKSSKKLRAGKGKMRNRRWTQRRGPLVVLP----RKM---DAERAF
RNLPGVEIAVVDRLNLLQLAPGGHLGRFVVWAKSAFTELNKVFGTYNKPSQ-QKKNFNLP
RSIMTNPDLNRIINSDEVQSKCRPAKMSKR---SRPRKKNALKNLGFMIKLNPYAKVQHR
NAILLQRSRAEKRE-------ELIKERREERKRRKKFNKG----------RQEFYDAL--
---------------------------------
>Thectrah
---------------K-ASEVV------ANVPLPGVFTAPIRPDVVHHVYRDMAKNRRQA
YAVHSAAGHQVAAISWGTGRAVSRIPRVNGGGTHRAGQGAFGNMCRGGRMFAPTKTWRKW
HRKINLNQRRFALVSAIAASAVAPLVMARGHRVEKVAEIPLVLSND-VESV--KKTKEAA
AILAAHGAHADVDRVIASRRLRAGKGKMRNRRYVQRRGPLVIYL----NDN---GVSRAF
RNLPGVETCSVERLNLLQLAPGGHIGRFVIWSQAAFEHLEALYGSQTAPST-LKNNYHLP
RAILSSTDISRIINSEEIQSVVRPAKQGVKL--NIHRRKNPLVNNTQMYALNPYVIARKR
AIIKAAEAQKAGRKV------SQKKKRFATQEKAQAAARA----------KRAFYRQMV-
---------------------------------
>VannDIVA
--LMAARPQVQV-FDA-SGAVT------GQVALPTVLTAPIRADVVQFVHTNMNKNRRQA
YAVSPLAGHQTSAESWGTGRAVSRIPRVGGGGTHRSGQGAFGNMCRSGRMFAPTKTWRKW
HRKINVNQRRFAVCSALAASALPALVFARGHKINNVSEVPLVISDAAVAGI--EKTKTAV
AALKAVGAYDDVVASKDSKKIRAGKGKLRNRRYVQRRGPLVIFD----EAG---PVTNAM
RNLPGVELCQVSRLNLLQLAPGGHLGRFVIWTESAFKRLDSLYGTYRRGAE-EKSGYRLP
RAKMANADLGRIINSDEIQSVLRAAEPKDS---FRPRRKNPLTNLGFMVKLNPYALSARR
QAIKATEKKNTIDK-------------KAAYAKKKAVKAR----------RKDFYAALTA
PS-----------------------------GY
>Pessonel
--MAAARPLVQV-YSA-DGKAAD-----KQIAIPEVLLAPIRPDIVQFVHTNIAKNDRQA
XAVAPEAGKQTSAESWGTGRAVSRIPRVPGGGTSRSGQGAFGNMCRGGRMFGPTKTWRKW
HRKVNLNQRRYAVVSALAASSVPALVMARGHKIDQVPEVPLVVSTDSVKDL--NKTKQAV
ALLTALGAGDDLKRVANSKHLRAGKGKMRNRRFKQKLGPLVVFN----EKG---PLTQAF
RNIPGVDLVNVSRLNLLKLAPGGHLGRFVLWTQDAFERLEDLYGSTTKAAV-EKKGYHVP
NNMMTNTDLGRIINSTEVQSVLRAKKQKKQ---YAVRKKNPLTNLGARVKLDPYTIVRRR
LALKAANKTKEQRA-------AVVQAKRAKRGKNQXLRKEGK-------DTKAFVQRMM-
------------------------------L--
>MayoBSH0
--TASARPLAQI-YKA-DGAAS------EQVPVPAVLLAPIRPDVIHNVTRGISKNRRQP
YAVANNAGEQTSAVSWGTGRAVSRIPRVHGGGTHRAGQGAFGNMCRGGRMYNPNKVWRRW
HRRVNQSERRYAVASALAATAVPSLVMARGHRVEQVPEVPLVVDTASLTNV--QKTREAV
AVLKAVGAYDDVEKVKASRSIRAGKGKMRNRRYVQRRGPLVVYDDR-KENA---TLVQAF
RNLPGVELCSVHRLNLLQLAPGGHVGRFIVWTSAAFSALDSVYGTYSSPSL-KKKGFTLP
RGKMTNSDITRIINSDEIQSVLRPTKVCNK---YTKLKRNPLRNREAMLKLNPFHKIASR
QTPSASAEVKKARA----------PRRK---AQRKAIKAA----------RKDFYKSLVS
ST-------------------------------
>TricAmI7
--MAAERPTVAVQFSSEDASKL------EQVAMPDVLRAPIRIDIVRMIHRCLRLSLRQP
TAVHHSAGMDVSAESWGTGRAVSRAPRVHGGGTHRAGQVAFAPFARGGRMFKPKRLWKRW
RRMTPKNQKRYAVCSALSATAVPALVMARGHQIQETAEVPLVVAAGKILDI--EKTKDAL
DFLDDVGAGPEVDRCAN-RKKRAGKSKWRNRKTVTKRGPLIVVKD---DAG---SALAAF
RNIPGVEVVRLDYLNLLDLAPGGSVGRFVIWADDAFKALDATFGTYDKDST-VKSGFRPP
RSCFTNCDITRIMSDPAVHEYLRYNVNGKYP-WAKGKKGNPFKNRQIMYKLNPYERFLDT
RREEEAEARKGARE-----------------DKKAALRDAAK-------DKA--------
---------------------------------
>Neopaest
----AARPQVSV-FSGQTGKAT------EQATLPEVFLSPIRPDIVNFVYTNVAKNKRQP
YAVSKHAGEQTSAESWGTGRAVARIPRVSGGGTHRAGQGAFGNMCRGGRMFAPTKVWRRW
SRKTNLNQRRIAVCSALAASALPSLVMARGHRVEQIQEVPLVVSNDSIKNV--DKTKFAI
KVLQTLGAYADVEKVKDSKQVRAGKGKLRNRRYVQRRGPLVIYN----EKS---AMLRAF
RNLPGVELVSVDRLNLLQLAPGGHLGRFCIWTQSAFNKLDSIFGTFASPST-VKKGFVLP
RSKMANSDLSRIINSDEIQSRLRPRQSGNA---FTPRKRNPLKNRNAMLKLNPYFRVARK
TKPVVAA-----------------------------------------------------
---------------------------------
>Paraatla
---AAARPQVTV-FSGENGKAK------TQTPLPAVFLAPIRPDIVNFVYTNVSKNRRQA
HAVSKHAGEQTSAESWGTGRAVARIPRVSGGGTHRAGQGAFGNMCRGGRMFAPSKVWRNW
SRKTNKNQRRIAVCSALAASALPALVMARGHRVDGVQEVPCVVSNDSIQNV--DKTKFAV
KVLQNVGAFEDVERVKDSRKVRAGKGKMRNRRYTQRRGPLMIYD----EKS---SLIEAF
RNIPGVELVPVAHLNLLQLAPGGHLGRFCIWTQAAFERLDSIFGTQTKPSS-EKKGFILP
RCKMENSDLTRIINSDEIQSRLRPRKKPSK---YTARKRNPLVNRTEMLKLNPYFKVVRR
------------------------------------------------------------
---------------------------------
>VexiDIVA
---ASARPTVQV-YSS-SGEVT------GETTLPSVFLAPIRSDVVQFVHSNMNKNKRQA
YAVSSVAGEQTSAVSWGTGRAVSRIPRVKGSGTHRAGQAAFGNMCRGGRMYNPNKVWRRW
HRKINTNQRRFAVSSALAATAVPALVMARGHRVDNIPEIPLVVADSEFANI--SKTKDAV
AKLKNLNAYNDVERVKDSRHIRCGKGKMRNRRYKQSRGPLIIYN----QQT---TLTKAF
RNIPGVDLCHVDRMNLLSLAPGGHLGRFVIWTEGAFNRLDTLFGSHDEPSA-LKKNFTLP
RAVMANPDLDRLLRSEEIQAVLRAPRKNTK----VPKKRNPLKRGDVMQALNPYKNQQRG
IAQQQRKARSKARI-------AKLRAKK------QAAKAR----------HADFV-----
---------------------------------
>Endozona
---STTRPLVQV-RSI-KKPAAGEKPQRVSATLPAIFGAPIRPDVVRFTWTQMNKNRRQP
YAVSPSAGHQTSAESWGTGRAVARIPRVPGGGTHRAGQAAFGNMCRGGRMFAPTKTWRRW
HRRISTRQKRFALASAVSATGVTGLVLARGHKIERVPEIPLVVQGSDISGL--TKTKEAV
KLLRSVGAYTEVDKVKDSRKIRAGAGKARGRRYVQRLGPLIILSK---QDK---DVSRAF
RNIPGVDIGYVDRLNLLQLAPGGHLGRFCIWTQDAFEQLDKLYGTYKTQGPFARQRGRLP
RAKVTNADLHRIVSSEEVRSQLRAGKRGVH---VPRQRKNPLKNRTLMHRLNPY------
------------------------------------------------------------
---------------------------------
>StygNOMA
--AAPARPLIGV-YSGTDGKRV------GQLPLPAVLTAPIRTDVVQFVFANINKNKRQP
YAVSKMAGHQTSAESWGTGRAVSRIPRVPGGGTHRAGQAAFGNMCRGGRMFAPTKTWRRW
HRRVNKNQRRFATCSALAASAIPALVMARGHKVEKLNEVPCVIADKTIVDI--EKTAQAV
KLLKAIGASEDVDRCRESKKIRAGKGKLRNRRYTLRRGPLVVYD----QKS---PCIKAF
RNLPGVELCSVQRLNLLQLAPGGHVGRFVIWTESAFKKLDSIFGTYRKKSS-VKKGFTLP
HAVMTNASLTRIINSDEIQSRLRPAIKQTR---KFIKKKNPLVNRGAMIKLNPFAETEKK
RTVKALKQQ---------------------------------------------------
---------------------------------
>Cochminu
------------------------------------------------------------
------------------------------------------------------------
------------------------------------------------------------
------------------RHIRAGKGKWRNRRYVQRKGPLIVIS----GKS---THTRAF
RNLPGIDIAEVTRLNLLELAPGGHLGRLIVWTESAFRKIDEIYGPY---ST-HKVGFNLP
TSVLSNSDISRVINSDEVQSVLR-------------------------------------
------------------------------------------------------------
---------------------------------
>Ovaldese
----AARPLVHV-YNG-NAKSV------GSVPLPAVCLSPIRNDVVQQVWVGMAKNHRQP
YAVSAVAGHQHSAESWGTGRAVSRIPRVSGGGTHRAGQAAFGNMCR--------------
------------------------------------------------------------
------------------------------------------------------------
------------------------------------------------------------
------------------------------------------------------------
------------------------------------------------------------
---------------------------------
>Nolaaber
------------------------------------------------------------
------------------------------------------------------------
------------------------------------------------------------
--VTQLNAYDDVERVRASRAIRRGAGKARNRRYVQRLGPLIVHN----QSS-TDNITRAF
RNIPGVDLANVNRLNLLQLAPGGHLGRFVIWTESAFKALDSVFGTRTTAS----------
------------------------------------------------------------
------------------------------------------------------------
---------------------------------
>Vannrobu
----AARPLVQV-WDA-EGKST------SQQALPAVLTAPIRSDVVQFVHTNLNKNSRQA
YAVSVKAGHQTSAESWGTGRAVARIPRVAGGGTHRAGQGAFGNMCRGGRMFAPTKVWRRW
HRRVNLNQKRMAVCSALAASALPSLVMARGHSIENVPEVPLVISNDAVSGL--EKTSAAV
KLLQAISAYDDVQKSKDSRKIRAGKGKRRNRRYVQHVGPLVVYD----ESG---PLTRAF
RNLPGVETCQVSRLNLLRLAPGGHLGXFIIWTEGAFKQLDSVFGTVKAVSE-QKRGYKVP
RAKMANSDLTSIINSDEIQSVLRPKQGAGE---FRARKKNPLRNFGFMVKLNPYAIPARR
AEVLKSCVGVKRDAA------VDAEAKARNAKKVKALKKR----------RASFYSSLL-
---------------------------------
>Luaphula
----ASRPLVGI-HGK-DGKTS------TQTRLPAVFTAPIRNDLVQAVHTNMAKNKRQP
YAVSRHAGEQTSAESWGTGRAVARIPRVPGGGTHRAGQGAFGNMCRGGRMFAPTRVWRRW
HRRTNKNQKRFAVCSALAATAHPSLVLARGHRIEKVPEIPLVISSVTSSDLDKVKTKNAI
ELLKAIRAYDDVEKVKHSVKTRAGKGKMRNRRRVKRKGPLVVYN----KKT---NYLKAF
RNLPGVEMSAVDSLDLLQLAPGGHLGRFVIWFQDAFDKLDSIFGTHKYFSK-TKSGFKIP
RAVMANPDLGRIINSDEIQSHLRPVIKQRT---FHVRKKNPLKNFGALVKLNPYALAQRR
RQLRTELSRKDKKK-------QIIEK----------------------------------
---------------------------------
>Protarac
----ASRPLVGV-HGK-DGKPT------KQTKLPAVFTSPIRNDVVQAVHTNMAKNKRQP
YAVSRHAGEQTSAESWGTGRAVARIPRVAGGGTHRAGQGAFGNMCRGGRMFSPTKIWRRW
HRRTNKNQKRFAVCSALAATAHPSLVLARGHRIENVSEIPLVVSHTS-SEA--PKTKDAV
ALLQALHAFDDIEKVKSTVKTRAGKGKMRNRRRVKRKGPLIVYN----KKT---NYLKAF
RNLPGVELSAVDSLDLLQLAPGGHLGRFVIWFADAFDRLDTIFGTNKYFSK-TKNGFKIP
RAVMSNPDLGRIINSDEIQSKLRPVIKQRT---FHVRKKNPLVNFGAMVKLNPYALALRR
RQLRAAESRKNVKK-------EVIDK----------------------------------
---------------------------------
>Protbohe
------------------------------------------------------------
------------------------------------------------------------
----------------------PALVLARGHRVERVPEIPLVLSNESVAEV--VKTKQAV
ALLKGLQAYEDVEKVKDSKAIRRGKGKMRNRRRVQRRGPLVIYA----KKS---PLLKAL
RNLPGVETLHVDRLDLLKLAPGGHLGRFIIWLQDAFVRLDPLFGSYKAKSQ-LKQGFALP
RPIMANPDLGRAINSDEIQSRVRPVIRQPV---FHVRKKNPLKNLGFLVKLNPYAKTQRR
RQVLLEKARATKKD-------QILAKKRAEAKKRDAIKKK----------RKNLYAAMLS
NPCLYEIE-------------------------
>PhysTSA
--MAAARPLVQV-YGG-DGKVV------AQVASPAVLNTPIRYDIVQYVQSNLRKNSRVP
YSVAKWAGTQTSAASWGTGRAVARIPRVPGGGTHRAGQGAFGNMCRGGRMFAPTRTWRRW
HRKVNTNQKRYAVASALAASTVPALVMARGHHISAIPEIPLVVATDAVETL--TKTKNAL
ALLTKLKADSDVDRCKNIQK-NTGKARLRNR-----------------------------
------------------------------------------------------------
------------------------------------------------------------
------------------------------------------------------------
---------------------------------
>Protpyro
----ASRPLVQV-RGG-DG-AA------ATVVLPAVFTSPIRPDVVQEVHSALAKNRRQA
YAVSRRAGMQSSAESWGTGRAVARIPRVPGGGTHRAGQGAFGNMCRGGRMFAPTKTHRRW
HRKVNVNQKRFALCSALAASAVPALVMARGHKISQVPEIPLVVATEALKDV--NKTKAAV
ALLKKLNAFEDVEKVKDSRKIRRGKGKMRNRRRVQRRGPLVIYD----KKT---PLVFAF
RNVPGVELCCVERLNLLQLAPGGHLGRFVIWTKDAFERLDSIYGTSTKKS--EKTGFVLP
RPLLSIADLARVITSDEVKSHLRKTVRPT----RLVRKKNPLKNRGVMIKLNPYEKTRVR
NQLLQEKARAEKKD-------AILAKKREHFKKAKSIKKQ----------RATFYKSLLH
NPRVYE---------------------------
>PellCATA
-----------------------------QIPLPGVFSAPLRVDVVQDVFKNMNKNHRQA
YAVSTRAGEETSAASWGTGRAVARIPRVSGGGTHRAGQGAFGNMCRGGRMFSPTKIWRRW
HRKISVNQRRFALTSALVATAVPALVMARGHRIDDVDEIPLVIADASINGI--TKTKQAV
GFLDKLGVYDELEKVTDSRKVRRGKGKRRNRRHVQKRGPLIVYL----KKG---TLVRSF
RNIPGVDLCCVTRLNLLQLAPGGHVGRFVIWTESAFKELQNLYGSYGEPSK-LKSGYRLP
RAKMTNADLNRIINSDEIQSVVKPKRNGKT---RFIRKKNPLKNRGAMIKLNPYEKARLR
KVFANQERQAKAKKE------VIAAKRKEQSKKNEKTKAA----------RADYYKALTA
N--------------------------------
>ClydYONA
---AAARPQVQV-WSV-DGEAASV---KGQTGLPAVLVAPIRDDLVHFVHTNIRKNARQA
YAVSTKAGGQTSAESWGTGRAVSRIPRVPGGGTHRSGQGAFGNMCRGGRRFGATRVWRKW
HRKVNRNQRRYAVASALAASAVPALVMARGHRVDNLEEVPMVVSSDSVKNV--TKTKDAI
ALLKAIGAYDDVMRASDSKKVRAGKGKLRNRRYTMRRGPLVVFK----EHT---KFARAL
RNVQGVDTQRVTRLNLLELAPGGHLGRFVVWVEDAFEHLNALYGDYNTKG--QKSGFTLP
RPIVANSDIQRTINSEEVQSALRAPQRKPL---FQAKKKNPLKNLGAMIKLNPYALTAKR
NAILDNDFNRKRKLGEVKKTDNRLKAEAAKKKAKQAAKRR----------RTAFYSQL--
---------------------------------
>GoceYONA
--TMSSRPLVQV-RTP-GKTET------TQVPLPAIFNAPLRPDIVRFVHTNMAKNHRQP
YAVSRIAGHQTSAESWGTGRAVARIPRVPGGGTHRAGQGAFGNMCRGGRMFSPTKTWRKW
HRKINVNQKRFALASAVSASGIPALVTARGHRIDQLPEIPFVLSTESVKGL--VKTKQAV
ALLKSIGAYDDVQRVALSRKIRRGKGKMRNRRRVQKKGPLIVYL----KKR---RLVKSF
RNIPGVDLISVERLNLLELAPGGHLGRFVIWIQDAFDRLDKLYGTYSQPST-LKKGYSLP
PAKMTNADLNRIINSDEIQSFLRNRRRQKK---HHSQKKNPLKNRYVMFRLNPFEKTRIR
KQLLREERAKKLKDDP-----KLKQKKKLTLKRQAAIKKG----------RKPFYQTLLA
NPTIYE---------------------------
>Undascha
--MAAARPLVQV-WDA-EGKSA------AQYALPAVFTAPIRSDVVQFVHTNLNKNRRQA
YAVSVKAGHQTSAESWGTGRAVARIPRVPGGGTHRAGQAAFGNMCRGGRMFAPTKVWRRW
HRRVNLNQKRMAVCSAVAASALPSLVMARGHSIDNVPEIPLVVANSAVSGL--EKTKAAA
ALLQALSAYDDVQKSKDSRKIRAGKGKRRNRRYVQHVGPLVVYD----ESG---PLTRAF
RNLPGVELCQVSRLNLLRLAPGGHLGRFIIWTEGAFKQLDSVFGTDTEVSQ-QKNGYKLP
RAKMSNSDLTSLINSDEIQSVLRPKQSGTP---FRPLKKNPLKNFGFMVKLNPYAIPARR
AELLRSAAGVKRNQS------SNPEADAKATKKRKALKKR----------RQPFYNSLL-
---------------------------------
>Thecquad
-----SRPLVSV-YSGETGKKV------ATTKWAGVLDVPVRPDVVHHVHRDISKNQRQP
YAVSKAAGHQTSAESWGTGRAVARIPRVPGGGTHRAGQGAFGNMCRGGRMFAPTKVYRRW
HRKVNVNQRRYAIVSALAASASAPLVLARGHRIEEIPEVPLVVSNDTIVNL--EKTSQAI
KLLKTLKAYADVEKVKDSKVIRAGKGKGRNRRYVQRKGPLVIYD----QKT---SVAHAF
RNLPGIDLLSVDRLNILLLAPGGHLGRFIIWTQAAFQKLDQLYGTYRKKAS-LKLSYSLP
RPLMANSDLYRIINSSEIQSRLNPAKSAFPA--RRDRKKNPLVNLGVMVKLNPYIKTLRR
QELLRSDKRA--------------------------------------------------
---------------------------------
>Vermanta
----ATRPLVSV-YSGADSSVT------EQVALPAIFSAPIRLDVVHHVHRDIAKNARQA
YAVSEKAGHQTSAASWGTGRAVARIPRVSGGGTHRAGQGAFGNMCRSGRMFNPTKTWRRW
HRRVNKNQRRFAIASALAASSSVPLVMARGHRVENVVEIPLVVSNETITEL--EKTSAAA
KLLKQLSAHDDVDRVIASHKVRSGKGKLRNRRHVQRRGPLVIYD----QKS---AMVKAF
RNIPGVELSSVNSLNLLQLAPGGHVGRFIIWTKAAIERLDSLYGTQRKGSD-EKVGYHLP
RSILTNSDIGRIINSDEVQSIVRPVRKNSRN--KVNQKRNPLKNLGAMVKLNPYAKTQRR
AALLSEK-----------------------------------------------------
---------------------------------
>ParvMONO
---AAARPVVAV-QDS-EGKKS------SEIAMPAVFLAPIRSDIVRFVHTNLSKNNRQA
YAVAGMAGMETAAKSWGTGRAVSRIPRAPGGGTSRSGQGAFGNMCRGGRMFAPTKVWRKW
HRRVNKAQRRYAVVSALAASALPALVMARGHRIEGIAQVPFVVEDEVISGN--LKTAAAR
KALEALAALEDVEKVKDSRKIRRGAGKQRNRR----------------------------
------------------------------------------------------------
------------------------------------------------------------
------------------------------------------------------------
---------------------------------
