# Supplementary material for: Expansion of the molecular and morphological diversity of Acanthamoebidae (Centramoebida, Amoebozoa) and identification of a novel life cycle type within the group
Source: Biol Direct. 2016 Dec 28;11:69. doi: 10.1186/s13062-016-0171-0 (PMC5192571; doi:10.1186/s13062-016-0171-0)
Supplement: Additional file 3: — Bordor.325.Cent40.tgz. Phylogenomic alignment files and single gene trees for each gene included in the phylogeomic supermatrix. (TGZ 8396 kb) [file 13062_2016_171_MOESM3_ESM.tgz › Bordor.325.Cent40/unmasked-alignments/ODPA2.faa]

>Coprcine
------------------------------------------------------------
--------------------------------------MASLVST--RLAGRRLTTLPRN
LQLRR-----GF-----SVKTTADTTQLTGKPSDPAT---------EPYTLRLHEDSFKT
YKC----DAPSL-DVSITKSELLQMYSEMQVMRRMEMASDALYKAKLIRGFCHLATGQEA
VSVGLEHGIKKDDRVITGYRCHPFAVLR--GGTVEGVIAELLGRQAGMSHGKGGSMHIFT
--PTFFGGNGIVGAQVPVGAGAAFAQKYKG------EKHCTFALYGDGASNQGQVFEAFN
MAKLWNLPCVFVCENNKYGMGTSAERSSSNTEYYTRGD--KIPGIQVNGMDIIATKQAVE
YARNWTVNDDKGPLILEFITYRYGGHSMSDPGTTYRTREEVQRMRSTQDPIRGLQRYLEE
WGVATEQELKALDKDAKAVVDKAVEIAKASPEPE-IKDLWTDIYYKGTEPPF---MRGRE
REEVHYY--
>Coprprot
------------------------------------------------------------
-------------------------------------------------------RQPLR
GFQS--------------------TATLNNAAKKKT----------DTVTIKFE-TPYSL
HNVPD--EGPAM-ETTTSREELLGFFREMTLMRRLEIAADVAYKQKLIRGFLHLYNGQEA
VASGIESELTPKDHVITAYRCHAHMVTRRCQTDIKTVLAELSGKKTGCSAGKGGSMHMYN
VPNNFYGGNGIVGAQVPIGTGIAWSQKLLK------TGNVCVAYYGDGAANQGQIFEAWN
MAQIHKIPIIYVCENNQYGMGTSVERASATPDFYTRGQ--FIPGIRFNGMNVLQSREVAK
YAVQYAKN--VGPILLEAKTYRYKGHSMSDPGTTYRTREEVDSVRNDRDPILQVQSWLLN
YNLATEEELSEINKEVKAQVDEAVEFAKNSAWPA-PEDLFTGV-----------------
---------
>DictDisc
------------------------------------------------------------
-----------------------------------------------------MLSNFLK
VNSK--------------------ALGHIRTFASKS----------GEIKHNF--KKADT
YLC----DGPSD-STVTNKDELISFFTEMSRFRRLETVCDGLYKKKLIRGFCHLYTGQEA
VCAGLESAITKDDHIITAYRDHTYMLSR--GATPEEIFAELLMKETGCSKGKGGSMHMFT
--KNFYGGNGIVGAQCPLGAGIAFAQKYNK------TGNVCLAMYGDGAANQGQLFEAFN
MASLWKLPVIFICENNKYGMGTSQKRSTAGHDFYTRGH--YVAGLKVDGMDVFAVKEAGK
YAAEWCRA-GNGPIILEMDTYRYVGHSMSDPGITYRTREEVNHVRQTRDPIENIRQIILD
NKIATEDQLAAIEETVRDEMEKASEKAIAAPLPQ-ARELFTNVY--LQEVP----VRGVE
FVNSFKP--
>Filanola
------------------------------------------------------------
------------------------------------------------------------
-----------------------------------S-------------------NPYKG
HRL----EPPKP-QTTTSRDELIKFFTQMSEMRRVEVACQQLYQSKLIRGFLHLYNGQEA
IVAGYESICTKEDHVITAYRDHAHYLGR--GGTAYETFCELLGKAPGCSGGKGGSMHFYK
KDANFHGGNGIVGAQVPVGTGAAFACKYFD------NKKVCLAFYGDGAANQGQLFEAYN
MAMLWKLPIIYVCENNKYGMGTSVERSSYVTDYYTRGD--YVPGLKIDAMNVLAVKEGVK
FARDWAVN--KGPIVLEMETYRYMGHSMSDPGLSYRTRAEVDQVKAEKDPIEKVRFMLLD
NKLATEEELTAIEKQIKKDVDEAVKAAQEAPFPV-DSQLYNDV-----------------
---------
>FontBI
------C-----RTID--------------------------------------------
----------PPPASPFRS------------------PVVTMLSTATRLASRNLLSKPLA
SLAP--------------------RAGLATAASNDE----------KQIKVEFP-DKWVV
HKLDE-TQQPPS-FAYTNRKELLDYFYEMTVVRRMEIAADTLYKSRMIRGFCHLANGQEA
VSTGVEAALEKEDSIITSYRCHGFVYTR--GEPVGTILAELMGREAGCTKGKGGSMHMFT
--NEFYGGNGIVGAQVPLGAGIAFAHKYNG------RKNICLAAYGDGAANQGQVFEAFN
IAKLWDIPAIFVCENNQYGMGTSAERSSASTTYYTRGD--YVPGIRVNGMDVLQVREAVK
WAKEYVLN--HGPLVMEMMTYRYFGHSMSDPGTTYRSKEEVENIRRSRDPIAFVKGLLLE
NGLATEAELKELDNKARDEVEAGVAFAKASPETP-PEHLFTDVYIKGHEVPY---LRGRH
TSETHYF-Q
>HomoSapi
------------------------------------------------------------
-----------------------------------------MLAA--------FISRVLR
RVAQ--------------------KSARRVLVASRN----------SSNDATFEIKKCDL
YLLE---EGPPV-TTVLTRAEGLKYYRMMLTVRRMELKADQLYKQKFIRGFCHLCDGQEA
CCVGLEAGINPSDHVITSYRAHGVCYTR--GLSVRSILAELTGRRGGCAKGKGGSMHMYT
--KNFYGGNGIVGAQGPLGAGIALACKYKG------NDEICLTLYGDGAANQGQIAEAFN
MAALWKLPCVFICENNLYGMGTSTERAAASPDYYKRGN--FIPGLKVDGMDVLCVREATK
FAANYCRS-GKGPILMELQTYRYHGHSMSDPGVSYRTREEIQEVRSKRDPIIILQDRMVN
SKLATVEELKEIGAEVRKEIDDAAQFATTDPEPH-LEELGHHIY--SSDSSFE--VRGAN
PWIKFKSVS
>Monobrev
MVLVCVCVREREREIERERERDHVMMVQSLTKHTLSVCERERERWVCVCVCVCVEGRGMA
AAVVVATHPSPLPAFLFLSLRVWLCVCGCVCVCVCVCEVVLLVMN----GRRYECGQPAA
GPQPRIRLGHGFFHRERDSEAQGRQCQEMRARCERPNGFRCCPYYTSTTPFAPD-REYKG
HKLD---SLPST-EVELTKEDAFKYYKDAATIRRMETRAGESYRNKQIRGFCHLYSGQEA
VCVGMTAGFRPEDSIITAYRCHGWAYMW--GWSVKSILAELYGNSAGASKGKGGSMHIYG
--EKFFGGNGIVGAQVPVGAGVALAHQYLK------DNGVNFAFYGDGASNQGQVFEAYN
IAKLWKLPVVFVCENNKYGMGTSVQRSSASTLYYTRGD--YIPGLLVDGQDLLAVREATR
WATDYARE--NGPLVLEMETYRYSGHSMSDPDTTYRTRDDIKKMRTDFDPITMMKHRMIE
APKRRSRPL--IRRFVIQSTLRLTRPSRRLPHPS-PT-----------------------
---------
>Polypall
------------------------------------------------------------
------------------------------------------------------------
----------------------------IRGFASKS----------GEIKVKFP-RKYET
YLC----DGPAN-ECTTTKEELITHFTDMTRMRRIEMVADSLYKKKLIRGFCHLYNGQEA
VCTGMEAAITKNDHVITAYRDHTFMLAR--GATPESVLAELLMKSTGCSKGKGGSMHMFT
--HNFYGGNGIVGAQCPVGAGIAFTQKYNN------TGNICLTYYGDGAANQGQLFEAFN
MAKLWDLPCVFICENNKFGMGTSQARAAAGSDFYSRAH--FIAGMKVDGMNVLAVKQAGK
FVADWCRS-GKGPFVLEMDTYRYVGHSMSDPGTSYRTRDEVNEVRSIRDPIEYVRGLLLE
HKLATEDDLTAIEEAAREEMDKAAEFAINSPMPD-MRELYTNVY--KEEVP----IRAVE
LDQSFRP--
>Sterramo
------------------------------------------------------------
------------------------------------------------------------
-----------------------------------------------------------L
HKLE---EGPAT-DFVASKEQLLGYYEMMSKIRGLETESDKLYKAKQIRGFLHLYSGQEA
VCVGLEAAITKADHVITAYRDHGHFIAR--GGTVEEALAELQGKETGCSAGKGGSMHFYS
KENNFYGGNGIVGAQVPLGTGIAFSQHYKR------TGNVVLTYYGDGAANQGQVFESYN
MAALWKLPVIYICENNHYGMGTSAERAAFSTKYYTRGD--YIPGLKVDGMDVLCVREAGR
FAVEWAKK--NGPIILEMETYRYGGHSMSDPGTSYRTRDEIASVRKARDPIEKVKKKILE
NNIATKEELKEIDKQLKVELQKASQAAKESNYPP-LEAVYEHVY--TH--P----EKG-E
V--------
>Thectrah
------------------------------------------------------------
----------------------------------------------ARASASAAVAAPAA
ARAA------------------------VRCISDAA----------LAQELTFPITPFKC
HLT----DGPQVEEMTTTGAELLEFFKLAVHYRRLELVAESAYKQQLIRGFCHLHIGQEA
IPIGMEAAISKADSVITAYRCHTLLKAR--GASDVEILAELLGREAGCSRGKGGSMHMYG
--PEFYGGNGIVGAQIPIGAGLALAHKHANAKAADDAKRIAVALCGDGAVPQGQVHEAFN
MAALWKLPVIFCVEDNQFGMGTSVSRSNANTEFYTIGHG-VIPGVQVDAMDPLAVKAAFQ
WARQATID--NGPTILQLKTYRYRGHSMSDPGTSYRTRDEVKEVQKSRDVIEGIRARVID
AGIADAAELKAIEKDIRKTVEAALEEAKASSELP-ASELITDIY--VDKES----QKGF-
---------
>VannDIVA
------------------------------------------------------------
------------------------------------------------------------
----------------------------------------------------------DT
FLC----DFDAK-EASATREELLKSFEDMYLIRRMEVMADNLYKSRKIQGFLHVYNGQEA
IAVGIEKAINPDDHLITAYRDHAYVITR--GGNPVQVLGELMGKVNGTSKGKGGSMHMYL
DKERFYGGNGIVGAQCPIGAGIAFAQKYNE------TGQLCVTMYGDGCANQGQLYEAFN
MAALWKLPVIFVCENNKYGMGTSIDRAAAGPQFYKRCT--YVPGMRVDGMDYLAVREATK
YAAAHCRE-GKGPIVLEMVTYRYAGHSMSDPGTSYRTREEIESVRKQQDPIEDVRNKLVE
NKLATTEELKVIEKKVRARLAKDVAAAEAAEFPT-GKALYDDIL--VEDTF----VRGVE
LSDSHYP--
>Pessonel
------------------------------------------------------------
------------------------------------------------------------
----------------------------------------------------------ET
HLC----DGPKDMKVTVQKDEMVDTYRLMQLIRRVEVASDQLYKRKAIRGFLHLYNGQEA
VCAGMELALRREDAIITAYRDHGWFIGR--GGEPEAVIAEMLGKITGCSKGNGGSMHLYE
KSKGFYGGNGIVGAQGPLGTGIAFAQKYRE------KNEVCVTLYGDGAANQGQLYEAXN
MASLWKLPVIYVCENNLYGMGTSXERASNETRFYTRGD--YIPGMKLDGMDVLAVRLATQ
YAREHASS-GKGPFVLEMETYRYAGHSMSDPGTAYRTREEVQGVRSHKDPIERHRQRXLE
VGFASKEELQAIDREIKSQVDQAVKNAEAADAPSVDKDLFANIH--TKYLP---------
---------
>MayoBSH0
------------------------------------------------------------
------------------------------------------------------------
------------------------------------------------------------
-------EGPPQ-FCVATREELLDHYRTMFLIRRMEIAADSLYKAKKIRGFLHLYNGQEA
VCVGLEAALRKEDKVITAYRDHGFQLCR--GDTPTNILSELMGKETGCSRGRGGSMHMYF
PEGNFYGGNGIVGAQVPLGTGLAFACKYNN------TDNLAVSLYGDGAANQGQIYEAYN
MAALWKLPQIFICENNQYAMGTSVERSTIGVGYYQRGD--YIPGLKVDGMDVLAVKTALK
YAADYVRK--NGPMVIEMNTYRYVGHSMSDPGTTYRSRSEIKQVRDTKDPISKIKTRLLE
HELATEEEISAIEKEVRAQISAAEKAATEAPFPN-DIEVYQDIY--STDVP----VRSVE
LCNSYIP--
>TricAmI7
------------------------------------------------------------
------------------------------------------------------------
-----------------------------RSYALNT----------GDFKIDFDEPTFKT
HKC----DMPPL-STTTNRTELLAFYTEMQRIRRMEVESDKLYKNKLIRGFLHLYNGQEA
VATGLEHNMTPEDSTITAYRDHAFMVTRRCGSDPKHVLAELCGRKDGVSAGKGGSMHMYN
IPKNFYGGNGIVGAQVPLGTGLAFAQKYNK------TKNVTFCYFGDGAANQGQVFEAFN
MAKLWKLPIIYVCENNKYAMGTSAERSSSNTEYYTRGD--YVPGLQVDGMDVLKVKEVGK
YAMDYALN--HGPILLEMKTYRYMGHSMSDPGTSYRTRAEIQKMREQYDPIAKVKKYLLD
NNAAEEKELKAIDKEIKKEMDAAVKFAKASAEPP-AEALYQGVY--QEDVP----IRGIE
LSNSYSP--
>Neopaest
------------------------------------------------------------
------------------------------------------------------------
-----------------------------------------------------------S
HKC----EPPPT-EVTVSKEEFLGMYRDMLRIRRMETLCDVLYKQREIKGFLHLYSGQEA
VAVGIENAITKDDGVITAYRCHGFQLLR--GDTMDSVIAETCGRSTGCSKGKGGSMHMYY
--KNFYGGNGIVGAHVPVGAGVAFANKYLE------NGNICVAAYGDGAANQGQLFEAYN
MAALWKLPLVFVVENNMYAMGTSVSRSYAGNVYYTRGD--FVPGFVVDGMNVLAVKNAMQ
YAADWARS-GNGPLILEMKTYRYSGHSLSDPGTSYRSRDEVKNVRETSDPIQAARSRLLA
AELATEEELKAIEKEAKEEANAAHKKALADPFPE-PEDLYKDIL--VEDTF----VRGVE
LAKSHYP--
>Paraatla
------------------------------------------------------------
------------------------------------------------------------
------------------------------------------------------------
-----------------------------------------LYKQREIKGFLHLYSGQEA
VAVGIEDSITKDDAVITAYRCHGFQLCR--GDTMKSIISEACGRADGCSKGKGGSMHMYY
--KNFYGGNGIVGAHVPVGAGVAFANKYTE------NGNICVAAYGDGAANQGQLFETYN
MAALWKLPLVFVVENNMYAMGTSVSRSYAGNVYYTRGD--FVPGFVVDGMNVLAVKNAMK
YAAEWARS-GNGPMIMEMKTYRYSGHSLSDPGTSYRSREEVKSVRETSDPIQAARTRILA
AEMATEEELKVIEKEAKNEAAEAHKHALSAPFPE-HPELYADIH--LEDTF----CRGVE
LADSFYP--
>VexiDIVA
------------------------------------------------------------
--------------------------------------------------NNHLVTNQRG
FATK--------------------KKKTTATTSDDS----------KTTTFEFP-DAYKL
YKLE---SGPET-SCSVTKDELLSLYQMMYMIRRVEIASDSLYKQKLIRGFLHLYNGQEA
VCVGTEAAITSDDHVITAYRDHGFQIVR--GDTPRSVFAELLGKATGCSKGNGGSMHMYY
PEGNFHGGNGIVGAQVPIGAGLAFAEKYKG------TKNISVSFYGDGAANQGQIFEAYN
MASLWKLPALFICENNLYGMGTSIQRAAAGLQFYERGY--YIPGIWVDGMDVLAVKNAVT
FAANHARE-GNGPVILEMETYRYVGHSMSDPGTTYRTRDEVQDVRKTRDPITRTKDRLME
AG-ATDEEIKELEKEVRKQVTQAEKQARADPEPE-QKQLFENIY--TGPLQDSLKPRHVE
F--------
>Endozona
------------------------------------------------------------
------------------------------------------------------------
------------------------------------------------------------
--------GPPM-EITTNKEELIHFYTQMQRIRLTENASDSLYKKKMIRGFLHIYSGQEA
VCIGMEAAITKEDHVITAYRDHGHAIGR--GDTPKRVIAELLGKKGGCSEGKGGSMHMYS
REFNFYGGNGIVGAQVPVGAGLAFAAKTLK------TGKVAIASYGDGASNQGQVFEAFN
MSYLWKLPVIYVCENNKYGMGTEAFRSSASTEYYKRGD--YIPGIHVDGMDVLAVKAASQ
FAVEHARS-GKGPVVMEMETYRYLGHSMSDPGTSYRTQDEVGTMRKTRDPISQVRERLLV
NDIATKDEILEINKQVKAEIDEAVQYATDNEFPP-EADLYSHIY--VEEVP----VRGVE
LSNSYVP--
>StygNOMA
------------------------------------------------------------
------------------------------------------------------------
------------------------------------------------------------
-------EGPPQ-FCVATREELLDHYRTMFLIRRMEIAADSLYKAKKIRGFLHLYNGQEA
VCVGLEAALRKEDKVITAYRDHGFQLCR--GDTPTNILSELMGKETGCSRGRGGSMHMYF
PEGNFYGGNGIVGAQVPLGTGLAFACKYNN------TDNLAVSLYGDGAANQGQIYEAYN
MAALWKLPQIFICENNQYAMGTSVERSTIGVGYYQRGD--YIPGLKVDGMDVLAVKTALK
YAADYVRK--NGPMVIEMNTYRYVGHSMSDPGTTYRSRSEIKQVRDTKDPISKIKTRLLE
HELATEEEISAIEKEVRAQISAAEKAATEAPFPN-DIEVYQDIY--STDVP----VRSVE
LCNSYIP--
>Cochminu
------------------------------------------------------------
------------------------------------------------------------
------------------------------------------------------------
------------------------------------------------------------
------------------------------------------------------------
------------------------------------------------------------
--------------------GTSDARSSANILYYKRSE--YIPGIRVDGMNVLATRNAYR
FALDYAVN--NGPIILEMETYRYYGHSMSDPGTTYRSRDDVQMSENR-------------
------------------------------------------------------------
---------
>Ovaldese
------------------------------------------------------------
------------------------------------------------------------
------------------------------------------------------------
------------------------------------------------------------
------------------------------------------------------------
------------------------------------------------------------
-------------------------RASADVNFFKRAG--YIPGLRVDAMSVVAVKKAVL
YAAEHART--KGPFVLEMETYRYVGHSMSDPGTTYR------------------------
------------------------------------------------------------
---------
>Nolaaber
------------------------------------------------------------
------------------------------------------------------------
------------------------------------------------------------
------------------------------------------------------------
------------------------------------------------------------
------------------------------------------------------------
------------------------------------------------------------
-------------------------------GTTYRTRDEVDGIRSTSDPIAKIHFLLVD
NGLATEEELKAITDSVKAEVNEAQKFADSSP-----------------------------
---------
>Vannrobu
------------------------------------------------------------
------------------------------------------------------------
-------------------------LSVARSFAAKS----------DSIEIPIX-NPYKF
HKC----EGLTD-KVTTNPEELINAFKTMYTVRRMEQGADKMYKARKIQGFLHLYNGXEA
IVTGLEASLTKEDSIITAYRDHGFAYTR--GCSIREIYAELMGKATGCSKGNGGSMHMYK
ADANFYGGNGIVGAQTPVGAGIAFTHKYKQ------TKNVCISLYGDGSANQGQLFEAYN
MASLWKLPVIYICENNKYGMGTSVNRAAANHEFYTRGD--FVPGIQVDGMDFLAVRNATD
YAKEFALE--NGPIILEMVTYRYVGHSMSDPGTTYRTREEVDSVRKLRDPIERVRVKLVK
QEICTEKEIKEMEKEIRAEVDQAAKDADADPYPE-DDQTFQNIYW-KEDVP----VRGVE
LSDSYHP--
>Vexibaci
------------------------------------------------------------
------------------------------------------------------------
------------------------------------------------------------
------------------------------------------------------------
------------------------------------------------------------
------------------------------------------------------------
-----DLGCHSVCENNKYGMGTAISRSSSSLEFYERCP--AIPGIWANGMDVLAVK----
------------------------------------------------------------
------------------------------------------------------------
---------
>Luaphula
------------------------------------------------------------
------------------------------------------------------------
----------------------------------------------GTWKFSL--NEFSA
HKL----DAPEA-TTISSKEELLHFYEVMSRIRRMETEADKLYKAKQIKGFLHLYSGQEA
VVMGLESAVTHEDGMITAYRDHGHALLR--GASVKSVLAELTGRATGVSKGKGGSMHMYN
AETNYFGGNGIVGAQVPVGAGVGLAYKVLG------QKRVALAYYGDGAANQGQIFEAFN
MSKLWKLPVIYICENNKYGMGTAVHRASANVDYYKRGD--YIPGLKVDGMDVLAVKKAGE
FAKAFALK--NGPIVLEMETYRYSGHSMSDPGVTYRTREEVQDVRAHRDPIERVKARLLN
NKIATKEELKQIDDKLKAEMEEAVKFAMDSEFPK-AKELYVDIL--DKPIP----VRGVE
LSESYQP--
>Protarac
------------------------------------------------------------
------------------------------------------------------------
---------------------------------------------------------FSA
YNC----DAPEA-TATATKEELVQLYEIMTRIRRMEIEADKLYKAKEIKGFLHLYSGQEA
VCVGLDSAVTHDDGVITAYRDHGHALLR--GAPVKAILAELTGRATGCSKGKGGSMHMYN
AEQHYYGGNGIVGAQVPVGAGLALSYKILK------EKKVSLVYYGDGAANQGQVFEAYN
MSKLWKLPVIYVCENNKYGMGTAVHRASANVEYYKRGD--YIPGLRVDGMDVLAVKKAGQ
FAKEYALT--KGPIILEMETYRYSGHSMSDPGTTYRSRDEVSTVRAQRDPIERVKARLLN
NKIATKEELKEIDDKIKAEMDEAVKFATDSPYPE-PKALYVDI-----------------
---------
>PhysTSA
------------------------------------------------------------
-----------------------------------------------------LPSFSRV
LSTP---------------------SFLVRSFATDAH---------KKVKIDFPKGTFEV
YKC----EMPPL-HTETSRDELLSLYRAMVRIRKMELAADSLYKQKLIRGFCHLYNGQEA
ISAGIEAAITEKDNIITAYRDHGLMVGR--GADPKGVLAELTMRATGCSKGKGGSMHMFD
IPRKFWGGHGIVGAQTPLGAGIAFAEQYLN------TGAVTFTFYGDGAANQGQLYEAYN
MAMLWKLPVIFVCENNQYAMGTSTARAAADMNYYTRAH--FIPGIKVDGMNALAVKVATE
MVTNHVRK-GNGPFVMEMNTYRYVGHSMSDPGVTYRTREEISAVRAERDPIDKVKSFLFN
LKLATEDDLAAIDAEAKKEVDTAVEFCENSPFPA-PEELFTDVY--THPVP----IRGVE
LVNSYAP--
>Protpyro
------------------------------------------------------------
------------------------------------------------------------
------------------------------------------------------------
--C----DGPEP-HCDTTKQELLSMFKQMVRIRRTETEADKLYKQKEIKGFLHLYNGQEA
VLVGLEAALTLEDHIITAYRDHGHLLTR--GGTPKQVLAELMGRAEGCSKGKGGSMHMYS
KEGNFYGGNGIVGAQVPLGAGIAFSQKYLK------TGRVSVSMFGDGAANQGQLFEAYN
MAALWKLPAIFLCENNKYGMGTSIERSSASTDYYKRGD--YIPGIRIDGMDALAVKQGML
YAADWARN--KGPIMVEAETYRYGGHSMSDPGTSYRTREEINRMRSTRDPIEKIRYKILD
NNIATKEEIKAVEVEVKSEVEEALKAALDAPFLP-LEATYQHIL--TEDVP----VRAVE
LSKSYVP--
>PellCATA
------------------------------------------------------------
------------------------------------------------------------
------------------------------------------------------------
--LE---EGPAS-TVRTTKEELLAFYEEMYLIRQVESVSNEMYRKKQIRGFLHLYSGQEA
VAVGMESQLTLKDAIITAYRDHAHALTR--GDTPERVFAEQVGKFAGCSKGKGGSMHMYK
ADANFFGGNGIVGAQVPVGAGIAYAQKILN------NGNVTVALYGDGAANQGQVWEAYN
MAKLWDLPIIFVCENNKYGMGTEAFRSAASTEYYTRGD--FVPGLRMDGMDVLAVKAATE
FAVKYVKE--HGPLVIEADTYRYGGHSMSDPGTTYRTDDEISEMRKSRDPIIQTRYRLIE
NGIAEEAECKEIDKRIKKRVKEASEFSLNAPWPE-ANELFTEIL--TERVP----VRGVE
LSKSYTP--
>ClydYONA
------------------------------------------------------------
------------------------------------------------------------
--------------------------------SEDN----------GEIIIPLD-SAHLT
HRC----DGPTSKDIPTSQEEMLKFYETMYAVRRLEVASDTLYKQRLIRGFLHLYNGQEA
VAVGMLAAMKETDAVITAYRDHAFSLLR--GGTYYTILSELMGKAPGVSKGKGGSMHLFG
VDHHFYGGNAIVGAQVPVGAGISFAQKYEG------TGGVTMVAYGDGAANQGQIFETFN
MAYIWKLPCIFVIENNGYGMGTSISRAASNTDFFLRGD--FVPGMKVDGMDVFGVKHAME
YACDFARN--QGPIVLEMMTYRYVGHSMSDPGTTYRTRE---------------------
------------------------------------------------------------
---------
>GoceYONA
------------------------------------------------------------
------------------------------------------------------------
------------------------------------------------------------
-------NGPEN-SIITTTEEMIKLYTQMQRVRFTENASDALYKKKIIRGFLHLYSGQEA
VCIGMEAALTLKDAIITAYRDHAHAITR--GHSPRDVIAELCGKATGCSKGKGGSMHMYK
ADANFFGGNGIVGAQVPVGAGIAFAQKILK------NGQVTVALYGDGAANQGQIFEAFN
ISKLWNLPCIFVCENNKYGMGTEAYRASASTAYYTRGD--YIPGIKVDGMDVLAVKAASR
YAVDYVKK--NGPIVMEMETYRYLGHSMSDPGTSYRTQDEVAEYRKTRDPIAQTRERILV
NGMATKDDIKSIDKTIKAEIDDAVQFALDSPFPE-AKELYTQIL--KEDVP----VRGVE
LSNSYHP--
>Undascha
------------------------------------------------------------
------------------------------------------------------------
-----------------------------------------------TVEIPVD-TPFKL
HKLD---EGPKS-VIETTPERMINAFKTMYSVRRMEQGADKMYKARKIQGFLHLYNGQEA
VVTGLEAALTLDDSIITAYRDHGFAFTR--GSSIKEIYAELMGKVTGVSKGNGGSMHMYR
KETNFYGGNGIVGAQTPIGAGIAFTHKLRK------DGRVCVSLYGDGSANQGQLFEAYN
MASLWKLPVIYVCENNKYGMGTSVNRAAANFEFYTRGD--FVPGVQVDGMDVLAVEEAVA
FAKEHSLK--NGPIILEMVTYRYVGHSMSDPGTTYRTREEVDGVRKSRDPIERYRQKLIK
YEIATALEIKQMEKEIRAEVDQAAKEADNDAYPE-DAQTFQNIF----------------
---------
>Thecquad
------------------------------------------------------------
------------------------------------------------------------
----------------------------------TS----------KEIQVELE-TPFKT
YLV----EGLPT-VAKTTKEEMLYFFETMYLMRRLETTADTLYKSKFIRGFCHLYSGQEA
VAMGMEAVLTKDDQVITAYRDHANVLLR--GATSGQILAELLGKSNGIAKGKGGSMHMYK
KSHNFYGGNGIVGAQVPVGAGLALAQQYLG------TGRVSVAMYGDGAANQGQVFESYN
MSALWKLPVIYVCENNHYAMGTAIARGSALTEYYKRGQ--YIPGIQVDGMNVLAVKTATQ
FAIEYAQQ--KGPILLEMDTYRYAGHSMSDPGTTYRTRDEISKIRDSRDPVINVRNRLLN
LKLATEDELKEIEKKVKDEMEEALKFAKEGKDPE-PRELFTHIY----------------
---------
>Vermanta
------------------------------------------------------------
------------------------------------------------------------
----------------------------------------------------L--KKFQT
HLC----DGPTN-EGTATREELLSYFKQMQRIRRLEMAADQLYKAKFIRGFCHLYTGQEA
VAVGMEAALKEGDEIITAYRDHGFMLTR--GATAESVLAELLGKSNGCSQGKGGSMHMYT
--KGFYGGNGIVGAQCPTGAGIAFALKYKG------KDNVALALYGDGAANQGQLFEAFN
MAKIWDLPVIFVCENNHFGMGTSSARATRG-EYYQRGD--FVPGFKVDGMNVVAVREATR
YAADHCRS-GKGPIIMEMDTYRYVGHSMSDPGTTYRTRDDINEVRNTRDPITKVKAWLIS
HELATEAEVKTIEKEVRKEMDEATQLAKAGPVPD-IKEAFADVH--YDNVA----VR---
---------
>ParvMONO
------------------------------------------------------------
------------------------------------------------------------
-------------------------------------------------------VPHLF
HALPEELQPKPE-AVTTTADELMGLYNQMQTIRRIEVASDQLYKQRLIRGFLHLCNGQEA
VYAGMEAALDPQDPVISAYRVHGLQYVR--GDTAESILSELIGKATGCSKGKGGSMHMYH
VEKQFYGGNGIVGAQVPIGAGMAFAQKYLE------TGKVSASFYGDGASNQGQVFEAFN
MAKLWNLPSIFVIENNLYGMGTSAERSSANTKYYTRGSAHNIPGIKVDGMHALGVKQAFE
WSRNYVLE--HGPIVMEIETYRYAGHSMSDPGISYRSKSEVKNVQVTKDPIQRVKRMLVE
NSVATEAELKKLDKEIRARVTKAVEFAKEAPWPA-RDELYTEIL--VED-----------
---------
