# Supplementary material for: Expansion of the molecular and morphological diversity of Acanthamoebidae (Centramoebida, Amoebozoa) and identification of a novel life cycle type within the group
Source: Biol Direct. 2016 Dec 28;11:69. doi: 10.1186/s13062-016-0171-0 (PMC5192571; doi:10.1186/s13062-016-0171-0)
Supplement: Additional file 3: — Bordor.325.Cent40.tgz. Phylogenomic alignment files and single gene trees for each gene included in the phylogeomic supermatrix. (TGZ 8396 kb) [file 13062_2016_171_MOESM3_ESM.tgz › Bordor.325.Cent40/unmasked-alignments/mat.faa]

>AcanGEN
------------------------------------TFLFTSECVSEGHPDKLCDQVSDA
ILDACLANDPYSKVACETASKTGMVMVFGEITTKSS-FDYQKVIRETVKRIGFTDSSIGF
DYKTCNILVAIEQQSPDIAQGVHV---GR-SDDDLGAGDQGHMFGYATNETPEFMPMTHV
LATRLCQRMTEVRNNSILSWMRPDAKTQVTVEY-RN-ENGTLIPLRVHTVVISVQHSEDV
TNEEIRKGLMEEVIKPSIPAHLLDAETIFHLNPSGRFVIGGPQGDAGLTGRKIIIDTYGG
WGAHGGGAFSGKDPSKVDRSAAYAARWIAKSLVAAGLANRALVQVSYAIGVSHPLSVFVD
SYGTAQGGRTDEDLLAIIKSNFDLRPGKIINDLQLRRPIYEKTAYHGHFGR-ND------
--------PDFLWEAPKKLNF-------------
>Coprcine
----VHA------------------------ALAPGHFLFTSESVGEGHPDKICDQVSDA
ILDACLAEDPWSKVACETASKTGMIMVFGEITTKAK-LDYQKVIRETIKKIGYDDSSKGF
DYKTCNILVAIEQQSPDIAQGLDH---G--SLENHGAGDQGIMFGYATDETEEYMPLTIV
LAHKLNKAMADARRSGELGWLRPDSKTQVTIEY-KK-EGGATIPLRVDTVVISTQHAEEI
TTEELRKEIHEKIIKRVIPANLLDDRTIYHIQPSGRFVIGGPQGDAGLTGRKIIVDTYGG
WGAHGGGAFSGKDFSKVDRSAAYTARWIAKSLVAAGLARRILVQLSYAIGVAEPLSVYVD
TYGTGK--KTDAELVEIINKNWDLRPGVIVKELSLQKPQYLQTASYGHFGN---------
--------PDYSWEKPKQLKL-------------
>Coprprot
----------------------------------LETFYFTSECVTEGHPDKLCDQVSDA
VLDACLTLDPMAKVACETSTKTGMVMIFGEITTTGH-PDYANAIRNAVKDIGFDNGDKGF
DYKSCNVMVCIEEQSPDIAGGVHV---GR-SDEDLGAGDQGHMFGYATNETPELMPLTHS
LATKLAQKISECRNNGTCAWLRPDAKTQVTVEY-KN-INGNAVPQRVHTIVISAQHDDGL
DNEFIRKELKEKIIIPTIPAQYLDDNVIYHLNPSGRFVIGGPQGDAGTTGRKIIVDTYGG
WGAHGGGAFSGKDPTKVDRSAAYACRWIAKSLVAAGLADRCLVQVSYSIGIAEPMSLFVN
SYGTGK--KSDAELLAIVKKNFDLRPGMIIRDLQLRRPIYRKTASFGHFGR-ED------
--------PDFLWEVPKTLEL-------------
>DictDisc
----------------------------------MSSYLFTSESVTEGHPDKICDQVSDA
VLDACLAQDPLSKVACETATKTGMVMILGEITTKAN-VDYQKVVREAVKKIGYDDSSKGF
DYKTCNVLVAIEQQSPDIAQGVHI---GKVNPEDIGAGDQGHMFGYATNETPTLMPLTHF
LASELVNKLTELRHNGTLAWARPDAKTQVTVEY-KK-EGHKITPVRVHTIVISTQHDEKV
TNEQIRADLKELVIKAVVPAQYLDDNTIYHLNPSGRFVIGGPMGDSGLTGRKIIIDSYGG
WGAHGGGAFSGKDATKVDRSGAYAARWIAKSLVAAGLADRCLVQVSYSIGVAKPLSVFVD
TYGTGK--KTDAEILAIIDNNFDLRPGCLMRDLQLTRPIFQKTASGGHFGR-ND------
--------PDFTWETVKELKM-------------
>Entahist
---------------------------------MAKRFFFTSESVSGGHPDKMCDQISDA
ILDACLAQDPKSHVACETATKTGLILVLGEITTNAV-IDIPKIVRGVVKSIGYDDTNKGF
DYQTCSVLSCVEQQSQDIAKGVHV---EK-KEEDIGAGDQGIMFGYATDESKEMMPLTHV
LSTKLILRLQECREKGILPWLRPDSKSQVTLEY-EE-VEGHLKPIRVHTIVISTQHADNV
SNEEIAKGLEEEVTQKVIPKELMDDKMLRYYNPSGRFVIGGPMGDAGLTGRKIIVDTYGG
WGAHGGGAFSGKDSSKVDRSGAYCARWIAKSLVHAGLCHRVLVQLSYAIGVSHPLSINVN
TYGTGI--CDESILVDIVNKNFDMRPGMIIKELGLTRPIFQKTAVGGHFGR-ND------
--------PDFKWEFPKELEIPAELKPKLLKNEP
>Filanola
-----------------------------------TTFLFTSECVSEGHPDKICDQVSDA
VLDACLREDPDSKVACETATKTGMVMVLGEITTKAK-LDYQKIIRGTVQRIGFDDSSKGF
DYKTCNVLVAIEQQSPDIAQSVXV---GK-NPEDIGAGDQGHMFGYATDETEELMPLTHV
LATKLVQKLSEARNNGTLPWLRPDAKTQVTVEY-RK-EGGQTIPVRVHTVVISTQHAESV
SNDELRKGLMEHIIKPTIPAKYLDDNTVYHLNPSGRFVIGGPQGDAGVTGRKIIIDTYGG
WGAHGGGAFSGKDPSKVDRSGAYAGRWIAKSLVAAGLCHRCLVQVSYAIGVAQPLSIFVD
TXGTGK--KSDAEILEIVKSNFDLRPGILIRDLKLKRPIYEKTAYFGHFGR-ND------
--------PDFTWEQPKQLKF-------------
>FontBI
----------------------------------TERFLFTSESVGEGHPDKICDQISDA
IVDACLAEDKFSKVACETAAKTGMIMVLGEITTKAK-LDYQQIIRDTIKRIGYDDSSKGF
DYKTCNVLVAIEQQSPDIAQGVHV---NR-SIEDTGAGDQGIMFGYATDETPELMPLTIV
LAHKLNAKLAECRRDGSLGWLRPDTKTQVTIEY-EQSANGTLTPLRIHNVVISTQHAPGI
SLDEQIKLLKEKVCDVVLPKDLVNEDTVYHLQRSGQFIIGGPQGDAGVTGRKIIVDSYGG
WGAHGGGAFSGKDWTKVDRSGAYAARWVAKSLVAAGLAKRCLVQLSYVIGVAAPLSIHVD
TYGSGT--KPNAEILEIINKNFDLRPGKIVAELDLARPIYSPTACYGHFGR---------
--------DEFPWEQVKKLEF-------------
>HomoSapi
MNGPV-----------------DGLC---DHSLSEGVFMFTSESVGEGHPDKICDQISDA
VLDAHLKQDPNAKVACETVCKTGMVLLCGEITSMAM-VDYQRVVRDTIKHIGYDDSAKGF
DFKTCNVLVALEQQSPDIAQCVHL---DR-NEEDVGAGDQGLMFGYATDETEECMPLTII
LAHKLNARMADLRRSGLLPWLRPDSKTQVTVQY-MQ-DNGAVIPVRIHTIVISVQHNEDI
TLEEMRRALKEQVIRAVVPAKYLDEDTVYHLQPSGRFVIGGPQGDAGVTGRKIIVDTYGG
WGAHGGGAFSGKDYTKVDRSAAYAARWVAKSLVKAGLCRRVLVQVSYAIGVAEPLSISIF
TYGTSQ--KTERELLDVVHKNFDLRPGVIVRDLDLKKPIYQKTACYGHFGR---------
--------SEFPWEVPRKLVF-------------
>Monobrev
MPTLVHEAQHTEPETETKDFDLDGWAASFDLIIMSETFLFTSESVGEGHPDKICDQVSDA
VLDACLKQDPNSRVACETASKTGMIMVFGEITSNAV-IDYQKVIRGAIKDIGYDSSDKGF
DYKTCNVLVAIEQQSVDISQGVDKDGRGK-TEENIGAGDQGIMFGYATDETPECMPLTCV
LAHKLNHQLAVCRRDGTLPWARPDTKTQVTIEY-EL-KDGATIPKRVHTIVISTQHSEDV
TNEQLRKDLREKVINVVVPAELMDDKTVFHLQPSGRFVIGGPQGDAGLTGRKIIVDTYGG
WGAHGGGAFSGKDYSKVDRSAAYAARWVAKSLVKAGLVKRVLVQVSYAIGVAEPISLFVD
DYGTGS--KSKEELLEIVKNNFDLRPGVIVRDLDMRKPIFYETAKYGHFGR---------
--------DQFTWEQAKELKY-------------
>PCBtrin
--------------------------------MSSKPFLFTSEAVNVGHPDKMCDQISDA
VLDACLKDDPHSKVACETATKTGMVMVLGEITTQSK-IDYQKVIRDCVQRIGYDDPKKGF
DYKSCNVLVAIEQQSPDIAQGVHV---NK-KEEEIGAGDQGIMFGYATDECPELMPLTLV
LAQKLCRRLTEVRENGECPWLGPDCKTQVTIEY-KN-EKGRMVPLRVHTIVVSTQHAEEA
TNEFMDKEIRDRVIAKVIPEQYITPETIFHINPSGRFVIGGPQGDAGLTGRKIIIDTYGG
WGAHGGGAFSGKDPTKVDRSAAYMCRWIAKSLVAAGVCKRCLVQLSYAIGVAKPLSVFVD
TYGTAE--KSDDEVLEIIKNNFDLRVGCLIRELNLKRPIYEKTARYGHFGH-SD------
--------PDFTWEQPKTLKL-------------
>Polypall
-----------------------------------NTVLFTSESVTEGHPDKICDQVSDA
VLDACLAQDPASKVACETCAKTGLIMVFGEITTKAV-IDYQKVVRETIKKIGFDDSSKGF
DYKTCNVLVAIEQQSPDIAQGVHV---DK-NPEDIGAGDQGHMFGYATNETPELMPLTHY
LASELVTKLTELRKNGTLPWARPDAKTQVTVEY-LK-DGGRMIPQRVHTIVISTQHDENV
TNEQIRADLKEKVINAVIPAKYLDDATIYHLNPSGRFVIGGPMGDAGLTGRKIIIDSYGG
WGAHGGGAFSGKDPSKVDRSGAYAARWIAKSLISAGLADRCLVQVSYAIGVAKPLSVHVD
TYGTGK--KSDTEILQIVLNNFDLRPGVLTRDLQLLRPVYHKTASGGHFGR-ND------
--------PDFTWETPKVLKF-------------
>Sexangul
----------------------------------IGKFLFTSESVTAGHPDKLCDQVSDA
VLDACLAQDPLSKVACETASKTGMVMVLGEITTKAN-LDYQKIIRGTVKNIGFDDSSKSF
DYKTCNVVVAIEQQSPDIAQGVHE---GR-SDLDVGAGDQGHMFGYATNETEELMPLTHL
LASRLVERITDARNSGEIEWLLPDAKTQVTVEY-KI-DNGEVTPVRVHTVLISTQHKEHV
DNETIRKVLIEQIVKKVVPPKYLDDNTIYHMNPSGRFVIGGPQGDAGLTGRKIIIDTYGG
WGAHGGGAFSGKDPTKVDRSAAYAARWVAKSLVAAGLCSRALVQVAYAIGVAKPLSVFVD
SYGTVKNGKTDADLLEIINKNFDLRPGALIRDLDLLKPRYYNTAVGGHFGH-ESKKVTAE
VQGKKVTFESFPWEVSKKLAM-------------
>Sterramo
----------------------------------------------------MADQVSDA
VLDECLRQDPHSKVACETATKTGMVMVFGEITTSAV-VDYQKTIRRVVNRIGFNDSSLGF
DSKTCNVLVALEQQSPDIAQGVHV---GK-SMEDVGAGDQGLMFGYATDETPEMMPLTHV
LATRLCKRMTEVRNNGTCPWMRPDAKTQVTVEY-KN-KGGEITPVRVHTVVISVQHSEDV
TNEEIRSDLKNHVIDYAIPKELLDSDTLYHLNPSGRFVIGGPMGDAGLTGRKIIIDTYGG
WGAHGGGAFSGKDPTKVDRSAAYAARWVAKSLVAAHLCKRCLVQVSYAIGVAEPISIYVD
SYGTVQNGKTDEYLLRVINENFDLRPGVIIRELDLLRPIYEKTAYHGHFGR-DD------
--------PDFTWEQPKKLVL-------------
>Thectrah
--------------------------------------------------DKICDQVSDA
VLDACLADDPTSMVACETLSKTGLIMVAGEITTKSK-VDYQKVIRDTVRRIGYDHSDKGF
DATTCNVLVAIEEQSPDIAQGVHV---NR-APEDIGAGDQGIMFGYATDETPELMPLTLV
LSHKIVAKMSELRNNGTLAWLRPDCKSQVTVEY-KD-VDGAMVPQRVHTVVISTQHSEDV
SNDEIRERLTEDVIKAVVPAEFLDDNTIYHLQPSGRFVIGGPMGDAGLTGRKIIVDTYGG
WGAHGGGAFSGKDPSKVDRSAAYAARWVAKSLVAAGLVKRCLIQVSYAIGVVQPLSLHIE
TYGTAT--KSNEELIEIINNNFDLRPGCIIRDLELTRPRFSKTAAFGHFGRTDD------
--------PDFTWEIPRELKF-------------
>VannDIVA
-----------------------------------TSFLFSSECVSEGHPDKICDQVSDA
VLDACLAQDPNAKVACETCAKTGMIMVFGEITTTAV-IDYQKVVRDAVKEIGYDSSEKGF
DYKTCNVLVAIEQQSPDIAQGVHV---GR-ADEDVGAGDQGIMFGYATDETEEFMPLSHR
LACKLCERLSEVRNDGTLAWLRPDAKSQVTVEY-ERLADGAIRPRRVHTVVLSTQHDETI
TTERLREQLLEEVVRKVLPADMVDDDTIFHMQPAGRFVVGGPQGDAGLTGRKIIVDTYGG
WGAHGGGCFSGKDPTKVDRSAAYASRWIAKSVVAAGLCKRCLVQVSYAIGVAKPLSVFIE
TYGTGT--RPDAEILEIINRNFDLRPGMLMRTLDLRRPIYKKTAVFGHFGR-NE------
--------PEFTWEAPKKLDM-------------
>Pessonel
----------------------------------IQTFLFTSEAVSGGHPDKLCDQVSDA
VLDACLAQDNKSKVACETATKTGMVMILGEITTKAQ-IDYQEVIREAVRKIGFTDSSHSF
DANTCNVLVAIEQQSPEIAQGVHE---GR-DLLDVGAGDQGHMFGYATDETPELMPLTLM
LSQKLVKALQEQRESKKLEWLLPDNKTQVTIEY-KK-EGGAVVPQRVHTVLISTQHTPDV
TNDVIRAELK-KLILATIPAKYIDDNTIFHLNPSGRFVQGGPKGDAGVTGRKIIVDTYGG
WGAHGGGAFSGKDPTKVDRSAAYAARWVAKSVVAAGLARRCLFQVAYAIGVAKPLSIYID
TYGTATDGRTDADVLAIVEKNFDLRPGAIIRDLDLLRPIYANTAVGGHFGR-TE------
--------DWCTWEKPKKL---------------
>MayoBSH0
------------------------------------SFLFTSECVSEGHPDKICDQISDA
VLDACLAQDPNSKVACETSVKTGLVLIFGEITSQAH-LDYQQIARRTVKRIGFDHSDKGF
DFKTCNVMTAVEQQSPEIAGAVHL---NK-STEEMGAGDQGIMFGYATDETPEMMPLTHV
LASKLCSRLSEVRNNGPCKWLRPDAKTQVTVEY-KR-TGGKLTPVRVHTVVISTQHDPTI
AQKDIVAQLKEHVIKAVIPAEYLDDNTIYHLNPSGSFVIGGPMGDAGLTGRKIIVDTYGG
WGAHGGGAFSGKDPSKVDRSAAYAARWIAKSVVAAGLCTRCLVQISYAIGVAEPLSVFVD
TYGTGD----DAQIDAVIAKNFDLRPGIILQELDLRRPIYEKTAYFGHFGR-DD------
--------PDFTWEQPKKLTL-------------
>TricAmI7
----------------------------------LETFFFTSECVTEGHPDKMCDQISDA
VLDACLAADPLAKVACETATKTGMVIVFGEITTASV-LDYQKIVRDAVKQIGFDDSAKGF
DYKTCNVLVAVEQQSPDIAQGVHV---NR-DNEDMGAGDQGHMFGYACDETPEAMPLTHS
LCTKLCERLTIVRKDGTLPWLRPDAKTQVTVEY-KN-INGVPTPQRVHTIVISTQHSEDV
TNEQXRAALMEQVIKPTIPKKFWSEDIIFHLNPSGRFVIGGPMGDAGLTGRKIIIDTYGG
WGAHGGGAFSGKDPSKVDRSAAYAARWIAKSLVKAELCRRCLVQVSYAIGIAKPLSIFVD
SYGTGK--KTDAELLEIINKNFDLRPGVILKELKLRRPIYQKTASYGHXGR-ED------
--------PDFTWEQPKKLNF-------------
>Neopaest
------------------------------------SYLFTSECVTPGHPDKMCDQVSDS
VLDAALRVDPHAKVACECATTTGCVFILGEICCNGL-IDYQKVARAAIADIGFDNSEKGF
DHKTCSVIVSVGEQSPEIADSVHG-HRSK-APEEIGAGDQGHMFGYATDESEELMPLTHV
LSTRLCSRLVECREKKIIDWLRPDAKTQVTIEY-KHSEEGKCLPQRVHTIVVSTQHNPGI
SHEEIVKTVKEEVINKVIPAELLNDETVYHINPSGSFVVGGPMGDAGLTGRKIIIDTYGG
WGAHGGGAFSGKDPTKVDRSGAYAARWVAKSLVAAGLCHRVLVQVSYAIGVAKPLSVFVN
SYGSVKNGKTDSDLLDIVNKNFDLRPGIVLRDLDLLRPIYAKTAAFGHFGR-TD------
--------PDFTWEKPKELKL-------------
>Paraatla
-----------------------------------TSYLFTSECVTPGHPDKLCDQVSDA
VLDAALEVDSHAKVACECATTTGCVFIIGEITCKGM-VDYQIVARKAIEKIGFDHCDKGF
DHKTCSIMVSVAEQSPEIAESVHG-NRSK-SPENIGAGDQGHMFGYATDESKELMPLTHV
YATRLCMRLVECREKEILPWLRPDAKTQVTIEY-HTDPSGKLLPTRVHTLVISTQHEPQL
THAEIEEGLMKQVIANVIPEEMRKD-TIYHLNPSGSFVVGGPMGDAGLTGRKIIIDTYGG
WGAHGGGAFSGKDPTKVDRSAAYAARWVAKSLVAAGLCHRCLVQVSYAIGVAHPLSIFVN
SYGSVLGGRTDDDLLEIVKKNFDLRPGIILRDLDLLRPIYHKTAAFGHFGR-DD------
--------PDFTWEKPKKLEI-------------
>VexiDIVA
-----------------------------------NSFHFTSECVSEGHPDKMADQISDA
VLDACLKQDPQSKVACETATKTGMVMIFGEITTKAV-INYPEVVRAAVKSIGFDDSAKGF
DYKTCNVLVAVEQQSPEIAQAVHV---NK-QQEDVGAGDQGHMFGYATDETEERMPLTHV
LATKLVERLTNLRKDGTLAWLRPDAKTQVTVEY-KR-TGGVITPVRVNTIVISTQHSPDV
SLAEIQSALRDQVIAHVVPEKLLDKDTVFHLNPSGRFVIGGPMGDAGLTGRKIIIDTYGG
WGAHGGGAFSGKDPTKVDRSAAYASRWIAKSIVDAKLAKRVLVQVSYAIGVAHPTSIHVD
TYGTAIN-CTDSEILEVVKANFDLRPGMIIKELNLLRPIYHKTASYGHFGR-SD------
--------PDFSWEQSKTLDL-------------
>Endozona
----------------------------------MAHFLFTSECVSEGHPDKLCDQVSDA
VLDACLKDDPDSKVACETASKTGMVMVFGEITTKSN-LDLQKIVRGTVQRIGFDDSAKGF
DYKTCNVLVALEQQSPDIAQGVHI---GK-AAEEIGAGDQGHMFGYATDETKEFMPLTHV
LATDLIVKLSELRNNGTLAWLRPDAKTQVTVEY-KH-EGGATVPLRVHTVVISTQHSDDV
SNDVIRRELLEQVIKRVIPASLLDDKTIFHLNPSGRFVIGGPQGDSGLTGRKIIIDTYGG
WGAHGGGAFSGKDPSKVDRSGAYAARWIAKSLIAAGLARRVLVQVSYAIGVAEPLSIYLD
TYGTGK--KSDEELLTIVKSNFDLRPGMIIKELRLKRPIYEKTAYFGHFGR-ND------
--------PDFTWETVKPLKF-------------
>StygNOMA
-----------------------------------TTFHFTSECVSEGHPDKLCDQVSDA
VLDACLAQDPDSKVACETCSKTGLVMVFGEITSRAV-LDYQKIIRNTVKRIGFDDSSKGF
DYKTCNVMVAIEQQSPDIAQGVHV---GK-AAEDVGAGDQGLMFGYATDETEEMMPLTHV
LSTRLCKTMTELRNNGGLPWLRPDIKTQVTVEY-EK-DGGRVIPKRVHTVVISAQHSEDV
SNETIRAELLNKVIKASIPEKYLDAETIYHLNPSGRFVIGGPMGDAGLTGRKIIIDTYGG
WGAHGGGAFSGKDPTKVDRSAAYACRWIAKSLVAAGLCHRVIVQVSYAIGVAHPLSVFVD
TYGTGK--YPDTQILEVIKKNFDLRPGCIIRDLKLKRPVFEKTAYHGHFGR-ND------
--------PDFTWEHPKELDL-------------
>Cochminu
------------------------------------------------------------
------------------------------------------------------------
------------------------------------------------------------
------------------------------------------------------------
--------------------------------------------------KKIIIDTYGG
WGAHGGGAFSGKDPTKVDRSAAYAARWVAKSIVASKLARRVLVQVSYSIGIAQPLSLFID
TYGTGT--K---------------------------------------------------
----------------------------------
>Ovaldese
------------------------------------------------------------
-----------------------------------------------IKRIGFDDSSKGF
DYKTCNVLVAIEQQSPDIAQGVHE---AR-PIEEIGAGDQGHMFGYATDETAEMMPLTHV
LATNLCARLSECRNKGILPWLRPDAKTQVTVEY-KK-KG---------------------
---------------------------------------------------------Y--
------------------------------------------------------------
------------------------------------------------------------
----------------------------------
>Nolaaber
------------------------------------------------------------
------------------------------------------------------------
------------------------------------------------------------
------------------------------------------------------------
------------------------------------------------------------
------------------------------------------------------------
----------DKEILDLVKANFDLRPGVIMRDLKLRRPIYEKTAYFGHFGR-SD------
--------PDFTWEQPKIIKF-------------
>Vannrobu
--------------------------------------LFTSECVSEGHPDKICDQVSDA
VLDACLKQDPDSKVACETCAKTGMIMVFGEITTNAN-LDYQSIVRNTVKRIGYDDSSKGF
DYKTCNILVAVEKQSPDIAQAVHI---NK-DLENIGAGDQGLMFGYATNETPEYMPLTQV
LATKLVQRLSEVRNNGVMPCLRPDAKTQVTVDYIQN-PDNSITPTRVHTVVISTQHDESV
TNDQLQAQLKEHVVDHVIPENLRDDNTIYHLQPSGKFLIGGPQGDAGLTGRKIIVDTYGG
WGAHGGGCFSGKDPTKVDRSGAYAARWIAKSLCAAELCQRCLVQVSYAIGVAKPLSIFID
TFGTGK--VPNATLLDIVNRNFDLRPGVLTKALSLNRPIYEKTAYFGHFGR-DD------
--------ADFTWETPKKLDL-------------
>Luaphula
------------------------------------TFLFTSECVSEGHPDKLCDQVSDA
VLDACLAEDPDSKVACETASKTGMVMVFGEITTKAH-VNYQEVIRRTVKRIGFTDSSIGF
DYKTCNILVAVEQQSPDIAQGVHI---GK-ADEDIGAGDQGLMFGYASNETEELMPLTTV
LATKLCSTMTKVRNNGECSWMRPDAKTQVTVEY-KK-TGGSLVAVRVHTVVISVQHSEDV
DNDKIRADLQKYVIIPTIPANLLDENTVYHLNPSGRFVIGGPQGDAGLTGRKIIVDTYGG
WGAHGGGAFSGKDPSKVDRSAAYAARWVAKSLVAANLAERVIVQVAYAIGVAHPLSLFVD
TYGTAKDGRTDEEILEIIKKNFDLRPGMIIRELQLKRPIYEKTAYHGHFGR-ND------
--------PDFLWEVPKKLTL-------------
>Protarac
----------------------------------MASFMFTSECVSEGHPDKLCDQVSDA
VLDACLAEDPHSKVACETASKTGMVMVFGEITTKAKNLDYQAIVRNTVKRIGFTDSSIGF
DYKTCNVLVALEQQSPDIAQGVHI---GK-ADEDIGAGDQGLMFGYATNETEELMPLTSV
LATKLCQQMTLVRNNGDCPWMRPDAKTQVTVEY-KK-DGGSLVPLRVHTVVISVQHNEGI
SNDQIRADLQKFVIKPTIPEKYLDDKTIYHLNPSGRFVIGGPQGDAGLTGRKIIVDTYGG
WGAHGGGAFSGKDPSKVDRSAAYAARWVAKSLVAAGLAERCIVQVAYAIGVSHPLSLFVD
TYGTAKDGRTDEDILAIIKKNFDLRPGMIIKELQLKRPIYEKTAYHGHFGR-ND------
--------PDFTWEQPKKLEL-------------
>Protbohe
------------------------------------------------------------
------------------------------------------------------------
------------------------------------------------------------
---KLCQRLTYCRENGILRWVRPDAKTQVTVEY-RN-DHGTVIPLRVHTVVISVQHNPDV
DNETIRRDLHEHVIRPTIPSRYLDDKTIYHLNPSGRFVIGGPQGDAGLTGRKIIVDTYGG
WGAHGGGAFSGKDPSKVDRSAAYAARWIAKSLVAEKLANRVLVQIAYAIGVAHPLSVFVD
SYGTVQGGRTDADLLRIVQDNFDLRPGMIIRELKLKRPIYQKTAYHGHFGR-ND------
--------PDFLWEQPKKL---------------
>PhysTSA
--------------------------------------LFTSESVSEGHPDKLCDQVSDA
VLDACLAQDPDSKVACETASKTGLVMIFGEITTKAV-VDYQTVVRNAVKQIGFDDSSKGF
DYKTCNVLVAIEQQSPDIAQGVHE---NR-SLEDMGAGDQGHMFGYATNETPELMPLTHV
LASKLVLKLTELRKNGTLKWLRPDAKTQVTVEY-SK-NGGFLTPKRVHTIVISTQHDENV
TNEVIRAELRDKVINAVIPANLLDDKTIYHLNPSGRFTIGGPMGDGGLTGRKIIIDTYGG
WGAHGGGAFSGKDPSKVDRSGAYAARWIAKSIVAADLAARALVQVSYAIGVAKPLSVHVD
TYGTGK--KSDAEILAIVLKNFDLRPGVLTRDLNLRRPIYQKTASGGHFGR-ND------
--------PDFTWETPKKLQL-------------
>Protpyro
------------------------------------TFLFTSECVSEGHPDKLCDQVSDA
ILDACLANDPYSKVACETASKTGMVMVFGEITTKST-FDYQKVIRDTVKRIGFTDSSIGF
DFKTCNILVAIEQQSPDIAQGVHV---GR-SDDDLGAGDQGHMFGYATNETPEFMPMTHV
LATRLCQRMTEVRNKSILSWMRPDAKTQVTVEY-RN-ENGTLIPLRVHTVVISVQHSEEV
TNDEIRKGLMEEVIKPSIPAHLLDDKTIFHLNPSGRFVIGGPQGDAGLTGRKIIIDTYGG
WGAHGGGAFSGKDPSKVDRSAAYAARWIAKSLVAAGLTNRALVQVSYAIGVSHPLSVFVE
SYGTVQGGRTDEDLLDIIKANFDLRPGKIINDLQLRRPIYEKTAYHGHFGR-ND------
--------PDFLWEQPKKLSF-------------
>PellCATA
------------------------------------AFLFTSECVSPGHPDKICDQVSDA
VLDACLAQDKNAKVACETASKTGMIMVFGEITTTAQ-VDFQAVVRQTIKEIGFDDSSKGF
DYKTCNVLVAIEKQSPDIAQGVHE---GK-TDLDIAAGDQGHMFGYASDETVELMPLTHV
LATRLTKQMTECMKNGKLAWLRPDGKTQVTVEY-LN-DKGTMKPQRVHTIVISTQHAESV
SNDEIKKGLMEHVIKPVIPPKYLDDKTIYYLNPSGRFVIGGPQGDAGLTGRKIIIDTYGG
WGAHGGGAFSGKDPSKVDRSGAYAARWIAKSLVHSKLCTRALVQVSYSIAVAKPLSIFVD
SYGTVADGKTDWDLLEVVNKHFDLRPGAIARDLDLKRPIYQKSASYGHFGR-DD------
--------KEFLWENPKTL---------------
>ClydYONA
-----------------------------------SKFLFSSECVGEGHPDKICDQVSDA
VLDECLKQDPLSKVACETCTKTGMVMVFGEITSSAH-LDYQSIVRKCIKDIGYDSSDKGF
DYKTCNVMVALEQQSPDIAQSVHL---GR-SDEDVGAGDQGLMFGYATNETEELMPLSYV
LAVALARKLSEFRRDGTLPWLRPDVKTQVTVEY-EQ-TGTTLKPVRVHTVVISTQHSPDI
TQEQLRADLRDKVIPAAIPAKYLDSDVVYHLNPSGLFVIGGPQGDAGLTGRKIIVDTYGG
WGAHGGGCFSGKDPTKVDRSAAYAARWVAKSVVHAGLAQRCMVQLSYAIGVSHPLSIHVD
TFGTGS--KSDDEILRVIKKNFDLRPGRIILDLDLRRPIYYKTASFGHFGR-RE------
--------EGFTWEVPKQLDL-------------
>GoceYONA
-----------------------------------NTILFTSECVSEGHPDKLADQVSDA
VLDACLAVDPDSKVACETATKTGMIMVFGEITTKAQ-IDYQKVIRNTVQRIGFDDSSKGF
DYKTCNILVAIEQQSPDIAQGVHI---NK-SLEEMGAGDQGHMFGYATDETEELMPLTHL
LATNLCVKITELRNNGSIPWLRPDVKTQVSVEY-KK-EGGAMIPQRVHTVVISAQHSEDV
TNEQIRADLMEKVIKATIPAKYIDDKTIYHLNPSGRFVIGGPQGDAGLTGRKIIIDTY--
------------------------------------------------------------
------------------------------------------------------------
----------------------------------
>Undascha
------------------------------------SFLFTSECVSEGHPDKICDQVSDA
VLDACLKDDPDSKVACETVAKTGMIMILGEITTTAV-IDYEGLIRKTIKRIGYDNSAKGF
DYKTCNVLIAVEKQSPDIAQAVYV---NK-DLDNIGAGDQGLMFGYATNETKEFMPLTQV
LATKLIQRLSELRNNGVLGWLRPDAKTQVTVDYVKN-EDNTITPKRVHTVVISTQHDETI
SNEDLRRQLQEQVCDFVIPAELRDSETIYHLQPSGKFLIGGPQGDAGLTGRKIIVDTYGG
WGAHGGGCFSGKDPTKVDRSGAYAARWIAKSLCAAGLCQRVLVQVSYAIGVAEPLSVALD
TFGTGK--ISNASFLEIINRNFDLRPGVLTRDLQLKRPIYEKTAYFGHFGR-DD------
--------SDFTWETPKKLDL-------------
>Thecquad
------------------------------------NFLFTSEAVSEGHPDKICDQVSDA
VLDACLAQDPESKVACETSSKTGMVLIFGEITTKAQ-LDYQKIVRGTIKRIGFDDSKKGF
DYNTFNLLVAIEQQSPEIANSVHV---NK-STEDIGAGDQGHMFGYATDETEELMPLTHV
LAQKLIIRLSEARNNNELTWLRPDAKTQVTVEY-RK-EGGKITPLRVHTIVISTQHDPDV
DNATIQKELRERIIKSAIPAHLIDEQTIYHLNPSGRFVIGGPQGDAGLTGRKIIIDSYGG
WGAHGGGAFSGKDPTKVDRSACYAARWVAKSIVASKLAQRVLFQVSYSIGIAEPLSIYVD
TYGTGV--IPDSDILELVKKNFDLRPGVIIRDLNLKRPIYEKTAYFGHFGR-ND------
--------PDFTWEQPKILK--------------
>Vermanta
------------------------------------TYLFTSECVSEGHPDKMCDQVSDA
VLDAVLAQDPLGKVACETAVKTGMVMVFGEISTTAQ-VDYQRVIRDAVKWIGFDDSSKGF
DYKTCNVLVAIEEQSVDIAQGVHV---GR-DDENVGAGDQGHMFGYATDETPQLMPLTHV
LATGLCKRLRVCRDEKILPWLRPDAKTQVTVEY-KQ-DGGRQIPQRVHTIVISAQHAEDV
TNEEIREKLRTEVIDKVIDPKLIDDKTVFHLNPSGRFVIGGPMGDAGVTGRKIIIDTYGG
WGGHGGGAFSGKDPTKVDRSAAYAARWVAKSIVAAGLAARVLVQVSYAIGVAAPISIHVD
SYGTGT--KPDREILAIVKANFDLRPGHILNELKLRRPIYRQTARFGHFGR-EE------
--------PDFTWEKVKELKF-------------
>ParvMONO
------------------------------------------------------------
-----------------------MIMVLGEISTKAH-VDYQKVIRGVIKRIGYDDSSKGF
DYKTCNILVALEEQSPDIAGGVHV---GK-DDDNVGAGDQGHMFGYATDETEECMPLTHV
LATGLTTRISVARNDGTLPWLRPDVKTQVTVEY-KD-VNGAMKPQRVHTVVISAQHAEDV
TNEEIRKALMEEVIKKVIPAKFLDDKTIYHLQPSGRFVIGGPMGDAGVTGRKIIIDTYGG
WGAHGGGAFSGKDPTKVDRSGAYAARWVAKSIVKAGLAARVLVQVSYAIGVAEPLSIHID
TYGTGT--KSDSEILAIVKKNFDLRPGVLRRELKLTRPIFERTAYGGHFGR-RE------
----------------------------------
