# Supplementary material for: Expansion of the molecular and morphological diversity of Acanthamoebidae (Centramoebida, Amoebozoa) and identification of a novel life cycle type within the group
Source: Biol Direct. 2016 Dec 28;11:69. doi: 10.1186/s13062-016-0171-0 (PMC5192571; doi:10.1186/s13062-016-0171-0)
Supplement: Additional file 3: — Bordor.325.Cent40.tgz. Phylogenomic alignment files and single gene trees for each gene included in the phylogeomic supermatrix. (TGZ 8396 kb) [file 13062_2016_171_MOESM3_ESM.tgz › Bordor.325.Cent40/unmasked-alignments/rpl19.faa]

>AcanGEN
-------------------------------MVSLKLQKRLAASVMKCGQKKIWLDPNEV
SEISMANSRQAVRKLVKDGYIIRKPPVMHSRARVRKNLLAKRKGRHMGVGKRRGTRNARM
PEKVIWIRRMRVLRRLLRKYREAKKIDKHLYHELYMKVKGNVFKNKRVLMEYIWKAKAQK
IKDKAEQEQGELRRQKNRQMRERRAKRL--------------------------------
------------
>Coprcine
-------------------------------MVNLRSQKRLAAAVSGAGKRKIWLDPAEQ
AEIGNANSRTHVKKLIKDGRIIVKPTVIHSRARTRANLASKRKGRHTGTGKRKGTADARF
PAKVQWMRRQRVLRRLLRKYREAGKIDKHLYHVLYQKAKGNVFKNKRVLMEYIHKAKAEK
TRTKILADQMEARRLKNKAIRERRAARLAEKRQGITAVEQEDAQE---------------
------------
>Coprprot
---------------------------------SLKLQKRLAASVLKCGKGKVWLDPNEI
SEISMANSRQNVRKLIKDGFVIRKPVTIHSRSRVRDRNLAKRKGRHTGTGKRRGTKEART
PSKMLWIRRIRVLRRLLKKYRAQKKIDKHLYHELYLKAKGNVFKNKRVLQEHIFKAKAEK
IRVKSIEDQASAHRLRNKAARQRRI-----------------------------------
------------
>DictDisc
-------------------------------MVSLKLQKRLAASILKCGKGRVWIDPNEI
ADVAMANSRDNVRRLIATGFIMRKPVVVHSRSRAREHNAAKRLGRHRGAGNRLGTREARL
PSKILWIRRIRVLRRLLKKYREAKKIDKHSYRELYLKAKGNVFKNKRTLIEYIVKSKTEK
LREKLIQDQAQARRNKNKSIKDRRAAK---------------------------------
------------
>Entahist
-------------------------------MVSLKLQKRLAASVLKCGNRKVWLDPNET
PEISLANSRKAIRKLIKDRLIIKKPAAMHSRARVVERKQAKILGRHTGHGKRKGTKNART
PQKTLWIIRMRVLRRLLLKYRTTGKIDKHMYHDFYLKVKGNQYKNKKALMESIFKALEEK
---KLLAKASVQVTKKSTFITEKKPVVAEEPKKVVEKKEEKKSKAGKK---TAKK-----
------------
>FontBI
-------------------------------MVSLKLQKRLAASVLEVGKRKVWLDPSEI
STISEANSRAKVRGLIKSGLITKNNTVGQSRARTRARLDAKRRGRHAGFGKRKGTAKARM
PEKVIWMRRMRVLRRLLHKYREAKKIDKHMHHDLYMKAKGNTFRNKRVLMEYIFKVKAEQ
TRNRLIAEQAEARRVKNRALRERRNAKKAE------------------------------
------------
>HomoSapi
------------------ALSLAAAAA----MSMLRLQKRLASSVLRCGKKKVWLDPNET
NEIANANSRQQIRKLIKDGLIIRKPVTVHSRARCRKNTLARRKGRHMGIGKRKGTANARM
PEKVTWMRRMRILRRLLRRYRESKKIDRHMYHSLYLKVKGNVFKNKRILMEHIHKLKADK
ARKKLLADQAEARRSKTKEARKRREER---------------------------------
------------
>Monobrev
MALHRNPGLLTWLFHSVRFLSYVVRSVDCDNMVVLRLQKRLAASVLKCGKRKIWLDPNET
QDISHANSRQQVKKLIADGYIIRQPQVVHSRSRALRHAAAVRKGRHTGHGKRKGTANARM
PVKVLWMRRQRVLRRLLRKYRATKKIDNHLYHELYMRSKGNVFKNKRVLMEYIHKRKAED
SRKKLLSDQAEARRQRVRAARERRADRVQKRQQELISEAVNAEKK---------------
-----------K
>PCBtrin
-------------------------------MVSLKLQKRLAAAVLKCGERKIWLDPNES
GDIAQANSRQNIRRLVKNGLIIKKPQVVHSRDRVRRRMAAKKLGRHMGTGKRKGTANARM
PTKVIWMRRLRVLRHLLKKYREAKKIDRHLYRELYMKAKGNGFKNKRVLVEYIHKAKAEK
IREKTLEEQTAAARTKAKAHRERRSARAAARKEA-------HATGEDVSVAVKAAVKNLH
VSSTTTAKKSKK
>Polypall
-------------------------------MVSLRLQKRLAASILKCGKGRVWIDPNEI
SEVSMANSRDNIRKLVKNGFIIRKPVVVHSRSRAREHNAAKALGRHRGMGNRLGTREARL
PSKVLWVRRIRVLRRLLKKYREAKKIDRHAYRELYLKAKGNIFKNKRTLIEYIVKSKTEK
LREKQINDQAEARRLKNRNLKERRTAKSLAKD----------------------------
------------
>Sexangul
-------------------------------MVSLKMQKRLAASVLKCGKKKVWLDPNEI
RTFQAANSRANIRRLHKDGLIIKKPNVMHSRFRARRRALAKSKGRHKGLGKRLGTRNARL
PTKSVWMERLRVLRRLLKKYRSVGKIDRHLYRELYLRAKGNTFKNKRVLIEHIHKEKADK
VRAMALAEQAEARRAK--------------------------------------------
------------
>Sterramo
-------------------------------MVSLKLQKRLAASVMKCGKRKIWLDPNEA
NEISMANSRQAIRKLVKDGFVIRKPPKIHSRARVRRRKEAKRKGRHTGFGCRKGTRNARM
PQKIIWMRRMRVLRRLLRKYREAKKIDKHLYHELYMKVKGNVFKNKRVLMEHIFRAKAEQ
LRLKAEKEEGELRRLKNRQLRERRAKRVDERRQALMGPAPTETA----------------
------------
>Thectrah
------------------------------------------------------------
------------------------------------------------------------
----------------------------HRYHKLYLQSKGNVYKNKRVLIEHIHYEKAEA
ARSKALAQAAEAHKNKVRAAKARRAERKAAKAQAAREAYDRQ------------------
------------
>VannDIVA
-------------------------------MVSLKMQKRLAASVLNCGKRKVWIDPNET
DDVSLANSRNDIRRLVKDGLVLKKPDTVHSRSRTRRRLDAKRLGRHTGPGKRRGTADARM
PAKVLWVRRQRVLRRLLKKYREQNKIDRHTYHEFYLKSKGNVYKNKRVLIEAIHKQKNER
TRQLALDEQAEARRAKNKIIRQKR------------------------------------
------------
>Pessonel
-------------------------------MVSLKLQKRLAASVMKCGRNKVWLDPNEI
NDIDLAKSRAAVRKLYKDGFVLRKPTKIHSRARARRHTEAKRKGRHQGTGKRRGTRNARF
PAKLHWVRRIRVLRRLLKKYRDSKKIDKHMYHELYLKAKGNVFKNKRVLLEHMHRAKAEK
QRETLLAEQAAARRRKNKLKRSRVAAKK--------------------------------
------------
>MayoBSH0
-------------------------------MVSLKLQKRLAASVLSCGKRKIWLDPNEV
HDISMAHSRQNVRKLVKDGLIVRKPQTIHSRSRVRTHLDAKRKGRHTGTGRRQGTREARL
PSKVVWIRRMRVLRRMLRKYRATGKIDRHMYHELYLKTKGNTFRNKLHLMEHIHKAQAEH
KADIVVTAKAETRRENNKAKRARRSEQAKSEERL--------------------------
------------
>TricAmI7
-------------------------------MANLVMQKELAAKILKCGKKRVWLDPHEG
SEISLANSRNGIRKLVKDGFIIRKPVKTKSRARTRLRYEQKRRGRHSGPGCREGTANARM
PRKTLWKQRQRVLRRLLRKYRRQNKLDRTLYRDMYLRAKGNQFKNKKALMEHIWKTRAEM
ERKRVLEXQQAA------------------------------------------------
------------
>Neopaest
-------------------------------MVCLRLQKRLAASVLGCGRNKIWLDPNEI
NDISIANSRQNIRKLVKDGYIIKKQQTIHSRFRVNRLHEAKRKGRHTGPGKRRGTRDARL
PEKVVWMRRQRVLRRLLKKYRAASKIDRHLYHELYLRAKGNQYRNKSHLMEFIWKAKGEK
QRQEILEKQAAARRAKAKALKQKRVARKLLKVAAVGAEAVEEKKE---------------
------------
>VexiDIVA
-------------------------------MVSLRLQKRLAASVLHCGERKVWLDPNEI
DEISMANSRHNVRRLVKDGFIIRKPQVVHSRARVRKRNIAKSKGRHRGLGKRRGTREARL
SSQLVWMRRQRILRRLLKKYRARGKIDRHMYHELYLKAKGNVFKNKRVLMEYIHKAKVEQ
IRQQQLEAQAAARRARNKALRTRKAKAAEERRLARLA---QQAAGDD-------------
------------
>Endozona
-------------------------------VASLKVQKRLAASVLKCGKRKVWLDPNEV
SEISLANSRQAVRQLIKDGFVIRKPQVIHSRSRARRMHEARSKGRHSGTGKRHGKRTARA
PPHLIWLRRMRILRRLLRKYREAKKIDRHLYHDLYMKVKGNVFKNKRVLMEHIFKAKATQ
VKVKAEEEQAEARRQKNKQARNRRRGVDVPAATGKPEKA-QQAQGTKKPAAGAAQP----
------------
>StygNOMA
-------------------------------MTGLRLQKRLAASVLKCGKRKIWLDPNEV
NEISMANSRQNVRKLVKNGLLLRKPVKIHSRSRVRKLHEAKRKGRHTGTGKRRGTREARL
PQKVLWIRRMRVLRRLLRKYREAKKIDKHLYRDLYAKAKGNVFKNKRVLVEYIHKAKNDA
AREKVLADQQAARRTRNKAMRERKTNRQEEKMKALDAAAEAEAVA------AAARAKALA
AAKA-------K
>Cochminu
------------------------------------------------------------
------------------------------------TLAVTQLGRHMGPGRRKGTRNARL
PEHVIWMKRLRILRRMLKRFRDAQKIDRKLYHELYLKVK---------------------
------------------------------------------------------------
------------
>Ovaldese
------------------------------------------------------------
------------------------------------------------------------
--------------------RDGSKIDKHLYRELYMKVKGNVFKNKRVLIEYIHKAKNEQ
V-----------------------------------------------------------
------------
>Nolaaber
------------------------------------------------GRNKVWLDPNEI
SSLAMTNSRQGIRKLIKDGLIIKKPSNXVSKTRSKAMKEAKRKGRHTGTGKRRGTKNARH
PESIRWMRRVRVLRRLLVKYRAQKKIDKYLYHELYMKVKGNTFKNKRALMEYIFKAKGPR
S-----------------------------------------------------------
------------
>Vannrobu
------------------------------------------------------------
------------------------------------------------------------
-------------------------------------------------MEAIHKEKNEA
ATQKVLKDQAEARRLKNKLVRERR------------------------------------
------------
>Vexibaci
------------------------------------------------------------
------------------------------------------KGRHTGLGKRRGTREARM
PSAVLWMRRQRVLRRLLKKYRDSKKIDRHLYHELYMKAKGNVFKNKRVLIEHIHKAKAEK
IR----------------------------------------------------------
------------
>Luaphula
-------------------------------MVSLKLQKRLAASVMKCGKRKIWLDPNEI
NEISMANSRQAIRKLVKDGYVIRKPEALHSRARQRRRLIAKRKGRHSGYGKRQGSRNARM
PEKILWIRRMRVLRRLLRRYREGKKIDKHLYHELYMKVKGNVFKNKRVLMEHIFKAKAEK
LREKAEKEQGEMRRQKNRLMRERRTNRLEER-----------------------------
------------
>Protarac
-------------------------------MVSLKLQKRLAASVMKCGKRKIWLDPNEI
NEISMANSRQAIRKLVKDGYVIRKPEKMHSRARQRKRLIAKRKGRHSGYGKRQGSRNARM
PEKILWIRRMRVLRRLLRRYREAQKIDKHLYHELYMKVKGNVFKNKRVLMEHIFKAKAEK
VREKAEKEQGEQRRLKNRQMRERRTNRLEER-----------------------------
------------
>Protbohe
------------------------------------------------------------
---------------------------MHSRARHRKRLLAKRKGRHTGPGKRKGTRNARM
PEKVLWMRRMRVLRRLLRKYREAKKIDKHLYHELYMKVKGNVFKNKRVLMEHIFKAKAEK
VRETAEKEQGELRRQKNRKMRERRTNRLEER-----------------------------
------------
>PhysTSA
-------------------------------MANLRLQKRLAASVLKCGKKRVWLDPNES
SELSMANSRHNIRRLVKDGFIIRKPVAIHSRYRARQRSIAKLKGRHMGIGKRQGSRNARQ
PVKLMWMRRMRVLRRLLTRYREAKKIDRHLYRELYAKAKGNVFRNKRVLVENVFKLKAER
AKERQVADQAAARRLKNKLLNDAKAEKEAKRLRVDKGEKPEKKGDKK----TTAKAG---
------------
>Protpyro
------------------------------------------------------------
------------RKLVKDGYIMKKPQVMHSRARVRKNLLAKRKGRHMGTGKRRGTRNARM
PEKVIWIRRMRVLRRLLRKYREAKKIDKHLYHDLYMKVKGNVFKNKRVLMEYIWKAKAQK
IKDKAEQEQGELRRMKNRQMRERRQKRL--------------------------------
------------
>PellCATA
-------------------------------MQNLKSQKRIAASVLKCGKRRIWFDPNEV
SEIATANSRQSMRQLVKDGYVIKKPQKIHSRARCRKLKEAKKKGRHMGYGKRRGTKNARM
PEKLIWMRRMRVLRRLLRKYREAKKIDKHLYHELYMKV----------------------
------------------------------------------------------------
------------
>ClydYONA
-------------------------------MVSLKLQKRLATSILKCGKNKVWLDPNET
NEIELANSRKDVRRLIKDGFVIRKVPVVHSRFRARRRALAKRKGRHTGVGKRKGTKEARL
STKTLWMRRQRVLRNLLRKYRAQKKIDKHMYHELYMKSKGNMFKNKRVLIEFIHKERNEQ
KLQRKLAAQAEARRAKNKIVRARRSARAAEKLKESTAAASAARKAAL----AEKRA----
------------
>GoceYONA
-------------------------------MVSLKLQKRLASSVLGCGKRKVWLDPNEV
SEISMANSRQSIRQLIKDGYVIRKPQTIHSRARCRKNLEAKKKGRHQGPGKRHGVRSARM
PQNIIWMRRMRVLRRLLRKYRESKKIDKHLYHELYMKVKGNVFKNKRVLMEHIFKAKAQS
LRVKAEEEQAAQRRAKNRQLRQRRQERL--------------------------------
------------
>Undascha
-------------------------------MVSLKLQKRLAASVLDCGKRKVWLDPNEV
NDIAMANSRQDVRKLIKDGFIIQKPPTIHSRDRTRRRLAAKRLGRHTGTGKRRGTKNARM
PQKILWIRKMRVLRRLLRKYRDANKIDRHMYHDFYLRSKGNVFKNKKTLMEAIHKEKNEA
ATQKVLKDQAEARRLKNKQTRERRQQQVAKRVRAGP------------------------
------------
>Thecquad
-------------------------------MVCLRLQKRLAASVLNCGKYKVWLDPNEI
NEISMANSRHSIRKLIKDGLIFRKPVKIHSRARWRAHLAAKRKGRHTGPGKRKGCREARM
PSKILWVRRMRVLRRLLKRYREAKKIDKHLYRELYAKAKGNVFKNKRVLMEYIFKAKAER
SRDKLLLDQAEARKLKSRTSRDKKAAREEER-----------------------------
------------
>Vermanta
-------------------------------MVSLKLQKRLAASVMDCGKRKVWLDPTEV
NEISMANSRQHVRKLVKDGLVIKKPVKIHSRSRVRRRHEAKRKGRHSGFGKRKGTSEARM
PTKVLWIRRMRVLRRLLRRYRAANKVDKHMYHELYLKVKGNVFKNKRVLIEHIHTERSER
AREVLLSEQQEARRLKNRNMRERREAKNAQKLHVSSGAANKKGRIDLV---AAAKREAEA
A---------KK
>ParvMONO
--------------------------------ISLKLQKRLAANIMGCGKRKVWIDPEEV
QEIALANSRQDIRGHIKNGLIVKLPPKVQSRSRVRERTIAKRKGRHTGHGKRRGTREARL
PEKTIWIRRIRVLRRMLKSYRKTGKIDRHLYHELYNKVKGNVFKNKKQMMEHIHVTKNER
KRQAALDKIATARRQKNKIKQAKRQARQEGRAAGTYTSSSQKAGGQT----KASKRQ---
------------
