# Supplementary material for: Expansion of the molecular and morphological diversity of Acanthamoebidae (Centramoebida, Amoebozoa) and identification of a novel life cycle type within the group
Source: Biol Direct. 2016 Dec 28;11:69. doi: 10.1186/s13062-016-0171-0 (PMC5192571; doi:10.1186/s13062-016-0171-0)
Supplement: Additional file 3: — Bordor.325.Cent40.tgz. Phylogenomic alignment files and single gene trees for each gene included in the phylogeomic supermatrix. (TGZ 8396 kb) [file 13062_2016_171_MOESM3_ESM.tgz › Bordor.325.Cent40/unmasked-alignments/psmb-L.faa]

>AcanGEN
---------------------------------GTSIMAVVYKDGVVVGADSRTTTG--A
YIANRTSDKLTPVH-DKIYCCRSGSAADTQAIADYVKWFLNQHS-VELGEEP--------
----------------EVGTAANLFKQLCYANKNFIMAAIIVGGYDKHN-----------
GGSVYSIPLGGSLIKEPWAIGGSGSSYIYGYCDANYKPGMTKDEALAFVQNALSLAMSRD
GSSGGVIRTVTITADGVERKMLPGNKLPQFYE------------------------
>Coprcine
--------------------------------------------------VNRLKSGEVN
LGANRVTDKLTYVH-DRIYCCRSGSAADTQAVADVVHHHLQLIT-QMNGEAP--------
----------------SVHTAAQVFQKICYDNKDALSAGIIVAGWDKEV-----------
GPSVYNIPLGGGLFRQPWAIGGSGSTYVYGYCDATYREGWGRDETVEFVKNTLALAMSRD
GSSGGVIRMCVITENNVERLFIPGNELPRFWEGKDVLGAATKNVYPEPEVVPMAVE
>Coprprot
------------------------DWMTSEHDMGTTIIAVEFNGGVVMGADSRTSTG--N
YVANRVSDKITAIH-DKIFVCRSGSAADTQAISDFVTYYLDMHS-IELGEPP--------
----------------LVNTAANLVQQMIYQNKDNLMASMICAGWDKTL-----------
GGQVYCIPLGGVRVRQPFSIGGSGSTYIYGYCDAHFKEGMTKEEALAFVRNSLALAMARD
GSSGGVIRTVVISEGGIEREMVPGDHLPRF--------------------------
>DictDisc
--------------------MEAPEWLDNAVDLGTSIMAVEYDGGVIMGADSRTTTG--A
YIANRVTNKITPIH-ERIYCCRSGSAADTQAISDYVRYYLEMHT-SELCDEP--------
----------------DVKTAACLFQLLCYSNKNNLMAGIIVAGWDKHQ-----------
-GSVYNISLGGSMVKQPFAIGGSGSTYIYGYCDSKFKPKMTKDRCIEFVQNSLALAMFRD
GSSGGVIRLCIIDKNGVERKMIPGNNLPRFWEG-----------------------
>Entahist
--------------------MEFTHNAYQPISLGTTIIGVVYNGGVLLGADGRTSMG--S
IVVNRCKNKIRMVS-DSIGMCTAGTAAHSETIGDYVKHALRMYT-AQTGEEP--------
----------------TVLAAATSIKNIIYGNKSFLSSSVVCGGYDPVN-----------
GATLYRILQSGAMKQDDICVGGSGSTYIWGYCDAHFKKNMTFEEAKQFIVTAVSLAIYRD
GSSGGIIHTVNITAEGVQSEFITGDKVPVPQN------------------------
>Filanola
---------------------EPLEWLKTEHSMGTSIMAVEYDGGVVLGADSRTTTG--S
YIANRVSDKLTPVH-ERIYCCRSGSAADTQAISDYVKYYLDIHS-IELGELP--------
----------------ETKTAAVLFQQLCYNNKNHLQAGIIVGGWDKRN-----------
GGTVWNIPLGGSLVRQPYAIGGSGSTYVYGYCDAKYKKGMTKQECETFVISALSLAMARD
GSSGGVVRLAIIDKDGVERKMIPGDKLPR---------------------------
>FontBI
-----------------------PDF-GQAVSLGTTIMAVKFKDGVILAADSRTSSG--S
YIVNRVADKLTELYPDSIYCCRSGSAADTQAIADIIRYYLQVHA-AEHDAPP--------
----------------PVEIAANLFHKVCYSNRGMLSAGLIVAGWDKAS-----------
GGAVYNIPQGGSVHQLDISIGGSGSIFIYGYCDEFYRPDMSKEECLDFCRKAVALAISRD
GSSGGVIRTCVITEAGAERDVIP------FYE------------------------
>HomoSapi
MAATLLAARGAGPAPAWGPEAFTPDWESREVSTGTTIMAVQFDGGVVLGADSRTTTG--S
YIANRVTDKLTPIH-DRIFCCRSGSAADTQAVADAVTYQLGFHS-IELNEPP--------
----------------LVHTAASLFKEMCYRYREDLMAGIIIAGWDPQE-----------
GGQVYSVPMGGMMVRQSFAIGGSGSSYIYGYVDATYREGMTKEECLQFTANALALAMERD
GSSGGVIRLAAIAESGVERQVLLGDQIPKFAVAT----------------LPPA--
>Monobrev
------------------MEPAQPDWVTAEHLTGTTIMAVEFADGVVIGADSRTTTG--S
YVANRVTDKLTKIT-DNIYCCRSGSAADTQAIADIVRYYLDLHS-MEMDEDP--------
----------------EVHTAASVFRTFCYNNRESLMAGIICAGWDKKK-----------
GGQVYSIPLGGLLVRQPFSIGGSGSTFLYGHCDASYKENMTKDECLKFVRTALALAMSRD
GSSGGVIRTAVITEAGVEREVVLGNELPTFYEG-----------------------
>PCBtrin
-----------------------------ERSTGTTIMAITYADGVIVAGDTRATMG--G
YISQPHAEKLDKID-DRIYICRSGSAADTLALSDYCKFYMQIHK-REEGGES--------
----------------TVRAAAHVLQHLAYSNRNHISAGFILGGVDSTE-----------
GGSVYSIPVGGDIHRVPYCIHGSGSIFIYGYCEDNYKQGMSREEGIEFCRKAVSLAMNND
GSSGGMLRMVIITQDKVERLVYPSSALPN---------------------------
>Sexangul
---------------------------KQQVTTGTTCIAFIYADGVLLGADSRTTQG--R
FXGERVQSKIQQIG-ASIYLMRSGSSATTQYVGDIVRHYVEAQA-LEGLQGAPAGSPAAA
ASAAAGRGTNVCPSTVSTRLAARLFNSIVQSNGGRLQGAFVIAGVDNEAEDDDAAAGNCP
TAHIYQVPLGGGLVKAPYALAGSGFSSVNESFKSRYRPGLSEQEARALMIDTVRQAIFHD
NSSGGVVRLLYVTPEGSRAEFIDPNVEPN---------------------------
>Sterramo
------------------------------VSMGTSIMAVAFDGGVIVAADSRTTSG--A
YVANRVSDKLTPIH-DRIYCCRSGSAADTQAVADRVRYYCDMHA-VEIGELP--------
----------------EVKTAARLFHEICYWNKNYLSASIIIGGWDPVV-----------
GPSVYSVPLGGALVRQPFAIGGSGSTYIYGYCDSKYHEGMTKDECYEFVVNALSLAMARD
GSSGGVIRTVCITEEGTERKMIPNDSLPKFWEG-----------------------
>Thectrah
----------------------------------TSIMGVAFDGGVVIGADSRTTTG--S
YIANRVSDKLTQLA-DNIYCCRSGSAADTQAVAEYVKFHLAMHK-EEIGGEP--------
----------------KVSVAARVVGSMVYNNKDSLMAGIIIAGWDEVD-----------
GGSVHIVPLGGGVVKMPFAIGGSGSTYIYGWVDDNYKEGMTRDECIEFVRNGLALAMARD
GSSGGLIRMAVIDKDGVERMMIPGNELPRFFD------------------------
>VannDIVA
---------------------QVPEWMSEEHDMGTSIMAVAFEGGVVVGADSRTTTG--S
YIANRVSDKLTPVH-DRIYCCRSGSAADTQAVSDIVKYYLNAHA-MELGEAP--------
----------------RVATAASLFRDLCYNNKNSLQASIIVGGWDAQQ-----------
GGQVFCIPLGGSLVRQPFAVGGSGSTYIYGYCDSQFKEGMSKEECLKFVRNALSLAMARD
GSSGGVIRTCVIDKDGVTREMICGDELPRHYEG-----------------------
>MayoBSH0
------------------------EWMNAEHLTGTTIMAVEFEDGVVICADSRTTTG--A
YIANRVTDKLSMVH-DRIYCCRSGSAADTQAIADLVAYYLELHA-VELGEAP--------
----------------EVATAAALFQKMCYNNRDNLMASIICAGWDKRH-----------
GGSVYTIPLGGAKIRQPVAVGGSGSTYITGYIDANYKKGMTREECLQFCRNAVSLAMERD
GSSGGVIRTAVITESGVERAMVPGDKLPS---------------------------
>TricAmI7
---------------------------KNEVMLGTTIMAVEFDGGVIVGADSRTTTG--A
YIANRVTDKITRLH-DNVYCCRSGSAADTLAVADYVTYFLDMHS-VELGQVP--------
----------------LVATAAKLVQSMIYKNKDRLLAGMIIGGWDPVK-----------
GGQVFSVPLGGALVHQDYAIGGSGSTFIYGYCDANYRAGMSKEECHQFVLNAVSLAMSRD
GSSGGIIRTAIIDKNGVERRVLEGDKLPKF--------------------------
>Neopaest
-------------------QNIEADWRNAEHSMGTSIMAVEFDGGVVVAADSRTSTG--Q
YVSNRVSDKLTHVH-DRILCCRSGSAADTQYVADVVKFYLELHC-LELSERP--------
----------------SVKTAATLFKQLCYENKNYLTAGIIVGGWDPVE-----------
GGSVYSIPLGGACVRQPFAIGGSGSTYIYGYCDAHYKKGMSKEECLAFCRNALSLAMARD
GSSGGVIRSAVITESGVEREMISGDQLP----------------------------
>Paraatla
--------KMEMPGRAFSMNKLEEDWQNAEHSMGTSIMAIVFNEGVVVAADSRTSTG--A
YVANRVSDKLTPVH-DRILCCRSGSAADTQYVADVVKLYLDLHC-LELNEPP--------
----------------SVSTAATLFQSVCYKNKNHLSAGIIVGGWDPVD-----------
GGSVYSIPLGGARVKQSVAIGGSGSTYIYGYCDANYKEGMTKEEAVSFCRNALSHAMARD
GSSGGVIRTAVITEKGVEKEMLHGN-------------------------------
>VexiDIVA
-----------------------PDWLHSEHDMGTSIMAVKFKDGVVIGADSRTSTG--S
YVANRVSDKLTAVS-DSIYCCRSGSAADTQAIADMVRYNLELHS-LEAGEAP--------
----------------EVSVAANFFQQLVYNNKDALSASIICAGYDKYE-----------
GGSVYSIPLGGVKVKQNWTIGGSGSTFIYGHCDEQYRENMTKQECLAFVRGALKRAVSRD
GSSGGVIRTAVITKAGVEREVVV---------------------------------
>Endozona
----------------------EEDWRTSEHMTGTSIMATVFKDGVVIGADSRTTTG--S
YIANRTTDKLTQVA-DNVYCCRSGSAADTQAIADYVRWYLNLHS-LETEEQA--------
----------------EVKVAANLFHKICYANKNFLLAGIIVAGVDSVN-----------
GGSVYSIPLGGSLIKEPFSIGGSGSSYIYGYCDSHYKEGMTKEEALHFVRNALALAMSRD
GSSGGVIRTVVITKDGTERSMVPGDKVPRFYEG-----------------------
>StygNOMA
-------------------------------------MAVVFKDGVILGADSRTSTG--R
YIASRQTDKLTQIS-DRILCCRSGSAADTQTITRIVKYNLANYKLLNNDETV--------
----------------EVSVAAHLCRRLCYNYKNMLMAGIIVAGWDKYD-----------
GGSVHCITLGGTLVQQPFAIGGSGSTYIYGYCDANYKENMTKDECIKFMVNAISLAMSRD
GSSGGLIRLAVVTEGGVERKVVPGDQLPKFY-------------------------
>Cochminu
------------------------------------------------------------
------------------------------------------------------------
-----------------------------------------VAGWDPVE-----------
GGTVYSIPLGGSLVKEDWAIGGSGSSYIYGFCDTNYKPNMSKKECLSFVRKALSLAMSRD
GSSGGVIRTLIITKDGNERTVIPGDNYHR---------------------------
>Ovaldese
------------------------------------------------------------
---------------------------DTQAIAEYVEYFLDIYK-AEHGNLP--------
----------------PVEVAAKMFQRFCYNYKNQLLAGIICAGWDPKE-----------
GGSVYSIPLGGARVREPFAVGGSGSSYIYGYCDATLKRDVQR------------------
--------------------------------------------------------
>Vannrobu
-------------------KEGNSEWEDSEHRMGTSIMAVAYKGGVVMGADSRTTTG--S
YIANRVSDKLTMVH-DQIYCCRSGSAADTQAVADIVRYYLDVHS-AQMGEAP--------
----------------EVHTAATFFQRLCYENKNALSAGIIVGGWDKFN-----------
GGSVYCIPLGGAMVKQNFSIGGSGSTFIYGYCDANYKEDMTRDECHQFVRNALSLAMARD
GSSGGIIRTAIIDENGVERFMLPGNELPRFYE------------------------
>Vexibaci
------------------------------------------------------------
-------NKLTELS-DLIYCCRSGSAADTQAMAEMTRYTLSIHA-LEMGEEP--------
----------------RVSAAANIFRDLIYNNK-QLMAGIIVAA----------------
------------------------------------------------------------
--------------------------------------------------------
>Luaphula
------------------------DWQNTPHSMGTSIMAVEYDGGVVMGADSRTTTG--A
YIANRVSDKITPVH-DKIACCRSGSAADTQEVSDLVSWYLDMHS-TELGEEP--------
----------------EVSTAANLFQKICYHNKNFLLASIICAGWDKHS-----------
GGSVYSIALGGTTVREPWAIGGSGSTYIYGYCDQEYRRGMTQSECEAFVQKGLTLAMARD
GSSGGLIRLMTIDKNGCQRRMVPGDRLEKF--------------------------
>Protarac
------------------------DWQNTPHSMGTSIMAVSFDGGVVMGADSRTTTG--A
YIANRVSDKITPVH-DRICCCRSGSAADTQEIADLVAWYLDMHS-TELGEDP--------
----------------EVNTAANLFQKICYQNKNFLLASIICAGWDRYE-----------
GGSVYSISLGGTTVKEPWAVGGSGSSYIYGYCDANFKPGMSKEDCEKFVANALSLAMARD
GSSGGLIRMMTIDKHGMRRQMIPGDKLPR---------------------------
>Protbohe
------------------------------------------------------------
------------------------------------------------------------
-------------------------------NKNFLLAAIICAGWDQHN-----------
GGSVYSITLGGTLVKEAYAISGSGSSYIYGYCDKNFRKGMSREETQEFVTNALALAMSRD
GSSGGLIRLVTIDAKGVERTMIPGNKLPRFYE------------------------
>PhysTSA
-------------------------------------MAVEFDGGVVMGADSRTTTG--S
YIANRVTNKITPVH-ERIFCCRSGSAADTQAISDYVKYYLQMHT-SELGEQP--------
----------------EVKTAATLFQMLCYNNKDNLLAGIICAGWDKFN-----------
GGSVYNIPVGGALVRQPFSIGGSGSTYIYGYCDATFKHGMTREECEKFVTNSLALAMARD
GSSGGVIRLVIIDKNGVERKMVPGNKLPRFY-------------------------
>Protpyro
---------------------------------GTSIMAVVYKDGVVVGADSRTTTG--A
YIANRTTDKLTPVH-DRIFCCRSGSAADTQAIADYVKWFLNQHS-VELGEEP--------
----------------EVATAANLFKQLCYSNKNMLMAAIIIGGYDKHN-----------
GGSVYSIPLGGALIKEPWAIGGSGSSYIYGFCDANYKEGMTKDEALAFVQSALSLAMARD
GSSGGVIRTVAITADGVERRMLPGNKLPQFYE------------------------
>PellCATA
----------------------KQDWHGAENTTGTSIIAVEYKDGVIVGADSRTTAG--A
YVSNRVTDKLTKVQ-DNIYCCRSGSAADTQAIADYVGYYLDLHS-AEIGGQA--------
----------------RVDAAANLFRQFCYTYKNKFSASIIVGGYDAVN-----------
GGQVYSIPLGGVMERQAFAVGGSGSSYIYGWCDGNFKEGMTKEEALAFVRSSLSLAMTRD
GSSGGVIRTVCITKDGVERKMICGEEIPRFYEG-----------------------
>ClydYONA
----------------------KPEWTTEEHLTGTSIMACVFDGGVVVGADSRTTTG--S
YIANRVSDKLTPIH-DRIFVCRSGSAADTQAVADNVKYHLGVHA-IELGELP--------
----------------KVKSAARVFRRIIYNNKDKLSASIIVAGWDPVD-----------
GPSVYTIPIGGSFVKQPFAIGGSGSTYIYGWVDSAYKEGMSREEALKFVREGLALAMARD
GSSGGVIRTAVITKEGVEREMVPGNALPRFYEG-----------------------
>GoceYONA
------------------------DWMKSEHMTGTSIIAVTFKDGVVVGADSRTTTG--A
YIANRTTDKLTSVA-DKIYCCRSGSAADTQAIADFVRYYLSMHT-VELGEEP--------
----------------QVKTAATLFKTFCYNNKNNLLAGIIVGGWDDHN-----------
GGTVYSIPLGGALVKEPFAIGGSGSSYIYGFCDSNYKDGMTKDEALTFVRNALSLAMSRD
GSSGGVIRTVIITKDGVERAMLPGDKLPKFYE------------------------
>Undascha
------------------------EW-DSEHRMGTSIMAVAFNGGVVLGADSRTTTG--S
YIANRVSDKLTPVH-DQIYCCRSGSAADTQAVAAIVKYYLDIHS-AQMGEAP--------
----------------EVHTAATFFQKMCYDNKNALSAGIIVGGWDKFN-----------
GGSVYCIPLGGAMVKQPFAIGGSGSTFIYGYCDANFKENMTRDECHNFVRKALTLAMNRD
GSSGGVIRTCIIDENGVDRFLLQGNELPQFYEG-----------------------
>Thecquad
---------------------------DNGVSLGTSIMAVVFDGGVVMGADSRTTTG--S
YISNRFSDKITPVH-HRIYCCRSGSAADTQAISDYVTYFLDMHS-TELGELP--------
----------------QVRTAAKLFQQLCYNNKDNLSAAILCAGWDKHN-----------
GGSIYSIPLGGALAKLPYGISGSGSVFIYGYCDAHYKDNMTRQEAISFVTNALSLAMSRD
GSSGGLIRLAIIEEKGVERRVIPGDALPTFFEG-----------------------
>Vermanta
---------------------DGPSDLAQEHSMGTSILAVEFDGGVVMGADSRTSTG--R
YVANRVSDKVTSVH-DRIFCCRSGSAADTQAVADYVRYYLDMHG-VELGEYP--------
----------------LVKSAANLFQQLCYYNKRHLSAGIICGGWDQHN-----------
GGQVFSIPLGGTLVRQPFAVGGSGSTYIYGHLDANFKAGMTKKECLHFVRHALALAMSRD
GSSGGVIRTCVINKEGVEREMVPGNYLPKFYE------------------------
>ParvMONO
-----------------------------EPGFNTSTIAVQYNGGVVVGADTRTTTG--T
YVANRTTDKLGRIS-EKIYSCRSGSAADTQVIAGYVRYYLESYE-TETGQEP--------
----------------KVKTAAALFRKLCYENKASLMAGFIVGGYDSIN-----------
GGQVYCVPIGGTLVRQPWSIGGSGSSYIYGWCDANYHDGMTEQEAVAFVRNALALAMSRD
GSSGGMIRTVVINAEGVQRSFVPGDALPRFYEG-----------------------
