# Supplementary material for: Expansion of the molecular and morphological diversity of Acanthamoebidae (Centramoebida, Amoebozoa) and identification of a novel life cycle type within the group
Source: Biol Direct. 2016 Dec 28;11:69. doi: 10.1186/s13062-016-0171-0 (PMC5192571; doi:10.1186/s13062-016-0171-0)
Supplement: Additional file 3: — Bordor.325.Cent40.tgz. Phylogenomic alignment files and single gene trees for each gene included in the phylogeomic supermatrix. (TGZ 8396 kb) [file 13062_2016_171_MOESM3_ESM.tgz › Bordor.325.Cent40/unmasked-alignments/if2p.faa]

>AcanGEN
------------------------------------------------------------
------------------------------------------------------------
------------------------------------------------------------
------------------------------------------------------------
------------------------------------------------------------
------------------------------------------------------------
--KPTLRSPICCILGHVDTGKTKLLDKIRQTNVQGGEAGGITQQIGASFFPLKALKEKTK
AMAQKTK-----FQIKVPGLLVIDTPGHESFTNLRSRGSSLCDIAVLVVDL-MHGLEPQT
LESIKLLRQRKTPFIVALNKIDRIYGWKESPNAP----FQETLKKQNLAAKQEFENRVAH
TVTMFAEQ-GLNAVLYY--QNKDFVH---------NVSLVPTSAHTGEGIPDMLALLIQL
TQTKLTKKIVTKD--LFQATVLEVKVVEGLGTTIDVILVNGVLHEGDRIVVCGLDG-PIA
TNIRALLTPHPMRELRV-K-----TPYQHHKEVIAAQGVKISAQ--GLDRAVAGSSLVVV
DEKDD---EELVMKRVQSDLTDILKK--VQ---KKGVCVQASTLGSLEALLTFLGESNIP
VG--SINIGPVHRSDVIKASVNLDKG----KRKEFGCILAFDVP-VDKDAKAEAAKAGVR
IFTADIIYHLFDQFTAYLAELKAKEKAEA--ALKVVFPCILEIV-PGCVFNKKDPIVIGV
RVVEGLLKLGTPLCVQKIVTTTDDEGRTRNRKEM-LYIGKITSLQDNHKEVPQAVV---D
QQVAVKIEG-----GSVTFGRQMDESS-KIYSQLSRESIDALKDHFRDVLVANKGMVALI
QKLKPMFDI-
>Coprcine
I---SGLRAMLEEKKRLEEEAR-----RLE--------EEERRRIEEEERKEEEE-----
---RKRKEEEKQRKKEKEKAKREQLRKEGKLLTKKQKEERQMAEIRKQALLASGVQIEGL
QASGSAPPAGKKVVYG-----NRKKKGPAAKAASPAPESRPRSPEPTPPPASPSPA----
PEAKPAKDDWEASSEEEEET--KPTAPTKPAVKDSWDDSSSEEEAEQPPAPAPKAAPTPK
AAPKAPEKPAQMAAPAAKAAPAAKAAPAKPQAAAQAKKPA--GKAAPAKPEPEPESESES
ESDSDETDSDEDSSSGSGSDSDDSDASSDEELTKTQQLAAQKKAEAAARRAKAREEALAA
RSKDDLRSPICCILGHVDTGKTKLLDKIRQTNVQEGEAGGITQQIGATYFPVEAIKQKTA
VMNKDGT-----QEYKIPGLLIIDTPGHESFSNLRSRGSSLCNIAILVVDI-MHGLEQQT
LESLRMLRDKKTPFIVALNKIDRIYGWEATPNNS----FRDSLAKQSRHVQREFEDRVTK
TIVAFAEE-GLNACLYY--ENKNFSR---------NVSLVPTSAITGEGVPDMIMLLVNL
TQQRMSDRLMYIS--ELECTVLEVKVIEGLGTTIDVILSNGYMREGDRIVVCGLNG-PIV
TQVRALLTPQPLRELRI-K-----SAYVHHKEVKAALGVKIAAP--DLEKAIAGSRLLVV
GPDDD---EEELKDEVMSDLTSLLNS--ID-KSGRGVCVQASTLGSLEALLDFLKDSKIP
VS--GINIGPVHKRDVMRAGTMLEKA------KELAVILAFDVP-VDKDAERLAEEMGIR
IFTANIIYHLFDSFTAYNAQIMEAKRADA--APKAVWPCRLRII---AAFCKRDPIILGV
DILDGSLRVGTPLAVVKI--DPSTG-----TKQI-IELGKITSLEINHKNYDIVKKNQAG
GGVAVKIEHA-VYQSAKMFGRHFDDKD-EILSHISRQSIDVLKNNFKSEVSNEEW--LLI
RALKPRFGIP
>Coprprot
------------------------------------------------------------
-------------QEEAEKKKREAMAKYG-------IDPSSIPAFANNERPAT-------
------------PNYG-----NKGGRGRGGRGRGGRNQ-------------SERPAQPK-
EEVKPVEDD-----------------------NDDWEA-----------AADAVLAKTVT
ETPAAPAPAAEADEDDWEALAAGEATPAAPVAA--KPEPA-----ATSTPAPAG------
----------------------------QPLSRQQEKKLRKQAKEEEAEKRKAELE-ART
GVDNDLRSPICCVLGHVDSGKTKLLDRIRRSNVQAGEAGGITQQIGATFFPLADLKEKVK
KVEARSKK---QLTFRVPGLLIMDTPGHESFTNLRSRGSSLCDIAILVVDL-HSGLQKQT
IESIELLRKRHTPFVIALNKIDRLYNWKATNDNP----FQDSFAKQDPGVKKEFEDRVKA
ITTQFAEI-SLNACLYW--KNTDFRK---------TLSIIPTSAQSGEGIPDLLMLLIQL
SQKMMPERLLKLD--RLQCTVLEVKKLPGRGTTLDVILANGELNKGDKIIVCGMSGEPII
THIRALLTPPAMKELRI-K-----SEYISHDKIRASMGCKIDAP--GLDDAVAGSPLFVI
SPDDDEDIIDGYTDEVMKSLSSLTSK--ID-KSGEGVYVQTSTLGSMEALLEFLSDCKIP
VS--GVRIGPVHRLDVVKASVMLERK------REFAVILAFDVE-TSKEAKDEADKLGVK
IFESDVIYQLTEQFTKYMESIHSDAKTKA--KDIAVFPCQLTII-PEFIFNKRSPLIVGV
HVDAGILKIGTPIVI---------P-----SKEF-IEIGKVTSIEKDHKPIEEAVT---G
DAVCINVTQP-EDKQQYMIGRHFNHED-QLTSLITRDSLNALKEWFPEVCTDPEN-FRLL
KKLKKLFNI-
>DictDisc
------------------------------------------------------------
------------------------------------------------------------
------------------------------------------------------------
------------------------------------------------------------
------------------------------------------------------------
------------------------------------------------------------
-----YRSPIICILGHVDTGKTSLLDKIRNTNVQGGEARGITQQIGASFIPVDAIKEQTK
SFAEKIK-----MDFKLPGLLLIDTPGHESFNNLRSRGSGLCDLAILVIDI-MHGLQAQT
LESINLLRMRKTPFIVALNKVDRIYDWKPCVNTD----FKEAYKIQSKSAAQEFDYKVKD
IIAALAGQ-ELNAELYW--RNKDHRK---------YVSLVPTSANTGEGISDLMLVVIQL
MQKLMLDKVEFTN--QLQCTLLEVKVIEGFGTTIDVVLVNGTLNEGDKIVVSGFNG-PIE
TSIRSLLTPPPLRESRV-K-----SQFINHKSIRAAMGIKIVAP--GLEKAVPGTSLHVV
GPNDD---IEKIRAEAKREVDSVLND--VE-TSGIGVSVQASTLGSLEAFLNFLKKIKIP
VA--NVAIGPVHKKHIMNASIMLDKD------PKYAILLAFDVK-IEESAIQAANEMKVQ
VLSDETIYLFEEKLKKHFGAIKEKLRAET--ASICVWPCILEVT---NVFRNSNPILVGV
RVKEGTLRIGTPICV---------P-----ESNC-ADVGKVIGIKLNEKDVTLAKK---D
DVVSVAIDDN---NTKTTIYRHFDDKK-QWMSKITRESLDALKE----------------
----------
>Entahist
MPAQKGKKAKVTKKVSKKQVNKVPHGEKIN--YDDMDEEELLKQLAAENEAREAE-----
---RKKEEEEKKPEEKKEEEKKPEPKKEVKKVVKKKISPAELARK---------------
-----------------KALEKLKKDKEEEERLQKEEEEREKAEAEALRKYKEEEEKRKI
EEEKRKAEEKLKKKENRKKL-----------LENEKEK-----RRLKYLASNSHVI----
---GLENPELVAQEREEKELEEKKIDDMKEKKKYQKKKPKTQKQEEVVTEEPQEE-EIKE
EEDMENMDWEQMMDLEEQKEQDIKNK-QEQKKRIEEERAAEKKRKEEEEKLKKEQE-EME
KIKPKYRSPICCVLGHVDTGKTKILDRMRRTNVQRGEAGGITQQIGSTFFPLDSIEKMTE
KMKDKTK-----LKFKIPGLLVMDTPGHEAFNNLRSRGTSLCDIAVLVVDL-MHGLEPQT
IESINLLKQKNTPFVVALNKIDRCYQWKETDGMP----FKETFAKQNEDTKQEFENRLKS
TIADFAAQ-GINACLYY--DNKDIKE---------YVSLVPTSAITGEGIPDLVAVLIAM
TQRLMLEKLTPTD--SLQATIMEVKTTEGHGTTIDVILVNGFLKRGDRIVVCGMNG-PIV
TQIRALLLPQPMKDLRV-K-----TPYIVQDVVCAAQGVKISAQ--DLDGAIAGSSIAVC
NNDEE---LEEVKKEVQSEFEKFQVS--VS--EKEGVFVQASSLGSLEALLKFLKDSKIP
VS--GVGLGPIFKKDVMKTLIMKEKN------PDYAIIMAFDVT-VDKEARDYAAEEGIL
IFTANIIYHLFDQFTEHMKKLEEQKRIAAENAGIVVWPCIAEIL-PQYVFNDRNPIICGV
KVLEGTMKVGCPITL---------P-----SRNN-MDLGRVTGIELNNKPVEVGKT---G
EEVCIKIEPF-SPSSVFTYKKHFDSKD-KLYSKISRESLDLLKLRYGKELTQDDI--QLL
VRLKKMFNIF
>Filanola
------------------------------------------------------------
------------------------------------------------------------
------------------------------------------------------------
------------------------------------------------------------
------------------------------------------------------------
------------------------------------------------------------
-----LRSPICCVLGHVDTGKTKLLDKIRRTNVQEGEAGGITQQIGATFFPMDSLKDLTS
RIKEASH-----LQVKVPGLLIIDTPGHESFTNLRSRGSGLCDIAILVVDITADKLEKQT
IESINLLKMRKTPFVVALNKIDRIYGWKPHTNSP----VQETLKKQDKNAIAEFEQKVQD
VTTFLAEQ-GLNAALYY--KNKDFRK---------YLSIVPTSAITGEGVADLLMLLVQL
TQRLMSERLLYLS--ALQCTVLEVKVVEGFGTTIDVILVNGVLHEGDTIVVCGMNG-PIV
TTIRALLTPQPMKELRV-K-----GQYQHHKVIHASQGIKISAA--DLDKAVAGSSLLVA
GPNDN---LEQLKTEVMKDFEDMKKR--IS-TTDRGVYVQASTLGSLEALMEFLKESKIP
VA--NINIGPVSKRDVVKASVMLEHA------REYAVILAFDVK-VPKDVQEHADELGVK
IFTANIIYHLFDKFTLYMENIQNKKKEES--APEAVFPVRMRIY-PEYIFNKKDPIVLGV
EILEGSARIGTPIVV---------P-----SKDF-CYLGRITSIENNHKPVQSAKR---G
ASVAIKLEQEDPSAQQKVYGRHFDHTD-ELVSRISRQSIDLLRDHFRNELEQEDI--NLI
HKLKPIFGIP
>FontBI
------------------------------------------------------------
------------------------------------------------------------
------------------------------------------------------------
--------------------------------VDDWED----------------------
-----------LLSDEEPAAPAPKAAAAAPVT---TAAPA--AVAAAATPAPAA------
--------------------------------------APVAIATPAAAPASPKAE---A
AESNELRSPIFVVLGHVDAGKTKTLDKIRQSNVAAGEHGRITQQIGATYIPRDALEQKIA
AVARGSD-----FKLRLPGLLMIDTPGHESFSNLRSRGSDLCNIAILVVNM-TSGFEPQT
FESIRMLKERRIPFVVAMNKIDRLYDWKTTPDAG----FAATFAKQTKNVRQEFDGHLKR
VILQLSEE-GFNASLFN--ENPDERK---------YISVVPISAMTGEGIPDLLLLLSRL
SQQMMAEKLTFQE--NIEATILEVKMLEGQGTTIDVILSNGTLREGDRIVVCGLNG-PIV
TSIRSLLTPEPLKEMRV-K-----TPFIHHSEVKGAMGVKIAAQ--DLEGAVAGGRVLVI
NERMS---EEQAKREVMADVSHLLEL--IS-STGRGVHVQASTLGSLEALLEFLRQMKIP
VG--SVAIGTIFKKDVIRASIMLEHQ------KEYATMLCFDVK-IDREAEALTKELGVR
VFSANVIYHLFDAFTAYMKELESGRRTDL--SSLAIFPCVLSVV-PTSIFNKRDPIVIGV
TIKEGSLRVGTLLCV---------P-----SRDC-VEIGRVTAIEVNHKAVPVAKK---G
TSVAIKIESD----DPKTFGRHFDAND-EIVSRLSRESINVLKDNFRSEVSKEEW--NLV
RKLKTVLNI-
>HomoSapi
------------------------------------------------------------
------------------------------------------------------------
------------------------------------------------------------
------------------------------------------------------------
------------------------------------------------------------
------------------------------------------------------------
-----LRAPIICVLGHVDTGKTKILDKLRHTHVQDGEAGGITQQIGATNVPLEAINEQTK
MIKNFDR-----ENVRIPGMLIIDTPGHESFSNLRNRGSSLCDIAILVVDI-MHGLEPQT
IESINLLKSKKCPFIVALNKIDRLYDWKKSPDSD----VAATLKKQKKNTKDEFEERAKA
IIVEFAQQ-GLNAALFY--ENKDPRT---------FVSLVPTSAHTGDGMGSLIYLLVEL
TQTMLSKRLAHCE--ELRAQVMEVKALPGMGTTIDVILINGRLKEGDTIIVPGVEG-PIV
TQIRGLLLPPPMKELRV-K-----NQYEKHKEVEAAQGVKILGK--DLEKTLAGLPLLVA
YKEDE---IPVLKDELIHELKQTLNA--IK-LEEKGVYVQASTLGSLEALLEFLKTSEVP
YA--GINIGPVHKKDVMKASVMLEHD------PQYAVILAFDVR-IERDAQEMADSLGVR
IFSAEIIYHLFDAFTKYRQDYKKQKQEEF--KHIAVFPCKIKIL-PQYIFNSRDPIVMGV
TVEAGQVKQGTPMCV---------P-----SKNF-VDIGIVTSIEINHKQVDVAKK---G
QEVCVKIEPI-PGESPKMFGRHFEATD-ILVSKISRQSIDALKDWFRDEMQKSDW--QLI
VELKKVFEII
>Monobrev
M--------------------------ALT------------------------------
------------------------------------------------------------
------------------------------------------------------------
------------------------------------------------------------
------------------------------------------------------------
--------------------------------------LTNQMKRLKANCKPWRFFCRTA
NLFDVFAPPVC---------TTKILDKIRRTNVQDGEAGGITQQIGSTYVPCEEIQRQSK
TLKKAQG-----FDFNVPGLLVIDTPGHEAFSNLRSRGSSLCNIAILVVDI-MHGIEPQT
AESIELLRRRKAPFIIALNKVDRLNGW-------------NSLKKQKPHTMQDFETRWNQ
VKVQFAEK-SLNVDLWY--NNKNMKE---------FVNVVPTSAHTGEGIPDLLFMIVYL
SQKMLARDIAFSE--ELECTVLEVKTIQGYGTTVDAILANGHIREGDTIVVSGLEG-PIV
TTVRSLLMPAPMKDLRV-K-----NAYTTNKEVKAAQGIKIAAK--DLEKAVAGLPLAVA
RHAYE---LPYLKAEAEANLAATLNA--IK-TVDEGVVVQASTLGSLEALMTFLNSEKIP
VS--AVNIGPVYKRDVFRASIQLERN------PKYAMILAFDVP-IDREAQAMADKEGIK
IFSADIIYHLEERFREHMEEVKQRLREQF--KFVAVFPCRLRIL-PEHIFNARDPIVVGV
HVEEGVVREGTPLVI---------P-----GKEF-LEIGVIASLEFDNKTVDLAYK---G
QDICIKIQPT--GAEKRMYGRHFDHTD-ELVSKISRESINACKDHFRDDLKKDDW--KLM
VKLKKLFQIL
>PCBtrin
------------------------------------------------------------
------------------------------------------------------------
------------------------------------------------------------
------------------------------------------------------------
------------------------------------------------------------
------------------------------------------------------------
----SMRSPICCILGHVDTGKTKLLDKIRSTNVQDNEAGGITQQIGATYFPLKNIRTMTQ
KLEHLFK-----KDIEVPGLLVIDTPGHESFTNLRSRGSSLCDIAILVVDI-MHGLEPQT
LESLNLLKQRKTPFIVALNKIDRLFDWRVMPNYA----VKEAFKKQKDHVLSEFEDRTRN
IITEFAEQ-GLNAALYY--DNKDIRK---------TVSLVPTSAISGEGIPDLLMVLLQL
SQRFMMDKLQYQE--DFECTVLEVKVIEGLGTTIDVILVNGVLREGDTIAVCTLNG-PVI
TTVRALLTPEPLKELRV-K-----NEYRRSKVIKAAMGVKILAN--NLEGCIAGSSILLV
DEEDD---LEEVKEQVMADVDKLKSM--DT-LQAEGVCVQASTLGSLEALLEFLRVSKIP
VS--SVNIGPVHKKDIMRCSTQLENR------KEFATLLAFDVE-VERAAQALADEFGVR
IFTANIIYHLFDQFTAYMEQVREEARQAA--APTAVFPCVLKMI-PQYVFNKKNPIVVGV
DVMAGILRVGTPLVV---------P-----TQKN-IAIGRVQSIEHNRKDVNQAAK---G
ESVCIKIAS----PENVLLGRHFMVED-ELVSKITRESIDLLKQNFRDDLSKEDW--RLV
VKLKKVFGI-
>Polypall
------KKPGAQEKKPQQEE-------KLSGFLLKQREEEERKKKEEDERKKKAEEEAIL
AAIKEKEDEERNKIKAAEKAKKKAERKAIE--AEEQKERERIERI--EKLKATGFKISAL
ENAAQPGDAKKVVVYS-----SKKKPGKKDNVNQLAEQVSEIKIEETTPTTSSPPAE---
EEVMESWD------------------------ADGWESLEDIQKRKE-------------
------EEEKQRLEEEEKKRKEEKEAAKREKK----------------------------
----------------------------AGKKGSKDSKSTTTTTTTAAGGNPENQE---T
PAEKELRSPILCILGHVDTGKTSLLDKIRSTNVQGGEARGITQQIGASFVPVETIKEQTK
GINEKLK-----VNFRLPGLLLIDTPGHESFNNLRSRGSGLCDLAILVIDI-VHGIEKQT
VESINLLRMRKTPFVVALNKVDRVYEWQKYVNLS----MNEELKLQNRHTAQDFESRTNK
IIAQLAEH-ELNAALYW--RNSDYKK---------VVSLVPTSAVTGEGLGDLMLVVVQL
MQKIMSEKVTYRN--TLECTILEVKAIEGLGTTVDAVLVNGVLNEGDKIVVSGFGG-PIV
TTIRSLLTPPPLRETRV-K-----TALIPNKSIRASMGVKIVAP--GLEKAVAGTSLYVV
GEDDD---LEELKREAQKDVDSVLAT--DD-TEEIGVTIQASTLGSLEAFSTFLKGEKIP
VA--FKAIGPVHKKHVMNAAIMANKD------PKYAILLAFGVK-VEESAMQTANELKIT
IMSEETIYLFVDRLKTYFGAIKEKLREQT--ANVCVWPCLLDVI---KVFRQKDPILVGV
RIKEGTLRIGTPLVLPD-------P-----NQQH-VDIGVVQSIKLNEKDVNIAKK---D
DEVSISIDDS---NTKTTFGRHFDDKK-DWYSKISRDSIDALKEAWSDELTKQDK--QLI
VFMKGVFKI-
>Sexangul
------------------------------------------------------------
------------------------------------------------------------
------------------------------------------------------------
------------------------------------------------------------
------------------------------------------------------------
------------------------------------------------------------
-----LRSPICCVLGHVDTGKTKLLDRIRRSNVQGGEAGGITQQIGATYFPFETLKEQTM
RLATAGRKLD-KLRIKIPGLLVIDTPGHESFTNLRSRGSSLCDIAILVVDL-MHGLEPQT
IESINLLRKGKTPFVVALNKVDRCYGWQAVEGRG----VRDALKEQTKATVSEFEDRVRD
VVGQFAEQ-GFNSYVYW--KNPDVRK---------NIALVPTSAHTGEGIPDLLMVLIQL
TQKLMEGRVAYSE--KLQATVLEVKQVDGFGTTVDAVLVNGILREGDTIVLCGING-PIV
TTIRALLTPHPGKEIRV-K-----GQYLHHKALRGAVGVKIAAH--ELEHAIAGSQLLVL
GPDDD---VEVLKKLVTRDMDSIMSR--IT-KQDRGVHVQASTLGSMEALLSFLADSDIP
VA--SVGIGPVHRRDILKPAAMLEKT------PEYAVLLAFDVS-IDKEARNEANKVGVK
IFTADIIYHLFDQWTAYIKEYREKVKAGA--RIDAVWPCVLKVI-PEFVFNQKNPIVVGC
DVEEGTLRLGTPICV---------P-----SRDM-VTLGRVTSIERDHNPVSEAKV---G
DQVAVKIEPTKADEMSVCYGRHFDASN-PLQSHISRKSIEALQKHFRSEVTKDDV--KLL
AKMKKV----
>Sterramo
------------------------------------------------------------
------------------------------------------------------------
------------------------------------------------------------
------------------------------------------------------------
------------------------------------------------------------
------------------------------------------------------------
----NLRSPICCIMGHVDTGKTKLLDKIRRTNVQGGEAGGITQQIGASYFPLETLKEKTK
MLTERRK-----FEIKVPGLLIIDTPGHESFTNLRTRGSSLCDIAILVVDI-MHGIEPQT
LESLNLLLKKKTPFVIALNKIDRLYGWQAHNDKP----FRFTFNKQNNSVQQEFETRLQH
TVTQFMEK-GHNAALYY--KVKELQT---------TYPIVPTSAHSGEGIPDLLALLIQL
TQSRMSQQISYLS--SFQASVLEVKMVEGLGTTIDVILSNGILREGDRIVLCGLDG-PIC
TTIRALLTPHPLKELRV-K-----TPYQHHKQVKAAQGVKISAQ--NLDRAVAGSQLFVV
GPDDD---EEKLKEKVQGDLTDMFSK--VA---KRGVAVQASTLGSLEALLSFLSDSKIP
VG--SVNLGPVFRSDVVKQSIYLDKE---DKFKKYAVILAFDVK-VDKEAKEEAQRLGVQ
IFTADIIYHLFDQFTEYIEDLKAEERRKA--MELAVFPCQLRIM-PENVFHNANPIVLGV
CVEKGTLNIGTPLFVSRMV-EVEVEGRTKKKREI-RSLGKVTSIEDNHVEQDIALK---D
QEVAISISG-----SNMCYGRHFDHND-RLWSQITRESIDVLKKYFREDLKNKEI-LNLV
KDLKTALSI-
>Thectrah
------------------------------------------------------------
------------------------------------------------------------
------------------------------------------------------------
------------------------------------------------------------
------------------------------------------------------------
------------------------------------------------------------
------------------------------------------------------------
-----------------------------------------CDIAIVVVDL-MHGIEPQC
VESLEMLRKNKTPFVVALNKIDRCYAWKSPADSPIYQPFKVSQKEQEQATLNEFKARTND
VIVQFAEL-GFNAALYY--ENPDYRT---------HISLIPTSAHTGEGIPDLLLMLVQL
TQRMMAKQLYLQP--ELEATVLEVKAVPGLGTTIDIILVNGSIREGDEIVVCGMEG-PIH
TKIRALLTPHPMKELRV-K-----TPYQHHKVVHAAQGIKISAH--NLENAVAGTSLLVV
GPDDD---VEDLKEEVMEDMETVLES-AVD-KSGEGVFVKASTLGSLEALLIFLQSEGVP
VN--GVGLGPIHKKDVNKAAIMLDRK------PRYACILAFNVA-IAPDIQLYANQRGVT
CFTNETIYRLEEEFLRYLDGKKQEEKEAV--RDLAIFPCICNIV---AVFNARNPVVLGV
EVEQGVLRIGSLLCV---------P-----SKGN-LEVGRVISLQDNGIDVEEARE---T
TQVAVKFDSP----HGLTVGRQFTEED-KLISVVSRDSIDVLKAHFRDEMRKSDW--ILI
KKLKTVFNV-
>VannDIVA
------------------------------------------------------------
------------------------------------------------------------
------------------------------------------------------------
------------------------------------------------------------
------------------------------------------------------------
------------------------------------------------------------
----DLRSPICCVLGHVDTGKTQLLDTIRRTKVQKGEAGGITQQIGATYFPKETIIEKTE
LLAKEHN-----LEYLVPGLLIIDTPGHESFTNLRSRGSSLCDIAILVIDC-MHGMEQQT
FESLKLLRMRKTPFVVALNKIDRIYGWKVCKDMP----IMQALEQQEDFVKADFEQRVKD
TMAALQSE-GMNSQLYC--RNKNIRS---------DVSIVPTSAISGEGIPDIIMLIVQL
CQKLMAERLHISD--KLKCSVLEVKVTEGFGYTLDVILIDGKLHKNDKIVLCGMNG-PIV
TQIKTLLTPHPLKEIRV-KT----NQYQRHPFIRAAMGVKIVAP--ELQHALAGTELYVV
GPNDN---EEDIVQLAEDELTGVKKL--IG-KKKTGVYVQASSLGSLEALLHFLRSSKIP
VA--QFGLGTIHRRDVMQAAAMIDRD------PRYACMLAFDVK-IDAMAQQQADELGVR
IFTAPIIYHLEEMFLKYLEEIEEAKKRAH--ASEAVWPCILEIPGAEFAFNKRNPLVLGV
NVLHGELRLGTPISV---------P-----SRNC-ICLGRVTSIEDDHKQVTSAPE---G
SKVAIKIEQE-PGAQLYQWERHFSHED-ELVSRITRTSLNRLKEFFGKDLT---------
----------
>Pessonel
------------------------------------------------------------
------------------------------------------------------------
------------------------------------------------------------
------------------------------------------------------------
------------------------------------------------------------
------------------------------------------------------------
-----LRSPICCVLGHVDTGKTKLLDRIRRTDVQGGEAGGITQQIGATYFPMETLKTQTS
RLTATKK----PFEIKVPGLLVIDTPGHESFTNLRSRGSSLCDIAILVVDL-MHGLEPQT
IESIQLLRKRKTPFVVAVNKVDRCVDWKPTDGAP----VRQSLKKQSRVTMQDFEQRVAF
IQTQFAEN-ELNVELYW--KNKDYRT---------YVSLVPTSAITGEGVPDILMLMIQL
MQKMMAGKLTKSL--SLNCTILEVKQIEGFGTTIDVILVDGVLREGDTIVVCGMSG-AIV
TTVRALLTPHPGKELRV-K-----GAYMHHKKIRGAMGVKIAAH--ELDGAVAGSSLLVA
ARDDD---IEALETEVMRDMTSVLNR--VD-KSGRGVTVQASTLGSLEALLEFLRVSKIP
VA--AIGIGPVHRREVMRASIMLEHE------TEFATILAFDVK-VTEEAKKEAASLGVN
IFSAKIIYHLFDQFTEFMQKIKKEREEAA--KEVVVWPVVLKIM-PEHVFNIKNPIVLGC
EVQEGTLRIGTPICV---------P-----GKGA-ISLGRVTSIERDHKAVDRAPV---G
DQVAVKIQATTQDEQQRTYGRQFNGED-LLMSKISRGSIDALKKHFASDVTREDK--ILI
QKLKKTFGI-
>MayoBSH0
------------------------------------------------------------
------------------------------------------------------------
------------------------------------------------------------
------------------------------------------------------------
------------------------------------------------------------
------------------------------------------------------------
-----LRSPVCCILGHVDTGKTSLLDKLRRSNVQGGEEGGITQQIGATYFPRENVERLTQ
RVDRAIF----PVDIRVPGLLIIDTPGHESFSNMRNRGSSLCDIAILVVDI-MHGLEPQT
LESIKLLRKRKTPFVVALNKVDRLYGWKTCRNAP----WHFALEQQSRNVREEFERRVRE
MVAAFATQ-NLNAGLYYNLQGKDQRR---------YVSMVPTSAVEGEGIPDLLLLLIDL
TQKFMGKRVVYEE--DLSCTVLEVKPTAGHGTTIDVILTNGVLHCGDTIVVSGFNG-PIV
TDIRALLEPHPLKELRV-KE----NRYLKPKYVEAARGIKISAP--GLESAVPGSSLLVL
GPNDD---LDELKEVVMQDLEKLKER--IV-LSDRGVAVQSSSLGSLEALLEFLQQMDIP
VC--HFALGPIRRQDVMRASVMLEHD------PALALILAFDVDCMDQETRQFADKQGVK
IFTAKIIYHLFDQFDAYYKAVQDERKAAV--AGQAVFPVVLSIV-PNKVFNNKDPIVLGA
KVVAGSLRLGTPLCV---------------RRDK-LYIGTVLGIEDNHKNVDKAKK---D
DIVAVKISG-----EGKMFGRHVMEDD-FLVSRISRQSIDALVKSFRDEITT--------
----------
>TricAmI7
------------------------------------------------------------
------------------------------------------------------------
------------------------------------------------------------
------------------------------------------------------------
------------------------------------------------------------
------------------------------------------------------------
----NMRSPILCVLGHVDHGKTKLLDRMRRSNVQGGEAGGITQQIGATFFPLKTLKDQTA
RLNARYN-----VNIQVPGLLIVDTPGHESFSNLRRRGSSLCDIAILVVDI-MQGLQPQT
IESIGLLTRSKTPFVVAVNKVDMLYGWQSTEGAP----IRESLKKQNEQVMMEYNRRLNH
VIAELAGQ-ELNSKVYW--ENKEYRD---------YISLVPTSAMTGEGVPDLMLLVIQL
TQKLMGNRLLQLA--SLECTILEVKSTVGFGTTLDVVLSNGTLNEGDRIVVCGMGG-AIV
TTIRALLQPGPMSELRDKK-----SQYKRIPVARASVGLKXAAQ--DLDKAVAGSHLYVV
KPGDD---IEELKKRAMADIKGLGDY--LK---PIGVXVVASTLGSLEALLEFLKSEDIP
VS--GISIGDVYKKDVIKASTMLEHE-----FGKYAVILAFDVK-ISAEAKLIANQMKIQ
IFSSDIIYQLKDDFSDYIIDVDSTIEKE---QGETVFPFQLRIL-PEFIIAKHKPIILGV
HVECGRVIVGAKIVI---------P-----SKGN-LVLGEITAIEKNNTPMDEAKA---G
EEVAVRXENV--GGTEYTYERQFDFRD-DLYSLITRKNIDALKMYHRDWLKKNKAAFQCI
VFLKKKLKI-
>Neopaest
------------------------------------------------------------
------------------------------------------------------------
------------------------------------------------------------
------------------------------------------------------------
------------------------------------------------------------
------------------------------------------------------------
---ERLRSPIVCILGHVDTGKTKLLDKIRKSRVQEGEAGGITQQIGASFFPSEKVVELAP
RLPKALK-----IGIEVPGLLIIDTPGHESFSNLRSRGSNLCDIAILVVDI-MHGLEQTT
LESIDMLIKKKIPFVVALNKIDRIYEWKPAKFRP----FQDSLNAQEKSVQMEFEDRVKT
TKLAFAEK-GHNVELYN--RNDDEEN---------YIDMVPTSAITGEGIPDLLLMLIRK
TQTFKRRQITLDR-NKVECTVLELKVTDGFGVTIDVILRNGVLRVNDRIILCGLQG-AID
TRIKTLLQPNPLTELRV-K-----GAYSKPQNVVAAQGLKIVAP--DLEKVIPGSSVIVV
QPDDD---VEDLKEEVVEDLEGILQK--SS-LQEHGVVVQASTIGSLEALLAFLEVQKIP
VC--GINIGTIYQKDVKKAIIMHEHE------PMYACILAFNVK-VDKDAQLLADKENVH
IFTAEIIYHLEKMFLDHIDGVKMRRKLEA--SGKAVFPCYLKIK-DGCIFNKRDPIIVGV
DVKAGTLRPGTPLVA---------W-----SKDGPVSLGKVLSVEVNHVNVDVAKT---G
MEAAVKIAG-----NGNMIGRQFQWTD-DLFSLITRESIDAIKENFKEDVTQADL--ALL
VKLKKKFGV-
>Paraatla
------------------------------------------------------------
------------------------------------------------------------
------------------------------------------------------------
------------------------------------------------------------
------------------------------------------------------------
------------------------------------------------------------
------------------------------------------------------------
------------------------------------------------------------
------------------------------------------------------------
------------------------------------------------------------
------------------------------------------------------------
------------------------------------------------------------
------------------------------------------------------------
------------------------------------------------------------
--------HLEKMLMDHIDGIKSKRKEIA--KEKAVFPCYLRQL---SVFNKREPLILGV
EVVKGTLRVGTPLVA---------L-----TRSGQLNLGKVLSIELSQKPVQIAKA---G
AQVSVKIHG-----NGNRVGRQLPEKG-KLVSLISRESITAIQESFADEITADDI--RLF
VELKKLF---
>VexiDIVA
------------------------------------------------------------
------------------------------------------------------------
------------------------------------------------------------
------------------------------------------------------------
------------------------------------------------------------
------------------------------------------------------------
----ELRSPICCVLGHVDTGKTKLLDKIRRTNVQDKEAGGITQQIGATYFPKEVLESATK
KITSREKAQRKGLKVSIPGLLVIDTPGHESFTNLRSRGSNLCDIAILVVDL-MHAVEQQT
IESIQLLKKRKTPFVIALNKVDRLYNWKAKAGSP----IRPALKRQGAGTKQQFEERVKA
CQAALAAE-HLNTELYW--KNKSVKN---------TVSMVPTSAHTGEGIPDLLLLLAQM
TQTLMKERFTVSD--ELECTVLEVKKTPGHGTTIDVILINGKLHRGDTIVVCGTQG-AIV
TKIRALLCPPSSKELRV-K-----SEYLQPAMVKAAQGIKIVAQ--DLDNAVPGSSLFVL
EEDDD---VDELKEMVQEELEEFLER--TA-TADRGVFVQASTLGSLEALLDFLSDMNIP
VARGGIHIGPIHKKDVMRATVMLDRK-----MDEYACILAFDVT-VEQDARTMANGAGIK
IFEADIIYHLFDMFTEYVEGVKERKKNEA--AEFAVFPCILRIL-PNSAFRNRNPLLLGC
KVVEGSLRVGTPLSI---------P-----AKG--VDVGKVIGIQANHKDVTKASK---D
EEVAVKIE------SVLTYGRQFDDKSGDLVSKISRQSIDMLKQSFRDEVSKDDV--QLL
ARLKKIFDI-
>Endozona
------------------------------------------------------------
------------------------------------------------------------
------------------------------------------------------------
-------------------------------AVDDWEK----------------------
-----------LLEEDDKKAEEEKKQEEERKA----------------------------
----------------------------AEESRIAEEKAAAEAKEAEAQQEQPAETQPVV
KKEKSLRSPICCILGHVDTGKTSLLDRIRKTNVQGGEAGGITQQIGATYIPKETLLEQTN
AIKDSFK-----LKYKIPGLLVIDTPGHEIFTNLRSRGSSLCDIAVLVVDL-MHSIEQQT
RESIELLKRRKTPFIVAMNKIDRCYNWVVKKEAG----FVDTYENQSGATKADFEERTRK
VIADFAIS-GLNAQLYT--RNPDMSQ---------YVSLVPTSAVTGEGIPDLLGLIVKL
TETKIAKRITEMDDNTFTATVLEVKSVEGHGFTIDIILSNGEIRKGDRIVLCGKDK-AID
TKIRALMTPQPLREMRV-K-----TPYLSMNSVRAAAGIKIAAQ--GLENAIAGSELFVI
PAKAEESYVEEIKERVQQEYNEMITN-----LSFPGVSVQASTLGSLEAVLAYMQQENIP
VA--AINIGRIHKSDVIRAAVNLEPG----KAKEYGCILGFDVD-VEKNAQQEADRLGVK
IWCKDIIYHLFDEWTKYQKELIAATMGSY--ESKLVYPVEMEIL-PEWILAKRNPILLGV
KIVAGWAKMNTQVCV---------I-----KK----------------------------
------------------------------------------------------------
----------
>StygNOMA
------------------------------------------------------------
------------------------------------------------------------
------------------------------------------------------------
------------------------------------------------------------
------------------------------------------------------------
------------------------------------------------------------
------------------------------------------------------------
------------------------------------------------------------
------------------------------------------------------------
------------------------------------------------------------
-------------------------------------------------------G-PIH
TSIRALLTPQPMKEMRV-KT----GNYVHHKKIRGAMGIKITGE--NLGKAIAGTSLVVV
KDDTD---IEDAEEEVMKDLNTILTK--TD-KSGHGVYVQASTLGSLEALLKFLEDSKIA
VS--GINIDP------------------------------XXXX-XXKEARDHADELGVR
IFTADIIYHLQDMFTRYVEEVKSQRQKES--ADVAVFPCIVKIL-EQHIFNKKDPIVMGV
EISEGTLRIGTPLSV----------------EET-IDLGRVTSIELNKKAVEKATK---G
QQVAIKIEPR-SSDRSYMYGRHFDGKD-LMYSKITRESIDCLKANFASDITKDD------
----------
>Cochminu
------------------------------------------------------------
------------------------------------------------------------
------------------------------------------------------------
------------------------------------------------------------
------------------------------------------------------------
------------------------------------------------------------
------------------------------------------------------------
------------------------------------------------------------
------------------------------------------------------------
------------------------------------------------------------
------------------------------------------------------------
------------------------------------------------------------
------------------------------------------------------------
------------------------------------------------------------
------------------------------------------------------------
-----------PHLH---------P-----SKDM-IEIGVVSNVQFNNQDKEIGKK---G
EEVAVSITPH-QGSQHYSYGRHFDHKX-KLISKISRKSIDSMKM-FTWRISRSGW-----
----------
>Vannrobu
------------------------------------------------------------
------------------------------------------------------------
------------------------------------------------------------
------------------------------------------------------------
------------------------------------------------------------
------------------------------------------------------------
-HEGEMRSPICCVLGHVDTGKTLLLDKIRRSNVQRGEAGGITQQIGATYFPLDTIKNLTS
ALGDDIA----QLQFKIPGLLIIDTPGHESFTNLRSRGSSLCDIAVLVVDI-NHGIEQQT
EESLKLLKKRKTPFIVALNKIDRIFEWAPQKDAA----IRTSLKSQPKHAIKQYDEMVEK
TRVSFAER-GFNSMLYY--KNKDFRN---------NLSIVPTSAVTGEGIPDLLMLLVQL
TQKMMTNQLYLSP--QLKCTVLEIKMIEGLGMTCDVIVSDGILNEGDTLVLCGVHG-PIV
TNARALLTPPPLREIRV-KAGKG-HPYVHAKSIKAAMGVKIVAH--DLQDVVAGSQLLVC
RDDDD---IDELKEEVQRDLKKLQSS--VK-TVDRGVFVQASTLGSLEALLSFLRDSKIP
VS--AVGIGPVHKRDVTRASVMLEHD------KKYAAILAFDVK-IEKDATRIAEKLGVR
IFSAPIIYHLNDMFVAYLKEIEDEKRRLH--AGEAVWPVVMEIM-PEHIFNKKDPIVVGV
TIVEGTLRIHTPISVI--------K-----DGEN-LYLGKVTSIEDNRVAVQEAAA---G
LKVAIKITPE---DYAYAYERHFTHEH-PLMSRITRHSLDRLKEFFAKELTKKDI--RLL
KDMKTI----
>Vexibaci
------------------------------------------------------------
------------------------------------------------------------
------------------------------------------------------------
------------------------------------------------------------
------------------------------------------------------------
------------------------------------------------------------
------------------------------------------------------------
------------------------------------------------------------
------------------------------------------------------------
------------------------------------------------------------
------------------------------------------------------------
------------------------------------------------------------
------------------------------------------------------------
------------------------------------------------------------
----------------------------------------------------KDPIVVGC
VVVAGTLHVGTPLIV---------P-----SRAL-LEIGRVTSIRKNDKEVPTAKI---G
EEVSVSITTH---NKGTQYGRHFDHKD-DILSHITRKSINVIKESFRDELSQDDI--NLL
AWL-------
>Luaphula
------------------------------------------------------------
------------------------------------------------------------
------------------------------------------------------------
------------------------------------------------------------
------------------------------------------------------------
------------------------------------------------------------
----DLRSPICCVLGHVDTGKTKLLDKIRRTNVQGGEAGGITQQIGATYFPLEVLQAATR
ELLEGGK-----FSIRVPGLLIIDTPGHESFTNLRSRGSSLCDIAILVVDI-MHGLEQQT
IESIKLLRMRKTPFIVALNKIDRLFGWKTTAGAP----FQSTFAKQQASVKQEFENRVQE
TIVNFAEQ-ELNAELYY--KNKDMNT---------YVSLVPTSAVTGEGIPDLLTLLLKL
TQTRLSAKITTLS--SFQATVLEVKVVEGLGTTIDVILSNGVLHEGDRIVMAGLGG-PIV
TNIRALLTPHPCKEIRV-K-----TPYIRHKEVKAAQGVKISAQ--GLEKAVAGSTLVVV
NPGDD---EERIMSHIQSDLTDLFSK--VS---KRGVLVQASTLGSLEALLTFLKSSEIP
VS--AVNLGPVHRSDVIKASVNVGEDETRGKKKEYGTILAFDVK-VTREAREEAAKAGVK
IFTADIIYHLFDQFTAYVAEIKAQQRVSA--LEKLVYPCALEIL-PDCIFMQKDPILIGV
RVKEGSLKMGTPLCVLKV--NEDDK-----KKEV-KFLGRVTGIEENRRVQQEADV---D
AEVAVKIEG-----GNVLYGRHFDYKD-EVFALITRESIDLMKEYFREELKDKDM-LRLI
KKLKERLDI-
>Protarac
------------------------------------------------------------
------------------------------------------------------------
------------------------------------------------------------
------------------------------------------------------------
------------------------------------------------------------
------------------------------------------------------------
---KDLRSPICCVLGHVDTGKTKLLDKIRHTNVQGGEAGGITQQIGATYFPLEVLQAATQ
ELVEGTS-----FTIRVPGLLIIDTPGHESFTNLRSRGSSLCDIAILVVDI-MHGIEPQT
IESIKLLRMRKTPFIVALNKCDRLFGWKSTPNAP----FQTSLKKQANSVVQEFENRVQE
TIVNFGEQ-GLNAALYY--KNTDMNS---------YVSLVPTSAVTGEGIPDLLALLLKL
TQTRLSSKITSLS--TFQATVLEVKVVEGLGTTIDVILSNGVLHEGDRIVMAGLDQVAIA
TNIRALLTPHPCKEIRV-K-----TPYQRHKEVKAAQGVKISAS--GLDRAVAGSSLLVV
GPDDD---EEEVKASVQKELTDLFSK--VS---KKGVWVQASTLGSLEALLVFLKQSEIP
VS--KVNLGPVHRNDVVKAAAALERDN--DKHKEYGTILAFDVK-VTRDAREEAGRRGVK
IFTADIIYHLFDQFTAYVEELRTAQKVNA--LEKMVYPVALEIL-PDHIFNQKEPILVGC
RVKEGTLKLNTPLVIQRA--AEDDP-----KKKITRFIGRVTGIEENRKPQQEAST---D
ALVAVKIEG-----GNVLYGRHFDHTD-ELFAQITRESIDLMKEYFRDDLKDKAL-VRLV
QKLKGRLDI-
>PhysTSA
------------------------------------------------------------
------------------------------------------------------------
------------------------------------------------------------
------------------------------------------------------------
------------------------------------------------------------
------------------------------------------------------------
----ELRSPICCILGHVDTGKTSLLDKIRQTDVQGSEAGGITQQIGATYFPMPAIEDKTK
ALSDKFK-----LQIKVPGLLVIDTPGHESFTNLRSRGSGLCDIAILVVDI-MHALEPQT
IESINLLRMRKTPFVVALNKVDRIYGWRSKPFNP----FKDSLKIQDKSAVLEFETRTKE
TISAFAEH-GLNAMLYY--KNTDFRK---------YVSLVPTSAHTGEGIPDLLMLLVQL
TQKMMPERLHFTE--DVQCTVLEVKVIEGLGTTLDVILVNGMLHEGDTIVLCGMNG-PIV
TTIRAVLAPQPLRELRV-K-----GSYEKLKEIKAAMGVKIVAQ--DLEKAIAGSALFVA
KSEED---IEDLKEEVQADFDSVLNS--VD-SSSRGVCVQASTLGSLEALLTFLKASKIP
VS--GVSIGPIHKRDVIRASVMLEHQ------PEFAVILAFDVK-VEKDAQALADSSGVQ
IFTADIIYHLFDRFTAYMAGLKQKKREAA--GDQVVWPCIVRIK-PDCIFNKKAPLVLGM
DIIAGTLRLGTPLCV---------P-----NKNF-VDIGIVTGIEKNHKQQQEAKK---G
DEVAVKIESS--PENAKEFGKHFDAEH-DVCSRISRESIDLLVSLWGEELSQTDR--QLI
VKLKGVFKI-
>Protpyro
------------------------------------------------------------
------------------------------------------------------------
------------------------------------------------------------
------------------------------------------------------------
------------------------------------------------------------
------------------------------------------------------------
-------------LGHVDTGKTKLLDKIRATNVQGGEAGGITQQIGASFFPLKALKEKTK
ALAQKLK-----FQIKVPGLLVIDTPGHESFTNLRSRGSSLCDIAVLVVDL-MHGLEPQT
LESIKLLRQRKTPFIVALNKIDRIFGWKDTPNAP----FQDTLKKQSLSAKQEFENRTRH
TITMFAEQ-GLNAVLYY--QNKDFVH---------NVSLVPTSAHTGEGIPDLLALLIQL
TQTKLTKRIVTKD--LFQATVLEVKVVEGLGTTIDVILVNGVLHEGDRIALCGMDG-PIV
TNIRALLTPHPMRELRV-K-----TPYLHHKEVIAAQGVKISAH--GLDRAVAGSSLLVV
GEKDD---EEATMSRVQSDLTDILKK--VA---KRGVCVQASTLGSLEALLTFLAESNIP
VG--SINIGPVHKADIIKASVNLDKG----KRKEFGCILAFDVP-VDKDAKTEAAKSGVR
IFTADIIYHLFDQFTKFLEELKAKEKAEA--ALKVVFPCILEVV-PDCVFNKKDPIIVGV
RVVDGLLKMGTPLCVQKIVSTTDDEGRTRNRKEM-LYIGKITSLQDNHKEIPQAVV---D
QQVAVKIEG-----GSVTFGRQFDETY-KIYSQLSRESIDALKDHFRDVLVANKGMVQLI
QKLKPM----
>PellCATA
------------------------------------------------------------
------------------------------------------------------------
------------------------------------------------------------
------------------------------------------------------------
------------------------------------------------------------
------------------------------------------------------------
--------------------------------VQGGEAGGITQQIGATYIPVETLIEQTK
TVTVDFG-----LKFAIPGLLVIDTPGHEAFSNLRSRGSSLCDIAVLVVDL-MHGLEPQT
LESFEMLRKKKIPFVVALNKIDRLYSWETHKDAS----FGDTYNAQNQMVHDEFEKRLAK
VITEFAVKCKMNAALYT--SNSKRKKDGTMSFDYSTIALVPTSALTGEGIPDLLALITRL
TERKLTKKITELS--TLQATVLEVKMAPGLGYTIDVILNNGELHEGDRIILCGMNG-PID
TTIRALLTPHPLREIRV-K-----TPYTHHKVVKAAQGVKIAAP--HLDKAVAGSELYVV
KEGDD---VEALKKEVQKDLSTMLTT--VV---TEGVCVQASTLGSLEALLEFMKTSKIP
VM--SVNIGPIHKQDVLRAAVNLEPK----KKREYAVILAFDVP-VEKMARATADKLGVQ
IFERDIIYNLFDDWEKYMKKVKQDKMAAA--ADVVVFPCILEIL-PEHIIAKRQPIILGC
RVKEGLAKVGTPLVVPVY--GEKGK-----VRDY-KSIGKIVSMQKNHVEQATGNV---G
DELAVRIEG----EAEITFGRHFNADQ-PLYSRINRHSIDALKENYRELL----------
----------
>ClydYONA
------------------------------------------------------------
------------------------------------------------------------
------------------------------------------------------------
------------------------------------------------------------
------------------------------------------------------------
------------------------------------------------------------
-----MRSPICCVLGHVDTGKTKLLDKIRRTNVQDNEAGGITQQIGATYFPLETVKAATK
RLNKEIK-----VQYKVPGLLVIDTPGHESFTNLRKRGSNLCDIAVLVVDL-MHGIEPQT
VESINLLRARKCPFVVALNKIDRMFDWKPTKDGA----FRESLKKQAKHVKQEFDDRVKH
VIADFAAQ-GLNACLYY--ENKSVRK---------NVSLVPTSAHTGEGIPDLLMLLIQL
TQNLLTERFYLSE--QLSATVLEVKVVEGLGTTIDVILTDGTLKEGQMIVCCGLNG-PIC
TNIRALLTPHPLKEIRV-K-----TPYLHHKEVKAAQGIKICAQ--HLEGAIPGGSLLVV
NPGDD---VDEMKQFVQGELESMLQSRRVD-REGRGVYVQASTLGSLEALLEFLKSSDIP
VS--GINIGPIHKKDVMKASVMLEHD------RTYAVILGFNVE-VTRDAKALAEDTGVQ
IFTAEIIYHLEENFLDYMKRVKEAKQMEF--AGEAIFPCILEIQ-ENCIFHARDPITLGV
KVLEGVAKIGTPIVV---------P-----TQKN-IYLGRIVSIEENHVAKERADK---N
SLCAVSIQVDDWSYQRYMFGRHFELKD-KLVSKISRSSIDLMKQHYREELKDPEI-RKLI
VKLKATFKI-
>GoceYONA
------------------------------------------------------------
------------------------------------------------------------
------------------------------------------------------------
------------------------------------------------------------
------------------------------------------------------------
------------------------------------------------------------
----NLRSPICCILGHVDTGKTSLLDKIRRTNVQGGEAGGITQQIGATYIPQDTLKTQTK
NVNDMFK-----LKYKIPGLLVIDTPGHESFTNLRSRGSSLCDIAVLVVDI-MHGIEPQT
KESIQLLKMRKTPFIVALNKIDRIYGWNPIKGGG----FRQTFESQNKSVQLEFEDRLKK
TIAMFAEC-SFNAELYT--RNTNYQQ---------YVSLVPTSAVTSEGIPDLLALITKL
TESKLTKRITELS--VLQATVLEVKVVDGLGYTIDVILSNGSLREGDRIILCGLDG-PID
TYIRALLTPHPLKEIRV-K-----TAYLHHKEVKAAQGVKIAAP--NLDKAVAGSELYVV
KAGDN---VEELKERVQGDLTDMLKN--VQ---SQGVSVQASTLGSLEALLCFLKTSNVP
VS--AINIGPVHKSDVIRASVNLESN----RPKEYACILAFDVT-VEKAAQAEADKLGVK
IFKADIIYHLFDAWEKHIGEIIAERMKEA--EGRVVFPCILEIM-PHFIIAQRNPIILGV
KVIGGIAKAGTPVCVARP--REKGS-----GYKV-KSLGKIISIENNHQIQETAPL---G
AEVAVRIEG----EHEVTFGRHFDEKD-LIYSVISRDSIDALK-----------------
----------
>Undascha
------------------------------------------------------------
------------------------------------------------------------
------------------------------------------------------------
------------------------------------------------------------
------------------------------------------------------------
------------------------------------------------------------
------------------------------------------------------------
------------------------------------------------------------
-ESLKLLKQRKTPFVVALNKIDRIFEWVPQKDQA----IRTSLEKQPAHVKKKYEEMVES
IKVSFSQR-GFNSALYY--KNKDFRN---------NLSIVPTSAVTGEGIPDLLMLLVQL
TQKMMTAQLYLSP--SLKCTVLEIKMIEGLGTTCDVIVSDGILREGDKLVLCGVHG-PIV
TTAKALLTPPPLKEIRV-KAGKGKNSYVHCKNIKAAMGVKIVAH--DLQDVVAGSQLLVC
TEDDD---LEELKEEVQKDLKKLQSS--VK-KVDRGVMVQASTLGSLEALLSFLRDSKIP
VS--NVGIGPIHKKDVTRASVMLEHD------KKYAAILAFDVK-IEKDILKMAEKIGVK
IFSANIIYHLNDMFVKYLEDIEEEKRRQF--AGEAVWPVTMEIM-PEHIFNKRDPLIFGV
VIIEGTLRMGTPICAI--------K-----NDEN-IYLGKITSIEDNRVVVNEAPA---G
SKVSIKISPE---DYAYAYERHFTHEH-PLMSRITRHSLDRLKEFFGKELTRKEI--RML
KSMKEIFNV-
>Thecquad
------------------------------------------------------------
------------------------------------------------------------
------------------------------------------------------------
------------------------------------------------------------
------------------------------------------------------------
----------------------------------------------AAKKVKAEEVVEED
PSNPTLRSPICCILGHVDAGKTKVLDSIRRSNVQEGEAGGITQQIGATYFPLTTIQEITK
ALNEKHK-----LTYKIPGLLIIDTPGHESFSNLRSRGSSLCDISILVVDL-FHGLQPQT
LESLNLLKKKQTPFIVALNKVDRIYGWKENRSSP----IQATLAKQDESAKSEYEMRVNK
MVVQFAEQ-GLNAVAYY--KNKDFRK---------YVSMVPTSATTGEGIPDLLMLLVQL
TQSLMVKRLTLSP--QLTCTVLEVKMAEGLGSTVDVVLSNGSLHEGDTIVVAGING-PIV
TTIRALLTPQPCKEMRVTK-----SGYIHNKVVHAAAGIKIAGP--DLDKAVAGSSLFVV
GPDDD---VEDLKTEVMADFKSLFQN--LD-KSGTGVCVQASTLGALEALLVFLKESKIP
IS--NISLGPVHKKDVRRATIMLEHD------KLYAVILAFDVK-IEKEAAELAEEEGVK
IFSADVIYHLFDKFTKYMEEHRAQKQKEA--AEEAVFPCVLRIL-PECIFNKKDPIVIGV
EVIDGVLKLGTPLSVVR-------S-----GHNV-IDIGKVISIESNHKQVEKATR---G
SEVAVKIEGP--SEGTVTFGRQFDVDD-TIYSKISRRSLNAIKDHFK-------------
----------
>Vermanta
------------------------------------------------------------
----------IKRQKKKEQEARRAINK---------REAEQQAAI---ARLGGNVRVAG-
TVGGGAAAAKKRPVYGKKKTNNQKKKEEEEEAAAKKKKLAEEKEKATAEKVAPSPKKEKI
EEKKEEKKEEKKEGDEEEDVDWDDLDEDALAIKDEWDD-------EDTGADDSGASPTLK
G--------------STGTAPA--AAAATPVKKEEKKVPA--KKSAAMVKE---------
----------------------------------------EKKAAVAAAAAAAQQE---L
EEENNLRSPICCVLGHVDTGKTKLLDKIRRGNVQEGEAGGITQQIGATYFPRDAILEISK
HMSNKLR-----MSFNVPGLLMIDTPGHESFNNLRSRGSSLCDIAVLVVDI-MHGLEPQT
LESIELLKMRKTPFVVALNKVDRLYNWKPFPRLS----FKAALKKQDKSTQTEFEDRTND
TITQLAKQ-GLNAAPFF--QNKDYRK---------YVSLVPTSAHSGDGIADLLTLIVQL
TQRMMGDRLELTE--ELSATVLEVKMVEGLGTTIDVILTDGRLREGDTIVVCGMNG-PIV
TNIRALLTPHPLKELRV-K-----CQYQHHKDLRAAKGVKLSAP--GLEKAVAGSHLLVC
GPDDD---IEDLKKKVQKDFNSIMSN--SEVNADRGVYVQASTLGSLEALLNFLNKSEIP
VC--GVNIGPVFKKDVMRAAAMLERD------PTYAIVMAFDVK-VEKDAQDMATKEGIK
IFRADIIYHLFDQFTAHMKAIKDAKIKAL--SAQAVWPCFLSIV-PDCVFNNKNPIILGI
KVAEGDLRLGTPLVAI------NRV-----TKEK-IPIGKCVSIEDNHKQVDIAKE---G
MSVAIRIEGA---ESHIMVGRHFDEND-TVVSHVSRKSIDVMKESFREELKN--------
----------
>ParvMONO
------------------------------------------------------------
------------------------------------------------------------
------------------------------------------------------------
------------------------------------------------------------
------------------------------------------------------------
------------------------------------------------------------
-----LRAPILCLLGHVDTGKTSLLDKIRNTHVQEGEAGGITQQIGATWFPVENVMNAIR
KVAARKK-----LDFAVPGLLIVDTPGHEAFANLRSRGSGLCDFAILVVDL-MAGLEQQT
IESIGLLKMRKTPFVVALNKVDRVYSWKSVPNGS----SAQGWKKQDKNVQQDFQGLVNR
VKLQMAEQ-GLNTELYW--QNKDLKG---------TINMVPTSAHTGEGIADLLMVITQV
TQRFLSGKVEYRD--ELQATVLEVKPVQGLGTTIDVILVNGTLHRGDRIVLAGLNG-PIV
TTIKSLLTPQPMKELRV-R-----TPYEQHQMIRAAQGLKVLAPGHDLEKAVPGSPLYVV
RTEEE---EEEACDEVAAEFKKLRKT--LN-RDGTGVYVQSSTLGALEALLHFLHQSKIP
VV--DFGVGDPTKTDVIKAGAMHTRK-----LPEYACMLCFDVE-ISDDVRREANKADVR
IFQADIIYHLQENFTAYLEEIQEAKRTAA--ANEAVFPCVLDIL-EEHIFNNKSPIIMGV
RVVEGVLHLNTPIVV---------P-----DKNM-LLLGK--------------------
------------------------------------------------------------
----------
