# Supplementary material for: Expansion of the molecular and morphological diversity of Acanthamoebidae (Centramoebida, Amoebozoa) and identification of a novel life cycle type within the group
Source: Biol Direct. 2016 Dec 28;11:69. doi: 10.1186/s13062-016-0171-0 (PMC5192571; doi:10.1186/s13062-016-0171-0)
Supplement: Additional file 3: — Bordor.325.Cent40.tgz. Phylogenomic alignment files and single gene trees for each gene included in the phylogeomic supermatrix. (TGZ 8396 kb) [file 13062_2016_171_MOESM3_ESM.tgz › Bordor.325.Cent40/unmasked-alignments/ODO2A.faa]

>AcanGEN
------------------------------------------------------------
-------------------------------MGDSITEGELKNWSKGVGEHVAVDDLVAV
IETDKVAVEIRAKEAGVIKEHFAEEGSTVSVGAPLFAYEAGAEAPKKAEVPKEEPAKKTE
--QAPKPEAAA-----------------------PKAEAPKT-----AAAPAAATEGKAA
PKAEASKAPAPK---------TASPVAGGERKVKVTRMRERIAQRLKDAQNTYAMLTTFQ
EADMFNLINMREDFKEEFQKKHGVKLGFMSAFVKASAAALKEIPAVNAVYDGSNRE--II
YRDYVDISVAVATPRGLVVPVLRDCDHLSFADVEKRLSELSVKARKDEITLEEMAGGTFT
ISNGGVYGSLMGTPIINPPQSAILGMHAINKRPVVVN----DQVVIRPIMYLALTYDHRL
IDGKEAVTFLRHIKHSIEDPRRLLLEL
>Coprcine
----------MLSKRIIAIARGRALLKQRTVGP-----AFSRGWDIA-------------
----NGHAQRAQFHASRLIQ---AETIKVPQMAESISEGTLKSWLKQEGETVAADEEVAT
IETDKIDVQVNAPKSGKIVKLLASEEDTVTVGQDLFIIEPGEVGETAAPPPAKEPEGTA-
---APAQETK---DASEPADQQ-----VDKKLPAPPAPSQADKTPEVKEQVTKPKEKEDV
KKSSKKESEPAP---------RPAAGSRTETRVKMSRMRLRIAERLKESQNAAASLTTFN
EIDMSSLMEMRKKYKDQVLKEHDVKLGFMSAFAKACSLALRDIPAANASI--EGDE--IV
YRDYVDLSVAVATPKGLVTPVLRNAESMNFIEIEREIAALGKKARDGKLTLEDMAGGTFT
ISNGGVFGSLFGTPIINLPQAAVLGMHAIKDKPVVVD----GQIVIRPIMVVALTYDHRL
LDGREGVTFLVKVKEYIEDPRKMLL--
>DictDisc
----MRSAT-KLIKNV-NINRCVQSNVVRSTSRLINNNSINTVRQFTSSSSSSFTSLFNN
NNVNNTNIKYQRFYSSAND-----VVIKVPSMGDSISEGTIVAWTKNVGDSVRVDEVVCS
IETDKVTIDINAPVSGTIVELFAKEGENVTVGNDLYKIAKGEVAA--AP-KVEAPKAAE-
---APKAAAPT---------------------PAPK--------------------AAET
PKAAPAPKSEAPT-PAPKSTTTTTSTGPSETRVKMTRIRQRTAQRLKDSQNTAAMLTTFN
ELDMSALMNMRKTYKDEFEKKHGVKFGFMSAFVKASTIALKEQPIVNASV--EEND--IV
YHNNVNINVAVSAPRGLVVPVIRNCENLSFADIEKEIGRLSGLARNDALAIEDSIGGTFT
ISNGGVFGSMFGTPIINPPQSAILGMHAIKDRPYVVN----GQVVVRPIMYLALTYDHRI
IDGREAVTFLKKIKDVLENPERILLEL
>Filanola
------------------------------------------------------------
-----------RNFATE-------RKVTVPTMGDSITEGAIKKWYKGAGDYAKQDELVVT
IETDKVVVEIRAPENGLVTKTLVDAGASVNVGADLFIIDTSAAAPAEAP-KAEAPKKEE-
----PKAQ-----PQAAP-----------KASPPPQQ-------------------QAAA
PKAEAPKKAEPKI----EMPKTSAPTGPREQRETMTRLRQRISQRLKDSQNTYALLTTFN
EVDMSNIMALREKYKDDFHKKHGVKLGFMSAFIKAASAALKDQPVVNAVI--DGND--IV
YRNYVDISVAVATPTGLVVPVIRNVDQLSFADVEKTLVVLGNKARDGKIEMEDMAGGTFT
ISNGGVYGSMMGTPIVNPPQSAILGMHGITKRAVVVN----DQIVIRPMMYVALTYDHRL
IDGREAVTFLRKIKDVVEDPSRLLLDV
>FontBI
-----RAASAQAARSV-AVRAAVAPTAAFSTTPV-SAAAIPTGLNLAAKGFAARSPAF--
--------AFTRAYSTGKE-----HVVNVPFMADSITEGELSRWEIPVGSFVKRDGTIVT
IETDKVTIPVNAPFSGIVTEHFSKEGDNVQVGNPLFKMIESEDAGAGAA-PAAATKAPE-
-----------------------------------------------------------A
PKATPAAAVSVE-------DVVKGAVGPRERRVKMTRIRTRIAERLKESQTVAASLTTFN
EIDMLPLTQLRNEYKDLFFEKHGVKLGFMSAFVKASSIALQDVPEINARI--EGDE--IV
YNDHTDISIAVATPKGLVTPVLRNVENQSFSDIERNIAALGKKARDNKIAIEDMAGGTFT
ISNGGVFGSLMGTPIINLPQSAILGMHGVKERAVVVN----GEVVVRPMMYIALTYDHRL
IDGREAVTFLVRVKELLEDPRRLLL--
>HomoSapi
MLSRSRCVSRAFSRSLSAFQKGNCPLGRRSLPGV----SLCQGPGYPNS---------R-
KVVINNSVFSVRFFRTTAVCKDDLVTVKTPAFAESVTEGDV-RWEKAVGDTVAEDEVVCE
IETDKTSVQVPSPANGVIEALLVPDGGKVEGGTPLFTLRKTGAAPAKAK-PAEAPAAAA-
----PKAEPTA--AAVPP-----------PAAPIPTQMPP-------VPSPSQPPSGKPV
SAVKPTVAPPLA-------EPGAGKGLRSEHREKMNRMRQRIAQRLKEAQNTCAMLTTFN
EIDMSNIQEMRARHKEAFLKKHNLKLGFMSAFVKASAFALQEQPVVNAVIDDTTKE--VV
YRDYIDISVAVATPRGLVVPVIRNVEAMNFADIERTITELGEKARKNELAIEDMDGGTFT
ISNGGVFGSLFGTPIINPPQSAILGMHGIFDRPVAIG----GKVEVRPMMYVALTYDHRL
IDGREAVTFLRKIKAAVEDPRVLLLDL
>Monobrev
------------------------------------------------------------
------------------------------------------------------------
------------------------------------------------------------
------------------------------------------------------------
------------------------------------------------------------
---MSNIMEFRKKHKDAVLKKHDVKLGFMSAFMKASAWALQQEPAVNAFIDPDGKH--IL
YHDYVNISVAVATPRGLVVPVVRNVEKMSYVDIENEIASLGNKARNGDLAIEDMDGGTFT
ISNGGVFGSLMGTPIINPPQSAILGMHGIFERPVAIN----GKVEIRPMMYVALTYDHRL
IDGREAVTFLRKVKEAVEDPRVLVLE-
>PCBtrin
------------------------------------------------------------
------------------------------------------------------------
------------------------------------------------------------
------------------------------------------------------------
------------------------------------------------------------
------------------------------------------------------------
----------------------------------------------------EIQGGTFT
ITNFGSFGNIIGTPIINQPQVAILATGIIEKKPAVLETPSGDVIAIRHKMYLSLSY----
---------------------------
>Polypall
------------------------------------------------------------
----------KRTYTTAEG-----DVVKVPTMGDSISEGTIVSWTKKVGDSVKVDDVVCS
IETDKVTIDINAQDSGVITECFAKESETVLVGNPLYRIKKGAVAA-EAP-KAAAPKAAE-
---APKAAEAP-----------------KPAAPAPK--------------------PVET
PKPVAAEPPKTTT-----TTAAGAAAIPGERRVAMTRIRQRTAQRLKDSQNTAAMLTTFN
EVDMSALMEMRNKYKDDFFEKHGVKLGFMSAFVKAATVALKDQPVVNASI--EDTD--IV
YHDAININVAVAAPKGLQVPVVKNCQDMGFADIEKEIGRLSGLARNNQLAIEDSMGGTFT
ISNGGVYGSMFGTPIINPPQSAILGMHAVKDRAVVVN----GQVVVRPIMYLALTYDHRI
IDGREAVTFLKKIKDVIEDPKRILLDL
>Sexangul
------------------------------------------------------------
--------------------------ISCPPLGDSITEGEVGTWHVAEGDVVAEDDLVCE
IETDKITVEIRAPTAGTIVSLAASEGENVLIGADLXTMSVGGAAGGA---KKAAPKKKQE
-ESAPSPPPAA--ASTPPPPPPPAAQPSSSAAPPPPPPPPAPRAPSAGSAPPPPPPPPAA
PRAAAPTPPSPPT-PAAPAAPATLSGSRTERREKMKKIRIRIAERMKEAQNTTAMLTTFN
EVDMSALIALRAREQESFTKRNGAKLGFMGAFVKASAGALVDSPMVNAVI--EGNE--IV
YRDYVDISVAVASPTGLVVPVIRNAETLSIAQAEATLSSLASKARDGSLGLDEMAGGTFT
ISNGGVFGSLMGTPILNPPQSAILGMHAVKDRPIAVN----GEVVIRPMMYLALTYDHRL
VDGREAVTFLKSI--------------
>Sterramo
------------------------------------------------------------
-------------------------------MGESVPEGELAEWTKAVGDQVEVDEIVAL
IETDKVTMEVRSSAAGVVTELCAEVGDTIAVGDPLFKVDSDKEGSSEAPKEKKESKEEKE
---APKEEEKA--APKEEKEEAPKE--KKEAQKEEKKEPPKE-----DKKEASKEEKKEA
PKQEKKETTAKA---DAPQKTPARESHRGESRVKLTRMRKRVAERLKGAQDTFAMLTTFQ
ECDMSKLMEMRKDLKDDFMNKHGVKLGFMSAFVKASTVALLDQPVINAVI--DENE--IL
YRDYVDISVAVATPKGLVVPVLRNCEDLSFSDIEKKILDLGTRARNDKIEIEEMVGGTFT
ISNGGVYGSMMGTPIINPPQSAILGMHSIINRPVAIA----DKVEIRPMMYLALTYDHRL
IDGREAVTFLTKVKSGIEDPRRLMLDL
>Thectrah
------------------------------------------------------------
-----------------------VMTVDTPEMGDSISSGTVADWEKGVGDYVEADEVVCM
INTDKIAVPITAPQAGVITEILVDEDEEAEVGTPLYKLDTAASAPEAKADSAEEPAAEA-
-----KEEAK---EEAAP-----------AKEEKPAA-------------------AKET
KAAAKPAAAKPA---AAKPAAKTMTGARTETRVKMTRMRQTIAARLKESQNTAALLTTFQ
EIDMTELMALRKKHQEAFVAKHGVKLGFMSPFIKASAKALQEVPAINAVI--DETD--VV
YRDYVDISVAVATPNGLVVPVVRNAESLSFADAEHELARLAAKARENQISLDDMAGGTFT
ISNGGVYGSLLGTPILQSGQSAVLGMHGVFPRLREVD----GEFVKRSIMIAALTYDHRL
VDGREAATFLRTVKQGIEDPTSLLFDL
>VannDIVA
--GGARSFA------------SRPLLAGRSPTA---------------------------
------VSYQQQLYRTSAAAY-AKVTVDVPNMGDSVSEGTLGTWEKNKGDYVNADDLVCI
IETDKISNDLFAPEGGVITEVMAEEGATVHVGQPLYSLDTSAEAPK----EEAAPAASE-
---APKEEAKK--TESK-----------KEAAP--------------------ATKKAEA
PKVEAKEKPSFA-------------TPGKERRVPMSRMRQRIAERLKDSQNTAAMLTTFQ
ECDMHNLMQMRSEFKDAFLEAHGVKLGFMSAFVKASAAALMELPAINAVI--EGDE--II
YRDFVDISVAVATPKGLVTPVLRDCDKMSFADVEKEIGALGEKARKGKIALEDLSGGTFT
ISNGGVYGSLMGTPIINPPQSAILGMHGINKRPVAIG----NEVVIRPMMYLALTYDHRL
IDGREAVVFLRKIKDAVEDPRRLLLEL
>MayoBSH0
------------------------------------------------------------
--------------------------IQVPPMGDSISEGTLETWEKQEGDFAAMDDLVCT
IETDKVAQEIRAPQAGTISAHHAGEGDTVAVGAKLFTLIPGEASADQAA-AASAPKPAA-
----PASSAST----AAP-----------AAASTPAA----------QPAPAAA--PKAA
PAAAPPAAAAAA-------QPSHTPGSREERRVPMNRMRKRIAERLKESQNTYASLTTFN
EIDMSGIMSLRQKYKDDFQKKHGVKLGFMSAFLKASATALMEIPAVNGVI--DGED--IV
YRDYADISVAVATPKGLVVPVVRNCESLDYAGIEKEIGRLGGLARDNKLAMEDMAGGTFT
VSNGGVFGSMMGTPIINPPQSAILGMHKTQDRAVVVD----GQIVIRPMMYVALTYDHRL
IDGREAVTFLVRVKELVEDPARLIL--
>TricAmI7
------------------------------------------------------------
------------------------------------------------------------
------------------------------------------------------------
------------------------------------------------------------
------------------------------------------------------------
------------------------------------------------------------
---------------------------MSFADVEKTIGELGKKGKENKXSVEEMQGGTFT
ISNGGVYGSMMGTPIINPPQSAILGMXGIQEQPVVVN----GEIVIRPMMYLALTYDHRL
IDGRXAVLFLRKIKEGVEDPRTLLLDL
>Paraatla
------------------------------------------------------------
--------FYPRFFADGGI-----LEVEIPQLGDSVTEGTVEKWVKGPGDYVAMDEVVGT
IETDKATQEIRAPEAGVIEETYVEEGETVHVGSKFFRLKLGGSQEAPKP-KSETPPPPT-
----PTPTPSQ--PQAPP-----------PPPPPPVS----------APRPPTP--PTSA
PRAPTPPASSGP----------LPPGVRSERRVKMSRMRLKISERLKDAQNVNAMLTTFN
EVDMGNLMELRTQYKDAFEKRHGVKLGFMSAFVKAATLALQEQPTVNAVI--DGDE--IL
YRDYIDVSVAVAAPKGLVVPVLRNCENLSFADIEHQIGEYGQKARDGKLSIEEMTGGTFT
ISNGGVFGSLMGTPIINPPQSAILGMHATNKRPVVRN----DQIVIRPMMYLALTYDHRL
IDGREAVTFLKKVRDLIQDPQAMLLE-
>VexiDIVA
------------------------------------------------------------
-------------------------------MGDSITEGAIESWEKNVGDFVEADEVVVT
IETDKVSQQIRAEESGTITEHFAEEGDQVEVGGDLYRLSPGEQSSSSSSSSSSESKSKE-
----EKSESKQ--SSASKSKESSD---APKKSESKQSSASKS--KESSDAPKKSA-KKES
SSSSSSSSSSSS---SSSSGEQVTHGGRIERRVKMNRMRKMIANRLKESQNTNAMLTTFN
EIDMGNLMDMRNKYKEEFQQKHGVKLGFMSAFVRASAIALVDQPAVNAVI--DGDD--IV
YRDYTDISVAVATPKGLVVPVLRNCEHMGFADVEKEINALGQKARAGEITLEDMTGGTFT
ISNGGVFGSLMGTPIINPPQSAILGMHATNMLPRVHN----GEIVARPVMYVALTYDHRL
IDGREAVTFLRKVKLLVEDPQRMLL--
>Endozona
------------------------------------------------------------
-----------------------------PPAGDSITEGDLKEYSKKEGDSVAVDEVILT
IETEKVTVPIRSDVDGVLTKILVPEGSNAKVNQPLFVVTYGEGTPASSQ-PKEQPKQEQ-
----PKQEQTQ--QQAAPQQQS-----QQQSQPQQQQAAPQQ-----KSQQQSQPQQQAA
SKPQQAAAKPAA-------AAGSGAPTDREYLVKVSKLRQRVAERLKASQNTYALLTTFQ
ECDMTNLLQLREEYKTEFEKTHSAKLGFMSTFIKASAAALKAIPLVNAVL--DESQGAII
YRNYIDISVAVATPKGLKVPVLRNCDQKSFSALEKELETLAKKAKDETMTIEEMTGGTFT
ISNGGVYGSMMGTPIVNPPQSAILGMHAITKRAVVVG----DKIEIRPMMYLALTYDHRL
IDGKDAVTFLRKIKMGVEDPRRMLLEI
>StygNOMA
------------------------------------------------------------
-----------RCYSSGGD----EVIVKVPSMGDSITEGTLGKWHKKVGDVVAEDDLVAN
IETDKIEQEIRSPKAGVITKLLCEEQDTVKVGSGLFAVGPAGAAAAAAP-AAAESTPSKA
-AEAPKKDAKPSSSRAPPAHM------AKGAAPPPPPPPPPS--GKVGNAP-----PAAA
PAQAAAAAPAAPSGGKAAGSAAPAPREGGSTRVPMSRMRRRIAERLKDSQNTLAMLTTFQ
ECDMSALMHLRXKYKDEFLKRHGVKLGFMSAFVKASAIALRENPIINATI--DGXD--IV
YNDFVDISVAVATPKGLVVPVVRDCDKMSFADIEKEIGRLGAAARDGKLAIEDMNGGTFT
ISNGGVYGSMMGTPIVNPPQSAILGMHAIVDRPMAVX----GKVEIRPMMYLALTYDHRL
IDGRDAVTFLRKIRAVIESPERIVLDL
>Cochminu
------------------------------------------------------------
------------------------------------------------------------
------------------------------------------------------------
------------------------------------------------------------
------------------------------------------------------------
------------------------------------------------------------
-----------------------------------------KKAKENKLSIEEMTGGTFT
ISNGGVYGSLMGTPIVNPPQSAILGMHNIVPRPVVVD----GKIEIRPMMYLALTYDHRI
IDGK-----------------------
>Ovaldese
------------------------------------------------------------
------------------------------------------------------------
------------------------------------------------------------
------------------------------------------------------------
------------------------------------------------------------
-------LDLGCHSVEQFTKRHGVKLGFMSCFVKASTVALKEIPAVNAVI--DGKD--IV
YRDYVDISVAVATPKGLVVPVLRDCDDMSFADIEKGIAALGLKAR---------------
------------------------------------------------------------
---------------------------
>Vannrobu
------------------------------------------------------------
--------------------------------AETVQSGELSKWHFKEGDYVEVDDELCS
IETEKIAVQPTSEHDGVIKKLLKSEGDTVNKGDELWVIDTEGK-PKEEP-KESASDKSE-
----QKSESK---QESKPQEKKEQ--------------------------------KKES
KSSKKDSAPPKK----------ATSAPGSETRVKMTRMRQRIAERLKESQNTAAMLTTFQ
ECDMHALMNMRSQYKDLFXKEHGVKLGFMSCFVKAASNALLKERAVNAFI--DGDE--IV
YKDFVDINVAVATPTGLVTPVLRDCDRMSFADVEKEIGLLAEKARSGKITIPDLEAGTFT
ISNGGVYGSMMGTPIINPPQSAILGMHGITKRPVVVN----DQVVIRPMMYLALTYDHRL
LDGKTAVTFLKTIKENVEDPRRLLLDL
>Luaphula
------------------------------------------------------------
-----------RWYATAA------KTVQVPSFPESITSGGVQEWMKKVGDSVEMDETVVT
LETDKTVIEVKAPMAGTVTETLCEVGDTVKAGQDIFKVSADGGSSDKSS-TKQEKTEEPA
KDSGPKHEKAK--EAADKPSTSSKQ--EKEKQPEQQAAAPKQ-----DKQPAEA--PKSA
PSKSSPADAPKAKVVASPPPAPTRGGSRTEHKEKMNRMRLRIAERLKDSQNTNAMLTTFQ
ECDMFNLMQLRNEMKDEFQTKHKVKLGFMSAFVKASAAALREQPVVNAVI--AEQE--IV
YRDYIDISVAVATPRGLVVPVVRDADLLSFADVEKTIAYLGEKARSDQITIEDMKGGTFT
ISNGGVYGSMMGTPIINPPQSSILGMHAITDRAVVVK----GEIKIRPMMYLALTYDHRL
IDGREAVTFLRKIKHGVEDPRRLLL--
>Protarac
------------------------------------------------------------
------------------------------------------------------------
------------------------------------------------------------
------------------------------------------------------------
----------------------------------MNRMRQRIAERLKDSQNTNAMLTTFQ
ECDMYNLMQLRNELKDEFQAKHKVKLGFMSAFVKASAAALREQPIVNAVI--KDQE--II
YRDYVDVSVAVATPRGLVVPVVRDADLLSFADIEKTIAYLGEKARNDQITIEDMTGGTFT
ISNGGVYGSMMGTPIINPPQSAILGMHAITERATVIK----GQIQVRPVMYLALTYDHRL
IDGREAVTFLRKIKFGVEDPRRLLLEL
>PhysTSA
------------------------------------------------------------
------------------------------------------------------------
------------------------------------------------------------
------------------------------------------------------------
------DAKPKP---AAPKPSSAPSAVRTETREKMQMIRVRTAERLKGSQNTNASLTTFN
EIDMSSITELRNTHGDAFLKKHGVKLGFMSVFVKAAVAALQDQPIVNASI--QDKE--IV
YRSYNDISVAVATERGLVVPVLRDCQVKSMADIEKELGALGARARVNEVTIEEMVGGTFT
ISNGGVYGSLMGTPIINPPQSAILGMHGIFKRPVVVN----DQIVIRPMMYVALTYDHRL
IDGREAVTFLRKIKDVVEDPRRLLLDI
>Protpyro
PCWGG-------------------------------------------------------
-------IPIRRFYASET------KTQTVPPMGDSITEGEVKNWAKEVGDSVAVDDLVAV
IETDKVAVEIRAKEAGVIKERFAEEGTTVSVGAPLFAYEAGGVVSPPKK-TEDAPPQKSE
--DVPKPEHSP-----------------------PVSTAKAS-----PPSPSA---SPPE
VKATAPKAPPAK-------PASSNAGVEGERRVKVTRMRERIAQRLKDAQNTYAMLTTFQ
EADMFNLINLREDYKEEFQKKHGVKLGFMSAFVKASSAALKEIPAVNAVYDAPNKE--VI
YRDYVDISVAVATPRGLVVPVLRDCDSLSFADVEKRLSELSNRARKDEITLEEMSGGTFT
ISNGGVYGSLMGTPIINPPQSAILGMHAINKRAVVIN----DQVVIRPIMYLALTYDHRL
IDGKEAVTFLRHVKHSIEDPRRLLLDL
>PellCATA
------------------------------------------------------------
--------------------------ITVPTMGDSIVEADLMDWTVEVGDYVEQDATLAS
LETDKANIPIRAPQAGVLTAKLAEEDDKVNVGQEVARIDTDAKPPQKAA-AEEKPKVEAA
KQTAPKTET-----------------------------------------------SKPT
PQAKTERPPAQQ----------ASGNRDGEYRVKMSRMRSRIAERLKDAQNTYAMLTTFQ
ECDMQSLIEMRTNYKDLFLKTQDVKLGFMSAFVKASAAALRAQPDVNAVL--DENE--IL
YRDYIDISVAVATPKGLVVPVLRDCDKMTFAEVERTIADYGARARDGTLGLDEMAGGTFT
ISNGGVYGSMMGTPIINPPQSAILGMHAITKRPVVVD----DQIVIRPIMYLALTYDHRI
IDGSDAVTFLRRIKHNVEDPRRLILGI
>ClydYONA
------------------------------------------------------------
------------------------------------------------------------
------------PESGTVTKHHAAEGETVQVGSPLFDLEAGSAPEGGS--KKEEPKKEE-
----PKKEEAK--KEEAK----------KEAAP-----------------------KKEA
PKQKQQEQSSST----------VSASGVSERRVPMSRMRMRIAERLKDSQNTAAMLTTFQ
EVDMHELMALRSQYKDEFLEKHEVKLGFMSAFVRASSKALEDIPAVNASI--EGND--IV
YHDDVDISIAVATPKGLVTPVLRDCGKMSFADVEKEIAFLGRKARDGQITLEDLAGGTFT
ISNGGVYGSMMGTPIVNPPQSAILGMHGIVKRATVIG----DQILPRPIMYLALTYDHRL
IDGREAVTFLRSIKANIEDPRRMLLDL
>GoceYONA
YLSATRPTS-----HITSSWNNNQAL-------------------YTQS---------N-
KSWMEPSKLTKRYYSSQE------KVTVVPPMGDSISEGEITEIAKKTGESVEVDEVILT
IETDKVAVPIRAEIAGTIAELYAAEGEVVKVGQKLFKIAEGAASAAPK--QAAAPQQAA-
----PAQQTPPQAAQAPPA---------QQAAP--------------------QKAAAPA
PKAAPAAPAAPK-----------APAGEREYRVKIPRIRARVAERLKGSQNTYAMLTTFQ
ECDMHNLMQLRDEYKEVFEKTHGVKLGFMSAFVKASAAALKAQPIVNAVM--DDEA--II
YRDYVDISVAVATSKGLVVPVLRDCDQMSFAQVEKTIGELGKKAKEDRITLEDMAGGTFT
ISNGGVYGSMMGTPIVNPPQSAILGMHGITKRAVVIN----DEIKIRPIMYLALTYDHRL
IDGKDAVTFLRRIKHGVEDPRRLLLDL
>Undascha
------------------------------------------------------------
------------------------------------------------------------
-ETEKIALPQRSQHAGVIKKLLKEEGDTIEKGDGLWIIDTDGKPPAQEE-KKSEPKKEE-
----TKAESKK--EETKAESTKKQ--------------------------------DSPK
PSSSKSSAPPAQ----------AQSAPGSETRVKMNQMRKRIAKRLKSAQNTAAMLTTFQ
ECDMSNLMQLRSEFKDQFLKTHGVKLGFMSCFVKASANALLKERAANAYITEDETE--IV
YKDYVDINVAVATPTGLLTPVLRDCDKMSFADVEKEIGALADKARSGKMEIADLDSGTFT
ISNGGVYGSLMGTPILNPPQSAILGMHGITKRPVVVN----DEIVIRP------------
---------------------------
>Thecquad
------------------------------------------------------------
------------------------------------------------------------
------------------------------------------------------------
------------------------------------------------------------
-------------------------GNRTETRVPMNRMRLRIAERLKSAQNTYALLTTFQ
EADLKNLIELRNEFKDDFLKKHGVKLGFMSAFVKAATAALVDQPTVNAVI--SGNE--IV
YRDFVDISVAVATPRGLVVPVLRNCEKMSFADVERQIQQYGETARNGQIKMEDMAGGTFT
ISNGGVYGSLLGTPIINPPQSAILGMHSIIKRPVVVG--PLDQVEVRPMMYLALTYDHRL
IDGREAVTFLRKIKAGIEDPRRLLL--
>Vermanta
------------------------------------------------------------
------------------------------------------------------------
------------------------------------------------------------
------------------------------------------------------------
----------------------------TESRVGMNRMRQRIAQRLKDSQNTFAMLTTFQ
ECDMTGLMELRSEYKDAFVEKHGVKLGFMSAFVKASASALSEIPVVNAVI--DGNE--IV
YRDYVDISVAVATPKGLVVPVLRNCENMSFADVERNIGELGARARKGQIAMEDMAGGTFT
ISNGGVYGSLMGTPIINPPQSSILGMHGINKRPVAIG----DKVEIRPMMYLALTYDHRL
IDGREAVTFLRSIKHNIEDPRRMLLDL
>ParvMONO
------------------------------------------------------------
--------------------------VKVPPLAESINEAEVGSFHKNVGDQVAADDLVLK
LETEKAEVDVYAPESGTVESFAVEEGEVVTVGQSLFSLKPGDAPAASAP-PAAAAAKPE-
----------------------------TSNSPPPPAGASFS-----PPPPAAA--PAAA
PASAPAAAPAAP---------AAPAGSRGENRVRMSKIRRVISSRLKDSQNTLAMLTTFQ
ECDMTELFRLRATYQDEFVKRHGVKLGFMGPFVKASAQALRDSPEVNAVI--DDDA--VI
YRDYVDVSVAVAAPKGLVVPVLRDADQQSVADIEKNIAALAVKARDGSLSVEDMTGGTFT
ISNGGVYGSLMGTPIINPPQSAILGMHGINKRPVVVN----DEIVIRPMMYLALTYDHRL
VDGKEAVTFLRKIKHGIEDPARLVLDV
