# Supplementary material for: Expansion of the molecular and morphological diversity of Acanthamoebidae (Centramoebida, Amoebozoa) and identification of a novel life cycle type within the group
Source: Biol Direct. 2016 Dec 28;11:69. doi: 10.1186/s13062-016-0171-0 (PMC5192571; doi:10.1186/s13062-016-0171-0)
Supplement: Additional file 3: — Bordor.325.Cent40.tgz. Phylogenomic alignment files and single gene trees for each gene included in the phylogeomic supermatrix. (TGZ 8396 kb) [file 13062_2016_171_MOESM3_ESM.tgz › Bordor.325.Cent40/unmasked-alignments/PP2BC.faa]

>AcanGEN
------------------------------------------------------------
-------TTERMVKSLPLPRDTRLTREELF---GSR------S-----VPNLQVLRKHLF
EEGRLEIDLAKEILAKGKALFAACPNVLQITG-----PLAICGDVHGQYYDMLTLMD--T
AGQP-----KD-TPYLFLGDYVDRGCFSTEVCFYLTACKINYPQTFHLLRGNHECRQLAE
FFNFKAECKSKY----EESIYTEFMEMFDALPLAAVVDT-QQGKYLAVHGGLSPFIKNVD
EIKKLDRFSEPYDLNA------------------------------------------RE
H----QTVTYLSNRNRGCGYLYGYKAVTEFLQYGYAEHWFKQDSLRPADDE-----TENP
TQRVPPVITVFSAPNYCDLYQNKGAFMWL--QADGKYEFKQISWTTHPAYLPQFMNGITF
SFPFIAEQLSKFCLTILKSVEEDEQMAAD----------------------------FA-
-SE---------EEHAERIRKKVETVRKLMIIMKKLRE-ENVSQL---------------
------------------------------------------------------------
------------------------------------------------------------
------------------------------------------------------------
------------------------------------------------------------
----
>Coprcine
M-------------------------STHIERAIEKIRTK--DQLPD-----IDFTQHTL
EDGNVISTQERVVKDVQAPAMHKPTPEQFW---NRG------G-QDQTKPDIAFLKNHFY
REGRLTEEQALWILEKATEILRKEPNVLQVDA-----PITVCGDIHGQYYDLMKLFE--V
GGSP-----AD-TRYLFLGDYVDRGYFSIECVLYLWALKIWYPDTLFLLRGNHECRHLTD
YFTFKLECKHKY----SERVYDACMESFCALPLAAVMNK----QFLCIHGGLSPELNTLD
DLRNIDRFREPPTHGLMC-----------------DILWADPVEDFG-----------TE
K----TSESFLHNHVRGCSYFFTYQAACQFLERNNLLSIIRAHEAQDAGYRMY---RKTK
ATGFPSVMTIFSAPNYLDVYNNKAAVLKY---ESNVMNIRQFNCTPHPYWLPNFMDVFTW
SLPFVGEKITDMLVAVLNTCTKEELEEPDEDLAL-------------IS----PTAAAE-
-ES---------AERRKIIKNKIMAVGRMARVFALLRE-ESEKVSELKAVS-GSTKLPY-
-------------------------GTLASGTEG----IKE-A-----------------
--INGFEDARRSDIENERLPPELF-----DADSEEGRALISSSSSIPA------------
TPAEAQEQPPFSANGVNAGLEKAMADPQTPLSRISTSTTGGSSPVGGSPSPTIGGFKRGH
SRQASLGTTMTSPSTRRRSLESTMSLIQGVLEGNEKLSEDEDVDGIASRLAGSSVDAAKK
GPGR
>Coprprot
------------------------------------------------------------
---------------------------------SEP------K-----KPNLARIKEHLA
SEGKFEREHLLDLFDMAYEVYCAEDNVLIVPA-----PVNVCGDVHGQFYDFLKLLE--I
GGDP-----KD-HSYLFLGDYVDRGDFSLECVILLFSYKIHYPNTFFMLRGNHECRHLTD
YFTFKEECEHKY----DKEIYDAVMDVFDALPLAAVMNN----QFFCVHGGLSPDVNSID
DINEIDRFTEPPSKGPMC-----------------DLLWADPMEDFS-----------PS
N-----PLDFTPNDTRGTSYCFGYKATVDFLNKHKWLSVIRAHEAQDSGYRMY---AKNQ
KTGFPALITLFSAPNYLTHYNNKGAIMRY---ENNSMTIKQFTDSPHPYYLPSFMNVFDW
SLPFVAEKLGELLLVFLRLVNDAEADILE-------------------------EEQ---
------------EKRAEVLRKKVLTVSRMLNMFKTMRT-EREMAVAIGGLALNSGQLPE-
-------------------------TTKGKSAEE----LKS-Q-----------------
--LGTFNGTKAIDVVNEARPQGIEKAMDYFVTASQSSGNLKRQASKKAILEKKKKNNI--
------------------------------------------------------------
------------------------------------------------------------
----
>DictDisc
MSTNNNKAPTSQSSDKSATTESKLNDNENTETETKTDENN--EEKPK-----MTLKPPQP
KIENKVSTIDRVVPSVKYPKSLPLPHDVLF---NED------K-----TINLPKLQEHFF
AEGRLNHDDVIEIVKMAAEILEKEPTLIQVEA-----PITVCGDTHGQFYDLIKIFENDI
GGNP-----AN-TNYLFLGDYVDRGYFSMEVIIYLYACKINYPNTFFLLRGNHECRHLTE
YFTFKEECLHKY----SEEVYDFITESFNALPLAALMNG----KFLCIHGGLSPDIKTLD
DIANIDRFKEPPSSGPMC-----------------DLLWSDPMEEFS-----------PE
I-----REHFVPNDVRGCSYLYSYRAVCSFLQKNKLLSVIRAHEAQNAGYKMH---LQND
ATGFPSVITLFSAPNYLDAYNNKGAVLRY---ENNVMNIRQFTCSPHPYWLPNFMDVFTW
SMPFVSEKVAEMLLVLLNLCNDEEAEKNENAQT---------------------VKDTS-
-EE---------EKRRQMLRAKVKSVSKMMRMFSLLRQ-ERETIMMIKSFS-PSRKIPQ-
-------------------------GLLTEGKDA----LKK-A-----------------
--LGDFAQARKMDLINEKRPPI--------LDRVNSRGELLRMNSRGELFRINSKGDLFR
SNSYADLKPPQGPQETIKITECHEQN-------ITTNNINPNSITTNENNSNEQLQQQQQ
QQQQQQPPTTTSTTTQ--------------------------------------TEVAK-
----
>Entahist
M-----------------------------------------------------------
-AKNILECSDRVVKTVEPMTDQLLLYDQFV---DSQ------G-----NIDIKVLIGHLK
KEGRLHPNALIRILKRIQNVLRKEMNIIRING-----PTAIFGDIHGQFYDLCNIFQ---
DFES-----SD-ESLLFLGDYVDRGCFGTEVCTFLFCLKLQYPNRVHLLRGNHECRLMTT
YFNFRQECLWKY----TAQIYDEFMNTFDCLPLCGIVNS-NLGSFFCVHGGISPSLQKIN
DINYIDRFQEPPEDGLFC-----------------DLLWSDPMDDSM------YEVLSQE
DKLNFQKEMYEFNSVRGCSYCYGFAAVRRFLIKNDLVCIVRGHEVQRNGCKMN---FEGC
STS-PIAITIFSAPNYCDCYDNDAAVLMV---NNDELSFLSYNCVSHPFWLPKFANAFYY
TLPLLIQQMNTIASRLFSAIIFESIESLEDKSQ---------------------TPELS-
-EEDENTLNQIEKALNDPHNKIINPHSRIAKTANRRRT-LVGSTLSLQSLETPPTSTPPM
SPQQNQSKSRLSARDARLDKRSLTLGLKTDYSDTSKTEFHVEA-----------------
--SSRFELAKKNDILNELRPVEMK----------ELRKEWQKLKDK--------------
------------------------------------------------------------
------------------------------------------------------------
----
>Filanola
------------------------------------------------------------
-------TKERVISSVPPPIATLLDSKVLF---GTDDQNVWDG----LTINVDVLRSHLI
GEGKLHKDDVIRIIKKTTEIMSAEPNLLRIQS-----PVCICGDTHGQFYDLIKLFD--V
GGVP----GGN-ATYLFLGDYVDRGSYSIEIVLLLYTLKILYPTKFFLLRGNHECRHLTQ
YFTFKSECTKKY----GEEIYDLIMESFDALPLAAIVDN----QFFCVHGGISPDIEIVD
EINDLDRFIEVPEAGPMC-----------------DLLWADPLEKFN-----------AT
V-----RQTFIPNDVRGCSYFYSHRAVCDFLKKNGLLCLIRAHEVQQEGYRIY---QKND
ETGFPSMITMFSAPNYLDAYNNKGAVLWY---SQDVMDIRQFTQSPHPYYLPNFMDVFTW
SLPFVTEKVGQILLAILNLMDDEEEEDEE-------------------------------
------------HETKQELQLKVKSVGRLLQMHKDLRQ-EREMLVLLKSFT-PENKIPA-
-------------------------ELLSEGVDA----VKM-A-----------------
--LGNFEKAKSLDAINEKRP----------------------------------------
------------------------------------------------------------
------------------------------------------------------------
----
>FontBI
------------------------------------------SPAPS-----AGDSDAPM
ATSPQACTRARVIQETPPPVSTPLDDSVLF---NDTE-----ARPDQPIINVDALREHFS
REGRLTTAQVHRIVDAATQILTAEPNVLHIPA-----PITICGDIHGQYYDLVKLLD--V
GGHP-----SE-TRYLFLGDYVDRGYFSVECVLYLFALKIAYPQNVFLLRGNHECRHLTD
YFTFKLECITKY----DEMLYDLLMLAFDALPLAAVVNK----QFFCVHGGLSPSIQTPA
DVDKIDRFREPPSSGPMC-----------------DLLWSDPSEDYD-----------ES
VS-TDSYDHFQHNSTRGCSYFYTFAATCAFLERNKLLSVIRAHEAQDSGYRMY---RKNP
TTGFPSLITLFSAPNYLDVYNNKAAILKY---DTNVMNIRQFSFSPHPYWLPNFMDVFSW
SLPFVAEKISDMLGSVLSVVTEDELKQE--------------------------------
------------------------------------------------------------
------------------------------------------------------------
------------------------------------------------------------
------------------------------------------------------------
------------------------------------------------------------
----
>HomoSapi
M----------------------------------------------------------S
GRRFHLSTTDRVIKAVPFPPTQRLTFKEVF----EN------G-----KPKVDVLKNHLV
KEGRLEEEVALKIINDGAAILRQEKTMIEVDA-----PITVCGDIHGQFFDLMKLFE--V
GGSP-----SN-TRYLFLGDYVDRGYFSIECVLYLWSLKINHPKTLFLLRGNHECRHLTD
YFTFKQECRIKY----SEQVYDACMETFDCLPLAALLNQ----QFLCVHGGMSPEITSLD
DIRKLDRFTEPPAFGPVC-----------------DLLWSDPSEDYG-----------NE
K----TLEHYTHNTVRGCSYFYSYPAVCEFLQNNNLLSIIRAHEAQDAGYRMY---RKSQ
ATGFPSLITIFSAPNYLDVYNNKAAVLKY---ENNVMNIRQFNCSPHPYWLPNFMDVFTW
SLPFVGEKVTEMLVNVLNICSDDELISDD--------------------------EAEG-
-ST---------TVRKEIIRNKIRAIGKMARVFSILRQ-ESESVLTLKGLT-PTGTLPL-
-------------------------GVLSGGKQT----IET-ATVEAVEAREAIRGFSLQ
HKIRSFEEARGLDRINERMPPR--------KDSIHAGGPMKSVTSAHS------------
HAAHRSDQ-----------------------------------------------GKKAH
S-----------------------------------------------------------
----
>Monobrev
M-----------------------------------------------------------
--AKRPDLSERQISWVPAPASRILDEEDIF---DEN------G-----IPLVNVLCQHFK
REGRLTDRAAIRILDDVADVMRKEPNVLQVPA-----PVVIVGDIHGQFYDLMKVFS--V
GGDP-----AT-TKYLFLGDYVDRGYFSLECVLYIWSLKLKYPGNFWLLRGNHECRHLTE
FFTFQTEVGYKN----SLSVYDACMNSFDCLPIAAIMNK----QFFCVHGGISPEVSKVE
DINSLDRFNEPDESGALC-----------------DLLWADPHDRFD-----------ED
L----GDTAFQHNETRGCSYYYTHKAVCSFLERNELLSVIRAHEAQDAGYRMY---KPNP
STGFPSVITLFSAPNYLDVYGNKAAVMIY---ANNSMNIKKFSASEHPYWLPNFMDVFTW
SLPFIGEKTTEMLEHLMNVCSAEELAQTN-------------------------TEV---
------------DELADKMKKAMSRVKTRRQSYSEVNELNRKALSMAGAAS-PTGEAPS-
-------------------------------EEV----IET-A-----------------
--KQTFEGVRSLDRANESRPRR---------DSVNKARVFRRRQTLEQVE----------
------------------------------------------------------------
------------------------------------------------------------
----
>PCBtrin
-------------------------------------------EPP---------SIETM
HPEPEFSTTERVVDKVPAPIAEKLGGTDMW---DAS------G-----KPVLDKMKNHFF
REGKLVLEDALKIIKLGTEILKKESNVLDVPA-----PVTVCGDVHGQFYDLLKLFE--V
GGSP-----AT-TRYLFLGDYVDRGYFSCEVVLYLWAMKIWYPSTFHLIRGNHECRHLTD
YFSFKEECIYKY----GELFYNECMDSFDCLPLAAVMNG----QFLCIHGGLSPEINTVD
DIRKVNRFREPPPYGALC-----------------DMLWSDPMEDFS-----------EN
V-----EDFYVHNTVRGCSYYYSYRAVTNFLETNNLLSVIRAHEAQDAGYRMY---RKSR
TTGFPSLITMFSAPNYLDVYNNKGAVLKY---ENNVMNIRQFNCQPHPYWLPNFMDVFSW
SLPFVAEKTIDILLSILSLCEDTEAKPEKET----------------PK----PEDEKR-
-AA---------EARRKAVKQKIMTVARMRTMFKTLRE-EQDNIVLLKGLN-PDKKIPR-
-------------------------GALLEGPRG----IKQ-A-----------------
--ITSFEQAKIADRDNEAWPTKGK-----KDGEANLQTNLKSL-----------------
------------------------------------------------------------
------------------------------------------------------------
----
>Polypall
-----DKQSTTTTSSSTTTTGSTTTPSSSSSSTTTTSNNKDGEQPPKSPGNRAKLNWTKS
MTDIKLSTTDRVVSSVKYPRNEPLAHNVLF---NAD------N-----TINLPKLQEHFF
HEGRLNHDDVKEIVERAAEILEKEPTLVCVDA-----PITVCGDVHGQFYDLIKIFENDI
GGSP-----AS-TNYLFLGDYVDRGYFSMEVILYLYACKINYPKTFTLLRGNHECRHLTD
YFTFKEECLHKY----SEEIYDFITESFNALPLAALMNG----KFLCIHGGLSPDVKTLD
DIANIDRFKEPPSSGPMCSRLIIIILINLLYVLFSDLLWADPMEEFS-----------PE
I-----RDHYLPNDVRGCSYTYSYRAVCHFLQQNKLLSVIRAHEAQNAGYKMH---LQND
ATGFPSVITLFSAPNYLDAYNNKGAVLRY---ENNVMNIRQFNCSPHPYWLPNFMDVFSW
SMPFVSEKVAEMLLVLLNLCDDEEAEKQET------------------------KVVDH-
-EE---------EKRKQMLRAKVRSVSKIMRMFTILRQ-ERETIMMIKSFT-PSRTIPQ-
-------------------------GLLTEGPDA----LKK-A-----------------
--LGDFAKARKMDLVNEKRPPN--------IDRVNSRGELLRMNSRGELFRINSRGELFR
SNSYADLKPPTGPQEIIQITEA--------------------------------------
------------------------------------------------------------
----
>Sexangul
------------------------------------------------------------
---------DRVVTSVEEPAPFPLEG--LF---DEA------G-----KPDVVKLQAHFL
RQGVLSKADALRLIAAATKVLAAEPNLLQVES-----PITIAGDTHGQYYDLVSLFR--V
GGSI-----ED-TNYLFLGDYVDRGLYSTEVVLHLYALKLCYPGKVSLLRGNHECRHLTE
YFTFKDECKYKY----DEEVYDAFMTSFDALPLAALLND----QFLCVHGGISPEIDTID
EFASINRFSDPPAAGPFC-----------------DLLWADPMEDFS-----------PS
A-----PDYYQYNEVRGCSYMFSYRAACDFLERNNLLSIIRAHEAQDAGYRMH---LKNE
ATGFPACITVFSAPNYLDAYNNKGAVIRY---ENNAMNIRQFNHSKHPYALTNFMDVFTW
SVPFIAEKTAEILMAVLKVKEADVAEEEMAGGTA-------------AA-----PAAAG-
-AG---------APMPDRVKSKVLAIARMRLMMRTLRE-EHETIMQLKALA-PGNRIPQ-
-------------------------GLILEGPQA----LKK-A-----------------
--LGDFERAKDADAANE-------------------------------------------
------------------------------------------------------------
------------------------------------------------------------
----
>Sterramo
------------------------------------------------------------
--------------------------------------------------DVDKIKEHFI
REGRLAKADILRIVSMVTELFKKEPNILDVPQ-----PVSVCGDVHGQFYDLMKLFE--V
GGDP-----KE-TRYLFLGDYVDRGLFSIEVLIYMYSLKICYPDTFLMLRGNHECRHLTA
YFTFKEECKHKYGEETDMDIYEACCDSFDALPLCAIMNG----QFFCVHGGLSPEIETLE
EITEIDRFMEPPQTGPLC-----------------DLLWADPDEDYS-----------NE
D----TYTRYEYNDTRGCSYTFGYQAVVEFLDRNKLLCVIRAHEAQDAGYKMH---AKNT
ETQFPTVITIFSAPNYLDAYNNKGAVLRY---ENTVMNIRQFNHSPHPYWLPNFMNVFAW
SLPFVAEKIVESLVGVLKVCEEGEERVSK-------------------------------
-LD---------AERKAVIRKKILAASKMLRMMRTLRT-EHETIVQLKAIT-PGNRIPR-
-------------------------GLLSAGPAA----IHK-A-----------------
--VGDFSKAKEMDMVNWKRPKV--------EDETDS------------------------
------------------------------------------------------------
------------------------------------------------------------
----
>Thectrah
------------------------------------------------------------
------STTERIV-DCPPPVTTKLDSSKLW---GAD------D-----KPNVDLLKDHFY
AEGRLHKEDCMKLIARTSALWRAEPNLLHVAA-----PVTVCGDVHGQYYDLLKLFE--V
GGDP-----AK-TRYLFLGDYVDRGYFSCEVILYLMAMKLLYPETMFMLRGNHECRHLTD
YFTFKEECHHKY----DEEVYDAFMNAFDCLPLAAIMNK----QFFCVHGGLSPDIQTIK
DLEEIDRFREPPNHGPMC-----------------DLLWADPLEKFD-----------TD
M----HSPPFPPNTARGCSYNFTYAAACHFLETNHLLSIIRAHEAQDEGYRMY---RKSK
TTGFPTVITIFSAPHYLDSYGNKAAVLKY---ETSTINIRQFKALPHPYWLPNFMNVFTW
SLPFVAEKVTEMLLALIELCHKKSTEAEADNAVL-------------AAV---AARPTS-
-KI---------QTDGERMRAKILAVGRLARMFSVLRD-SHDTVVKLKGLT-PGHKIPQ-
-------------------------GMLIQGKNA----MED-A-----------------
--VTRFDSARKLDSINERRPP---------------------------------------
------------------------------------------------------------
------------------------------------------------------------
----
>VannDIVA
------------------------------------------------------------
-------TIPRQVSSVEMPEAVPLAHDRLY----SG------G-----VIQLETLRKHLF
REGRLRMEDAVAIVDAAAALFKAEPNLLQVKS-----PITICGDTHGQYYDLMKLLE--V
GGDP-----EE-TNYLFLGDYVDRGNFSCEVVLLLYAYKIRYPTKVFMLRGNHECRHLTE
YFTFKEECRVKY----SLELYDRICLSFDALPLAAVMNK----QFLCVHGGLSPDIATLE
DIQKIDRFQEPPVVGPMC-----------------DLLWADPLENYD-----------DA
P-----NAGFYFNEARGCSYAYGYKAVVEFLTANKLLCLIRAHEAQDNGFKMY---RKNP
KNKFPTVITLFSAPNYLDAYGNKGAVMHY---ENTFMNIRQFQCSEHPYWLPNFMDVITW
SMPFVAEKVSDILLSILKLCDDEEAEAEP-------------------------------
-GN---------EVDAAALRKKILLVGKLSRMYGVLKD-EREAVMQLKGLT-DGKRLPP-
-------------------------GLLQKGGGA----IRQ-C-----------------
--IGDFANAKAADRVNEMMPP---------------------------------------
------------------------------------------------------------
------------------------------------------------------------
----
>Pessonel
------------------------------------------------------------
---------DRIVKDVEAPPHQPLPTNRLF---NQD------G-----LPDMEILQDHLL
KEGRLLKKDLLKIIKDAHKLMKKEPNMLEIKA-----PVTVAGDTHGQYYDLMTLFK--V
GGDP-----KE-TTYLFLGDYVDRGNFS--------CXKIISPKRVLLLRGNHECRHLTE
AFTFKHECLYKY----DEEVYDAIMDSFDALPLAALLNE----QFLCVHGGLSPDIHTIN
DIQEIDRFCEPASKGPMC-----------------DLLWSDPMEEFS-----------PD
E-----DVFFEYNEVRGCSYMYSFNAVCDFLERNQLLSLVRAHEAQDAGYKMH---LTNE
ATGFPSVITLFSAPNYLDAYGNKGAVLRY---DGSVMNIRQFNHVKHPYYLPGFMDVFAW
STPFVTEKVAEILLVLLQLPDPPAPKSDD-------------------------PNVLA-
-EQ---------EKRREAVKNKIRAVSRMRLMMKTLRE-ERETILAIKELA-PNGRLPK-
-------------------------GLLTQGKDA----LKA-A-----------------
--LGDFQRAKKADRPNERRP----------------------------------------
------------------------------------------------------------
------------------------------------------------------------
----
>MayoBSH0
M-----------------------------------------------------SDPVKK
PASMHKSAPARVMTEVTPPRSYLLAEEDLW---DKD------G-----LPIIANLRQHLF
EEGRLAEKDCIRILETASALLHKEPNLLDIDTRGENGPVAICGDTHGQFYDLLKLFE--V
GGEPLAAENSK-LKYLFLGDYVDRGLFSLEVVLYLFALKIVIPDRMFLLRGNHECRHLTD
HFTFKEECIHKY----SKKVYNVCMDSFDQLPLAAVVNE----EFLCIHGGISPAIKTLD
DIRACDRFMEPPQNGVMC-----------------DLLWSDPMEEYD-----------EF
E----GDDLFFFNDVRSCSYVFSYEAACNFLDENNLRCIIRAHEAQDEGYRTY---KA--
KDGFPTVITLFSAPNYLDAYNNKGSLLVF---GGEVMNIRQFEESPHPYHLPSFMNVFAW
SLPFVAEKVSEVLLKILEVTEKAADADEE-------------------------GESIQ-
-RT-ESDL----AARKEAIRTKIRAIGRMRLMFGEIRS-KNLALVH---------QGSD-
-------------------------GT-----------LPT-T-----------------
--EGDFQKVRKLDLKNERRWDS--------TDALQEEAIKKAMEA---------------
------------------------------------------------------------
------------------------------------------------------------
----
>TricAmI7
------------------------------------------------------------
-------PAKRVVTSVPPPAXDAATD----------------------LPDPELLKEHLK
REGRVADECFNKLIQSVHAIYREEPNVLQVPA-----PVTVCGDVHGQYFDLLQLFSASI
GGDP-----KD-TTYLFLGDYVDRGYFSCECVLLFFAYKIRYPKTFFMIRGNHECRHLTD
YFTFKEECLHKY----DEQIYDAIMDCFDALPLAAIMNK----QFLCVHGGISPEIKTIK
DIEKLDRFIEPPPNGPMC-----------------DLLWADPMEDFA-----------DD
N-----AEYFEFNKVRGCSYCFSYRAVCDFLKENGLLSIIRAHEAQDAGYRMH---RKNE
ENGFPSLITVFSAPNYLDAYNNKAAVLRY---ENNVVNIRQFNETQHPYWLPGFMDVFSW
SLPFVAEKVGELLISFLALVDDKKEEELE-------------------------KERKE-
-MT---------EQRKELIKAKIRTVGRMMRVFSVLRE-ERETIVKLKGLT-PSGNLPK-
-------------------------GLIMQGKEA----LHS-A-----------------
--LGDFQKARQADRPNEKRPPG--------ADVYHRRESIKRLAQSG-------------
------------------------------------------------------------
------------------------------------------------------------
----
>Neopaest
------------------------------------------------------PVVEKK
TIAIRRDVPARMMTSVTPPRAKPLPSDELW----VD------G-----KPDTEALREHLF
HEGRLFKEDVIRLLGTGNDIFRAEPNVLTIEA-----PIAICGDIHGQFYDLLKLFE--V
GGDP-----RD-VQYLFLGDYVDRGLFSIECILLLYAYKIAFPDRFFMLRGNHECRHLTE
HFTFKEECLHKY----DMDIYKAAVDSFDSLPLAAVVSD----QFFCIHGGISENIKTID
DVRVVNRFCEPPQKGAGC-----------------DVLWADPMEDYD-----------SY
N----GEQRFFFNDIRSCSCVFSYKAACDFLDRNQLRCIIRAHEAQDEGYKTY---RQ--
KDNFPTVITLFSAPNYLDAYGNKGAIMVF---DGSVMNIRQFEWVDHPYWLPNFMDVFTW
SIPFVAEKVAGLLMKILEVCNEDDDDELS-------------------------EEE---
-LK---------KAKRERIRAKIRAIGRMRAMCGAASE-KNMLMIR---------RGSD-
-------------------------GMLLTDEDA----K---S-----------------
--LGK--NVRKADIQNEKRPDV--------------------------------------
------------------------------------------------------------
------------------------------------------------------------
----
>Paraatla
M----------------------------------------------------AANQEKK
TLNIRRGVAERMITTVTPPRAQPLASSELW----VD------G-----KPDTDVLREHLF
HEGRLHVEDVEKIMSTADGIFRDEPNVLTIEA-----PIAICGDIHGQFYDLLKLFE--V
GGDP-----KD-VQYLFLGDYVDRGLFSIECLLLLYAYKICFPNRFFMLRGNHECRHLTE
HFTFKEECMHKY----NPSIYKLSVETFDSLPLAAIVSD----QFFCIHGGISENLKTVD
DIQAVSRFSEPPQKGAGC-----------------DVLWADPMEDYD-----------TY
N----GEQRFFFNDIRSCSCVFSYKAVCDFLDRNNLRCLIRAHEAQDEGYKTY---RQ--
KDNFPTVITLFSAPNYLDAYGNKGAIMVF---DGSVMNIRQFEWVDHPYWLPNFMDVFTW
SIPFVAEKVAGLLMKILEVCNEDDDEELS-------------------------EEE---
-LK---------AAKRERIRAKIRAIGRMRAMCSSMSE-KNMLLLN---------RGSD-
-------------------------GMLEGEAKG----SFD-K-----------------
--IGKI-KVREADRANEKRP----------------------------------------
------------------------------------------------------------
------------------------------------------------------------
----
>VexiDIVA
------------------------------------------------------------
------SVPERVLTKVTPPRSKPLASNEFW-KDKEK------T-----KPNLKEIKTHLF
EEGRILREDFFRLLKLVTEQFKKEENVLTIDA-----PITICGDIHGQYYDLMKLFE--V
GGDP-----KD-TQYLFLGDYVDRGLFSVECVILLYAYKLNDPGRFFMLRGNHECRHLTE
YFTFKEETNYKY----SQDVYEQLMVSFDALPLAALVNQ----EFLCIHGGISPSIRTIK
DIDKVNRFQEPPQMGVMC-----------------DLLWADPMEDYD-----------TN
P---HRSEGFTYNDVRSCSFQYGYNAVTAFLKRNDLRCIIRAHEAQNEGYRMY---KA--
YDGFPTVITLFSAPNYLDTYGNKGAIMHF---DGQVMNIRQFEWSEHPYWLPHFMNVFTW
SIPFVAEKTVHMVQRILEIIDAEEEADLERQEKL-------------AQ-----SEPVK-
-AA---------AKRREVLRRKILTVGRMRARLKDLRE-ERVKLLH---------SGSD-
-------------------------GFTS---------VPDKE-----------------
--VQNFSKVKQRDKKNEARPPSPSHPSLSDDDADDISSTTTTTTSSSS-----------S
TPVTKPKTIPLTDDTKKFVFEKIEA-----------------------------------
------------------------------------------------------------
----
>Endozona
------------------------------------------------------------
---------ERVVKTVVPPIATVLED--LW---DAN------D-----EPIIENLKKHFV
REGRLTHDDVRKILSKATAILREEPNILTLPE-----PITICGDVHGQYYDVLKLFE--I
GGDP-----AT-TMYLFLGDYVDRGYFSIEVLLYMYCLKIKYKDTFFMLRGNHECRHLTD
YFTFKEECKHKY----SLEIYDLANVSFDALPLAAVVNK----QFFCVHGGLSPDALTLD
VISGIDRFREPPQSGVLC-----------------DLLWADPKEKFD-----------YS
D-----SAEFIPNETRGCSYLYDYKAVTNFLKANELLSVIRAHEAQDEGYKMH---LKNK
ANNFPTVITLFSAPNYLDAYGNKGAVLRY---EKGLMNIKQFKHSPHPYWLPNFMNVFTW
SLPFVSEKVMESFLVILKRADTEVDKATQER-----------------------------
-MD---------EERKEVIRKKILAASKMLTMMKRLRD-EHESIVKLKSFA-PGHQIPK-
-------------------------GLLTQGSAA----LQTAA-----------------
--LGDFVEAKKIDKVNEAWP----------------------------------------
------------------------------------------------------------
------------------------------------------------------------
----
>StygNOMA
------------------------------------------------------------
--EYSFSTTKRQVDDVPAPRAKPLSXEELF---VNGDL----N-----KVNIENLQDHLY
HEGRLRLEDLTYLLTRATEILSSEENVLSVPA-----PVTVCGDIHGQYYDLCKLFE--V
GGNP-----SC-TTYLFLGDYVDRGNFSIECVILLYALKITYPKTMFLMRGNHECRHLTD
YFTFKEECKKKY----SMDVYDMIMKSFDALPIAAIMNE----QFMCIHGGISPSIKTVD
DIKSIDRFREPPQSGPNC-----------------DILWADPMEDFD-----------TD
T-----EDIYRFNDVRGCSYLFSFRAACQFLERNNLLSIIRAHEAQDAGYKMH---RXSP
ETGFPTVITLFSAPNYLDAYNNKGAVLRY---ENNVMNIRQFNHSPHPYWLPNFMNVFTW
SIPFVAEKVAEMLMVIFQMSDEEEDETPQ-------------------------LPESA-
-SK---------EEVRKRIRNKIIAASKFQQMMSLLRT-ERETIVKLKGLT-ERGVIPQ-
-------------------------GLLSKGAAA----LKE-A-----------------
--VGNFEKAKSADRENELNP----------------------------------------
------------------------------------------------------------
------------------------------------------------------------
----
>Vannrobu
------------------------------------------------------------
--RMENDDPTRVVKEVNHPPKEPLPSNELF---NEA------G-----LIGLDSLKDHFF
REGRLQKSDVLRLLHKASEILRAEDNVVSVKS-----PITICGDTHGQLYDTFKLFE--V
GGSP-----AE-TNYLFLGDYVDRGYFSCENYLYLLAHKINYPESFFMLRGNHECRHLTA
CFTLKEECLVKY----DVEVYEAMCDSFDTLPLAAIMND----QFFCVHGGISPDIRTID
DIQKIDRFVEPPQTGPMC-----------------DLLWSDPLEEYN-----------DE
P-----NASFYYNEARGCSYSYGFKAVTRFLDNNDLLCVIRAHEAQDLGYKMY---RQHE
ENQFPTLITLFSAPNYLDAYGNKGAVMRY---ENTVMNIRQFQHSPHPYWLPNFMDVITW
SIPFVSEKVSDILLAILKMCDDEEDLEK--------------------------------
-IR---------EAKRAEVRRKILLLGKLSKMYGDIQV-ERIAAVKLKGLT-KDGSATM-
TP-----------------------ALLRAATDG------D-I-----------------
--IGNFAKARQMDKENERMP----------------------------------------
------------------------------------------------------------
------------------------------------------------------------
----
>Luaphula
------------------------------------------------------------
---------ERVVKEAREPARGELEG--LWLGGEGE------G---TARIDIEKLREHLV
AEGRLKKSDVVQILSRATEVFKAEPNLLTVPQ-----PVTVCGDVHGQFYDLMKLFE--V
GGDP-----KS-TRYLFLGDYVDRGYFSIEVLLYLYALKLTYSDTFFMLRGNHECRHLTA
YFTFKEECKHKY----DLEVYDLACDSFDALPLAAIMND----QFLCVHGGISPNLATLD
DIREINRFQEPPQAGPLC-----------------DILWSDPDEEYS-----------SE
D----QQTYFEYNETRGCSYTYGYMAVVEFLDRNKLLSIIRAHEAQDAGYKMH---AKNK
ETQFPTVITIFSAPNYLDAYNNKGAVLRY---ENTVMNIRQFNHSPHPYWLPNFMNVFAW
SIPFVTEKVVESLVAILKVCDEEEDKIAEEAHKLRLIEEEEGKPATTAAAPTEPGDELAN
IQS----L----AERKAIIRKKILAASKMLRLMRTLRN-EHETIMQLKALT-PGNKIPQ-
-------------------------GLLSQGPQA----IQA-A-----------------
--VGHFMEAKKMDAINEKWP----------------------------------------
------------------------------------------------------------
------------------------------------------------------------
----
>Protarac
------------------------------------------------------------
---------ERVVKEAREPVRSKLEG--LW---TAE------G----SRLDTEKLREHLI
AEGRLHKHDVIRIITRATEIFRQEPNLLNVPQ-----PVTVCGDVHGQFYDLMKLFE--V
GGDP-----KS-TRYLFLGDYVDRGYFSIEVLLYLYALKLTYPETFFMLRGNHECRHLTA
YFTFKEECKHKY----DLEVYDLACESFDALPLAAIMND----QFLCVHGGISPNLATLD
DIRDIDRFQEPPQSGPLC-----------------DILWSDPDEEYS-----------SE
D----LQTYFEYNETRGCSYTYGYQAVVEFLDRNKLLSIIRAHEAQDAGYKMH---AKNK
DTQFPTVITIFSAPNYLDAYNNKGAVLRY---ENTVMNIRQFNHSPHPYWLPNFMNVFAW
SIPFVTEKVVESLVAILKVCDEEEDKIAEDARKLRMLEEEDIANANIEATAV---DEIE-
-LS----L----AERKAVIRKKILAASKMLRLMRTLRS-EHETIMQLKALT-PGNKIPQ-
-------------------------GLLSQGPQA----IQA-A-----------------
--VGHFMEAKKMDAINEKWP----------------------------------------
------------------------------------------------------------
------------------------------------------------------------
----
>PhysTSA
---------------------------ETKDTTTTTPGET-TDNTPG-------------
--VIPPPTSDRVVKDVPAPISHLLEHDVLF---KQD------G-----TIDLAALQKHLY
GEGKLHLQDINEIISRATEILTKEPTLLPVEA-----PITVCGDVHGQYYDLIKLFE--V
GGNP-----AE-TNYLFLGDYVDRGSFAIEVLLHLYSCKINYPKTFFLIRGNHECRHLTE
YFTFKEECLHKY----NEDIYELALKSFNSLPLAATING----KFLCIHGGISPEIKTIA
DIANIDRFREPPQSGPMC-----------------DLLWADPMEDFT-----------PE
V-----SEFFQYNEVRGCSYLFSYRAVCAFLENNKLLSVIRAHEAQDAGYKMH---LKNK
ATGFPTVITIFSAPNYLDAYNNKGAVLRY---ESNVMNIRQFNHAPHPYWLPNFMDVFTW
SLPFVAEKVAEMLLTFLHMVDDAKEEEKEEGA----------------------LKAQE-
-TD---------QERRERLRAKVRSVSKMMRMYAVLRA-ERETIVNLKNIA-PGRKIPQ-
-------------------------GLLTKGPEA----LRT-A-----------------
--LGNFSEAKRLDQVNERRPPL--------------------------------------
------------------------------------------------------------
------------------------------------------------------------
----
>Protpyro
------------------------------------------------------------
----KYDTKDRVVKEAAPPVAGFLED--FW---PED------G-----ALDVDKLKAHLV
GEGRLSDVDVARLVRTATEVFKKEPNLLEVPQ-----PVTVCGDVHGQFYDLMKLFE--V
GGDP-----KT-TQYLFLGDYVDRGSFSVEILLYMYALKITYPKTFWMIRGNHECRHLTA
YFTFKEECLHKY----DSKLYDLCMDSFDALPLSAIMNG----QFFCVHGGLSPSIVTLD
DIKAIDRFREPPQSGPLC-----------------DLLWSDPIESYG-----------PH
D-----HTEFEYNETRGCSYSYGFKAVVDFLDRNGLLCMIRAHEAQDHGYKMH---AKHP
ETQFPTVITLFSAPNYLDAYGNKGAVMRY---ENTVMNIRQFNHSPHPYWLPNFMNVFTW
SLPFVAEKVGESLLAMLKVVDEDEDEEAEKKRLAEKAEKESTTPG---------GGETA-
-LD---------PAHREAIRRKILAASKLLSMMKTLRS-EQETILQLKALA-PGQQIPR-
-------------------------GLLAQGPEA----IRQ-A-----------------
--IGNFEQAKTLDKYNEAWP----------------------------------------
------------------------------------------------------------
------------------------------------------------------------
----
>PellCATA
L-----------------------------------------------------------
----KKPNDARIIQDVEEPERKKLLMQG-----SSI------S-----TVNVPELVAHLL
KEGKLSHEFAMNLLGTATKVLSKEPTLLELTD----MPVTIVGDIHGQFYDLMNLMK--H
AGDP-----KNGTRYLFLGDYVDRGSFSCEVVFYLCSIKINYPERVWLLRGNHESIGMTN
FFNFKEEVLFKY----NETVYDAFTKLFDSLPLAATVQGKHTGKYLCLHGGIGPSLNSLD
DIRKIDRFGEVPDAGAFC-----------------DILWADPFTDQY--------TVNDE
SLL--KSVEFLPNDIRGCSYVYGYKAVKDFLKRNNLSAIIRAHEAQQEGYQEHFFLPEKE
RKKDPLVITVFSAPNYCDMYSNKAAYCIF---NDQGYAFKQFSWVEHPAYLPDFMNGFTY
SFPFLAEEVMKICGGFLKGTIESCYDSEE-------------------------LPSSY-
------------IADVKHLRRLSMRLKKSEQEMKHCRK-DNECISLVQIFN---------
------------------------------ESVS----FDK-A-----------------
--MAKFASALEIDRRNEKRPQVSTRS----------------------------------
------------------------------------------------------------
------------------------------------------------------------
----
>ClydYONA
------------------------------------------------------------
------------------------------------------------------------
----------------------------------------VCGDVHGQLYDLCKLIDT-V
GGTP-----GE-TKYLFLGDYVDRGNFSVEVVLLLWAYKIVFPDMFFLIRGNHECRHLTE
YFTFKEECIKKY----SEDVYDMMMESFDALPLSALMNE----QFLCVHGGISPSIRTLE
DIRTIDRFQETPQAGAMC-----------------DLMWADPIEDYD-----------ED
K-----ETTFIFNEARGCSYAYGYRAVLEFLEKNNLLSLIRAHEAQDAGYKMH---LRSA
KTGFPTVITLFSAPNYLDAYGNKAAVMRY---ENNVMNIRQFHHTDHPYWLPGFMDVFTW
SIPFVSEKVAEILYAILKMCDDDEETESE-------------------------EQEAE-
-LA---------AARRLQLKTKVRSVSKLLRMYNALRQ-EREATMQLGALA-GQPRDVS-
-------------------------AALLKDKESGN--LAN-V-----------------
--IGDFKKAKTLDKQFEKRPPS--------QPSITRR-----------------------
------------------------------------------------------------
------------------------------------------------------------
----
>GoceYONA
------------------------------------------------------------
----------RIIQDVPPPASGKLEG--LW---ITE------N-----EPDIDKLKAHFI
REGRLKKEDVFKILQLVIDIFTSEPTLLRVPE-----PATVCGDIHGQFYDLIKLFD--I
GGDP-----KD-TTYLFLGDYVDRGNFSVECLLYLYCMKIKYKETFFMIRGNHECRHLTA
YFTFKEECKHKY----DLEVYDKCNDSFDALPIAAVLNN----QFFCVHGGLSPEIQTLE
QVTKIDRFKEPPQSGPLC-----------------DLLWSDPMDKFD-----------YD
D-----STLFTHNETRGCSYLFGYQAAVSFIKRNSLLSIIRAHEAQDEGYRMH---LKNK
ATNFPTVITLFSAPNYLDAYGNKGAILRY---EKGLMNIKQFKASPHPYWLPNFMNVFAW
SLPFVAEKVMESLLVILKVASGGEEEVGG-------------------------------
-MD---------EERKEVIRKKILAASKMLVMMKTLRN-EHETIMKLKSIT-PGTEIPV-
-------------------------GLLSQGPAA----IQT-A-----------------
--IGDFDGVKSLDIVNEKRP----------------------------------------
------------------------------------------------------------
------------------------------------------------------------
----
>Undascha
------------------------------------------------------------
----------RVAKDVIHPPLEPLPTKELF---NNE------G-----LVGLDSLKDHFF
REGKLHKKDVLALLQKASNILRTEDNIVSVKS-----PITICGDTHGQLYDTFKLFE--V
GGNP-----AE-TNYLFLGDYVDRGYFSCENYLYLLAHKINYPESFFMLRGNHECRHLTA
CFTLREECIVKY----DLEVYEAMCDSFDTLPLAAIMND----QFFCVHGGISPDIKTLD
DIQKINRFTEPPQVGIMC-----------------DLLWSDPLEDYD-----------DD
D-----MASFYFNEARGCSYSYGFSAVTNFLDSNDLLCIIRAHEAQDLGYKMY---RRHE
ETQFPTLITLFSAPNYLDAYGNKGAVMRY---ENTVMNIRQFQHSPHPYWLPNFMDVITW
SIPFVSEKVSDILLAILKMCDDEEDLAK--------------------------------
-QR---------EAKRAEIRRKILLLGKLSKMYGDIQV-ERMAAVKLKGIP-QDGVATL-
TP-----------------------GLLKASTDD--------------------------
------------------------------------------------------------
------------------------------------------------------------
------------------------------------------------------------
----
>Thecquad
-------------------------ESLSDET--------------------TQTNPAKK
TKKTTLPTTERIVPSVTPPIAQLLEKDELF---HDD------------TIDIPRLKKHLI
QEGRLHLDALYHLMDLATEIFASEPTLLIVPA-----PVTVCGDIHGQFYDLIKLFE--V
GGDP-----AQ-TTYLFLGDYVDRGNFSVECVILLYAHKIKYPKSFFMLRGNHECRHLTE
YFTFKDECKKKY----NQDIYDTIMDSFDTLPLAALMND----QFLCVHGGLSPSIQTIE
EIGQIDRFREPPKEGPMC-----------------DLLWADPMEDFS-----------DS
V-----KEEYRFNDIRGCSFTYGYLAVCRFLERNNLLSVIRAHEAQDNGYKMH---RKSL
ETGFPTVITLFSAPNYLDAYNNKAAVLKY---DNNVMNIRQFNHSPHPYWLPNFMDVFTW
SIPFVAEKVTEILYVILSTVVDEEENQVEDTR----------------------------
-TD---------AVRRQQIRNKVRLVSKFMKMYSTLRT-ERESIILLKGLS-DSHTLPR-
-------------------------GLLISGKEA----IQE-A-----------------
--IGNFTKAKEVDQTNEMRP----------------------------------------
------------------------------------------------------------
------------------------------------------------------------
----
>Vermanta
------------------------------------------------------------
---------DRVAKDVEPPVVKPLSSESLW---EEIEDEDAEG-GTRSVPRNDVLKEHLR
REGRLTEADLIKLVETAAEIFATEETLLTVPA-----PVTVCGDIHGQFYDLLKLLE--V
GGDP-----SG-TSYLFLGDYVDRGNFSAECVLLLYSYKIRYPDTFFMLRGNHECRHLTE
YFTFKEEAKYKY----SMDAYDAIMDSFDTLPLGAVMND----QFLCVHGGLSPSIKNLD
DIRNIERIQEPPQTGPMC-----------------DLLWADPADNYE-----------TT
D--SDDADWFRHNEVRGCSYSYGYRAVCDFLKHNGLLSLIRAHEAQDAGYKMM---LKTK
ETGFPSVITLFSAPNYLDAYNNKGAILRY---ENNVMNIRQFNHSPHPYYLPNFMDVFKW
SMPFVAEKVSEMLLVVMRLVEEEEEEVGT-------------------------PEE---
-DA---------RAKQEAIRNKIRAMGRLSKWMKTLRE-EREVILKLKGLT-DRNVIPR-
-------------------------GLLSEGADA----IYE-A-----------------
--VGNFERAKAADAENEHRPKSRS---------------LPRQLSATSLER---------
------------------------------------------------------------
------------------------------------------------------------
----
>ParvMONO
------------------------------------------------------------
------STTERARPDVPQPLTNKLTLEQIF---PGG------G-----APDLETLRKHML
GEGRLTHEAANAILDRVRPLLKEEPNVLSLEG-----PITVCGDIHGQYYDLVHLFN--E
CGWP-----SESNRFLFLGDYVDRGYFGTEVCFLLFCLKISFPQGIYFLRGNHESRSLTK
TYSFMREVHFKY----DEALYENFMLTFDCLTLACVVKT-HVGRWMCVHGGMSPSVRSLE
DIDFEDRFTEIPDEGVLC-----------------DLTWADPLRCEQAFDGKPEAECDSE
EVEEWMEYRWERNNSRGVSYFFGWGMLEGFLESNDLVGLIRAHEVQMEGHEELWF-GQEG
IRTIPPVITVFSAPNYCDMYRNRASYIRLGVETDKGYEIGSMSWTTHPYYLPQFMSGFDW
AMPYLWDNLTQLLIGLVKSIKSTEDASD--------------------------------
------------PAAAAAASSKIDNLRKWSYLTHRLRE-ERQDLIT--------------
------------------------------------------------------------
------------------------------------------------------------
------------------------------------------------------------
------------------------------------------------------------
----
