# Supplementary material for: Expansion of the molecular and morphological diversity of Acanthamoebidae (Centramoebida, Amoebozoa) and identification of a novel life cycle type within the group
Source: Biol Direct. 2016 Dec 28;11:69. doi: 10.1186/s13062-016-0171-0 (PMC5192571; doi:10.1186/s13062-016-0171-0)
Supplement: Additional file 3: — Bordor.325.Cent40.tgz. Phylogenomic alignment files and single gene trees for each gene included in the phylogeomic supermatrix. (TGZ 8396 kb) [file 13062_2016_171_MOESM3_ESM.tgz › Bordor.325.Cent40/unmasked-alignments/cct-T.faa]

>AcanGEN
---------GLPSLLKEGTKHLSGVEEACLRNIEASKQLYHIVRSSMGPNGMNKMVINQH
DKLFVTNDAATIIRELDVVHPAAKMVVMAANMQEQECGDNTNLVVSLAGELLVQAESL-I
RMGLHPSEIIAGYTKAAQHASELLEGLACHT----CEDLRNIEEVTRCLKSAIASKQYGY
EDMLSKVVAKACIQVLP-----------KNTS---KFNVDHVRVVKILGGGVLDTHVMKG
FVLARDAVGTIKHVTSAKIAVFATGIDLAKTETKANVTLKSADELLNFAKDEEKHMEEVI
KQISETGTKVVVAGGNVGELALHFIERYGMMVLKVESKFQIRRLCKATGATPLVRLGAPI
PE-ELGYCDVVSVDEIGSTKVTIFRQ------------DTE-DSGISTIIVRASTQNLVD
DIERAIDDGVNVYKAMVKDGRFVAGAGATEIELARKIHAQGEASPGLDQYAIKKFAESLE
VVPRTLAENA--GHNATEIISQLYAAH-TGGK--------------TNDGVNVET-----
-------------GGTI-NAAEADILDLLASKASALKLAADAATTILRIDQIIMARAAGG
PKPP---AMGARDA--------------
>Coprcine
MSLKVPK-ANNVQLFKDGYKHRQGLEDAVLRNI------AEISR--------NKLIINHL
GRLFVTSDAATIIRELEVVHPAAKLLVMASQAQEVEMGDATNLVFILAGELLKKAEHL-L
IMGLHPSEVIKGYELGAQKAQEELEKLTNFS----LPSPLTKPSLASALRPAIASKQYGS
EDVLADLVAEAALSIMP-----------NNPK---NFNVDNVRVVKIMGGSLHSSRVVQG
MVFGREPEGTVKKISGGKVAVFTCPLDVAQTETKGTVLLRNADEMLNFTSGEEKHLEMIL
KEIADSGVKVIVAGSTVGELALHFLNRFGIAVLKVLSKFDLRRLCRVVNATPLARVGAPT
PE-EAGYVDVFETIEIGGDRVTVVRQLSPGEEGYNPNSRGE-KTRTATIVLRGATANRLD
DLERAIDDGVNVIKSLLKDPRLVPGAGATELELAKRVDTYGSTLKGLSQHGVKKFASALE
VVPRTLAENALGGAEGNEVVSRLWAKHDQKGG--------------ETWGVDVESPPPSI
LFLRNVPQAE--TDGTL-KADEHKIYDSLAAKSWAIKLATEAATSVLNVDSLIMSRPAGG
PKVPQ--QSGNWDEDD------------
>Coprprot
-----------SSLLKEGTKYLQGITGAVIQNLEAVQELSKVTRTSLGPNGMNKMVINRH
GKLFVTNDAATIIREIDVVHPAARMCVMASDQQQSEIGDATNLVVVLTGELLAQAQSL-L
QMGLHPSDVIRGFEKSGEEAAKILDASVIET----VTE-YNTETVARCIKSAISSKVNAY
DNLFSNLVAQACIGILP-----------DDPK---RFNVDNVRVVKVTGGSVSDSFLVRG
AVIMRDSEGTIKQANNARVAVFTHGFEISKTDAKGTILVEDAAELETYNNTEENKMEEKI
KAIADAGVSVVVCGGTISEMAMHFFERYNIMVVKTASKFELRRICLATKSRGSMTLACPT
AE-ELGYVDSCKVQEWGSTKVIVFEQ------------KPETQCTISTIVLRAATNNVMD
DIEKAIEDGVNTFKGLVRDGRFLAGAGAAEIGVASKIKSIGESTPGQDQYAIKKYAEAFE
VVARILSTNA--GLDSTEVVSKLYSKH-AEGN--------------ATWGVDIE------
-------------GDVF-DAQAAGILDHLATKQTAIRLATNAAVTILRISQIIMSKPCDV
PVPG-----G------------------
>DictDisc
---------GLTDMLKDGAKHFAGKDEAILRNIDATKQLSEITRTSLGPNGMNKMIINHL
EKLFVTNDAATIIRELDVIHPAAKMLVMAAQMQEQEMGDGTNYVVTLTGEFLQKAATL-L
EMGLHPSEIITGFEKAGAKLQEIIESMIVYN----LKDITDKKEVTKCLKSAIASKQYGY
EEFLSEIITNACLQVLP-----------KKAV---NFNIDNVRVTKIPGGGVTDTSVIKG
FVIPMDAEGTIKRMEKAKIAVFTMGIDLGRTETTGKVLITNEDELLQFSKGEEDSIRETI
TAIANTGVKVIISGSTVSELALHYIERFKIMLVRIQSKFQLRRVCKAIGATPLVKLGAPI
PE-ELGYCDEVLVEEIGSTKCCIFRQ------------NKE-ESEISTIVVRGSTNNILD
DIERAIDDGVNVFKGMCKDGRFLAGAGAFEIEASRKLQAFADATPGLSQYSIRQYAEAFE
IIPRTLAETS--GHDSSKAISNIYAAH-TKGN--------------TNYGLDIES-----
-------------GQPK-SVLEMDVLDAFASKLFAIKLATNTANTVLRVDQIIMSKPAGG
PKAP---GQKLPPGAAQRALRGRGRGMP
>Entahist
----------MADLLKEGTKHLSGLEEAVLKNVEAVRSLSQITKTTFGPQGMKKLIVNNR
GKQYVTSDAAKIITELEFKHPAANMVINAAKQQQAEIGDFTNLVIMFAGELMTQAEGL-L
RMGLHPTIIADGYRTGLKFFNEHCEELVLST----VAGDASVSLVEKYLKPVIGAKVAGY
SEFFTHLVVEACHRTL-------------HGY---EFNVDNVRVAKILGGSVDESEIING
FVLQTTPSGSILEVQDAKVAIYVQGFELPKTETKGTVLLKDADQFKNFSKGEEEMLKELV
NKLKEQGVKAVICGGNVQDLALHYCDRAGIIVIRVGSTFDLKRLCRVTGATPFISLTTEC
DSGNFGMCEKIYVQEIGSTKCTVFER-------------KE-SAAVTTIVVRGSTQNILD
DIEQAIDDCVCEFKILERHKKFVGGAGAFEIEMSKKISEVGDKCDGLKQYSIKKYAEAFQ
MVPRVLAENA--GLDATEILSELFVAH-QND---------------ISMGVNVDS-----
------------NTQLL-NTKQEMVFDNLEAKKNAIKLATNIATTILLVDQIVMQKPAGG
PKIPQQRMQGPMDQND--------AGF-
>Filanola
M-------YQITDLLKDGYKHYSGKNDVTVQCIEAVENLAKITRTSLGPHGMNKMIVNHL
EKLFVTNDAATILKELDIVHPAARMCLNAAQMQEQEIGDGTNLVLVLIAELLNNADLL-L
QKGLHINDITGGYLKGQAKAIEILEALTVWK----CEDVKNVEQVSKALKGAISSKQYGY
EDLLAPLIAKACVQVCP-----------KNPY---NFNVDNVRVAKILGGGVSDTSVIKG
HVLVRDTEGTIKHLSNAKVAVFTGGIELAKTETKDTVVIHTAQQLTDFNKSEEYAMEDLV
KKISEAGINMVVSGGAISELGLHFLEKHKIMVVKVLSKFELRRICKTIGATALVRLGAPT
PE-ETGHCDVITVEEIGSTKCTIFRQ------------EKE-DSGISTIVVRGSTQNLLD
DIERCVDDAVNVYKTLVRDPRFLPGAGAAEIELSRTIQAFGAETPGLMQYSIKRYGEAFE
VIPRTLAENA--GLKTTELLASLYAAH-QKGD--------------KNFGIDVEE-----
-------------GVAR-SALDLGILDLLATKVQAIKLATDAAVTVLKVDQIIMAKMAGG
PKPP---AQGPRD---------------
>FontBI
MAMRIPK-SGLSELLKDGYKHHQGLEEAVLRNIRACRELSAVTRTSLGPNGKNKLIVNNL
EKLFITNDAATIIQEMDVIHPAAKLIVMATEQQRKEVGDGSNLVCVLAGEFLNQADEL-L
RMGLHATDITEAYSRASKKALELLETLVVKK----DIDVTDRDGLIAAVKSSISSKQYGN
EDFLSALVVDACMAVLP-----------KVPA---NFNVDNVRTIKIMGSSLNNSTFVRG
MVIDRQPDSTIKKATNAKVAVFTCPLDISRTETKGTVLIHNSEDLMKFSRDEEAQLEGAI
KEIADAGIKVLVTGSSIGELALHYINRYNLIAVKVLSKFDLRRLCRSVGAVALSRLGAPT
VD-EAGHCDVVETIEIGSDRVTVFRQ------------NDS-GSALSTIVIRGSTRNYMD
DVERSLNDAINTFRTIVRDPRLLPGAGATEMELSRLLGELGDTIPGVEQYGVKQFAEAFE
VIPRTLADNA--GLDATVILAKLGAAH-RKGE--------------SSAGVDIETED---
-------------ASLL-DATAANIFDTFSSKYWAIKYAADVAMTVLKVDQIIMSKPAGG
PKPR---ENGNWDED-------------
>HomoSapi
MALHVPKAPGFAQMLKEGAKHFSGLEEAVYRNIQACKELAQTTRTAYGPNGMNKMVINHL
EKLFVTNDAATILRELEVQHPAAKMIVMASHMQEQEVGDGTNFVLVFAGALLELAEEL-L
RIGLSVSEVIEGYEIACRKAHEILPNLVCCS----AKNLRDIDEVSSLLRTSIMSKQYGN
EVFLAKLIAQACVSIFP------------DSG---HFNVDNIRVCKILGSGISSSSVLHG
MVFKKETEGDVTSVKDAKIAVYSCPFDGMITETKGTVLIKTAEELMNFSKGEENLMDAQV
KAIADTGANVVVTGGKVADMALHYANKYNIMLVRLNSKWDLRRLCKTVGATALPRLTPPV
LE-EMGHCDSVYLSEVGDTQVVVFKH------------EKE-DGAISTIVLRGSTDNLMD
DIERAVDDGVNTFKVLTRDKRLVPGGGATEIELAKQITSYGETCPGLEQYAIKKFAEAFE
AIPRALAENS--GVKANEVISKLYAVH-QEGN--------------KNVGLDIEAEV---
-------------PAVK-DMLEAGILDTYLGKYWAIKLATNAAVTVLRVDQIIMAKPAGG
PKPP----SGKKDWDDDQND--------
>Monobrev
MAMHIPK-VGLQTMMKDGAKHYSGLEEAVYRNINACKEIANIIRSSFGPNGMNKMIVDHL
DKLFVTNDAATIIQKLDVEHPAAKMVIDASGQQEHEAGDGTNFVIILAGKMLEKAEHL-L
RMGVAVADVIAGFEMACEKAQEILETLVCHT----VEDPRDVETVAQALETCIGSKQAGL
EQFIAKLVAEACLRILP-----------KEAT-RLPFNVDNVRVCKILGSGVTSSTVLRG
MVFTRGAAGVVSSAENARMAVYTADVDYGFTETKGTVLINSADELKQYSINEEQLLEQNI
KGIKDAGVDVIVTSGKIGDMALHFCNRMDIMVVKTNSKFELKRLCRATRTTALPRFSPPA
PS-EIGHCDHVELKEIGDTTVTIFRQ------------DDV-QSAVSTIVIRGATANIMD
DVERAIDDGVNNYKALTQDGRFVPGAGAAEIELALQLSSFGDTCAGLEQYAIKAFAEALE
VVPQTLAENA--GVKPKELVSKLYAAH-QGGN--------------KNAGFDNDTDS---
------------SEDIK-DVVAANILDLYHTKRWGITYATQAACTVLRVDQIIMAKRAGG
PKPP---KQGNYDED-------------
>PCBtrin
--------LGINDMLKEGTKLLSGLEEAVLRNTEAAKKLTEITRTSLGPNGRNKMVVNHL
NKLFVTNDAATILNELEVQHPAAKVLVMSSQMQEKEIGDGTNLCLVFGGELLNQSTDL-I
RMGLHPSEIIKGYQKAGKKAEEILNEMVCYQ----CQNVREKEEVVKALKTVLASKQLGY
EDFLTEIIAEACIGALP-----------SNPK---NFNVDNVRTVKIPGEGIFSTRFVKG
MVIHRDAEGSIKSCNNAKVAVFTCAIAGSQTETKGTVLIENAEQLKNFSKGEEKEIEDSI
KAIAESGVNVVVGGTTISDMALHFLERYKIMCIKVLSRFEVRRVAKAVGAVPLSRLGAPL
PE-EMGHCDQVYVDELGDATVTVFKQ------------DEE-DSAISTIVIRGSTDNILD
DLDRSIDDGVNVFKAMCKNPGFVPGAGATEIELARQITSYGGQFPGLEQYAIKKYAEALE
VVPRTLAENA--GMDALRVVHDLYKAH-QEGA--------------VNTGLNIEDHE---
-------------AVLL-DANEQGIYDHLVVKRKALQLALDAAETILKVDQIIMAKTAGG
PKMP---QQGARDADD------------
>Polypall
M-------MQLTDMLKDGAKHFSGRDEAILRNIEAAKQLAEITRTSMGPNGMNKMIINHL
EKLFVTNDAATIIKQLDVVHPAAKMLVLAAQMQEQEMGDGTNLVVTLAGEFLQKAAAL-L
EMGLHSSEIIFGYDRAGEKVQSIIESLIVHT----LTDVRNIDEVKKGLKSALASKQYGY
ETFLSDIIAKACIQVLP-----------KKPS---NFNVDNVRVTKIPGGGVTDTSVFKG
LVVAGDAEGAIKRVEKGKIAVFASGIDIGKTETTGKVLITNDTELLNFSKGEEDSIRETI
QGIADAGVKIIVSGSSVSEIALHYIERYGMMLVKLPSKFQLRRLCKTVGSTPLVKLGAPI
PE-ELGYCDEVYVEEIGSTKCVIFRQ------------TRE-DSEISSIVVRGSTNNILD
DIERAIDDGVNVFKGMCKDGRFLAGAGAFELEVSRQLQQFADATPGLAQYAIRAYAEAFE
IIPRTLAETS--GHDATKIISNIYAAH-TKGN--------------TDFGLDIET-----
-------------GNAK-SAKEMEIFDLFIGKQYAIKLATNTATTVLRVDQIIMSKPAGG
PKAP---KQNSGDGD-------------
>Sexangul
--------MSIQEFMKEGTTYLTGVQEAILKNIEAATKLSAITRTSIGPAGMNKMIVNSL
EKLFVTSDAATIIRELDVVHPAAKLLVFAAQMQDNEVGDGTNFTVTFAGELLNKAADL-L
RNGLHPSEIIRGYNDAYAFTIDSLCSAAIPSR--EIKNLRDVAEVTAALRPTIASKLSGY
EDLFAPIVAQACISVCP-----------ENVS---GFNVDNVRIAKIPGMGVDDTTVLHG
LALPKGPEGVVTHVDGARIAVFANGVDAQKTETKGTVLIRNADELLNYSSGEDKFMEDLV
QSIVDTGVNVVVSGANISSLAQHYFEKHGVLLVKATSKFDLRRLARAVNATPILKFEKPS
PE-QLGRCKTVRAKEVGSTIITVFEH------------ASGDTTGVSTIVVRAATQNMLN
DVERALEDAINIFKVYTKDGRMVPGAGATEMELALLVGQQGNTLPGMDQYAFKKFAEALE
VVPRTLAETS--GMDTTETVRKLYALH-KEGGA--------G----VTKGIDTDE-----
-------------AKVA-DAVEMDVWDALATKLNALRLATDAATTVLSVDQLIMAREAGG
IRPH---KMSARDAD-------------
>Sterramo
----------LHTLLKEGTKNFSGTEAAVLRNIEACKQASFIVRTSLGPLGMNKMIINKN
EKLYVTNDAATIVRELDVIHPAAKLLVMAVQMQEQECGDATNLVLALSGELLRAAESL-I
RMGLHPSEIITGYSKAGDTVLEELEALTCHT----VTDLRDINEVAFALKTSIGAKQFGN
EEALAPVIAKACVQILP-----------ENPI---AFNVDNVRVTKILGGGVLDTTVVKG
FVLTRDAAGSIKHVTSAKVGVFASGLDIAKTETKSTVALKTAKELLEYSKGEEEEIEKAI
KAISEAGTKVIVSGGQIGELALHFIERYGMMVVKMDSKFNLRRLCKATGATPLVRLGAPT
PD-ELGFCDVVSVEEIGSHKVCVFRQ------------NAE-ASGISTIIVRASTQNILD
DVERAIDDGVNVFKGMTKDARFLPGGGATEIELAKRLQSIAESTPGLDQYAIQKYAEALE
IVPRILAENS--GHLATDCISKLYAAH-HSAKEEDT--------NPANYGVDVSN-----
-------------GDVI-DVLSAGILDLQINKHSAIKLATDAATTVLRVDQIIMARPAGG
PKPP---QMGARDA--------------
>Thectrah
---------GI---------------------------------------GMNKMVVNHL
GKLFVTSDTSSILQEIDVQHPAAKMIMQAMFMQEAECGDGTNYVIVFAGELLAKAELL-L
KMGVHTVDVVLGFNMALAKALELIPELVVDF----PVDLHSADSIKAAILPVIAAKQYGY
EEHFAGVIAEACAAAMP-----------EDPA---QFNVDTIRVAKMVGGSTLDTAVVRG
MVVGRRPESTVQSVQNARVAVFAQAIAAQTTETKGTVLMHNADELLGFSKAEEAQMERTI
KGIADSGANVVLTGGKVSDIALHFLDKYNLLVVKVLSKFQLRRLCKAVGARPLVNLGVPT
PD-DLGFCADIHVEEVGSTYVTVFAT--------------E-DSAISTILIRGSTMNLLD
DVSRAVDDGVNAVKSMTKDPRFVPGAGAFEIGLAARIAEYADSHPGVEQYAIRRFAEALE
AIPRSLAENS--G-----------------------------------------------
------------------------------------------------------------
----------------------------
>VannDIVA
--------MSIRDLLKDGTRHFSGTEEATLRNIEACTELSKILRSSFGPNGMNKMVINHL
EKLYVTNDAATIMRELDVVHPAAKMMTMAAKQMENEVGDNTNFVVVFAGELLHHAESL-I
MTGLHVSDIIAGYQKAGEKALSLLADLVVDT----VKDIRDAKEVGKALRSAIAAKQYGR
EDLLAPLVAEACISILP-----------QNPL---AFSVDSVRVCKVMGGGVDDTKVFKG
FALPKDSAGTIKHVKDAKVLVLASGLEASQTETSSTVLLTSADELMGFTKSEEDQMHEYV
KEIVAGGANVVVVGGAVSEIALHYCEKYNLMVVKEPSKFQLRRICRATGAVARVHLGKIT
AE-EIGSCDSVTVEEVGSTKVTFFYN------------DSD-RCFISTILCRGSTPNVLD
DIERCIDDAVNVFKSVIRNNKLVAGAGACELELARKLASFGAETPGLDQYAIKKFAEALE
IFPRTLAENA--GVSSIELITELYAAH-DT-Q--------------PNAGVNVEE-----
-------------GNIA-DAVEMKVFDMYIGKWWAIQLAVEAALNILRVDQIIMSKPAGG
PQVP---KMGPRD---------------
>Pessonel
M-------GSVQEFLKEGTKYLTGLEEAILRNIDATKKLSDITRTSLGPNGMNKMVVNHL
EKLFVTSDAATIVKELDVVHPAAKVIVLNATQQENEVGDATNLVVILAGEFLQKAEQL-L
RMGLHPSEVVDGYNKALERALVILDELAVYT----VSDVRDEAEVSAAISSSIASKLYGY
EAHLAPLVAKACLRACP-----------RDPA---LFXVDNVRVVKVPGGGVTDTSLVYG
MVLTRGAEGNIKQQMDAKVAVFAVGIDASKTETKGTVLLQNAEELLAFSKGEEXQMATMI
DEIASAGVNVVVSGGNIGALALHYLERKNIMVVKAPSKFELRRVCRAIGAVPLVRVGKPT
AE-EIGRCRVVSVGEVGGKSVTYFRT------------DEQGKSSVATLLVRGATSNILD
DVERAIDDAVNVFKAMGRDPRFVVGGGACEIXLARRLAKLAENAPGLEQYAMXRFAESLE
VVPATLAETC--GLDXTSVIADLYAAH-EAKADAAAKDGEPGVGQPLAQGIDVDE-----
-------------CAIG-DMAAKRVWDLLAAKRSALXLAADAASTILKVDQIIMARRAGG
PKIR---PPGARDASN------------
>MayoBSH0
----------LMSLLKQGARHYQGEEEAVIRNITACKEMAAITRTSLGPQGMNKMVIDSH
EKLIVTNDAVTMLKELEIQHPAAMMLVMAAGRQEQEVGDGTNLVITLSGELLKQAETL-L
RLGLHPSDVVQGYRKATTEVLKWLEELAEGTK---CTDIRDRAQVARYIHSAVASKQLSY
ATVLSALLADACVSVCP-----------KEAA---LFNVDHVRTVKVPGGGVTDSLVIHG
LALVTPVRGHVRQATNAKVAVLPLGVDLAKTEAKGVVTMDKAEQLLSFSKDEEQLLENRV
KQLADMGVKVVVSGEAVSEMALHFLDKYELMVLKLHSKFDMRRVCTATGAQPVVTHNLPT
PS-DLGHVDSVGMEEIGSTNVCVFRQ------------ENADNDRIVTVLVRAATSNLLE
DIDRCIDDAVNVYKGMTRDARFVPGAGATETELSVRLRTLAESTPGLEQYAINKFAEALE
VVPRTLAENA--GLNATTVVTQMIAAH-SKGD--------------IHASIHLES-----
-------------GEVK-SASEMGVFDLYGTKYWAVKLAADAAITVLGIDQIIMSKP---
----------------------------
>TricAmI7
-----------------------------------------MTRTCFGPNGMNKMIINKI
QKLLVTSDAATVVKEVDIIHPAAKLCVMAAEMQEKEIGDATNLVLVFAGQLLQTAQELIL
SAGLHPTDIISGYEKAFALTEKIVESLVATQ----VKDIRNNKEVGTVLRASIASKQYGF
QDTLVPLIAQACTQICP-----------KNSK---MFNVDNVRVVKMLGGAVSDSQVFKG
MVFDRPVEGTVRVANKAKICIFAMGIDASKTESTGVYRITTKAGLLNANKGEEQSIETLV
KEIASAGVNVVVAGGTISEMAMHFFEKHKLLVFKINSKFQLRRLCRAVKAVPLVRLGKPT
PE-EIGECDKVYQTEIASRKCVVFAQ------------DNE-SSRVSTLLIRAATRNVLD
DIERAIDDGVNVYKALCGDQRFVAGAGATEVELAMLIKQEADKTPSTEQGAIKGFGTSLE
IVPVTLAENA--GYKAIHLLSELYAAH-AKEDG-------------KHVGLDVEN-----
-------------GSVA-DAKKLEVFDHLASKLQALRLATNTAVTVLRIDQIIMARPATG
PPVPG--QNGP-----------------
>Neopaest
---------GPASLLKEGTK-LTEKDEAIVRNIQACRELTEKVRTSMGPLGMNKMVINKH
DRIFVTSDTATIMKELEIEHPAAKLLVLASERQEQEVGDGTNLVISLGGELLMGAQQL-L
DTGLHASEILKGYERAGKTSMKILEDIAKSTNGPSCSNMKSVDDVRWAVHSAVATKQFGY
VDELSTLISKACVAVCP-----------ANPK---NFNVDHVRSVKVLGGGVMDSSFIHG
FAIQSSVAGTVTHIKKAKIAVFAGGLDLSKTEGKGTVNLTSAEQLENYSKGEEKEMETLV
RGIAESGANVVVSSQSLSDITLHYVEKYKMLAVVVQSKFNLRRICVATRATPLVRIGKPL
PE-ELGEAESVDLEEISGTHVTFFRT------------NPK-DTRLSTIVIRGATPNLLD
DVERAIDDGVNVYKNLSKDPRPVPGCGAVEIEAARLLRIEAEKIPGLEQYAFMKYAEALE
VVPRTLAETA--GLDEIDAMARLHAHH-EKEEE-------------RDFGIDVMN-----
-------------LTYA-PAKELQVWDMVLTKHWAIKLATDAVVTILRVDQIIMAKPAGG
PK--------------------------
>Paraatla
---------GPASLLKEGAK-LTEKDEAIVRNIQACRELTEKVRTSMGPLGMNKMVINKH
DKIFVTSDTATIVKELEVEHPAARLLIMASERQEEEVGDGTNFVITLGGELLLGAEQL-L
DIGLHASDILKGYERAGKVVLDLLEDIASTSQGPKCPDMKNETNVRWAIHSAVMTKQSGY
VEELSDLISRACVAVCP-----------QNPR---SFNVDHVRSVKVLGGGVMDSQVING
FAIDAPVSGGITHIKDAKIAVFAGGLDLTKTEGKGTVNLTSPDQLEAYSTGEEKEMEILI
RGIAESGANVVVSSQSLSDITLHFVEKYKLLAVVVQSKFNLRRICVATRATPLVRIGKPL
PE-ELGEAEGVDMEEIGSTKVTFFRT------------NPK-DTRLSTIIIRGATPNILD
DVERAVDDGVNVFKTLSKDPRSVPGAGAVEIELARRLRLEAEKIPGLEQYAFDKFAEALE
VVPRTLAETV--GMDEMDAIASLHAHH-EKEEK-------------RDFGIDIDS-----
-------------SSYG-SAKDLNVWDLAYGKHWAIKLATNTVVSILRVDQIIMAKPAGG
PKIP---K--------------------
>VexiDIVA
---------GFSSLLKDGSKHLSGVEESTIRNIQACKAIAHTTRTSLGPNGMNKMVIDKR
ESVFVTSDAATIIKELEVIHPAAKMIVMAAERQEQECGDGTNTVITLCGELLQQAEGL-I
QVGLHTSEIIAGYRKAGAKCLAFLEELATFK----VSDLRNIEEVGKYMKSCIDAKQYGY
ADKLTPIIGQACLDILPAQAASSTTTSSTSPI---EFNVDGVRVVKILGGGVLDSKLVRG
LAITMDAEGTIKHVNNAKIGVFVAGIDVPRTEAKGTLRFDNAKDLEEFSRGEEKELETIV
QEIADSGANVVVSGQSVGDMAMHFLERHNIMVLKIPSKFQLRRLCKATGARPLVRMGSPT
PE-ELGSANYVGIDEIGSTKVCSIRV------------DQ--DSPISTIIVRASSQNFLS
DVERCVDDGVNTFKAITRDPRFVAGAGATEIELAQRLQKFGESVPGLDQYAIKKFAESLE
VVPRILAENA--GMKSTDTISSLYAAH-QSGK--------------STYGINIEN-----
-------------GELACAASELSVFDSYLVKAWAIKLATDVATTVLNVDQIVMNKMAGG
PKIP---QMGNRDA--------------
>Endozona
---------GLTSFLKEGAKHFSGLEESVINNIDATSELSETTRTSLGPNGMNKMVVNRH
EKTFVTSDSATIVKEIDVVHPAAKMLCIAAEQQEVESGDGTNFVLAFSGAILKNAKGL-I
NNGLYPSDIISGYTKAGDFALEEIEKLSATS----VEDIYQVSQVSHVMRAVISSKQHLY
AEFLANLISEACIATLP-----------PKTATKRPFNVENIRVCKVLGAGITDSRTVRG
LVLTRDTAGSIKSATNAKVAILATGIDIGKTETKGNVVLSSAKDLLDFSKGEEESIEQTV
KAIADVGVTVVVSGGNISDIAMHYLERYNMLVFKTSSKFELQRICRATGANPLVRLGAPT
AE-ELGSCSYVGVEEIGSTRVTIFRQ------------AAD-ESQVSTIIIRGATNNKMD
DVERAIDDGVNMFKGMTRDNRYVAGGGAAEMELSVRLTKFADSCPGLEQHAIRKYGESFE
VIARTIAENS--GFNATEVVSNLRISH-QKGN--------------QNDGVDVRDVVAK-
---KDEKEGDERAEHVA-DMKEEGVFDHLLSKATAIKLATEAAVTILRIDHIIMAKEAGG
PRLP---PQGARDAD-------------
>StygNOMA
-------------------------EESILKNIEACKSLSAITRTSLGPNGMNKMLITQN
DKLYVSKDAATIVKELEVVHPAAKMIVMASEMQENEAGDGTNLVVSLAGGLLEEAESL-I
RMGLHPSDILQGYEKAGKEVQTILQDLVVEK----IDDIRNVEAVTKFIRPVVMSKQPDY
SDKLAPLIAKACVDICP-----------ANPK---TFNVDNVRVTKVVGGGVSDAILVTG
FAIPRDAEGTIKHVKNAKLAVLAAGLDSAKPETKGTVLLQSAEDLLAYSKSEEEAMEKIV
KDLASVGVNVLVSGATVSELALHFLERYKIMVVKVPSKFQLRRVCRSCGAVPLVRAGAPT
AE-ELGVCDEVSVDELAGTKVCVFRTI----------SGGG-RCGISTLLLRGSTENILD
DLERCIDDAVNVFKGMIRDNRFLAGAGACELELSRRLNKFGESTKGLDQYAIKKFAAALE
VVPRTLAENC--GLNATETLATLFAAH-EAGN--------------IHHGINIEE-----
-------------AAPK-SAVDMKVFDSLHTKSWAMKLATDAVLTILRVDQIIMAKAAGG
PK-P---RTGQMDPDD------------
>Ovaldese
------------------------------------------------------------
------------------------------------------------------------
------------------------------------------------------------
------------------------------------------------------------
------------------------------------------------------------
------------------------------------------------------------
------------------------------------------------------------
-FERAIDDGVNVFKAMTKDARFVAGAGAAEIEIAKKLHAIADATPDLEQYAIKKYAESLE
VVPRTLADNA--GMDSFTAISDLYAAH-QSGK--------------TLLGVDIEA-----
-------------GE---------------------------------------------
----------------------------
>Vannrobu
--------MSLADLLKDGSRHFSGVEESTLRNIXACNDLSNIVRTSLGPNGMKKMVINHL
EKLFVTSDAATIMKELEVVHPAAKMVVMASKQMAQEIGDNTNLVVIFCGELLQQAASL-I
FQGLHTSDIITGYNKAVEKSLEFLEDLAVDT----VTDVTNVEQITKALKSAITSKVYGW
EGIIAPLVAKACIHILP-----------SDRK---DFVVDNIRICKILGAGVSDSCLIRG
FALPKDAEGSIKHVKNAVIAVFGGPLEPSKSETKGTVLLTNADDLLGYSKGEEELMEEAI
KAIADSGANVIVAGGAVSGLALHYCERFKIMVVKESSKFQLRRICKATGACGLLRLGKPT
PE-ELGSCDEVSVDEIGSTKVTVFKN------------DSE-KCKVSTILVRGSTTNILD
DVERAIDNAVNVFKATIRDGRLVAGAGAIEIELAKRLLPVGEASPGLDQYAINKFAESLQ
IIPRTLAENA--GLDATALVTSLVASH-QNGN--------------DKDGIDVDE-----
-------------GCVK-NAVDLGVYDLLVGIHWALKLATDTAVTVLQVDQIIMSKTAGG
PKMP---QMGARDA--------------
>Luaphula
---------GLQALVKEGTKHLSGVQEAVLRNVEAVNTFSNTVRTSLGPNGMNKMIVDKH
DKLFVTSDAATITKELEVIHPAARMIVMAAEMQEHQSGDNTNLVIAFSGELLTQAEVL-V
NMGLHPSEIVAGYVKAEAMSRKILEELATIT----CDSLHDHVQVTRAIKAAIASKQFGY
ENDLAPLIAKACIQILS-----------KDAK---TFNVENVRVAKILGGGVTDTKLVKG
FLIPRGTDGTIKHVTSAKIAVFASGIDASKTETKGTVVLHNAKELIDFSKGEEESIEAVI
KAISESGAKVIVSGGNVGELAMHYLERYGLMVIKVQSKFQLRRICQATGSIPLVRLGAPT
PE-EMGFCDSVSVEEIGSTPVTIFRQ------------DAE-ESAISTLVVRASTQNILD
DIERAIDDGVNVFKGMVKDNRFLPGAGAVEIELARRIMAYGDSVPGLDQYAIKKYAESFE
VIPRILAENA--GLKANAVIAALYAAH-QAGK--------------VSEGINIET-----
-------------GGTL-DAAAAGILDAYPSKVSALTLATDATITILRVDQIIMARPAGG
PRLP---QQGARD---------------
>Protarac
---------GLQALVKEGTKHYSGTEEAVIRNVEAVKTFTNTVRTSLGPNGMNKMIVDKH
DKLFVTSDAATITKELEVVHPAARMLVMAAEMQEHSFGDNTNLVIAFCGELLSQAEIL-V
NMGLHPSEIVAGYAKAGAHAQKLLEELAVHK----CEDLRNVDQVVRVLKAAIASKQYGY
ETDLTPLIAKACIQILP-----------KDAA---SFSVENVRVTKILGGGVTDTKLVKG
FLIPRGSDGTIKHVTSAKIAVFASGIDIAKTETKGTVVLHNAKELLDFSKGEEESMEEVI
KAISESGAKVIVSGGSVGELAMHYLERYNLMVIKVQSKFQLRRICQATGATPLVRLGAPT
AE-ELGFCDVVSVEEIGSTPVTIFRQ------------DAE-DSAISTLVVRASTQNMLD
DIERAIDDGVNVFKGMVKDNRFLPGAGAIEIELAKRVRAFGESVPGLDQYAIKKFGESFE
VIPRILAENA--GYTANSVIASLYAAH-QSGK--------------VNEGINIEN-----
-------------GGLL-DVVSAGIFDLLPSKLSAISLATDAALTILRVDQIIMARAAGG
PRLP---QQGPRD---------------
>Protbohe
------------------------------------------------------------
------------------------------------------------------------
------------------------------------------------------------
------------------------------------------------------------
------------------------------------------------------------
------------------------------------------------------------
------------------------------------------------------------
-----------------------------------RLSAFGDSTPGLDQYAIKKFAESLE
VIPRILAENA--GHNATELISSLYAAH-AGGK--------------VNDGVDVET-----
-------------GATI-DAAAAGIVDLLSCKLHALKLATDAAITILRVDQIIMARPAGG
PKPP---RMGARDGGD------------
>PhysTSA
--------MQITDMLKDGTKFLSGKDEAVLRNTDAAKKFAQILRTSLGPNGMNKMVINHL
EKLFVTSDAATIMKELDVVHPAAKMLVMAAQQQEQEIGDGTNFVAVLCGEFLHQAEEL-L
QIGLHTSEIISGYEKAGKKALEILEELSVLK----VEDLRNTTQVSSVLKTAIGSHLYGY
QDFLAPKIADACIQVCP-----------KVTS---NFNVDNVRVAKIVGMGVTDSEVVKG
FVLTRGSEGTIKHITNAKIGVFGSGIDLGKTETKGVLKITSADQLLNFSKGEEKQMEDII
KAIADAGVNVVVSGGNISDMAIHFLERYKIMAIKTPSKFQLRRICKAIRATPIVKIGAPT
QE-ELGHCDVVTVEEIGSTQVTIFRQ------------NKE-ESAVATIVVRGSTDNIMD
DVERAIDDGVNVYKSMCKDGRFVAGAAAAEIEIARRLQIFADSTPGLEQYAIRKYAESFE
VVARTLAENS--GHNATEIISNLYAAH-TKGN--------------TNGGLDIET-----
-------------GEVV-DAKERAILDLLITKQSAIRLATMTAATVLRVDQIIVAKPAGG
PKPP---KQGPMDADD------------
>Protpyro
---------GLPSLLKEGTKHLSGVEESCIRNIEASKQLYQIVRSSMGPNGMNKMVINQH
DKLFVTNDAATIIRELDVVHPAAKMVVMAANMQEQECGDNTNLVVSLAGELLVQAESL-I
RMGLHPSEIIAGYTKAAQHATELLEGLACHT----CEDLRNIEEVTRCLKTAIASKQFGY
EDMLSRVVAKACVQVLP-----------KKAS---KFNVDHVRVVKILGGGVLDTQVMKG
FVLARDSVGTIKHVTSAKIAVFATGIDIAKTETKAQITLKTADELLNFSKDEEKHMEEAI
KQISETGTKVVVSGGNIGELALHFIERYGMMALKVESKFQVRRLCTATGATPLVRLGAPL
PE-ELGYCDVVSVEEIGSTKVTIFRQ------------DTE-DSGISTIIVRASTQNLVD
DIERAIDDGVN-------------------------------------------------
------------------------------------------------------------
------------------------------------------------------------
----------------------------
>PellCATA
---------GLASLLKEGSKHFSGLEEAVIRNAEACSSMAEITRTSLGPNGMNKMVINRH
DKLFITNDAATIIKELEVQHPAAKMLVMASTQQEQEKGDGTNFVLAFGGALLRNAEKL-I
REGLHPSEIIAGYETAGEKAQEILKDNISFV----LKDIKDANQVAYVLNAAISSKQFGY
GTFFSDLIARACVQIIP-----------KDPT---TFNTDNVRVVKILGGGVSDSYLVKG
LVLIRDAEGSIKHVTSAKIAVF--------------------------------------
------------------------------------------------------------
------------------------------------------------------------
------------------------------------------------------------
------------------------------------------------------------
------------------------------------------------------------
----------------------------
>ClydYONA
------------------------------------------------------------
------------------------------------------------------------
------------------------------------------------------------
-----------------------------------GFNVDNVRCGKILGGGVTDTSVTKG
FVLSKDAHGTIKHAKDAKVAVVACGLEMAKTETKGTVLIKTAKDLKDFSTGEEDLMEKCI
QEISEAGVSVVVSGGGVSDLALHYCEKFNIMVVKEASKFQLRRLCKATGCRPLTRLGKPM
PE-EIGHCTEVSVEEIGSTKVVVFRS------------SV--DSGVSTVLIRGSTQNILD
DVERCVDDAVNSFKLMVRDPRMVAGAGAFEIELARRLTPFADSVPGLDQYAFKRYAEALE
VIPRTIAENA--GFDGSGMISSLYASH-EAGN--------------VFDGIDINT-----
-------------GKVT-SAKELGVLDSLLGRYYALKLAADAAITILRVDQIIMAKPAGG
PKAPS-QQMGPRD---------------
>GoceYONA
---------GLANMLKDGAKHLSGLEEAVIRNTEACAELAEITRTSLGPNGMNKMIINKH
DSLSITNDAATIIKGVDVYHPAAKMLSMASEQQEQEHGDGTNFVISFGGNLLKNAEAL-L
RSGLHPSDIVAGYIKAGEKAQEYLETLTAFK----SDDLANIEQVSYCIRAVIASKQYGY
EKFLSNLIAKACVQILP-----------KNQK---SFNVENVRVCKILGGGVTDSKVVKG
FVTARNLSGTIKHVTSAKIAVFAAGVDISKTETKGNVILKSAQDLAGFSKGEEELMEEII
KSISAVGTKVIVSGGVVGDLATHYIERYNMMLLKTPSKFELMRICRATGATPLVRLGAPT
PE-ELGFCD---------------------------------------------------
------------------------------------------------------------
------------------------------------------------------------
------------------------------------------------------------
----------------------------
>Undascha
----------LADLLKEGSRHFSGVEESVLRNIQSCSDLSNITRTSLGPNGMKKMVINHL
EKLFVTSDAATIMKELEVVHPAAKMIVMASKQMALEIGDNTNLVVILCGELLQQAASL-I
AQGLYTSDIITGYNKALEKSLEFLEELAVDN----VTDVTNTEQIRKPIQSAITSKVYGW
ESIIAPLVAQACIHILP-----------TKRH---EFNVDNIRICKILGAGVSDSCLIRG
FALPKDSEGVIKHVKNAVVVVFGGPLEPSKSETKGTVLLTNADELLQYSKGEEEIMDEAI
KAIADSGANVLVAGGAVSALALHYCERYKIMVIKESSKFQLRRICKATGACGLLRLGKPT
PE-ELGSCDEVSVDEIGSTKVIVFRN------------NNE-RCRVSTILVRGSTQNILD
DVERSIDNAVNVFKATIRDGRLVAGAGAVEIELAKRLQPVGEASPGLDQYAINKYAEALQ
IIPRTLAENA--GLNATELVTSLVASH-QQGN--------------DKDGIDVDE-----
-------------GVVK-NAVDLGVFDLLLGTHWALKLATDTAVTILQIDQIIMAKEAGG
PKMP---QMGARDA--------------
>Thecquad
------------------------------------------------------------
------------------------------------------------------------
-------------------------------------DVFDVDAVTKYLKTAISSKQFGW
EEILAPLVAQACIQILP-----------KSTK---QFNVDNIRVAKILGSGVSDSKLVKG
FVTAHDSEGTIKHIKNAKIVVFVAGIDVAKPETKPTVTLTTSKELLDYNKGEEKQMEDMI
KAVAGTGVNVVVSGGPIGDIAMHFIERYKMMVVKIGSKFDLRRLCKATGATPLVRLGAPT
AE-EVGNCDTVSVDEFGGTKICIFSN------------DSE-TRGLSTIIVRASTQNILD
DVERCVDDAVNVFKGIVRDPRFVAGAGAVELELARRLSNFGDSSPGLDQYAIKKYAEALE
VVPRTLAENA--GLSTIETISQLYAAH-HAGK--------------HDVGVDVEE-----
-------------IGLR-SAIEMKIMDLYLTKSWALRLATDVAVTILRVDQIIMAKPSGG
PKVP---KQGPRDVD-------------
>Vermanta
---------GISGMLKEGSQHFSGVEQAVLRNVNACVEMAKVTRSSLGPNGMNKMVITQH
DKLIVTSDAATIIRELEVVHPAAKMLTMASEMQEKESGDGTNFVIVFGGELLAEADVL-I
RQGLHVSEIIDGFQKAGSKMPELFEGLEVAR----CADTRNISEVAKFLRPVIMAKQNGY
EDVLAPILAKACIDICP-----------KDPT---QFNVDNVRVVKVIGGGVSDTALLQG
FAIPRNSETSIRHVDEAKVAIFVCGIEASKCETKSTVLINDADQLMNFTRGEEDDMKKIV
DEIASSGVKVLVTGGPVSEIAKHFLERHGLMVIRVQSKFQLRRCARACGATPLTRLGKPT
PE-ELGFCKRVSVDEVASTNICKFHN------------P---KSRISTVIMRSATLNLLE
DLERCVDDAVNAYKSLCKDPRFVAGAGACEMELSRLLTEIGEKTPGLDQYAIKKYAEAFE
VVPRTLAQNA--GHACSEAITRLQAAH-IAGD--------------VSHGIDIEE-----
------------EGDLV-NAVDKGIFDNLAVKQQAVRLATNAICTILRVDEIIMARPAGG
PKAP---KMGARDA--------------
>ParvMONO
----------------------SGLDQAVLRNIEACRGLTLLVRTSLGPHGKNKMVINRH
GKLYVTSDAATIIKELEVEHPAAKMLVLASQMQEKEAGDATNLVIVFAGELMIQAEPL-I
RMGLHPSDVLAGYRKAVKKAQEVLETLCVAT----VEDPRNEEEVTKYLRSAVSSKQFGH
EDFLAPLVAKACVRVLP-----------EKKS---SFNLDNVRTIKIVGGAVTDSTLLQG
FAVLRGADGVVRHASDCKVAVFAAGIDTAKTETKGVIRMTNKQDMLDFSLGEERFVEKMV
QEIADTGVRVVVSGGAVGELAMHFLEKHSIMVVKVMSKFELRRLCKAVGATPLVRLGVPI
PE-ELGSCSRVSVDEVGGSPLTTFVS------------D---RSSLSTIVLRGATQNLLD
DFERAVDDAVQTYKTLLKDPRFVAGAGATEMELARQLHEFGESQTELDQYAIKKFAEALE
VIPRLLLEGS--GADSVHAIASLQAAH-ERGE--------------STAGVDVTT-----
-------------GEIK-AITD--VFDSLRAKNWALQLAVDAAVTILRIDQLIVSKRAGG
PQPP---KQGPMD---------------
