# Supplementary material for: Expansion of the molecular and morphological diversity of Acanthamoebidae (Centramoebida, Amoebozoa) and identification of a novel life cycle type within the group
Source: Biol Direct. 2016 Dec 28;11:69. doi: 10.1186/s13062-016-0171-0 (PMC5192571; doi:10.1186/s13062-016-0171-0)
Supplement: Additional file 3: — Bordor.325.Cent40.tgz. Phylogenomic alignment files and single gene trees for each gene included in the phylogeomic supermatrix. (TGZ 8396 kb) [file 13062_2016_171_MOESM3_ESM.tgz › Bordor.325.Cent40/unmasked-alignments/ar21.faa]

>AcanGEN
---------------------------------------VLPIKT----KYK-GPAPRYT
--GPADQPDIIDEAISFFKANVLFRNYEV-KGPADRVLIYLTLYISQAINQMVNQ----S
KGGAQKNLFNLAI-QNFAVPGDKNFALAGFVSNPANRAEADQIRQYLTQLRQETGDRLIE
AVYAFGENEPSKWWMCFSKRKFLNKNL------
>Coprcine
--------------MPAYHSSFNE---DPE-ARQVGNMSILPIRT----RIR-GPAPI--
--GDPSQADIIDETLDLFRANSLFRNFEI-KGPADRTLIILILFVSDCLAKIGSARTPPS
QIEASKLLNTLSV-DHFPIPGDANFALNSHYAPPSSRQEADYLRQYLTQVRQELSARLVE
KLYADGTGKPSKWWMAFQKRRFMNRSLGT----
>Coprprot
-----------------YHSKCNV----SD-VRIIGKIPLVPLKSSPTQKAR-TVAPP--
--CPADKDDIIDETLLFFKANVLFRNFSIEKDSADLLLIYLILYTTQCLVTIRGK----N
KSQAQKDLYTLSV-SNFQLPGEGGFPLGGLVSAPSSRADGDVLRQYLTQARQELGIRLLD
KVYAGDESQPNKWWVCFSKRKFLDMSL------
>DictDisc
-----------------YHSQFND---ESAGFRLVGNVPILPLKT----THK-GPAPK--
--GDANSVDIIDEALDLFKANILFRNFEV-QGNGDRVLIYLTLYITKCLLKIAPM----N
KADAEKALFLIAQ-EQFSIPGESAFPLGGLVTVPNTRDAADTLRQYFTQLRLELGVRLCQ
RVYAVDPSKANKWWICFSKRKFLNKAL------
>Entahist
MTTIAKQDKIFMKRSGAYHSELDK----DI-VQKAGNFPLMQFKT----KVKVNPKFL--
--LKGDDMDIVDEAITYYKANVFYKNFDMSICEADKLLVYLIFYIQSLLLKFNGR----T
KVECDKMAYSLAI-ENFALPGDGKFCLGGIVE-PLKASEKEVVRQYMTAIRNETGLRLTQ
AVFKNDPTKCDKWWMCFNKRKFLNKTI------
>Filanola
-----------------YHSNLNE----AN-VKVVCNMSILPLKT----KFK-GPAPP--
--GVEGQEDIIDEAINYFKANVLFRNYEV-KGPADRVLIYLTLYISACLLKMEKQ----S
KGNADKALYQLAI-ENFALPGDKNFALGGIVTNPANRGDQDLMRQYFTQLRQETGQRLLA
RVYKE-EAQPDKWWMCFNKRKFLNKAL------
>FontBI
--------------MPAYHSSFNAVSTEAH-CQVVGNFPLLPLTT----SSR-GPAPS--
--NPAGQMDIVDEAISIFRANVFYRNFEF-QGNADRALCWIILYISDCLNIIQKSS---S
KIDANKRLLTAAADANFAIPGDGNFVFGALYQKPASPSDANLLRQYMSQLRHEVGTRLVS
IVYG-DADVPSKWWMCFTRRKFMNK--------
>HomoSapi
--------------MPAYHSSLMD----PD-TKLIGNMALLPIRS----QFK-GPAPR--
---ETKDTDIVDEAIYYFKANVFFKNYEI-KNEADRTLIYITLYISECLKKLQKCN---S
KSQGEKEMYTLGI-TNFPIPGEPGFPLNAIYAKPANKQEDEVMRAYLQQLRQETGLRLCE
KVFDPQNDKPSKWWTCFVKRQFMNKSLSGPGQ-
>Monobrev
--------------MPAYHSSHNQ----RQGVKLVGGVALLPFHAH---HTR-GPAPRP-
--GPEDEVDIIDETLKFFKANVFFQSYEV-RGPADLLLIYLTLYTHQCIMRVAKTT---S
KDGAQRALFQLAQ-ENFSLPCDSGFQLSSYYQPLSSKSDGDELRAYLKQCREELGNRLAE
RCCDAS-DKPSKWWVCFAKRKFLGKSLEGPGSR
>PCBtrin
----------------AYHSSFND----VE-CQKFCGISMLPIKT----SVK-GPAPS--
----TNEDDIIDETLKLFKANVLFRNYEI-LGDADRTLIYLTLYTSECLMKCLNIK---S
KGEAVKALYTLSL-ENFKVPGDSGFALGGFVKPPQSRQESDLFRQYFTQARQELGIRLAE
LAYNAD-GTQNKFWFCFAKKKFMNMKL------
>Sexangul
--------------MPAYHSKFNG----QD-QRVICNMPILPLKT----KFK-GPAPPA-
--MDAAADDLIDEALNFFKANVMFRTFEV-KGNADRLLIYVTLYIQHCVKHLTKNS--YD
KQSAAKEMYQVAI-KQFQIPGDNGFPMGGMVGAPANRGEADEMRQYFTQIRQEVGSRLVE
RVYNSPDGKASKWWVCFSKRKFLNMEL------
>Sterramo
----------------AYHSGFNR----FQNPRLCSGMPLLPIKT----RFK-GPALGG-
--APPDQPDVIDEAVMFYKANVLFRNYEI-KGPADRILVYLTLYINMALKKIANL----N
KGAAENALYQLAI-QSFAIPGDRNFVLAGFVTNPTNRQEADLTRQYLTQLRQECGLRLVQ
QAYRHGDNAPSKWWTCFNRKKFLNKEL------
>Thectrah
------------------------------------------------------------
--TGTADHDIIDEVLRYWKANIFFKNYDI-QGPADRVLIYLTLYVSQCLKELFRNK---T
KKDGVKALYTLSL-SNFNIPGDAQFELGGFFSAPESRAEADEIRAYFTQLRQELGIRLVD
LVYPDETSPASKWWMCFKSRKFLNIAL------
>VannDIVA
---------------MVYHSSWNE----AQ-CRELCNMSILPLKT----KFK-GPAQP--
--LKEDRPDIIDETLDFWKANVLFRNYEI-KGPADRVLLYLTYYTKQCLVKIERC----S
RGEAEKELYQLAI-QNFAIPGDRNFVFGGFFHNPKGRQEADTCRAYFTQMHQELGQRLIA
RVYAQGDQAPSKWWMCFNKRKFMNMA-------
>Pessonel
-----------------YHSSFNK----VE-SRVICNIPILNLKT----KYR-GPATP--
--ADPGQPDVIDEAIRFFKANCLFRNYEV-KGYADRVIVYLTFYISQCLTHLSRNQ--YD
KDSAQKELYQLAI-KQFQIPGDKGFPLGGMVTAPTSRGDTDLLKQYFTQLRQETGMRLCE
FVYAHNANIPSKWWMCYAKKKFLN---------
>MayoBSH0
---------------MVYHSAFNN----APGQRLLCGFSLLPVKT----AFK-GPALR--
--AQPSDVDIIDETLDYFKANVLFRSFEV-KGGADRVLIYLTLYAHQCLSKMVEK----S
KGDAEKLLFQLAI-ENFSIPGDKAFALGGFVSNPSNRAEADQVRQYLTQLRQETGKRLIE
RVYATNEMKPSKWWVCFVKRKFMNTTL------
>Neopaest
---------------------------------------ILPLKT----GYK-GPAPPS-
--RDQNSPDIIDEAIEFFKANVMFRNYDV-QGPADRVLLYLTLYIHLCLTKIANK----S
KGDAVNTLYQVAI-QNFSIPGDSNFALGGFVTNPANRGEADTIRQYITQLRQECGKRVCD
HIYAYGEGSPDKFWMMWTKRKFLNTTL------
>Paraatla
--------------------------------------------------------PNP-
--QQQNSPDVIDEAIEFFKANVMFRNYDV-QGPADRVLLYLTLYIHLCLTKIVNK----A
KSDALNILYQLAI-SNFAIPGDSNFALGGFVSNPANRSEADTVRQYITQLRQETGKRLCD
FVYAYSESTPDKFWMMWVKRKFLNTTL------
>VexiDIVA
---------------------------------------ILPLKT----RFK-GPAPKP-
--SDTSKPDIIDEALDYFKANVMFRNYEV-KGGADRVLLYLTLYIHQAITHLAGK----N
RGAAEKELYQLAI-ANFSIPGDGQFPLGGFVTNPANRNEADQVRQWFLQMRQETNHRLIA
RVYARDDAKPSKWWMCFTKRKFLNMSL------
>Endozona
----------------AYHSSFNA----VE-ARIVCGMSILPLKT----NYK-GPASK--
--GEAGKQDIIDEALAFFKANVLFRNFEV-KGPADRVLVYLTLYISACLLKIGTG----S
KGNAEQALYQLAI-ENFAIPGDRNFALAGFVQNPANRADSDLVRQYLTQLRQETGKRLID
LVYKESEGSPSKWWTCFSKRKFLNKAL------
>StygNOMA
----------------VYHSSFNE----TEGLRVISNMSLLPIKT----KHK-GPAPLL-
--HDPNGLDIIDEVLDFFKANVLFRNFEV-KGPADTVLIYLTLYVQQCLTKMNNN----S
KAGAQGALFQLAI-ENFTVPGDSGFPLGGFVSNPANRQEVETIRAYIQQLRQECGDRLCD
RVFQHDQNNPSKW--------------------
>Cochminu
--------------MPGYHSEYNN----DN-LETICNMSLAPINT----KFQ-GPAPK--
--NPSRKEDIIDEAIMFFKANVLFRNYEV-QGSSDRTLIYLTLFITEALKLIEK------
------------------------------------------------------------
---------------------------------
>Ovaldese
--------------MPAYHSSWNK----EEGIKTICGMAILPIRT----THR-GPAPTR-
--VPEGRPDIIDEAIGFFKANVLFRNFEL-KGPADRVLVYLTLYISNCLTRIAKEK---T
KDASAKGLYALAI-ESFSIPGDKAFVLGGFFEDP--------------------------
---------------------------------
>Vannrobu
---------------MVYHSSYNE----VQGCRQMCNMSILPLRT----KYK-GPAPQ--
--LKEDKPDVIDEALRFFKANVLFRNYEV-KGPADRVLLWLTYYAKQCLKKIEKS----S
KQDAEKVLYQFAI-ENFQIPGDSGFVFGGFFHNPKGRQEADTVRAYFTQMRQELGVRLIE
LVYKNNPNAPSKWWTCFNKRKFMNLA-------
>Luaphula
--------------MPAYHSSHNR----AE-CRLLSGMGLLPLKT----QYK-GPAPRWT
GGDGPEDLDIIDEALDFFKANVLFRNFEV-KGPADRVLVYLTLYISQALNAIGQR----S
RGEADKELFQLAI-ANFAVPGDRNFVLQGFITNPKDRAEADTTRQYLTQLRQETGKRLLE
RVYAQGDAQPSKWWVCFAKKKFLNKAL------
>Protarac
--------------MPAYHSQFNR----TE-CRLLSGMGLLPIKT----QYK-GPAPRWT
GGTGEEDIDIVDEALDFFKANVLFRNFEV-KGPADRLLVYLTLYIQQALVTIGNR----S
KGEADKELYQLAI-ANFAVPGDRNFVLQGFITNPKDRAEADMTRQYLTQLRQETGKRLLD
RVFQFGDAAPSKWWTCFSKKKFLNKSL------
>Protbohe
---------------------------------------LLPIKT----QYK-GPAPRP-
--GPGDEVDIIDEALDFFKANVLFRNYEV-KGGADRVLVYVTLYIQQCLVTIGTT----S
KGEAEKNLFQLAI-QNFAVPGDRNFALAGFVSNPKDRNEADTTRQYFTQL----------
---------------------------------
>PhysTSA
-------------------SAFNE---VTD-CRVVSGIAILPLKT----KVK-GPAPQ--
--GAPDQEDAVDEALKLFKPNILFRNFEV-KGPGDRLLIYLTLFISKCLLKFAEKK--PN
KADAEKLLYTLAI-ENFTLPGDKDFPLGGLVTAPKDRAEA--------------------
---------------------------------
>Protpyro
--------------MPAYHSKYNK---EPD-VRVMCGMAVLPIKT----KYK-GPAPRYA
--GPDDQPDIIDEAILYFKANVLFRNYEV-NGPADRVLIYLTLYISQCINQMVNQ----S
KGGAQKNMFNLAI-QNFSVPGDKTFALAGFVSNPANRAEADQIRQYLTQLRQETGDRLIE
AVYAFGENEPSKWWMCFSKRKFLNKNL------
>PellCATA
--------------MPAYHSSYNK----TQ-SRLCCGMAILTLKT----QYK-GPAGRH-
--TEAAKPDIVDEALTFFKANVLFRNFDI-KGPADRVLIYLTLYIAQCLQKIGTQ----S
KGSAEQILYQLAI-ENFAIPGDRNFALAGFVQNPSNRGEADTARQYLTQLRQETGKRLVE
IVFKGDDMTPSKWWTCFNKRKFLNKSL------
>ClydYONA
---------------MVYHSEFNN----AQ-CRQLCSMSLLPVKT----KIS-GPAGQ--
--CPPDQRDIIDETLDFFKANVLFRNFEI-QGPADRLLIYLTWYTKECLSRLNNC----G
RGDAEKQLYQLAI-ENFSIPGDSQFPFGGFFSNPSGRPEADQTRKYFTQLRQELGLRLID
RVYAENDGAPSKWWMCWVKRKFL----------
>GoceYONA
----------------AYHSSFNK----TE-ARLVCGMAILPLKT----NFK-GPANKP-
--TDATKPDIVDEALQFFKANVLFRNFEV-KGPADRVIVYLTLYISACLGKIGSG----S
KGNAEQALYQLAI-ENFAVPGDRNFALAGFVTNPANRGESDLIRQYLTQLRQETGVRLVS
LVYKDNQNAPSKWWMCFSKRKFLNKAL------
>Undascha
---------------MVYHSSYNN----EQ-CRQMCNMSILPLKT----KHK-GPAPL--
--LKEDKPDIIDEALRFFKANVLFRNYEV-KGPADRVLLWLTFYAKQCLKKIEKC----D
KQGAEKALYQFAI-ENFQIPGDSGFVFGGFFHNPKGRQEADTVRAYFTQMRQELGNRLIE
LVYANDTSKPSKWWVCFNKRKFMNLA-------
>Thecquad
---------------MAYHSAFNA----TE-VRQISTLPLLAIKT----EFR-GPAPK--
--QTTPEDDIIDEAVNYFRANILFRNFEV-KGPADKLLIYLTLYVHQCLIRITGR----D
KDSALKILQGLAI-ENFVLPGESGGALAGFLPPTNSRAEGDELRAYLTQLRNETGVRLCE
QVYAANPKVANKHWMMWSKRKFLNRSL------
>Vermanta
-----------------YHSSFNN----AQ-SKQVCGMAILPLKT----KHK-GPAPPQ-
--RDTASADIIDEALDFFKANIMFRNYEV-KGPADRVLIYLTLYAHQCLCRMKQM----D
KSGSQGAMYQLAI-ENFVIPGDKAFPLGGLVPNPKNRAEADACRTYFTQLRHEMGERIVE
RVYQDNAAKPSKWWVCWTKRKFLNMAL------
>ParvMONO
----------------AFFVAWNG----KE-VEVICGMGLTPLRT----AGR-GPAPT--
---GAQEPDIIDEALKYFKANVLFRNFSV-DGPSDKTLVYLTLFISEALRQLKNQ----S
LEFGKKEMHTLSI-TDFWVPGHAQWPLNGFTQKPANRGEADKVRKWFAQLRLECGNRLCE
LVFAADPSKPSKWWTCFTKKKFLDMAL------
