# Supplementary material for: Expansion of the molecular and morphological diversity of Acanthamoebidae (Centramoebida, Amoebozoa) and identification of a novel life cycle type within the group
Source: Biol Direct. 2016 Dec 28;11:69. doi: 10.1186/s13062-016-0171-0 (PMC5192571; doi:10.1186/s13062-016-0171-0)
Supplement: Additional file 3: — Bordor.325.Cent40.tgz. Phylogenomic alignment files and single gene trees for each gene included in the phylogeomic supermatrix. (TGZ 8396 kb) [file 13062_2016_171_MOESM3_ESM.tgz › Bordor.325.Cent40/unmasked-alignments/AP4S1.faa]

>AcanGEN
-MIEYILLVNKQGQARVSKYFD---------------THRPPKERVLFETEIVRKCLLRA
DDQCGFVEHQGRKVV-YRRYASLFFIVGIDHSENELAVYEFIHNLVELFDRYFRQV----
---------------------------------------------
>Coprprot
--IKFILFANKQGQVRLSKYFT---------------RELNSTQRLAVESEAVRKCISRG
QNMCSFFNYENFKVV-YRRYASLFFVVGVDDTENVLGVREFIHLMVETLDTYFQSVCELD
IMFNLDKVHVILEELI-LDGDIVETNKRVALNSISVLDK------
>DictDisc
MAIKYFLLVNIRGKTRLSQYYE----------------SIPFEERPAMESEIIRKCLSRT
EIQCSFVEYKDYKVI-YRKYATLFFIVGVDTTENELAILELIHNYVEILDSCFDNV----
IMFNLDKAHFILDEMV-SNGDIVEISKQHILEFVNLLYKQE----
>FontBI
--IRYVLVVNRTGQTRLSRYCSG--------------ASMSPESRALFEATLARLCLGRS
QSQCSFFEHGEHQVV-YRRYASLFFIIGTDRDDNALAILELIHQFVISLDSFFGNVSELD
LMYRMDMVYSLLDEIVTADGSIAETSPAAIAAPLSL---------
>HomoSapi
-MIKFFLMVNKQGQTRLSKYYE----------------HVDINKRTLLETEVIKSCLSRS
NEQCSFIEYKDFKLI-YRQYAALFIVVGVNDTENEMAIYEFIHNFVEVLDEYFSRVSELD
IMFNLDKVHIILDEMV-LNGCIVETNRARILAPLLILDKMSE--S
>Monobrev
MAIKFFLMVNRQGQTRVAQYYT----------------YTDVATRAADEAEIIRKCLART
EKQCSFIEYRTFKLV-FRRYASLYFIIGCDEHENELAILEFIHMAVETLDQYFDGVSELD
IMFNIEKAHFILDEML-SNGEIVETNKTRILAPVRVIDRSDKLSS
>PCBtrin
-MIDFLLLVNKQGQTRVSQYWT----------------KMGKKERGVLEGELVRKCLSRS
DFQSSFLEYRQFKII-YRRYASLFFIVGCHGNENELALFELIQNIVETLDIYFENVCELD
IMFNLERVHYIIDEIV-MDGCIMETGKKTVLDTLCLID-------
>Polypall
--IKFFLLANRQGQIRLSQYYE----------------NIPFEQRPAIEAEIIRKCVSRN
ASQCSYIEYHSYKVI-YRKYSSLYFIVGVDNSENELAILELIHNYVEILDTSFEQV----
----VYKAHFILDEMI-SNGNIVEISKNAILDYVNLM--------
>Thectrah
-MIHFLLIANMQGQVRLARHYPH--------------SGLSAEQAAVDHADIIRKAVSRS
SKQSSFFAYGSGIIVCFRRYASLYFMIGVDDGDNELAALELIQLMVEALNTYFNDVTELD
IMLRLELVHIIIDEVI-ANGHVVDANQANILRPLKLMATHA---G
>VannDIVA
----YFLMLNKQGQTRLSKYYR----------------WLPLDARGAIEAEIVRKCLTRN
EKQCCFFDYEDYKVV-YRRYASLFFVVGVDKEENELGILEFIHALVETFDVYFESVCELD
IMFNLEKAHFILDEMV-ANGEIVETNKRNVLIPIQTMDE------
>MayoBSH0
--LKYFLLVNKQGQTRLSQYYQ----------------YVPLGVRTIMEADIVRQCLARA
ETQCSFMKYEDYKVV-YRRYASLFFIVGCDLDENELALLEFIHQVVETMDRYFESVCELD
IMFNLDKAHMILDEIV-MNGEIVETN-------------------
>TricAmI7
-------------------YYS----------------FMPMTDRQHLEGEIVRKCLSRS
ERQCSFIEFQNHKVI-YRRYASLFFIVGVNGDENELAVLELIHLFVETLDKYFASVCELD
IMFNLDRAHMMLDEIV-VNGNIAETASVKILAPLALMDK------
>Neopaest
----------------MSQYYHN--------------KIYDGKKRSVMEADIIRKCLSRG
VGLCSFMTYNNIKVI-YKQYASLFFVVGVDESENELAILEFIHAFVLILDQYFENVCEID
IMFNLEKVHYLLEETV-TNGTIVDVNQMNVLRPL-----------
>Paraatla
----------------MSQYYSE--------------KVARGPKRTITEADIVRKCLSRS
SSKSSFMAYADFKVV-YRQYASLFFIVGVDNDENEFGILEFIHAFVVILDSYFGNVCELD
IMFNLEKVHYILDECV-ANGSVVDMNSVNVLRPLKLMD-------
>VexiDIVA
-----------------------------------------------MEADIVRKCLSRS
ERQCSFMEYEEHKVV-YRRYASLFFIIGADKKENELALLEFIHLIVETYDAYFENVCELD
IMFNLEKAHMILNEAV-MNANIVETNKLNLLQPLQLIDQAA----
>Endozona
-MIKYILLVNKQGQTRLSKYYT----------------HVDYKLRIPMEAEIVRKCLSRS
SGQCSFMEYKDYKVV-YRRYASLFFIIACDNEENELAILEFIHCYVQTLDLYFSSVCELD
IMFNLEKVHWILDEMV-MSGEIVETNRALVLSQMELTDDA-----
>StygNOMA
-MIHYLLLMNKQGQTRLARYFNTPSDPPPPGVFPDGFNFRSHPQRTVFEAEVIRKCLTRK
ENQCTFFSFSGHKVV-YRRYASLFFIVGVDEDQNELATYELIHTLVEVLDDYFDNVCELD
IMFNIDKVHAVVDEMF-VCGYAAETIKKNILEPLNLFE-------
>Vannrobu
------------------QYYQ----------------YIPLDKRSLMESEIVRKCWLRR
EDQCCFFDYQDYKIV-YRRYASLFFVLGVDKEENELSILEFIHAVVETFDLYYENVCELD
IMFXIEKAHFILDSMV-CNGKILETNKKNILLPLQLLDES-----
>Luaphula
-MLEFVLLVNKQGQTRVSKYYN---------------QWKPVQSRVEFETEIVRKCLLRS
EGQCSFLEHQASKIV-YRRYASLFIIVGVDQEENELAVYEFIHNIVETLDKYFQNVCELD
IMFNLEKAHFILDEMV-LNGCIMEGNQNEVLLSLAQLD-------
>Protarac
-MLEFVLLVNKQGQTRISKYYN---------------SFQPVGQRVEFETEIVRKCLLRS
EGQCSFLEHQTHKIV-YRRYASLFIIVGVDQEENELAIYEFIHNIVETLDKHFEHVCELD
IMFNLEQAHFILDEMI-LNGSIMESNQHEVLAAMAHLNAEA----
>PhysTSA
-----------------------------------------------MEGEIVRKCLSRT
DSQCFFLEYMSYKIV-YRRYASLFFIVGVDSTENELGILEFIHAYVETLDSNFENVCELD
IMFNLEKAHFILDEMV-MNGHIVETAKTHINEVVQLMTQ------
>Protpyro
----------KQGQTRVSKYFLGD-------------THLTPKDRVLFETEIVRKCLLRA
DDQCGFVEHQGRKVV-YRRYASLFFIIGIDQSENELAVYEFIHNLVEIFDRYFHQVCELD
IMFNLEKAHILIDEMV-VNGCITESSQAEVLDQLSLVD-------
>Vermanta
-MIKYILLVNKQGQTRLSQYYD---------------GYLPAEKRISLEGEIVRKCLSRN
ENQCSFLEYESHKVV-YRRYASLFFIVGVDSTENELGILEFIHCLVEALDTYFENVCELD
IMFNLDKAQIILDEMV-INGRIVETNKLNILRPVHLLDQSA----
>ParvMONO
MTIKYVLLVNKQGQTRLAQYYE----------------YVPLEERVAMEGEIIRKCLART
ERQCSFLSYQEHKVV-YRRYASLFFIVGCSVDANELAILELIHLLVEALDKFFKNVCELD
IMFSLAQSMMIVEEIV-CNGAVLETSHRLILQPVE----------
