# Supplementary material for: Expansion of the molecular and morphological diversity of Acanthamoebidae (Centramoebida, Amoebozoa) and identification of a novel life cycle type within the group
Source: Biol Direct. 2016 Dec 28;11:69. doi: 10.1186/s13062-016-0171-0 (PMC5192571; doi:10.1186/s13062-016-0171-0)
Supplement: Additional file 3: — Bordor.325.Cent40.tgz. Phylogenomic alignment files and single gene trees for each gene included in the phylogeomic supermatrix. (TGZ 8396 kb) [file 13062_2016_171_MOESM3_ESM.tgz › Bordor.325.Cent40/unmasked-alignments/WBSCR22.faa]

>AcanGEN
------RPEYTAPPEVFYDEKEAQKYTSKYGTTSRIIEIQSRMSERALELLALPD-----
G-EPKYILDIGCGSGLSGDVIEEHGHMWVGVDISPSMLDVAA------------------
------ERG----------------------VDDGDVCQSDMGHGLPFRAGSFDGAISIS
ALQWLCNQDKTN--HIPQRRMKKFFSSLYNCLSRGSRAVFQFYPDGPDQVQLLTAAAMRS
GFTGGLVVDFPNSTKAKKYFLVLFAGSPVGQ---TQLPKGL--------------DDEPR
---NTVAYDTR--NEARERAR---ARRNGGSHSKPAFKSKDWILKKKERQRKQ--GK-DV
RDDSKYTGRKRRGA-F
>Coprcine
----MSRPELIAPPEIYYGDTEAKKYTQ----NTRNQQIQADMTYRALELLNLPP-----
D-QPAFLLDIGCGSGLSGEILDEEGYIWAGVDIAPSMLEVAL------------------
------ERE----------------------V-EGDLFLQDIGQGFGFRPGSFDGAISIS
VLQWLLNAETSHPTSSPPHRLTRFFTTLFSALRNPSRAVLQFYPSSDDQIQLITSIAQKA
GFGGGIVVDYPNSKKAKKVFLCLFVGRSENN---QQVPKGL-EGD----------GSEEV
--DAKAQFE---------RRRE--RERARSKSKRKSVKDRDWILKKKELYRKR--GKESV
PNDSKYTGRKRRAV-F
>Coprprot
------RPEHLCPPEIFYNKEEASKYAT----SSRMLEIQTKMTERAVELLCLQG-----
T-TSKLILDIGCGTGLSGRVLEKHGHYWFGTDISRSMLEVGK------------VGR---
------KST----------------------S-SGDTLESDMGIGLPFRAGTFDGCVSIS
VLQWLCQANNSE--QVPIRRVNRFFNTLYGCMIRGARCVFQFYPENTRQVEMLSTAALKA
GFTGGVLVDYPNSAKAKKYFMVLFAGVLPGQHGTQTMPKAL-GTE------------EAQ
---STVRYE-------SDRRRGKEMKNKRKNTGAVEVKSKEWILNKKEARAKK--GL-KT
ARKSAYTGQNRGPK-F
>DictDisc
----MSRPEHIAPPEIFYDDVESKKYSS----NSRIIEIQTKMAERAYELLAIPE-----
TAEGLMLLDIGCGSGISGDVITDAGHYWIGCDISQHMLDVAI------------------
------DRE----------------------V-EGDVMLRDIGQGFPFRAGSFDAAISIS
AIQWLCNAEKSH--HNPRKRLHTFFQSLFNVLTRGGKAILQFYPENSAQIEMITASALRC
GFSGGLLIDFPNSSKAKKYFLVLFTGNNN------IMPSAK-GVEGE---EYEQQEEEDS
---NEVKY--------SNRKRD--RRRVTKSKGSAQHKTKEWIMNKKDRQRKQ--GR-EI
KNDSKFSGRKRGPK-F
>Entahist
----MSRPEHIAPPEFFYNEEEAGKYAR----NTRMAYIQTEMTERALELLGIPE-----
ETKGLHILDLGCGSGYSGETIEENGHYWTGMDISRDMLNIAK------------------
--------E----------------------N-GSSVIQGDMGDYLPFRPGSFDGCISIS
AIQWLCQADKKT--HNPITRLRKLFEALFGCLKRGTRAVFQLYPETPNDLEMITNAATHA
GFTGGVVVDFPNSKKAKKYYIVLMCGQQKG-----ALPQAQ-GVE----------VTDES
---EGIKVD---------KKK----YKDATKPSKLKYKSKAWIFRKKERQREK--GM-EV
RPDSKYTGRRRSGKKF
>FontBI
-SLTMSRPEFIAPPEVFYNNVEARKYTF----NSRMLNIQTEMTERALELLNLPE-----
D-QVSLILDVGCGSGLSGETVADAGHIWVGFDISKDMLEVAQ------------------
------DRD----------------------T-DGDLALADAGQGAFYRPGVFDGVISIS
AIQWLCNADKKH--HRPERRMQRFFTTLYTSLKRGARAVLQFYPSDATQVERLTAAAMKA
GFTGGVVVDYPNSSKRKKFYMCLFAGTADA-----QVPAGL-RDD------------GTP
---QTVDAGD------ITVRRG--AHRRIRSSDRPTKGSREWIMAKKELYRRR--GV-EV
VNDSKYSGRRRR----
>HomoSapi
MASRGRRPEHGGPPELFYDETEARKYVR----NSRMIDIQTRMAGRALELLYLPE-----
N-KPCYLLDIGCGTGLSGSYLSDEGHYWVGLDISPAMLDEAV------------------
------DRE----------------------I-EGDLLLGDMGQGIPFKPGTFDGCISIS
AVQWLCNANKKS--ENPAKRLYCFFASLFSVLVRGSRAVLQLYPENSEQLELITTQATKA
GFSGGMVVDYPNSAKAKKFYLCLFSGPST------FIPEGL-SENQD--------EVEPR
---ESVFTNE--------------RFPLRMSRRGMVRKSRAWVLEKKERHRRQ--GR-EV
RPDTQYTGRKRKPR-F
>Monobrev
----MSRPEYAAPPELFYNADEAAKYTQ----NTRMIQIQRQLTERCLELLNLPA-----
E-RACFLLDVGCGSGLSGEQLTYGGHIWIGMDISRDMLDVAN------------------
------ERG----------------------C-EGDLFEADMGQGAFYKPGTFDGVISVS
ALQWLCNQDKRW--HEPRKRLKKFFTTLYGCMWPGLSASF---PTDLWWLEMITHAAMKA
GFTGGVVVDYPHSTRAKKIYLCLFAGVVG------NVPRGKTGEEG---------ANQQS
---AGASFS---------------KQERRDKRKQRATKGRDWIMQKKERRRKQIGQR-EV
RPDTKYTGRKRADK-F
>PCBtrin
------RPEHFAPPEVFYDEFEAKKYAK----NSRMKEIQSRMTERAIELLALPA-----
E-QSSYILDIGCGSGLSGEVLTELGHHWVGIDISPSMLEVAS------------------
------EEE----------------------L-EGDLMLQDMGQGLMFRAGCFDGAISIS
ALQWLCNADKGS--HHPRRRLTSFFQTLYNSLSRGSRAVFQFYPENSEQLEMITSAAMRC
GFAGGLVVDYPNSTKAKKYFLVLMAGASEN----FVIPAAL-GTG----------DADS-
---GMIHM--------TDKA----DRRGTKKVKKVLKKSKDWIQAKKERQRRQ--GK-DV
RPDSKYSGRQRKPR-F
>Polypall
----MSRPEHIAPPEIFYDDVESRKYSS----NSRIIEIQTTMAERAYELLSIPE-----
DKEGLLLLDIGCGSGISGDVITDHGHEWIGMDISKDMLDVSI------------------
------ERE----------------------V-EGDVMLRDIGQGFPFRAGTFDGAISIS
AIQWLCNAEKSH--HNPRKRLLVFFQSLFSVLTRGGKAVLQFYPENAAQIEMISSAAMRC
GFTGGLLVDFPNSTKAKKYFLVLFTGSNG------SMPAAK-GVGIE---EAEE------
---DGVKY--------VNRKT-----EIRRGNINKRVKTKDWIKGKKERQRHQ--GK-EV
KSDSQYTGRKRKPR-F
>Sexangul
-----IRPEHIAPPEVFYDETEAQKYAT----SSRMRNLQRKLAERCLELLALPE-----
GAKGAAILDVGSGSGLSGEAISAAGHWHLGFDISGAMLRQARAAHLRNVDQVTKDHRIDL
SSGDDEEEEDEEDGESSGDDDDAPVTSAYSGL-PGDLIEQDMGQGLPLRPGAFDGAISVS
AVQWLCNVDKAS--HVPQQRLATFFRTLYSALRRGARAVLQLYPESPAQLDMIVSAATRA
GFSGGVLVDYPNSTRAKKFYLVLMVGQQA-------MPAAKTGADGR--------AAERG
---ATAPLV-------EARARL--GKAARKAQARKGVKSAAWVQRKKARARAQ--GK-VV
KSDSKYTG--------
>Sterramo
---SNKRPELQAPPEIFYNDVEARKYAT----SSRMIEIQSQMSFRALELLNLPE-----
G-ESAYLLDIGCGSGLSGDVLEERGHVWVGIDISEAMLMVSA------------------
------ERG----------------------VQNGDIMLGDMGQGLPFRPGTFDGAISVS
ALQWLCNQDKTS--HNPIRRMRHFFQQLYNVLRRGTKAVFQFYPSCPQQVSLLTEAAMRC
GFSGGMVIDYPNSTKAKKCYLVLFAGTPPGG---FQLPKAM-GTD------------EPQ
---TSVKYE-R--IKARGRAR----DRRNGKNVKAAPKSREW------------------
----------------
>Thectrah
---MSSRPEHVNPPEIFYGEDEAAKYRK----SSRMIAVQAQMSQRAIELLMLPQ-----
G-EPALLLDIGAGTGLSGSELTEEGHTWIGVDISRAMLEQAV------------------
------DRG----------------------V-EGDLAEADIGHGLFFRPGTFDGAISVS
VLQWLCHIYKNE--HVPKRRLRKFFQSLFNCLSPGARAVFQFYPETPAQIELIVAAAMEC
GFSGGLVVDYPNSKKAKKYFLCLSAGVSA------YKPEAL-GTG----------PRNAG
---EGVKY--------TEMKR----REARTKKRRGIKGTREWIDRKKTSQRNR--GL-EV
RRDSKYTGRRRRRA-F
>VannDIVA
-----------------YDEEEAKKYTQ----NSRIIEIQARLSERAFELLCLPA-----
DLEHGLILDLGCGSGLSGDIISEAGHDWIGVDVSPFMLQVAR------------------
------QRE----------------------V-DGGLVLGDMGEGLPFRSGMFDGAISIS
ALQWLCNADKRH--HVPKKRLLRLFETLYMCLKRGARAVFQLYPENPTQMELITSCAMRC
GFTGGLVVDYPNSTKAKKYYLCLFAGASIS----YTLPTPL-GVDT--------------
---NHVQV--------TERMRV--DKRSKGKRHNHTVKSREWVLQKKERQRKQ--GR-RV
----------------
>Pessonel
------RPEHQGPAEIVYGETEAAKYTT----NSRMQRIQKQLAERALELLALPP-----
D-EPCFIADLGCGSGLSGDVLTEAGHHWFGFDISXSMLDVAL------------------
------SEN----------------------V-AGDLCVLDLGDGIPVRSGVFDAAISIS
AVQWLCQADHNG--QTPRKRLMHFFNTLYASLRRGARAVIQLYPESDAQLELITSCAMRA
GFSGGCVVDWPNSAKSKKYFLCLFAGSSPS-----AMPTGL-GVADEN--GVXAGPGSAA
---AQARFV---------RAR----DKRRNKQRRKNVKDIDWLLAKKERRRAQ--GK-KT
ASDSKYSGRRRK----
>MayoBSH0
--SSFSRPENLGPAEVAYNDTAAHKYAT----NTRMRQIQLQMAERAYELLNLRELDGSP
G-KSKLILDIGCGVGLSGQILSENGHIWIGTDISRAMLDVAQ------------------
------QIE----------------------C-DGELMQHDMGEGLPFRAGMFDGAISVS
ALQWLCNADRKE--HVPKKRLMVFFQSLYQSLARGARAVFQFYPANVDQLDMITTAAMKC
GFSGGIVTDFPHSTKAKKHFLCLFAGVPASQ---IQMPEAR-GVD----------GAVPA
--TLDGEFSG------HQRTR---RKVRGKGQKRDAVKSRNWVLAKKERQRKQ--GK-DV
RPESKFT---------
>TricAmI7
----------------YYDEMEAKRYSR----NNHMVDVQRGLAARCLELLHLPE-----
DTGPLMILDVGCGSGLSGEVIEEAGHFMIGMDISPAMLEIAR------------------
------HKE----------------------F-EGDLFLWDMGHGVSFRPGTFDGVISVS
AVQWLCNSDTKH--NKISRRMKAFFDSLYAALKRGGRAALQFYPQNAQQIELLTRFAMQS
GFTGGVVVDYPNSTKAKKYYMCLFAGQQIH-----QQGVAL-----------PPRPNLSH
---VQVEFE---------RRR----KERHSRNNRAVKGSRQW------------------
----------------
>Neopaest
MAASTSRPENSGPPQLFYNATEAAKYEG----SSRMSAIQTQLSERALELLNLPQ-----
DSPPLFLLDIGCGTALSGQVLEEAGHYWVGMDISRHMLNIAA------------------
------DRE----------------------L-EGDFVQSDMGEGVPFRPGSFDGAISIS
ALQWLCNADTKE--QVPQKRLKVFFESLYAALSSGTRAVFQFYPADSTQMEMITVSAMKC
GFTSRVVVDYPNSSKAKKFYLCLYCGPQPS-----AAPRAL-GVD------------EAV
---EGIDF--------TDKRKD--KKRRGKKKDKNPVKSKDWVLAKKERQKRQ--GK-DV
RPDSKYTARSRR----
>Paraatla
------RPEDTGPPQLFYSETEAKKYQE----SSRMSEIQTKLSQRAVELLALPD-----
DGQPRFILDIGCGTALSGEVLQDEGHYWVGMDISRHMLNVAV------------------
------DRE----------------------L-DGDYVQSDMGEGVPFRPGTFDGAISIS
ALQWLCNADTKD--QIPQKRLKVFFDSLYASLAIGTRAVFQFYPANPSQIEMITVAAMKC
GFTTRLVVDFPNSAKAKKFYLCLYCGAQQN----FEAPTAL-GVD------------DAV
---EGVDF--------IDRTR---DKKKGKKKDKKPVKSREW------------------
----------------
>VexiDIVA
------RPEHLAPPEIFYSNREAAKYRT----SSRMMEIQTKMSERAIELLMLEP-----
D-QHCFLLDIGCGTGLSGKVLSSQHHHWIGVDISRAMLDVA-------------------
------QED----------------------T-EGELVNMDMGQGLPFRPGTFDGCISIS
ALQWLCNADKKS--HNPVKRLRLFFQTLYNCLTKNARAVFQFYPENEHQIQLILSAAMRC
GFNGGLVIDYPNSAKAKKYFLVIYTGRPPK----QAIAART-HVD-----DLNAAEHAPQ
---MTAQFEGRRGDDASSTTST--TTTKRKRRGRNAVKAKDWVQQKKERRRRQ--GR-KT
QRDSK-----------
>Endozona
------RPEHSAPPEIFYNEDEAKKYST----SSRMLEIQSSMASRALELLMLPP-----
N-SSRLLLDIGCGTGLSGSILSDNNHSWIGLDISSSMLNVGL------------------
------ARE-----EGS--------------FPDGDVLLSDMGQGLPFRPGTFDGAISIS
ALQWLCNQDKKS--HNPKKRIMTFFQTLYNVLVRGSRAIFQFYPENPQQVEMLTTCAMRC
GFTGGMVVDYPNSAKAKKFFLCLFAG----------------------------------
------------------------------------------------------------
----------------
>StygNOMA
---------------------EAKKYAG----SSRMAEIQSQMSERALELLNLPD-----
DGVPRYLLDIGCGSGLSGDVISDHGHYWCGIDISIHMLSVAL------------------
------ERE----------------------V-EGDVVLQDMGQQLCFRPGVFDGAISVS
AIQWLCNADKTS--HNPIKRMKTFFQSLFGCLSRGSRAVFQVYPETPKQMELITTTAMKC
GFSGGLVVDYPNSTKAKKYFLCLFAGPQFG-----ALPQGL-DGD------------EAA
---EAAGISN------IDRTR---KSKRKRDDGKPAKKSREWIMKKKEQQRLX--GKTEV
RPDSKYTGRKR-----
>Vannrobu
-----------------------KKYGS----SSRMRDIQAKMSIRALELLNLPP-----
G-DPAFXLDLGCGSGLSGQILEEAGHQWVGLDISPHMLEVAQ------------------
------EQE----------------------A-EGDLILGDLGDGVPFRPGMFDGAVSIS
ALQWLCNADKRW--HVPKKRLIKLFETLYASLRRGARAVFQLYPENSEQVELITMCAMTC
GFTGGMVVDFPHSAKAKKYFLVLFAGQSN------QLPSGL-GTD----------GSDGG
---NMIRN--------VDRQR----TRTKRSKNASKVKGKQWILKKKDTMRRQ--GK-DV
KRDSKYSGRKRLAK--
>Luaphula
-----SRPELLAPPEFFYDEKEAEKYSS----NTRMIEIQSRMSERALELLALPA-----
D-EPSLLLDIGCGSGLSGTVLSNSGHEWIGFDISSAMLNVAV------------------
------DRK----------------------V-DGDMFLLDMGQGVPFRPGVFDGAISVS
ALQWLCNKDKSS--HNPVLRMRAFFQSLYNSLKRGARAVFQFYPSDPQQMQMLTNAAMRS
GFSGGIVIDYPNSTKAKKIFLCLWAGTPPGG---FQLPQGLNGTE--------EEEEGPR
---TSVTYD-R--IEARNRAKI-AHAPDRKRGSKKMKKSKEWIQAKKDSQRKQ--GK-DV
RPDSKYTGRKRRGA-F
>Protarac
-----------------------------------MIEIQSRMAERALELLALPP-----
D-EPSLLLDIGCGSGLSGTVLSNAGHAWVGFDISSAMLNVAV------------------
------DRE----------------------V-DGDIFLLDMGQGLPFRPGCFDGAISVS
ALQWLCNKDKSS--HNPVARARLFFQTLYNSLKRGARAVFQFYPDGPQQMQMLTNAAMRC
GFSGGMVIDYPNSTKAKKIFLCLWAGTPPGG---FQLPQGL------------SEENEPR
---SSITYD-R--IEARTKAKL-AHDPTRKRNTKKLKKTKEWIQAKKDRQRTQ--GK-DV
RPDSKYTGRKRRGA-F
>PhysTSA
----MSRPEHAAPPEVFYNDEEAKKYTF----NSRIIEIQNQLTERALELLTLD------
D-SPHLLLDIGCGSGLSGEVLSEHGHVWVGVDISKPMLKVGV------------------
------ERE----------------------V-SGDTIESDIGEGLPFRSGMFDGAISIS
AIQWLCNADKSS--HNPWQRLNTFFKSLFACLSRGSKAVLQFYPENAQQMEMISTAAMRC
GFTGGLLIDFPHSTKAKKYYLVLFTGTASN----FQMPKAL-GTE----------EEDIQ
---NQIAYGG------NDTG----SSRKSKGRKRVAVKSREWVVEKKERQRRQ--GR-EV
RIDSKYTGRKRGPK-F
>Protpyro
------RPEYTAPPEVFYDEKEANKYTS----NSRIIEIQSKMSERALELLALPP-----
D-EPKYVLDIGCGSGLSGDVLEEHGHMWVGVDISSAMLDVAV------------------
------ERG----------------------VDDGDVCHMDMGHGLPFRAGTFDGAISIS
ALQWLCNQDKTC--HVPQRRMKKFFATLYNCLSRGARAVFQFYPDSPDQVQMLTAAAMRA
GFTGGLVVDFPNSTKAKKYFLVLFAGARVGQ---AQMPRGL--------------DDEPR
---NAVAYDTR--NEARERAR---ARRNGGNPDKPKFKSKDWILKKKERQRKQ--GK-DV
RGDSKYTGRKRRGA-F
>PellCATA
-STNMARPEHQAPPELFYDEVEAKKYAT----SSRMIEIQSKMSSRALELLAFPD-----
D-KPRLLLDIGCGTGLSGAILAQSGHVWVGLDISKAMLEVGS------------------
------ERN----------------------VEGGDLLLHDMGHGLPFRPGIFDGAISIS
ALQW--------------------------------------------------------
------------------------------------------------------------
------------------------------------------------------------
----------------
>Thecquad
------RPEHEAPPDLFYDAAESRKYST----NSHIKDIQANLTERALELLNLVP-----
G-QSYFLLDIGCGSGLSGDVLSENGHYWIGTDISSNMLAIAN------------------
------ENE----------------------V-EGDTILHDMGTGLSFRPGTFDGAISIS
AVQWLCNAYTTG--QVPKRRLKQFFTSLFKSLVRGGRAVFQFYPEDAHQMDLVTTTAMSA
GFHGGLVIDFPHSSKAKKHYLCLFAGPAD------KLPQAK-GMD----------VFEDD
--HSTVAYE---------------ASRNTKGKRKREESHRDWVQKKKDRQKRQ--GK-EV
RPDSKFTGRSRR----
>Vermanta
----MSRPEHQAPPEIFYNDDEAKKYAV----NSRMIKIQSKMTERAMELMNLPE-----
D-KSSLLLDLGCGSGLSGEVLTDNGHMWVGLDISEAMLNVAV------------------
------DRE----------------------V-SGDLVLSDLGQGLMFRAGSFDGAVSIS
AIQWLCNADKKS--HNPRKRLMCFFQSLYNSLTIGGKAVFQFYPETPQQMELITSAAMRC
GFSGGLVIDYPHSTKAKKFFLVLFAGGQSQ-----ELPQGK-DVMDMDGMDYGAQDSGPK
VFQATAKF--------SERDG---NKRQFGRKRRKGVKDRAWVEKKKERQRKQ--GK-KV
KSDSAFTARKRPGA-F
>ParvMONO
------KPEDTAPAHLYYNAEEAFKYAT----SSRIQEIQRTMSERAIQLMALPE-----
DSPPLCVLDIGCGTGLSGAVLSEMGHSWVGVDVSEPMLRVAQ------------------
------QTG----------------------T-EGQLVHQDIGEGLPFRAGCFDGAISIS
TVQWLCHAFRSE--HIPRKRLAKFFGDLYAVLKRGTRAVLQLYAEDKHQLEIISSAALRA
GFTGGLVVDYPNSTRAKKVFLVLNCGPSQA-----AAPTPL-GVD------------APP
---QHARV--------APRQR-----QKGRRGKRKDVKDKDWVLAKKERRRMQ--GK-TT
KRDSKYTARRRGPR-F
