# Supplementary material for: Expansion of the molecular and morphological diversity of Acanthamoebidae (Centramoebida, Amoebozoa) and identification of a novel life cycle type within the group
Source: Biol Direct. 2016 Dec 28;11:69. doi: 10.1186/s13062-016-0171-0 (PMC5192571; doi:10.1186/s13062-016-0171-0)
Supplement: Additional file 3: — Bordor.325.Cent40.tgz. Phylogenomic alignment files and single gene trees for each gene included in the phylogeomic supermatrix. (TGZ 8396 kb) [file 13062_2016_171_MOESM3_ESM.tgz › Bordor.325.Cent40/unmasked-alignments/psmd.faa]

>AcanGEN
--------------LRQM-QGGMG-QGMPPPDSPVVDTAEQVYISSLALLKMLKHGRAGV
PMEVMGLMLGEFVDDYTVRCKDVFAMPQSGTGVSVEAVDPVFQTKMLDMLKQTGRPEMVV
GWYHSHPGFGCWLSGVDVNTQQSFEAINERCVAVVVDPIQSVKGKVVIDAFRCIN-PQT-
LLMGQEPRQTTSNIGHLNKPSIQALIHGLNRHYYSIAINYRKDELEQKMLLNVHKPKWTD
GLLLEEWEEHSKQNEAIVKEMLDLAKAYNKSIQDEINI-PPEKLAIQNVGKVDPKKHLES
DVEKLMAKNATQLLGAMLDTVVF-
>Coprcine
-------------MME---QQGRG-PGMQAGDGTVPDNGEIIHISSLALLKMLKHGRAGV
PMEVMGLMLGEFVDEYTVQVVDVFAMPQSGTTVTVESVDHVFQTKMLEMLKQTGRPEEVV
GWYHSHPGFGCWLSSVDINTQQSFESLDPRAVAVVIDPIQSVKGKVVIDAFRLIN-QAT-
VISGREPRQTTSNIGHINKPSIQALIHGLNRHYYSIAVNYRKTELEQSMLMNLHKRNWTE
GLKLRDFHLHKQENEKAIKSMLALSAAYNKSVQEESTL-TPEQLKTRHVGKQDPKRHLEE
RVEKAMGDQVVQNLGTMLLAEL--
>Coprprot
-----LR--KLLQMG----GMGLG-GPAPGSDFEVVDTSEVIQISSLALLKMLKHGRAGV
PMEVMGLMLGRFIDDYTVRVIDVFAMPQSGTGVSVEAVDPVFQTNMLDMLKMTGRPEIVV
GWYHSHPGFGCWLSGVDVNTQQSFESLNKRAVAVVIDPIQSVKGKVVIDAFRTIN-PQLT
QVLKQEPRQTTSNVGHIQKPSIQALIHGLDRAYYSIGINYRKNELEQMMLLNLHKPKWTE
GLTITKFDDHTNQSKQTIEQMLTFVKGYNKAIQDEDKM-TKEKLIVHKVGKVDPKKHLEQ
EVINLMSNNITQSLGTMLDTIIF-
>DictDisc
-----MNR-SLMSLLG---REGLG--EKITDATPLPDTAETIHISSLALLKMLQHARAGV
PLEVMGLMLGELIDEYTIRVIDVFAMPQSGTSVSVEAIDPVFQTKMLDMLKQTGRDEIVI
GWYHSHPGFGCWLSSVDVNTQQSFEQLQSRAVAVVVDPLQSVRGKVVIDAFRTIK-TSP-
T---AEPRQITSNLGHLQDPSIQALIHGLNRNYYSIAINYRKNELEQKMLLNLHKKKWTE
GLIVDKFDTHEQSNEKQINNLLELTKQYQKSIQDEDKI-EPEKKEVSAVGKLDPKRHLIS
DVHTLMANNVVRVLTVMLDTVTF-
>Entahist
-----M-------------FSFGG-RRPISGDMPLPDTSETVYISSLALLKMLKHGRAGV
PVEVMGLMLGEYVDDYTVRVVDVFAMPQNGTGVSVEAVDEVYQTTMIEMLRQTGRKESIV
GWYHSHPGFGCWLSSIDISTQQSFEKLNERCVAVVVDPIQSVKGKVVIDAFRTIQ-NQF-
-SLGVEPRQVTSNQGHLTKPTSQAKVRGLGKQYYSMPIEFSKNEVDERMLLNLQKKKWTD
SLEVES-SQRKDSNIQTIDKLIGLVKQYNQNIQDEA-L-DPKLRDLQQVGKIDPKKHLQR
IADQALTENAVDTLGVFMNTVVF-
>Filanola
------------QMLQGM-GGMGG-LTPPGVDAPVVDTSEMVHISSLALLKMLKHGRAGV
PMEVMGLMLGEFVDDYTVRVVDVFAMPQSGTGVSVEAVDPVFQTKMLDMLKQTGRPETVV
GWYHSHPGFGCWLSGVDINTQQSFEALNQRAVAVVVDPIQSVKGKVVIDAFRLIN-PQL-
MMMGQEPRQTTSNLGHLNKPSIQALIHGLNRHYYSIAINYRKNELEQKMLLNLHKKKWTE
GLSLEDYHVHQKDNEVLIQEMLELAKNYNKWIEEEDKL-TKEKLAIHNVGKLDPKRHLAQ
DVEKLMTSNIVQTLGGMLDSIVF-
>FontBI
-------------------------------ERPQTDSAETVHISSLALIKMLKHGRAGV
PMEVMGLMLGDFVDEYTVRVVDVFAMPQSGTGVSVEAVDPVFQTKMLDMLRQTRRSEMVV
GWYHSHPGFGCWLSGVDMDTQQSFEQLNSRAIAVVIDPIQSVRGKVVIDAFRLIA-QAS-
IMLGSEPRQTTSNLGHLQKPSIQALIHGLNRNYYSLPIQYRKNPLEEKMLLNLHKRTWTA
GLQVANFDEHAEANVDSLKAMRQLIKQYAESIKEEEKL-TKEQLATRHVGKQDPKRHLEE
RVDLVMSQNIAQTLGSMINTVVF-
>HomoSapi
-----MD--RLLRLG----GGMPGLGQGPPTDAPAVDTAEQVYISSLALLKMLKHGRAGV
PMEVMGLMLGEFVDDYTVRVIDVFAMPQSGTGVSVEAVDPVFQAKMLDMLKQTGRPEMVV
GWYHSHPGFGCWLSGVDINTQQSFEALSERAVAVVVDPIQSVKGKVVIDAFRLIN-ANM-
MVLGHEPRQTTSNLGHLNKPSIQALIHGLNRHYYSITINYRKNELEQKMLLNLHKKSWME
GLTLQDYSEHCKHNESVVKEMLELAKNYNKAVEEEDKM-TPEQLAIKNVGKQDPKRHLEE
HVDVLMTSNIVQCLAAMLDTVVFK
>Monobrev
-----MQ------------GGMPG-MGAPPSDQPTMDTAETVHISSLALLKMLKHGRAGI
PMEVMGLMLGEFVDDYTVRVIDVFAMPQNGTGVSVEAVDPVFQTQMLDMLKQTGRPEMVV
GWYHSHPGFGCWLSGVDINTQQSFEALNQRAVAVVIDPIQSVKGKVVIDAFRLIN-PQT-
LMMGQEPRQTTSNLGHLERPSLQARIHGLNRHYYSLAINYRKNPLEEKMLLNLHKRPWDH
GLTLEDFEKHSHDNKQAVEEMLKLAKLYNKSVEEEMSM-TKEQLAIRHTGKQDPKRHLAE
KIDVLMSSNITQCLGAMLDSVVFS
>PCBtrin
-----MD--RLSQML-----------AGGRPPAPKTDSAETIHISSLALLKMLKHGRAGV
PMEVMGLMLGDFVDDFTIKVVDVFAMPQSGTGVSVEAVDPVFQTNMLDMLKQTGRDEMVV
GWYHSHPGFGCWLSGVDQNTQQSFEQLNPRAVAVVVDPIQSVRGKVVIDGFRLID-QQF-
AYLHEEPRQTTSNVGQLKKHTIQALIHGLNRQYYSLNIDYRKDELEEKMLLNFNKTVWMD
ALSVSSAEKHDKDNSEMAQKMVSLAKAYSESIQNEKNK-TEEELVVMRAGQLDPKRHLSD
DVTTAMSNNIVQTLGLMIDTVAF-
>Polypall
-----MNRQSIMSLFG---RDGMG-MEKITDATPLPDTAETIHISSLALLKMLQHARAGV
PLEVMGLMLGELIDEYTIRVIDVFAMPQSGTSVSVEAIDPVFQTKMLDMLKQTGRNEIVI
GWYHSHPGFGCWLSSVDVNTQQSFEQLQARAVAVVVDPLQSVRGKVVIDAFRTIK-TPP-
T---SEPRQITSNLGHLQDASIQALIHGLNRTYYSIAINYRKNELEQKMLLNLHKKKWTE
ALNLEKFDTHSQNNEKKLSDLLELTKSYHKSIQEEDKITDPEKKEVSLVGKLDPKKHLVA
DVHSLMASNVVRVLTVMLDTTVF-
>Sterramo
----------MQQMLRQM--QAGG-GMPPGADTPIGDTAEQVYISSLALLKMLKHGRAGV
PLEVMGLMLGEFVDDYTVRVKDVFAMPQSGTGVSVEAVDPIFQTNMLDMLKQTGRPEMVV
GWYHSHPGFGCWLSGVDVNTQQAFELTNERCVAVVVDPIQSVKGKVVIDAFRCIN-PQT-
LLMGQEPRQTTSNIGHLNKPSIQALIHGLNRHYYSIAINYRKDELEQKMLLNVHKPSWTE
GLCLEGFDEHSKHNEATVEKMLELTKNYNDNIKEELTT-TLEQLEIKNVGKVDPKKRLEA
DVEQLMARNATQLLGTMLDTVVF-
>Thectrah
-----------------------------SPDAPVVDTSEMVYISSLPLLKMLKHGRAGV
PMEVMGLMLGEFIDEYTVRVIDVFAMPQSGTGVSVEAVDPVFQTNMLDMLKQTGRAEMVV
GWYHSHPGFGCWLSGVDVNTQKSFEALNPRAVAVVVDPIQSVKGKVVIDAFRTIS-PQS-
VMLGQEPRQTTSNVGHLHKPSIQALIHGLNRAYYSIAISYRKNELEQKMLANLHKRRWLE
GLSVVDFEKHTKSNEETLASMAALAAKYNKDVQAEEGL-TPAELSIAHVGKVNAKKHLEG
AVEDLMAANIVQTLGIMLDVVVF-
>VannDIVA
----------------------------PGEDQKMYDTAETVHISSLALLKMLKHGRAGV
PMEVMGLMLGTFVDDYTVRVIDVFAMPQCGTGVSIEAVDPVFQMNMLDMLKQTGRGEMVV
GWYHSHPGFGCWLSGVDINTQQSFERLTERAVAVVVDPVQSVKGKVVIDAFRLIS-PQA-
TMLGQEPRQTTSNVGHLNKPSLSALIHNLNRYYYSMAISYKKNELEEKMLLNLHKKKWTG
NLMLQPFEKLETQNVDTMKTMIDLAKAYQKMVEDEKNM-SKEELIVHNVGKLNAKKHLET
NVESLMSSNIEQALGAMLDTVVF-
>Pessonel
----------LQQLLGR--GAGGG-GAAPGVDIPVVDTAETIQISSLALLKMLKHGRAGT
PLEVMGLMLGDFIDDYTIKCVDVFAMPQSGTGVSVEAVDPVFQQQMLEMLKQTNRPEKVV
GWYHSHPGFGCWXSGVDVNTQQSFETLXPRAVAVVVXPIQSVKGKVVIDAFRTIN-PQL-
VMMGQEPRQTTSNVGHLNKPSIQALIHGLNRHYYSIAIDYRKSELESAMXLNLHKKRWTD
GLSLTNFEQLTDTNQATLERMLSLATAYAKWLRDEATQ-SADERAIANVGKQEPKRHLAD
AVDTVLADNIVQCLGTMLDTVAF-
>MayoBSH0
-----MD--RFQRMGG---AHMGS-RGAGGGDSPVVDNAEMVYISSLALIKMLKHGRAGV
PMEVMGLMLGEFVDEYTVRVIDVFAMPQSGTGVSVEAVDPVFQQKMHDLLKQTKRTEDVV
GWYHSHPGFGCWLSGVDINTQQSFEALDKRAVAVVVDPIQSVKGKVVIDAFRLIN-PQL-
MLMGQEPRQTTSNLGQLNKPSIQGRIHGLNRHYYSMGINYRKNELEQKMLLNLHKSSWTS
GLSMEKFEEREKTNVETIRELRELSLRYQKAIQEENEL-TKDELVVARVGKIDAKARLSA
NVEKLMSDNIVQSLAAM-------
>TricAmI7
-------------------------------DTPLCDTAEVVHISSLALLKMLKHGRAGV
PMEVMGLMLGEFVDEYTVRVIDVFAMPQSGTGVSVEAVDPVYQTKMLDMLKQTGRPEMVV
GWYHSHPGFGXWLSGVDINTQQNFEALHQRAVAVVVDPIQSVKGKVVIDAFRLIN-PQL-
IMLGQEPRQTTSNVGHLKKPSIQALVHGLDRHYYSMAISYRKNELEQKMLLNLHKKKWSD
GIRLPKFDEHSALNAKLVKEMLNLAKAYNKAVQEEDEV-SKEKLEIQRVGKLDPKKHLEQ
------------------------
>Neopaest
------------------------------PDKPVVDDSETVHISSLALLKMLKHSRAGV
PMEVMGLMLGEYVDDYTVQVLDCFAMPQSGTGISVEAVDPAYQSQMCEMLKQTHRGEPVV
GWYHSHPGFGCWLSGTDINTHQSFEQLNQRAVAVVVDPIQSVKGKVVIDAFRSID-SEL-
VLMNQQPRQTTSNVGFLNKPSIQALIHGLNRLYYSMPIDYRKNELEQKMLLNLHKRSWTA
GLTLDKWDEQDKTNGQMMNEMLDLSIKYNKTIQEESKVDDDDQKAIMNVGKIDAKKRLEV
DVELLMTANIVQSLGAMLDVVVF-
>Paraatla
------E--KMQRLLA---GLGRR-GGGGGGDKNIVDDAETVHISSLALLKMLKHSRAGV
PMEVMGLMLGEYVDDYTIRVLDCFAMPQSGTGISVEAVDPAYQAQMCEMLKQTHRGEPVV
GWYHSHPGFGCWLSGTDINTHQSFEQLNQRAVAVVVDPIQSVKGKVVIDAFRSID-TEL-
VLMNQQPRQTTTNIGFLNKPSIQALIHGLNRLYYSMPIDYRKNELEQKMLLNLHKRNWTA
GLTLESWDNLDKNNGKVMKEMLDLSKKYNKMIQEEEKA-DPEKLAILNVGKVDAKKRLAN
DVEHLMTANIVQSLGAMLDVIVF-
>VexiDIVA
------------RLGGLQ-MPGMR-GAAQSAEAPMVDMSETVHISSLALLKMLKHGRAGV
PMEVMGLMLGTFVDDYTVQVTDVFAMPQSGTGVSVEAVDPAYQAKMLEMLKQTSRPETVV
GWYHSHPGFGCWLSGVDINTHQAFESLHARAVAVVIDPIQSVKGKVVIDAFRLIN-PQL-
LVTGQEPRQTTSNVGHLNKPSIQALIHGLNRHYYSMPINYRKNELEEKMLLNLHKKKWTD
GLELEDFKQRDEKNESTLTKLRDLSVEYNKTIQEEEKL-TPNELIVARAGRIDAKRRLEN
NVNELMSDNIVQALGSMLNTVVF-
>Endozona
KGRERMQG-NLQQLFQQM-QGMQGLGGGPQPDAPAVDTAEQCYISSLALLKMLKHGRAGV
PLEVMGLMLGELVDAYTVRVMDVFAMPQSGTGVSVEAVDPAFQTKMMEMLKQTGRGELVV
GWYHSHPGFGCWLSGVDVNTQQSFEDTEERCVAVVVDPIQSVKGKVVIDAFRCIN-PQL-
LMMGQEPRQTTSNIGHLNKPSIQALIHGLNRHYYSIAINYRKDELEQKMLLNVDKPQWTA
GLQLEKFDEHSNKNAQLVQEMLQLAKDYNKRIQDEIKI-PADKLIIQNVGKLDPKRHLEE
KVEQLMGRNTTQLLGAMIDTVVF-
>StygNOMA
-----ME--RFTRLLGGP-SGGAG-GGLPATDGNLVDNAEMVHISSLALLKMLKHGRAGV
PMEVMGLMLGEFVDNYTVRVIDVFAMPQSGTTVSVEAVDNVFQTAMLDMLKQTGRPEMVV
GWYHSHPGFGCWLSGVDINTQQSFEALHPRSVAVVVDPIQXVKGKVVIDAFRLIN-PQQ-
VMLGQESRQTTSNVGHLNKPSIQALIHGLNRHYYSIAINFRKNELEMLTLLNLHKKNWMD
GLLMEDWAVQEMKSNKTIKELAKLAKEYEKAVQDEDKM-TEEQIAIAKVGKLDPKRHLEQ
DLQQLMGSNIVQSLGAMVNTVAF-
>Cochminu
------------------------------------------------------------
------------------------------------------------------------
-----------------------------------------------------IK-PEV-
LMLGQQPRQTTSNIGHLQKPSIQALMHGLDRNYYSMPINYRKMNL---------------
------------------------------------------------------------
------------------------
>Nolaaber
------------------------------------------------------------
------------------------------------------------------------
--------------------------------------------------------PWL-
SLSLQEPRQTTSNIGHLQKPSIQALVHGLNRSYYSIVIDYRKNELEQMMLMSLNRDKWNE
GWS-RALEEHSGHNSDTMQEMLKLARGYNERV----------------------------
------------------------
>Vannrobu
---------------------GGG-ASAPGKDSPMVDNAETVYISSLALLKMLKHGRAGV
PMEVMGLMLGEFVDDFTVRVIDVFAMPQSGTGVSVEAVDHVFQTNMLEMLRQTGRPEVVV
GWYHSHPGFGCWLSGVDINTQQSFEQLNPRAVAVVVDPIQSVKGKVVIDAFRLIN-PQL-
IMMGQEPRQTTSNIGYLTKPSLSAKIHGLDRHYYSIAISYRKNQLEEQMLLNLNKNKWTE
GLTLQGFDQQETQNQETVENLLQLTKGYQKMVEDEQTM-TPEELVVANVGKLNAKKHLEE
NVGKLMSTNIVQELGTMVDSIV--
>Vexibaci
------------------------------------------------------------
------------------------------------------------------------
------------------------------------------------------------
------------------EPSIQALIHGLNRHYYSIPIAYRKNELEEKMLLNLHKKKWTD
GLMLESFDQIDQTNTEKIRSLSELAQSYAKSIQEEEKL-SPEKLIIARAGRIDAKRRLED
TVVALMSDNICQ------------
>Luaphula
--------------LRQM-QGGAG-GAGAQPDSPIVDTAEQVYISSLALLKMLKHGRAGV
PMEVMGLMLGEFIDDYTVRVKDVFAMPQSGTSVTVEAVDPVFQTKMLDMLKQTGRHEMVV
GWYHSHPGFGCWLSGVDVNTQQSFEAINERCVAVVVDPIQSVKGKVVIDAFRCIN-TQT-
LVMGQEPRQTTSNIGHLNKPSIQALIHGLNRHYYSIAINYRKDELEQKMLLNVHKPKWAE
GLILQKFDDHSKQNETLVKEMVELAKKYNSLIQDEITV-PADKLAIQNVGKVDPKKHLGD
DVEQLMAKNATQLMGAMLDTIIF-
>Protarac
-------------------------------DSPMVDTSEQVYISSLALLKMLKHARAGV
PMEVMGLMLGEFVDDYTVRVKDVFAMPQSGSAVSVESVDDVFQTKMMDMMKQVGRHEMVV
GWYHSHPGFGCWLSAVDCNTQESFESTHERCVAVVVDPIQSVKGKVVIDAFRNINTKQM-
IITGREPRQTTSNVGHINKPSIQSLIHGLNRMYYSLGVNFRLDELEQQMLLNVHKPQWAE
GLLLQKFDENSKQNEATVKAMVELTAKYNKAIQDEITT-PADKLAIENVGKLDPKRHLGE
NAEKLMAKNATQILGAMLDTVIF-
>Protbohe
------------------------------------------------------------
------------------------------------------------------------
------------------------------------------------DAFRCIN-PQT-
LLMGQEPRQTTSNIGHLAKPSIQALIHGLNRHYYSLAINYRKDELEQKMLLNVHKPKWTD
GLILQKFDEHSHDNEVLVKEMLDLAKKYNKLIQDEINI-PAEKLAIQNVGKVDPKKHLSE
DLEKLMAKNATQLLGAMLDTVVF-
>PhysTSA
-----ME--RIQRLLSGG-LGGAG-MGAPNPDDPVVDTAETVHLSSLALLKMLKHGRAGV
PMEVMGLMLGEFVDDYTVRVIDVFAMPQSGTGVSVEAVDPVFQTKMLDMLKQTGRPEVVV
GWYHSHPGFGCWLSGVDINTQQSFEALNARAVAVVVDPIQSVKGKVVIDAFRLIN-PQL-
MMLGQEPRQTTSNLGHLHKPSIQALIHGLNRHYYSIAINYRKNELEQKMLLNLHKKKWTD
GLTVQKFDQHSHLNEKTVQSLLDLAKAYHKAVQEEDKI-AEDKKAIANVGKVDPKRHLEV
DVQSLMGSNILQTLSAMLDTVVF-
>Protpyro
-----MQ--NLQQMLRQMQQGGMG-QGMPPMDSPVVDTAEQVYISSLALLKMLKHGRAGV
PMEVMGLMLGEFVDDYTVRCKDVFAMPQSGTGVSVEAVDPVFQTKMLDMLKQTGRPEMVV
GWYHSHPGFGCWLSGVDVNTQQSFEAINERCVAVVVDPIQSVKGKVVIDAFRCIN-PQT-
LLMGQEPRQTTSNIGHLNKPSIQALIHGLNRHYYSIAINYRKDELEQKMLLNVHKPKWTD
GLLLEDWDAHSKQNETLVKEMLNLAKDYNKSIQDEINI-PPEKLAIQNVGKIDPKKHLEQ
DVEKLMAKNTTQLLGAMLDTVVF-
>PellCATA
------Q--NLQQMMAQM----QG-GGGPPPDTPVVDTAEQIYISSLALLKMLKHGRAGV
PMEVMGLMLGEFVDEYTVRVKDVFAMPQSGTGVSVEAVDPVFQTNMMAMLAQTGRPEMVV
GWYHSHPGFGCWLSGVDVQTQQAFEATHPRCVAVVVDPIQSVKGKVVLDAFRCIN-PQT-
VMMGQEPRQTTSNIGHLNKPSMQALIHGLNRHYYSIAINYRKDELEQKMLLNVHKPEWTA
GLDLQKFDKHSDANTEIVKKMLQLSKDYNKRIQEEIKT-PLETLAIRNVGKQDPKRHLHD
KLEELMGRNTTQLLGSMIDTVVF-
>ClydYONA
--------------------RGGG-GGGPPSDGPMVDNAEMIHISSLALLKMLKHGRAGV
PMEVMGLMLGEFVDEYTVRVIDVFAMPQSGTGVSVEAVDPVFQTKMLDMLKQVGRPEMVV
GWYHSHPGFGCWLSGVDINTQQSFEQLNERAVAVVVDPIQSVKGKVVIDAFRLIN-PQT-
IMMGQEPRQTTSTLGHLNKPSIQALIHGLNRHYYSIAINYRKNELEEKMLLNLHKKKWTE
GLSVTDFHAQEAANEKVVRE----------------------------------------
------------------------
>GoceYONA
-----------------------GLGQGMSLDAPAVDTAEQVYISSLALLKMLKHGRAGV
PMEVMGLMLGEFVDDYTVRVKDVFAMPQSGTGVSVEAVDPVFQTKMMDMLKQTGRPEMVV
GWYHSHPGFGCWLSGVDVNTQQSFESTHERCVAVVVDPIQSVKGKVVIDAFRCIN-PQR-
LMMGQEPRQTTSNIGHLNKPSIQALIHGLNRHYYSIGINYRKDELEQKMLLNVDKPQWMS
GLVLDKFDDHSDKNAKIIQEMLQLAKDYNKRIQEEIKI-PADKLAIQNVGKIDPKRHLEG
KVEQLMGRNTTQLLGAMIDTIVF-
>Undascha
----------LQQMM-----AGQA-GSVPGKDSPMVDNSETVYISSLALLKMLKHGRAGV
PMEVMGLMLGEFVDDFTVRVIDVFAMPQSGTGVSVEAVDHVFQTNMLDMLRQTGRPEVVV
GWYHSHPGFGCWLSGVDINTQQSFEQLNPRAVAVVVDPIQSVKGKVVIDAFRLIN-PQL-
IM----------------------------------------------------------
------------------------------------------------------------
------------------------
>Thecquad
---------RLQRLIGGA-LGGGM-NASPPMDGPVVDNAEMVYISSLALLKMLKHGRAGV
PMEVMGLMLGEFVDEYTVRVVDVFAMPQSGTGVSVEAVDPVFQTKMLDMLKQTGRPEMVV
GWYHSHPGFGCWLSSVDINTQHSFEALNPRAVAVVVDPIQSVKGKVVIDAFRTIN-PQL-
LMLGQEPRQTTSNLGYLNKPSIQAIIHGLNRHYYSIAINYRKNELEQKMLLNLHKKKWTD
GLRTDPFDQQEETNEKTIKNLLELSGNYNKTVQDEGKL-TPEKLAIANVGKLDAKKHLQD
DVEKLMASNIVQCLGTMLDT----
>Vermanta
-----ME--RLQRMMQA--GGLGG-MGGPPADAPVADNSEMVYISSLALLKMLKHGRAGV
PMEVMGLMLGDFVDDYTVRCIDVFAMPQTGTAVSVETVDPVFQTKMLDMLKQTGRPEMVV
GWYHSHPGFGCWLSGVDINTQQSFEALNQRAVAVVVDPIQSVKGKVVIDAFRLIN-PQT-
MMLGQEPRQTTSNVGHLNKPSIQALIHGLNR-----------------------------
------------------------------------------------------------
------------------------
>ParvMONO
-----MN--RLARMF----GGQAG-GQAAAGDQPMVDTSEQVYISSLALLKMLRHGRAGV
PMEVMGLMLGEFVDEYTVKVVDVFAMPQSGTGVSVEAVDPVFQTNMLDALKQTSRPEAVV
GWYHSHPGFGPWLSSVDCNTQQSFEQLHPRSVAVVVDPIQSVKGKVVIDAFRLIN-PQL-
MIMGQQPRQTTSQIGSLHKPSIQALMHGLNRSYYSMAIAYRKNELEEAMLMNLHKKPWAE
GMRLHSFLEQEQENAAALLKMLELSKAYTKSIQEERTM-SKEDREV-NVGKIDPKKRLGQ
AVEEVMSANIVQQLGSMLDAEVF-
