# Supplementary material for: Expansion of the molecular and morphological diversity of Acanthamoebidae (Centramoebida, Amoebozoa) and identification of a novel life cycle type within the group
Source: Biol Direct. 2016 Dec 28;11:69. doi: 10.1186/s13062-016-0171-0 (PMC5192571; doi:10.1186/s13062-016-0171-0)
Supplement: Additional file 3: — Bordor.325.Cent40.tgz. Phylogenomic alignment files and single gene trees for each gene included in the phylogeomic supermatrix. (TGZ 8396 kb) [file 13062_2016_171_MOESM3_ESM.tgz › Bordor.325.Cent40/unmasked-alignments/rpl12.faa]

>AcanGEN
----MPPKLDPNAIVELIVRVTGGEAGGVASLAPKVGPLGLSPKKIGDDIAKSTQEWKGM
KITVKLIIQNRQAKVEVVPSAASLLIKALKEPPAPTNQKK--EKGAPGPKHDGNLTFDDV
IEVAKTMRARSMARTFAGTVKEMLGTCVSLGCTIDGRGARDMQKAVDDGEFD--------
----
>Coprcine
----MAPKFDPNEVKIIYLRATGGEVGASSALAPKIGPLGLSPKKIGEDIAKATSQWKGL
RVTVQLTIQNRQATVSVVPSASSLVIKALKEPPR--DRKK--EKNI---KHSGNIPLEEI
IDIARQMRSKSLAKELSGTVKEILGTAQSVGCTVNGQPAHDVIDGINSGEIE--IPDE--
----
>DictDisc
----MPPKVDPSEKVEVFLRVCGGEAGAMSTLAPKLGPLGVSPKKVGDDIAKATQPWKGM
KVSVKLTIQNRIAVPEVLPSASALVIKALKEPPR--DRKK--EKNI---KHNGNIPLEEI
CKIAKTMRFKSLAVDFKGSVLEILGTAHSVGCKVNGKSPRDIQAGIQSGEIE--VVE---
----
>Entahist
----MPPKPNPNEKKELVVKVVAGDAAAGASLGPKVGPLGLNPKKTGDDLAKSTLAWKGL
RVTVRITVVNRVATYEVIPSAAALILKALKEPPK--DRKK--NKGIP-TVHSGSISMDDV
YEIARTMRPRSLAKTFAGTVKEILGTCNSCGCQVDKKSPKQVIAEINNGEIE--VPEN--
----
>FontBI
----MPPKFDPTAITIVNLRVTGGEVPGGATLAPKIGPLGLAPKKVGDDIAKGTADWKGL
RITVQLTVQNRMAKIAIVPSASSLVIQALKEPVV--DRKK--VKNI---VHNGNVTMKQI
IDIARIMRERSMAKTLTGTVKEILGTAYSVGCTIDGMSAATATEKVTSGEIE--IPEA--
----
>HomoSapi
----MPPKFDPNKIKVVYLRCTGGEVGATSALAPKIGPLGLSPKKVGDDIAKATGDWKGL
RITVKLTIQNRQAQIEVVPSASALTIKALKEPPR--DGKK--QRNI---KHSGNITFDEI
IKVARQMRHRSLARELSGTIKEILGTAQSVGCNVDGRHSHDIIDDINKPQ-S--LPLA--
----
>Monobrev
----MAPKFDPNAIDYVYLRAVGGEVGATSALAPKIGPLGLSPKKVGDDIAKGTKDWKGL
RVTVKLTIQNRKATVSVVPSASSLVIAALKEPVR--DRKK--EKNV---AHNGNISYNDV
YGIAKTMRGRSMARAMSGTVKEILGTCQSVGCTVDGKHPHTLIEEIDNGDLV--VEDFEA
PKAE
>Polypall
----MPPKIDPSEKVEVFLRVAGGETGAMSTLAPKMGPLGVSPKKVGDDIAKGTQAWKGL
KVQVKLTIQNRVATVEVLPSASALIIKALKEPPR--DRKK--EKNI---KHHGSVPFEEI
IKIAKTMRFKSMAIDFQSTVLEILGTANSIGCKVNGKSPRDIQQQIKDGTL---------
----
>Sexangul
----MPPKFDPNAVSVIVLRTVGGEPPAMSALAPKLGPLGLSPKKIGDDIQKGTKDYKGL
RVTVKLSVQNRVGTVTVIPSASSLIIAALKEPFR--DRKK--VKDI---KHDGDISLEQV
YEIAETMREKSLAKTFAGTVTEILGTCQSIGCTVNGQHPHDVIEEIKSGDLE--VPDXE-
----
>Sterramo
----MPGRPDPSEITILYVRVVGGEAGGVASLAPKVGPLGLSPKKIGDDIAKTTQDWKGL
RITVKLTIQNRQAAVTVVPTAASLLVKALKEPPR--PKGE--GGER---PHDGNLSFAEI
VEVAKIMRPRSMAREFSGTIKEILGTCVSLGCTIDGKDARDVQKQIDAGEYD--------
----
>Thectrah
----------------ICLRVTGGEVGAAAALAPKVGPLGLSPKRVGEDIAKATGDWKGL
RVTVKLTVINRKATVSVVPSAAALIIRALDEPIR--DRKK--EE-I---KHDGDLSLDAI
MDIARQMRHRSLARQFSGTVKEILGTAVSVGCTVDGEDPRDIQAAIDSGEIE--IPEE--
----
>VannDIVA
QLNAMAPRGDPGAITTLVLRVTGGEIGNPSALAPKLGPLGLNPKKIGDDIAKNTKEWKGL
KVTVKLTIQNRQATVEVVPSASSLVIKALKEPYR--DRKK--VKIE---SHEGDIPLEEI
IDIARTMRFKSQARELSGTVKEILGTAKSVGATVEGRDPYEVSCDVADGTIE--IPAE--
----
>Pessonel
----MPPKSD--EVAIVMVRTVGGEPPAMSSLAPKLGPLGMSPKKVGDDVQKATKGWKGL
KVTCKLMIQNRQCEVEVIPSAASLIIQALKEPPR--NRKV--EKNI---VHNGNITLNDV
LGIARTMRERSMAKEFSGTVKEILGTCQSIGCTVDGQPPHDLIDQINEGSLP--IPE---
----
>MayoBSH0
----MPPKFDPNEVKVIYLRVVGGQVGATSSLAPKVGPLGLAPKKVGDDIAKATGDWKGL
KVTVKLSIQNRQATVSVVPTAASLIIKALDEPPRG-DVAK--GSVH---KHDGDVSFDDI
IAVAKVMRPRSMARNFSGTVKEMLGTANSVGCTIDGRTPVDVIADINSGAIV--VP----
----
>TricAmI7
----MPPKFDPTAVHEVFVRAWGGEAPNAATLAPKIGPLGMSPKRLGDQIASASKDWKGI
RVTCKLTVQNRQAECTVVPTASALIIKALNEPVR--DRKK--EKNI---LHDGDLTLDDV
YNVARAMRFKSLARDFSGVVLEMLGACMSVGCKVDGKSPKDIIAEIKSGELE--PP----
----
>Neopaest
----MPPKFDPNEVKILYLRVVGGVVGAASSLAPKIGPLGLSPKKVGDDIAKATKDWKGL
RITVKLEIKNRQAAVSVEPTASALIVRALKEPPK--EKKVK-NTPY---FHHGNITFNDV
VEVARVMRYKSMAKEFSGTVKEILGTACSVGCTVDKKNPKEIQAMIDSGELE--VPAE--
----
>Paraatla
----MPPKFDPNEVKILYIRVVGGVVGAASSLAPKIGPLGLSPKKVGDDIAKATKDWKGL
RITVKLEIKNRQATVSVEPTASSLVVKALKEPPK--EKKPK-ATPH---YHTGNITMKDI
IEIARIMRPKSMAKEFSGTVKEILGTAKSVGCTVDGVDPQDLQGQIDSGDLE--VPAE--
----
>VexiDIVA
-----------SDVKVIYIRVVGGVVGGVASLAPKVGPLGLSPKRVGDDIAKNTKDWAGL
RITVKLTIQNRQAAVSVVPSASSLIIRALNEP-----KGQ--EKGV---LHNGNITLDDV
IEIAKIMRPRSMAKHMRGTVKEILGTARSVGCTIDGQSPQEITKQINDGAIE--IEDYE-
----
>Endozona
----------PDTETIIFVRVRGGDASGTASLAPKVGPLGLSPKKIGDDIAASTKDWKGL
KVMCKLTIKNRKADVEVCPTAANFLIKELKEPFV--EKKNRPEGGI---RHTGNLKWDQI
IAVSKTLRSRSMARTFKGTVKETVGTAGSIGCTIDGKPAKQVMKELESGSYD--------
----
>StygNOMA
----MPPKFDPNEVKYVKVRVVGGEVGSSSSLAPKVGPLGLAPKKVGDDIAKATQDWKGL
RVTCLLTIQNRQAKVSVVPSASALVIKALKEPLR--DRKK--EKNI---KHSGNLTIEDI
YEIARIMRPRSLAREFSGCVKEILGTAFSVGCTVEGKNPRDIQAAIDSGEHK--CPEK--
----
>Cochminu
-------------------------------IGSKIRTFG-SCSKVSDDIAIATKDYKSI
KCMIELTIENRQTSVIVIPTSSTLVLKALKEPPR--DRKK---LNI---THTGDIPLDEI
YNIARKLRENSLSKAFSGTVWK-FGNLQKCWCTVGGMKP---------------------
----
>Ovaldese
------------DIKEVCMRVVGGSADATATLGPKLGPLGLSAKKVGTDIATATKKYTGL
KVTVKLIVQNRNARVEVVPTASTLVIESLNEPVR--DRKK--------------------
------------------------------------------------------------
----
>Nolaaber
----MPPKPDASAVTEIIMRAVGGQVGNPASLAPKIGPLGLSPKKVGEDIAKGTKDWKGL
RITVKLTIQNRQAAVSVVPSASALIVKALNEPPR--SIPK--GEVL---LHTGNITTEDI
IAIA--------------------------------------------------------
----
>Vannrobu
----MPPKNDPGAISYLVLRVTGGEVGNSSALAPKLGPLGLNPKKIGEDIAKNTKEWKGL
KVTVKLTIQNRQATVEXVPSAASMVIKALKEPYR--DRKK--VKNI---XHDGNITIDDV
YEIARVMRSRSLAREFSGTVREILGTCRSVGCTVDGQAPEDLTEAIRNGEFE--CP----
----
>Vexibaci
----ISP--------------------------------------------RTPREWKGL
RITVQLTIQNRQATIKVIPSAAALVIRALKE-----------------------------
------------------------------------------------------------
----
>Luaphula
----MPPKLDPTAIAIIYLRCTGGEVGATASLAPKVGPLGLSPKKVGDDIAKATQDWKGL
KITVKLTIQNRQAQVEVVPSASSLLVKALKEPPK--IKSK--DKGAPGPKHDGNVTFADV
CEIAKVMRPRSMARNFRGTVKEILGTAVSLGCKVDGVPAKEALVIVEKGE----------
----
>Protarac
----MPPKLDPSAIAIIYLRCTGGEVGATASLAPKVGPLGLSPKKVGDDIAKATQDWKGL
NITVKLTIQNRQAQVEVVPSAASLLVKALKEPPK--IKSK--NKGDPGPKHDGNVTFNDV
LEIAKVMRPRSMARQFKGTIKEILGTAVSLGCKVDGVAAKEALVLVERGD----------
----
>Protbohe
--------------------------------------------------AKATKDWKGI
RVSVKLIVQNRQAQVEMVPTATALVIKALNEPYR--DRKK--EKNV---KHTGNVSLKDV
IGVAKIMRPRSLAKTFSGTVLEILGTCAGIGCTVEGKKANDMIASIKDGSTV--VQE---
----
>PhysTSA
----MPPKFDPSEKVEVFIRVVGGESGAMSSLAPRLGPLGLSPKKVGDDIAKGTQAWKGM
KVTVKLSIQNRVATVEVVPSASALVIKALAEPPR--DRKK--EKNI---KHHGNITLDDV
IKIARTMQPRSLAKELSGTVKEILGTCVSVGCTVNGSAPKEIQAQIAEGKIE--IP----
----
>Protpyro
----MPPKLDPNAIVELIVRVTGGEAGGVASLAPKVGPLGLSPKKIGDDIAKSTQEWKGM
KITVKLIIQNRQAKVEVIPSAASLLIKALKEPPPPTNQKK--EKGAPGPKHDGNLTMDDV
IEVAKTMRSRSMARQFSGTVKEMLGTCVSLGCTIDGKSARDVQKAVDDGEFD--------
----
>PellCATA
----MAGRPDPNKETILYLRIRGGDATGTATLAPKVGPLGLSPKKIGDDCAAATKDWKGL
KVRCKLIIKNRQATVEVVPTAANLIIKALNEPYV--DKKNRPEGGI---RHEGNLSMDDI
LKVVVAVREKSMARDFSGTVCEILGTATSIGCTVENRDPRDIIQEVRDGKYD--------
----
>ClydYONA
----MPPKFDPTQVQTVLVRAVGGEVGATSALAPKLGPLKLPPKKIGEDIAKNTKDWKGI
RISVLLTVQNRQATISVVPTSTSLIMRALKEPPR--DRKK--VKNV---VHNGNVSLDEI
QEIAKQMRHKSYARHFAGTVKEMLGTCISIGCTVEGEDPREICRKIDNGEIE--LPE---
----
>GoceYONA
-------KFDPNAETILFVRIRGGEAGGTASLAPKVGPLGLSPKKIGDDIAAATKEWKGL
KVMCKLIIKNRKAEIALCPTAANLLIKSLNEPYV--EKKNRPPEGV---RHTGNLKFEDI
IRVSKLIRDRSMSRTFTGTVKETIGTATSLGCTIEGKDPRDVLKEVNEGAWDDKIPDQ--
----
>Undascha
----MPPKNDPNAVSYLLLRVTGGEVGNSSALAPKLGPLGLNPKKIGEDIAKNTKDWKGL
KVTVRLTIQNRQATVEIVPSASSLVIKALKEPYR--DRKK--VKNI---SHNGDITMDDV
YEIARTMRPRSLAREFSGTVLEILGTCRSVGCTVDGKTPEDLTEAIHSGEFE--CP----
----
>Thecquad
----MPPKVDPNETKIIFVRATGGESTPSAVLAPKVGPLGLSPKKVGDDISAKTQDWKGL
KVTCRLTIKNRVATVDVIPSASTLVVRALHEPVR--DKKK--EKNI---KHNGNIPFEEI
LAIAREMRSRSQAREFVGTVKEILGTCQSVGCQVEGESPKDITAKINSGELE--VP----
----
>Vermanta
----MPPKNDPGAITIVYLRATGGEVGAAATLAPKVGPLGLSPKKVGDDIAKATGDWKGL
KVTCKLTIQNRQATVEVVPSASALVIKALKEPHR--DRKK--VKNI---LHNGNITLEDV
YGIARIMRERSGAKHFSGTVKEILGTCNSVGCTVDGESPLDIQEQITDGDIE--TPE---
----
>ParvMONO
--------------TVIYMRAVGGEPANMATLAPKLGPLGVPPKKASDAIQKASKDWKGI
KVAIKLTILNRQPSAEVVPSSAALILKALDEPPR--NRKV--DKDP---THDGNLTMDDV
LGVARTMRPRSQAKQLQGVVMEILGTCSSIGCTVEGDSPKNIQAKIRSKEVV--I-----
----
