# Supplementary material for: Expansion of the molecular and morphological diversity of Acanthamoebidae (Centramoebida, Amoebozoa) and identification of a novel life cycle type within the group
Source: Biol Direct. 2016 Dec 28;11:69. doi: 10.1186/s13062-016-0171-0 (PMC5192571; doi:10.1186/s13062-016-0171-0)
Supplement: Additional file 3: — Bordor.325.Cent40.tgz. Phylogenomic alignment files and single gene trees for each gene included in the phylogeomic supermatrix. (TGZ 8396 kb) [file 13062_2016_171_MOESM3_ESM.tgz › Bordor.325.Cent40/unmasked-alignments/METTL1.faa]

>Coprcine
-------------------------------LPQKKYYRQRAHANPFSDHS-LDY-PSAP
--DQIDWGQHYPAY--------------------AGTGKTPDFADVGCGFGGLLIALAPQ
FPD--------TLMLGLEIRVQVSQYVQDRINALR-VAAVAE-----------STTDTPP
HHYQNVSIVRANAMKFLPNYFGKHSLEALFFLFPDPHFKSRKHKARIISPTLLAEYAYVL
KPG-GIVYTITDVRDLHEWMKKHLEEFPLFEPVDEETLRKE-------------------
----------GKGGILDAVY----------------------------------------
---
>Coprprot
-----------------------------------KYFRVHAHRNPLSDGE-YDH-PLSP
--DAMDWNKHYPKYFPA----------------GETSLAKVSFADIGCGYGGLTVALGGL
FPD--------KLTLGIEIRPKVVEYVADRIQKLR-EKNKDVTT---------------G
TDYNNISVLMTNAMKYLPNYFSKGQLEKIFFLFPDPHFKKSNHRRRIVSPTLLAEYAYTL
AIG-GKIYAVTDVLDLFQWMTQHLSEHPLFEQVLGEELENDPVIPL---ILSSSEEAGKV
ERA--------QGDKHYAVYRRIAN-----------------------------------
---
>DictDisc
------------MVYQ--------KQEPKKKKAIKPYHRIKAHANPASDYN-FYY-PTGP
--ESYDWTKNYPQ--------------------QAMNEKKVEIADVGCGYGGLLISLSSL
FPE--------RLSVGMELRDKVVQYVEERIDKLR-EKHVGQ------------------
--FQNISVIRTNAMKYLPNYFEKGQLQKIFFLFPDPHFKKATHKRRIISPTLLSEYAYIL
APG-AYAYFISDVEELYLWMFEHFKNHPLFEQVERDIAENDSCIPL---IVNSTEEGRKV
NRI--------DGKKWFAVFRRITDPSKKDLTFKNYTLTSPKEIDSTTTTTTSTATITEV
ESK
>Entahist
------------MSSEHQTTEHSHNSIIKKKKGIKPFHRVHAHRNPLADSP-STN-PITP
--QSLDWKLYFPN------------------------GKPAEMLDIGCGWGGLVREVG-M
IQE--------KNVLGMEIRDPAVQYGLEKIQAAR-EKNE--------------------
--LKNVWIIQCNCMKYVDNYFVKGQLLKIFITFPDPHFKNSVKRRRIINPHFAAMYVYLL
KPGEGMLYTASDVKELFDWNTQSLDQQPLLERMPDD--YTDDYLNI---VMFKTEEAKKV
DRE--------QRQKWGACYRRRIEEPF--------------------------------
---
>FontBI
---------------------------TLAALPQKKNFRQRAHSNPYADHL-LEY-PTSH
--TEMNWNEFFPAYFKEDGTPV----------YPDSDVSSVRFLDVGCGYGGLTVSMSKL
YPD--------RLTLGMEIRVKVSSYVHEKIQALR-QHGAAAATPE-------QLAAGKP
TLYQNASVMRANTMKHLTRFFGRGQLEKIFFLFPDPHFKRAKHKWRIISPALLDEYAYVL
RPG-GIVYTISDVLVLHRWMDSHLEAHPMFERVSEEEIENDPAIYL---VKNSSEEAQRV
DRN--------GGRKFLAIFRRIVDP----------------------------------
---
>HomoSapi
------------MAAETR-----NVAGAEAPPPQKRYYRQRAHSNPMADHT-LRY-PVKP
--EEMDWSELYPEFFAPLTQNQSHDDPKDKK--EKRAQAQVEFADIGCGYGGLLVELSPL
FPD--------TLILGLEIRVKVSDYVQDRIRALR-AAPAGG------------------
--FQNIACLRSNAMKHLPNFFYKGQLTKMFFLFPDPHFKRTKHKWRIISPTLLAEYAYVL
RVG-GLVYTITDVLELHDWMCTHFEEHPLFERVPLEDLSEDPVVGH---LGTSTEEGKKV
LRN--------GGKNFPAIFRRIQDPVLQAVTSQT---SLPGH-----------------
---
>Monobrev
------------MA---------GIVSSVTGLPQKRFYRQRAHSNPLADHV-FVD-PIKP
--VDGDWSPVYPIVAE-----------------PEHSHRRVEFLDVGCGYGGLLVELSGM
FPE--------TLMLGIEIRVKVADYVNDRIRALR-IQEPGS------------------
--YQNVGVIRTNAMKFLPNYFAKHQLSKMFFLYPDPHFKKKKHKWRIISDTLLDEYAYVL
REG-----------------------------------RTDPIVPK---LYQSTEEGKKV
YRNKAAGENHGDGDVRLAVFRRIARPTA--------------------------------
---
>PCBtrin
---------------------------EESEKPQKRYFRQRAHSNPLSDSA-FAY-PLNP
--SCVDWSSFYPAFFPPEVKAL-----------PPAEQPKVEIVDVGCGYGGLTVSLSEV
FPK--------SLILAMEIRDKVAEYVHHRIQSLR-QDSEDK------------------
--YGNCAVVRTNAMKYIPNWFEKGTLKKMFFCFPDPHFKKANHRRRIISDNLLAEYAYLL
KPNEGILYTITDVKDLHEWMVEKCDGHPLFARLTDEELADDPCVKV---MTFDTEEGKKV
ERN--------DGPKYLACYRRIVA-----------------------------------
---
>Polypall
----------------------------KKKKPIKPYHRIKAHANPQSDSN-FDY-PVSP
--SCYDWSKHYNKTL------------------SEQPEKRVTIADVGCGYGGLLVGLAST
FPD--------RLALGLEIRDKVVQYVEDRIEKLR-KDNEEK------------------
NQYQNISVLKTNAMKYLPNLFYKGQLEKIFFLFPDPHFKKANHKRRIISPALLAEYAYVI
KVG-GLAYFISDVEELYLWMHEHFKGHPLFEEVKLEP-TDDPCIPL---ILNATEEGRKV
NRI--------DGKKWYGVFRRIEAPTSNNTS----------------------------
---
>Sexangul
---------------------------------KSKFRTAKAHTHPLPDRW-YPNTPKHP
GVAAQRWAQLYPQSTPTTTSSSSPSSP-----PPSSTEVAPSFVDIGCGFGACTIAIGAA
LRDLAETPDAAARVVGLEIRVKVVEYGRDRLARLR-AEGED-------------------
--HANVAIELTNAMKLLPHYFAPQSVNAFFILFPDPHFKVRKHRFRIVSPALLSCYAALL
KDG-GVIYNVTDVKDLFDWTVAIFDAHPLFEPVPAAELNTK-LAAV---AEGASDEAQKV
KKA--------GGNIYAKXLSEGEQDADAVTMV---------------------------
---
>Sterramo
------------------------------------YHKLRAHSNPLSDRD-IPY-PISP
--LHFSWAEHYTYFS------------------HFEQGTTVTMCDVGCGFGGLSVSLSEL
FPN--------DLVLGMEIRPRVVETVKQRIEKLQ-NQSKEE----------------NQ
TTYFNLSCIQANAMKYLPCYFKKAQLKKIFFLFPDPHFKKSKERWRIISQSLLAEYAYVL
RPG-GLLYTNTDVDFLHEHMVKNLDAHPLFERLYEQEMMKDPVYEL---IMTSSEEAKKV
ATA--------EGAKYPAVYRR--------------------------------------
---
>Thectrah
----------------------------------------------------MKY-PVKP
--DLYPWHEVYPAFVKPEM--------------SYAEMPKVEIADIGCGFGGLLMALSPL
FPD--------TLIMGMEIRLKVSAYVHERIVAAR-ANGNG-------------------
--CQNLAVTRTNSMKHL----------------------AKNHRRRIISQALLAEYAYTL
RVG-GMLYTVTDVLDLHQWMVEHLDAHPLFERIPDADVADDPCLVA---AMTKTEEGIKV
ARN--------SGDKYPAVYRRI-------------------------------------
---
>VannDIVA
--------------------------------PIKPYHNIRAHANPLADTI-FEGTPDRP
--QDYDWEPMYPEFFSHRREVQ----------GQDFKEPLVEIADIGCGYGGLLLALSKM
FPQ--------TLVLGLEIRGVVVDYVSDRILSLR-SKEQNDPYPDAVPVREEDGLQVSP
TPYANIGVLRTNAMKFLPNYFRKAQLKIMFFLFPDPHFKKSNHKRRIISVALLAEYAYIL
RVG-GYLFTITDVKDLFDWEVSQLDAHPLFQRLTDEEMEDKEVKAVAGAIWNSSEEGKKV
SKI--------QG-----------------------------------------------
---
>Pessonel
--------------------------SSKSNSKKRPMHRFQTHSNPLSDRNDWEY-PTSP
--EEMNWHAHYPRHFDADGKA------------TATPAKKISILDIGCGFGGLTVALGQN
FPD--------SLILGLEIRKPVVAFVEERIQILR-------------------------
------------------------------------------------------------
------------------------------------------------------------
------------------------------------------------------------
---
>MayoBSH0
------------------------SGKNLRKLPRKRDYRTRAHANPLSANR-FGWCPTSP
--ADFDWSKLYTHMKA-----------------ADGTDKQVEFADIGCGFGGLTVALAEK
FPE--------TLVLGMEIREQVVKYVEERIELAR-ETSNGT------------------
-KFGNASVLRVNAMQDLPCYFRKGQLKKIFFLFPDPHFKKKNHKRRIISQTLLAEYAYVL
AEG-AIVYTITDVLDLHQWMVKHLDAHPLFVRIPDEELTDDPCIEL---VRNSSDEAKKV
EAA--------KGDKYLAVYRRI-------------------------------------
---
>TricAmI7
------------------------------------------------------------
------------------------------------------------------------
----------------MEIRPRVVEYVADRIEKLQ-AKSPSE------------------
--GVNLSVLQVNAMKYLPNYFVKGQLSKIFFLFPDPHFKKKVHRRRIISPTLLAEYAYAL
RVG-GIIYTVTDVKDLFDWEYKCLNEHPLFVELTKEETDNDPVVPL---VMNSSEEAKKV
EKI--------DGEKYFTAFRRIAP-----------------------------------
---
>Neopaest
----------------EE-----EPTTAGKKRRMRKYHQTRAHANPLSDHR-FPWCPISP
--EQMNWNPRYPLHFNEDG--------------TSKTGKEVTIADIGCGYGGLTVALGEA
FPD--------KLVLGMELRDKVSRYVEYRIDILR-KKLAPN------------------
--HQNISVERANCMKSLPCYFRKGQLEKIFFLFPDPHFKKKNFKRRIINTHLLAEYAYIL
RPG-GLLYTVTDVKELYDWEKEHLSAHPLFELLSEEELEGDIAVPL---ALNSTEESRKV
VRE--------GRDKHIAVFRRVERKG---------------------------------
---
>Paraatla
---------------EEE-----EKGGGGKRKRMRKYHQTRAHANPLSDQR-FPWCPLSP
--QDMNWNSHYPAHFGPDS--------------SSLTGKEVTIADVGCGYGGLTVALGEQ
YPE--------KLVLGMELRDKVCRFVKERIQNLR-EQHQKD------------------
GKYQNIAVERANCMKSLPCYFRKGQLEKIFFLFPDPHFKKKNHRRRIINTLLLAEYAFIL
RPG-GLLYTVTDVKDLYEW-----------------------------------------
------------------------------------------------------------
---
>VexiDIVA
---------------------------------RSKFHGVRAHVNVMSDVR-YEWCPYEP
--SGVDWSQYYPKESL-----------------EKMEDNKVRFADIGCGYGGLLLSVGNR
FPN--------KLCLGMEIRSPVVAYVREDIAKLR-KDGKG-------------------
---QNVCVERVNAMKSLPCYFEKGQLEKMFFLFPDPHFKKKNHKKRIISTTLLAEYAYVL
RVG-GILYTITDVLDLHQWMVKHLNAHPLFVQLEPSQYQNDPCVEL---VKTASQEAKKV
EKA--------GGSKYLAIFERV-------------------------------------
---
>Endozona
-------------------------ETEPPKKKIKRGGKLRAHSNPLSDRA-LYY-PLTP
--DEFKHKELYPLYFAE----------------DPLSTEVPTMADIGCGFGGLTMALSEM
FPD--------KLVLGVEIREKVVAIVKQKIERLQ-GEAKNSTTTP------------QM
HHYRNASCLQANAMKHFPNYFRKGQLTKLFFLFPDPHFKKANHKRRIVSYTLLAEYAYAL
AEG-GLLYTNTDVKDLHEWMVGHIEQHPLFQRLPDEEMRADPVLNL---IMESSEESKKV
AKA--------QGSKYPAVFRRLP------------------------------------
---
>StygNOMA
-----------------------------KKRRLQPFHNIRAHVNPLSDLS-FDERPTKP
--DEFDWSTHYPSL--------------------KKGSDAVSVLDIGCGYGGLTVALSKA
LPE--------SFILGMEIRPKVVEFVEQTITKLR-EENPGE------------------
--YNNISVLRSNAMKFLPNFFKKGQISTMFFLFPDPQFKSKTHKRRIISTPLLADYAYVL
REG-GCLYTVTDVLDLHVWMVDHLTRFPLFERISDAELEGDPXVPL---VMSSTHEARKV
EKV--------QGSKHLAVFRRRADPA---------------------------------
---
>Ovaldese
------------------------------------------------------------
------------------------------------------------------------
------------------------------------------------------------
-------------------------------------FQEKEQRRRIISQTLLAEYAYAL
QVG-GILYTITDVKPLFEWMDGQLAKHPL-------------------------------
------------------------------------------------------------
---
>Vannrobu
---------------ERQI----SEHAKKRKRPIKPFFNVRAHTNPLADNW-FENTPTTP
--REFDWNGFYPEILAKQ---------------ADGPPPRVEMADIGCGFGGLLFSLSPM
FPK--------SLILGIEIREKVVEYVSTKILEQR-KGSESV-----------------E
PAALNIAVLRTNAMKYLPNLFEKGQLSKMFFLFPDPHFKKNNHRRRIITTELLSEYAYVL
RVG-GRLYTITDVKELYDWEVYHLEAHPLFQRISEEELAADEVAKV---IVSGSD-----
------------------------------------------------------------
---
>Vexibaci
------------------------------------------------------------
------------------------------------------------------------
------------------------------------------------------------
----------------LPAYFDQGQITKMFFLFPDPHFKKRKHRWRIISP----------
------------------------------------------------------------
------------------------------------------------------------
---
>Luaphula
-------------------------------------HRLRAHANPFSDLD-IPY-PVAP
--HLMNWAEFYPAFFSPLA-TVDPDEAVEEE--EVTKQAHVQIADVGCGFGGLSVALAKM
FPE--------KLVVGMEIRDRVVDVVQARVKKLR-EDEAST-----------------P
GGYQNLACVRVNAMKHLPNYFYKGQLEKIFFLFPDPHFKKRKHRRRIISPTLLAEYAYVL
AEG-GIAYTNTDVEDLHVWMVKHFTAHPLFVRIPDEELNADPILPL---IMDVSEEGQKV
AKQ--------MGAKYPAAFRRI-------------------------------------
---
>Protarac
-------------------------------PSSSATHRLRAHTNPFSDLN-FDYSPTAP
--HVVDWAQFYPTYFEPLP-VAEEDQRLTEQLFDSRPPHSVQFADVGCGFGGLSVELAKR
YPT--------KLVLAMEIRDKVIELVQARIKQLR-ETAAEEAKQAGGEAEG------GK
GAYQNLACVRVNAMKHMPNFFFKGQLEKIFFLFPDPHFKKRKHRRRIISPTLLAEYAFVL
SVG-GIAYTNTDVEDLHVWMVKHFSAHPLFERIPKEELNADPILPL---IMDVSEEGQKV
TKQ--------LGNKYPAAFRRI-------------------------------------
---
>PhysTSA
----------------------------KRKKPIKPYHRIKAHANPRSDYN-FEY-PVSP
--DAYDWAAHFPNHFPPA---------------SPETAQKVEFADIGCGYGGLIVNLSPM
FPN--------KLIIGMEIRDKVTQYVEDRIANLR-ANPGGK------------------
--YMNVSVKRTNAMKYLPNFFHKGQLQKIFFTFPDPHFKKSNHKRRIISPSLLAEYAYVL
AEG-ALAYTVTDVEELHIWMVQHFTDHPLFEPLTKEEMDKDEVVHA---IMNLTEEARKV
ERA--------DGKKFPAVFRRIKN-----------------------------------
---
>Protpyro
-------------------------AAAKVGQKRKHGHRLRAHANPFSDHD-IFY-PVSP
--SALDWSEFYPGLTS-----------------EQISSMGVRIADVGCGFGGLTVSLSAL
FPE--------KMILGMEIRDRVVNYVQKRIVKLQ-SDHPGQ------------------
--YTNIACARVNAMKHLPNWFGKGQLDKIFFLFPDPHFKKANFRRRIISPTLLAEYAYVL
REG-GLIYTNTDVEDLHLWMVEHLSGHPLFERVPAEELEDDPVMPH---IMESTEEGKKV
TKN--------QGKKFPAVFRRIS------------------------------------
---
>PellCATA
------------------------------------------------------------
-------------------------------------------ADIGCGFGGLLVTLSAH
FPS--------RLIVGMEIRDRVTDMVKDRISTLQ-SENPDQ------------------
--YHNITCIRANAMKFFPNFFSKGQLHKVFFLFPDPHFKKSNHRRRIISPTLLSEYAYSI
AEG-GIVYTNTDVKDLHEWMVKHFVAHPLFTQLSEEEMKQDPVYPL---IMNSSEEAKKV
AKN--------NQAKYPAFFRRV-------------------------------------
---
>ClydYONA
------------------------------------------------------------
---------HY-------------------------------------------------
-----------------------------------DGDPSFH------------------
--YANIHALRCNAMKYFPCYFRKGQLTKLFFLFPDPHFKKTNHRRRIINTYLLAEYAFAL
REG-GMLYTITDVHDLHVWMVKHLDAHPLFERIPDAALADDKAFQV---IFSGTDEGLKV
DRA--------AGDKFPAVYRRMP--------------YTP-------------------
---
>GoceYONA
------------------------------------------------------------
------------------------------------------------------------
----------------MEIREKVVDNVKRKIIKLQ-KENSGK------------------
--YTNIACIQTNAMKYIPNFFRKGQLKKIFFLFPDPHFKKSNHKRRIISPTLLAEYAYVL
EEG-GMIYTNTDVKDLHDWMVKHLSNHPLFIRVTEEELKDDPVLPL---IMQSSEESKKV
AKN--------KGDKFPAAFRRVS------------------------------------
---
>Thecquad
MEGQPLTDDVPQIKTDTN-----TSNSSKKRKQVKPFHNIHTHSNPLNDNR-FTGTPYTP
--EEYDWRKLYPEIPSV----------------GQKEGPRVEFADVGCGFGGLLVGLSPT
FPK--------SLILGLEIREKAVEYVSDRIINLR-ESNPGQ------------------
--YQNINVLRTNCMKYLPNYFQKGQLKKIFFLFPDPHWKKSNHRRRIISTELLAEYAYVL
AEG-AIAYTITDVEELHKWMVQHFTSHPLFERIPDEELKEDPAVPL---VQGATEEGKKV
ARA--------KQPSYLAVFRRVG------------------------------------
---
>Vermanta
------------------------------------------------------------
-----------------------------------TTPSRVEFADVGCGFGGLSISLAKL
FPD--------VLVLAMEIRGKAVEYVKERINKER-IQNDA-------------------
--LHNVAVLQTNAMKYLPNFFVKGQLTKLFFLFPDPHFKRSNHKRRIISPALLAEYAYLL
CDG-GLLYTCTDVKDLYDWMDTHIDAHPLFEKLSQEELDADPVVPL---VLQSSEEAQKV
ARA--------NGDKHLAVFRRVV------------------------------------
---
