# Supplementary material for: Expansion of the molecular and morphological diversity of Acanthamoebidae (Centramoebida, Amoebozoa) and identification of a novel life cycle type within the group
Source: Biol Direct. 2016 Dec 28;11:69. doi: 10.1186/s13062-016-0171-0 (PMC5192571; doi:10.1186/s13062-016-0171-0)
Supplement: Additional file 3: — Bordor.325.Cent40.tgz. Phylogenomic alignment files and single gene trees for each gene included in the phylogeomic supermatrix. (TGZ 8396 kb) [file 13062_2016_171_MOESM3_ESM.tgz › Bordor.325.Cent40/unmasked-alignments/ATEHD2.faa]

>AcanGEN
--------------------------------------YKFDEFHSPFLRDTDFEAKPLV
LLLGQYSTGKTSFIEFMLDQPFPGSRIGPEPTTDRFVAVMHGNAERVVPGNAVAVDA-DK
PFHALNRYGASFLSKFEAAESPAPLLQYISFVDTPGVLS------GEKQRIGRSYDFVSV
IEWFAERADLILLLFDAHKLDISDEFKRAIEGLKGNDDKIRVVLNKADMVSHQQLMRVYG
AMMWSLGKVVKTPEVMRVYIGSFWN-EPYHISDNAKLFDAEQADLLKDLMSLPTNSAMRK
VNELVKRARLVKVHAYLIGHIKKQMPALWGSKAKKDELIKDMLNVYREVKRTHRLPPGDF
PDLERFKETLKDHDFDT-FAKLDEKLVSRIDDVLGIDIPRLMAMISPPKK----------
-EEPAPP-----LQRQQSNPFG---GAGGDDNPFEDEPE-------------------DE
DYVIR-----EREKAAYERQFLMLNP--QAG--KLSGAQVKTALVETGVATGVLRKVWTL
SDIDKDGKLDLDEFAIALRLCEIAKKSPENPIPFEMLPA--SLVPPSK------------
-----------------------------------
>Coprprot
--------------DNYHDVVKNLKLLYRNKIYEVEKKYRFDEFHGQALRASDIDAKPMV
LLLGQYSVGKTSFIEYLLKRKFPGIRIGPEPTTDRFVAVMYGEEDQIIPGNALSVDT-ER
PFGGLNKYGSSFLTKFEASICNAPILKNITIVDTPGVLS------GEKQRLDRSYDFTAI
TDWFATRSDLILLLFDAHKLDISDEFKAAIDVLRGNDDKVRVVLNKADAINTQQLMRVYG
ALMWSLGKVFKTPEVVRVYIGSFWD-RPYVNDENSKLFTAEAQDLLEDLLALPSNSAVRK
VNELVKRTRLVRCHAHIISHLREKMPFLWGKESKQEELIHNLASEFGEIERTYKIPAGDF
PNLEKMKQALRGKDFSS-FEKPDEHMFAQISDVLHKDLPKLLRVMQPATVK---------
-----------------------------KYNPFE-----------------------VA
DWAVT-----PDALLAYNEIFDSLNP--VNG--SVSGNIARDTLLNTGIAIDSLRKIWEL
SDFEKNGTLDREEFALALYLSEMVKKG--KKVP-DSLPA--SFVPPSKR-----------
-----------------------------------
>DictDisc
M-KKLNVQEQKETDKLFATSTDALKSLYSSKIKPLEQLTKFGDFFSPTLTDADIAAKPMI
LLLGQYSTGKTSFINYLLEKPFVGSNVAVEPSTDRFNAVMHGTDDRILPGNIVCVQSQDF
PFKGLEKFGNGFMGRFQCSLSNAPILEKVSFIDTPGVLNIITHGGNEGKKVGRSYDFPQI
VEWFAERSDMILLLFDAHKLDISDEYREAITKLKGHDEKIRIVLNKADNINAQQLLRVYG
GLMWSLGRVITTPEVKKVTIGSFWS-GPLQNKETENLLYSEMVDLIKDILLLPKNGAIRK
VNDLVKRSRLVKVHALILNHLRSEMP-VFGKEKKQAELIANLDKEFQKISLISRIPMGDF
PDVDHYRTVLKVHDFTK-FPKINEKMLAQLNEVLAVDFPNLLSRFPIDGT----------
-HKPS----------------------AYELNPFALDEV-----------------DENV
RWTLFE----NVDISAFAPLFNSLNP--MDG--KIQGQVAKGPLFQSGLPNNVLAHIWRL
SDVDRDGKMDIEEFALAMHLVNVKLKG--YELP-ETLPT--TLIPFSKRGGMFGSNPNSS
SYQTILSQPQQQQQQYQQQFINNYEQQQQQQQQQQ
>Entahist
--MFGKKKQKPQMDTSYVSVIDGVKKIYDEKIKKLEADYKYDYLVSPLMRQADFEAKPMV
LFLGQYSTGKTTFINYLLNYDYPGSHIGPEPTTDGFMAIMHGPNSTNIPGNTLCVQS-DK
PFTSLSKFGNEFMAKFNGSFCNLPLLEHLTFIDSPGVLS------GEKQRIGRSYDFNEV
VRWFAERADMIVLVFDAHKLDISDEFKGVIEAVKKHSEKMRLVLNKADSIDSQQLMRVYG
ALMWSLGKVMQTPECLRVYVSSFWD-QPFKESLFTGLFEKERDDLMYDLHALPKQATVRK
VNELCKRARLAKANAYITSYLREQMPT-FGKDKKKAELLKDLNTVFNTVMKRYNLAAGDF
PPIDVYKDRLQNCDFSK-FPKLDMRVINAVDDALGTQIPLLLKKFPMEDDL---------
---------------------------STHTNPFEVASNF---------------EKCCI
TLDVS-----EDEMNSYQKEFDKLPKN-EVG--KVLGKDCFAPLMASGADKKDLQKIWSI
ADSGKEGALNAHQYILAKALVRTLLQS--GGYP-DNLPPVE-------------------
-----------------------------------
>Filanola
W----RRTKKEQKEENFSSVIDGLKKIYESKIKPVEAMYQFDEFHSPLLSNVDFESKPMV
LLLGQYSTGKTSFIRYLLERDFPGAHIGPEPTTDRWIAVMGGEEDLIVPGNALAIQA-DK
PFRALSKHGNDFLNKFQCSQCTAPILEDVTFIDTPGVLS------GEKQRIGRSYDFIRI
CEWFAEKSDLILLLFDAHKLDISDEFKAVIDACKSHTDKIRIVLNKADMITTQQLMRVYG
ALMWSLGKVFQTPEVMRVYIGSFWD-QPYHNKENEKLFQAEQADLFKDLAALPRLGALRK
VNELVKRARLAKVHAHIISHLKEEMPSVFGKSSKQQELIKNLKNEFLAVHKKYNLPVGDF
PNLQRFQEQLNNADFTK-FAKLNLKLINAMDAVLGEDIPKLMKMFPQEHNS---------
-YVP-------------------------QRNPFEGED----------------------
HLEQI-----AEKRAEYLQVFQSLGP--VDG--KVSGSAIKQFLAPTGLAREMLSKIWTM
SDRDKDGALNEEEFVYCKFLVDLAKEG--KPLP-DKLPH--MLTLPTHQSS---SN----
-----------------------------------
>FontBI
---------------------EGLKGIYKNKVKPTEEHYMFTEFHSTRLMDSDFDAKPMV
LLLGQYSTGKTSFINFLIEREFPGSHIGPEPTTDKFIAVMHNREDRVTPGNAVAVQP-DK
PFRGLEMFGGGFLSKFQASECNAPLLEEITFIDTPGVQA------GEKQRSGRGYDFTQV
ASWFAERADLILLLFDCHKLDISDEFKKTIECLRGHDDKIRVVLNKSDMVNTQQLMRVYG
ALMWSLGKVIRTPEVARVYIGSFWA-NPLHYTENAPLFQAEQADLLRDLRNLPSNAMIRK
VNELVKRTRQARVHAIIISHLRKQMPAMFGKSTKQEELLADMRNVFEEIQRANKLPAGDF
PDPEKFVQLCRNMDFSKHFNKYNAKLINSLTEVLDKDLPALMTRFPPEVLS---------
-GEKAGNSADVILSTDMGFANRITQGGINNPNPLARDAVVSPSASRGSALALPAPAAPAD
PWAVS-----ASERSNLIAEFHRLNP--PNG--LLSGGQAKEVLLRTGLDNESLKRIWFL
SDADQDGFLSQDEYVAALVLARGVRSG--MAIP-HSLP----------------------
-----------------------------------
>Monobrev
MGLFGAAPKKVEEQQKYFSAVDGIKRLYKSRIRPVEELYKYQAMNSATLTDADFDARPQV
LLLGQYSVGKTSFIKYLLERDFPGSHIGPEPTTDRFMAIMHGPTERVTPGNALAVQE-DK
PFRGLQQFGTSFLQRLECSQCDSEILKSVTFVDSPGVLS------GEKQRIGRAYDFVKV
VEWFAQKSDLIILLFDAHKLDISDEFKRTIVALKQHDEKIRVVLNKADSVSEQQLMRVYG
ALMWSLGKVSQTPEVKRVYISSFWE-YPLRDGSNVELFEKERDDLLRELRDLPRYAAVRK
INELVKRTRYVKVHALLIGHIKSLMPTMWGKQSKQQWIINNMREIFRSVQREHQLPMGDF
PNIEHFITCIKDYDFSR-FPKVDMALIESMDQVLARDVPAIMNDFPPEREDAAQMARAAA
SHEPTAASSSAAASSGAPPAG------SNPFDPFGTATT-----------------SVST
EWIIT-----MSKQAEYRNIFASAGP--VDG--KLSGASAKEVLVKSRLDPSVLGRIWTL
SDIDSDGYLDEEEFCVAMHLCHECLGG--QELP-SKLPD--LLVPPTKRHI-------DS
AC---------------------------------
>PCBtrin
---------------------DSLKRLYARKIAPVEKLYHFASFYTPTLMDGDFDSKPMV
LLLGQYSVGKTTFIRYLLEQDFPSARIGVEPTTDKFTAVMHGHEDRVIPGNALSVQK-DK
PFYGLNMFGTGFLNRFEASECSAPLLKEITLVDTPGVLS------GEKQRINRNYDFPAV
TSWFVEKCDLILLMFDANKLDVSDEFKSVLQTLRGHEDKVRVVLNKCDTITPQQLLRVYG
ALMWYLGKVITTPEVMRVYVGSFWD-KPLVRSENRELFEKEEADLLRDLSELPRYSAVRK
LNDVVRRARQARVHAHIIAHLKAQCSGMFGKQKMQRKLMDDMPNVFNKVRLEGKFAVGDF
PPVKKFKEVLESYEFSK-LPKMDQQLLDEMERVLSKDLGDIMKLMAPPKES--------G
GEEDE----------------------EESFNPFGETDE-------------------EE
LWMIT-----EEDRNGYDSAFWRLQVN-DDG--KLSGAKARKHFSASGIDQNTLGKMWQL
ADTDKDGLLTCAEFAIMSKLVAVVKADPGVEVP-RELP----------------------
-----------------------------------
>Polypall
M-KKLNVQDNKDSERIFTSSIDALKVMYSQKIKPLETLTKFGEFHSPSLTDSDIEAKPMV
LLLGQYSTGKTTFVQYLIERDFPGSNIGPEPTTDRFNAVMYGPDDRVIPGNTAAVQE-DK
PFKGLSRFGTGFMSKFQCSLCPAPLLDKISFIDTPGVLS------GEKQRIGRSYDFPSI
VSWFAERSDMILLLFDAHKLDISDEFKSAIECLRGYDDKIKIVLNKADKVSAQQLLRVYG
ALMWSLGKVIKTPEVMRVYLGSFWNGTGLQNPDTEKLLHSEMVDLIKELLMLPKNSAIRK
VNDLVKRARSAKVHALIIGHLRNEMPNVFGKDSKQQELIKNLDKEFQKIERMYNIPAGDF
PDVEKYRNILKVHDFSK-FPKLNPKMLDVLDEVLAVDFPQLLQRFPLDGT----------
-HKPT----------------------QYELNPFAIDEV-----------------EDTL
RWTVWE----NVNRDNYLSIFFALNP--VDG--KVNGAIAKQPLQQSGLPNDILAKIWRL
SDIDRDGMLDCDEFILAMHLINSKIAG--QNIP-ESLPP--TLIPHTKRGG---------
-----------------------------------
>Sexangul
------------------SVVSGLKNIYAQKILPLEKMYDFSRFHSSSMEAGDFDSKPTV
MLMGQYSVGKTSFIEYLLERKFPGMHIGPEPTTDRFMSIMWGNEERVIPGNALAVQA-DK
PYRGLQRFGNGLLNKFAGAQLPCELLENFTFIDTPGVLS------GEKQRIGRAYDFSEV
CSWFAERADLILLLFDAHKLDISDEFKDAIESLKGNEDKVRVVLNKADMVSNQQLMRVYG
ALMWSLGKVLGTPEVTRVYIGSFWS-KPYQNTEQAALFDAEREXLFRXLMSLPKXSAIRK
INELVKRARAVRVHAHIISHLKSEMPAFMGKKAKQEELIANLGHVFKKVQQQYQLPPGDF
PPLKKFREQLKLCSFDQ-FRKLDQRAIDSMEAVLAKELPELMRMFPGETSS---------
-GASA---------------------------PGLSNTS-------------------NG
GWAVS-----REREARYTALFEEQGP--VDG--HLTGGQAKKPLMATGLAVEVLGKVWEL
SDIDKDGRLSVHEFCVAMFLVEESANG--RPVP-DELPL--ALIPPSLRE----------
-----------------------------------
>Sterramo
----------------YPEVVEKLCSIYQKKVYPVESTYRFDEFHAPFLRECDFRAKPMV
LLLGQYSVGKTSFIKFLLGRDFPGMMIGPNPTTDRFVAIMHGDDDRVIPGNAVAVDD-DK
PFHALNRFGASFLGKFEASECSAPVLEYTTFIDTPGVLS------GEKQRIGRSYDFVSA
VTWFSERCDMILLLFDAHKLDISDEFKRCIEALKGQDDKIRVVLNKADIVSSQELMRVYG
ALMWSLGKVVPTPEAMRVYISSFWD-KPYKNEEYLNLFEAERRDLLGDLKSLPRMSAVRK
INELVKRARLVKVHAFILSHLRAKMPALWGKQSKQDELTHNLLEEFREIKKKYRLPVGDF
PDIDRFKEHLKQHDFTT-FPKLDMKLISKIDEVLSVDIPQLMKEVSPTPQI---------
---------------------------VEQKNPFAEPD--------------------GN
SWAIS-----YSEKAIYDKLFKEQSP--ING--KINGAKAKDPLMATGVPPQQLKVIWDL
ADLDNDGQLDIYEFAIAMHLANAVKQNPDFVLP-SELPE--SLIPPSRK-----------
-----------------------------------
>Thectrah
--------------ETYPEVIEKLKRLYKTRIRPVEELYSFQQFHSPLLEDADFEAAPMV
MLLGQYSVGKTSFIRYMLERDFPSQRIGPEPTTDRFVAVMYGEEDRVVPGAAASIRK-DK
PFQGLDKFGVSFLSKFEVAECPSPILEKVTFIDTPGVLS------GEKQRLGRTYDFVET
CEWFAERSDLILLLFDAHKLDISDEFKRSIEALRGHDDKIRVVLNKSDMVNSQQLMRVYG
ALMWSLGKVFATPEVVRVYIGSFWD-QPLHNSENQALFEAEEQDLMADLRYLPRNAAVRK
INELVKRARLVKVHALLISHLRGEMPSMFGKGKKQKALLDGMLEVFKTVMRQHQLPPGDF
PDLERFKARAAEYEFNK-FPKLNMSMIESMNSVLAADIPQLLELIAPVDDG---------
-AGPS----------------------SPPPNPFGASD---------------------S
DWAIG-----PEEKQKWDSYFVKMGP--VAG--KLSGASAKPAMVASKLDTTTLRDIWTL
ADIDRDGHLDADEFAVCMHLLQQKKNAPGSPLP-TALPA--NLVPPSKR-----------
-----------------------------------
>Pessonel
--------------------------IYKKKIEPVEKQYDFAQFHSSLMENGDFDAKPTV
LFLGQYSTGKTTFIEYLLERSFPGXHIGPEPTTDRFCAIQHGTEERVIPGNALAVQA-DL
PYRGLQRFGTSFLNRFQGSTLPSPLLENFTFIDTPGVLS------GEKQRINRGYDFTEV
IKWFAARADMILLLFDAHKLDISDEFKDAIQGLKGNEEKVRIVLNKADRVNGQQLMRVYG
ALMWSLGKVFATPEVSRVYIGSFWS-QPYDCKDNEVLFDAERQDLFDDLLSLPRGSAVRK
INELVKRARLVRVHALIIGHLKAAMPSMFGKESKQKELIKNLAQEFQKIQRKYNIPVGDF
PDLNKFRENLRVSDFTK-FAKLNEPLIKAMDDVLSTDIPKLMKMFPEDTVG---------
--------------------------------PSPAQQX-------------------VD
GWLIT-----PNRQERYRKQFEALEKN-EAG--EATGNSVKGVLVATSLPRETLGKIWEH
ADFEKXGALDIDEFMVAMYLADEAANG--HPVP-DQLPD--MLIPPA-------------
-----------------------------------
>TricAmI7
----------------YDEVIRGIQQIYDQKIKPVELKYKFSDFXSPTLRHSDIHAKPMV
LLLGQYSVGKTSFIEYLLERQFPGMRIGPEPTTDRFVAVMKGEEDRVIPGNALAVDA-EK
PFHALNKYGGNFLSRFEAAECTAPILDHVTFIDTPGVLS------GEKQRIGRKYDFEGV
VSWFAERADIILLLFDAHKLDISDEFRRTIEILKGHDEKIRVVLNKADAVSSQQLMRVYG
AMMWSLGKVVQTPEVMRVYIGSYWH-QEYQNKAFAELFKAEQTDLIKDLKALPHNSSIRK
INEIVKRARQVKVHAFIVGHLKKQMP-VFGKEKKQRQLIQSLEQQFIDIKRXNKLPPGDF
PPLQKMQKLLQDYKFDK-FATFDPKLVAQIDKVLSQELPQLMKAVSPPEEE---------
-----------------------------ELNPFASXRE-------------------ED
EWEIT-----PQLLHKYQKTFMKYA---TDG--KMSGSVARVPLMNTGVPKNLLRQVWNL
SDIDRDGSLDLDEFAVAMFLCQKVKKG--KPLP-AVLPS--RLIPPSKK-----------
-----------------------------------
>Endozona
---------------LYPSVIKGLKDLYRTKIKPVEEKFKFEDFHSPMLKDSDFDAKPMV
LLVGQYSTGKTSFIEYLLQKPFLGQRIGPEPTTDRFVAIMEGPSDKVIPGEALSVAS-DR
PFHALNKFGSSFLSKFEASESTAEILHHITFIDTPGVLS------GEKQRIGRSYDFISV
CEWFADRADLILLLFDAHKLDISDEFKNVIESLKGQDDKIRVVLNKADMISQQQLMRVYG
ALMWSLGKVVKTPEVMRVYIGSFWD-KPYKNPESKLLFEAEQKDLLKDLESLPRNSTVRK
LNSFVKRARLVRVHALILSTLRSKMPVMFSQESTKADLIKNLVETYKEVRRTYHLPTGDF
PSIEKMQVILKDQDFYS-FPKLDMKLIQGIDDALNNVIPALMAKVAPPES----------
-NLGP----------------------DKDANPFQEEV---------------------R
DWDVS-----AAERLIAVDVFETLRPEEINGKKKVSGAQCKDSLMESGLDKVILRRIWEL
SDIDKDGMLDLEEFALCLHLIMLAKKDV-KKLP-EKLTDVPTLIPPSKK-----------
-----------------------------------
>Luaphula
-------------------VVAGMKKLYKEKLRPAEEMYKFDEFHSPFLRDVDFDAKPMV
LLLGQYSTGKTSFIEYILERKFPGQRIGPEPTTDRFIAVMHGEEERIIPGNAVAVDA-DK
PFHALNTFGTGFLSKFEASECNAPILEHITFVDTPGVLS------GEKQRIGRNYDFVQV
CEWFAERADLILLLFDAHKLDISDEFKRAIEILKGQDDKIRVVLNKADMISPQQLMRVYG
ALMWSLGKVVKTPEVMRVYIGSFWN-KPYQNDENKALFLAEQNDLLRDLRTLPRNSAVRK
INELVKRCRSAKVHALLLSHFKKKMPAIFYKQSAQEAIIKNLLNEFKEVKRQYRLPPGDF
PDIKKFGEQLKDHDFDS-FAKLNESLIKKIDDMLSVDIPRLMQQIAPPQQL---------
---------------------------EVDNNPFAEPG--------------------PD
DWQIL-----GYEKEQYDATFLTLNP--VNG--KVTGAACKQIFLDSGVSAGLLRRIWDL
ADMDKDGRLDCFEFAIAMHLTNQAKET--GTVP-DSLPE--GLIPPS-------------
-----------------------------------
>Protarac
-------------PELYPQVVAGMKKMYKDKLRPLEEMYKFDEFHSPLLRDCDFDAKPMV
LLLGQYSTGKTTFIEHILERNFPGQRVGPEPTTDRFIAVMHGEDDRILPGNAVAVDA-DK
PFHALNKFGTGFLSKFEASECNASILEHVTFVDTPGVLS------GEKQRIGRSYDFVEV
CEWFAERADLILLLFDAHKLDISDEFKRTIEILKGQDDKIRVVLNKADMVSPQQLMRVYG
ALMWALGKVVKTPEVMRVYIGSFWN-KPYQNDDNRKLFDAERADLMRDLRQLPRNSAVRK
INELVKRSRSAKVHALLLSHFKKKMPAMWGGKSKQEELIKNLLNEFKEVKRQNRLPPGDF
PDIKKFEQQLKDYDFYT-FAKANPAMFAKIDELLSVDIPRLMQQISPLQQL---------
---------------------------EVTSNPFAEPG--------------------PD
DWMII-----PEDKEEFDALFLTLNP--ING--KVTGASCKQIFLDSGVGSALLRKIWDL
SDMDKDGKLDCYEFAIAMYLTRQAKQS--GQVP-ELLPV--GLVPPQKR-----------
-----------------------------------
>PhysTSA
-------------DQLYTSVIDGLKHLYRQKMKPLEELYKFGDFHSPVLTDADIEAKPMV
LLLGQYSTGKTTFIRYLLERDFPGQNIGPEPTTDRFNAVMWSSEERVIPGNTVAVQE-DK
PFRGLSKFGTGFLSKFQCSTLPAPLLEKISFIDTPGVLS------GEKQRIGRSYDFPQI
CEWFAERSDLILLLFDAHKLDISDEFRSAIESLRGHDDKIRIVLNKADKINGQQLLRVYG
ALMWSLGRVMRNPEVMRVYLGSFWD-QPLQNEDTKKLLEAEMKDLMTDLQSLPRNSAMRR
LNDLVKRARLAKVHAHIIGHLRNEMPLLIGKDSKQAELIANLPTEFKKVHKNGMLPAGDF
PDIEKFREHLKLYDFAK-FAKLNQKMLDTLDEVLLVDFPKLMQAFPMDAR----------
-SKPT----------------------ALEMNPFAAEED-------------------PN
FWQQFDSVDVPRHTQHFREVCMATGT--GDN--KISGQAAKPVLQQTGLPTEILSKIWKL
SDIDKDGRLDLEEFMMAMHLSEQVREKG-IILP-DTLPA--SLVPPNKK-----------
-----------------------------------
>Protpyro
------------EPNLYPHVVSGLKRLYREKILPIESKYKFDEFHSPFLRDTDFEAKPMV
LLIGQYSTGKTSFIEFMLDQPFPGSRIGPEPTTDRFVAVMSGNAERVVPGNAVAVDA-DK
PFHALNRYGAAFLSKFEAAESTAPLLQYISFIDTPGVLS------GEKQRIGRSYDFVSI
VEWFAERADLILLLFDAHKLDISDEFKRAIEALKGNDDKIRVVLNKADMVSPQQLMRVYG
AMMWSLGKVVKTPEVMRVYIGSFWN-EQYNITENAKLFNAEQADLLKDLMSLPTNSAVRK
VNEFVKRVRLVKVHAHLMGHLKKQMPTLWGGKQKKEELIKEMLTIYREVKRAQRLPPGDF
PDLERFKESLKDHDFDS-FAKLDEKLISRIDEVLGVDIPRLMAMIQPPKPS---------
-AEPAP-------SAGPPNPF------GGDDNPFGDEGE-------------------DE
DYIIR-----ERERAGYERQFLTLGP--QAG--KLNGTQVKTALMETGVATQVLRKVWAL
SDIDKDGKLDLDEFSIA-------------------------------------------
-----------------------------------
>PellCATA
--------------------------LYKEQILPAETKYKFEDFHSPSLRDSDFDAKPMV
LLLGQYSTGKTSFIQYLLERKFPGERIGPEPTTDRFVAVMHGASDRVIPGNALAVSA-DK
PFHALNKFGTSFLSKFEASECGAPILQHVTFVDTPGILS------GEKQRTDRNYDFISV
CEWFAGRADLILLLFDAHKLDISDEFKNAIESLKGHDDKIRVVLNKADMITTQQLMRVYG
ALMWSLGKVVKSPEVMRVYLGSFWD-KPLQIPDNKELFEMEQRDLISDLKSLPQNSAVRK
LNELVKRARLVRVHMCIIATLRKKMPAFWGGDGTQKDLIKNLLETYKEVKRTYHLPPGDF
PSIDKMQYALRTQDFYK-FPKFDPRLFKAVEHALTQGIPALMQQISGEVE----------
---------------------------SVELNPFIEEG---------------------N
AGTIV-----LVEKQQYEVAFNELNPDVINGKRKISGLKAKPTLLASKLEKAALRKIWDL
ADIDKDGHLDLDEFILIMHFIKMAKQDV-NSLP-DKVPE--SLIPRSKR-----------
-----------------------------------
>GoceYONA
---------------LFPSVLKGLKELYATKIRPIEEKYKYEEYFSPPLRDSDFDAKPMV
LLMGQYSTGKTSFIEYIIQKEFPGERVGPEPTTDRFVAVMYGPTDRTIPGNAVSVAA-DK
PFYALNKFGSGFLSKFEAAECDAPILQNLTFVDTPGVLS------GEKQRIGRSYDFISV
CEWFAERADLILLLFDAHKLDISDEFKGVIESLKGHDDKIRVVLNKADMISQQQLMRVYG
ALMWSLGKVVKTPEVMRVYLGSFWD-QPYKNENNKHLFEIEQKDLIKDLESLPRNAAVRK
INDLVKRARLVRVHALIIGTLKAKMPSLFGKESAKTDLIAKLLDIYKEIKRTHHLPVGDF
PPVEKMQGLLKDQDFAH-FPKIDLKMLQCIEDVLTKDLPALMVKIAPPDSK---------
ENVSR----------------------DDDLNPFIEES---------------------G
DYNIV-----FAEKERSKESFFNLSPEEVNGKVKLSGVKLKSTLMESGVDKLLLRKIWDL
SDIDKDGHLDLEEYILIIHLIDLAKRAP-KKIP-EKLPE--GLIPANKKAY---------
-----------------------------------
>Thecquad
L---SSKSTPEENLSVITSLIDGLKKIYSTKVKPAEVAYKFNDFHFPSLTDSDFEAKPLV
LFLGQYSTGKTSFVRYLLERDFPGQHIGPEPTTDRFTAIMHGKEDRIIPGNTLSVQA-DM
PFKGLNKFGSSFLNKFCGVQMNHPILQDMTFIDTPGVLS------GEKQSIGRSYDFCGV
VEWFAQRADLILLLFDAHKLDISDEFKRTINTLRGQDDKVRVILNKADTVNGQQLMRVYG
ALMWSLGKVIQTPEVMRVYLGSFWD-RPLVNREYGPLLLAEQCDLFRDLRSLPRGCAWRK
INEFVKRTRLVKVHCYIIGHLKYEMPMLFGKDSKKLELIQGLDREFKKLQQQYHLPPG--
------------------------------------------------------------
------------------------------------------------------------
------------------------------------------------------------
------------------------------------------------------------
-----------------------------------
>ParvMONO
--------------------VEGLKKVYKSHIKPGEEKYKFSEFTSSTMRPADFEAKPMV
LLMGQYSVGKTSFIQYLLEREFPGSRIG--------------------------------
------------------------------------------------------------
------------------------------------------------------------
------------------------------------------------------------
------------------------------------------------------------
------------------------------------------------------------
------------------------------------------------------------
------------------------------------------------------------
------------------------------------------------------------
-----------------------------------
