# Supplementary material for: Expansion of the molecular and morphological diversity of Acanthamoebidae (Centramoebida, Amoebozoa) and identification of a novel life cycle type within the group
Source: Biol Direct. 2016 Dec 28;11:69. doi: 10.1186/s13062-016-0171-0 (PMC5192571; doi:10.1186/s13062-016-0171-0)
Supplement: Additional file 3: — Bordor.325.Cent40.tgz. Phylogenomic alignment files and single gene trees for each gene included in the phylogeomic supermatrix. (TGZ 8396 kb) [file 13062_2016_171_MOESM3_ESM.tgz › Bordor.325.Cent40/unmasked-alignments/PELO.faa]

>AcanGEN
MRLLHRDI-DRDGVGTITLLPEELEDMWHAYNLIAVGDHVRATTLRKVQQSSSTG-SVKN
ERVRLTLTIAVENIDFEAEA----------------GVLRLKGTNVSESQHVKMGAYHTI
DLEMNRKFTLQKTE-WDAIALERVETATNPARTADVAAVIMAEGLAQVCLITSSMTIVRQ
RVESTIPRKRKGSAS-LHDKALNKFYENVMQGILRHVNFE--IIKCVIIASPGFVREQFF
EYMNAEAIRRDI---KLLIEH-KSKFVLVHSSSGHKHSLKEVLSDPNVAPRLAETKAAGE
VKALDEFFEMMRNDSDRAFYGYNDIVIADSRMAVQSLLLTDELFRASNI-----------
----------ATRKKYVQLVESVREHGGDVKICSALHVSGEQLKQLGGVAAVLRFPLPDV
GGDEESEEEEE-------------------------------------------------
-------
>Coprcine
MKLVNRWF-DKNGAGHVTLRPEDNEDMWHLYNLISEGDAVRATALRRVQNVSSTG-STES
HRVRTTLTIQVSRVEFSPASSGQDGSENSAGGSVPNASLHISGPVISENQYVRMGAFHTL
DIEPNRDVRIEKSEGWDSVARARVEEAIVPGRGAEVAAVVCGEGTAAFCLLSQHMTVVTH
RIAVSIPRKAATSGTSQHEKGLGKFYSTLYDSFIRHVPYANPDLKAIIIASPGWVRDAVA
DHLNAEASKRGD---KPLQRALKEKLVKVHVTSPHVHSLVEVLKNPTVAAQLKEAKFSRE
GITLDKFHKMLGTDEMRAWYGPDHVCLAADRGAIGTLLISDNLFRSSDP-----------
----------ATRKKYVEVVEAVQAKGGEVVIFSSMHESGQQLNQLTGIAAILTFPLDIE
VV----------------------------------------------------------
-------
>Coprprot
MKCTKRQI-NDDGSGVVTLIPQEQEDLWHVVNLITLGDHLKSSTWRRIQREGVTGTKDNT
ERKKITLTLSVEQVDFTPED----------------GQLRISGRNCEESKWVKNGAYHTI
VLELNKSFTLTKSL-WDEIALQRLDEACNLQNRAEVAALLITEGLANICLLTESMTITVA
QLSVAIPRKRVQSAK-HHDAAMEKFFDGIHEAIQRTIRFD--IVKCFIIAGPGFVKDQFY
KYLMKVAVQKEAAEGRKILEN-RSKILMCNASNAHKGALKEILSDKVILEKMQDTKAAKE
VAVLQTFFEMLQSEPDRATYGHKPVQKACEQLAIETLMISDSLFRSQDR-----------
----------KTRDTYVQLIQKARDSGAVVLVFSSLHISGAQLDDLTGIAAILRFPMPNL
EDSDNDESDYESSGEE--------------------------------------------
-------
>DictDisc
MKLIKKYI-EKDLSGYVKLQLEEEEDLWHCYNLISVGDLLTSSTVRKIQKETATG-SVTS
ERQKLKITIQVTKIDHDNES----------------SLLRVSGATCVENRFVKLGSFHTI
DLEMNREFQLQKQE-WDMISLELVKNATDIGQRADVAALIMNEGLANLCLITSAMTVVKS
RIEVPVPRKGRSTSD-NHQKGLENFFNTILQSMTRNINFD--VVKCFIIASPAFVKDKFF
QYMMDQSSKNDLY--KVFRQN-KSKFILTHSSSGHRYSLKEVLSDQAIVQQFSNTKAASE
VKILNDFYDMLKKDPNRAFYGYEHVKKANERLAIETLLVTDELFRGKDV-----------
----------KTRKKYVDLVQSVKDNKGDVKLFSGLHVTGEQLSKLSGVAAILRYPLELE
DEEEEYHPDESENGDDDDNNNNNNDDDDYSGYKNRSTRTSRDNDDSDDNDNKGNFEDEDY
ESFSSNR
>Filanola
--------------------PEEPEDMWHAYNLISKGDQVRASSVRRVQSETATG-SASS
ERVRVTLTIQVENIVFDSQT----------------GMLSVSGRNVSENKFVKMGAYHTL
DLELNREFTIIKPE-WDSVALSIVQSATDPTQYADAAAVVMMEGLAHVCLITSTMTIVRQ
KIEVSVPKKRKGSVA-GHEKGLQRFFDLIIQAIQRHINFA--VVKCVILASPGFVKDQFF
EYMMQEAQRQDM---KPILES-KQKFLVIHSSSGHKHALKEVLGDPQVTAKLAETKASGE
VKALNDFYDMMKVEPDRAFYGLKHVEMAAERLAVQTLMITDELFRSADV-----------
----------KTRKRYVKLVETVKEGGGDVHIFSSAHVSGEQLAQISGVAATLRFPLPEL
DEVEEDPPEENNN-----------------------------------------------
-------
>FontBI
--LIKANL-NALSTGPISIQTSGIEDLWFLYNFIQPNDVIRSQGSYNVSSTRTSG-RTVV
VHHTIHISIQVTHIDFDPLA----------------QMLRIRGNTLDFSDSQDSISHFTH
EIDTNTSFSLSRDI-WKHEDVEHLKENQKTVHPSTVNVIAMHSGLAHVCSVSNNITVVYA
RIEQTIPKNARRPE--EVEKATQKFFTAVSNAIDRYMVVS--KSQRLVIAGPGYIAREFV
DFLGKVPADKYT---KDIRAM-LPHIIVGHCSSGHKSAITEIFSDPNISRALAQEPLTKD
VVVLDEFFSSLNNNPMLTTYSFPQVQAAAYMSAVKVLLVTDTVVRGTNVSLEPGPPGSAY
DVNALAQAIQAHRDQYTELMNQVTLTGGRVHIFKSAHPAGERLDALTGCAAILHFPLEGL
------------------------------------------------------------
-------
>HomoSapi
MKLVRKNI-EKDNAGQVTLVPEEPEDMWHTYNLVQVGDSLRASTIRKVQTESSTG-SVGS
NRVRTTLTLCVEAIDFDSQA----------------CQLRVKGTNIQENEYVKMGAYHTI
ELEPNRQFTLAKKQ-WDSVVLERIEQACDPAWSADVAAVVMQEGLAHICLVTPSMTLTRA
KVEVNIPRKRKGNCS-QHDRALERFYEQVVQAIQRHIHFD--VVKCILVASPGFVREQFC
DYLFQQAVKTDN---KLLLEN-RSKFLQVHASSGHKYSLKEALCDPTVASRLSDTKAAGE
VKALDDFYKMLQHEPDRAFYGLKQVEKANEAMAIDTLLISDELFRHQDV-----------
----------ATRSRYVRLVDSVKENAGTVRIFSSLHVSGEQLSQLTGVAAILRFPVPEL
SDQEGDSSSEED------------------------------------------------
-------
>Monobrev
MKLLKNHINSHDGTGEVTLLPEQEEDMWEAYNLIQIGDAIRATTMRKVVREGQTG-SVTS
QKVTLTLCIQVLDVEFDTEA----------------CSLRVKGRNIEENKHVKRGQHHTI
DMELNRKFTLIKPE-WDSLAIERLRTMTDETQRADVAAIVLNTGQATVCLLGTNLTLVRQ
RIEVSIPKKRVMNES-QRQKAVDKLYHQIIEAIHRHIRFD--VVKLVIVASPGFHREEFL
AYTKSYLTRHDD---AVLRDN-MHKFLAVHTSTGDLGGLKEALASPAIANQMANTKAVSE
VAALDRFHKMLAEDENRAVYGWAHVAAACDALAIDTLLLSDTLLRSRDV-----------
----------GVRKQYVNLVETVKDQGGTVRIFSSMHVSGQQLDNITGVAAVLRFPMPNL
FQDDVEDQDDDDNEDF---------------FK---------------------------
-------
>PCBtrin
MKIVHQNI-NKDNTGDVVMIAEEVEDLWHAYNIIQKGDRLKATTFRKIQSKSSTG-SISS
ERMKMTLMIVAETIDYDVQG----------------GVIRVGGKNILENPYVQLGAYHTM
DLAVNFKFTLSKDE-WDTIALERLAEAADPGRRAE-------------------------
------------------------------------------------------------
------------------------------------------------------------
------------------------------------------------------------
------------------------------------------------------------
------------------------------------------------------------
-------
>Polypall
M------------SGLVKLHIEEEEDFWNIYNLVAVGDRLTSTTIRKVQKETATG-SVSS
ERQRITITISVEKIDYETTS----------------NLLRISGPVCEENRVVKMGAYHTI
DLEMNRDFTLFKDE-WDTVSLELVKNASDITQRADVAALIMNEGLANLCLITSSMTVVKG
RIDVPVPRKGRSSSD-NHQKGLENFFNLILQSIMRNINFE--VVKCFIIASPAFVKDKFY
QYMIEQSTKNEMY--KDIKLN-KSKFILAHSSSGHRYSLKEVLSEPTVQNQLTNTKAASE
IKVLNSFYDMLKKDPNRAFYGFDHVKKANDRLAIETLLVTDDFFRGKDV-----------
----------RTRRKYVDLVQSVKENNGEVKIFSGLHVTGEQLSKLSGVAAILRCPMELE
DEEEEYNEEEEE------------------------------------------------
-------
>Sterramo
MKLLNKLI-DKDGGGSFVLRPEQLEDMWHAYNLILVGDLISASTARRVVRSSNTG-SVAS
ERVRTTLTLRVEKIEFDPEA----------------GLLRVNGVNVRENKYVKMGAHHTI
DLSVDKKFTVTKDY-WDSIALERVEIACDPSKSAEMGAVVMSEGTAYVCLLTENMTITQA
KVDTNIPRKRKVSST-LHDKGVKRFFENVMQAILLHYNFD--VLKCVIIASPGFTKDQFF
TYMQQEATKRDL---KVLKDN-FSKFILAHSNSGHRYAIKELMQNPEVLEKMQDTKAAAE
VRAMEAFYEMMKQDPDRAFYGLSDITQANEKCAIDTLLIVDELFRSQSI-----------
----------SQRKMYVNIVESVRENGGTVLIFSALHVSGEQLKSLGGIAAILRFPLPDV
EHEMSSDSESD-------------------------------------------------
-------
>Thectrah
MKLVGKKF-DRTGSGYVVVIPNELDDLWHVYNLIAPGDVLEMSTVRKVVRSTATG-SSEA
ERKKIRLAIRVERVSYEAAD----------------SEIRVSGRNVSESKDVKLGGYHSH
TIVLNRKLKLSKDE-WDSMYHDRLKEACDVRSAAEVAAVVMQEGLAYVCLITSSMTVVRQ
KIEMAIPRKRKHSAA-QHDKALARFFAAIYVALKTHIDLD--RIKVCILASPGFVNASAL
DAIMAKATAAED---RAMLEF-RPKFLLAHSSSGHKHALKEVLADPGVVAQMSDTKAASE
VALLARFFDTLRVDEDSACYGLRHVRLAVAMGAVEVLLLTDNLFRADSL-----------
----------AERAQYVGLVEEVRESGGNAVILSTLHVSGEQLAQLTGIAAILRFPIPHL
GEHEDEPDPDAE------------------------------------------------
-------
>VannDIVA
------------GAGDIALLPSCSEDLWHTYNLLRPGDRLCAITFRRVQKESDSG--VAS
EKKKIRLTVEVLDLDYDPGD----------------ETIRVAGRNISENKFVKMGAHHTI
ELALHRKFTITKAY-WDSVALDRVEEACNPAATADVAAILMQEGLANICLVTPAMTLTKA
KIDITVPRKRKG-AS-GHDKAIVKFYERVMEAVLASFDFD--VLKVVLVASPGFVKDQFF
EYMMAEAVRRDI---KVLKEK-RNLFMLCHSAGGHKGCLRDVMGDPSVAERLQDTKAAGE
VQALNRFYEMLRDDPDRAFYGYKHVQVANENKAIDTLLVTDSLFRSKNL-----------
----------RERQQYVALVESVKENGGGVRIFSMLHVSGEQLAQVTGVAAILRYPLPDI
DELELFSDEEEE------------------------------------------------
-------
>Pessonel
--------------------PEEDEDLWHLYHLIALGDIVEATTVRKVTRESSTG-SVSS
EKVRLNLKIEIDNIDFDPKA----------------GTLRLKGINQTESQHIRMGASHTL
SLEAHRNVTLHKLN-WDAISLKRLKDAADPSTSADAAAIVLDEGVAHVCLLKPNMVITVA
SINVSVPRKRRGSTT-QHEKGMQKFFEQILNAIEMNLRFD--VVKAVLVASPGFIRETFL
TWLWAECIKRDN---KKLLEQ-KSKXVAIXCTSGHRHALNEILATEAAINLLADTKAAEE
TQTMVQFDELLRNDPGRAFYGFNHCVYANEKNAIETLMITDELFRAANV-----------
----------QQRKKYVNFMEECKQNGAKVLIYSSLHVTGEKLQQLTGIAAILRYPLDDP
DDSDSDSSEIE-------------------------------------------------
-------
>TricAmI7
------------GEGFVFMLPVENEDLWHVYNLINIGDRVRSVTVRKIIKESTTG-STSS
DRKKIALMIEVTAINFDGEG----------------GVIKVSGKNVQENKFVRMGQYHTL
EITVMKKFSIYKHE-WDSVSLDRLKTAADPTKSAQVAAVLLQEGLCNIVLITDQMSIVRA
HITAAIPRKRKGSSS-SHDKALVRFFDTXYENVIRHIDFA--VVKAIVIASPGYWKDQVY
DHXFAKAIRNEE---RSLIEN-KAKFMRAYASTGHKHALKEVLADKAVLSQLQDTKAASE
VLAMAEFLDTLKKEPNRAAYGPKHVRFAAENSAIKTLMVSDXLFRSMNV-----------
----------KTRXSYIDLVAQAKKNGVNVLIFSSAHVSGEQLAKFTGVAAILRFPLDIE
DELGSDSD----------------------------------------------------
-------
>Neopaest
---------EKDGSGSVALIAQDAEDLWHLYQLITVGDEVTMKTVRRVQKESAV--SVDS
EKKKITLTIRVVSVDFNPGA----------------EVMRVNGRNSRENQYVKMDAFHNF
SLEVNRKVTITKEY-WDDLALDRIEEACNPDRTADTAVVIMQEGLAHVCLITPNMTLCKN
TIEVNIPGKRKGRDT-GHSKALNKFYEQVYKAV-QNLDFK--VVKCIVLASPGFVRDNCY
KYMMEQAIRQDN---RALIEN-KGKFILVHSSSGHRHALKEVLSDPSVTVQMNDTKAAKE
VKALNELFAMLKDDPDRATYGPAHVERVAELDAIDSLLILDDLFRSCDV-----------
----------KTRKKYIELMDSVKKTNGQVFIFSAQHVSGAALKNFTGIAATLRFPVHDE
EFEEFEDE----------------------------------------------------
-------
>Paraatla
MKLVGKNITEKDGSGSITIIPLDPEDLWHVFQLLSVGDRLRMKTERRVQKESVTG-QFDN
ERKLITLTIQIKSVKFEPGS----------------QEIRVSGRNAEENKFVKLGGHHTH
TIIFNKKATIIKEV-WDQVSLERLDEACNPVRSADTGIVIMEEGLAHICLLTQNLTIVRG
TVDLTIPGKRKGRET-GHAKAYNKFFEAVLQGVLRHFDFK--IVKCIILASPGFVKDKFF
DYLKAEATRREL---RELSDN-IGKFILCHASSGHKHSIKEVLANPQVVSQLADTKVAAE
VKTLKEFFKTLSEDEHRATYGKRQVFRAAEAKAIQHLLLVDDIFRKCDV-----------
----------KERKQFIELMDSVKESGGEVRVFSAQHVSGESLSKFSGIAAILHFPFPDE
REEDIESEEN--------------------------------------------------
-------
>VexiDIVA
MKVLFRSI-DKDGAGEIGLIPQESEDLWHVYQLVAKGDCVRATTLRRVQKESSTG-SVDS
QRKKMTLTIQVTNIEYNPGA----------------EMIRLSGINVSECKYVKMGAHHTF
DLECNRKFTLQKPE-WDVVALEVVEEASNPHKSAEVAAVIMQEGLANVCLIKSAMTLLVQ
KIEKTIPGKRKSSAS-GHDRAIMKFYQSVMDSIVRHLDLE--KLKCVIIASPGFVKDAFF
KFLMEEAVRKDI---RPLIEN-KTKFLLAHSSTGHKHGLNEVLEDKEILVKLADTKAAKE
VQALEEFFKHLMDDTERACYGPTHVVKANEQLAIQTLMITDELFRSGDL-----------
----------ATRKKYVQLVESVKENGGNALIFSSQHVSGEKLQKHTGIAAILRFPLPEL
DDLTSDSDNSDDDDD---------------------------------------------
-------
>Cochminu
------------------------------------------------------------
------------------------------------------------------------
--------------------FDVIKEASDPSASAEIAALVMESGIANLCLVTSKMTIPLL
KIETTIPKQRVGSSN-ASKS----------------------------------------
------------------------------------------------------------
------------------------------------------------------------
------------------------------------------------------------
------------------------------------------------------------
-------
>Vannrobu
---------------------ENTEDLWHTYNLIRQGDQVTAGTWRRVQKESTTG-SVDS
ERKKITLTIEVITVEYDPGA----------------GSIRVGGTNIKENPYVKMGSYHTI
ELAAQRKFSLAKHE-WDCMAIERLETACDPSKTADLAAVLMQEGLANLCLVTPTTTLVLS
KIQVTIPRKRKG-AS-GHDKGITKFYDAVLDAITRTFNFE--IVKCILIASPGFLKDEFH
SYMVQEATRRDI---KIILDN-RAKFMKCSSHSGHKRALREILTNPEITKKLENVKAAGE
VNTLNRFYTILREDSGRAVYSYKHTVLANEMQAIETLLISEDLFRSFDI-----------
----------AERKKYVKLVEEVRENGGDVQVFSSLHVSGEQLNQLTGVAAILRFPLPEI
DDLEESDEEFDD------------------------------------------------
-------
>Luaphula
MRLINKNL-EKDGSGHVGLIPEEQEDMWHAYNLIFVGDHITATTVRRVNRNTAV--SSSS
ERLRLTLTIHVEKIVFEADS----------------GLLRVSGPNRSENPHVKMGAYHSI
DLEMNRKFTLTKAY-WDSITLQRITDACDPTKSADLAAVVMSEGLAYICLITKSMTLVRG
KIELTIPRKRKGSSA-LHDKALDRFFDMIMQGILRHVDFN--VVKCIIIASPGFTKDQFF
EYMNNVALSKDI---KSIKDN-KGKFILAHSSSGEKHALNEVLADPSLVDRLSETKAAGE
VDALNRFYAMLRTEPDRAFYGLADVMQAQEKLAIQDLLLTDELFRSADI-----------
----------AKRRKYIELTESVKSSGGNALIFSTLHVSGEQLKQLGGIAAILRFPLPEI
DEERASESDTESD-----------------------------------------------
-------
>Protarac
MRLLFRRL-EKDDSGSIGLIAEEIEDMWHAYNLIFTGDLITATTIRRVNRNTAT--ATSS
ERLRLTLTIQVEKIVFEAES----------------GVLRLSGPNRAENPHVKMGAYHTL
DLEMNRKFTIIKSY-WDSITLQRVQDACDPTKHAELAAIMMSEGLAYICLITKSMTLTRG
KIEMTIPRKRKGSSA-LHDKGLHRFFDTVLQGILRHIDFN--VVKCIIIASPGFTKDQFF
EYMNNEAVRKDI---KNIKDN-KAKFMLAHSSSGEKHALNEILADPSVVDRLADTKAAGE
VEALNRFYTTLRVEPDRAFYGLADVILAQEKLAISDLLLTDELFRSSDI-----------
----------AKRRKYIELTESVRASGGNALIFSTLHVSGEQLRQLGGIAAILRFPLPEI
DEDRASESDEESE-----------------------------------------------
-------
>PhysTSA
MKLIKKSI-DQYNAGFVVLRAQEAEDLWHVYHLLTQGDLLSSKTFRRITKETAGGQNNES
ERVKIHVTIQVAKVDFDPGS----------------ETMRVSGPCVVENQHIKLGAFHTL
DLQLNKNFTITKQL-WDSIALDRVDEATNPERHADAAAVVMNEGVASVCLISGGMTHLRA
KIEGSIPRKHKAAVN-SHEKAVNRFYENVMNAMVRHIPFE--TVKAVIIASPGFIKDQFM
EYLLAEALRKDV---RVVLEN-KLKFMLVHTSSGHLHALKEVLASEAVASKLADTKAAG-
------------------------------------------------------------
------------------------------------------------------------
------------------------------------------------------------
-------
>Protpyro
------------------------------------------------------------
------------------------------------------------------------
--EMNRKFTLQKAE-WDAIALERLEMATNPARTADVAAVIMAEGLAQVCLITSSMTIVRQ
RVESTIPRKRKGSAS-LHEKALNKFYENVMQGILRHINFD--IVKCVIIASPGFVREQFF
EFLNAEAIRRDI---RLLIDH-KSKFVLVHSSSGHKHSLREVLADPNVAPRLAETKAAGE
VKALDEFFEMMRSDSDRAFYGFNDIVVADSRLAVQQLLLTDELFRANSV-----------
----------AIRKKYVDLVASVREHGGEVRICSALHVSGEQLKQLGGVAAILRFPLP--
------------------------------------------------------------
-------
>PellCATA
------------------------------------------------------------
---------------------------------------------------------HSI
DLEVNFKFTLTKSQ-WDLFALERLSQISDVTKTADVAALIIKEGFCNICFIKSSMVVVKQ
KIEVNIPKKRKGGSSLKHDKQLQKFYDRIYVAIDQIIDFN--IVKCVLLCSPGFYKDQLY
DFLFKEAQRRDN---TKLMTN-KDK-----------------------------------
------------------------------------------------------------
------------------------------------------------------------
------------------------------------------------------------
-------
>ClydYONA
----------------------------------------------------STG-TTDS
ERKRITLTILVHGIDFNPGA----------------ECMRVSGRNAEENKYVKTGAHHTI
DLMLNKKFTIHKDQ-WDSVDLEVIKNACDPTQQAEVAAVIMSEGMAHICLITGAMTILVG
KVECSIPRKRPGSAS-RHDKGLEKFYELVLQGIIRHIRFD--LVKCVLVGSPGFVKDQFY
EWMNAQAVKRDL---RVLIEN-KSKFLLVHSSSGHKGALKEILADPAIASRLENTKAAGE
VRLLNSFFQMLQNDPDRAFYGYDHCARAAAAAAIEHLLITDELFRAADV-----------
----------PTRRRYIALIESVRESGGSATIFSTLHVTGEQLAQHTGVAAILRFPMPEI
DEEDEEEEDSDEE-----------------------------------------------
-------
>Thecquad
MQLKKKVI-EKEGNGFVTLYPEHDEDFWHIYNLLTEGDLVTATTVRRVQKVTPTG-HSDS
ERIRLNLTVEIIGIHFEPES----------------GTLRLTGRNTSENPYVKMGAHHTL
DIERNRNITIHKSM-WDTISLERVEVATDPALSADVAAVLMMEGLSQIFLITPTMTLSRG
RIETSIPRKRKGGVS-GHEKALEKSFENTMHALIRHLNFE--VLTCVIIASPGFIKDQFI
QYMNIEMQRQNL---RALIEN-KSKFVLCHSSSAHKHALKEILADPSVMSRIVDTKAAGE
VRALNEFKDTFKVEPNRAVYGLRHILYAQERQAIHTLLLIDELFRASTI-----------
----------QKRKEYVALVEAVRANAGVVKIFSSLHVSGEQLKQFSGVAAILRFPLQEL
EDMDMEEEEEE-------------------------------------------------
-------
>Vermanta
MKLLGKDIHPRDKSGTINFRPEEHEDLWHIYNLIRVHDSITATTVRRITTESSTG-SSAS
QRIKTILTIEVDKIEYNPGA----------------ETLRINGRNIKENKLVKMGAFHTI
DLELNRSFKLGKSY-WDTISLERVEEACDPSKSAEIGAVIMAEGLANVCLVTDSMTILRS
KVETTIPRKRRGSVS-AHDKSMKRFFENVLQAILRHFDFS--VLKGIIVASPGFVKDQFF
DYMCAEAVRRDI---KVVTEN-KSKFLLCHTSTGHKYSLKEVFDDPNVLKKLSNTKAAGE
VRALALFYEMLNNDPDRAVYGYGHTAYANEQMAIQTLMVADSLFRSDAL-----------
----------STREKYVKLIEAVRTNGGEVKIFSTLHVSGEQLSQLSGVAAILRFPIPDI
DD----------------------------------------------------------
-------
>ParvMONO
MRILKKSI-DKDGRGDVVLIPEDAEDVFSIYNLLGVGDEVSCKTFRKVTKESTTG-SVRS
DRIKVFMVLTVEKIEFEAAN----------------KALRVGGRVSNEINNVKRGSYHTL
EIQPPRKFALHKER-WDSVALAQLQEACNPTKSADLAAVVMDMGLASVCLVGRSMTICVQ
KIELTIPKTRPGSN--KREKSVQKFFNYILQALLQHIDFD--VIKAVVIASPGFVKDQFF
KWLMEEAQRRDL---KSFLEH-RSSFLLTRSSSGFKHSLKEVLSDPAVLERLKDVKASTD
AAMLNHFNSIFNTDPDRALYSWDHVKYAADASAISHLLITDELVRVFDV-----------
----------AERRKYVDLIDSVKENGGEVAIFSTLHPSGEQLKLMTGIACITRFPVN-V
DHLHPDSSSSS-------------------------------------------------
-------
