# Supplementary material for: Expansion of the molecular and morphological diversity of Acanthamoebidae (Centramoebida, Amoebozoa) and identification of a novel life cycle type within the group
Source: Biol Direct. 2016 Dec 28;11:69. doi: 10.1186/s13062-016-0171-0 (PMC5192571; doi:10.1186/s13062-016-0171-0)
Supplement: Additional file 3: — Bordor.325.Cent40.tgz. Phylogenomic alignment files and single gene trees for each gene included in the phylogeomic supermatrix. (TGZ 8396 kb) [file 13062_2016_171_MOESM3_ESM.tgz › Bordor.325.Cent40/unmasked-alignments/DIMT1L.faa]

>AcanGEN
-------------GKVKKERAGKEARQQAAPMHEFQMNKSFGQHLLKNPQIIEGIVTKAK
LKSTDVVLEIGPGTGNLTMKMLPLVKKVIAVELDPRMVAELQKRVQ--GTAHGHKLELIL
CDFMKV-NLPYFDVCVANVPYQISSPLVFKLLSHRPV--PRCAVLMFQREFAMRLVAPPG
DPLYCRLS--------------ISKHNFRPPPKVESSVVRIKPK--NPPPPINFEEWDGL
VRLCFTRKNKSLSAIFRAKSVIDLLQSNYSTYCALNNVK---------------------
----LPEGF---------------------------------------------------
----------DLKTKVIEILEQNDFLEKRSSKLDIDDFLRLLSCFNQEGIHF-
>Coprcine
-------------------------------TNPLFNTQRFGQHILKNTQTAQKIVDAAN
LKPTDKVLEVGPGTGNLTVKILEKAKHVTAVEMDPRMAAEVLKRVQ--GTPEQRKLEVII
GDFVKA-EIPYFEVCISNTPYQISSPLVFRLLSHRPL--FRVAILMFQREFALRLVARPG
TSLWSRLSANVQLYAKVDNIMHVNRNDFRPPPQVESSVIRLVPL--DPPPPVKFEEFDGL
NRIIFSRPNKTVRGNFQAKGVMKMLEQNRNTWLSMQSMA---------------------
----VDNEN---------------------------------------------------
---------TSINELLDKILEEGGWTESRAAKMDIDEILKLLAAFHEVGIHFS
>Coprprot
--------------------------------HGFTMLKKHGQHLLKNPMIIQKIIDKAE
IKPTDTVLEIGPGTGNLTLRLLEAAKKVIVVEVDPRMVAELQKRVS--SSPYKDKLHVLV
GDVIKV-ELPYFDLAVANIPYAISSPLTFKLLAHRPI--FRTAVLMYQREFALRMVAQPG
EELYCRLSVNCQLLSKTKHVIKVGKENFKPPPKVESSVVKIQPY--SPPPPVSFLEWDGL
MRICFTRKNKTLGAVFKKKPILEMLGKNYQTFCSLNNIP---------------------
----VDNSI---------------------------------------------------
----------SIKDRINKVLEDGNASELRSGKMDIDDFLKLLVAFNKANIHFA
>DictDisc
MVKP-----VKI---GVDAKVEKTKSATAARHHEFQMNKSYGQHLLKNPLIIDAIVDKSQ
LKSTDTVLEIGPGTGNLTMKLLENCKKVIAIEVDPRMAAELQKRVA--ASPYAQHLQIIL
GDFLKV-DLPYFDVCVANVPYQISSPLTFKLLAHRPI--FRTAVLMFQKEFALRLGAKPG
DSLYCRLSVNTQLLSKVTHLMKVGKNNFLPPPKVESAVVRIEPF--NPPPPINFVEWDGL
VKLCFSRKNKTLSGIFRVSSVIETLNQNYKTYCALEGKM---------------------
----NTDGSD--------------------------------------------------
---------EQMKELIIKTLTDNDFLDSRSSKLDINDFLKLLNKFHETGIHFK
>Entahist
-------------------------MAEPVGTNIFQFHKSEGQHILKNPMIAQQIVDAAE
LRRTDVVLEIGPGTGNLTMKMLPFCKKLIAIEIDPRMAAELKKRVS--VTDYVKKLEIIQ
GDFLKV-ELPYFDVCVSNTPYSISSPLVFKLLNHRPQ--FRSAVLMFQREFAMRLVAKPG
DPLYCRLSVNTQLLADVFHVMKVGRNNFKPPPKVESSVVRMIPV--KPAPPLNLVEFDGF
LRICFLRKHKTLSSLFRISSVLEVMEKNLRIIAKIRNIP---------------------
----IDENL---------------------------------------------------
----------DVKADVLQILEESGRAKSRAAQLTLDDFLELIYAFMKKNYHFC
>Filanola
------------------------------RFRGFEMNKSFGQHILKNPLIIQGIIDKAE
IKSTDTVLEIGPGTGNLTVRLLEKAKKVIAVEVDPRMIAELQKRVM--GTEYASKLQIIC
GDAIKT-EFPYFDVCVANIPYQISSPLTFKLLGQRPL--FRCAVLLVQREFALRLIAKPG
ESLYCRLSINTQLLSKATHLMKVGKNNFKPPPKVESSVVRISPY--SPPPPINFTEWDGL
LRLCFSRKNKTLGGIFKQDTVIKLLEDNYKTFCALNPIE---------------------
----DSKKI---------------------------------------------------
---------TDMKEKVVEILQKNDYEEKRSRQM--------------------
>FontBI
-----------------VVSAAASGQDNTPRSLGPKLNKDFGQHLLKNPLVVNGIIAKAD
VRATDHVLEIGPGTGNMTVKLLEAAKKVTVVEVDPRMAAELRKRLQ--GHPHEHKLHIIL
GDAMKV-ELPAFDVCVANLPYQISSGITFKLLLHRPQ--FRVALLMYQREFALRLVAKPG
DELYCRLSVNTQLLSKTTHAMKVGRNNFRPPPKVESSVVRIEPI--CPPPPINFTEWDGL
LRIAFARKNKLISSNFKVDSVLAMLEANYRAFASVSGKS---------------------
----VDGLDK--------------------------------------------------
---------EKIKDLVTDIIDKAGLSDARAGKMDLDDYMKLLVAFNEAGIHF-
>HomoSapi
MPKV-------KSGAIGRRRGRQEQRRELKSAGGLMFNTGIGQHILKNPLIINSIIDKAA
LRPTDVVLEVGPGTGNMTVKLLEKAKKVVACELDPRLVAELHKRVQ--GTPVASKLQVLV
GDVLKT-DLPFFDTCVANLPYQISSPFVFKLLLHRPF--FRCAILMFQREFALRLVAKPG
DKLYCRLSINTQLLARVDHLMKVGKNNFRPPPKVESSVVRIEPK--NPPPPINFQEWDGL
VRITFVRKNKTLSAAFKSSAVQQLLEKNYRIHCSVHNII---------------------
----IPEDF---------------------------------------------------
----------SIADKIQQILTSTGFSDKRARSMDIDDFIRLLHGFNAEGIHFS
>Monobrev
MGKMKKSGRGRSTDEVLPASTPRAAAAASAVKSGIVFNKDFGQHILKNPLVVQGIIDKAA
IKSTDTVLEIGPGTGNLTVKLLEKGKKVVACEVDPRLAAELQKRVM--GTPLHRKLHLVM
GDVLKA-DLPFFDVCVANMPYQISSPFVFKILLHRPL--FRCAVLMFQREFAQRLVAKPG
DALYCRLSVNTQLLARVDHVMKVGRNNFRPPPKVESSVVRIEPR--NPPPPVDFEEWDGL
LRIAFIRKNKTLAACFHSKSVLKLLESNYRIFCAAAQPPRRAQGCSKGCSLVYSLGLPMH
KQQEVPDKF---------------------------------------------------
----------DIKDHIDAVLTTTGFGEKRAKQLDVDDFLSLLSAMNDADVHFR
>PCBtrin
MPKV-----SRKKGEKTRDAPYQNAQQGQRVGQGVELTKKYGQHLLKNPKILDAIVEKSA
IRSTDTVLEIGPGTGNLTVRLLEKAKKVICIEIDERLVAELQKRVA--ATPYAHKLQIIF
GDCVKV-DFPFFDVCVANVPYQVSSPLTFKLLAHRPV--FRCAVLMFQREFALRLVAKPG
EKLYCRLSINTQILSRCDHLIKVGRNNFRPPPKVESSVVRIEPR--NPPPPINFSEWDGL
MKICFNRRHKMIRAVFKSDSVLAMVESNYRTICALQNTE---------------------
-------PV---------------------------------------------------
---------ENVKEMLTEAIEKSGFAERRAADMDVDDFLKLLQALNEKGLHF-
>Polypall
MVKP-----VKIGVKDKGAEKGADDKQKVVRHHEFQMNKTFGQHLLKNPLIIDAIVDKSQ
LKSTDTVLEIGPGTGNLTMKLLESCKKVIAVEVDPRMAAELQKRVA--TTPYASHLEIIL
GDFLKV-DLPYFDVCVANVPYQISSPLTFKLLAHRPV--FRTAVLMFQKEFALRLAASPG
DSLYCRLSVNTQLLSKVTHLMKVGKNNFLPPPKVESAVVKIQPF--NPPPPINFIEWDGL
IKLCFSRKNKTLPAIFKVNSVIEMLNQNYKTYCALEGKM---------------------
----DTDGTE--------------------------------------------------
---------ESMKDKVIQVLEKNNFSDFRSAKMDINEFLRI------------
>Sexangul
--------------------------------HTFQFNRSRGQHILTNPLIVDSIIDKAG
IKVTDTILEIGPGSGNLTAKMISKAKAVIAVEIDERMVAELNKRFL--TSPHRRRLTIAA
GDALALPRXPRFDLCVANLPYQISSPFIFRLLRESVTNPFRAAIVLVQREFALRLVARPG
EPSYCRLSVNTQFLCRPKHLMKVGRNNFKPPPKVESSVVQIIPR--TPLPAVAFEEWDGL
VRICFQRKNRTLSSLFRQANVLRLLGRNRATLAGQQGSM---------------------
----DADDDE--------------EVQL--------------------------------
---------DEERTRVLAVLEAADALDSRARTMAINDFLSLLVKFXEAGYRF-
>Sterramo
--------------------ERTASRNKQYRHHEFEMNKSHGQHLLKNPQIIDRIVEKAK
LKSTDTVLEIGPGTGNMTVKMLRLVKKVIAIEVDPRMAVEVQKRVQ--GTEYGHKLQVIL
GDFTKV-ELPYFDVCVANVPYKISSPIVFKLLAHRPV--FRCAVLMFQREFAMRLVAKPG
DSLFCRLSLNTQLLSNVTHLMKVGRNNFRPPPKVESSVVRIRPK--NPPPPINFMEWDGM
VRLCFGRKNKTLSSIFKAKNVIQMLGDNYKTYCAINNEP---------------------
----VDEGM---------------------------------------------------
----------DMKEKISHLLETNGFSSQRSAKMDMDEFLRLLDCFNTAGIHF-
>Thectrah
-----------------------------QQTYGVQLNKTFGQHFLASNKIITEIINKSE
LKSTDVVLEIGPGAGALTFRMLEVVKKVIAVEIDPRHVAELRKRVQ--GTPYAKKLEIIV
GDVLRV-DLPYFDICVANIPYQISSPLVFKLLAVPNA--YRSAVLMFQREFAMRLVAAPG
DPLYCRLSANTQLLSTVEHLVKVPRSAFRPPPKVESSVIRITPR--NPRPAINFVEWDGL
TRLCFSRKNKSLGSIFRQKSVAKLLEENYRTWCALNNEP---------------------
----VDPEA---------------------------------------------------
---------GSMKERALAILTESEYEKQRARRLDIDDFIILLTKFNEAGIHF-
>VannDIVA
------------------------------------MNRNFGQNMLKNPLIINNIIDKAA
INSTDTVLEIGPGTGNLTVKLLEKAKRVVAVEVDPRMVAELQKRIQ--GTPLERKLELIV
GDVLKV-DLPYFDICVANIPYQISSPLTFKLLAHRPI--FRTALLLVQREFALRLIAKPG
DQLYCRLSANSQLLAKLTHVMKVGRNNFRPPPKVESSVVRITPH--NPPPPINFMEWDGL
LRLCFNRKNKTLGAIFKKGTVVKLLEENLKTYHSLNNIP---------------------
----LPDPF---------------------------------------------------
---------PDMKALLMSILEEANLMDARSTKLDM------------------
>Pessonel
----------------------------------------------KNPLIVDSIIDKAE
LKPTDVVLEIGPGTGNLTVRLLPKCKKVIAVELDPRMVAEVQKRVR--GTDMEKKLQVLI
GDVLHV-DLPYFDVCVANLPYKISSPLVAKLLRHRPI--FRTAVIMFQREFALRLTARPG
DPLYSRLSVNTQLLSTCQHLIKVGRNNFRPPPKVESSVVRITPL--KTPPDINFLEWDGL
LRLCFTRKNKTLRAIFKQDKVLKXIXSNYARLAELKALE---------------------
----TSSKIAS--TSDTMQTEEFVPPTL--------------------------------
---------EETKEIVMKVLEEVGFEKKRSNKMDTFDFIKLLAAFGKADIHFT
>Neopaest
--------------MIKGKQGKKEKEGGGGAIHEFAMNKSLGQNLLKNPQILDSIVDKAQ
LKSTDTVLEIGPGTGNLTVRMLERVKKVIVIEVDARMVAELQKRVQ--SKPYEKKLQIIV
GDVLKA-ELPYFDCCVANIPYNISSALVFKLLSHKPA--FRSAVIMFQREFALRLIAKPS
DDLYCRLSVNTQLLAKATHLLKIGKGNFRPPPKVDSSVVRIVPH--NPPPPVDFQEWDGM
VRLCFSRKNKTLGAIFKTSTVISMLEENYKTYCSLKNIE---------------------
----P--EI---------------------------------------------------
---------VDMKSHVMELLEKHDFDKKRSRTLEIDSFLTLLQIFNESGLHFT
>Paraatla
-----------------------------------------GQNLLKNPQILDSIVEKAH
LKSTDTVLEIGPGTGNLTLRMLPKVKKVIVVELDPRMVAELQKRVQ--HQPFEHKLQIIV
GDVLKA-ELPYFDVCVANIPYNISSALVFKLLSHKPV--FRSACIMFQREFALRLLASPS
DEMYCRLSVNTQLLSKVTHLLKIGRGNFRPPPKVDSSVVRIVPH--NPPPPVDFQEWDGL
IRLCFTRKNKTLGAIFKTHTVISMFEENYKTYCSLKQKE---------------------
----V--EI---------------------------------------------------
---------SDMKKCITELLEENHFDQKRARTLEIDDFLALLNLFN-------
>Endozona
-PTA---ANAGAKKAGGRTQKKSTNDTTGLRFHEFEMNKARGQHLLANPQIINSIVEIAN
IKSTDTVLEVGPGTGAITLRMLKMAKKVIVVEIDPRMVAQLTKKVKEMGPEFYSRLEIIV
GDVIKT-ELPYFDLCVANIPYQISSPLVFKLLVHRPF--WRTCVLMFQREFAMRLVAPVG
DQLYCRLSVNTQLLSHTKHVLKVGKHNFKPPPKVESSVVKFSQK--NPPPDINFEEWDGL
VRLCFSRKNKTLAAIFKSKSAVALLEANYKMLKTIQKEE---------------------
----IPEGY-------------------GP------------------------------
---------EKAKKEILEILEASGFSEKRAVKISINDFLTLLDAFN-------
>Nolaaber
-------------------------------------------ELAEESLILNSIVEKAE
IKPTDTILEIGPGTGNLTLRMLEKAKKV-NCRDRSRMVSELQKRVA--ATP---------
------------------------------------------------------------
------------------------------------------------------------
------------------------------------------------------------
------------------------------------------------------------
-----------------------------------------------------
>Vannrobu
------------------RRTRKAGREATTGVHTFQMDKSFGQNLLKNPLIVNNIVEKAN
IKPTDVVLEIGPGTGNLTIKLLEQAKKVIAVEVDPRMVGELQKRVQ--ETPLASKLQLIV
GDVLKV-DLPYFDICVANIPYQISSPLTFKLLSHKPI--FKHALLMFQREFALRLVAKPG
DALYCRLSANTQLLSKVTHVLKVGKNNFRPAPKVDSSVVRITPL--DPPPPINFVEWDGL
LRLCFNRKNKTLGAIFKQTNVVKLLEDNYKTFCALHNMD---------------------
----VDVTL---------------------------------------------------
----------NMKEHVLGILRDNEFSDMRSAKMDVDDFLRLLSCFNEKNIHF-
>Luaphula
---------------GQMPKQKKERTGKEFRHHEFAMNKTFGQHLLKNPTIIDNIIKKAK
LQPTDTVLEIGPGTGNLTVKMLPLVKKVVAVEVDPRMVAELTRRTQ--GTAHGNRLEILV
GDVLKV-DFPHFDVCVANIPYQISSAITFKLLGHRPA--PRHCVLMFQKEFAQRLLAPPG
DELYCRLSVNTQLLSKVTHLMKISRNNFRPPPKVESAVVRIKPKTGTEAPTIDFREWDGL
LRLCFNRKNKTLAAIFKTNPVMKLLEDNYKTICAIRGEP---------------------
----MPADF---------------------------------------------------
----------DIKKHVMAVLEKDDFATKRSGKMTIEEFLELLHMFTQANIRF-
>Protarac
MP----------------KNKGKERIGKEFRHHEFQMNKSFGQHLLKNPAIIDNIVEKAK
LRPTDVVLEIGPGTGNLTVKMLQKAKKVIAVEVDPRMAAELQKRVQ--GTDQASHLELIL
GDVLKV-DLPYFDVCVANIPYQISSAIVFKLLAHRPV--CRCAVLMFQKEFAQRLYAPPG
DELYCRLSINTQLLSKVTHLMKISRNNFRPPPKVESAVVRIKPK--NPPPPINFQEWDGL
LRLCFNRKNKTLSGIFRNTSVLKVLEDNYKTYCALNNKP---------------------
----YDPKV---------------------------------------------------
----------PIKDLVQGVLERGEFSQLRSGKMTIEDFLRLLDAFNREGIHF-
>PhysTSA
-------------------------SEAQGRHHDFKMNKSFGQHILKNPLIITSIIEKAD
IHPSDVVLEIGPGTGNLTSKLLEVAKKVIAVEIDPRMAAELQKRVQ--ASPGGHKLQLIV
GDFMKV-ELPYFDVCVANVPYQISSPLVFKLLAHRPI--FRSAVLMFQREFALRLSAQPG
DPLYCRLTVNTQLLSRVQHLIKVGKNNFRPPPKVESSVVRIAPI--NPPPPINFMEWDGL
VRLCFGRKNKTLGAIFKQDNVLKLLEDNYKTYCALNNIA---------------------
----VPTPM---------------------------------------------------
---------FSMKDKVMSILSSHDFAEKRSSKLDINEFLQLLMWFHEENLHF-
>Protpyro
-------------GKAKKERAGKEARQQASPMHEFQMNKSFGQHLLKNPQIIDGIIAKSK
LKSTDVVLEIGPGTGNLTTKMLPLVKKVIAVELDPRMVAELQKRVQ--GTPFGQKLELIQ
GDFMKV-QLPYFDVCVANVPYQISSPLVFKLLAHRPS--PRCAVLMFQREFAMRLVAAPG
DPLYCRLSVNTQLLSKTTHLMKISKHNFRPPPKVESSVVRIKPK--NPPPPINFEEWDGL
VRLCFTRKNKSLSAIFRAKSVIDLLSSNFSTYCAINNIK---------------------
----VPAEF---------------------------------------------------
----------DMKQKVIEILEKNDFLEKRSSKLDLDDFLRLLACFNQEGIHF-
>PellCATA
-----------------------------ARVVEFEMNKSHGQHMLKNPQIIKSIVEKAK
IKPTDIVLEVGPGTGALTSLLINRAKRVIAVEIDPRMVAALTKNTA--HLDNKNRLQIIL
GDVLKM-DLPRFDVCVANVPYQISSPLVFKLLAHRPA--FSHAVLMFQREFALRLAAPPG
DQLYCRLAVNTQLLANVRHLMKVSKHNFRPPPKVESSVVK--------------------
------------------------------------------------------------
------------------------------------------------------------
-----------------------------------------------------
>ClydYONA
-------------------------------KPTPSVQKVYGQHLLKNPLIIQSIIEKAK
LRPSDVVLEVGPGTGNLTVKLLEKVKKVVAVEVDPRMVTELRKRVA--GTPYESKLHILV
GDVIKM-ELPFFDVCVANTPYQISSPLVFKLLAHRPL--FRDALLMFQREFALRLIAQPG
NQLYCRLSANAQLLSKITHVIKVGKNNFRPPPKVESSVVRITPH--NPPPPVNFIEWDGL
IRLCFNRKNKTLSAIFRRKKVLQMLEQNYRTWQAIAAQG---------------------
----VEPVGRGANEAVIASFHEEGPPSLGPSKSSGGSTSSTSAMAGANSDDDDDEDEEEA
AADVFAEESGSFKDFIQGILEKNGFDRCRSNKMGQDELLRLLVAFNEAGVHLA
>Thecquad
-----------------------ERPKHRTTIHEFTMNKTVGQHLLRNPQIIEEIVRKAD
LKSTDVVLEVGPGTGNLTMELLQNCKKVIAIEFDPRMVAELQKRVQ--GTEYVHKLQIIY
GDALKV-DLPYFDACVANIPYQISSPLIFKLLAHRPV--FRAAVIMIQREFALRLVARPG
DPLYCRLSVNAQLLSKVYHVMKVGKGNFRPPPKVESSVVRICPI--NPPPPLNFLEWDGL
VRLCFTRKNKTLGAIFRKNQVVQLLSDNYHTYCSLNNI----------------------
----TPSEV---------------------------------------------------
----------PVKERIIEILTTNNFEDLRSNKIDIDQFLLLLKLFNDQGFHF-
>Vermanta
-------------------------GSNAGKIHEFSMNKSFGQHLLCNPKILDSIIDKSN
IKSSDTVLEVGPGTGNLTMRLLQRCKKVIACEVDPRMVAELQKRVQ--GTPYQSKLHIMI
GDVIKM-ELPYFDVCVANLPYQISSPFTFKILAHRPL--FRSAVLMLQREFAMRLVAPPK
DPLYCRLSVNTQLLSKVDHLLKVGKNNFRPPPKVESSVVRISPH--NPPPPIKFTEWDGL
IRLCFGRKNKTLGAIFRQKNVVEMMARNYKTFCAVNNKP---------------------
----LPDPM---------------------------------------------------
---------PSMKEKLVDILTKNDFIEKRSRTLSIDDFLQLLDCFVSEDVHF-
>ParvMONO
---------------RASRKKKSRATHDPVGIHQFSMNKAFGQHILKNPMVITSMIQKAK
LKSTDRVLEIGPGSGNLTVQMLPIVKHVTACEIDPRMIAELQKRVA--NSPHKHKLTIIK
GDVLQS-DFPDFDVCMANVPYQISSPLVFKLLQHRPM--FRCAVLMFQREFAMRLVATPA
DKLFCRLSVNTQLLSKATHLLKVGRNSFRPPPKVESSVIMLRPL--NPPPPVDFMQWDGL
VRICFQRKNKTLGALFNNKTISALLTSNYRTACAARGAD---------------------
----PDPEW---------------------------------------------------
----------DAKTAALETLDALEMRGTRAAKMHQDDFLKLLVAFNERDVYFS
