# Supplementary material for: Expansion of the molecular and morphological diversity of Acanthamoebidae (Centramoebida, Amoebozoa) and identification of a novel life cycle type within the group
Source: Biol Direct. 2016 Dec 28;11:69. doi: 10.1186/s13062-016-0171-0 (PMC5192571; doi:10.1186/s13062-016-0171-0)
Supplement: Additional file 3: — Bordor.325.Cent40.tgz. Phylogenomic alignment files and single gene trees for each gene included in the phylogeomic supermatrix. (TGZ 8396 kb) [file 13062_2016_171_MOESM3_ESM.tgz › Bordor.325.Cent40/unmasked-alignments/RRAGD.faa]

>AcanGEN
-----------------------------------------SSF---TNDLGYG----SE
VAQ-SVAAHSENKAGQPRILLMGLRRSGKSSIQKVVFHKMSPNETLFLETTNKIVKNDIS
NSSFVQFQIWDFPGQLDFF-DPAFDSEAIFGGCGALIFVIDAQD-EYDEALRKLHMTVTK
AIKVN--PRISFEVFIHK--VDG-LSDDHKIEAQRDIQQQALDDLADAKL---DVHLSFY
LTSIYDHSIFEAFSKVIQKLIPQLPILENLLDILNTNCRLEKSFLIDVVSKIYVATDS-S
PVDMQTYELCSDMIDVVIDVSCIYGMKED-------SDGLAYD---------DK-SQSLI
KL---SNGMVLYLREVNKYLALVCLL-RKENFD-K-H-GLLNYNFQCLKQSITEVFQ---
----------------------------
>Coprcine
------------------------------------------------------------
-------------------------RAGKTSILEVLFKDLPAKQSFYLETTMRIMTHKV-
-DTVIPLEIWDTPANVTVD-----TLGAPLSDFATIIFVIDIRD-LYNQPISKLVDFIVA
ANKEN--PNIHIEVFVHK--AEK-LQEDDKIENYRQINERVLDRLIDINPDYEHLPINFY
LTSVYDHSLHESFSKVLQSLVDSLPYLEDLLNVFCANSQSPKAFLFDVRSRLYVATDA-S
PVDSATHNLCCDYLQMLNSFGPLYRSIT---------------------------SGS--
------------------------------------------------------------
----------------------------
>Coprprot
-----------------------SFSFGYNISEED---GLSLSL---PYDMSYPV-----
--ETQGDNRGLLDENKPRILLAGMRRAGKTSIERVVFHKMSPNETLFLEQTNEIIRDDVS
NSSFVNFQIWDIPGDWELS-DSTVDSDMIFKGTGALIFVIDALD-DYQDALVKLHSTVAR
AYEVN--PKTRFEVFIHK--VDS-LSDEMKLDIQRNIHQQTMEELINSKLE--GIHLNFC
LTSIYDHSIFEAFSKVVQKLIPQLPTLENLLDVLISNCRMEKAFLIDVLSKIYIATDS-S
PVDMQIYELCSDMIDVVIDVSCIYGMKDG--------DASVYD---------PE-TQSVI
KL---NNDKVLYLREVNKHLALVCHM-RGDKFD-K-Q-GLLDYNFSCLKKAITEVFEVG-
----------------------------
>DictDisc
--------------------------MEDNY-EE-----YDNAFVGNLGDMGYG----ED
TQ--AAGEPASQIENKPKIFLMGLKRSGKSSIQKVVFHKMLPNETLFLESTSKVVKNDIS
NSSFVQFQIWDFPGQLDFF-DPSFDYEYILNNCGAIVFVIDAQD-EIIEALQKLHQTIAK
VYQIN--PNIHFEVFIHK--SDG-LSDDHKIDRQRDIQQKTTEELADANI---NVHPSFY
VTSIYDHSIFEAFSKVIQKLIPQLPTLENLLDVFISRSRIEKAFLVDVVSKIYVATDN-S
PVDMQTYELCSDMIDVVIDVSCIYGLKEE-------EEGLGYD---------QE-SHSVI
KL---NNGMVLYLKEVNKYLALVCLL-RESNFD-K-H-GLIDYNFICFKKAIEEVFSRKT
TKAGAKKTIKKAN---------------
>Entahist
------------------------------------------------------------
------------MGKRQLILLVGLPYVGKSSIHRIVFGKKTPGETTNLKPTLHIQKIKIE
GLN-SMMEVWDIPGSILME-MDETIMREILEETISVVYVFTCQTQSFSEQMNYMSAFVEL
AHSIN--DKIIFEFLLHKWNSEG-ITDD-KINMKTDVETLSKQALLNKKI---NIDFNVT
LTSIYDNSLYSFFSSLLNIVYIKSSVFNELLENYVEKCPANDAFLIHIPTRLYIATTK-G
--NSSSYGFCKEAFNFFIDVFSTYSSEQQ-------------L---------EE-GKTMI
QC---DNHSHVYLKVVSPYLCLVMLL-GDTQER-D-I-GLYDYNFTILQKGIEELLGSN-
----------------------------
>Filanola
--------------------------AAYDTSDQ-----YSVSF---QNDLGYG----LQ
QDMGSDAPQHVINENKPKILLMGLRRSGKSSIQKVVFHKMSPNETLFLESTNKVIKSDIS
NSSFVQFQIWDFPGQIDFF-DGTFDAESIFSGTGALVFVVDAQD-EYVEALNKLYMTVTR
AHKVN--PSITFEVFIHK--ADG-LSDDVKIETQRDIQQQAMDLLQAEGGE--GIHLSFY
LTSIYDHSIFEAFSKVIQKLIPQLPTLXNLLDILISNCRMEKAFLIDVVSKIYVATDS-S
PVDMQTYELCNHMIDVVVDVSCIYDSKED--------DALAYD---------QE-TQSII
KL---NNQMVLYLREVNKYLALVCLL-REDNFD-K-H-GLIDYNFQCFKKAIGEVFK---
----------------------------
>FontBI
------------------------MSSYDDYGVNDGAGDYGISY---QQDVGYDLDGDHE
VCPSVAAGGNTTLDDRPRILLMGLRCSGKSSIQKVVFHKMSPNETLFLESTSKVVRSDVS
HSSLVQFQVWDFPGQIDFF-DPSFDAARIFSNCGALVFVIDAQD-EYIEALSRLHATVVR
AYRVN--PNIAFEVFIHK--VDG-LNDEIKAETQHDIQQRATDELADSHLD--TIHLAFH
LTSIYDHSIFEAFSKVVQKLIPQLPTLENLLNHLCSNSGIEKAFLFDAVSKIYIATDS-S
PVDMQTYELCSDMIDVVLDMACIYG-----------------------------------
------------------------------------------------------------
----------------------------
>HomoSapi
MSQVLGKPQPQDEDDAEEEEEEDELVGLADYGDG----PDSSDA---DPDSGTE------
-EGVLDFSDPFSTEVKPRILLMGLRRSGKSSIQKVVFHKMSPNETLFLESTNKICREDVS
NSSFVNFQIWDFPGQIDFF-DPTFDYEMIFRGTGALIFVIDSQD-DYMEALARLHLTVTR
AYKVN--TDINFEVFIHK--VDG-LSDDHKIETQRDIHQRANDDLADAGLE--KIHLSFY
LTSIYDHSIFEAFSKVVQKLIPQLPTLENLLNIFISNSGIEKAFLFDVVSKIYIATDS-T
PVDMQTYELCCDMIDVVIDISCIYGLKED-------GAGTPYD---------KE-STAII
KL---NNTTVLYLKEVTKFLALVCFV-REESFE-R-K-GLIDYNFHCFRKAIHEVFEVRM
KVVKSRKVQNRLQKKKRATPNGTPRVLL
>Monobrev
--------------------------MAYDYDPRG--QDFNVAF---QADSDFG------
----ASNVRGNFSDTKPRILLMGQKRSGKSSIQQVVFHKMSPNETLFLETTNHVVKDEIS
NSSFVQFQIWDFPGQIDFF-DPAFDAEVIFGGCGALVFVIDAQD-EYIEPLARLHQTVVR
AHQIN--KDMSFEVFIHK--VDG-LSDDNKIDVTRDIHERVKEELEHDGLED-EIHMSFY
LTSIYDHSIFEAFSKVVQKLIPQLPMLENLLNTLNNKCGIEKSFLFDVVSKIYIATDS-T
PVDMKSYELCSDIIDVVIDVSCIYGTGDD-------GTASAYD---------VK-SSSVI
KL---SNGNVLYLREVNKYLALVCLV-SKDPAE-K-Q-GILDYNFHCFRDAIQQVFKVHQ
RAIESRQ---------------------
>PCBtrin
------------------------------------------SF---HADMAYP-----Q
MDENRAESGSQPVGHHPKILLMGLRRSGKSSLHRVVFQKMSPNETLFLESTPVLEIKDVF
SNDFIHFQVWDYPG-IDSS-ASSIDFESALSNCGSLIFVIDSQD-DYNEALSLLQDTVEK
VHMIA--PKVPVEVFLHK--MDG-LPDDTRSDVQRDIQQQTLEDLADAGID--DVALTFH
LTSIYDHTVFEAFSKVIQKMLPQLPTLENLLNILNSNCLIDKSFLFDVVSKVYIATDC-S
PVDMQTYQLASDMIDVIVDVSYIYGLGDS-------NTASALAGGVGEEEGFKQ-SAAVV
RL---TTGLVLYLRQVARSLALVSIV-RENIIE-QFN-GAIDFNVSCFQKALSQLF----
----------------------------
>Polypall
---------------------------EENYNDE-----YENSF---LGDLGYG----EE
NQ--NEGQSTSQIENKPKIFLMGLKRSGKSSIQKVVFHKMLPNETLFLESTSKVVKNDIS
NSSFVQFQIWDFPGQLDFF-DPAFDYEFILNNCGAIVFVIDAQD-EITEALMKLHQTIVK
VHQIN--PNIHFEVFIHK--ADG-LSDDHKIDRQRDIQQKATDELADANI---HIHPSFY
VTSIYDHSIFEAFSKVIQKLIPQLPTLENLLDVFISRSRIEKAFLVDVVSKIYVATDN-S
PVDMQTYELCSDMIDVVIDVSCIYGLKEE-------EEGLGYD---------QE-SHSVI
KL---NNGMVLYLREVNKYLALVCLL-RESNFD-K-H-GLIDYNFMCFKKAIEEVFSRRT
AQSKKKAIKK------------------
>Sexangul
TNY--------------------QIFEDDEFGND----PLIDSF---NGTVNEV---VEV
SEDDGDNIIDSELSAKPRILLWGLRRSGKTSIQKVVFHKMSPNETLFLESTSKLVKSDIA
NSSFVQLQIWDFPGQVDFF-DPAFDYESVFVDCGALIFVIDAQD-DYSEALSKLHLTVAK
AYNVN--PNIMFEVFIHK--VDG-ISDEHKVETARDIRQQAMDELADAKLS--SVHLSFY
LTSIYDHSIFEAFSKVVQKLIPQLPALESLLDILVANCRIEKSFLIDVVSKIYVATDG-G
PVDLTTYELCSDMIDVVVDVSCIYGEA---------GDGLPYD---------KE-SNSVM
RL---DNGMILYLREVNRYLALVLLI-RESNFN-QFH-GLIRLNTSTFRTALGEIFE---
----------------------------
>Sterramo
------------------------------------------------------------
--------------DKPRILIMGLRRSGKSSIQKVVFHKMSPNETLFLETTNRVIKNDIS
NSSFVQFQIWDFPGQVDFF-DTAFDSEVIFDGCGALVFVIDAQD-DYDEALKKLHLTVEK
AVSVD--PNINFEVFIHK--VDG-LSDDRKIHAQTDIQQNVTDDLHDSDL---DVHPSFY
LTSIYDHTIFEAFSKVIQKLIPQLPTLENLLDILNTSCRLEKSFLIDVVSKIYVATDS-S
PVDMRTYELCSDMIDVVIDVSCIYGMDEN-------STGLGYD---------EG-SCSII
KL---NKGKILYLREVNKYLALVCLL-REEHFDHK-Q-GLLDYNFQCLKDSIAEVFRLKQ
GRKK------------------------
>Thectrah
----------------------------------------------------YG------
--EDAGGEAEQGYENKPRILLMGMRRSGKSSIQKVVFQKMSPNETLFLESTTKIVKSEIA
SSSLISYSIWDLPGQVGYESNPAFDNEGLFAQTGALIFVIDAQD-NYREAIAKLHTTVLR
AYEIN--PEICFEVFIHK--VDG-LSDDAKTVRQQDIVEHVLANIADAELED-QIQISFY
LTSIYDHSIFEAFSKVIQKLIPQLPTLEQLLDILISNCCIEKAFLFDVVPKIYIADDS-S
PVDMQTYELCSDMIDVVIDVGCIYGMGEN------DDTGLGYD---------AE-SASVM
HL---NNGMVLYMKEVTRYLALVALL-REDKYE-K-H-GLIDYNVEAFKNAVAKVFE---
----------------------------
>VannDIVA
------------------------------------------SF---GVSSSYT------
---PNNSAPGMLQENMPRILLMGLRRSGKSSIQKVVFHKMAPNETLFLEATTHVTKNDVS
HSSFVQFQIWDFPGQIDLFTDESIDYETLFEGCGALIFVIDSQD-DYALALSKLQVTVAK
AFEIN--PTITFEGFIHK--VDG-LNDDDKLDVLRSIQRQSHDDLADAGYS--DVHITFY
LTSIYDHSIFEAFSKVIQKLIPQLPTLENLLDNLVANCKMEKAFLVDVVSKIYVATDS-S
FVDMQMYELASDMIDVVLDISCIYGRGGD-------SSPLAYD---------DK-SQSQI
KL---SNGMVLYLREVNQYLALVAQL-REENFQ-K-Q-GLID------------------
----------------------------
>Pessonel
---------------------------DDDFGDGG--LGYGDSY---PEGYGDF---TGE
VSNSTPNASSTDSGLKPKILLMGLRRSGKTSIQKVVFHKMSPNETLFLESTSKIVKNDIA
NSSFVQLQIWDFPGQLDFF-DAAFDTEQIFSQCGALIFVIDAQD-DFHEALSKLHMTVAK
AHKVN--PRMTYEVFIHK--VDG-ISDDHKIDTQRDIQQQAMDELADAKLE--NVHLSFY
LTSIYDHSIFEAFSKVVQKLIHQLPTLENLLDILISNCRIEKSFLIDVVSKIYVATDS-A
PVDMQTYELCSDMIDVVVDVSCIYGMKDA-------LEGIAYD---------ES-SQSII
KL---NNGMVLYLREVNKFLALVCLI-RESNFE-K-R-GLIDYNFKCFRTAIGEIF----
----------------------------
>MayoBSH0
----------------------------YEFGDD----PYSSSF---PTDSHYV----EE
VP-AHRAGAASSPENKPRILLMGLRKSGKSSIQKVVFHKMSPNETLFLESTAKLVKNDVS
SSSFIQFQIWDFPGQLNFF-DPAFDSEAIFSGCGALVFVIDAQD-DYEDALTKLNVTLVK
AYEIN--PNIVFEVFVHK--VDG-LSEENKYDAQRAVRQQVMDDLK-ASAT--PVNPSFY
LTSIYDHSIFEAFSKVIQKLVPQLPTLENLLDILITSCRIEKAFLIDVVSKIYIATDS-S
PVDMSTYELCSDMIDVAIDISCIYGMSPK-------IEALAYD---------SN-SQAVI
RL---QNDRILYLREVNQYLALVAII-KAEHFH-K-H-GLISYNLDCFKKAVGQVFQKKA
----------------------------
>TricAmI7
-------------------------------------------------DWGFG------
--DANGQVKPSSRQDAPTIILAGQPRAGKSSIQRVVFQKMSPNETLFLQSTHKVVRHALC
LGSFINFNILDTPGDTDFE-DP--QHESVFQTCGALIYVINAQELDLQESLTKLINLINR
AYDVN--PRIIFKVFIHK--VDG-LAEDQQIEVQRGIQQQITEELREAQLE--DVHPTLY
LTSIYDHSIFEAFSKVVQTLIPELPTLERILDLLTVHCRMEKAYLVDSVSRIYICTDS-S
PTDMKTYELCSDMIDVVVDVSCIYGEGDEPHEVPETQEAQSSD---------ADCTHSII
KL---ANGSSLYLQQINKYLALVCFFGKRDKLD-K-Q-GLIAYNVSCFKKAIQKVFN---
----------------------------
>Neopaest
DD------------------------IVHDY-DH-----YGTSY---TDDRNFS----EE
VGVAEQPPSSAQGEVKPRVLLMGLKKSGKSSIQKVVFHKMSPNETLFLEPTTKLVKSDIS
NNSFVQFHIWDFPGQLNMF-DSAFDSEAIFGGCGAIVYVIDAQD-SLEDSLESLRITLKN
ATSIN--RNITFEVFVHK--TDG-LSEENKFLAMRQVRNVTMDFVKQLNLQ--RVQLSFH
ATSIYDHSIFEAFSKVIQKLIPQLPTLENLVDSLVTSCRIEKAFLIDVVSKIYIATDN-A
PVDMQTYELCSDMIDIAIDISCIYGMKED-------EGGIAYD---------VN-SHAIV
RL---NNGMVLYLHEVNKYLALVALI-HGKNFS-K-H-GLIEYNVGCFKNAV--------
----------------------------
>Paraatla
DD------------------------IVHDYDDQ-----YGSSY---PDEGKFQ----EE
SPVMEQPRADQSGEVKPRVLLMGLKRSGKSSIQKVVFHKMSPNETLFLESTSKLIKSDIS
NNSFVQFHIWDFPGQLNMF-DSAFDSESIFGGCGSLVYVIDAQD-SLDDSLDSLRVTLKS
AVAIN--RNITFEVFVHK--TDG-LSEENKFLAMRKVRNVTMEFVKADNLQ--GVQLSFH
ATSIYDHSIFEAFSKVIQKLIPQLPTLESLVDSLVSNCRIEKAFLIDVVSKIYIATDN-A
PVDMQTYELCSDMIDIAIDISCIYGMKEE-------EGGIAYD---------VN-SHAII
RL---NNGMVLYLHEVNKYLALVALI-RGKNFS-K-H-GLIEYNVGCFKEAMAQIFN---
----------------------------
>VexiDIVA
--------------------------------------SYDTVS---PMSGGSK---SSG
LKKSNANNGATDGVNKPRILLMGLRKSGKSSIQKVVFHKMSPNETLFLESTNKLIKNDIS
SSSFIQFQIWDFPGQIDFF-DASFDSEAIFSGTGGIVFVIDSQD-SYDEALEKLNRTVKQ
AIKIN--PNISFEVFIHK--SDSFLSSDKKIDATREIQTQALDDLRADGL---DVNLSFY
LTSIYDHSIFEAFSKVIQKLIPQLPTLENLLDGLVATCRIEKAFLVDVVSKIYIATDS-A
AVDMQTYELCSDMIDVVIDVSCIYGMKPE-------TDGLAYD---------DK-SQSII
KL---NNGMILYLKEVNKFLALVALI-SSENFR-K-H-GLIDYNFSCFRDAIHKVFNSPD
SSKASSSK--------------------
>Endozona
------------------------------------------------------------
-----------AARNKPRILLMGLRKSGKSSIQKVVFHKMSPNETLFLETTNKIVKNDVS
NSSFVQFQIWDFPGQLNLF-DPTFDREAIFGGCGALIFVIDAQD-KYYDALAKLNQTVEE
AIKVN--PDMSFEIFIHK--VDG-LSEDQKIDVQRDIQQQAMDYLSEGKLD--KVHLSFY
LTSIYDHTIFEAFSRVVQKLIPQLPTLEELLNILNSSCKIDKSYLIDVVSKIYVATDSLS
PVDTHSYELCSDMIDVVIDISCIYGMKEN------DAEGLAYD---------DK-SQSII
KL---SNGTILYLREVNKYLALVCML-QKDNFD-K-H-GLI-------------------
----------------------------
>StygNOMA
-------------------------------EDEN---SIGN-----SPSAGYY----MY
PDDGDMTNSLQGGELKPRILLMGLRRSGKSSIQKVVFHKMSPNETLFLESTSKLVKSDIS
NSSFVQFQIWDFPGQLDFF-DPTFDSEVIFGGCGALVFVIDAQD-DYTEALSKLHMTVTK
AYKVN--PNITFEVFIHK--VDG-LSDDHKIEAQRDIQQQAMDDLMDSKLA--NLHLSFY
LTSIYDHSIFEAFSKVIQKLIPQLPTLENLLDILISRCRMEKAFLIDVVSKIYVATDS-S
PVDMQTYELCSDMIDVVIDISCIYGLRDE-------ADGLGYD---------AG-SQSII
KL---NNGMVLYLREVNKYLALVSLM-REDNFD-R-RVGLIDYNLGCLKKAIADVFKWK-
----------------------------
>Vannrobu
------------------------------------------------------------
---------------------------------------MPPNETLFLDTTNKIVKNDVS
NSSFVQFQIWDFPGQIDFF-DTTFDADMIFSGCGALIFVIDAQD-DYDEALQKLQVTVSR
AYEVN--PNITFEVFIHK--VDG-LGDDHKLEVQRSIQRQSQDDLADQGLS--NVHLTFH
LTSIYDHSIFEAFSKVIQKLIPQLATLENLLDILVSNCKMEKAFLVDVASKIYVATDS-S
FVDMQIYELASDMIDVVIDISCIYGSQEN--------ENLAYD---------ST-SQSII
RL---SNGVVLYLKEVNKYLALVAQL-REENFQ-K-L-GLIDYNFSCFRKAVSDVF----
----------------------------
>Vexibaci
------------------------------------------------------------
------------------------------------------------------------
------------------------------------------------------------
------------------------------------------------------------
----------------------------------------KKAFLVDVVSKIYIATDS-A
PVDMQTYELCSDMIDVVIDVSCIYGMPPN-------GEGLAYD---------IG-SQSVI
RL---NNDTILYLKEVNKYLALVALI-SAENFK-K-S-GLIDYNFSCFRAAIEKVF----
----------------------------
>Luaphula
------------------------------------------SF---PSDMGYG----AE
-----IVDGGSSNENKPRILLMGLRRSGKSSIQKVVFHKMSPNETLFLETTNKLTKSDIS
NSSFVQFQIWDFPGQLDFF-DPTFDYEVIFGGTGALIFVIDAQD-DYDDAMSKLHHTITK
AYKVN--PQLSFEVFIHK--VDG-LSDDHKIDAQREIQQGAMDELTEAKLE--DVHLSFY
LTSIYDHSIFEAFSKVVQKLIPQLPVLENLLDILNTNCRLEKSFLIDVVSKIYVATDS-S
PVDMQTYELCSDMIDVVIDVSCIYGMKDG-------EEGLAYD---------DK-TQSII
KL---NNSMVLYLREVNRYLALVCLL-RKEHFD-K-H-GLLNYNFQCLKQSLEEVFKTTQ
QTHK-----------------------P
>Protarac
------------------------------------------AF---PHDMGYG----VD
-----AQDPAANTENKPRILLMGLRRSGKSSIQKVVFHKMSPNETLFLETTSKITKSDIS
NSSFVQFQIWDFPGQLDFF-DPAFDSEVIFGGTGALIFVIDAQD-DYNDAMSKLHNTITK
AYKVN--PQLSFEVFIHK--VDG-LSDDHKIDAQRDIQQQAIDDLAEVKLE--DVHLSFY
LTSIYDHSIFEAFSKVVQKLIPQLPTLENLLDILNTNCRLEKSFLIDVVSKIYVATDS-S
PVDMQTYELCSDMIDVVIDVSCIYGMKEG-------EEGLAYD---------DK-TQSII
KL---NNGMVLYLREVNRYLALVCLL-RKERFE-K-H-GLLNYNFQCLKQSLEEVFKTTP
VTR-------------------------
>PhysTSA
------------------------------------------------------------
------------------------------------------------------------
--------------------------------------------------------TVTK
ASKVN--PHITFEVFIHK--VDG-LSDDHKIEVQRDIQQQAMDELSDAGMAD-STHLSFY
LTSIYDHSIFEAFSKVIQKLIPQLPTLENLLDILISNSRIEKAFLVDVVSKIYIATDS-S
PVDMQTYELCSDMIDVVIDISCIYGLAEG-------EEGLGYD---------KE-SKAVI
KL---NNSMVLYLREVNRYLALVCLL-RESNFD-K-H-GLIDYNFQCFKKAIEEVFARRS
KKDQRKKELK------------------
>Protpyro
---------------------------MSNYDDM-----YGSSF---SSDLGYG----SE
AVQGAVAAHSENKGGQPRILLMGLRRSGKSSIQKVVFHKMSPNETLFLETTNKIVKNDIS
NSSFVQFQIWDFPGQLDFF-DPAFDSEAIFGGCGALIFVIDAQD-EYYDALRKLHMTVTK
AIKVN--PRISFEVFIHK--VDG-LSDDHKIEAQRDIQQQTLDDLADAKL---DVHLSFY
LTSIYDHSIFEAFSKVIQKLIPQLPILENLLDILNTNCRLEKSFLIDVVSKIYVATDS-S
PVDMQTYELCSDMIDVVIDVSCIYGMKED------AADGLAYD---------DK-SQSLI
KL---SNGMVLYLREVNKYLALVCLL-RKENFD-K-H-GLLNYNFQCLKQSITEVFQA--
----------------------------
>PellCATA
--------------------------------DED---YYGSSF---NIDLGYG------
VEEARKEVEAASEDSKPRILIMGLGKSGKSSIQKVVFHKMSPNETLFLETTQNVVKNVIS
NSAFVQFNIWDFPGNVNLF-DDSFDDQEIFGGCGALIFVIDAQG-KYDDALLRLQMTVTK
AVKVN--PNIKCEVFIHK--VDT-LSEDQKVAARRDIHQQASDYLMDSKLDQ-KVSLNFY
LTSIYDHSIFEAFSKVVQQLIPQLATLEGLLNILNTSCRIEKSFLIDVVSKIYVATDN-S
PVDMQTYELCSDMIDVVIDISCIYGMDAN------AESGLAYD---------DK-SQSII
KL---NNGDVLYLREVNKYLALVCVM-HQENYD-K-H-GLIGYNFQCFKDSLAEVFKKLK
K---------------------------
>ClydYONA
----------------------------DEYGQNSS-VPYSSSF---ANELGYG------
-DDVVAQAAPVSVENKPRILLMGLRRSGKSSIQKVVFHKMSPNETLFLESTSKLIKNEIS
NSSFVQFQIWDFPGQVDIL-DPAFDVDLIFGGCGALVYIIDAQD-DYSDALLKLSQTVTR
ARTVN--PNITFEVFIHK--VDG-LTDDHKIEVQRNIQQQAQEDLAEAGVD--DVHLSFY
LTSIYDHSIFEAFSKVIQKLIPQLPTLENLLDMLVSNSKIEKAFLIDVVSKIYVATDH-T
FVDMSTYELCSDMIDVVIDISCIYGMADD-------PDGMAYD---------RG-SSAII
RL---SNKMVLYLREVNRYLALVALL-REEDFD-K-H-G---------------------
----------------------------
>GoceYONA
---------------------------QDDYIEE-----FGSSF---PSDLGYG----AQ
KD---KRGPSTLIDNKPRILLMGLRRSGKSSIQKVVFHKMSPNETLFLETTQKIVKNDIS
NSSFVQFQIWDFPGQLNLF-DSAFDSESIFGGCGAMIFVIDAQD-QYDDALEKLNATVEQ
ALKVN--PKMFFEVFIHK--VDG-LSDDQKIDAQRDIQQQAMDCLAESNLEKKDVHISFH
LTSIYDHSIFEAFSKVIQKLIPQLATLEGLLDILNSNCRIEKSFLIDVVSKIYVATDS-A
PVDMQHYELCSDMIDVVIDISCIYGMKED-------AEGLAYD---------DK-SQSII
KL---NNGFVLYLREVNKYLALVCIL-RKENFD-K-H-GLIDYNFQCFRTSIEQVFTK--
----------------------------
>Undascha
------------------------------------------------------------
----------MPTENKPRILLMGLRTSGKSSIQKVVFHKMPPNETLFLDTTNKIVKNDVS
NSSFVQFQIWDFPGQIDFF-DTTFDADMIFSGCGALIFVIDAQD-DYDEALQKLQVTVSR
AYEVN--PNITFEVFIHK--VDG-LGDDHKLEVQRTIQRQSQDDLADQGLS--NVHLTFH
LTSIYDHSIFEAFSKVIQKLIPQLATLENLLDILVSNCKMEKAFLVDVASKIYVATDS-S
FVDMQIYELASDMIDVVIDISCIYGSQEN--------EAMAYD---------ST-SQSII
KL---SNGVVLYLKEVNKYLALVAQL-REENFH-K-L-GLIDYNFSCFRK----------
----------------------------
>Thecquad
------------------------------------------SH---PHHMATF---TDE
TDPS-DGNHNSLPDIKPRILLMGLKRSGKTSIQKVVFHKMSPNETLFLESTTKIIKTDIA
NSSFVQFQVWDFPGQLDFF-DPSFDSEAIFSSCGALVFIVDAQD-DFSEALQRLQQTVVK
AYRVN--PSMTFEAFIHK--VDG-LTDDNKIEVQREIQQQTADALYEAKLE--NIHLSFH
LTSIYDHTIFEAFSKVIQKLIPQLPTLEHLLDILIAKSCIEKAFLIDVVSKIYVATDS-S
PVDMQTYELCSDMIDVVIDISCIYGMRGD-------VEGIAYD---------SD-TQAVI
RL---SNGQVLYLREVNKFLALVCIL-AESNMD-K-L-GLIDYNFRCFKKAIAEVFVKSF
IVATSNNGAFYEP---------------
>Vermanta
------------------------------FGDQD---HYGDHY--QAPGADYD------
---SVPEVPVAVSDSKPRILLMGLRRSGKSSIQKVVFHKMSPNETLFLESTSKIVKNEIA
NSSFVQFQIWDFPGQLDFF-DPTFDSDVIFGGCGALVFVIDAQD-DYSEALTKLHMTVSK
AHKAN--PNITFEVFIHK--VDG-ISDDHKIEAQRDIQQQAMDDLADAKLD--NIHLSFH
LTSIYDHSIFEAFSKVIQKLIPQLPTLENLLDILISNCRIEKAFLVDVVSKIYVATDS-S
PVDMQTYELCSDMIDVLVDLSCIYGLDEN-------AVGLAYD---------DG-SQSVI
KL---NNGMILYLREVNKYLALVCLL-REANFD-K-H-GLIDYNIDQFRNAISEVFVKKE
----------------------------
>ParvMONO
------------------------MSSAFNYDDAL--GEY--TF---PVGLGYE--EVKG
PGEDGGLAGEESQGATPKIILMGLKRSGKSSISKVVFQGMSPNETLFLESTTRPLKTDVS
N-SFMQFQVWDYPGAMDFA-SEGFDA----SNVGAVIFVIDAQD-DYSEALTKLHATLQA
IAKMGMAEMPNFEVFIHK--VDG-LSDDHRIETQRDLQQKVIDSLQDDGLE--GVHPSFH
LTSIYDHSIFESMSKVIQKLIPHMDTLENLLDILISNCSMEKAFLIDTSSKIYIATDS-S
PVDMGTYELCSDVIDVVVDLSCIYGQGEG--------------------------NSSVM
KLKKPNSRIVLYLQSVNRSLALVCLM-REENFT-R-P-GVVQFNFRMLRDALDTVFGGKK
K---------------------------
