# Supplementary material for: Expansion of the molecular and morphological diversity of Acanthamoebidae (Centramoebida, Amoebozoa) and identification of a novel life cycle type within the group
Source: Biol Direct. 2016 Dec 28;11:69. doi: 10.1186/s13062-016-0171-0 (PMC5192571; doi:10.1186/s13062-016-0171-0)
Supplement: Additional file 3: — Bordor.325.Cent40.tgz. Phylogenomic alignment files and single gene trees for each gene included in the phylogeomic supermatrix. (TGZ 8396 kb) [file 13062_2016_171_MOESM3_ESM.tgz › Bordor.325.Cent40/unmasked-alignments/pace5.faa]

>AcanGEN
------------------------------------------------------------
------------------------------------------------------------
------------------------------------------------------------
------------------------------------------------------------
------------------------------------------------------------
------------------------------------------------------IFTPVN
QVRFTNVAVVRLQRSGKRFEIACYKNKVIEWRKKITTDLDEVLQTPTIFTNVGKGVIAKK
AELSKAFNTTDQEKIIQMILDKGEIQVSTEERKLQLDNSFKDIAQIVVEKCINPETGRPL
TVGMVEKAMKD-IHYSVKA---------GKSPKQQALDVIRLLR-EKSDFPIARAPMRMK
MIL-PEGDL---DKV------------KTELKDEIQ---KIEREDKN---GERREVVILI
DPSNFRFVEETIKKQTNEAGAVEVLTLIVHSEGE----
>Coprcine
------------------------------------------------------------
------------------------------------------------------------
------------------------------------------------------------
------------------------------------------------------------
------------------------------------------------------------
-----------------------------------------------------HINQPSN
QIKLTNVSIVRLKKGGKRFEIACYKNKVQEWRTGVETDLDDVLQISNVFVNVSKGEVARS
QDLQKAFGKSDVQAIIKEILKKGELQVGEKERDHDLSSVRKEIATLVAEKSVDPATQRPY
PVGIIEKAMTE-AGFSVKP---------GKTAKSQVTECIKLLQ-SDSSLPIQRARMRIK
VSM-PLEDS---EKL------------KERILQSAE---TVEHEASA----DEWEITILI
DPSQFRVINELLQKECKGRGRLETLTFAATASG-----
>Coprprot
------------------------------------------------------------
------------------------------------------------------------
------------------------------------------------------------
------------------------------------------------------------
------------------------------------------------------------
------------------------------------------------------------
----------------------AYPGKVEDWRKKIETDLDSVLQTPHIYCNMDRGEIAKV
SDLLNSFGHKDKTKILKKILEEGEVQVSGKERQQSLNGLFKDVATLIVEKCINSQTKQSL
TIGQVETAMKE-CHVALDP---------NKSAKQQALKVIKILE-DKSNLPIERAKMRLQ
LDL-APADA---EEM------------EKKNGNSWDVESKSEIRPATDSQPGVTRLVVLI
VPAFYRDLDLAMKAK---GGKVEVL-------------
>DictDisc
------------------------------------------------------------
------------------------------------------------------------
------------------------------------------------------------
------------------------------------------------------------
------------------------------------------------------------
-----------------------------------------------------SIFTPVN
NKTLTNIVVVRYKKGAAKFEIACYPSKVQSYRSKMEKDLNEVIQIHRIFTNVSKGIIAKK
DELIKAFGTDNEQEIILLILEKGELQVSSKERDNQSEQTFKDIATIVAEKCVNTETQRPI
PVSIIEKAMKD-VHYSIHP---------TKSSKQQSLEVIKQI---SSVIPIQRAQMRLN
ITI-PTKES---KTL-----------NRDKLMVLVS---KIEEEDRD---GGGLSIVCLV
DPGSYRKIDELIKQETKGKGFIDIINLAVAKEGETK--
>Entahist
------------------------------------------------------------
------------------------------------------------------------
------------------------------------------------------------
------------------------------------------------------------
------------------------------------------------------------
-----------------------------------------------------MLKQPQG
VKLLTNISVVRLVKGEKKFEIACYPNTVAAWRQGVEMPLNEVLQLTRIYQSVEKGEVAKK
KDLKEAFGKTNEDEIILEILKNGEIQKGEKERKVQLDSLNKDIMILLTQKLIHKETKKPI
SMKMAEKLIKD-LKYNIVT---------SKTAKQQSLLILKLLK-KHPEIPIERMPMVIS
VDI-TKDLE---EEI------------LNLIKGQIKN--QVIKENSE----TRIKYEFII
DPSAFHELQTFADK-VKEKMFLEIVSVNQEMD------
>Filanola
------------------------------------------------------------
------------------------------------------------------------
------------------------------------------------------------
------------------------------------------------------------
------------------------------------------------------------
----------------------------------------------------MSIFTPVN
QVRMTNVCVVRMKKGGKRFEIACYPNKVLSWRDKVETDIDEVVQSHGIFTNVSKGVFAKK
DEIKKSFGTEDSEKVLLEILDKGELQVGSKEREHMQDKTFRDIATIVAEKCVDPETKRPL
TVSMVERAMKD-IHYNLHP---------GRSAKQQALEVIKQLK-EANALPIERAQMKLG
LVL-TEKDG---KRL------------KEQLAKMCT----IEKEEFD---DDQYIMDCLI
DPGQFRTISEFIKNETKGK-------------------
>FontBI
------------------------------------------------------------
------------------------------------------------------------
------------------------------------------------------------
------------------------------------------------------------
------------------------------------------------------------
----------------------------------------------------ATMFTPMN
QIRLTNVSIVRLRKGGIRFEIACYKNKVMEWRNRVETNIDNVLQIDNVFLNVSRGTVPNK
EQLMKAFKTDDVKKIILEILEKGEFQVAERERQQHSENLSREVAQMVSDMCINPETNRPY
PVTMIQKAMTS-AKFTPKANAGGSASSSTNAVKQQALEAIRTLR-TSGVLPISRAQMRVS
VTMDSARDA---KRL------------MEKIRPLFS---SIESEDYS----SDFQLTALI
DPGAFGPLNDTLNQETRGQVQLKFLSLREVREGEERIQ
>HomoSapi
------------------------------------------------------------
------------------------------------------------------------
------------------------------------------------------------
------------------------------------------------------------
------------------------------------------------------------
----------------------------------------------------MSIFTPTN
QIRLTNVAVVRMKRAGKRFEIACYKNKVVGWRSGVEKDLDEVLQTHSVFVNVSKGQVAKK
EDLISAFGTDDQTEICKQILTKGEVQVSDKERHTQLEQMFRDIATIVADKCVNPETKRPY
TVILIERAMKD-IHYSVKT---------NKSTKQQALEVIKQL---KEKMKIERAHMRLR
FIL-PVNEG---KKL------------KEKLKPLIK---VIESEDYG----QQLEIVCLI
DPGCFREIDELIKKETKGKGSLEVLNLKDVEEGDEK--
>Monobrev
MGQGGLRALAAVVAVVGFGLGSCATASNALNLTLLTDGVDELGARCLDGSPGGYYWRAGS
AANATKFLLVFNGGGWCYSLEDCAARAKTNLGTSTLFETTIQGDGITKNDPGFNPDFSSW
NVAYLYYCDGTSYGGNHSEPVQVGDQTLFFRGLRILEAFLDHLQRHRGLDSATEVFLSGH
SAGGLGTYMHADYVGSRVPAGALFGAIPDAGFFMMNNTVGGRDLYPAQIQNISRLASVVG
DADCMAANAAEAWRCMATQHALPFVSTRLHMIQSSYDSWQLSNIFDVSCTPKYSNNTCSA
NQMDQFQAVHTTILGQIRATNSTRHAVWSDSCIAHSQAYYGDYFNNPSWQMSARMFTPTN
QKLLTNIAVVRQKKGGKRFEIACFKNKVLSWRNKVEKDIDEVLQIHTVYTNVSKGEVAKN
TDLQKAYGTDDHTKICRIILDKGELQVSKEERDAQLGALFKEVATIVADKCIDPATERPY
TAAQIERAMRD-IHVSVKP---------TASAKAQALDVIKKL---AETISIARASMSVR
VRL-PQREA---KRV------------KPLVLPLTI---ALEHEDWD----DDLELECTI
DPGTFRALTELVGHETKGQGLVEILSVKNVAEGDEVL-
>PCBtrin
------------------------------------------------------------
------------------------------------------------------------
------------------------------------------------------------
------------------------------------------------------------
------------------------------------------------------------
----------------------------------------------------MATFTPVN
QIRLTNVAIVRLKKGGKRFEVAAYPNKVLSWRNGLEKDLDEVLQTDSIFTNVSKGMTAKN
ADVEKCFGTSDIKQAVLTILEKGEIQVSERERQHMTEQIMRDIVNMVSEKCIHKETQRPI
TVGLVEKGLKD-IHFTVNV---------NKAAKAQALDAIRKL---SAVLPIERAQMRLA
ITC-PLKYS---KNV------------KKQAQKMVT---KVEKEDVL----DRLNLVVIC
EPGALRQIDEVLQKETRGEGTVEVVDYR----------
>Polypall
------------------------------------------------------------
------------------------------------------------------------
------------------------------------------------------------
------------------------------------------------------------
------------------------------------------------------------
----------------------------------------------------MSIFTPVN
NKTLTNVAIVRYKKGGARFEIACYPSKVTSWRTKVEKDLNEVIQIHRIFTNVSKGVVAKK
DELIKAFGTDDEREILLQILDKGELQVSSKERESHSDQTFRDIATIVAEKCVNPETQRPI
PVGIIEKAMKD-VHYSLHP---------TKSSKQQSLEVIKLI---STVIPIQRAQMRLN
ITV-PGKDA---RLL------------RDKLAAQVA---KIEEEDYD----NGMDMVCLI
DPGAFRKLDDFVKFETKGKGFIEIMSLAVAKE------
>Sterramo
------------------------------------------------------------
------------------------------------------------------------
------------------------------------------------------------
------------------------------------------------------------
------------------------------------------------------------
------------------------------------------------------------
----TNVAVVRMKRGGKRFEIACYTNKIAEYKDGSTKNLDDILQTPTIFTNLSRGIVADR
AILKKAFKTTDETRIAQMILDSGQVQVSGEERKRQLDTLFKDIASIVAEKCVDPNTQRPI
PIGLIQKAMKDEIHYSVNV---------SRNAKQQALEVIRRLK--ETGFPIARANMRLR
ITF-PLSQL---SSI------------KPIIEETVE---LLEHENTS---NDEIEMVILI
NPADYRKIDQLVRKDTGGAGSINVVDHTVHSEG-----
>Thectrah
------------------------------------------------------------
------------------------------------------------------------
------------------------------------------------------------
------------------------------------------------------------
------------------------------------------------------------
------------------------------------------------------VFTPVN
QVRLTNVAVVRLKKGGKRFELACYPNKVIDWRDGIETDLDEVLQTDVVFTNVSKGSVAKD
KDLHRVFKTEDKNVILETILTKGQVQVSGKERAKVRSSVLSEIIEIIATKCVNPETQRPY
PSGIIERAVKD-LNFSVHP---------KHSAKKQALELIPQL---AEVLPIERASMRLR
ITT-PAKVG---KAV------------KSRIEDQVST-LTVEDEDWG----SVFEMVALV
DPGAYRAIDSIVGSLARGQGRVEILDTTVIEDGEEALE
>VannDIVA
------------------------------------------------------------
------------------------------------------------------------
------------------------------------------------------------
------------------------------------------------------------
------------------------------------------------------------
------------------------------------------------------ITTPVN
QIRLTNVAIVRLKRCGIRFEIATYPNKVSEWRKGDETDLDEVLQINRVFSNVSKGVVART
EDLKKAFGTGDEEKACIMILKKGELQVGSKERGHHAQQAARDIATIVAGKCVNSLTEKAV
TVGMVERAMKD-IHFSVKP---------NVSTKKQALKVIKLLD-EDPTLPIRRGLMRLQ
VQG-PKGAG---RKL------------LATLEDSIDS-FTMESQDYS----DFYELVCTV
DPGEYRAVDEIVSKCTRKKGRVDVLSV-----------
>Pessonel
------------------------------------------------------------
------------------------------------------------------------
------------------------------------------------------------
------------------------------------------------------------
------------------------------------------------------------
------------------------------------------------------------
------------------------------------------------------------
------------------------------------------------------------
--------MRD-AHYSVXP---------KHNAKQQSLSVIRLL---KEFIPIERAQMRLH
ISL-PAKSA---NKV------------KDRLKQLIR---TVEREEWG----GTYELTCLA
SPGSFREVEELVASATSGKGRVEVVEFAVIREGAATID
>TricAmI7
------------------------------------------------------------
------------------------------------------------------------
------------------------------------------------------------
------------------------------------------------------------
------------------------------------------------------------
------------------------------------------------------------
--------VVRLKKGGKRFEIACYPNKVQEWRKNIETDIDEVLQSEEIFVNVAQGELANN
KMLKRVFKSTNRSKLCLEILNNGQLQLATKERKDQQKKIFNEIATIVSEKCIDTTTNRPV
TVGLIERTMKE-IHFAVNP---------TRSAKQQALAVIKDL---QTKLPIERAKMRLT
LNF-ELSETLTPESI------------NDALKSYIS---YELIRKVE----NKLTIQCLM
IPRDYRAVNKATTD-MKGKMDITVHNLIPAED--EFLE
>Neopaest
------------------------------------------------------------
------------------------------------------------------------
------------------------------------------------------------
------------------------------------------------------------
------------------------------------------------------------
----------------------------------------------------MAIFTPVN
QIRLTNIAIVRLKKGGKRFEIACYPNKVTSWRKGLEPDLDEVVQSHEIFLNVSKGITAKK
DDLQRCFKQSDQEKILLTILKQGEIQVTGKERQVQRENIFQEVATIVADKCVDSESQRPL
TIGFVERAMKD-LHWNPNP---------SKSAKAQALEVIKLLE-ENEEMSVKRAQMKVK
VEL-PGKEA---KKI------------ADKVRPYFV---SLEQDEYM---HPRMIMVGII
EPKDLRNLETEASAGTKGQASVSVVNL-----------
>Paraatla
------------------------------------------------------------
------------------------------------------------------------
------------------------------------------------------------
------------------------------------------------------------
------------------------------------------------------------
------------------------------------------------------IQTPVN
QIRLTNVAIVRLKKGGKRFEVACYPNKVTSWRQGVESDLDEVVQTHEIFLNVSKGIVAKK
DELQRCFKTSDEEKILLSILKQGELQVTGKERQVQRENVVQEVATMVAEKCIDTETKRPL
TVGYVERAMKD-LHYNPS----------GKPAKVQALEVIKLL---EAELPVKRAQMRVQ
IDI-PGKEA---KKI------------ATKLRPLIN---HIEKDEFV---HPVMILVGVI
EPKNFRELEQQASAATRGQATVTVLNV-----------
>VexiDIVA
------------------------------------------------------------
------------------------------------------------------------
------------------------------------------------------------
------------------------------------------------------------
------------------------------------------------------------
--------------------------------------------------MAHRVITPVN
QKRLTNVALVRLKKAGKRFELACYPNKVTSWREGVETDLDEVLQQHVVFTNVSKGIQAKN
SDLQRAFKTTDQDKCIQEILKKGQIQVTGKERAHRKDQLERDVASIVAERCVNTETSLPV
TVGLVERALKE-IHFQVVI---------SRSAKQQALEAIKKL--EETDMPIQRAEMKIR
VTI-PGKDG---KRI-----------WNDNLAQYAG---SSVQTQFL---GAVSTFITTI
EPGHYRVFDEILAKHTRGKGSIAVLSLCAVGEAS----
>Endozona
------------------------------------------------------------
------------------------------------------------------------
------------------------------------------------------------
------------------------------------------------------------
------------------------------------------------------------
-----------------------------------------------------KIFTPIN
QVRFTNVAIVRLKKGGLRFEIACYKNKVVEWRKQVETSLDEVLQTPTIFTNTSKGVAAKR
KDLQKCFGTTDETKIAEIILEKGEVQVAGEERKVENDTIFNEIASIVSEKCVHPDTQRQI
PVKNIEKAMRD-IHYSIVP---------GQNAKKQALDVIKKIQKELPEFPMERAHMRLR
IVI-EGKEV---EGL------------KEKLNNQVV---KWQEAKKK---KGGEE-----
------------------------------EEGE----
>StygNOMA
------------------------------------------------------------
------------------------------------------------------------
------------------------------------------------------------
------------------------------------------------------------
------------------------------------------------------------
------------------------------------------------------------
--------------------------AALKYRKE-QLGFDNVLVADEVFKNSAKGEKASS
AELKEAFGTDNTLECCRIVLDKGDVQLSTAERKELVDKRRAEIVNYIHKYYTDPKTKLPH
PVTRIESALDE-IKVRIDG---------EIPVERQLPDILKKL---PEIIPIKKSEIEGT
LTV-PHACL---GQA------------QGVLSKMMI---SVNREKYD---GDGCSMLVSL
CPGDYDALMKEMERVGKGSITFDI--------------
>Nolaaber
------------------------------------------------------------
------------------------------------------------------------
------------------------------------------------------------
------------------------------------------------------------
------------------------------------------------------------
------------------------------------------------------------
--------------GTKS-------GSVLLYRQK-KTPFSNVLESEEIWKDIKKGDRASA
ADLEEAFGELATKDILQRIVDKGDLQLTEAERRS-CDKKRREIVTYLHKNYVDPKSNNSI
PTQRIE------------------------------------------------------
------------------------------------------------------------
--------------------------------------
>Vannrobu
------------------------------------------------------------
------------------------------------------------------------
------------------------------------------------------------
------------------------------------------------------------
------------------------------------------------------------
------------------------------------------------------ITTPVN
QIRLTNVAVVRLKKGGKRFEIASYPNKVNEWRQGVETDIDEVLQIDTVFLNVSKGVIAKK
EDLNKAFGHSNQQKIVLEILNKGEIQVGAKERQHQMDQTFRDIATIVAEKCVNPLTQKSI
TPGLVERAMKE-IHYSVKP---------GKSAKTQALQVIKLLQ-EKDAIPIERAQMRLK
VEA-PKGAG---RKI------------RQQLEEIIN---TAESESYE----DCYNFTFTV
DPGKYRQVDEIV--------------------------
>Vexibaci
------------------------------------------------------------
------------------------------------------------------------
------------------------------------------------------------
------------------------------------------------------------
------------------------------------------------------------
------------------------------------------------------------
------------------------------------------------------------
--------------------------LTEKERAYKSEQLLKDIATGVVQRCVDKETKQPL
TIGVIERALKE-VRFQPSA---------AHSAKKQTLEAIKAL---EAVMPIERARLRAR
III-PARD----------------------------------------------------
--------------------------------------
>Luaphula
------------------------------------------------------------
------------------------------------------------------------
------------------------------------------------------------
------------------------------------------------------------
------------------------------------------------------------
------------------------------------------------------IFTPVN
QVRFTNVAVIRLKKGGKRFEIACYKNKILEYRKQITTDLGEILQSRIIFTNMSKGVVAKK
GELQKAFRTTDEDVIIKEILDRGETQVSGEERKDQLDSLFRDIATIVTEKCVHPDTGRPL
TVGLVQKAMKE-IGYSVNP---------SRNAKVQALEVIKLLI-AKEDFPIARAQMLLK
LSI-PMPEA---TTA------------REKLTPLLT---TVQSEVVA-PDNDKLDMVVQI
DPSNYRAVDQIVRKE--GKGVLELLTASVREEGDEKL-
>Protarac
------------------------------------------------------------
------------------------------------------------------------
------------------------------------------------------------
------------------------------------------------------------
------------------------------------------------------------
----------------------------------------------------SKIFTPVN
QVRFTNVAIVRLKKGGKRFEVACYKNKILEYRKQITTDLGEVLQSQIVFTNMSKGVVAKK
SELQKCFRTTEEDKIIKEILDKGEIQVSGEERKDQLDTQFRDIATIITEKCVHPETGRPL
TVGMVTKAMKE-IGYSVNP---------ARNAKSQALEVIKLLI-AKGDFPIARAQMRLK
LIL-PQAEA---ASV------------REQLATLIT---SIEREDAG---DESTELIVQI
DPSNYRGVDQIVRKE--GKGTLELLAAAVREEGD----
>PhysTSA
------------------------------------------------------------
------------------------------------------------------------
------------------------------------------------------------
------------------------------------------------------------
------------------------------------------------------------
------------------------------------------------------------
----------------------------------SEKDLDEVLQIDDVFINVSKGQTAKK
DDLMKAFGMDDKKQIIKMILEKGELQVSEKERHIQQEAQFKDIATIVAEKCVNPDTKRPL
TVGIVERALKE-AHYKIHP---------TKSTKQQALEAIKLL---KATIPIERAQMRLK
VVY-SSVDA---KKI------------KEALKNSNA---ETENEELE---GDEHQLIILI
DPGAYRKIDEDVRNVTKGKGSIEVLALAVA-EGE----
>Protpyro
------------------------------------------------------------
------------------------------------------------------------
------------------------------------------------------------
------------------------------------------------------------
------------------------------------------------------------
----------------------------------------------------GKIFTPVN
QVRFTNVAVVRLQKGGKRFEIACYKNKVIEWRKKITTDLDEVLQTPTIFTNVGKGVIAKK
AELSKAFDTTDQDKIIQMILDKGEIQVSTEERKLQLDNSFKDIAQIVVEKCVNPETGRPL
TVGMVEKAMKD-IHYSIKP---------GKSPKQQALDVIRLLR-EKSDFPIARAPMRMK
MIV-PEADL---PIV------------KSQLADVIQ---KIEREDKS---GEKREAVILI
DPSNFRYVDEAIKKQTS-EATVEVLTLVVHCEGDS---
>PellCATA
------------------------------------------------------------
------------------------------------------------------------
------------------------------------------------------------
------------------------------------------------------------
------------------------------------------------------------
-------------------------------------------------------FTPVN
QVRFTNVAIVRLKRGGKRFEIACYKSKVGEWKKGTEKDLDEVLQTSSIFTNTSKGIVARK
QDLKKCFKTTNETEIIKRILKDGQVQVSGDERKKELEVLAKDIATIIAEKCVDPKTKRAL
TVGMIEKAMRD-IHYSVNT---------SDSAKKQALLAIKAL--EKENYPIMRANMRIK
VCL-PVASL---TIASDPDQTPTEILLEKHFKSVFV---LVEEKLAT---DEEITFTTQI
APSSYREIVKIVKTVSGTKGRLEVVTAAVVDQGNVKI-
>ClydYONA
------------------------------------------------------------
------------------------------------------------------------
------------------------------------------------------------
------------------------------------------------------------
------------------------------------------------------------
----------------------------------------------------MSIFTPTN
QIRLTNVAVVRLKRGGKRFELACYPNKVASWREHIEKDLDEVLQVARVFNNVSKGVVAKK
ADLSKCFGTEDENEVIRMILEKGDLQVSSKERQQKKEEMFKDIATIVADKCVNPETGRAL
TLAMVERAMHE-IHYSVS----------AKAAKKQALDVIRLLQ-EDGSLPISRAHMRLQ
ITL-LKRQA---EYV------------KELLEPLLE---KIEEEGEK---DGNATIVCLI
DPGRYREVEEVINKEAK-KATLEVLDLAAVQE------
>GoceYONA
------------------------------------------------------------
------------------------------------------------------------
------------------------------------------------------------
------------------------------------------------------------
------------------------------------------------------------
------------------------------------------------------------
------------QKGGKRFEVACYKNKVQEWRKKVETSLDEVLQTPTIFSNTSKGVAAKR
GELKKCFGTIDETKIATEILDKGQVQVSGDERKHELETAYKDIAAIVAEKCVHPETQRPL
TAGMVEKAMRD-IHYSVNP---------SQNAKKQALEVIKRLQKEKPDFPIARANMRLK
ISL-PKENI---EKL------------KEDLKDFIV---VLEEEKSE---DNTAEIVFQI
NPASYRNVDQVVRKITD-KGTVEVVALAVHFQGNEKI-
>Undascha
------------------------------------------------------------
------------------------------------------------------------
------------------------------------------------------------
------------------------------------------------------------
------------------------------------------------------------
------------------------------------------------------ITTPVN
QIRLTNVAVVRLKKGGKRLELASYPNKVTEWRQGVETDIDEVLQTHTIFLNVSKGIVAKK
DDLTRAFGNTSEKKIVLEILNKGELQVGAKERQHQMDQTFRDIATIVAEKCVNPLTQKTI
TPGLVERAMKD-IHYSVKP---------GKSAKTQALQVIKLLQ-EKDAIPIERAQMRLK
VEA-PKGAG---KKL------------KQQLDEIIN---NAESENYD----DCYNFIFTI
DPGKYRQADEIVSKVTRNKGSLEVL-------------
>Thecquad
------------------------------------------------------------
------------------------------------------------------------
------------------------------------------------------------
------------------------------------------------------------
------------------------------------------------------------
------------------------------------------------------LQTPVN
QKRLTNVSIVRLKQGGKRFELACYPNTVLAWRNKVETDLGNVLQANGIFTHVGKGIHAKK
EELKAAFDTEDTNVIIEKILQKGELQVSEKERKVNQERIFRDIATLVAEKCVDTNTQRPL
TVGIVERAMKD-IHFSVHP---------TRGAKQQALEVIRSL---SAKLPIARAQMRLK
VTL-VADEGVNTEKL------------QSKVKKILT----IEKD------WKSSECIGLV
DPGSFRVIEEVLRSEPRIKGNIEVLNLSVHQEGDASID
>Vermanta
------------------------------------------------------------
------------------------------------------------------------
------------------------------------------------------------
------------------------------------------------------------
------------------------------------------------------------
----------------------------------------------------MSISQPVN
QKRHTNISIVRLKRGGKRFEIACYPNKVLSWRKKIETDIEEVLQSHSVFMNVSKGVLAGK
AELKRCFDCDDNEKICLMILEKGELQVGEKERAAMKEQAFRDVATIVAEKCINTETQRPC
TVAWVERAMKE-IHFNVNT---------NKPSKVQALQVAQKL--ESEEFPIQRAQMRLR
LTI-PPRDS---KRI------------KSRLKDHLQ---DMEKEERT---DEGYVMTFLA
DPGAFRVIEDTTRKITKRMGIVEVVNPVVTQEGDKKI-
>ParvMONO
------------------------------------------------------------
------------------------------------------------------------
------------------------------------------------------------
------------------------------------------------------------
------------------------------------------------------------
---------------------------------------------------MARIQTPTN
QKRLTNVHIVRLKRGGKRFELAVYPNTVEAYRAGVQKDLDEVLQSKVIFTNVSKGQVAKS
DLVERCFGSSVEDDAIKLILDKGELQVGAKERERALEKTLKEIASIVARKSVNPQTMLPY
TITLVEKALKD-VHYKPNP---------NKSSKKQAIEAVVLL---SRTIPIQRAKMRVQ
VRL-AGSRA---SKT------------LEAV-----------------------------
--------------------------------------
