# Supplementary material for: Expansion of the molecular and morphological diversity of Acanthamoebidae (Centramoebida, Amoebozoa) and identification of a novel life cycle type within the group
Source: Biol Direct. 2016 Dec 28;11:69. doi: 10.1186/s13062-016-0171-0 (PMC5192571; doi:10.1186/s13062-016-0171-0)
Supplement: Additional file 3: — Bordor.325.Cent40.tgz. Phylogenomic alignment files and single gene trees for each gene included in the phylogeomic supermatrix. (TGZ 8396 kb) [file 13062_2016_171_MOESM3_ESM.tgz › Bordor.325.Cent40/unmasked-alignments/fibri.faa]

>AcanGEN
------------------------------------------------------MRGGKK
----------VVIEKH-R-LDGVFIAR-GK-EDALCTRNLVPGDSVYGEKRISVDEV---
----D-GSKVEYRVWNPFRSKLAAAIIGGVENVWVKPGARVLYLGAASGTSVSHVSDMVG
PQGMVYAVEFSHRSGRDLINVAKKRTNVVPIVEDARYPLKYRMLVGMVDVVFADVAQPDQ
ARIVAINAHQFLKNGGHFVISIKANCIDSTAAPEAVFAKEVQKLRQENFKPMEQI-TLEP
YERDHAVVVGVYRPEAKA---
>Coprcine
------------------------------------------------------------
---------------------------------MLVTKNLVPGESVYGEKRISVEGGV--
----E-GTKVEYRVWNPFRSKLAAGVLGGLDDIFVKPGAKVLYLGAASGTSVSHVADIVG
PEGIVYAVEFSPRSGRDLINMAKKRTNVIPIVEDARLPNRYRMLLSIVDVVFADVAQPDQ
ARIVMHNAAQFLKDGGHVLISIKASCIDSTIPPETVFASEVAKLREGNFKPLEQV-TLEP
YERDHAMVSAVYQRHAK----
>Coprprot
----------------------------------------------------------AK
----------YIIEPH-R-FEGTFVAR-GANEDLLCTLNLTPGESVYGEKRIEIETD---
----E-G-KKEYRQWNPFRSKLGSAILSGVRDIHMKPGSKVLYLGASCGTTVSHVADLVG
PEGCVYAVEFSHRVGRELLEVAKKRTNVVPIIEDARKPQKYRMLVPMVDALFADVAQPDQ
ARILAVNAHHFLKNDGGFVISIKANCIDSTAPAEHVFAQQVVALKKEQFRPREQI-SLEP
YERDHAVVTGLYRVTKK----
>DictDisc
------------------------------------------------------------
----------VIVKHP-R-HEGVFIVR-G--EESLATLNSVPGESVYGEKRVSVGEG---
----E--DKKEYRIWNPFRSKIAAGLHRGVDEIHIKPGSKVLYIGAASGTTISHVSDIVG
PTGVVYGIELSHRPGRDLIGMAKKRTNVIPIIEDARHPQKYRMLIGMVDVVFADVAQPNQ
AQIVAQNSAYFLKNEGHFIISIKASCIDSTAPTEVVVQNEITKLKKEKLRPQHLLKTLDP
YERNHSLVIGVYR--------
>Entahist
MSGRGRGRNTGRGGAPRGGRGGSNGRGGFGGDNKGPRSAGRGAPRGGRGGAKGGAKGGAK
GRGGIGSKGGVQIREHSK-FPGIYIAS-GK-EEQLLTINRVPGESVYGEKRIAKEDA---
----E-GNKIEYRVWNPYRSKLGCTILKGVDNMTICPGAKVLYIGAASGTTVSHVSDIVG
DKGTVYAVEFAFRPGRDLIGVAKKRQNIVPIIEDARYPLKYRMLVDMVDVIFADVAQPNQ
AQIIGLNAKYFLKKGGLIIESIKANCIDSTAPSDVVFANEVDELRKLGFKPLEQV-SLEP
FERNHATVIARYDNIKK----
>Filanola
------------------------------------------------------MKGGQK
----------VIIEKH-R-HAGVFIAK-GK-EDALVTRNMVPGESVYGEKRITVEGE---
----E-G-KVEYRVWNPFRSKIAAAILGGIENIWIKPGXKVLYLGAASGTTVSHVXDIVG
PTGVVYAVEFSHRSGRDLINVAKKRTNIIPIIEDARYPQKYRMLVGMVDVLFADVAQPDQ
ARIFAMNAHHFLKNEGNFVISIKANCIDSTASPEIVFAREVKKLQEEQFKPREQI-TLEP
YERDHAVVVGVYRPAPKKSK-
>FontBI
-----------------------------------------------------------K
----------TIVEPH-R-HAGVFISR-GK-EDALLTRNMVVGESTYGEKRISVEEG---
----D--SKVEYRVWNPFRSKIASAILAGLADIHIAPGSKVLYLGASAGTTVSHVSDIVG
PEGAVYAVEFSHRMGRDLINVAKKRTNVIPIIEDARRPEKYRMLVPMVDVIFADVAQPDQ
ARIVAINAHAFLKVGGHFMISIKANCIDSTVPAPAVFAAEVQRLKAEKLRPREQV-TLEP
YERDHAVVVGVYR--------
>HomoSapi
------------------------------------------------------------
----------VMVEPH-R-HEGVFICR-GK-EDALVTKNLVPGESVYGEKRVSISEG---
----D--DKIEYRAWNPFRSKLAAAILGGVDQIHIKPGAKVLYLGAASGTTVSHVSDIVG
PDGLVYAVEFSHRSGRDLINLAKKRTNIIPVIEDARHPHKYRMLIAMVDVIFADVAQPDQ
TRIVALNAHTFLRNGGHFVISIKANCIDSTASAEAVFASEVKKMQQENMKPQEQL-TLEP
YERDHAVVVGVYRPPPKVKN-
>Monobrev
---------------------------------------------------------SKQ
----------VIVEPH-R-HGGVFLAR-GK-EDALVTLNTTPGESVYGEKRISVDAA---
----E-GQKVEYRVWNPFRSKLAAAILGGVDSIHMGPGSKVLYLGAASGTTVSHVADLVG
KDGLVYAVEFSHRSGRDLINMAKKRTNVIPIIEDARHPHKYRMLVPMVDCIFADVAQPDQ
TRIVALNAHNFLKNQGHFVISIKASCIDSTAPAEAVFAAEVQKMKAEKMKPLEQL-TLEP
YERDHAVVIGTYRPPSKNKK-
>PCBtrin
-----------------------------------------------------------K
----------VKVETH-R-FPGFFIAR-GK-EDALCSLNSTPGEAVYGEKRISVENP---
----D-GQKAEYRVWNPFRSKIAAAVLGGVKDIWIQPGSKVLYLGAASGTTVSHVSDVVG
PEGKVYAVEFSHRVGRDLINVAKKRTNIVPIIEDARYPHKYRMLVPMVDVVFADVAQPDQ
ARIVAMNSHQFLKAGGHFVISIKANCIDSTAEPSAVFAREVKKLQEEKFKPKEQI-TLEP
YERDHAVVVGAYRASKKK---
>Polypall
----------------------------------------------------------AK
----------VVVEKHPR-YEGVFLVQ-GK-EESFATLNSTIGESVYGEKRVSVEVG---
----T--EKKEYRIWNPFRSKIAAALHRGIENIYIRPGCKVLYLGAASGTTVSHVSDVVG
PEGVVYGVELSARSGRDLIGMAKKRTNVIPIIEDARHPHKYRMLIGMVDVLFADVAQPNQ
AQIVSQNAAYFLKNDGHFIISIKANCIDSTAPTDVVVAKEVEKLKAEKLKPQQLLKNLDP
YERHHALVVGVYRQAPK----
>Sexangul
-------------------------------------------------------KGGAK
----------VAVTAH-R-HPGVFLAK-GK-EDVLVTRNLVPGESVYGEKRISVASSVAP
ADGSA-PEKIEYRVWNPYRSKIAAAIISGVDDIFIKPGNRVLYLGAASGTTVSHVSDMVG
PEGMVYAVEFSHRSGRDLITAAKKRINVVPIIEDARHSFKYRMQVPMVDVMFADVAQPDQ
ARIFAENAALYLKAGGGAIISIKASCVDSAAEPHQVYQSEIEVLKTHGFKPKEMI-DIDP
YQRGHAVVNLIYR--------
>Sterramo
----------------------------------------------------GGMKGGKK
----------VVIEQH-R-LPGVFIAR-GK-EDVLCTRNMVEGDSVYGEKRISVEQP---
----D-GTKIEYREWNPFRSKLGAAIIGGVDNVHIQPGSKVLYLGAASGTTVSHVSDMVG
PEGLVYAVEFAHRSGRDLINVAKKRTNIIPIIEDARHPIKYRMLVGMVDVIFADVAQPDQ
ARIVAINAHSYLKNGGHFVISIKANCIDSTAAPEAVFQQEVNKLREEQLKPKEQI-TLEP
YERDHAVVCGVYR--------
>Thectrah
G--------------------------------------------------RGGARGGSK
----------VYVEPH-R-HKGVFIARGGK-EDMLVTKNLVPGEEVYGEKRISIEDA---
----E-GAKTEYRVWNPFRSKIASAILCGVENTWIHPGDKVLYLGAASGTTVSHVADVVG
HEGCVYAVEFSQRSGRDLLEMAKKRTNVIPIIADARHPQKYRMLVGMVDTIFADVAQPDQ
ARIVTINAQYFLKNGGHYMISIKANCVDSTAAPEAVFASEVSKLKEAKLKPREQI-PLEP
YERDHAVVVGTYRP-------
>VannDIVA
G--------------------------------------------------RGGLRGGAK
----------VMIEQH-R-HRGIYIAK-GK-EDVLVTKNLVPGESVYGEKRISVEVG---
----E-GVKDEYRVWNPFRSKLAAAVIGGVEDIHVKPGCKLLYLGAASGTTVSHCSDVVG
PEGVVYAVEFSHRSGRDLINLAKKRTNIIPIVEDARHPHKYRMLVGMVDVVFADVAQPDQ
ARIVALNSQYFLKNGGHFVISIKANCIDSTAKPEAVFASEVQKLKADGFKPAEQV-TLEP
YERDHAVVVGSYRPAKK----
>Pessonel
-----------------------------------------------------GMKGGAK
----------VIVEQH-R-HAGVFVAK-GK-EDALVTRNIVPGDSVYNEKRISVEV----
----N-GEKIEYRVWNPFRSKIAAAVLGGIDTLPIAPGKKVLYLGAASGTTVSHVADIVG
PEGIVYAVEFSHRSGRDLINMAKKRTNVVPIIEDARKPQNYRMLVGMVDAMFSDVAQPDQ
ARIFALNAQHFLKNDGGFMISIKANCIDSTAKPDVVFAKEVEKLKENQFKPKEQI-SLEP
YERDHAVVLGVYRP-------
>MayoBSH0
------------------------------------------------------MKGGAK
----------VFVEQH-R-HAGIFLAR-GK-EDALVTRNMVPGEDVYGEKRISVDGP---
----D-GEKIEYRVWNPFRSKIAAAILGGIENIWICPGAKVLYLGAASGTTVSHVSDVVG
PTGCVYAVEFSHRSGRDLINTAKKRTNIIPIICDARTPNKYRMLVDMVDVVFADVAQPDQ
ARIVAMNSHMFLKNGGHFVISIKANCIDSTAAPEKVFAHEVKKLMEENFKPAEQI-TLEP
YERDHAVVAGSYRVSKK----
>TricAmI7
------------------------------------------------------------
-----------------R-MPGVFIGRTGK-DDVLLTYNLTPGESVYGEKKVPVENQ---
----EPGEKKEYRVWNPFRSKLGAAILGGVKNIYMPPGSRVLYLGSASGTTVSHVSDIVG
EEGVVYAVEFSHRTGRELIEVAKKRRNIVPIIEDARYPQKYRMLVGMVDCIFSDVAQPDQ
ARIVALNAQYFLKNGGHFVISIKANCVDSTVPAEHVFAQTVNELKAEKFRPREQM-SLEP
YERDHAVVTGDYRPFSKK---
>Neopaest
------------------------------------------------------MKGGSK
----------VIVEAH-R-HDGVFLAK-GKGEDTIVTKNMVPGESVYGEKRVSVDVG---
----E-GNKVEYRVWNPFRSKIAAAIVGGVENIGIRPGAKVLYLGAASGTTVSHVSDVVG
ETGTVYAVEFSHRSGRDLINVAKKRTNVIPIIEDARYPNKYRMLVGMVDVLFADVAQPDQ
ARIFAMNAHAFLKNGGAFMISIKANCVDSTASPEAVFSSEVEKLKAEKFKPAEQL-TLEP
YERDHAVVVGTYRPEKKRK--
>Paraatla
------------------------------------------------------MKGGQK
----------VVIEQH-R-HDGIFIAK-GKGEDAIVTKNMVPGESVYGEKRISVESG---
----D-GEKVEYRVWNPFRSKIAAAIVGGVENIWIKPGAKVLYLGAASGTTVSHVSDVVG
ETGVVYAVEFSHRSGRDLINVAKKRTNVIPIIEDARHPNKYRMLVGMVDVLFADVAQPDQ
ARILALNAHSFLKNGGHFVISIKANCVDSTAAPHLVFKSEVQKLQQEQFKPAEQL-TLEP
YERDHAVVVGSYRPQKKEK--
>VexiDIVA
--------------------------------------------------------GGNK
----------VVVEQH-R-HDGIYLAR-GK-EDMLVTRNMVPGVSVYNEKRISVETG---
----G-GEKVEYRQWNPFRSKIAAAIIGGIENIYIRPGAKVLYLGAASGTTVSHVSDVVG
EDGVVYAVEFSARSGRDLVDMAKKRRNVVPIVEDARHPQKYRMLVGMVDVIFADVAQPDQ
ARIVAINAHHFLKNGGHFIISIKANCIDSTATPEAVFAQEVKKLQAEQFKPHEQI-TLEP
YERDHAVVTGSYR--------
>Endozona
------------------------------------------------------------
----------VVITPH-R-FEGVYMSK-GG-AGAILTKNMVPGESVYGEKRVAVEEA---
----E--NKVEYREWNPFRSKIAAAIVGGVGNIYMKPGSKVLYLGAASGTTVSHVSDLVG
PTGVVYAVEFSNRSGRDLINVAKKRTNVIPIIEDARYPGKYRMLLGMVDVLFADVAQPDQ
ARILAINAQQFLKAGGGFVISIKANCIDSTATPAAVFARTVAELKEEQFKPKEQI-TLEP
YERDHAVVTGLYR--------
>StygNOMA
-----------------------------------------------------------K
----------VIVEKH-QLHENVYIVR-GK-EDALCTVNTVPGESVYGEKRVAVENE---
----S-G-KVEYRVWNPFRSKIAAAIAAGIGDIHIKPGSKVLYLGAASGTTVSHVADIVG
PTGVVYAVEFSQRSGRDLINMAKKRTNVIPIVEDARHPHKYRMLVGMVDMVFADVAQPDQ
ARIVALNSSHFLKNGGGFVISIKANCIDSTAAPEAVFAKELTKLKQENFKPKEQV-GLEP
FERDHAVVSGYYR--------
>Cochminu
------------------------------------------------------------
----------VIVEQH-R-HAGVFIAS-GK-EDALVTLNLVPGDDVYGEKRISVETN---
----D-GNKIEYRVWNPFRFK-NQQLFSVVKTSIWDLEKKFFNLGAASGTTVSHVADIVG
PTGVVYAVEFSHRSGRDLINVAQK------------------------------------
------------------------------------------------------------
---------------------
>Ovaldese
------------------------------------------------------------
------------------------------------------------------------
------------------------------------------------------------
----VYAVEFSHRSGRDLMTVAKKRTNVVPIIEDARLPQKYRMLVPMVDTIFADVAQPDQ
ARIVDINAQYFLKVGGHFVISIKANCIDSTAKPEAVFAAEVERLKTAGLRPLEQI-TLEP
YERDHAV--------------
>Vannrobu
-------------------------------------------------------RGGAK
----------VIVERH-R-HEGIFLAK-GK-EDALLTKNLVPGESVYGEKRIAIDIA---
----E-GEKIEYRVWNPFRSKLAAAVLGGVNDIHIKPGCKLLYLGAASGTTVSHCSDIVG
PEGVVYAVEFSHRSGRDLINLAKKRTNIIPIVEDARHPQKYRMLVGMVDVIFSDVAQPDQ
ARIVALNAQYFLKNEGHFVISIKASCIDSTVSAEAVFATEVDKLKKERFKPKEQV-TLEP
YERDHA---------------
>Luaphula
------------------------------------------------------MKGGKK
----------VVVEKH-R-LEGIFIAR-GK-EDALCTRNMVEGESVYAEKRIAVEQA---
----D-GTKVEYRVWNPFRSKLAAAIIGGVENVWIKPEARVLYLGAASGTTVSHVSDMVG
PRGICYAVEFSHRSGRDLINVAKKRTNVIPIIEDARYPNKYRMLVGMVDVIFADVAQPDQ
ARIVAINAHHFLKNGGHFMISIKANCIDSTAAPEAVFAREVSKLREEKFKPQEQI-TLEP
YERDHAVVVGVYR--------
>Protarac
------------------------------------------------------MKGGKK
----------VVVEKH-R-LDGIFIAR-GK-EDALCTRNMVEGESVYAEKRVSVEQA---
----D-GSKVEYRVWNPFRSKLAAAIIGGVENCYIGPGSRVLYLGAASGTTVSHVSDIVG
PKGICYAVEFSHRSGRDLINVAKKRTNVIPIIEDARYPQKYRMLVGMVDVIFADVAQPDQ
ARIVAINAHNFLKNGGHFMISIKANCIDSTAAPEAVFAREVNKLREERFKPQEQI-TLEP
YERDHAVVVGIYR--------
>Protbohe
------------------------------------------------------MKGGKK
----------VIVEKH-R-LEGVFIAR-GK-EDALCTRNMVEGESVYGEKRVSVEQP---
----D-GTKVEYRVWNPFRSKLAAAIIGGVENVWIKPESKVLYLGAASGTTVSHVSDMIG
PKGIVYAVEFSHRSGRDLINVAKKRTNVIPIIEDARYPGKYRMLVGMVDVIFADVAQPDQ
ARIVAINAHHFLKNGGHFVISIKANCIDSTAAPEAVFAREVNKLREERFKPSEQI-TLEP
YERDHAVVVGTYR--------
>PhysTSA
------------------------------------------------------------
----------VLVEPMPR-HPGVFIAK-GK-EDALVTLNSVPGEAVYREKRIMVEV----
----N-GEKKEYRVWNPFRSKIAAAILGGVESTHIQPGSKVLYLGAASGTTVSHVSDIVG
PTGVVYAVEFSHRTGRDLINVAKKRTNIIPIIEDARHPHKYRMLVGMVDVLFADVAQPDQ
ARIFALNAQYFLKTEGYFVMSIKANCIDSVAPAEVVFAKEVKYLQEEKFRPAEQI-TLEP
YERDHAVVIGQYRAPPKA---
>Protpyro
------------------------------------------------------MRGGKK
----------VVIEKH-R-LDGVFIAR-GK-EDALCTRNLVPGDSVYGEKRISVDEA---
----D-GSKIEYRVWNPFRSKLAAAVIGGVENVWIKPGSRVLYLGAASGTSVSHVSDMVG
PQGIVYAVEFSHRSGRDLINVAKKRTNVVPIIEDARYPLKYRMLVGMVDVIFADVAQPNQ
AQIVGMNAHQFLKNGGHFVISIKANCIDSTAAPEAVFAKEVQRLRQENFKPLEQI-TLEP
YERDHAVVVGIYRPEAK----
>PellCATA
-------------------------------------------------------RGGNK
----------VVVIPH-R-LAGVFIAR-GK-EDALVTKNMAPGESVYGEKRITIEEG---
----E--QKIEYRVWNPFRSKLAASIVGGIENVYIKPGSRVLYLGAASGTTVSHVSDMVG
PDGVVYAVEFSHRSGRDLINVAKKRTNVIPIIEDARHPVKYRMLVGMVDVLFADVAQPDQ
ARILAINAHQFLKNGGNFVISIKANCIDSTASAEAVFASEVAKLREEQFKPKEQI-TLEP
YERDHAVVCGVFRPIKK----
>ClydYONA
------------------------------------------------------MKGGSK
----------VYVQAH-R-HEGVFVAI-GK-EEVVVTRNLVPGESVYGEKRMSVEQG---
----E--TKIEYRVWNPFRSKLCAAIMGGINNLHIYPGAKVLYLGAASGTSVSHVSDIVG
PEGKVYAVEFSHRSGRDLVNLAKKRTNIVPIVEDARHPQKYRMLIGMVDTIFSDVAQPDQ
ARIVALNASFFLKNEGHFVISIKASCVDSTAPPEAVFASEVAKLKENQFKPREQV-TLEP
YERDHAVVIGDYRVAKKKK--
>GoceYONA
----------------------------------------------------------KK
----------VIIEKH-R-LEGIFIAR-GK-EDALLTRNLVPGESVYGEKRIAVEEG---
----E--QKVEYRVWNPFRSKIAAAIVGGIENIYVKPGSKLLYLGAASGTTVSHCSDLVG
PTGVVYAVEFSHRSGRDLINVAKKRTNVIPIIEDARYPNKYRMLVGMVDVLFADVAQPDQ
GRILAINAHQFLKNGGNFVISIKANCIDSTAAPEVVFAKEVEKLKQEQFKPKEQI-TLEP
YERD-----------------
>Undascha
-------------------------------------------------------KGGAK
----------VIVERH-R-HEGIFLAK-GK-EDALLTKNLVPGESVYGEKRIAVDIT---
----E-GEKIEYRVWNPFRSKLAAAVLGGVNDIHIKPGCKLLYLGAASGTTVSHCSDIVG
PEGVVYAVEFSHRSGRDLINLAKKRTNIIPIVEDARHPQKYRMLVGMVDVIFSDVAQPDQ
ARIVALNAQYFLKNEGHFVISIKASCIDSTVSAEAVFATEVDKLKKERFKPKEQV-TLEP
YERDHAVVIGGYRVSKK----
>Thecquad
------------------------------------------------------LKGGSK
----------VVVVPH-R-HAGIFVVK-GK-DDALATLNFAPGDSVYGEKRVTVDTP---
----E-G-KKEYRIWNPFRSKIAAAIHGGVENIYIQPGSKVLYLGAANGTTVSHVSDLVG
PTGMVYAVEFSQRSGRDLINVAKKRPNIVPIIEDARYPLKYRMLVGMVDVIFADVAQRDQ
ARIIALNAHHFLQNNGKFIISIKANCIDSVAAPEAVFEKEVRTLQEEQFKPQEQI-TLEP
YERDHAVVIGIYRPTKK----
>Vermanta
G--------------------------------------------------GAGMRGGSK
----------MVVEKH-R-HEGVYVAK-GK-EDALLTLNFVPGESVYGEKRVSVDVA---
----D-GEKVEYRVWNPFRSKIAAAIANGIKNLHIKPGSKVLYLGAASGTTVSHVSDIVG
PTGTVYAVEFSHRSGRDLIDMAKKRTNVVPIVEDARYPQKYRMLVPMVDVMFADVAQPDQ
ARLFALNGHVFLKTGGHFLISIKANCVDSVAAPEAVFASEVNKLRAEGFKPQEQA-PLEP
FERDHAVVIGTFRAPKK----
>ParvMONO
------------------------------------------------------------
------------------------------------------------------------
------------------------------------------------GTTVSHVSDVVG
PTGVVYAVEFSHRSGRDLIGMAKKRTNVIPIIEDARKPQNYRMLVGMVDTIFSDVAQPDQ
ARIVTINAEYFLRPEGKLVISIKANCIDSTAPAEAVFAQEVETLKKGGFKPYEQL-SLEP
FERDHAVVVAGYLVPKKKKRA
