# Supplementary material for: Expansion of the molecular and morphological diversity of Acanthamoebidae (Centramoebida, Amoebozoa) and identification of a novel life cycle type within the group
Source: Biol Direct. 2016 Dec 28;11:69. doi: 10.1186/s13062-016-0171-0 (PMC5192571; doi:10.1186/s13062-016-0171-0)
Supplement: Additional file 3: — Bordor.325.Cent40.tgz. Phylogenomic alignment files and single gene trees for each gene included in the phylogeomic supermatrix. (TGZ 8396 kb) [file 13062_2016_171_MOESM3_ESM.tgz › Bordor.325.Cent40/unmasked-alignments/GRWD1.faa]

>Coprcine
--------------------------------------------DEM-GEFEDAWEDEVE
SDE-------EVVDAEAHDEDGMDVD----------------------------GVMPAI
EESEEP----APPPKVFVPGL------HTL-GKDEVLEADESVYIMRHAMRVNWPCLSFD
VLRDNLGDERRRLPATAYIVAGTQAD--EMKK--NEIVIYKMSSLHRTQRDGDGSD----
-VEDD------EDDEDDLD----EDPIIEFRSIPH-FGGVNRIRAQPLPPTTPLPPVSQP
Y-YVASWAETGKVHIWDVRPLIESIDVPGYSYEKSRV-----------------------
------QTPAFTINSHGRAEGFAMDWAAS--GPSSLRLLTGDIHSKIYLTTVT----PTG
FNALSQPFTSHTSSVEDIQWSPT--EPTVFASCSADRTVQIWDVR-TKGRKS---VAGID
PAHEADVNVISWNKLTSYLLLSGGDEGGIKVWDLRNVKQKGSTGPTPSPVASFNWHSA-P
ITSIEWHPS--EDSVFAASGA---DDQVTLWDLAVEK-----DADEAGMDDVP-------
--------EGGKDIPPQLLFQHLGQKDIKELHWHPQIPGTVISTAFDGFNIFKTFNM--
>Coprprot
-----------KRRVTDFETSP---------NKAQDPSKTRVEYPDL--EFEDAHEDSFE
SES-------VASGSEHESEEGNMDM----------------------------------
-DEDEA----EEQKEVWIPSA------RPL-EEGETLEYDPSTYDMLHVLTPQWPCLSFD
ILPDNLGFQREKYPHTMYLVAGTQAE--RSSE--NSILLMKLSDLSKTKEDESD------
--DGGFN---VDGSSSGGD----EDPVLEVKSIPH-SATINRIRAMP----------QNP
H-IVACMNEDSSAEIFNFQARLASLDKPAAQKLKT-------------------------
------EKPVYTFKGH-PTEGYGLQWSPK----ETGRLITSDCARNIFWWNPT----PTG
WAVDQTPFAGHTKSVEDLQWSPS--EPDVFASCSVDKLIHLWDAR-KGKSPV---AT--I
AAHDSDVNVISWNNKRGFLLASGSEDGNFKIWNLKKLKDA-DM----KPAFSFGWHKS-S
ITSVEWNPN--DDSQLSVSSA---DHSVTVWDLSLTA-----ETTQV-------------
---------QGVDIPSQLMFAHHGQQYIKEVHWHKQIPGVLVSTALDGFNVFKPFNL--
>DictDisc
-------MSSKKRSFGDIEFGE--------------SDEVGGTNVDV--NGEDDFENDDE
VES-------FEDDEQSFEEIEEGGE-------------------------------EGG
DNDGED----KGPKKVWRAGV------DPL-EEDEVLDYDSTAYDMMHSMSVEWPCLSFH
PIKDELGAQRNKYPHTMYLVAGTQAD--EAKN--NKVIIMKAKQLHKTKHDDEDSDDDED
SDDDEES---DDEDDEDKD----VDPELQLAFINH-NGAVNRIRSMD----------QQS
N-IVATWSDNRSVYIWNIANHLKALDNETVAPKQ--------------------------
------TAPLHTISNH-SIEGYALDWSPK----IAGRLATGDCNNSIFVTNAS----EST
WKTDTQAFKGHTESVEDIQWSPS--EEKVFASCSIDQTVRIWDIR--KPKPA---IT--V
KAHTADVNVISWSRNVEYLLVSGCDDGSFRVWDLRAFKDN-------SPVSDFKYHTG-P
ITSIEWNPY--EESQVIVSSS---DDQVTIWDFSLEE-----DTEEFTNANANP------
--------DDDFQYPPQLFFIHQGQHDIKEVHWHPQIPHVAISTSIDGFNIFKSSNSEE
>Entahist
----MDRNSRKARKANRVDMSKHFVNSKKTLTTPIEVKEDEENNDELMEELEDEFDAEVE
PEE-------EGEEEIVQNEEKETKMDDGIEET----------DLGDIK---GFEKDVIE
DPEDNV----KVETEVYIPNQTNPQTENAMEEENVELEVSGGAYKMLHELSLEWSCLSFD
IIPDTLGALRTTAPYTLYFAAGTNAA--SGKK--NKVYTVKAEGMCITHQDEEDDD----
--DSENADPLKPKIEEDLDY---TDPILTTSSALI-PCGINRCRTMK----------QRP
G-IVGLWGEDGNVYIYDMSSHIKGVDGGIVSS----------------------------
------GNELKSTLHH-RCEGFALDWSPV----VEGRLITGTLNGRIMLWEER----GGE
WRGSPESYMGHKSSVEDLQWSPK--EADVFLSCSVDHTIRLWDAR-TKKQCV---KS--I
IAHNCDVNVVNWNKINPFYIVSGGDDGELKVWDFRQFD---------FPYATFNWHKK-A
ITSVEWCPH--DESSFLASSE---DDSISFWDISMEA-----DREVAEEYHIQ-------
---------EIEQIPPQLMFLHQGQKGIKEAHWHEQIQGVVVSTAWDGMNIFQPCNF--
>Filanola
-------AEKKKRAMDEDSSAR----GKNKNSSGNNENNSDDMLPDD--DFEDPYEDEFE
EED-------VIEENNMEVDENAPTV------------------------------QQDD
DEENEY----NPKANIFLPGK------KSL-EEDEVLDYDASAYEMLHMMTVEWPCLSLD
IVPDSLGAYRTKFPHTLYFVAGTQTD--DSAKNPNKLYVMKASRLSRTKYDEDSEN----
--DAS---------DDEDD----VDPVLEHRTISH-RGGVNRVKVMP----------QAP
H-LTATWSEEAVLGIWDVSKHLEALDVPGVLAKD--------------------------
------VKPLASLNC--KSEGFALAWSPH----KPGRIIAGDTASNIYFAEPSE--NLAS
WAPDPKPFTGHSSSVEDLQWSPT--EPEVFVSCSADRTVKIWDTR-AK-KPQ---RS--W
IAADCDVNVMSWNKKVAYLLVSGADDGSFRIWDLRTLKSDNNC----EAVAQFKWHKD-Q
ITSVEWDPN--DESVIGVAGA---DDQVTLWDLSVEK-----DPEELNDPT---------
---------LKDDLPAQLLFVHMGQTDVKELHFHPQIPSTVVTTAENGINIFKPS----
>FontBI
----SSRIRRVKTDM----------------------ISSDEEDGIG--DYEDDFGDDFE
EEI-------IVRRESAFTDDDDDDD-DGDDEMIGNDRPDGTIDITKRLGMSTITLKDDE
DDDDEDHESNKIKTEPFIPGR------HVV-GADEELVVDQSAYEMLHSLTMEWPCLSFD
ILRDNLGENRTGYPATAYVVTGTQAD--RPSK--NMIQLMKMSQLPRTKYDDGALT----
--DSE------DEEDDSYD----TDPVLEYRSIKH-MGGVNRLRLMP-----------GT
N-ICATWSENARVFLHDLTNLVDQLDVPGTVPAVN-------------------------
------TGPLFTFSGH-MDEGFAMDWSPT----VKGSLLTGDCSKMIYRWQMHG---QSS
WQVEKKPYTGHSGSVEDIQWSPT--EDTVFASCSSDKTIKVWDTR-RRQNAA---LS--V
KAHKTDVNVISWNRVSSHMLASGSDDGTFSVWDLRNFKAD-------SPAATFSWHKG-P
ITSVEWHPT--DDSVLAVAGA---DDQITLWDFAVEA-----DTEANTEDGKT-------
--------LVVPEVPPQLLFIHQGQHNIKELHWHPQMLGTLVSTAESGFNIFRTISV--
>HomoSapi
------------------------------------------------------------
---------MAARKGRRRTCETGEPM-------------------------------EAE
SGDTSS----EGPAQVYLPGRG-----PPL-REGEELVMDEEAYVLYHRAQTGAPCLSFD
IVRDHLGDNRTELPLTLYLCAGTQAE--SAQS--NRLMMLRMHNLHGTKPPPSEGS----
--DEEEE---EEDEEDEEE----RKPQLELAMVPH-YGGINRVRVSWL--------GEEP
--VAGVWSEKGQVEVFALRRLLQVVEEPQALAAFLRD--------------EQA------
-----QMKPIFSFAGH-MGEGFALDWSPR----VTGRLLTGDCQKNIHLWTPTD---GGS
WHVDQRPFVGHTRSVEDLQWSPT--ENTVFASCSADASIRIWDIR-AAPSKACMLTT--A
TAHDGDVNVISWSRREPFLL-SGGDDGALKIWDLRQFKSG-------SPVATFKQHVA-P
VTSVEWHPQ--DSGVFAASGA---DHQITQWDLAVER-----DPEAGDVEADP-------
---------GLADLPQQLLFVHQGETELKELHWHPQCPGLLVSTALSGFTIFRTISV--
>Monobrev
------------------------------------------------------------
------------------------------------------------------------
-----------------------------M-GEGEELIMDTTAYTAFCEFTAEWPCLTFD
VIPDSLGDNRTAFPMSAQLVCGTQRN----------------------------------
--DDL------DMEEEDQE----EDATICHSTFKH-AGGINRMRVCR----------HAR
D-VVAVWGDKGAVTVYNLAQQLQQVEQNSSGTSDGQ------------------------
----------QIFQHQFSTEGYAMDWSPV----AARRLATGDCSSQLAIWDPT----EHG
WEVRVSS-GGHTDSVEDVQWSPN--EPNVLASCSVDKTIRIWDIR-AQLRPV---LS--V
NAHDADVNVLSWNRREQHLLVSGGDEGAFKVWDLRTFMSG-SP----EAVATFKWHSQ-P
ITSVEWHPI--DASVIAVSGD---DHQVSLWDMAVED-----DGDANQLVK---------
--------SDQSTVPPQLLFVHQGQKDIKEVHWHMQVPGMCISTAASGFNIFKTISV--
>PCBtrin
-------------------------------------------------QFEDDFADEYD
SDSQVI---NAMNNESDDSEMEDNNN-ENENVE----------DEEEEE-----EEEEVV
EEKEEE----PLETRAWRPGV------DSL-AEDETLDYDPSAYYMLHRFHTEWPCLSFD
VLRDTLGVERKSFPHTMFLVAGTQAD--DAAN--NQLVVVKASDLCKTLENEEDI-----
--DAA------MDEDSDTE----DDPIIEQKHFAH-PGGVNRVRSMP----------QEP
N-IVATMSDTSHVHIWDISKLWKGSELSVGRPA---------------------------
------GSPMFSFKGH-ADEGFALDWSKT----APGRFLSGDCSKHIYLWEHSH---GAS
WTVDKTPYNGHTSSIEDLQWSPN--EKDVFASCSADTTVRVWDAR-RRNDSV---LT--I
AAHTTDVNVISWNPTASHLIVSGSDDGSFRVWDLRNPS---------KFLAHFCWHRG-P
ITSVEWSPAKDDSTMLAATSE---DNSCSVWDLSVEA-----DAEAASA-----------
---------DTADYPPQMLFLHQGQNNLKEVHWHPQIPGTLITTAEDSFNIFQPC----
>Polypall
---------------------------------------------DI--EFDDDQEENDQ
IEE-------EQDEEEDYHEMNDEDEEENNDQE---------------------IEQEDE
EEDEDD----RSNLRVWRPGV------DAM-DEDEELIYDSSAYDMMHTMTVEWPCLSFQ
PLRDNLGLNRSKYPHTMYMVAGTQAD--QAKN--NKILVMKVSSLCKTKHDEDDSD--AE
SSDEE------DDEDEDFD----KEVDLQTNFINH-NGAVNRIRAME----------QQP
N-IVATWSDSRQVFIWNIHNNLKELDGENKQLKNQ-------------------------
------SSPIHVVTSH-SDEGYALDWSPT----TVGRLASGDCSNMIYVTNAA----GAT
WKTDTAPYKGHEASVEDIQWSPS--EVNVFASCSSDQTIKVWDIR-SR-KPA---IS--V
HAHESDVNVISWSRKVGYLMVSGGDDGSFRVWDLRNFKND-------SPVSNFTYHNG-P
ISSLQWNPF--DESQVIVASN---DNQVTVWDFSLEE-----DTEEFEGTEET-------
---------DDYQVPPQLFFIHQGQHDVKEVHWHPQIPHVAITTAYEGFNIFKSSNSE-
>Sterramo
--------------------------------------------EDL--EYEDPIPDDYE
EEA-------FAEEDMN----------------------------------------EDI
EGSAEA---GDPTNKLWRPTM------EEL--ENCKMEYDSSAYEMYHTMTVEWPCLSFD
IVPDKLGFERTRFPHTMYIVTGTQAD--EEKN--NKVFLIKAAELHKTKHDADDDM----
--DVL------EEDDDDLD----DDPTVEFRSFAH-PGAVNRIRSLI-------ADASKP
E-IIATWAETGKVHIWDAKEYLSALDVPPPHRLGN-------------------------
------ARPIQTFGGH-TAEGFSMDWSPT----VPGRLLTGDCDKNIHLWQPNQ---TTS
WSIG-NAFAGHTSSVEDLQWSPN--EAEVFASCSCDRTIKIWDTR-VNNKAG---LS--V
EAHPCDVNVISWNRKVPYLMLSGADDGKFSIWDLRAFKSN-------SPAAHFDWHKG-P
ITSVEWHPT--EESVLLVSGE---DHQITTWDMSLEK-----DADDIDIEVTE-------
---------GVDDVPPQLLFSHMGQKEVKEVHWHPQISGCVVSTALTGFNIYKACN---
>Thectrah
---------------------------------------QSRTTDGL--QFEDLAEDEFE
EEL-------VVGIGVDSDDDGQGPSLDLAQVG-------GMID----------ISNMSG
QGASSS----GSTPQVWRPE-------DGL-AEGEQLDYDPSVYNLFHTMDMEWPALSFD
IVRDSLGYRRSRFPHTVYAVAGTQAE--DASA--NALVVMKLSSLARNGHGEKPEA----
-SDDESD---DESDDDEFD----MEPVVEYRSIPF-SGCANRVRSMP----------QTP
T-TIAAWSDLGTVAIYDLQHYLSALDVPPPLPLARE------------------------
------PEPMHVFTGH-TMEGFALDWSPV----TQGRLLSGDCARNIHLWEPR----ESG
WAVDIAPYVGHTDSVEDLQWSPN--QASVFASASVDGSVAIWDVR-KKGGPA---LS--R
PAHSSDVNVISWNPLVEFLLVSGGDDGTFAIWDLRFFQDA-DE----GYEQRFSYHSA-P
ITSVDWHPT--EASSLAVSSD---DNQITLWDLGVEA-----DDEELRNDA---------
--------EFVADYPPQLLFVHQGLTEVKEIHWHPQIPGMLMATGAEGFNVFKPINF--
>VannDIVA
---------------------------------------------DL--QFEDPFEDELV
DEE------EELRQAQEAMEMDVGDD-----------------------------MDVEL
PDADEE----EETRRVFRPHV------DQL-AEGEEWDYDASAYDMFHRLNVEWPCLSFD
FVKDKLGTQRHKFPHTMFFVAGTQAA--KAHQ--NKLYVFRASELHRTKHDMDDSD----
----------SDDDPDDLD----DDAVLESRYIAH-EGTVNRVRCMP----------QRP
D-VVASWSAAGAVHLWSIAPHLAALEQPGARVPK--------------------------
------TRPLFSFSGH-TDEGYAVDWSPV----EAGRLATGDCNRFLHVWNAR----EAT
WDVDLLPYKGHEGSVEDVQWSPS--EANVFASCSVDGTVKIWDTR-KHGAAC---LS--A
AAHSSDVNVISWNRRVTNLLLSGADDGGFRTWDLRNFQAG-------QPTADFAWHRA-P
ITSLEWSPV--EESMLAVSSD---DGQVSLWDLAVEA-----DEEAAAV-----------
---------AGMDVPQQLLFVHQGQTRPKEVHWHPQVPGALLSTAEDGFN---------
>Pessonel
--------------------------------------------EEL--EYEDPYGDEYD
SEDFVFDGVRGADGELVEEEMKESTL----------------------------TDENVE
IEGEVE----RKKPKVWLKSK------HGX-SNNEKLTYDASAYDMLHGLRVDWPCLSVS
VLPDKLGQQRQRFPHTVYAVAGTQAD--QAIK--NKLLILKMSDLHKTKHDEDS------
--DDS------DDEASGGD----EDAKIVYKSLRH-NGCINRLKAMP----------QFP
H-IISTWSETSNVHIWNVKKHIDALDNAAISAPAN-------------------------
------PGPTCTLKQH-RTEGFAMDWSSV----TAGRLITGDCSGGIFVSERQG--ESGK
WSCDKIPXEGHNDSVEDLQWSPT--EADVFASCSVDKTIKIWDTR-KKTQPA---LS--V
NAHXTDVNVIGWNKLVTYLVVSGADDGSFRIWDLRTLE---------KPAAHFKWHTQ-P
ISSVEWSPD--EDSVLAVAXA----EQISIWDLSLER-----DTDAQAAVSAXPEQQDDD
AILPENLDEVDQEVPPQLLFVHQGQTDIKDVHWHPQIPGALLSTAEDGLNVWKP-----
>MayoBSH0
--------------------------------------------EDF--EFEDPFEDAYE
VDMEDE---EPAYGGDEGMEVGADDD------------------------------GDDD
DDDEGA----EGMTRAWRPDL------EPL-EPGQKLDYDSSAYDMLHMLQVDWPCLSFD
FLIDQLGVQRTKFPHACELVLGTQAQ--KADQ--NKLMVLKATELHRTKNDDND------
--DAS------DDELDDLD----DDPVLVFQFVPH-PGGVNRVRAMP----------QAA
G-IVSSWADTSDVHIWDLRPLIESLNGKVGHRKDA-------------------------
------SKPVHTFTGH-PSEGFAMDWSPVSNPGTAGRLLTGDCDRFIYSWIPVASAGGAG
WEVDKIPLQGHTDSVEDIQWSPT--RPDRFASCSVDGTVQLWDLR-AGKAPA---VG--F
RADELDVNVISWNPTAAHMLASGSDSGRIRVWDLRKVEKGPNKLCDLQPWADLGWHRK-P
ITSIEWHPT--EDSILAAASA---DNTLTVWDLSVKV-----ENPD--------------
-----------APVPEQLMFDHRGQEDIKELHWHPQIPGVIGSTA--------------
>TricAmI7
------------------------------------------------------------
------------------------------------------------------------
----------------------------------------------LHRMTVEWPMLSFD
FLTDSLGHNRTKYPHTAYLVGGTQSD--HVR---NKILFLKASELNKTRFDEKEEE----
--DDX------EEDDDDLDVVDEEAQLSAPRTIIV-NGAVNRVKSMP----------QNP
GVVVAQLSQKPYVQLFNATELVKALNEPPTKKLKT-------------------------
------VKPLIQFNGH-HSEGYALDWNRK----SAGRLISGGGKGLIYVWNYX----TGY
WNTDSTPFVEHNGPVEDLQWSPK--DPEVFASCSCDKTIKLWDCRQPHNKSA---SS--V
QAHDCDVNVISWNRXVPFLMVSGGDEGVVKLWDTRKLGAG--------AKMEFAWHRG-P
XTSVEWSPF--EXSVLAAASE---DNSVSIWDLSAER-----DEVEEDQKD---------
---------LDNKIPEQLLFVHQGQTDIKEIHWHRQIVNVLGSSALDGFHFFKPSN---
>Neopaest
------------------------------------------------------------
------------------------------------------------------------
------------------------------------------------------------
------------------------------------------------------------
------------------------------------------------------------
------------------------------------------------------------
-------TPVYTFDGH-SGEGFALAWSHS----TPGTLLSGDMRGSIFLTKMN----GSK
FSVEREPFVGHTDSVEDLQWSPAAGEGTIFASCSVDKSIRLWDSR-SRKANN---ALHLK
NAHDADVNVLSWNKLKTFLIASGGDEGAFKVWDLRMFGGQGKR----EPLIAMQYHQK-P
ITSIEWHPE--DESVLICGCA---DNQTTIWDMDMKK-----EDEELGQGQ---------
---------GAPSVPSQLLFVHQGQQDVKEVHWHPQIPGMLGSTALDNFHIFKTIN---
>Paraatla
--------------------------------------------DDM--ECEDLVDDVVE
EDEGE----VVDCQDELNPEINPPAE-----------------------------GMPML
DDDDEK----IEEVKAWRPE-------DGM-QEGEVLDFDPSVYHTLHQMSLEWPCLSFD
FVPDQLGARRTKFPHTLFYIAGSQAD--RPKN--NKIFVVKVSDIHKTKEDNMEDS----
--D--------DSDDDDVD----DDPDIEWREVPV-YGGINRIRCMP----------QRP
Q-IVATWSETGKVFLYDIKTELNGLGYFGAEGSSNIGSSSSSQSSAPAPKGKGGKKGKGN
KKKINFGQPILTFDGH-SSEGYALNWSPT----QTGTLLSGDNSGLIYLCSSS----GGK
FNYNREPFAGHSDSVEDIQWNPTLGEGSVFASCGVDRTIRLWDSR-TRKPND---VLRIV
DAHSSDINVMSWNPKKSFLLASGDDVGTFRVWDLRMFQGP-SR----DPLVQMNYHKQ-P
ITSIEWHPE--EESVLICGCA---DNMTTIWDMDMKK-----EEEELGSGS---------
---------SAPQIPSQLLFVHQGQKDVKEIHWHRQIPGLVGSTASDNFHIFKTIN---
>VexiDIVA
EFISPTKLQTAPHQM----------------------NRTLDDQDMI--HYEDPYGDDLI
ESS-------SDNDEMQSAGDSDDSN-DLTPID----------DDTSTT---TTSGASSS
SGGSSS----SSSKQVWTPG-------SKL-PPGHRLEHDPSVYEMLHNMHVEWPCLSFD
FIHDKLGSHRNKFPHSLFMVAGSQAT--SVNH--NRVYLMKCSDLHKTKRDHLDTL----
--DDDGL---SSSSDDDLD----DDPILEHIAIKH-KGAVNRVRSMP----------QRG
N-IVATWSELGQVTMYDFGTHLAHLDRSQVSGSSGKF-----------------------
------HKPLQTFQGH-KAEGFAMGFSKK----ITGYFASGDCNGGLHVWRPTP---AGK
WKVDSQSISSHKDSVEDIQWSPN--ESHLLASCSADRSIRLYDVR-SGKTVR---TI--D
NAHSQDVNVIHWNPLVNFLIASGSDDALYKLWDLRKLKKNTES----KAFAQFEWHKH-P
ITSIEWHPF--DKSMIAVSD----ESQTTLWDISVIA-----DDKDDIQQTQK-------
---------AGIQVPPQLLFIHQGQQEVRELHWHPQIPGVLGTTAVDGFNIFKTIN---
>Endozona
--------------------------------------------EGL--EMDDDYDDEYE
EEE-------IYAPVDDEDGDMEGDE-------------IGIPEDH------TLTQNEPP
PDESQP----QERKRVWKPG-------QNL-AEGEVLEYDPSAYDMLHRLNVEWPLLSFS
VIHDQLGFQRTKFPHTVTVVAGTQCDGRNLAS--NALVLLKLSNLSRTSTSHHSS-----
--DSESD---SDSDSESVD----EDPIIETKSIKH-PGIVNKVKSSF----------LKP
E-LVASWSANGQVFVWSLPNHIASLSDPSLGLPTSPN-----------------------
------IKPIFTFSRH-TSEGYALQFSPL----TTNKILTGANDRSIYCLEYD----GSN
YTGNSAPYLEHTSSVEDLEWSPK--EENVFASCSADKTIKIWDGR-NRTRSA---MS--I
VAHDCDVNVISWSKQSDFLVASGADDGSFNIWDLRNFKES-------NHVARMKWHGK-K
ITGIEWHPI--EAPELVVSGE---DGQVTTWDMSLEK-----EEGEEGRPEGA-------
--------DMDFEVPPQLLFVHQGQRNVKDVHWHPQIPGVIMSTAEDGFNVYKSSNV--
>Cochminu
------------------------------------------------------------
------------------------------------------------------------
------------------------------------------------------------
------------------------------------------------------------
------------------------------------------------------------
------------------------------------------------------------
-----------------------------------------------------------K
WVVDNTPFMEHTGSVEDLQWSPT--EVNGFASCSVDKTLKVWDCR-TKAKKF---GY--Y
SCSFCKCNFMAQNHSLFYL--SGCDDGEFKIWDMRNGR----------------------
------------------------------------------------------------
---------------------------MKELMQH-------------------------
>Ovaldese
------------------------------------------------------------
------------------------------------------------------------
------------------------------------------------------------
------------------------------------------------------------
------------------------------------------------------------
------------------------------------------------------------
------------------------------------------------------------
------------------------------------------------------------
------------------------------------------------------------
--------------------------------LAVKK-----NEEVAASAAPV-------
---------GAEDAPPQLLFVHQGQTEIKELHWHKQIPGCILSTAADGFNIFKAANI--
>Vannrobu
----------KKSSL----------------------NPAEGMEDDV--GFEDPFEDEFE
EED-------IITEEEA----------------------------------------AAM
DCDDES----PETVKVWRPNV------DQL-APDEVLEYDSNAYDLFHVLKSDWPCLSLD
IVHDKLGHQRTNYPHTVYFVAGTQAA--DPKQ--NKIFVFKASELHKTRHDDEE------
-----------EDEDDEFE----DDPVLESRFIKH-DGCVNRIRVMP----------QKS
N-IVATWSDTSAVNIWDISQDLACLEAPQKTRT---------------------------
------TRPIKSFQGH-PEEGFALDWSPV----TEGRLLSGDCSKYIYLWNPH----QGS
WNIDIAPFSAHEGSVEDLQWSPN--EDNVFASCSVDKTIRIWDIR-KKTQSA---LC--V
KAHDTDVNVISWNRIAGHALLSGADDGTIKAWDLRKFDAN-------SPTASFTWHTQ-P
ITSVCWSPF--EGPVLAASSA---DNQISIWDLSLEA-----DKEEDAQIA---------
---------PDVDVPPQLLFIHQGEQDPKEIRWHPQIPG--------------------
>Vexibaci
------------------------------------------------------------
------------------------------------------------------------
------------------------------------------------------------
------------------------------------------------------------
------------------------------------------------------------
------------------------------------------------------------
------------------------------------------------------------
------------------------------------------------------------
------------------------------------------------------------
------------------------------------------------------------
-------------------FCTTARNKLREIHWHPQIPSVIASTAATGFHIFKTINV--
>Luaphula
--------------------------------------------ENL--HYEDPFEDDVE
KDD-------IANTEQLEAEEDEDGD-DG-------------------------VEAGEG
IDDDMEE-EDKPSKRVFRPGV------DSL-GPDEVLDYDSSAYDMLHTLRTEWPCLSFD
ILVDKLGFERAQFPHTMYLVAGTQAD--QAQN--NKIFVLKASQLHRTKNDDKDSD----
--DEE------EDADEDLD----DDPIVEFQVVNH-NGGINRIRSMP----------GHS
E-IVSTWADTGSVHIWNLAENIAALDAPPTQRLVPN------------------------
------KPPLQTFTGH-ASEGFAMDWSRT----KEGRLLTGDCTRNIHLWELNT--STSQ
WGVSTSPYSAHTDSVEDLQWSPN--EVEVFASCSVDKTIKIWDTR-MRDRPG---LS--V
QAHATDVNVISWNRKVHYLMLSGADDGQFSIWDLRSFKSN-------EPAAHFQWHKD-A
ITSVAWHPT--EESMLAVAGA---DNQITTWDMSLEKTEVDGDAASSSATSSTGGMQ---
-------VDGAADIPPQLLFVHQGQTDIKELHWHPQIPEVIVSTAGDGFNIYKAANV--
>Protarac
--------RRTNEAK----------------------PEAEETADNL--HFEDPFGDEEE
VDE-------IEGDGM--EDEDEDGV-SL-------------------------DQREEG
EDDDAA----KPEKRVFRPGV------DKL-GDDEVLEYDSSAYDMLHTLRTEWPCLSFD
IIVDKLGYERQQFPHTMYLVAGTQAD--EAAH--NKIFLLKASQLHRTKNDDKEDS----
--DDE------DEHAEDLD----DDPIVEYQVINH-HGGVNRIRSMP----------GHS
E-IVATWADTGVVNIWNLNEHLAALDAPPQQRLVAA------------------------
------KPPIQTFKGH-AMEGFSMDWSRT----KPGRLVTGDCASNIFLWELNA--STSQ
WSVG-GPYKSHTDSVEDLQWSPN--EVEVFASCSVDKTIKIWDTR-MRDRPG---LS--V
QAHATDVNVISWNQKVHYLMLSGADDGQFSIWDLRSFRSN-------EPAAHFQWHKD-A
ITSVAWHPT--EESMLAVAGA---DNQITTWDMSLEKT----DADESSATASSASMN---
-------VEGVADIPPQLLFVHQGQSEIKELHWHPQIPEVIVSTASDGFNIYKAANV--
>PhysTSA
------------------------------------------------------------
------------------------------------------------------------
-----------GPKQVWRPK-------DAL-EEGEELEYDPSTYNMLHSLGTQWPCLSFA
FLPDNLGANRTKYPHTVYLAAGTQAG--EADE--NSLILMKISGMNKTKEDSDDEF----
--DSE---------DEGED----DDPILETASFST-PG-INKVKVMPQ--------QEKN
T-LLAMWVDTGKVQVYDLGKYVSSVDSGSTSLLPKK------------------------
------ESAKYQVTCH-KNEGFALDWSPT----VMGRLLSGDCDKFIYETDFY----SN-
-ATVKQAYTAHTGSVEDLQWSPS--EKEVFASCSVDTTVKIWDSR-ASARKA--MIS--V
KVHKSDVNTLSWNKKVPYLIATGSDDCAFSIWDLRKFNAD-------STVAHFTFHDK-P
ICCVEWNPN--EDTQLVVVSE---DNQVTIWDMGLEA-----DDGE--------------
---------EPSEFPPQLFFMHQGQKEVKEAHWHPQIPNLVATTSADGFNLFITANSTE
>Protpyro
------------------------------------------------------------
------------------------------------------------------------
-------------KKVWRPDV------NQL-GTDVFFFKQKTAYEMMHPLNVEWPCLSFD
ILLDKEGYERAKFPHTMYLVAGTQAD--RSIN--NKIVVMKCSQLHRTTHDDDDDA----
--DE-------NDDGEDLD----DDPIIEFKTVKH-NGAVNRIRSLR----------SKP
E-IVATWADTGAVHIWNLRSLIRTLDVPPSQRLAP-------------------------
------PSPEFTFTGH-KTEGYAMDWSGT----KEGRFVSGDCERYIYLYDAH----EAR
WSVDNIPFTGHTASVEDLQWSPS--EVEVFASCSVDKTIKIWDAR-MKARPG---LS--V
EAHNADVNVISWNRKVNYLMLSGADDGTFSIWDLRNFKSH-------QPAAHFKWHKG-A
ITSIEWHPT--EESVLAVSGD---DNQITTWDMSLEA-----DAESAAEGGQL-------
--------DDAGSIPPQLLFVHMGQQEIKEIHWHPQIPGTIVSTAASGFNLYKSFNV--
>PellCATA
--------------------------------------------EEL--VFEDPFGDEFE
EED-------VADEVSMEDDQ----------------------------------VPQEV
EMETEE----QPAKKVWQPG-------SKL-GEGEVLEFDPSAYDMLHSLDVQWSCLTFD
IIRDTSGYLRKKFPHSMYLVTGTQAG--KSWQ--NAIYILKVSQLGRIDNDDREID----
-----------DDEANEVD----DDPMVESQMVQH-RGGVNRIRSLP----------SHP
A-ITASWSDSGFVHIWNFSSQLKALNLNAAQIPNANY---------------GG------
-----NKKPIQNFSGH-ASEGYALDWSPT----VEGRLLTGDCASSIYLWDYN----KTH
WDVGSTSFTAHTASVEDIQWSPK--EANVFASCSADKTIKLWDTR-MKSKPA---RS--V
LAHKSDVNVISWNKQTDFLLVSGSDDGSFTVWDLRNFKPG-------SHIAHMNWHKG-P
ITSVEWNPT--EAPMLVVSGE---DNQITTWDMSLEK-----EAQDSNTKV---------
--------DIDFEVPDQLLFSHMGQTQIKEVHWHPQIPGAIVSTAFDGFNIYKSYNV--
>ClydYONA
------------------------------------------------------------
------------------------------------------------------------
--------------RVFRPGV------DRL-QEGEVLDYDASSYIMLHALNVEWPCLSFD
VIQDTLGFSRASYPHTMYWVAGTQAD--RQDN--NRLYIIKGSQLHKTIEDEDDPVEGFD
-PDGK------DEAGEEGD----DDPVVDFRYIHH-HGTVNRVRSMP----------QHS
N-VVATWSDTGVVQVFDVAPFLANLDQPTRLPKKS-------------------------
------GKPVQRCDAH-TDEGYALDWARC--PGAEGRLVSGDCDG---------------
------------------------------------------------------------
------------------------------------------------------------
------------------------------------------------------------
-----------------------------------------------------------
>GoceYONA
------------------------------------------------------------
------------------------------------------------------------
--------------------------------------------------------LSFD
IIRDNLGFQRTRFPHTTYFVAGTQAD--KPVN--NTIVIMKVSQLNRTKHDNESD-----
--DEE------EEDGENLD----DDPIVEFKQIKH-LGGVNRIRVHQ----------AHP
E-YVATWADNSQVHIFNIKQHLTSLDTPQPITGS--------------------------
------TKPIFSFKGH-QSEGYAMDWSTT----AESRFLTGDCKGLIYGWEGN----QTG
FVVDSTPYTDHKGSVEDLQWSPK--ETNVFASCSADHTVKIWDAR-TKKKS---------
------------------------------------------------------------
------------------------------------------------------------
-----------------------------------------------------------
>Thecquad
---------------------------------------------DL--EFEDPYVDEYD
EEE-------IIEEEDVPSDQELQED-------------------------------EDV
EDDEEM----ASEKKVWRPGI------DPI-APFEVLDYDSSAYDMMFPLNVEWPCLSFD
IIKDNLGLNRNTYPHTVTFVAGTQAA--SQEQ--NKIFILKLSDLHKTRHDESSDEE---
NDDDDDE---NEDDEDGQD----DDPVVESKWVKH-RGAVNRIRAMP----------QNT
S-IVASWSDTKKVHIWDLSSQIQSFQTEGGASEANGN-----------------------
------NEPLYTFTGH-NSEGFSMDWSPL----VQGRLLTGDCKNKIMLWTPGT---TQQ
WTVEDTAFKGHTASVEDLQWSPS--ENNVFASCSVDKTVKIWDIR-MRQKSA---LS--V
EAHDSDVNVLSWNHLVQYLLVSGSDDHSIKIWDLRKFSTG-------NPAAHFNWHKD-G
ITSVEWHPT--DESVLAASS----DNHLTIWDLSVEE-----DQESAQQSQ---------
----------ELAVPPQLLFLHQGQQEIKELHWHKQIPGAIVSTAVSGFNVFKTCNM--
>Vermanta
-----------------------------------------DGDVEL--DFQDPFVEEYE
DED-------VVGEDEERHDDDSDDD----------------------------------
EDDDDM----DDAPRAWRSGV------DPI-AADEELIADLSVYNMLHQFHAEWPCLSFD
LVRDHLGFQRKKYPHTMYIMAGTQAT--TPQQ--NKLVLMKLSDLGRTGHDAGDDS----
------------DDDSDTE----DDPVLESKEVSHPDGGVNRVRCMP----------QQP
T-TAATWSDSGKVHIWNMAQHMKALEGAGGAKLP--------------------------
------TKPMYSFDGH-DDEGYALDWSSA----AEGKLLSGSCDHTIRLHQHN----EGK
WTTDPTPFEGHTDSVEDVQWSPA--EPTVFASCSVDKTIRIWDTRAARDKSA---LT--V
TAHEQDVNVISWNKIVTFLLLSGSDDGTFKVWDLRKMADQ-------PVVGHFTHHKGNA
VTSVAWHPS--DESALAVSVAGPTHNMVTLWDLSMER-----DDETPNTSSAT-------
---------TEEDLPPQLLFVHQGQRDIKEIHWHPQVPGALVSTAADGFNIFKTINM--
>ParvMONO
------------------------------------------------------------
------------------------------------------------------------
--------------QVWRPEV------HPL-ADGEELDYDRSAYDFIHSVELEWPCLSFS
ILSDSLGYMR-KPPHTVYVATGSQAH--SNND--NCLSVMKISGLRACVENSDDEG----
--DDD------EDEDNAMD----LDPAIRTRSIPH-AGAVNRMQSMP----------QNA
S-MLASWADTGIVHLWNARASIAELDDKRDAHTAR-------------------------
------VRPSMSFRGH-STEGFAIDWSPV----TEGALLTGDNDANIFSWSMQRAGAGRV
WNTGKDPIRGHTASVEDVRWSPT--EASYFASCSVDTTVKLWDVR-APGGAK---AS--V
VAHDSDVNVISWNAKLPHLLVSGGDDAHLRVWDLRKFS---------APVFDFAFHAG-P
ITSVEWSPD--EDSMLAASSE---DDSVTVWDLSASR-----DPSEVVDDD---------
---------YLNKVPEALLFVHRGASEYKELHWHKQIPGCIVTTSKTGLHIFKPFNL--
