# Supplementary material for: Expansion of the molecular and morphological diversity of Acanthamoebidae (Centramoebida, Amoebozoa) and identification of a novel life cycle type within the group
Source: Biol Direct. 2016 Dec 28;11:69. doi: 10.1186/s13062-016-0171-0 (PMC5192571; doi:10.1186/s13062-016-0171-0)
Supplement: Additional file 3: — Bordor.325.Cent40.tgz. Phylogenomic alignment files and single gene trees for each gene included in the phylogeomic supermatrix. (TGZ 8396 kb) [file 13062_2016_171_MOESM3_ESM.tgz › Bordor.325.Cent40/unmasked-alignments/ODPB.faa]

>AcanGEN
---------------------------------------------KKISVREALREAIDE
EMERDSRVVMLGEEVAQ-----------------ERVVDTPITEAGFAGIGVGAAMSGLV
PIVEFMTMNFSLQAIDHIVNSAAKLRYMSGGMYNVPIVFRGPNGPPRAVGAQHSQCFGAW
YSSVPGLKVVAPWNCNDAKGLLKVLHLCSAYVVLAAIRDPNPVVFLESEIGYNETYELSP
EAQSKDYVLDIGKAHIEKEGSDITVLTFSRMVGVALEAAQKAAEK-GISVEVVNLRSLRP
LDLDTIVNSIKKTNRFVTVEEGWPQCGIGSEIIALANE-HCFDFLDAPPERITGADVPMP
YTWPLEDEAMVQTQNIVNAIERVCYRN-
>Coprcine
-----------------------------------------------MTVREALNLAMEE
EMTRDENVFILGEEVARYNGAYKVTKGLMDKFGERRVVDTPITEMGFAGIAVGAALQGLR
PICEFMTFNFAMQAIDQIVNSAGKTYYMSGGNVPCPVVFRGPNGAALGVAAQHSQDYAAW
YGSIPGLKVVSPWSAEDCKGLLK-----------SAIRDPNPVVFLENEMMYGVSFPVSQ
EALSTEFLLPIGKAKVEREGSDVTIVAHSRSVTHSMEAAEVLAKE-GIKAEVINLRSIRP
LDIDAIIKSVKKTNRLVIVEGGFPQFGVGSEICAQIVESEAFDYLDAPVERVTGADVPTP
YAANLEALSFPDTPLVVKVAKRALYRTN
>Coprprot
-----------------------------------------------VTVRDALNMALKE
ELARDPTTFLMGEEVGRYQGAYKISKGLVQEFGEERIIDSPITESGFAGIGVGAAMAGTR
PIIEFMTWNFALQAIDHIVNTASRTRYMSGGDIKVPITFRGPNGPPTAVGAQHSMCFGAW
YSSLPGLKVVAPYDCEDAKGLLK-----------ASIRDDDPVVFLESELLYNYSFPLSD
EAQSADFVLPLGKAKIMREGTDVTIISFSRMVHESLKAADELAKE-GINAEVINLRTLRP
LDVETIVKSIKKTGRLVTAEEGFAQSGVGAELFAIANE-LAFDYLDAPPERVTGADVPMP
YSKSIEDLAIPQSHNVVNAVKRACYRSK
>DictDisc
MLSSILKK-----IQPSLLVNF-RII--------TRTY-----ATKEVTVRDAINSALDE
ELARDEKVFIMGEEVAQYNGAYKITKGLFDKYGGDRIIDTPITEAGFAGIGVGAAMAGTR
PIIEFMTFNFAMQAIDHIINSSAKTHYMSGGKVFNPIVWRGPNGPPTAVGAQHSQCFAAW
YGSVPGLKVVAPWSAADHRGLLK-----------SAIRDDNPVVYLESELLYNYKFDLSD
QEQDKEYLVPIGKAKVEREGKDVTIVGFSRIVSNCMEAAEILAKE-GISAEVINLRTIRP
IDAETIVNSLKKTNKLVTVEEGWAQSGIGAEISALMME-HAFDYLDAPIERICGADVPMP
YASNLENAAMVQTQNIVNAAKRVTQRNK
>FontBI
-----------------------------------------------ITVREALNSALDE
ELARDEKVFILGEEVAQYNGPYKITRGLLEKYGEKRVIDTPITEMGFAGIAVGAGFGGLK
PICEFMTFNFSMQAIDQIVNSAGKTLYMSGGRGECPIVFRGPNGSAIGVGAQHSQCFAAW
YGSIPGLKVLSPWNSEDARGLLK-----------AAVRDPNPVVFLENEIMYGVPFEVSE
EVLSEDFVLPIGKAKIERAGKDLTIVAHSKPVGDSLAAAEILAKEYGVDAEVINLRSIRP
LDIDTIIASVKKTGRLMTVEGGYPMFGVGSEIVAQVMESDAFDYLDAPIERVTQADVPMP
YAVPLENLTNPDSNLIVKVALKTMNK--
>HomoSapi
-MAAVSGL-----VR--------RPLREVSGLLKRRFHWTA-PAALQVTVRDAINQGMDE
ELERDEKVFLLGEEVAQYDGAYKVSRGLWKKYGDKRIIDTPISEMGFAGIAVGAAMAGLR
PICEFMTFNFSMQAIDQVINSAAKTYYMSGGLQPVPIVFRGPNGASAGVAAQHSQCFAAW
YGHCPGLKVVSPWNSEDAKGLIK-----------SAIRDNNPVVVLENELMYGVPFEFPP
EAQSKDFLIPIGKAKIERQGTHITVVSHSRPVGHCLEAAAVLSKE-GVECEVINMRTIRP
MDMETIEASVMKTNHLVTVEGGWPQFGVGAEICARIMEGPAFNFLDAPAVRVTGADVPMP
YAKILEDNSIPQVKDIIFAIKKTLNI--
>Monobrev
------------------------------------------------------------
MMQKDDKVIIMGEEVGQYNGAYKVTRGLLQEFGEKRVIDTPITEMGFAGVAVGAAMGGMR
PICEFMTFNFAMQAIDHIVNSAAKGKYMSAGILDCPIVFRGPNGMSAGVGAQHSQCFGAW
YSSCPGLKVVSPWSSEDCKGLIK-----------AAIADPNPVVVLENELMYGKEFDMSD
EAMSSDFIIPIGKAKIEREGTDVTLVAHSIAVGFALEAADQLKAE-GISCEVINLRSLRP
MDTEAIVNSVKKTNRLITVEAGWPQSGVGSEICAQVMETEAFDYLDAPVLRVTGADIPTP
YAKNLEDLAFPNAGNVVRTVKGMLNIQ-
>Polypall
MFSSIIKKSFVLHQRNYILRNG------------VRSLST--LAPKEVTIREAINSALDE
EIARDERVFLMGEEVGQYNGAYKISKGLFEKYGPKRIVDTPITEMGFAGIGVGAALAGLR
PVVEFMTWNFAMQGIDHIVNSSAKTHYMSGGTVYNPIVWRGPNGPPTSVGAQHSQCFAAW
YSSVPGCKVIVPWSAEDHRGLLK-----------AAIRDDNPVVCLESELLYNYKFTLSP
EAQDKDFVLPIGKAKVEREGTDVTLVSFSRAVSICMDAAAELAKE-GISCEVINLRSVRP
LDTETLVKSLMKTNRMVTVEEGWAQSGVGAEIAAQMVE-R--------------------
----------------------------
>Sexangul
-----------------------RIP--------XRRL-----FSSHVTVREALNTAXDE
ELARDDRVVIFGEEVAQYHGAYKVTKGLHDKYGERRIIDTPITEMGFAGLGTGAALAGLV
PIVEFMTMNFSMQAIDQIVNSAAKTGYMSDGAFPAQIVFRGPNGPPRAVGAQHSQCFGAW
YSSVPGLKVLSPYSSEDARGLIK-----------SAIRDPDPVVFLENEILYNKAFPLSA
EAEXEDFLVPIGKAKVEREGKDVSLIAHSRAVDFALEAAETLASEHGISAEVLNLRTLRP
LDVEAIVATVRKTKRLVTVEEGWRQSGVGSEIAALAVQ-FAFDDLDAPIERVCSADVPMP
YAKNLEDEAMADADNVVAAVLR------
>Sterramo
-------------------------L--------TRFYST---EPTEITVRDALKQAIEE
EMDRDQDVWIMGEEVAQYQGAYKVTKDLLQKYGKERVLDTPITEAGFAGLGIGAAMSGTR
PIVEFMTFNFAMQAIDHIINSAAKTHYMSGGNLGAPIVFRGPNGIPRGVGAQHSQCFAAW
YASIPGLKVVAPYDCEDAKGLLK-----------SAIRDDNPIIFLENEILYNQSFKLSP
EAGDPNFLIELGKAKIQREGTDVSIITFQRMVGEALAAAEELAGK-GINAEVINLRTLRP
LDLDTILGSIKKTNRLVTVEEGHIHCGIGSEIITLANE-HVFDYLDAPPERIASMDVPMP
YSQPLEDFAMVNASNIVNAVNRVCYRKK
>Thectrah
-----------------------RLS--------RTVESV--RGMASITVREALNTAMDE
ELARDEKVILMGEEVGAYDGAYKISKGLHAKYGDERVQDTPITEYGFAGIAVGAAFAGMR
PIVEFMTWNFAMQAIDHIVNSAGKTAYMAGGTIGVPIVFRGANGAAAGVAAQHSQCFAAW
YSSVPGLKVVAPWDATDARGLLK-----------AAVRDPNPVVILENEILYGESFEVDD
AVLDKDFTLPIGKADVVVEGSDVTLVSFGKCVGYCVKAAEQLAAD-GISAEVINLRTIRP
LDRDTILESVSKTHRLVTVEEGWPQSGVGSEILAAVVESDAFDQLDAPPERITGVDIPMP
YAKSLEEMSLPQIADVVDAVHRV-----
>VannDIVA
-----------------------RTL--------YRAY-----SAKAMTVREALNSAIAE
EMRKDEKVLVMGEEVAQYQGAYKVTKGLLEEFGVKRVVDTPITEAGFAGIGVGAGMAGLK
PIVEFMTWNFALQAIDHIVNSAAKLRYMSGGKLGSPIVFRGPNGPPRGVGAQHSQCFAAW
YGSVPGLKVVAPWNCEDARGLMK-----------AAIRDPNPVVMLENEILYNETFDVSK
EALDSEFVIPIGQAKIEREGTDLTIVTFQRMVGESLKAAAELEQE-GISVEVVNLRSIRP
LDIGTITESVKKTNRLMTVEEGWPHFGVGAEIAATAME-YCFDDLDAPVERITGADVPMP
YAHTIEADAMVKVENIVNGARRVC----
>Pessonel
----------------SLLLNS-RNL---------RINRA---FSTQVTVRDALNQALDE
EMAHDDSVFLMGEEVGQYQGAYKVSKGLLEKHGEKRVLDAPXTEAGFTGLGVGAAMAGLK
PVIEFMTWNFSMQAIDQIVNSAAKGLYMSGGQLTCPIVFRGPSGPPRGVGAQHSQCFAAW
YSSCPGLKVVAPYSANDAKGLLK-----------ASIRDPDPVVFLENEILYNSTFELSD
EAQSPDYLLDLGKAHIEREGTDITLISFSRGVELCLDAAKKLEAD-GYSAEVLNLRTIRP
LDVEAIVKSVKKTHRLVTVEEGWRQCGVGSEIAAILFE-YAFDELDAPIERVTSADVPMP
YAKELEDAAMADADNVYNAATR------
>MayoBSH0
----------------------------------TRSYATGPNGGEMISIREALRMGIDE
EMERDESVFLLGEEVARYQGAYKVSKGLWEKYGDKRVIDTPITEMGFTGLGVGAAFAGLR
PIVEFMTWNFAMQSIDQIVNSAAKSRYMAGGSFNVPVVFRGPNGPPTAVGAQHSQCFAAW
LGSVPGLKVVAPWGANDSKGLIK-----------AAIRDPDPVVVLENELHYNETYELSP
EAASPDFVTPIGVAKVERSGSDVTLVTFSRMVGVSLEAANQLAEE-GIHAEVLNLRTIRP
MDVGAIIESLQKTNRIVTIEEGWPQHGVGAEIAAICME-HAFDSLDAPVERVTGADVPMP
YAKNLEDNAMVQVHNIVNA---------
>TricAmI7
-----------------------------------RTYSA---APKVMQVREALREALDE
ELANDPRVFLMGEEVAQYDGAYKVSKGLWQKYGDERIWDTPITESGFAGLGVGAAMAGTK
PIIEFMTWNFATQAIDHIVNTAAKTRYMSGGKATCDITFRGPNGPPTATGAQHSQCYAAW
LAHVPGIKVVAGSNCNNSKGLLK-----------AAIRDPNPVMVLESELLYNYSFELSP
EAQDKEFVLPIGKLSVEREGTDVTLIGFSRIVNDCLEAAKELEKE-GISCEVLDLMSIRP
LDVEGIVNSVSKTXRVVTCEEGFPAHGVGAELIARINE-NCFDQLDAPIERITGADVPMP
YAKSIEDLAMPKTQNIINAVKRVCYRSK
>Neopaest
---------------------------------------------KEMTIRDALREGLSE
EMELNEKVFLMGEEVGQYDGAYKVTKGLLNKFGEKRVLDSPISEMGFAGVGVGAAMGGLV
PVVEFMTWNFAMQAIDQIINSAAKARYMSGGMIDCPIVFRGPNGPPTSVGAQHSQCFAAW
YGSCPGLKVVAPYSCDDAKGLLK-----------ASIRDPNPVVFLESELLYNYKFPLSP
EAQSSDYVIPIGEAKIEREGHDVTIVTFSRITRNCLEAAEKLAAE-GISCEVINLRTIRP
LDVGTIINSVNKTHRCVTVEEGWPQSGIGSEIAALLME-YAFDSLDAPMERVTGADVPMP
YSTPIEDLAMVQTDNVVAAVKRVC----
>Paraatla
-----------------------------------------------MTVRDALREALTE
EMENDDRVFLMGEEVGQYDGAYKVTKGLMAKFGEKRVLDSPISEMGFAGVGVGAAMAGTR
PVVEFMTWNFAMQAIDQIINSAAKIRYMSGGKVDCPIVFRGPNGPPQAVGAQHSQCFAAW
YGSCPGLKVVAPYSCDDAKGLLK-----------SAIRDPDPVVVLESELLYNFTFPLSP
EAQRSDWFIPIGEAKIEKEGHDVTIVTFSRVTKVALEAAAQLEKE-GISCEVINLRTIRP
LDVGAIIQSVNKTHRCVSVEEGWPQSGIGSEIAALLME-YAFDSLDAPMERVCGADVPMP
YSTPIENMAMVQTHNVVSAVKRVC----
>VexiDIVA
--------------------------------FSQSTLSF--ANDEKVSVREALRQAMDE
EMERDDRVCLLGEEVGHYNGAYKVSKGLSDKYGDQRVVDTPITEMGFTGLGVGAAFAGLR
PIVEFMTFNFSMQAIDQIVNSAAKSHYMSGGKIITPIVFRGPSGPPTAVGAQHSQCFAAW
YASVPGLVVVAGANADDSKGLLK-----------AAIRDDNPVVVLENELLYNMSFPMSE
EARKPDFVLPLGKAHIEREGSDVSLISFSRQVNNCLLAAEQLEKDHGIKSEVINLRTIRP
LDIDTIIKSLKKTNRIVTVEEGWTQHGVGAEIAALAME-HAFDYLDAPVERITGADVPMP
YSKKLEDEAMVQVQNIVNGVKR------
>Endozona
---------------------------------------------KTLTVREALREAIDE
EMARDSTVVLLGEEVAKYDGAYKVSKGLWNKYGGDRVVDTPITEAGFAGIGIGAAMAGLK
PIVEFMTFNFAMQAIDHIVNSCAKTNYMSAGQLLAPIVFRGPNGPPTSVGAQHSQCFAAW
YSSVPGLKVVAGANCDDSKGLMK-----------AAIRDPNPVVVLESELLYNESFPLSA
EAQNPDFIIPIGKAHVERQGKDVTIVTFSRMVGLSLKAAEELKKE-GLEVEVINLRTIRP
LDTETILGSIKKTHRLVTVEEGWPQCGIGSEIVALANE-FAFDYLDAPPERITGADVPMP
YAHPLEQKAMVQVENIVNAVRRVTFRNK
>StygNOMA
VLAGPLRL-----TRASHPLGS-RIL--------QSGFCT--AGVQKIALRDAIRDALDE
EMERNENVILMGEEVGQYHGAYKASRGLYEKYGAHRVIDTPITEQGFTGLGIGAAGAGLV
PIVEFMSMNFSMQAIDQIINSCAKLRYMSNGQFGSPIVFRGPNGPPTGVSAQHSQCFAAW
YGSVPGLKVVAPWNAVDHKGLLK-----------AAIRDPNPVVYLEAELLYPQVHPLTE
AEADKDFLLPIGKAHIEREGSDVTLVGFSRVVGLCLDAAATLEKE-GISAEVINLRTIRP
LDFQTLVASLKKTGRMVSVEEGWPQSGIGAEIIALMNE-YAFDYIDAPIERITGADVPMP
YAENLEAASMVQEFNIVNAAKRACYRKK
>Cochminu
------------------------------------------------------------
------------------------------------------------------------
------------------------------------------------------------
------------------------------------------------------------
---------PLGKAKIEREGKDVTIVTFSRQVGVALIAAETLQKE-GISVEVINLRTIRP
LDVDTIIKSVRKTNRIVTVEEGYPQ-----------------------------------
----------------------------
>Ovaldese
------------------------------------------------------------
------------------------------------------------------------
---------------------------------------------------HSVKCFASW
LSNVPGLKVVAPWDCDDAKGLLK-----------ASIRDNNPVCFLESELMYGQVFPLSV
EAQNPDWIIPLGKAKVMREGHDITIVTFSRMV----------------------------
------------------------------------------------------------
----------------------------
>Vannrobu
--------------------------------------------------------AIDE
EMERDSDVVLFGEEVGQYQGAYKVTKGLLEKHGENRVIDTPITEAGFAGLGVGAALSGTR
PIVEFMTMNFSLQAIDHVVNSAAKILYMTGGTVKCPMVFRGPNGPPRGVGAQHSQCFAAW
YGSVPGLKVVAPWDCNDAKGLLK-----------AAIRDDNPVVVLENEILYNTSFELSV
EAQSKDYVIPIGKAKVEREGSDITIVTFQRMVGESLKAAEQLEKE-GISAEVINLRSIRP
LDVDTIVESVQKTNRLMTVEEGWPHFGVGAEICGLAME-YMFDYLDAPVERITGADVPMP
YSKPLEALAMVDSSHIVNGA--------
>Luaphula
-----------------------------------RSYAT---QGRELTVREALREAIAE
EMERDPSVFLMGEEVGQYHGAYKVSKDLLAKFGENRVIDTPITEAGFAGMGVGAALSGTR
PIVEFMTWNFALQAIDHIVNSAAKTRYMSGGLFKCPVVFRGPNGPPRAVGAQHSQCFGAW
YSSVPGLKVVAPWDCDDAKGLLK-----------AAIRDDNPTVVLESEILYNEKFALSS
EADNKDFVMEIGKAKVEKKGSDVTIVTFSRMVGEALKAAADLEKD-GISAEVINLRSLRP
LDTETIVKSIQKTHRLVSVEEGWPQCGVGAEIIALANE-AAFDSLDAPPERITGADVPMP
YTGPLEELAMVKPTNIANAVRRVCYRKK
>Protarac
-------------IMPAA-----RAM----APVYARAYAT---ETRELTVREALREAIVE
EMERDKTVFLMGEEVAQYHGAYKISKDLLAKFGEDRVIDTPITEMGFAGMGVGAALSGTR
PIVEFMTWNFALQAIDHIVNSAAKTRYMSGGLFKCPIVFRGPNGPPRSVGAQHSQCFGAW
YSSVPGLKVVAPWNCDDAKGLLK-----------AAIRDDNPTCVLESEILYNEKFALSP
EANGKDFVIEIGKAKIEKKGSDVTIVTFSRMVGESLKAAADLEKE-GISAEVINLRSLRP
LDTETIIKSLNKTHRLVTVEEGWPQCGVGSEVIALANE-HAFDSLDAQPERITGADVPMP
YSAPLEELAMVKHSNIVNAVKRVCYRKK
>Protbohe
------------------------------------------------------------
------------------------------------------------------------
------------------------------------------------------------
---------------------------------------------LESEILYNEKYALSP
EAQSKDYVLEIGKAHIEREGTDVTICTFSRMVGESLKVAAELEKE-GINVEVINLRSLRL
LDHETIIKSIKKTHRLVTVEEGFPQYGVGAEIVASVNE-LAFDWLDAPPERVTGADVPMP
YTHVLEDLAMVKPSNIANAVRRVCFRQK
>PhysTSA
-------------------------I--------ARRHAG---TEKEVTIRDALNSALDE
ELAHNERVFLMGEEVAQYNGAYKVSKGLLAKYGAKRVIDTPITEIGFAGIGAGAAMAGLV
PIIEFMTWNFAMQAIDQIINSAAKTHYMSGGTVHCPIVFRGPNGPPTSVGAQHSQCFAAW
YSNVPGLKVIAPYSAEDHRGLLK-----------AAARDGNPIVFLESELLYGQKFKLPA
EAQSPDYTIPIGKAKVEREGKDVTLISFSRMVGHCLEAAEQLASQ-GISAEVINLRTIRP
MDKDTIIASVKKTNRVVTVEEGYPQSGVGAEISALISE-HAFDYLDAPVERITGADVPMP
YAKSLEDLAMVQVENVVNAAKRVCYRKQ
>Protpyro
-----------------------RAA--------AAAYAT---EGKKMTVREALREAIDE
EMERDSRVVLLGEEVAQYQGAYKVSKGLMEKYGRERVIDTPITEAGFTGIGVGAAMSGLA
PIVEFMTFNFSMQAIDHVVNSAAKLRYMSGGMYNVPIVFRGPNGPPRAVGAQHSQCFGAW
FSSVPGLKVVAPWNCDDAKGLLK-----------AAIRDPNPVVVLESEIGYNETYELSP
EAQSKDFVIEIGKAKVEREGTDVTVLAFSRIVGVVLEAAQRAADEKGISVEVVNLRSLRP
LDLETIVNSIKKTSRLVTVEEGWPQSGIGAELITLANE-HCFDYLDAPPERITGADVPMP
YTWPLEDEAMVQTQSIVNAIERVCYRN-
>PellCATA
-----------------------------------RTYAA---QAKNITVREAIKEAMDE
EMARDETVVLLGEEVGKYQGAYKVSKGLFEKY-PGRVQDTPITESGFTGVGVGASMAGLK
PIVEFMTWNFSMQGMDHIVNSCAKSHYMSGGQLKSNIVFRGPNGPPTGTGAQHSQCFAAW
YSSVPGLKVVAGGKCDDSKGLLK-----------AAIRDPNPIVVLESELLYNLSFDLSP
EAQDPETITPIGKAHIERSGSDVTIVTFSRMVSVSETAAAELAKE-GIDCEVINLRTIRP
LDVDTIMKSLQKTNRLVTVEEGWPQCGIGSEIIALANE-HAFDWLDAPPERITGADVPMP
YSPPLETLAMVHPENIINAVRRVCERN-
>ClydYONA
-------------LRVAMLRNFARTLSRSHAAFGQRAFQA---RHVSVTTREALRMAIEE
EMDADEKVFLMGEEVAQYQGAYKVSKGLWEKFGDRRVIDTPITEAGFSGIGVGAALAGLK
PIVEYMTWNFCLQAIDHIVNSAAKTKYMSGGQIDCPIVFRGPNGPPTATGATHSVCFAAW
LSSVPGLKVVSPWDSTDCKGLLK-----------AAIRDPNPVCVLESELLYGESFELTP
EAEKSDFVIPIGKAHVQREGSDITIVAHGRAVGLSMAAAAELANE-GVEVEVINLRTIRP
LDSDTIMKSLKKTGYLITVEEGYVQCGVGAEICARVME-EGFDYLDAPIERITSADVPMP
YSPPLEEYAMVHPHNIVNVCKRV-----
>GoceYONA
-----------------------------------RNYAT---EPKILTVREALREALDE
EMDRDNKVVLLGEEVGKYDGAYKISKGLWAKYGGDRVIDTPITEAGFTGIGVGAALGGLR
PVVEFMTWNFAMQAIDHVVNSAAKSHYMSGGQLECPIVFRGPNGPPTSVGAQHSQCFAAW
YGSVPGLKVVAGANCDDSKGLLK-----------AAIRDENPVVVLESELGYNESFPLSV
EAQHPDFMIPIGKAHIERKGSDVTIVTFSRITNVVLKAAQELANQ-GIDVEVINLRTIRP
MDVDTIVKSVQKTNRLVTVEEGWPQHGVGAEVISVINE-HAFDYLDAPPERITSADVPMP
YSPALEQNAMIVAENVINAVKRVCYRRK
>Undascha
------------------------------------------------------------
-----------------------VTKGLLDKHGAERVIDTPITEAGFAGIGVGAALSGSR
PIVEFMTMNFALQAIDHIVNSAAKILYMSGGKANCPIVFRGPNGPPRGVGAQHSQCFAAW
YGSVPGLKVVAPWNCNDAKGLLK-----------AAIRDPNPVVVLENEILYNTSFELSD
EALKEDYVLPIGKANIEREGTDITIVTFQRMVGESLLAAD--------------------
------------------------------------------------------------
----------------------------
>Vermanta
------------RVAASSLHHF-RSA--------FSTTSP--GSERVLTVRDALNEAISE
EMERDDDVFLMGEEVAQYNGAYKVSKGLLDKFGARRVIDTPITETGFTGIGVGAAMAGTR
PIVEFMTWNFSLQAIDHIVNTASRTRYMSGGIFGCPIVFRGPNGPPTGVAAQHSMCFAAW
YSSLPGLKVLAPYDCDDAKGLLK-----------AAIRDNDPVIFLENELLYNESFPLSK
EAESKDFIVPIGKAKVMREGSDVTITTFSRQVGLALQAADKLAAE-GINAEVINLRSIRP
LDVDTVVKSVKKTNRLVNLEEGFVQCGIGAEMSALMME-HAFDYLDAPVNRVASVDVPMP
YAESLETEVMVQVDDMVRAVRQ------
>ParvMONO
-----------------------------------RAM-----SSVSLTGREAIREGIAH
EMARDDRVILLGEEVARYDGAYKVSKGLLDQFGEKRVIDTPITEYGFAGVGAGMAASGLR
PIVEFMTWNFALQAIDHIINTSAKGHYMSAGQLKNPIVYRGPNGPPTSVGAQHSQCFAAW
YSSVPGLKVVSPATGDDHKGLMI-----------SAIRDENPVVCLEHELLYNMSFDMSA
ESQKDDFFTPIGEAKVEREGSDVSLVSFSRGVHQCLEAAKVLEEQ-GISAEVVNLRTLRP
LDVNTIIKSLQKTNRIVTVEEGWHQCGIGAEISALVME-HAFDSLDAPVERVTGADVPMP
YSPELEPHAMVGPEQVVAAALRACYK--
