# Supplementary material for: Expansion of the molecular and morphological diversity of Acanthamoebidae (Centramoebida, Amoebozoa) and identification of a novel life cycle type within the group
Source: Biol Direct. 2016 Dec 28;11:69. doi: 10.1186/s13062-016-0171-0 (PMC5192571; doi:10.1186/s13062-016-0171-0)
Supplement: Additional file 3: — Bordor.325.Cent40.tgz. Phylogenomic alignment files and single gene trees for each gene included in the phylogeomic supermatrix. (TGZ 8396 kb) [file 13062_2016_171_MOESM3_ESM.tgz › Bordor.325.Cent40/unmasked-alignments/CRNL1.faa]

>AcanGEN
------------------------------------------------------------
------------------------------------------------------------
------------------------------------------------GDRR-----GQR
APQVKNKSAAEIQITAEQIIREAQERQ-EEEIQP-PKQKITDKEELDEYRLRKRKEFEDQ
IRRQ-RGLITNWLKYAAWEDSQGEMERARNVYERALDVEY-RNVTIWLKYAEMEMKHKNV
NLARNLWDRAVTLLPRVSQFWYKYIYMEDILGNYANARQIFERWM-----EWQPDEQAWN
SYVKFEMRQR---RGGARAVGLPTSNPTVK-------TWVRWARFEE-KLGEVARSREVY
EKAIDYL------GDLAND----ELLFIAFAEFEERAREYDRARAIYKYALDHIPKARAD
DLYRMFITFEKQHGQRSDIEDVIVGKRRFQYEEELKTNTHNYDIWFDYVRLEEI------
----------NSPAERVRD-IYERAIA--NVPPA-----------ADKRFWRRYIYLWIN
YALYEEL--QANDAGRAREVYKQLLRIIPHQSFSFSKAWTMAAQFEIRQLDLAGARSVLG
HGIGM-A---P--KEKVFKFYIQLELQLGNVDRCRRLYEAYVERHPDKCSAWTSYAELER
--QLGEVERARAIYDLAVE-QPL-LDMPEVLWKAYIDFEI-EQEEAERTELLYRRLLER-
-TKHVKVWISYAQFLA-TIA-------------------------GRADD----------
-----------------------ARTTYEDAYKYLKNA-------------------GLK
EERVLLVQSWKQFEEQAADE-KGLARVNALLPKRIKKRRPIK-TDDGTAAGWEEYYDYI-
FPDEQ-AALP----N-LRILQKAHQWK---------------------------------
-----
>Coprcine
------------------------------------------------------------
------------------------------------------------------------
--------------------------------------------------MQ-----DGR
APRIKNRAPAAIQITAEQLLREAQERQ-ETAFRA-PKQRVEDFEELSEYRGRKRKEFEER
IRRT-RGSIKEWLQYANWEASQNEFARSRSVFERALDVDP-RSIQLWLSYTEMELKNRNV
QHARNLFDRAVTLLPRVDQLWYKYVYLEELLQNIPGARQVFERWM-----QWEPDDKAWQ
AYIKLEERYQEYDRASAIYERWIAVRPEPR-------AWVKWAKFEE-DRGRLDKAREVF
QTALEFF------GDDEEQVEKAQAVFGAFARMETRQKEYDRARVIYKFALDRIPRSKSA
GLYASYTKFEKQHGTKSTLENTVLGKRRIQYEEELSHDGRNYDAWFDYTRLEEGAWRDLK
DEG-ATAEELEAATGRVRE-VYERAVA--QVPPG-----------GEKRHWRRYIFLWLN
YALFEEI--ETKDYQRAREIYQTAIKLVPHKQFTFAKLWLMYAKFEVRRLELQSARRILG
TAIGM-C---P--KEALFKGYIDLEIELREFDRVRTLYEKYLEFDPSNSPAWIKYAELEA
--QLQDFARCRAIFELGVS-QSP-LSMPEILWKAYIDFEI-EEGEREAARALYERLIAL-
-SGHVKVWISYATFEA-EPIPLPRAEREEEEDEEEDEEAERKMVPGDPTI----------
-----------------------ARQVFERGYKDLKSK-------------------GLK
DERVALLEVWKTFEENYGTS-ETVNKVEGMKPV-ITKRRHV----DPETGGMVEDWDLV-
FPDDEKEKNP----TSFKFLQMAHKWKQSQ------------------------------
-----
>Coprprot
------------------------------------------------------------
------------------------------------------------------------
------------------------------------------------------------
-TRVLNSGIADIQITAEQLMREAFERQ-EVDNRP-AKQKITDVEELEEYQLKKRTGFENS
IRQK-RQAINLWLRYAKWEESQGEYERARSIYERTLLVDY-KNVGLWLKYSEMEMKQKNI
NLARNIFDRAVALLPRANALWYKYIFMEERINNFIGVRRLYERWM-----EWEPDESAWI
AYVGFERKNGETNLVRNIYRRFIQVHHKVK-------VWLKFAKFEE-KEGEIDSAREIY
EESLDVF------ADQPEE---LVDIYIAFADFEERMKEIERTRVIYKYAFDRIPKNVAR
KLFDKFIRFEKQHGDRENIEHIILGKRRFQYEELLQEDSSNYDIWFDYIRLEEA------
----------GGNQTKIRE-IYERAIASDNMPPI-----------MEKQYWKRYIYIWIN
YAIYEEL--EAKDYERTREIYKTILRIIPHKRFSFNKLWIMYAHFEIRRCNLDAARKVFG
HAIGV-S---P--SDKIFNAYIELEMQLANIDRCRTLYTTWLQRTPENCQAWIKFTELEA
DPQIQEIERARGIFEIAVQ-QPV-LDMPELLWKAYIEFEM-ENREFEKARSLYRRLLER-
-TAHVRVWISFAKFEL-TL--------------------------NDIER----------
-----------------------ARSVYKEAFQALKPA-------------------EFT
ESRVLLIESWRDFEEENGNS-ETQKFVRDNMPKRLIKRRKLT-TEDGQEAGYEEYYDYV-
FPDTQ-NARA----G-LKLMEAAKRWKERQ------------------------------
-----
>DictDisc
------------------------------------------------------------
------------------------------------------------------------
-----------------------------------------------MNQNR-----TGG
VSKVKNKSAAPVQITAEQILRVAHENQ-QTLPKAPPKQVITDQEELEDYRLRKRQQYESL
LGRN-RKTAAIYIKYAAWEESQKDLTRARSVFERFLDIDH-RIPTVWIKYAEMEMKNKNI
NLARNIWDRAVCLLPRVSQLWFKYTFMEDMLGNYPAARAIFERWM-----QWKPEPQAWN
SYLKFEQRLKLFENTRLIFEKYILVHPYIK-------TWIKYTKFEE-RLGNIENARTIF
QRAIEFL------GEDGND----EQLFIAFAKFEEKYKEIERARVIYKYAIDHVPKSRAK
DLFDTFTNFEKQHGDRIGIEDVVLGKKRFQYEEEIKKNSKNYDIWFDYLKMEEI------
----------NGEIEKTRE-IYERSIG--NLPPT-----------NEKKHWKRYIYLWIN
YALFEEL--ISKDMERARSVYSECIKLIPHKEFSFSKIWILYANFEIRQLNLDKARLIYG
QAIGR-N---P--KSKIFDQYIHLEIELGNFDRVRTLYEKYLEIMPDNCDAWCKFAQLET
--ELGETVRARAIFELAIQ-QPN-LDRPEVVWKDFIDSEI-QLKQFDFVKQLYRKLLEK-
-TNHVKVWIGFIKFVH-SI--------------------------KDKQQQKQRQQQQEE
DGDSNTTKKDGGDDDNNDDINKPTREIFIEAHKSLSNS-------------------D-K
EERLLLLESWKEFEQTFGNQ-ETLNQVLKKIPQRVIKRR-----SDG-NGGIEEYFDYI-
FPEEEKSTQT----S-LKLLEAAQRWKKLKQQQELQKQQELQKQQQDS------------
-----
>Entahist
------------------------------------------------------------
------------------------------------------------------------
---------------------------------------------------------MSN
KPIIKNREFAEIQITAEQLIREARDNQ-TPSYTR-PKMTIHDEEELQAYRLTKRKEFEQG
VTKE-RQNPKRWTRYAFWEEEQGEYVRARSIFERALEQDY-TIADTWMKYVDFELRNNQV
NKARNILERATSLLPMVYKLWFKYVRLEETVENFDHCKEVFEKWM-----TFKPGEYPWL
AYIKFEIRIGEIKVAKELFEQANQQLHCEE-------IYKEWVEFEK-RFGTVESTRELF
NKMAKDI--------EVCQ----NSYYQMFAEFELSQGEIERARQIYLFGIDHSKEENKR
ILLNNYVKFEKINGEMKDVDNAIWKKRRFEYEQKIQENPFDYDTWYDYIQMEMN------
----------EIESEETTTMLYERIIS--QTPQE-----------ITKEKWTRYIEFWVL
YARYEE---KLQHYENAFDIFSRTIKIIPHKYFTFKKVWRAYANYARRRKNIPLVRKIYG
AAIGW-C---H--KDDIFKDYIEFETENGEQERIHKIQAKWNEFKPKEIK----------
------------------------------------------------------------
------------------------------------------------------------
------------------------------------------------------------
-------------QEEVNNE----------------------------------------
------------------------------------------------------------
-----
>Filanola
--------------------------------------GNEP------------------
------------------------------------------------------------
------------------------------------------QQKDNKQGGR-----GAR
TARVKNKTPAPVQITAEQILREAMAFQ-EGEAKA-PRQEIADQEELADYQYNKRKTFEDN
IRRN-RNAMGVWLKYAEWEENQREYTRARSIYERGLEVDY-RNPVIWIKYAEMEMKHKNI
NAARNVFDRAVVLLPRVDQFWYKYSYMEHILGNYAGARQIFERWM-----EWEPNEYAWT
SYIRFEXKCGEIDRARAIYQRFVKVHPQVQ-------TWLKWAKFEX-KY-DPEAARRVY
EQAIEFL------GEEAND----ENLFIAFAKFEEKAKEVXRARAIYKYALDHIPKKEAQ
ELYKLWISFEKKNGDRQGIEDVIIGKRRFQYEEEIKLNPANYDSWFDXARLEET------
----------YGELEKIRD-VYERAIA--NIPPA-----------TEKRLWRRYIYLWIN
YALFXEL--EAKDMQKARQVYKECIRLIPHKSFSFSKIWIMFANFEVRQKNLQAARSVFG
HAMGV-A---P--KDKIFTSYIELESQLGNFDRARTIFEKWLEWSPHNCNCWVRFSQLEK
--NLGEYERVRAIFELAIS-QPL-LDMPELIWKAFIDFEI-EQEEYDRARELXKRLLER-
-TKHVKVWISYAQFEN-TI--------------------------QNVEE----------
-----------------------AKKIYAEAFDVLKNT-------------------ENK
EERVMLLDSWKEFAAXLGDK-EYIAQINKKTPKKVIKKRPLQ-AADGSDAGWEEYYDYI-
FPGED-TGAA----N-LKLLERARMWKKQKE-----------------------------
-----
>FontBI
------------------------------------------------------------
------------------------------------------------------------
----------------------------------------------GTSAQR-----DSR
QGKVRDKRAAAVQTTAEQLIRESYEHR-EVPSKP-PRQEIADEDELKEYQSRKRTAFENN
IRRS-RQTVSNYTKYAKWEQNQGELERARSIYERAIQSIP-NSPQVYINYTEFEMVHSNV
NLARNIFDRAVTHLPREDSLWYKYVYMEQKLGSIPNAREVFERWM-----EWQPDEAAWN
SYINMEQSYREYDRVRAIYQKFVKAHPQAQ-------TWIQWAKFEETIQRSVKRARQVF
ETAIEYL------SDYP-D----VQLFTAFAKFETRLHEFDRARIIYKFALDKFPKSSAP
GLFDEYTRFEKQFASKEDIDRVLYEKRQLEYEDELLKNPDDLNTWFEYLRLEES------
----------YGDAAAIRN-LYERAIA--QVPPA-----------DEKRLWRRYIYLWIR
YALFEEV--DAQDFERTRAVYLAALSLVPHQRFTFAKLWLLYAKFEIRRGNLSAARKALG
KAIGV-A---P--KPRLFKGYIDIEMELREFSRCRILFEKYLEHFPTLTSAWIRFAEMER
--ALGEEERARVLCDFALA-QEAGLDAPEQLWRSYIAAEA-EDGEYDRARALYERLLQAG
GRHSLRVWLSYAEMEV-SFA-QELADAEPAE------------SAECLAR----------
-----------------------ARALYKRADRALAEEVQALQAMDPDLPESDPALSGLV
DTRVVLYTSWRRFEAQWGDA-ESRQRLNAWLPRRHKKRRRVEAAETDGSALYEEYYSYV-
FPLDA-------------------------------------------------------
-----
>HomoSapi
MTATVENLTFQKDTLGNAVDKNTSRLELRSYSLAGRHGSTEPLVLAWSSQFRRLTWGCAL
DALHRSPCVAASQHGVTHLIRSSRTPHSTRCRKEDAQPGHHGNGAASVTAQARGQRSVLQ
VPLPVPRSCLFSESFVVSVSSQSRFLASVPGTGVQRSTAADMAASTAAGKQR-----IPK
VAKVKNKAPAEVQITAEQLLREAKERELELLPPP-PQQKITDEEELNDYKLRKRKTFEDN
IRKN-RTVISNWIKYAQWEESLKEIQRARSIYERALDVDY-RNITLWLKYAEMEMKNRQV
NHARNIWDRAITTLPRVNQFWYKYTYMEEMLGNVAGARQVFERWM-----EWQPEEQAWH
SYINFELRYKEVDRARTIYERFVLVHPDVK-------NWIKYARFEE-KHAYFAHARKVY
ERAVEFF------GDEHMD----EHLYVAFAKFEENQKEFERVRVIYKYALDRISKQDAQ
ELFKNYTIFEKKFGDRRGIEDIIVSKRRFQYEEEVKANPHNYDAWFDYLRLVES------
----------DAEAEAVRE-VYERAIA--NVPPI-----------QEKRHWKRYIYLWIN
YALYEEL--EAKDPERTRQVYQASLELIPHKKFTFAKMWILYAQFEIRQKNLSLARRALG
TSIGK-C---P--KNKLFKVYIELELQLREFDRCRKLYEKFLEFGPENCTSWIKFAELET
--ILGDIDRARAIYELAIS-QPR-LDMPEVLWKSYIDFEI-EQEETERTRNLYRRLLQR-
-TQHVKVWISFAQFEL-SSG-----------------------KEGSLTK----------
-----------------------CRQIYEEANKTMRNC-------------------EEK
EERLMLLESWRSFEEEFGTA-SDKERVDKLMPEKVKKRRKVQ-TDDGSDAGWEEYFDYI-
FPEDA-ANQP----N-LKLLAMAKLWKKQQQEKEDAEHHPDEDVDESES-----------
-----
>Monobrev
MASD----------------------------------GSRPAKMA------------KV
SATLSGPC----------------------------------------------------
-----------------------------PGSLSHQVGDMTVEVASRGSGTQIRVVFCIQ
ALGVKNKHAATIQISAEQLLREANERQIEYVAPV-PKQNITDPQELEEFKLNRRKNYEDN
IRSR-PDEMPNWVKYAVWEDSQGETERARSVFERALDVNH-RAITVWLKYAEIEMKNRQV
NHARNIFDRAVLILPRVNQFWFKYTYMEEKLGNIAGARQIFERWM-----EWHPDEDCWF
AYINFEMRYGEVERARGIYERLIVDHCEPK-------HWIKYAKFEL-KNRENDKAREVF
ERAVEFF------GEDHLD----ETLFIEFARFEERQKEYERARVIYKYALDRIPKEQAK
QLFDAYTSFEKRFGNQDGIESVIHNKRRFQYEKEIKENPHNYDAWFDYIRLAES------
----------EGDVAKARD-IYERAIA--NVPLD-----------QDKRYWRRYIYLWVY
YAVFEEL--TAKDADRTRAVYQACLQLLPHKTFTFAKVWLYAAQFEIRQKNLKAARQLLG
RSLGL-C---P--KDKLYKGYIELELELREFDRCRTLYNKYLEFNPATCQTWVQYAELEA
--VLGDYERARAIFELAID-QPL-LDMPEILWKAYIDFEI-EQDEVERARQLYERLLEK-
-TSHVRVWISYAQFEA-SLE-----------------------VEDNADR----------
-----------------------AREVFRQGHKEVKKQ-------------------GDK
AARKVLLDAWKAFEEEQGDA-DALKEVTGLMPKQIKRRREVF-AEDGTSDGWEEYWDYV-
FPDEE-TTKP----H-LKLLQIAQQWKQKQQAEEA-------------------------
-----
>PCBtrin
------------------------------------------------------------
------------------------------------------------------------
-----------------------------P--------AFKMEEGQVQKVRQ-----PRK
MGRVQNKQPAPVQITAEQLLREAQAYR-DQEHKS-VKQRIADSAELREYRTTKRGEFEEK
LRRN-KFHMPLWMKYAAFEETQGDYVRARSVFERALEIDY-KQPSVWLKYAEMEMKGKFI
NHARNVWDRAVTLLPRIDQFWYKFAYMEEMLDNIPAARQIFERWL-----HWEPSPNAFT
SYVKLELRHGSPENARAVFERLCQCHPVVE-------SYLKYAKFEV-GQHDLSRARAVY
ERCLEEL------GDVAHS----EEFFVAFAKFEEGAREYERARQIYKYALDHIPKHDAP
SLYQQFVKFEKQHGSRAEIETAIIGRKRFEYEEKLKEEPRNYDVWFDFIRMEED------
----------EGDAARIRE-IYERAVA--QVPPV-----------QEK------------
------------------------------------------------------------
------------------------------------------------------------
------------------------------------------------------------
------------------------------------------------------------
------------------------------------------------------------
------------------------------------------------------------
------------------------------------------------------------
-----
>Polypall
------------------------------------------------------------
------------------------------------------------------------
------------------------------------------------MNTN-----SSK
SVKVKNKSAAPVQITAEQILRVALENQ-QSLPKA-PKQNITDLEELKEYRTRKRKEFEET
LLRI--KPVGLFIKYATWEESQKEFERARSVFERTLDLYY-KDINVWLKYAEMEMRNKFI
NHARNVWDRAVTLLPRVPQLWFKYTFMEDMMGNTSGARAIFERWM-----SWKPDEQAWN
SYIKFELRLTQPENARSIFERYVLCHPYTK-------TWIKYAKFEE-KLGNIENTRSVF
GRAVDFL------GDEGVD----ETLFIAFAKFEEKFKEVERARQIYKYALDHIPKSKAA
SLFETFTNFEKQHGDRLGIEDVILGKRRFQYEEEIKSNPKNYDVWFDYTRLEES------
----------AGEVERARE-VYERAIG--NVPPS-----------VEKRYWRRYIYLWIN
YALFEEL--VAQDADRARQVYQAVVKLIPHQQFSFSKLWIMYSHFEIRQMSLDRARQILG
QAIGL-A---P--KPKIFDAYTKLEIELGNFDRVRKLYE--------------NFAQFEQ
--SIASYDLSRQIFAEA-------------------------------------------
------------------------------------------------------------
------------------------------------------------------------
------------------------------------------------------------
------------------------------------------------------------
-----
>Sexangul
------------------------------------------------------------
------------------------------------------------------------
------------------------------------------------------------
-----------------------------------PATVLQSHDDLITALVQKRQFFENR
LGRK-PKAVGTWLAYLRTEEEAGSLLRARSVAERALAATHGRSTEVWSAYADVEIRAGLP
RAAAAVLGRAVRLLPGDESLRFQQLALLRVLGRIDALTSXLRDWLVNTPSRTPPSAAAFK
AGLAHARETNDMRFGDEVVGALLRARPSVG---AYEEAIAHAAATLT-GNAKLDRIRALY
ERGCDRLVAQG--GRIAGL----DRLFRSFAEWEAGQGELTRARAIFRIGIDNLPRPQAM
ALQARVARFEKDQGSLDGVERAVDDGRRLEYDEALAKAPHRLDVWLDYVALEEAAL----
-------DAGHGSPASVRN-VFQRAVL--NXTXA--------------------------
---FEEVLGAPDDPSVARAVYRAALEAVPHSRFTFTKLWTQAAHAELRAGDVAAARSTFA
SAIACVSSLPP--KRSMYRRALEFELALGQVGRARRVVRAWLDQAPEHAEAWVRLAQVET
--IAGEPERARRTLRAAHS-ITF-LDEPALVWIAAIRDAE-AAEDIDRVRSLYRDYLET-
-TNSGPAWRAFAAFEA-GRV----------E------------LDESVEA----------
-----------------------ARRVFEEGFAALRGD------------------KASA
EHRAALFDSWLEFELEYGTP-ATADALRPL----VYVRRSVEVSSD---VGIPRFEEQIF
FPDEV-EAKP----L-DALEEEARRWAREKGEGSETSSSSSSSGSSSSSSSSSSSSSSSS
SSSSS
>Sterramo
------------------------------------------------------------
------------------------------------------------------------
-----------------------------------------------------------R
TPQVKNKTPAPIQITAEQIIREAEERQ-DSEYRP-PKQKITDEDELEEYRGRKRKGFEDN
IRRQ-RGLISNWIKYAAWEESQREYIRARNIYERALDVDY-RNVTIWLKYAEMEMNHRSV
NHARNVWDRAVTLLPRVDQLWYKYVYMEDILGNYAGARQIFERWM-----EWEPGEQAWN
SFIKFELRNREVERARNIYKRYATVHPTSH-------VWIKFAKFEE-QQGEIDNARKVY
SEGVEYL------QELA-D----EKLYIAFAQFEERVKEYERARTIYKYALDHIPKSKAK
ELYQKFISFEKQRGDRASIEDVILGKRRFQYEEEIKHNPNNYDVWFDYIRLEES------
----------NGDIDRIRE-VFERSIS--HVPPT-----------TEKRFWCRYIYLWIN
YALYEEL--EAQDIDRARQVYKECINLIPHQIFSFSKIWILFAKFEIRQDDLLAARRILG
HAIGV-A---R--KERIFKEYIRLELQLANIDRCRTLYGRYLELFPSNCKAWVKFADLEK
--HLNEIERARAIFELAID-QPM-LDMPELLWKSYIDFEI-EQEEHERTMELYKRLLER-
-TKHVKVWISYAQFQN-SL--------------------------GRIKE----------
-----------------------ARNIYRQAYEFLKSS-------------------ELK
EERVLLVKSWKEFEESVADP-ASMEAVRKLLPKRVKKKRPIT-TEDGADAGWEEYYDYI-
FPDEE-TNLN----R-MKIIERA-------------------------------------
-----
>Thectrah
------------------------------------------------------------
------------------------------------------------------------
------------------------------------------------------------
SSEVRNRAAAQVQITVEQILQEALDQQGQAEVRK-PTDVFADKAEVEMYMAEKRSKFEEY
IGFR-RKRASNYIRYAAWEESVGEFERARSIFERGVAANY-RDATLWTKYADMEMRAGHI
NSARNVLVRAVTHLPRHDAFWFKFAAMEEMVGNIAGARTVYAKWM-----EWNPGKQAWH
TYINFEKRYEEWDRVRAIYADYVIRLEAARDHAGAATAWLKAARFEE-TLGEVARARDVY
ERAMAALEASGALGDAAVA----RKLFVAFAKFEERVKEYERARVIYKYALDTVPASAAG
GLEDAFLAFEKRHGTKGGIESVLITQQREAYDAALAEDPTDYDLWFEYVRVEEG------
----------HGDPAAVRE-VYERAIG--AKPDELLKTRPQGLTLAQTNVLESYGYLFIN
YALYEEL--TAGDVARAGVIYELALGLFKPGLALVERLYMLAAGVYVRAKDLGRARKILG
HGIGA-A---P--SHALFDYYIQLEYDLLNFDAARSLYNKYLEFEPEAVEAWIKYASFEA
--SLLEPERARGLYELAIE-QPL-LDMPEVLWKAYIDFEI-AEDEQAKAIQLFERLLTR-
-TKHVKVFVTYAKYLA-SL--------------------------GAISD----------
-----------------------ARAVYTRAVDHTRVH-------------------NLP
DQRLTALKAWHALELEHGSQ-AEAKAVTDQMPQRVKKRRMVR-DAEGNELGWEEYYDYI-
WADTVDRSQA----N-LKFLEKARQWAMQ-------------------------------
-----
>VannDIVA
------------------------------------------------------------
------------------------------------------------------------
------------------------------------------------------------
------------------------------------------------------------
------------------------------------------------------------
------------------------------------------------------------
------------------------------------------------------------
-------------------------LVLAFARFETEEGEWERARAIYRYALDRVPKARAA
ELYATFVAFEKQHGDRAGIEEAILARRRFQYEQELAAAPRNYDVWFDYARLEEAALHALL
REGAAAAAAAEAQAERVGE-VYERAVA--QVPPA-----------AEKRYWRRYVYLWLQ
YAVFEEL--DRARPTRARAVYEAALALVPHAAFSFSKLWLLFARFELRQKELGRARRVLG
TAIGR-A---P--KAKVFLAYAELEGKLGNVDRVRAVYERWLELQPHCCAAWTRYAELEA
--ALQETARARALYGLAVE-QPQ-LDMPELVWKAYIDFEV-AEEEPARARALYERLLER-
-TQHVKVWVSFARFEE-AA--------------------------EEPGR----------
-----------------------AREVYGRAYAALAAE-------------------GAK
EERLALAEAWVDFEEREGSA-EQLQAARGRLPRRVKRTRPLL-ADDGSEAGLEEYYDYV-
FPDDA-VARP----H-MKILQLAHKWKQNKKRRVEGEPDPAPEAEAAG------------
-----
>Pessonel
------------------------------------------------------------
------------------------------------------------------------
------------------------------------------------------------
------KAPAAVQITAEQILREAAERQEKPTDRK-PRQNITDPEELEEFKLTKRKGFEDA
IRMN-RGLMSIWVRYAHFEETQRDFERARSVFERALDVEY-QNVMVWLKYAEMEMRQKNI
NHARXVWDRAVTLLPRVSQLWYKYCFMEEMLENIEGARQVFQRWM-----QWDPPTHAFN
AFINFEKRHGLIGRVRQIFERYTKVHPTIQ-------TWLKWAKFEE-KSREIEHARAVF
EAAVEAL------GDDANN----EDFFIAFAKFEERQKEFERCRAIFKYALDNVPKQLAA
DLYQTFVNXEKQRGERDGIESVIASKRRFQYEEELKVNPNNYDTWFDYIKLEEE------
---------AGSDATTVRE-VYERAVS--NVPPA-----------SSKRYWRRYIYLWLK
YALFEEV--VTKDMARTREVYRAAIKLVPHKQFSFGKLWIMFAHFEVRQKNLAAARKIFG
HALGV-A---PS-KEKICLAYIALETQLGEIARCRTLHERLLELSPISANAWLRYAALEQ
--RLGEIERARALLELCVS-RPA-LDMPEVAWKAYIDFEL-DQGEYDNARQLYARLLER-
-TQHCKVWLSFAAFEA-SL--------------------------GEVER----------
-----------------------ARALLKKAFDLFKGP-------------------DTH
EERFMVFEQWRDMEAEIGDE-EAIAEVRSNVPRKVKKRRRVH-AEDGVDAGFEEYFDXI-
FPDEQ-DSQP----H-LKLLAMAKQWKKQK------------------------------
-----
>MayoBSH0
------------------------------------------------------------
------------------------------------------------------------
------------------------------------------------SSSG-----GAR
RGQVRNRMAASLQITAEQIVREAHDRQ-EAPHKP-PKQRIMDKEELGIYQMRQRKSFEDT
LRKQGQKTSNNWIKYAKWETRQNDLERARSVYERALDCEP-RNENIWRNYVEMEMKHKQT
NRARNLFDRVTTLLPRADTFWFKYTYMEEMLGNFPKVRQVFDRWM-----EWNPEPNAWK
SYIRFETRYNEPDRAREVYKRFVICHPEVE-------NWVRWARFEE-RLGELANGRLVF
EQAVEYL------GDEAT-----EELYVQFAQYEERAKEFERARTIYRYALDHIPRKAAQ
ELYKRFIAFEKQFGDREGIEDVILNKRRFHYEEEVKVNPHNYDAWFDYARLEES------
----------HKNVSQARE-VYERAIA--NVPPV-----------AEKRYWRRYIYLWIN
YALFEEL--MARDPVRTRQVYRTVLRLVPHQQFSFSKLWLMFAHFEVRQLDLEAARRIFG
HALGV-A---P--KPKIFQAYVELERNLGNVDRCRTLFGKLLESDPSNCKAWVDFCALEQ
--SLAESERVRALFELAVE-QPV-LDLPELVWKAYIDFEI-AEKAHEKVRRLYHRLLDR-
-TKHVKVWVSFARFEE-SI--------------------------GEPEN----------
-----------------------ARSIFANAYTSLKSN-------------------PTK
EERVVLVQAWTRFEERVGDA-TQQADVQSKQPKKVKKRRELL-AEDGSVAGSEEYWDYI-
FPDEQ-EQTP----S-LKLLEKARAWKRKKL-----------------------------
-----
>TricAmI7
------------------------------------------------------------
------------------------------------------------------------
------------------------------------------------------------
-----DKTASKLQITAEQLLREAWERQ-EPEPER-PKQTIADEDELKEYGISKRREFEDK
LRLN-QFGMATWIKYAVWEAEQGMFDRSRSVFERALKIEY-QHIPLWLRYAEMEMKNKKV
NHARNVWDRAITYLPRVNQFWLKYILMEDTLGNYAGVRKIYERWM-----EWEPDKFAWH
AYIKFEQRNGELSRVRGIYERYVLCHQSVY-------AFLRWAKWEE-KQGNLANAREAF
ESAQKYL------DEEAND----PDLFIAFAEFEERCREYDRARAIYKYALDHVPKEDAE
KLFKKFVKFEKQYGSREGIEEVIMGKRRFQYEHELAENPKNYDVWFDYARLEEA------
----------SSDHDTVRE-VYERAIA--NVPPG-----------REKRHWRRYIFLWIN
YALFEEL--EAKETERARAVYRACINLIPHKQFSFSKIWVLFANFEVRQRDLTAARSILG
HAIGM-A---P--SQKIFQTYVELELQLGNVERSRTIYEKYIEWMPENCKAWSAFAKLEI
--ELGEMERARAIYRLAIE-QPA-LDMPELVWRNSIDFEI-SQGENESARRLYRALLDR-
-TKHVRVWLSFAKFEL-AI--------------------------GNNEA----------
-----------------------SRSVYKEAFKQLKDV-------------------PDQ
EERVLLWDNWREFEHDYGDE-ETKKEVEDMHPKRIIKKRPVF-TEDGEPAGEEEYPDYV-
FPDQV-KAKP----T-LKILEMAKKWKQKQ------------------------------
-----
>Neopaest
------------------------------------------------------------
------------------------------------------------------------
------------------------------------------------------------
------KQPAPIQITAEQILREAAERQ-DVPFRA-PKQEVRTQEELEEFRVSSRQQYENG
IRKN-RQNFSNWMKYAKFEEEQRDLPRCRSVYERALDVDA-RNVRFWLQYAEMEMRNKNV
NHARNIWERAVTLLPRQNNLWFRYVFMEQMLDNFVGVRQLFERWM-----QWQPEPQCWD
AFVKFEIRHNEIERAREIYKKYVTVHPSPK-------IWSRWAKFEE-RMGNLLGAREVY
EQAIDFL-------EDSST----EKMFIEFAMFEQRQKEYDRARAIYKYALDHIPRHAAQ
EVYSKYISFEKQYGGRTDIEEAIRNKRRLQYEQDLKENPLNYDVWFDYIRLEEK------
---------VEKNTDAIRE-VYERAIS--NVPPI-----------EEKKYWRRYIYLWIN
YAVYEEL--ISVDIDRAREVYNACLRVIPHKKFSFSKIWIMYAEFEIRQKDLIKARKIFG
NAIGQ-SQAHK--KEKIFKTYIDLERKLGNVDRCRELYTKMLEQHPSGVSGWVEFAKLEI
--ELDEVDRARQIFELAVE-EQV-LDLPELVWKNYIDFEM-ERGEEERVRDLYERLLGK-
-TKHWKVWVSFAMFEK-ES--------------------------GNLSG----------
-----------------------ARKLFEEANKEMRIL-------------------SEH
EERATILKNYLDMEKDVGDR-QRIEEVQKMQPDRVKKRRPIF-TEEGLEAGTEEYWGYV-
FPEDK-EAQP----N-LKLLERAKMWKKKKAERERE------------------------
-----
>Paraatla
---------------------------------TGGRGGGR-------------------
------------------------------------------------------------
---------------------------------------------GGGAPKG-----ASR
VARVKNKQAAPIQITAEQILREAAERQ-DAAHRE-PKQEITDPEEMEEFRVRARKSFEDN
IRKN-RQNIANWFRYAKFEEEQRDITRTRSVFERALDVDF-RNPRIWLQYAEMEMRNKNV
NHARNIWERAVTLHPRQNTFWFRYVFMEQMLENYAGVRQIFERWI-----KWEPEEEAWN
SFVKFELRHGEVDRAREIYKKYVIVHPKPK-------IWSRWAKFEE-RMNNLGGSREVY
EQAIDFL-------ESGVT----EKMYIEFAKFEERQKEFDRARAIYKFALDNIPRHSAQ
EVYSKYISFEKQFGGRSQIEEAIRNKRRLQYEADLKENGFNYDVWFDYIRLEES------
---------IPNNFGNIRE-VYERAIA--NSPPV-----------NEKKFWRRYIYLWIN
YAIFEEL--EAKDPNRARQVYKMCLDIIPHKKFSFSKIWIMYAEFEIRQKNLTAARKIFG
VAVGK-C---P--KEKIYQSYIDLEKKLGNFDRSRTLYQKFLEYCPSNCAAWVEFAKLEM
--SLDEVERVRHIFELAVE-QPL-LDMPEIVWKNYIDFEI-GEEDVARVRELYGRLLQR-
-TKHCKIWVSFASFEK-EI--------------------------GELDR----------
-----------------------ARKVYEEGIKEMKMA-------------------ANG
EERAVLLKSLFEMEQEIGND-QKIKEVKAMLPDQVKRRRPIY-TEDGMEAGMEEYWEYV-
FPEDK-SAQP----N-LKLLERAKKW----------------------------------
-----
>VexiDIVA
------------------------------------------------------------
------------------------------------------------------------
------------------------------------------------------------
------------------------------------------------------------
------------------------------------------------------------
------------------------------------------------------------
------------------------------------------------------------
------------------------------------------------------------
------------------------------------------------------------
------------------------AIG--HVPPSN----------TDKRLWRRYIFLWIN
YALFEEL--QMQNSQRTRQIYTQCLSLIPHKHFSFSKIWLLAAKFELRMGQLDRARRILG
NAIGR-A---P--KHKIYAYYLSLEQQLGEFSRCRKLYEAALKFDSSATHMWIAYAQLEA
--SLDEYQRARFIFEQALSPQVH-LDAPERLWKAYIDFEIGGTHQLDKARALYQRLTER-
-TNNHKVLISFCEFELNTC--------------------------NQPEN----------
-----------------------ARAILEKAYQTMANA---------------PKQSATR
RHRALLIEYWLKFEQENGTQ-AQEQHVRSIQPKQVVTNNLI---------------DYV-
FKDDEKVSAPQKQAN-LSFLARAKLWKQQKKQEQGDNDESSDESSDES------------
-----
>Endozona
------------------------------------------------------------
------------------------------------------------------------
------------------------------------------------------------
------------------------------------------------------------
------------------------------------------------------------
------------------------------------------------------------
--------------------------------------WIKKAKFEEKKVKDLQAARQVF
QAAIEDL------GDEYSS----EELFIAFARFEVRLQEYDRARVIYKYALDHIPKARAQ
ELYKSFINFEKQFGDKDEIEQVILNERRFAYETQLAADPLNYDIWFDYLALEESNF----
-----ISNPSSSLICKIQD-VYERAIS--NVPPI-----------QEKQYWTRYIYLWTN
YAIFEEL--YAKNPSKVAEIYTVLLQTIPHSKFSFSKIWIAFANFYIRMEDLPAARKVYG
RAIGM-Y---P--KPAILDQYIMLELQLENIDRVRTLCSRYLQIFPESVHAYTSFIEVEK
--VFEEDERVRAIFEHAIR-QTK-LDKPEVIWKKYIEYER-ENGTIESVRNLYDRFFEK-
-TKHVNVWISLAEFER-SKE---------GE------------KDQNLDD----------
-----------------------ARNVYRRGLEWMKTD------------------DARR
EERMVLVESWLEMEEEEGGSVEVRGEVEKERGRRVMKKREVK-GDDGEFLGWEEYWEYV-
FKEDE-EGGR-KGMN-LKILQRATQWKKEEEEK---------------------------
-----
>StygNOMA
------------------------------------------------------------
------------------------------------------------------------
------------------------------------------------------------
------------------------------------------------------------
---------------------------------RALDVDH-RKVTIWMKYAEMEMKHKNI
NHARNVWDRAVTILPRIDQFWYKYVYMEEMLGNYAGARQLFERWM-----EWEPPEQAWY
TYIKFE---QEFERCRDIFQRFVSSHPSQT-------AWLKWASFEEKKMKDTDVARTVY
EHAVEYL------GEERCG----EELYIAFAHFEMRAREVERARSIFKYALDHVPKHQAT
NLYKELIAFEKQQGDKAEIEDVISGKRRFQYEEELKVNPRNYDTWFDYIRLEEA------
----------TGNINAVRE-VYERAIT--NLPPV-----------NEKRYWRRYIYLWIN
YAIFEEL--VAKDIKRCREVYRVALKTIPHHLFSFSKLWVMFAHFEIRQENKKAARKVLG
HALGVCA---R--KDKLYREYVDLEHRMGKIHRCRKIYTLWLQNQPSYCVAWIRFAKLEQ
--SLGEVERARAIYELAIK-QSQ-LDMPEIVWKAYIDFEI-ENEEYDRTRQLYRTLLER-
-TKHVKVWISFAQFEM-TA--------------------------GFVNN----------
-----------------------ARAVFKEANKILTEL-------------------NAR
EERAMLLEEWRNAEAKLPDG-Q-VAEVTALMPERHEKKRQLH-NEDGTEAGWEVYHEYV-
FPEEK-TKQA----N-HRFLEVAKKW----------------------------------
-----
>Cochminu
------------------------------------------------------------
------------------------------------------------------------
------------------------------------------------------------
------------------------------------------------------------
------------------------------------------------------------
------------------------------------------------------------
------------------------------------------------------------
------------------------------------------------------------
------------------------------------------------------------
------------------------------------------------------------
------------------------------------------------------------
------------------------------------------------------------
------------------------------------------------------------
------------------------------------------------------------
-------------------------EIYDQAYKQLKTS-------------------EIK
EEREMLVNFWLEWERSLDNKTSDYSNVSKLLPDKIKKRRRLL-TEDGIEVGWEEYFEYV-
FPDEK-AVKP----N--RFLELAHQWKKLKTDPPSKYH----------------------
-----
>Vannrobu
------------------------------------------------------------
------------------------------------------------------------
------------------------------------------------------------
------------QITAEQIMREAVERQ-ESEYIP-PKQKIQDLEELEHYVVTKRKTYEDS
IRKN-QQHVGNWIKYAKFEEEQQQFKHARSVYERALKVDH-KNPLLWLKYADMEMRNKNI
NRARNIWERATQLLPRVDQFWLKYVLMEDMLGNFVGARQICERWM-----TWEPSKRAWG
TYINMXLRHNEVDQVRSIYERYVIVHPDTV-------TWIKFAKFEH-KYGDNERARAVY
QRAIDFM------GEENFDK--CEELFIKFAEFEIMVREFERARAIFKYALDHIPKGKAN
DLYKKFIAFEKQYGNKAGIEEAIVNKRRFHYNEELKQNPMNYDAWFDYVRLEEE------
----------NGDAARIRD-IFERAIA--NVPPA-----------NEKRFWRRYIYLWIN
YAVFEEL--E-NDAKKAREVYNEAIKLIPHKKFSFSKIWILFANFELRQGNLDAARKVLG
MAIGK-A---P--KSKIFQEYIELESKLGNVDRVRTLYEKWLKTFPFDCNAWCKYAEAED
--VLEESERARAIYQAAIQ-QPL-LDMPELVWKAFIDFEI-TEEAYDNVRSLYEQLLER-
-SQHVKVWISFAQFEH-SI--------------------------EEVEN----------
-----------------------ARGVFDKAYKSLRNC-------------------ELK
EDRVLLVETWREFEEELGDP-VKIEEVRKLLPKRVVKIRDIK-NEDGTDGGKEEYYDYI-
FPDDL-ESQP----T--K------------------------------------------
-----
>Vexibaci
------------------------------------------------------------
------------------------------------------------------------
------------------------------------------------------------
------------------------------------------------------------
------------------------------------------------------------
------------------------------------------------------------
------------------------------------------------------------
------------------------------------------------------------
------------------------------------------------------------
------------------------------------------------------------
------------------------------------------------------------
------------------------------------------------------------
-------ERTRRLYEAGLA-KPQ-LDSPETLWSASLRFEL-TQRNYPAVRAIYERLVVA-
-MGRVQLWLNYAQFET-SI--------------------------READR----------
-----------------------ARVVYQRCWDLVKTF----------------AVKDPV
ETRLLFGPGWRS------------------------------------------------
------------------------------------------------------------
-----
>Luaphula
------------------------------------------------------------
------------------------------------------------------------
-----------------------------------------------------------R
VPQVKNKSPAPVQITAEQIIREAQERQ-DAAYQP-PKQKITDADELADYRLRKRKEFEDS
LRRQ-RMLMTTWIKYAKWEESQREYERARNIYERALDVDY-RNVIVWLKYAEMEMRNKNV
NLARNIWDRAVTVLPRVNQLWYKYIYMEDILGNYAGARMLYERWM-----EWEPDEQAWN
TYIKFELRNGETELARNILARFVRVHPTAN-------SWLRWAKFEE-KLGNIDDARAVL
ERAVTYL------AELA-D----EKLFIAFAAFEERAKEIERARAIYKYALDNIPKARAQ
ELFQTFVAFEKQHGDKDSIEVVILGKRRFQYEEELKSDGRNYDVWFDYARLEEA------
----------NGDVERVRE-VYERAVA--NVPPA-----------PEKRFWRRYIYLWIN
YALYEEL--EAKDFARTRQVYLEALRVIPHEHFSFAKLWILFAQFELRQGDLDAARLVLG
NGMGR-S---R--KERVFVEYIQLELQLGNVDRCRTLYQKYLEAYPASCKAWTRFAELER
--FLNEIDRARGIFELAIE-QPA-LDMPELLWKAYIDFEI-ELGDTERTAALYRRLLER-
-TKHVKVWISYAQFLA-SL--------------------------SDAAR----------
-----------------------TRQVYEQAHAYLKSQ-------------------D-P
EERVLLLQSWKEWEDATGDP-DAIQRVTRALPKRVKKKRLIR-THDGASAGWEEYYDYI-
FPDDH-AALP----N-LKILERAHLWKQK-------------------------------
-----
>Protarac
------------------------------------------------------------
------------------------------------------------------------
-----------------------------------------------------------R
APQVKNKSAAPVQITAEQIIREAQERQ-DAAYQP-PKQKITDEDELADYRLRKRKEFEDT
IRRQ-RQLITTWVKYAKWEESQREYERARNIYERALDVDY-KNVIVWLKYAEMEMKNKNV
NHARNIWDRAVTLLPRVNQFWYKYIYMEDILANYAGARQLYERWM-----EWEPDEQAWN
TYIKFELRNGEIELARKILARFVQVHPKVA-------SWLRWAKFEE-KLGNNDDARAVF
EQAVEYL------AELV-D----ENLFIAFAAFEERAKEIERARAIYKYALDHITKAKAQ
ELFQRFVAFEKQHGDKDSIEVVILGKRRFQYEEELKSNGRNYDVWFDYARLEEA------
----------NGDVERVRE-VYERAVS--NIPPA-----------PEKRFWRRYIYLWIN
YALFEEL--AAKDATRTRLVYREALRVVPHEHFSFAKLWIMFAQFELRQGDLDAARLILG
NAMGR-S---R--KERIFVEYIQLELQLGNIDRCRQLYQKYLEVYPASCKAWTRFAELER
--YLNETDRARAIFELAID-QPA-LDMPELVWKAYIDFEI-EQAEQERTAALYQRLLDR-
-TKHVKVWISYAQFLA-ST--------------------------NDKQR----------
-----------------------TRQAFEEAHRYLKSQ-------------------D-P
EERVLLLQAWKEWEDQIDDA-EAIAQVARLLPKRVKKKRLIR-THDGASAGWEEYYDYI-
FPDDA-AAQP----N-LKILERAHLWKQKLAQQQVD------------------------
-----
>PhysTSA
------------------------------------------------------------
------------------------------------------------------------
-----------------------------------------------------------R
ITKVKNKSAAPVQITAEQILRGALERQ-DAEPKP-PRQNITDTEELSEYRLSKRKAFEHA
IQRQ-RHLIPAWIRYALWEESQRDFDRARSIFERAIDEDY-RNPTLWIKYAEMEMRNKHV
NHARNVWDRAVTLLPRVAQFWYKYAYMEQVMRNVAGARAIFERWM-----HWTPDEHAWS
SYVKFELAQGEVANARNVFERFVACHPCVR-------TWLKFAKFEE-RHGDIARARSVY
ERAAHAL------EDDANA----EQLFGEFARLEERCKEFDRARVIYKYALDHIPKQRAQ
ELFAAFAAFEKAHGDRNAIEEVIISKKRFQYEEEIKINSTNYDVWFNYARLEET------
----------NGDTEKTRE-VYERAIA--NIPPA-----------AEKRFWRRYIYLWIN
YALFEEL--QAKDIGRTRAVYNECLKLVPHKIFSFSKLWILFANFEVRHSDATEARKVFG
NAIGL-A---P--KPAILQAYIQFEWQLGNFDRCRQLYQKYLELDPSNCDAWTRFAQMEK
--DLSETERCRAIYEAAIA-QPL-LDTPEFLWKAYIDFEI-DENEHDNARELYRKLLDR-
-TRHVKVWISFAQFER-DI--------------------------NNFEG----------
-----------------------ARKVYEEGYMALKNT-------------------ENK
QERVMMIESWREFETGYGDE-ETVANVRQKMPKRIIRRRPMK-GSDGSDAGMEEYYDFI-
FPDEQ-SAAP----N-LKILEMAHKWKKQKV-----------------------------
-----
>PellCATA
------------------------------------------------------------
------------------------------------------------------------
------------------------------------------------------------
------------------------------------------------------------
------------------------------------------------------------
------------------------------------------------------------
------------------------------------------------------------
--------------------------------------EYDRARAIYKFALDNVPKGTAA
ELYKKFISFEKQFGSQDSIETVILGRRRFQYEEEIATNPHNYDAWFDYVRLEEN------
----------HDDVDRCRE-VYERAIS--KVPLA-----------AEKRFWRRYIYLWIG
YAIFEEL--TAGDADRARDVYKECLNVVPHKSFSFSKIWILYAKFELRQKNLAAVRSIFG
HAIGV-A---P--KEKIFREYIQLEGNLGNVERCRKLYTKYLELFPSHCSGWVKFAELEC
--HLGELDRARAIFELAVD-QAM-LDMPEVLWKSYIDFEI-GESEYDRTRDLYRRLLTR-
-TKHVKVWISFAEFEAKEC--------------------------QDTER----------
-----------------------AREIYTRAYNHLKGD-------------------EAK
EQRVILTESWKKFEEKYGGE-DHVQAVLQKLPKRIKKKRRIV-TEDGSNAGWEEYYDYI-
FPDEA-TISP----G-LKILQRAQQWKKQQELEKAKKLNKD-------------------
-----
>ClydYONA
------------------------------------------------------------
------------------------------------------------------------
------------------------------------------------------------
--------------------------Q-EEEWKP-PEQKIHDYEELQDYRLRKRKEFEDK
IRKN-RYHMPFWTQYAKWEQSQSDFVRARSIYERALDVEY-KNPLLWLKYAEMEMAAKNV
NHARNVWGRAVTLLPRVDQFWLKYSYMEDIMGNYAAARQIFERWM-----EWQPSEHAWR
TYINFEMRHREFDRVRLIYNRFVQCHPNVD-------TWLKYAKFEA-KRGEVSRARDVY
TKAMEFL------GDEANK----ERFFIEFAAFEERCREVERARAIYKYALDHVPKHAAH
ELYKRFISFEKQHGDKSGIEDVIVNKRRFQYEEEVKANPKNYDAWFDYARLEEA------
----------GGDVARVRE-LYERAIA--NVPPG-----------EQKRFWRRYIFLWIN
YAIFEEL--EAKDPERARQVYRACLKIIPHRRFSFSKIWIMFAHFEIRQEDVQAARKVFG
HAIGL-A---P--KQKIFEEYISLELKLGNIDKCRALYGRWLELEPSNCDAWCKYADLEA
--SLDEAERVRALYELAIE-QPT-LDMPELVWKNFIDFEI-EEEAYDNARRLYERLLER-
-TQHVKVWCSYANFED-SV--------------------------GEAEH----------
-----------------------ARKVYERAYKALKSA-------------------DDK
EERAILAETWRDFEGSVGDA-EHIAAVRKLQPRTVIRQRQLY-AEDGTPSGVEEYHDYV-
FPDEE-GKKA----S-LKILEMAHKWKKRKL-----------------------------
-----
>Thecquad
------------------------------------------------------------
------------------------------------------------------------
--------------------------------------------------VR-----TPR
TTKVKNKTPAAVQITAEQILREAQERQ-EAEPRP-PRQKITDPEELAEYRMRKRKGFEDS
IRRQ-RTMITTWIKYAKWEESQRDFTRARSVFERAIDVDY-RNVIVWLKYAEMEMSQKFI
NHARNVWDRAVTLLPRCDQLWYKYALMEDMLGNFAGARQIFERWM-----EWQPDEHAWN
SYIKFELRNGEIERVYSIYQRLVACHPTVR-------SWLKWSKFEE-KQGHIDRAREVY
QNAMEAL------GEESND----ERLFIAYAKLEERAKEHERARTIYKYALDHIPKRMAQ
ELYKMWISFEKQNGDRLGIEDVIIGKRRFQYEEEIKNNPHNYDVWFDYIRLEEA------
----------NGDIEQARQ-VFERAIA--NIPPA-----------KEKRYWRRYIYLWIN
YALYEEL--EAKDFEKAREVYRSCLKQIPHKEFSFAKLWILFAQFEIRQQNLDAARSIFG
CALGM-A---E--HEKIYRKYIDLEFKLGNMDRCRLLYQKFLESDPANCQGWCRFAELER
--SLKEIERARAIYELAVE-QLV-LDMPEIVWKAYIDFEI-EQEEYDNTRALYRRLLQR-
-TKHVKVWISFAQFES-TL--------------------------NNVDQ----------
-----------------------ARNIYEEAYKALGTA-------------------ESK
EERYLLVEKWKEFEENIKDE-NALSKVMVLFPERIKKRRSIK-GDDGSDAGWEEYYDYI-
FPDEK-NALQ----N-MKFLQAAREWEKRKLTGRNE------------------------
-----
>Vermanta
------------------------------------------------------------
------------------------------------------------------------
---------------------------------------------AGTGGTRLRQ-VSGK
RIAVKNKMPAPRQITAEQILRESNDIQLELNAEV-PHQKITDPEELAEYRGRKRKEFEDR
IRMQ-RMVMTNWIKYANWEESQGDYKRCRSVYERALDVDY-RDSLVWLKYIDMELKHKNV
NHARNVLDRAVQLLPRIDKFWLKYTYVEEMLRNYSGCRQVFERWM-----EWQPDEQAWN
LYIKFELRHGERERARTILHKYVKIHPTVT-------SWMKLAKFEESKARDTAASRAVY
EEAIEYL------GAEGND----PKLFTAFAKFEERCKEFERARTIYRYALDHIPKSKAA
DLYKMFISFEKQFGDREGIEDVIVSKRRFQYEEELKHNAKNYDVWFDYIRLEET------
----------NGEVGKVRE-IYERSIA--NVPPA-----------AEKRFWRRYIYLWIN
YALFEEL--DAKDAERARAVYKECIRIIPHADFSFSKIWIMFAHFEIRQLDTAAARSVLG
HAIGL-A---TTGRSKIFNAYIELEQKLGNIDRCRKLYEKWLEQEPHNCNAWKRFAELEA
--SLQEMQRGRAIYELAID-QPQ-LDMPEMVWKAYIDFEI-AQGENERTRHLYRRLLDR-
-TKHVKVWISFAQFEC-SL--------------------------DELEL----------
-----------------------ARAIFDEAYTALKGE-------------------EQR
EERVLLTEAWNEFEKEFGDL-ESRAAMKERLPTRIKKSRQTM-AQDGTAGGWEEYYDYV-
FPDET-EAQP----KALKLLQMAHMWKKKKLEDAQMANNSGV------------------
-----
