# Supplementary material for: Expansion of the molecular and morphological diversity of Acanthamoebidae (Centramoebida, Amoebozoa) and identification of a novel life cycle type within the group
Source: Biol Direct. 2016 Dec 28;11:69. doi: 10.1186/s13062-016-0171-0 (PMC5192571; doi:10.1186/s13062-016-0171-0)
Supplement: Additional file 3: — Bordor.325.Cent40.tgz. Phylogenomic alignment files and single gene trees for each gene included in the phylogeomic supermatrix. (TGZ 8396 kb) [file 13062_2016_171_MOESM3_ESM.tgz › Bordor.325.Cent40/unmasked-alignments/rpl44.faa]

>AcanGEN
---------------------VVNIPKTRNTFCK--KCKKHTPQKVAQYKAGKASLFAQG
KRRYDRKQSGFGGQTKPVFKKKAKTTKKIVLRMECTICKQKHQQVIKRCKHFELGGEKKK
KGAAIQF--
>Coprcine
---------------------MVNIPKTRRTYCKGKTCKKHTPHKVTQYKKGKDSIFAQG
KRRYDRKQSGYGGQTKPVFHKKAKTTKKVVLRLECTVCKYKMQVSLKRCKHFELGGEKKT
KGAALTF--
>Entahist
---------------------MVVVPKTRKTYCP--RCDKHTPHKVSQYKKGKDSLHVQG
KRRYDRKQQGFGGQTKPVFKKKAKTTKKVVLKIECTKCKYKLQKCLKRCKHFELGNEKKD
K--------
>Filanola
---------------------MVNIPKSRKTYCPGRKCRKHTSHKVTQYKVGKASLYAQG
KRRYDRKQKGFGGQTKPIFHKKAKTTKKITLRLECTECGYKHQQAIKRCKHFELGGDKKS
KSAV-----
>FontBI
QSVT-----------------MVNFPKTRRSFCASSKCRKHTQHRVTQYRAGKRRFFAQG
ERRYRAKQAGFGGQTKPIFHKKAKVTRKITLRLECSDCSHRFQFSLKRCKSFELGGATKS
---------
>Monobrev
---------------------MVNVPKNRKTFCASKKCRKHTLHKITQYKAGKASLYAQG
KRRYDRKQSGFGGQTKPVFHKKAKTTKKVVLRMECIECKYKSQKALKRCKHFELGGDKKR
KGAMINF--
>PCBtrin
---------------------MVNIPKTRNTFCP--HCKKHTGHKVTQYKTGKASLFAQG
KRRYDRKQSGFGGQTKPVFHKKAKTTKKIVLRLECVDCKYRIQQAIKRCKHFELGGEKRQ
KGVALQY--
>Polypall
---------------------LVNIPKARKTLCV--KCNKHTPHKVTQYKAGKPSLFAQG
KRRYDRKQRGFGGQTKPVFHKKAKTTKKIVLRMECS-CGAKKQQVIKRCKRFELGGEKKK
KGEAMKI--
>Sexangul
-----------------------NVPKERKCFCK--KCKKHATHKVTQYKAGKASNFAQG
KRRYDRKQKGYGGQTKPVFHKKAKTTKKVTLRLECKDCKTK-------------------
---------
>Sterramo
----------------------VNVPKTRRTYCK--KCNKHTPQKVTHYKAGAASLMAQG
KRRYDKKQAGFGGQTKPVFHKKAKTTKKIVLRMECTVCHQRHQQAIKRTKHFELGGEKKK
KGAAIVF--
>Thectrah
-----------------------------NTYCRAAACKKHQLHKVTQYKTGKASIFAQG
KRRYDRKQKGFGGQTKPIFHKNVR------------------------------------
---------
>VannDIVA
---------------------MVNVPKQRNTYCQ--NCVKHTPHKISQYKKGKESTSAQG
KRRYDKKQSGFGGQTKPIFHKKVKTTKKLVLKLQCTQCKHYHQQPLKRCKTLILGADRKQ
RGEML----
>Paraatla
---------------------MVNVPKLKNTFCA--KCKKHTKHKVTQYKKSKESPFAQG
RRRYDRKQSGYGGQTKPIFHKKAKTTKKIVLSLTCADCKRRDQKVLKRCKTFQLGGEKKN
KGAAMVF--
>VexiDIVA
---------------------MVNIPKTRNTYCAGKECRKHTKHKVTQYKKGKDSLFAQG
KRRYDRKQRGFGGQTKPIFRKKAKVTKKIVLVLTCQECKYKNQLAIKRTKHFELGGDKKK
KNAAPIF--
>Endozona
---------------------MVNIPKKRNTFCPSSKCRKHTVHKVAQYKKGGDSLAAQG
KRRYDRKQSGFGGQTKPVFHKKAKTTKKIVLRLECSECKYKTQTVLKRTKHFELGGEKRK
GTKRDVVQF
>Cochminu
----------------------WFTFQKERTFCR--RCGHHQEFKISQYKTGKASVFAQG
KRRYDMKQKGFGGQTKPVFHKNAKVTKKITLRLTCDKCGYKKHECIGRTKHFELG-----
---------
>Ovaldese
---------------------MVQVPKTKRTFCGSRKCLNHQVHKVTQYKKGKDSIFAQG
KRRYDRKQQGFGGQTKPIFHKKAKTTKKIVLKLECTKCKYKHFQVIKRCKHFEF------
---------
>Nolaaber
--VTQFGSSTPLVTTTVPYPKMVNIPRERNTYCKGKECRKHQPHKVTQYKAGARRDGALG
QRRYVRKQSGYGGQTKPVFHKKAKTTKKIVLRMECTKCGTRQLKAIKRCKKFELGGDKKR
K--------
>Luaphula
----------------------VNIPKTRNTYCKTLKCRTHTPHRVSQYKAGKARLFAQG
KRRYDRKQAGFGGQTKPVFHKKAKTTKKVVLRLECTVCKKRSQITLKRCKHFELGGEKKK
KGAAV----
>Protarac
----------------------VNIPKTRNTYCPA-KCHTHTPHKVSQYKAGKARLFAQG
KRRYDRKQAGFGGQTKPVFHKKAKTTKKVVLRMECTVCHKKSQITLKRCKHFELGGEKKK
KGAAV----
>Protbohe
---------------------MVNVPKAKNTFCPSTKCRKHTPHKVSQYKAGKASLFAQG
KRRYDKKQAGFGGQTKPVFHKKAKTTKKIVLRLECTVCHKKTQQVLKRCKHFELGGEKKK
KGQAIQF--
>PhysTSA
----------------------VNVPKTRKTYCSHKDCRGHFLHKITQYKAGKASLMAQG
KRRYDRKQKGFGGQTKPVFHKKAKTTKKIVIRMECPKCGQKRQQTLKRCKHFELGGEKKT
KGVAINF--
>Protpyro
---------------------MVNIPKTRNTYCK--KCKKHTAQKVAQYKAGKASLFAQG
KRRYDRKQSGYGGQTKPVFKKKAKTTKKIVLR----------------------------
---------
>PellCATA
---------------------MVNIPKKKRTFCK--HCKRHNAHKVSMYKKGKESKFSQG
RRRYDRKQRGFGGQTKPIFHRKAKTTKKIVLRLECSECKHKSQHTIKRTKHFELGGEKKG
KKSEAVLQY
>ClydYONA
---------------------MVNIPKTRKTHCT--RCNKHVMHKVTQYKKGKESVFAQG
KRRYDRKQKGYGGQTKPIFHKKAKTTKKIVLKLQCNDCKAVHQIPLKRCKHFELGGDKKS
KGNPL----
>GoceYONA
---------------------MVNIPKKKNTFCPSRKCMRHTVHKVSQYKKGADSVHAQG
KRRYDRKQKGFGGQTKPVFHKKAKTTRKIVLRLECNTCKHKHQQVIKRTKHFELGGEKRK
GRKSEVIQF
>Undascha
---------------------MVNIPKQRNTFCR--KCKKHTPHKVTQYKKGKESVWAQG
KRRYDRKQSGFGGQTKPVFHKKAKTTKKIVLKMQCNSCKQYHQVPIKRTKHFELGGDKKS
KGQAL----
>Thecquad
---------------------MVNIPKTRNTFCKGLKCRKHTPHKVTQYKVGKPSLVAQG
KRRYDRKQAGFGGQTKPIFHKKAKTTKKIVLRLECTKCKYKQQLVIKRCKHFELGGDKKS
KGTAVSY--
>Vermanta
---------------------MVNVPKTRKTFCPANGCRKHTLHKVAQYKKGQESNFAQG
RRRYDRKQSGFGGQTKPVFHKKAKTTKKIVLRMECQVCKHKKQSAIKRCKKFELGGDKKT
KGAAL----
>ParvMONO
---------------------MVNQPKIVNTYCASKRCQKHTPHGVSQYKIGRASLFAQG
KRRYDRKQAGFGGQTKPVFHKKAKQTKKITLRLTCKKCGYMAQRALKRTRHFELGME---
---------
