# Supplementary material for: Expansion of the molecular and morphological diversity of Acanthamoebidae (Centramoebida, Amoebozoa) and identification of a novel life cycle type within the group
Source: Biol Direct. 2016 Dec 28;11:69. doi: 10.1186/s13062-016-0171-0 (PMC5192571; doi:10.1186/s13062-016-0171-0)
Supplement: Additional file 3: — Bordor.325.Cent40.tgz. Phylogenomic alignment files and single gene trees for each gene included in the phylogeomic supermatrix. (TGZ 8396 kb) [file 13062_2016_171_MOESM3_ESM.tgz › Bordor.325.Cent40/unmasked-alignments/cct-N.faa]

>AcanGEN
MSQFLQPSIIILKEGTDTSQGKAQLISNINACMAVVDTIRTTLGPRGMDKLIYEGR----
-NITISNDGATIMKLLDVVHPAARTLVDIARSQDEEVGDGTTSVVVLAGELLKESKAFVE
EGVHPTVIIRAFRAACELAKAKIRELAVSID---AGKDAA----------TEMRTVLERC
AGTALNSKLIGSHNAFFSKMVVDAVMHLD-ED-LNIDLIGIKKEKGGSMEDSLLIEGVAF
KKCFSYAGFEQQPKKIPNPKILLLNLELELKAEKDNAELRIEDPADYQAMVDAEWNIIYE
KLDNIVKSGANVIFSRLAIGDLATQYFADRGVFCGGRVPQEDLERISKATGAQIQTTVND
LNAP-----ILGHAELFEERQVGGERYNFITGCVQARTATIILRGGGEQFIEEAERSMHD
AIMIVRRARKHS-AVVAGGGAIEMELSKYLRTHSRTIKGKQQLVINAFAKALEVIPRQIA
DNAGFDSTDILNQLRQKHAQ-----------G---AT-WYGVDITN-EGVTDTYLSFVWE
PSLVKLNSITAATEAACLVLSIDETVKNPKSSASDDVP----------------------
-
>Coprcine
----MQPTVVLLREGTDTSQGNPQLLSNISACLAIAQTLATTLGPRGMDKLIVNER----
GEAQITNDGATILKLLDIVHPAARTLVDIARAQDAEVGDGTTSVVLLAAQFLKEVRGFIE
DGVSPHIIMKGFRQATKLAIDRIKELQVSVD---KSDP------------EKFRSLLLKC
ASTSMSSKLIHSEKPFFSNMVVEAIECLDPDD-LDESLIGVKKVPGGGMQDSLLIKGVSF
KKTFTYAGAEQQPKYFRDPLILCLNVELELKAEKDNAEVRVEHVSDYQAIVDAEWEIIYR
KLQAIEKTGAKVVLSKLPIGDLATQWFADRDIFCAGRVAAGDLRRVVQATGGSIQSTCSD
ITRE-----HLGTCGVFEERQIGGERYNIFEGCPKAKTCTLILRGGAEQFIEEVERSLHD
ALMVVKRAIKNG-EVVAGGGAIEMELSAYIRKHALTIPGKLQLILAAFAKALETIPRQIC
DNAGLDSTDILNKLRMKHAT-----------D---GK-WFGVDVDGPSGIRDNMEAFVWE
PSLVKINAISSASEAACLILSVDETIKSPQSEAPNAGPKAPPGTAQ-----RAL------
-
>Coprprot
MSNMLQPGIILLKEGTDTSQGIPQLISNINACEMIVNTVRTTLGPCGMDKLVYNER----
-RVTISNDGATVMKLLDIVHPAARTLVDISISQDSEVGDGTTTVVVLAGELLTAAKACIE
EGIHPQVIIKYYRQACVMAREKVRSLTVMGG---DKSD------------EEKTVLLERC
AATALNSKLISGHANFFAKMAVSAIKKLE-GD-LDLDLIGMKKEPGGSVEESMFIEGVAF
RKTFSYAGFEQQPKRFENPKVLLLNIELELKAEKDNAEIRVNDPEKFQSFVDAEWNIIYN
KLDAIVKTGAQVILSRLAIGDLATQYFADRGLFSAGRVPGDDMARVSKATGGAIQTSVQN
ISPS-----MLGNCELFEERQVGGQRYNFFTGCKSGKSATIILRGGGEHFIDEAERSLHD
AIMIVKRAMKHS-NIVPGGGAIEMEVSNHIYEHALTVPGKGQLILKGFAKAFEAIPRQLA
QNAGFDATEILSKLRKKHAG-----------G--DGA-YWGVDIAN-EDICNTYDAFVWE
PALVKLNSIEAATEAACTILSVDETIKNAKA-----------------------------
-
>DictDisc
MSQMIRPPIVLLKEGTDTSQGLPQLISNINACCAIVDTVRTTLGPRGMDKLIYQSE----
RQVTISNDGATVMKLLDIVHPAARTLVDIAKSQDSEVGDGTTSVVILAGEFLKAAKPFLE
EGIHPQIIIRAFRSACELAKQKIQELSVDIK---PEN---------------MREFLEKC
ASTSMNSKLIASHKQFFSKMVVDAVQLLD-DN-IDLDMIGIKKESGGGLGDSQFIAGAAF
KRTFFYAGFEQQPKHIKNPKVLCLNIELELKAEKDNAEIRISDPTKYQSLVNAEWKLFFD
KLEAIHASGVNVVLSKLAIGDLATQFFADKNMFCAGRVPDDDIRRVCRATGAAIQNTTSN
IIPD-----VIGTCDLFEEVQVGGQRYNLFTGCTMTQTATIILRGGGEQFIDEAERSLHD
SIMIVRRARKHR-SVVAGGGAIEMEVSKYLRDYSLSIEGKKQLLINAFAKALEVIPRQIA
DNAGFDSTDILNQLRQKHAQ-----------G---EK-WFGVDIVN-EGICDTYESAIWE
PSLVKLNSIVAATEATCLILSVDETVQNNQAEQAQAGPQINNQTRQALSRGRGVQAMRGR
G
>Entahist
MSYMLNPTIILLKEGTDTSQGKGQIISNINACQAIADIVKTTLGPRGMDKLFIEN-----
GKILVTNDGATVMKNLDIVHPAAKALVDIAMAQDSEVGDGTTTVVVLAGELLSQAKKLIE
DGIHPQVIIKGYRMASNKAREVVNTMKIDFD---K---------------KDLMEYLKNC
AKTSMQSKLIAMQREHFTNIVVQSVMHLD-DK-LDIDMIGIKKEQGGSLEDSFTLEGVAF
KKCFSYAGFEQQPKLFYKPKILCLNIELELKKEKDNAEVRIDDPTQYQKIVDAEWSILYE
KLENIVKSGANIVLSKLPIGDLATQYFADRKIFCAGRVEEDDMKRVCLATGAQIQTTVSE
LNDR-------------------KERYNLFSGCTAAKSSTIILRGGGEHFIDEAERSLHD
AIMIVRRALKHK-QMVTGGGAVEMEISRQLKEYAMTIEGKIQYVILGYAKAFEGIPRQLA
DNAGFDPTNILNLLRKKHAE-----------G---GL-WYGVNVNE-EGILDMMEAQVWE
PALIKLNAIAAATEAASLIISIDETIKAPEHTQG--------------------------
-
>Filanola
---MMQPTILLLREGTDQSQGKAQIISNINACLAVTETIKTTLGPLGMDKMVIEGK----
EKVTVSNDGATIMKLLDIVXPAAKTLVDISLSQDAEVGDGTTSVVVLAGELLRQAKGFVE
DGVHVRNIINGYRKAAEMAKQKLKQLAVHVE---QPDQ--------------QKSLLEKC
AATALNSKLVASHREFFAKMVVDAVLKLD-DD-LNINLIGVKKVTGGSLTDSVLVDGVAF
KKTFSYAGFEQQTKKFLKPKIVCLNLELELKAEKDNAEVRIENPEQYQSIVDAEWSIIYE
KLNNIAKSGAQIVLSRLAIGDLATQXFADRGMFCAGRVADDDLRRVCKATGAQVQTTVND
LNPS-----VLGTCEVFEERQVGSDRYNFFTGCEKATTATIILRGGGEHFIDEAERSIHD
SIMIVRRARKHH-SVVAGGGAVEMELSKELRDYSRTIFGKQQLIIGAFAKALEIIPRQVA
DXAGYDSTDILNKLRQKHAQQ----------G---GK-WFGVDIVN-GGICDTFESFVWE
PVLVKKNAITAAAEAACLILSVDETIKNEASEKPQAGPLPGGRPMP-QGMGRGVRAMRGR
-
>FontBI
----MQPQIILLKEGTDQSQGRGQLISNINACQAITDTIRTTLGPRGMDKLMVDSR----
GTVTITNDGATIMGLLDIVHPAARTLVDIARSQDAEVGDGTTSVVLVAGELLREAKPYVE
ENVPAQTIIRAYRQACELAIQHIQKVAVKVESTPESDP------------VGFRQKLEKC
AATSMNSKLISSQQDFFKKMVVDAILMLD-SD-LDNSMIGMKRIPGGSLQDTQLIAGVAF
KKAFSYAGFEQQPKRFENPKILCLNVELELKAERDNADIRIDKVEEYQKIVDAEWKIIYD
KLEKIVESGAQVVLSKLPIGDLATQFFADRNIFCAGRIPEEDLQRTISAVGGALQSSVSD
LKPE-----FLGTCALFEESQVGGERYNIFTGCPKAKSCTFLLRGGADQFIEEVQRSLHD
SLMIVKRTLQNQ-ELVAGGGATEMTVSRFLRDHSRSIAGKQQLLIAAYARALEIIPRQLC
DNAGFDSTDVLNQLRQLHGQ-----------K---DC-WFGVDINN-EGVADMFESFVWE
PSLVKINYLRAATEAACLVLSIDETIRAPGAGKGGPGPMAG-------------------
-
>HomoSapi
---MMPTPVILLKEGTDSSQGIPQLVSNISACQVIAEAVRTTLGPRGMDKLIVDGR----
GKATISNDGATILKLLDVVHPAAKTLVDIAKSQDAEVGDGTTSVTLLAAEFLKQVKPYVE
EGLHPQIIIRAFRTATQLAVNKIKEIAVTVK---KADK------------VEQRKLLEKC
AMTALSSKLISQQKAFFAKMVVDAVMMLD-DL-LQLKMIGIKKVQGGALEDSQLVAGVAF
KKTFSYAGFEMQPKKYHNPKIALLNVELELKAEKDNAEIRVHTVEDYQAIVDAEWNILYD
KLEKIHHSGAKVVLSKLPIGDVATQYFADRDMFCAGRVPEEDLKRTMMACGGSIQTSVNA
LSAD-----VLGRCQVFEETQIGGERYNFFTGCPKAKTCTFILRGGAEQFMEETERSLHD
AIMIVRRAIKND-SVVAGGGAIEMELSKYLRDYSRTIPGKQQLLIGAYAKALEIIPRQLC
DNAGFDATNILNKLRARHAQ-----------G---GT-WYGVDINN-EDIADNFEAFVWE
PAMVRINALTAASEAACLIVSVDETIKNPRSTVDAPTAAGRG-----RGRGRPH------
-
>Monobrev
M--MPQPGIILLREGTDTSQGKGQLISNIGACQVIADAVRTTLGPRGMDKLIIDQR----
GQATISNDGATIVSLLDIVHPAARTLVDIAKSQDAEVGDGTTSVVLLAAEMMRQCKPFIE
DNVHPQIIIRAFRTATSLALEKIKEMAVGIP---KDDK------------ERLRQLLEKC
AATTLSSKLVARQKDFFSKLVVDAVLLLD-DL-LPLKMIGIKKVQGGALEDSVLVAGVAF
KKSFSYAGFEMQPKSYEAPKIALLNVELELKKEKENAEVRIDNVKEYQAIVDAEWEILYD
KLRKIEASGAKIVLSKLPIGDVATQWFADRDIFCAGRVAEDDLDRTAKACGGQVQTSVNN
LSDN-----VLGTCEHFQEKQVGGERYNFFNGCPKAKTCTILLRGGAEQFIEETQRSLHD
AIMIVRRAIKND-SVVAGGGAIEMALSKYLRDHSRTVSGKQQLIIAAYAKALEIIPRQLC
DNAGFDATNILNKLRQRHAA-----------G---PC-WYGVDIRS-EDISDNYESAVWE
PSIVKINALTAAAEASCMILSVDETVTAEKSQIAGAQAQMGGHPGMMRGRGRPM------
-
>PCBtrin
----MQPPILLLREGTDSSQGVPQLVSNINACCAIVDIVRSTLGPRGMDKLVYDDK----
GKVTISNDGATIMKLLDVVHPAASTLVDIAKSQDSVVGDGTTSVVILAGELLKQAKPFVE
ENLHPANIIRSYRKALVLVQKKIKDLSVSLN---HNSE------------EKMREMLMKC
AMTTLNSKLIRGQSEFFAKMVVDAVFHLD-KD-LKLDLIGIKKVQGGGLQDSLYVEGVAF
KKTFSYAGFEQQPKKFQDPKVLLLNVELELKAEKDNAEVRINDPEQYQAIVDAEWEIIYD
KLDKIVASGAQVVLSKLPIGDLATQYFADRNIFCAGRVPTDDMERVSKATGGYVQSSVNN
LTNE-----ILGTCAVFEEKVVGGERFNFFSGCPETKTVTIILRGGAEQFIEEAERSLHD
AIMIVRRTFKSS-AVVGGGGAL--------------------------------------
------------------------------------------------------------
------------------------------------------------------------
-
>Polypall
----IKPPIILLKEGTDTSQGVPQLISNINACCAIVDTVRTTLGPRGMDKLVYQSE----
KNVTISNDGATVMKLLDIVHPAARTLVDIAKSQDSEVGDGTTSVVVMAGEFLKAAKPFIE
EGIHPQIIIRAYRSACELAKQKIRELSVDIK---SED---------------MREFLEKC
ASTAMNSKLISSHKDFFSKMVVDAVQLLD-DS-IDLDMIGIKKESGGGMEDTIFVAGAAF
KRTFFYAGFEQQPKHIENPKILCLNNELELKAEKDNAEIRISDPTKYQALVNAEWKLFYD
KLESIHASGANVILSRLAIGDLATQYFADKKMFCAGRVPEDDIKRVCRATGAVIQTTVSN
IIPT-----VIGSCDLFEERQVGGNRYNMFTGCKKTQTATIILRGGGEQFIDEAERSLHD
SIMIVRRARKHR-SVVAGGGATEMELSKYLRDHALTIEGKRQLLITAYAKAMEVIPRQIS
DNAGFDSTDILNQLRQKHSQ-----------G---EK-WYGVDIVN-EGICDTYKSAVWE
PTIVKLNSITAATEAACLILSVDETVSNNQSEQAQAGPNIDPRTRAALGRGGGVSAMRGR
-
>Sexangul
MAGMMQPSIILLREGTDQSQGLPQIISNINACQAIVATVATTLGPRGMDKLIYMGGEGMP
SRQIISNDGATILKNLDIVHPAARTLVDIAKSQDEEVGDGTTSVVVLTGELLKEAKYLLE
DGVHPRIIVKGLRLSCRLALEKIRSMAVDTS---AKDN-----------AAEFRTMLEHC
ASTAMNSKLVASAKGFFSKMVVDAVETLD-SDMMPINMIGIKKEAGGAMEESEFVQGVAF
KKTFSYAGFEQQPKRFDNPKVLALNIELELKAERDNAEIRMSDPAQYQSIVDAEWKIIYD
KLAACVTAGAQVVLSRQAIGDLGTQYFADRGIFCAGRVEEEDMDRVCKATGAVMQTSLAG
VTAG-----ELGTCELFEERRVGKERYNFFTGCPKAKTCTLILRGGGEHFIDEAHRSLHD
AIMIVRRAKRTH-RVVAGGGATEMEVSKYLRDYSRTIKGKQQVIVAAFARALEAIPRQIS
DNAGFDPTDVLNQLRKRHNEK----------G---GH-WYGVDVMT-GGVCDTFASFVWE
PELSKLNGFSAATEAATLILSVDETIKSEKRQTNP-------------------------
-
>Sterramo
MSSMLQPGIILLREGTDDSQGKAQLISNINACCAVVDTIRTTLGPRGMDKLVYEGQ----
-TVTISNDGATIMKLLDIVHPAAQTLVDIAKSQDDEVGDGTTSVVILAGEFLKEAKAFVE
ERVHPTTIIKAYRTACELAKQKIQELQEDTE-------------------LAEREILERC
AATALNSKLVGTHGDFFAKMIVDAVLHLD-ED-LDLNLVGIKKEKGGSLEDSLFVEGVAF
KKCFSYAGFEQQPKKIKNPKILLLNLELELKAEKDNAELRIENPDDFQDIVDAEWKIIYE
KLENIVKSGANVVFSRKAIGDLATQYFADRNVFCGGRVAGEDMDRLMKATGGSVQTTVNN
LIPS-----VLGSCELFEERQVGAERYNFLSGCPEAKTATLLLRGGGEQFIEEAERSVHD
AVMIARRVRKHR-SIVAGGGAIEMELSKYLREHCRSIKGKEQLIINGYAKAFECIPRQIA
NNAGFDSTDILNKLRQKHAQ-----------G---EK-WFGVDIVN-EDICDTFKSFVWE
PALVKRNCVTAATEAACLILSIDETIKHQKFQEDQ-------------------------
-
>Thectrah
-----QPQIILLKEGTDDSQGKGQLLTNIAACQAVVETIATTLGPRGMDKLIKSET----
GEVTISNDGATVLSLLEVVHPAARTVVDIAASQDAVAGDGTTSVVLLAGSFMQAAKEYIQ
DGVHPQVIIRAFRKAGALCKERIKEICVSVGD--VAGS------------DNVTDLLIKC
AGTAMSSKLIHHQKAFFAPMVVEAVKTLD-DD-LDLNMLAIKKVTGGALQDSILVKGVAF
KKTFSYAGFEQQPKTFASPGVLLLNVELELKAEKDNAEIRIDDVSEYQRIVDAEYRIIND
KLEAIVATGAKVILSKLPIGDLATQFFADRGLFCAGRVNKADLTRVSRATGASIQTSVNG
LTSD-----VLGTCEKFEEVQVGDERYNFFTGCPESRTATIVLRGGAKQFIDEAERSLHD
AIMVVRRAIKTP-SVVAGGGAIEMELSRFLREHARTIRGKSQILINAFAKALEVIPRQLS
NNAGFDSTDILNKLRQRHAMD----------D---GI-WYGVDVTT-GDICNTLESFVWE
PTLIKLNAIGAAVEATNMILSIDETVKAPPSKVGD-------------------------
-
>VannDIVA
----LQPTILLLQEGTDTSQGKPQLISNINACCVIVDTIRTTLGPRGMDKLVFGD-----
GKATISNDGATIMRLLDIVHPAAKTLVDIAMSQDAEVGDGTTSVVVLSGEVLKQSKAFVE
DGIHPKIIARGLRRACDLAKAKIRELAVNTG---EKDE------------AEMRQLLVRC
AATAMNSKLIGSHKDFFAPIVVDAVMKLD-LD-QDINLIGVKKVPGGSMEDSVLVEGVAF
KKTFSYAGFEQQPKKLLNPKIMALNLELELKAEKDNAEVRLETAEDYKKIVDAEWSIIYE
KLENIVKSGATVVLSRLAIGDLATQYFADRNIFCAGRVTDEDLKRVAKATGAAVQTTVND
LGAD-----ILGTCAVFEEKQVGGDRFNFFSGCTKATTATIILRGGGEQFIAEMDRSIHD
AIMVVRRARKHS-SIVAGGGAIEIEVSKYLREYSRTIQGKQQLIINAFAKALEVIPHQIC
DNAGLDATTILNKLRQRHSKE----------G---GQ-WFGVDIIN-DDVCDTMENFLWE
PVVVKLNCFEAATEAACLILSIDETVKNPGKGGEPQGGP---------------------
-
>Pessonel
MSHLMQPSIILLKEGTDTSQGIGQLISNINACTAVVDTVRTTLGPRGMDKLIYQGR----
-SQTISNDGATIMKLLDVVHPAARTLVQIAKSQDDEVGDGTTSVVIIAGELLNEAKSFIE
DGIHARVIINGLRKSLQLAIARIHELAENVV---DRKS------------PEFREILVNC
TQTAMNSKLIASHREFFAEMVVDTVLLLD-EQ-GAIDDIGVKKEAGGAMEDSILVKGVAF
KKTFSYAGFEQQKKKIENPKIVCLNVELELKAEKDNAELRIEDPTQYQSMVDAXWKXIYD
KLDACVASGANIVLSRQAIGXXATQYFADRDMFSAGRVTEEDIARVTKATGAPVLSTCSD
LNEKAESKGLLGTCGLFEEKQIGGERYNFFTDCPKTTTTTIILRGGGDHFXDEAERSLHD
AIMIARRTLKTH-TVVAGGGAIELELSAHLRKCARTIAGKQQLIVTAFAKALEVIPRQLA
INAGLDPTDLLNVLRKKHHE-----------GN-DGR-WFGIDIEN-DGTCDCYAAHIWE
PALNKINALTAATEAACLILSVDETVKSESSAARQ-------------------------
-
>MayoBSH0
MSSFLQPSIILLKEGTDDSQGKPQLISNINACTAVVDIVKTTLGPRGMDKLIYQGQ----
-QSTISNDGATVMKLLDIVHPAARVLVDIAKSQDAEVGDGTTSVVVLAGQFLREAKQFVE
DGVHPQVVVQGFRQACDIAKAHIRRIAVSVD---KADD------------ESTRQMLQRC
AATTLNSKLIAHKREFFAKMVVDAVMRLE-DD-LPLDMIGIKQETGGSMEDSMLIDGVAF
KKTFSYAGFEQQPKRFEHPKVICLNVELELKAERDNAELEVRSTEEYQRMVDAEWKIIFD
KLEAIASTGAKVVLSRLAIGDLGTQYFADRNIFCAGRVDEADLRRVEKATGAKVQTSVSH
LSAG-----VLGSCALFEERQVGRERYNLLTGCEAARTATVILRGGGQHFTEEAERSLHD
AIMIVRRARKHQ-EVVAGGGATEMEVARELKDAALSIQGKQQAIMLAFARALEVIPRQVA
DNAGLDSIDILNKLRQRHAS-----------A--ENR-WYGVDIVT-GGVCDTMASFVWE
PALVKLNSITAATEAACLILSIDETIRHPQA-----------------------------
-
>TricAmI7
MSQFLNPGIILLKEGTEQLQGIPHVVGNINACEALVDTIKTTLGPCGMDKLIYGQN----
NDVTISNDGATIMKKLDIVHPAAKTLVEIAKSQDDEVGDGTTSVVIIAGSLLSNIKKFLE
DKMSPQVIIRAYRKACDLAKKRIKELAVPID---KKDP------------KKFREMLINC
AATALNSKLVSTQREFFAEMIVDAVMKLG-VD-LDLDMVGVKKETGGSLTDSFLVDGVAF
KKTFAYAGFEEQPKQFKDPKILLLNVELELKNEKDNARVEIENPEDYQDIVNAEWEIIYE
KLDNCIKSGAQIVLSRLAIGDLATQYFADRGVFCAGRVPAEDLKRVSKATGGKIQATCNN
IPKD-----AMGTCGLFEERQVGKERYNIFTEAPESKTATLVLRGGGEEFVEEAARSLHD
SIMVVRRAVKHS-DVVAGGGAIEMEISKYLLEYALTLKDKQQLIIAEFGQALEAIPRQLA
INSGYDSTLIMNHLRKKHQEP----------E---GQ-WFGVDVNK-GFIADMYKDFVWE
PALIRLNAITAATEAACVILSIDQTV----------------------------------
-
>Neopaest
-SKMMQPQVILLKEGTDTSQGKPQLISNINACTAIVEILQTTLGPRGLDKLIYEGG---A
KSATISNDGATIMNLLDIVHPAARTLVDIAKSQDDTVGDGTTSVVVLAGAFLAEAKQFVE
DGVHPNIIIRGFRAACSLARQIIEELAVEVD---SSTD------------EAVIQVLERC
AATALNSKLVASKKDIFAPMVVKAVMHLD-DD-LSLDMVGIKKETGGALEESELVEGVAF
KKTFSYAGFEQQKKRFENAKILALNLELELKAEKDNAELKIDDPAQYQAMVDAEWKILFQ
KLDNISDSGANIVLSRLAIGDLATQYFADKGMFCAGRVDAKDLQRVFKATGAVVQSTVNG
LEAS-----VLGSCDLFEERQVGRERYNFFTGCPKAKTATIILRGGGESFNDEAERSLHD
SIMVVRRARSCS-RVVAGGGAIEMELARRIKDHALQIHGKQQMIMLSYARALENIPRQVS
KNAGFDSVAILNQLRQKHTQ-----------G---GT-WFGVNIEQ-EGICDTFESFVWE
PSLVRINAITAATEAACLILSVDETVRNPKAENGP-------------------------
-
>Paraatla
---MMQPQVILLKEGTDTSQGKAQLVSNINACTAIVDILQTTLGPRGLDKLIYEGG----
TKTTISNDGATIMNLLDVVHPAARTLVDIAKSQDDTVGDGTTSVVVLAGAFLLEAKQFIE
DGVHPNIIIRGFRNACTLARKIINDLSVKVD---SSTD------------ASVVQVLEKC
AATALNSKLVASKKHIFAPMIVRAVMHLD-ED-LSLEMVGIKKETGGALEDSELVEGVAF
KKTFSYAGFEQQTKRFENCKVLALNLELELKAEKDNAELKINDPSQYQAMVDAEWKILFK
KLNNIADSGANVVLSRLAIGDLATQFFADKGLFCAGRVDARDLLRVHKATGAVIQSTVNG
IRPE-----VLGTSALFEERQVGRERYNFFTGCPKAKTATIIIRGGGESFNDEAERSLHD
AIMVVRRARMHS-TVIAGGGAIEMELARLIKEHALQIHGKLQMIMLSYARALESIPRQVS
KNAGFDSVSILNQLRQKHTQ-----------G---GT-WFGVNIEE-EGICDTFEKNVWE
PALVRYNAVTAATEAACLILSIDETVRNPKAENGPPPGQMPG-----MGR----------
-
>VexiDIVA
----IQPGIILLREGTDSSQGTPQMISNINACCAVAEIVATTLGPRGMDKLIYQSG----
GATVVSNDGATVMNELDIVHPAAKTLVDIAKSQDAEVGDGTTSVVLLAAGLLKEAKLFLE
DGIHSHVIIKGYRAACDVARSLIDSIKVDID---RPSNAGSSADASDTVASNFKDMLVKC
AATAMNSKLLQHNREFFGQMAADAVLRLD-DD-MDLSMIGIKKETGGSLQNSMLVEGVAF
KKCFSYAGFEQQPKKFTNPKIICLNIELELKAERDNAELRAQDPSEYQALVDAEWKIIYR
KFDLMIDAGIQVVLSRLPIGDLATQYFADRGVFCAGRVGKDDLVRVCKATGARIQTSVEK
LSND-----MVGTCGLFEEKQVGKERYNFFTGCPKAQTATIILRGGGEQFIGEAERSFHD
ALMVVRRARKFH-TIVAGGGAVEMEVSKHLNDAALKIKGKQQLMFQGFANALETIPRQLV
SNAGFDSIELLNKLRHKHTQD----------D---GC-WWGVDIEN-EGITNTMDKFVWE
PSIVKFNAITAATEAACMILSIDETVKNPKANDNMAAGQ---------------------
-
>Endozona
--KMMQPRIVVLRQGTDESQGVPQLISNINACNAIVDIVRTTLGPRGMDKLVYEGN----
GSITISNDGATIMKLLDIVHPAANTLVEIAKSQDEEVGDGTTTVVILAGEFLKEAKEFIE
TGVHPTDIIRGYTRASELAKEKVNQLSVNIN---KDDKQ-----------GVNREVLEKC
AQTALNSKLVHSHKDFFSKMVVDAVLKLD-NTLLDVDLIGIKKEKGGSLEDSQLVDGVAF
KKCFSYAGFEQQPKKITSPKILLLNLELELKAEKDNAEIRVDKSEDYQAMIDAEWKIIYQ
KLDYIVASGANVIFSRLAIGDLATQYFADRNIFCGGRVPSDDLTRLSKATGAKIQTTVSN
LIPA-----VIGTAAMFEELQIGGERYNFVTGCPHAKTATIILRGGGEQFIEEAHRSIHD
AIMVVRRAKKHS-YVVAGGGAIEMEVSRYLREYSRTIKGKQQLVINSFARALEVIPRQIS
ANAGFDSTDILNKLRQKHAD-----------GSGAGK-WYGVDIEN-EDICDTFEKNIWE
PVMVKLNSITAATEAACLILSVDVTVK---------------------------------
-
>StygNOMA
--------IILLKDGTDTSQGIPQLISNINACQAIVDIVATTLGPRGMDKLIYEGA----
-TTTISNDGATIMRLLDVVHPAAKTLVDIARSQDAEVGDGTTSVVVFAGELLKEAKRFIE
DGVHPQVIAHGLRA---XVRMRVNALAVSVD---GT--------------GDLRAMLEKC
AATALNSKLIHXPEDV---LLKDGCGCVD-DD-LNLDMIGVKKEKGGALEDSMLVEGVAF
QKTFSYAGFEQQPKYFEDPKILLLNLELELKSEKDNAEIRIDDPTKYQSVVDAEWRIIYD
KLDKCVQSGAQIVLSRLAIGDLATQYFADRNMFCAGRVTEEDLKRVAKATGGQVQTSVAN
IIPE-----VLGSCGKFEERNIGKERYNIFSGCKQAKSATIILRGGGEAFNDEAERSIHD
SIMVVRRARKHR-SVVAGGGAIEMEVSKLLREHARTIHGRQQPLINAFAKALEVIPRQLA
KNAGFDSTNMLNKLRMKHAQ-----------G---EK-WFGVDINN-DGVCDTYETFVWE
PALVKLNSIEAATEAACMILSIDETVRNPQASDNTIENQAAP------------------
-
>Cochminu
------------------------------------------------------------
------------------------------------------------------------
------------------------------------------------------------
------------------------------------------------------------
------------------------------------------------------------
------------------------------------------------------------
------------------------------------------------------------
------------------------------------------------AQALEVIPRTLS
DNAGFDSTDILNKLRYVHAK-----------GP-EGK-WFGVDINT-GGIIDTLETFVWE
PSIVKINSITAATEAACLILSIDETVKNPKSEDPK-------------------------
-
>Vannrobu
-SHMLQPTILLLKDGTDTSQGKPQLISNINACCAIVDTIRTTLGPRGMDKLVYAPG---T
SNVTISNDGATIMRLLEIVHPAAKTLVDIARSQDEEVGDGTTSVVVLAGELLKQSKQFVE
DSVHPTVIIRGLRTACELAKAKINELSVKLD---KEDQ------------GALRAMLEKC
AGTALNSKLIGSHKKFFAPMVVDAVMHLD-DD-QDLSLIGIKKVPGGSMEDSILVEGVAL
KKLFSYAGFEQQPKKFENPKIALLNIELELRAEKDNAEIRVEGHDEYKRMVDAEWTIIFN
KLDEIVNSGVQIVLSRKAIGDLATQYFADRGIFCGGRVPDEDMRRLAKATGATVQTTSSN
MTPD-----VLGTCAVFEERQIGKERYNIFSGCTEAKTATMILRGGGEQFIAEMDRSVHD
AIMVVRRARRHT-DVVAGGGALEMEISKYLREYSRTIHGKQQLIINAFAKALEVIPHQIS
ENSGLDATTILNKLRQKHNQ-----------G---GK-WFGVDIMN-DDICDTFESFVWE
PSQVKLNAFTAATEAACLILSVDETVKNPGASNEMPG-----------------------
-
>Luaphula
MMNMMRPPIIVLREGTDTSQGKGQLISNINACMAIVDTVRTTLGPRGMDKLIYQGR----
GQMTISNDGATIMKLLDIVHPAALTLVEIAKSQDDEVGDGTTSVVVLAGAFLNEAKSFIE
EGVHPTTIVRAYRNACGLAKAKIRDLAVDIT---KEKGEGN---------MSLREMLERC
AATTMNSKLIGSHGVFFSKMVVDAVMSLD-DD-LDINLIGIKKEKGGSMEDTLLVEGVAF
KKCFSYAGFEQQPKKFVNPKFLLLNLELELKAEKDNAELRISDPDEYQSLVDAEWKIIYD
KLNSIVSSGAVVVFSRLAIGDLATQYFADRNVFCGGRVPQEDLNRLAKATGAAIQTTVSN
LIPS-----VLGSAALFEERQVGGERYNFVSGCPLAKTATIVLRGGGEQFLDEADRSLHD
AIMIVRRARKHN-AVVGGGGAIEMELSRYLREHSRTIVGKEQLIINAYAKALEAIPRQIA
DNAGFDSTDILNKLRQKHAAPTTTAGSTTVPS---GT-WFGVDINT-EDICDTFKAFVWE
PALVKLNALTAATEAATLILSIDETVKNPKPQE---------------------------
-
>Protarac
---MMRPPIIVLREGTDTSQGKPQLISNINACQAIVDTVRTTLGPRGMDKLIYQGR----
GNLTISNDGATIMKLLDIVHPAAQTLVEIAKSQDDEVGDGTTSVVVLAGEFLKEAKGFVE
EGVHPTTITRAFRMACALVKEKIKELAVDVT---QNKEEG----------VDMRLMLARC
AATSMNSKLIGSHGVFFSKMVVDAVMHLD-DD-LDINLIGIKKAKGGSMEDSLLVEGVAF
QKCFSYAGFEQQPKKFTNPKVLLLNLELELKAEKDNAELRIEDPDEYQSMVDAEWKIIYD
KLNAIVESGALVVFSRLAIGDLATQYFADRGVFCGGRVPQEDLNRLSKATGAMIQTTVSN
LVPS-----VLGTAALFEERQVGAERYNFISGCPLAKTATIVLRGGGEQFLDEADRSMHD
AIMIVRRARKHN-SVVGGGGAIEMELSKFLREHSRTIKGKEQLLINAYARALEAIPRQVA
DNAGFDSTDILNKLRQKHAAPS---------G---GT-WFGVDINN-EDICDTFKAYVWE
PSVVKLNAITAATEATTLILSIDETVKNPKPQE---------------------------
-
>PhysTSA
----MQAPIILLKEGTDQSQGIGQLVSNINACTAIQDTIKTTLGPRGMDKLVYEGE----
NKVTISNDGATIMKLLDVIHPAAKTLVDIAKSQDSEVGDGTTSVVLLAVELLKEAKPYAE
EGVHPQVIIRAFRNACELAKNKIKELSVNIE---VEDK------------AKMREYLIRC
AGTAMNSKLIASHKEFFSKIVVDAVQLLD-DD-LDINMIGIKKESGGGMEDSIFVEGVAF
KKTFSYAGFEQQPKSFANPKILCLNIELELKAERDNAEIKIDNPEQFQSLVDAEWRILYE
KMEKMIASGANIILSKLPIGDVATQYFADRDLFCAGRVAEEDLRRVCRATGAATQTTVNN
LIPS-----VLGTCAKFEEKQVGANRYNLFTGCTEAHSATIILRGGGEQFIEEAERSLHD
AIMIVRRARKTH-SVVAGGGAIEMEVSKYLREHALTIAGKQQYLTRAFAKALEIIPRQIA
DNAGFDSIDLLTQLRQKHDQ-----------G---HK-WYGVDVTN-ETACDTFANFVWE
PTLIKTNSFTAATEAACLILSVDETVRNAASEKPQA------------------------
-
>Protpyro
MSQFLQPSIIILKEGTDTSQGKAQLISNINACTAIVDTIRTTLGPRGMDKLIYEGR----
-NITISNDGATIMKLLDVVHPAARTLVDIAKSQDEEVGDGTTSVVVFAGELLKESKSYVE
EGVHPTIIIKGFRTACELAKSKIRELAVTID---AGKDAA----------SEMRVVLERC
AGTALNSKLIGSHNQFFSKMVVDAVMHLD-ED-LNINLIGIKKEKGGSMEDSVLIEGVAF
KKCFSYAGFEQQPKKIPNPKILLLNVELELKAEKDNAELRIEDPSDYQAMVDAEWNIIYE
KLDNIVKSGATVIFSRLAIGDLATQYFADRGVFCGGRVPNEDLERVSKATGGAIQTTVND
LNAS-----ILGNCDLFEERQVGSERYNFLTGCAQARTATIILRGGGEQFIEEAERSMHD
AIMIVRRARKHS-AVVAGGGAIEMELSKYLRNHSRTIKGKQQLIINAFAKALEVIPRQIA
DNAGFDSTDILNQLRQKHAQ-----------A---ATSWYGVDVTN-EGITDTYKSFVWE
PALVKLNSITAATEAACLVLSIDETVKNPKS-----------------------------
-
>PellCATA
------------------------------------------------------------
------------------------------------------------------------
--------------------------------------------------------LIKC
AATSLNSKLIGSHKEFFSNMVVDAVMSLD-DD-LDIDLIGTKKEKGGSMEDSILVDGVAF
KKCFSYAGFEQQPKNFDNPKILLLNLELELKAEKDNAEVRLEDPTKYQSIVDAEWKIIYD
KLDQIVASGAQLVFSRLAIGDLATQYFADRKIFCGGRVPTGDMNRIAKATGAQIQTTVSN
LKDD-----VLGVCAKFEERQVGGQRYNFLTGCKEAKTATIILRGGGEQFIDEAERSVHD
AVMIVRRARKFT-NIVPGGGAIEMELSRYLRQHSRTISGKQQLIINAYAKALEVIPKQIA
HNAGFDSTDILNKLRQKHAQ-----------G---GQ-WFGVDIEN-EDICDTYKSFVWE
PSLVKLNSITAATEASCLILSIDATVRTPKPEQ---------------------------
-
>ClydYONA
MSHMLQPTILLLKEGTDTSQGKAQLISNINACTTIVDTVKTTLGPRGMDKLVWNDR----
-STTISNDGATIMRLLDIVHPAARTLVDIAVSQDEEVGDGTTSTVVLAGSLLQQSKEFIE
DGVHPTLIIKGLRAACELATKHIGELAVPTS---DADQ---------------RKMLERC
AATAMNSKLIGTHQDFFAPLVVDAVMHLD-ED-QDIGLIGIKKQSGGSMDDSFLVEGVAF
PKCFSYAGFEQQPKQFSNPKILALNLELELKAERDNAEVRI-SPEKYQEIVTAEWEIIYE
KLEKIVASGAQVILSRLAIGDLATQYFADRGLFCAGRVGSDDLRRITKATGASVQTTVSS
LLES-----ELGTCAKFEEKQVGGQRYNMFTGCPEAKSVTVVLRGGGEQFIDEMDRSIHD
AIMVVRRARKAT-NVVAGGGAIEMELSKLLRDHARTIFGKEQLIINAFAKALEVVPRQIA
DNAGLDSISILNKLRKAHAQ-----------G---QT-WFGVDVVG-GEVCDTFKSFVWE
PAIVRRNCITAATEAACLILSVDETVKNPQAEQDQ-------------------------
-
>GoceYONA
------------------------------------------------------------
------------------------------------------------------------
---------------------KIDELSVNVG---GKDD------------KEMRIVLEHC
AGTALNSKLIGSHKAFFGKMVVDAVMHLD-DD-LDLPFIGIKKEKGGSMEDSILVEGVAF
KKCFSYAGFEQQPKKIPNAKICLLNLELELKAERDNAEIRIEDPTAYQSLVDAEWKIIYD
KLDAIVKAGANVVFSKLAVGDLAHQYFADRGIFCGGRVPIEDLRRVSKATGAAVQTTVSN
LIPS-----VIGSCDLFEEKRVGSERYNFFSGCKESKTATIILRGGGEQFIEEAERSMHD
AIMIVRRARKHT-SVVGGGGAIEMELSKILREHSRTIQGKQQLIINAYAKALEVIPRQVA
YNAGFDSTDILNKLRQKHAQ-----------G---GK-WFGVDIDN-EDICDTFEKFVWE
PVIVKMNSVTAATEAAVLILSVDSTVKNPKQAE---------------------------
-
>Undascha
------------------------------------------------------------
------------------------------------------------------------
-------------------------------------------------------MLEKC
AGTALNSKLIGSHKKFFAPMVVDAVMHLD-DD-QDLSLIGIKKVPGGSMEDSVLVEGVAL
KKLFSYAGFEQQPKKFENPKIVLLNIELELRAEKDNAEIRVEGHEEYKRMVDAEWSIIFT
KLEEIVKSGAQIVLSKKAIGDLATQYFADRNIFCGGRVPDEDMRRLAKATGATVQTTSSN
LTPD-----ILGTCALFEERQIGKERYNVFGGCSEAKTATIILRGGGEQFIAEMDRSIHD
AIMIVKRARRHT-DVVAGGGALEMEVSKYLREYSRTIHGKQQLIINAFAKALEVIPHQIS
ENAGLDATTILNKLRQKHNQ-----------G---GT-WYGVDILN-DDICDTFESFVWE
PSQVKLNSFTAATEAACLILSVDETVKNPGASNEMPGGGAPGG----MGRG---------
-
>Thecquad
MSSMLQPTILILKEGTETTQGKSQMISNINACTAIVDTVKTTLGPRGMDKLVQEGR----
GKTTISNDGATIMRLLDIVHPAAKTLVDIAKSQDSEVGDGTTSVVLFAGEFLKEAKLFIE
DGVHPHIIIKAYSTALRLAKERIRELSYNID---TSDE------------KEVRKLLEKC
ASTSLNSKLIASKKEFFSKMVVDAVMHLD-ED-LSLDMIGIKKQAGGSMEDSLFIEGVAF
KKTFSYAGFEQQPKKFIKPKILLLNIELELKSEKDNAEIKIDDVEKYQSMVEAEWTIIYD
KLEKCVSSGANIVLSRLAIGDLATQYFADRNLFCAGRVTDEDLKRVSKATGASVQTTVNN
VIPE-----VIGTCALFEERQIGGERYNLFSGCPQSKTATIILRGGGDQFNDEAERSIHD
AIMIVRRARKYT-SVVAGGGAIEMELSKFLKDHARTILGKQQLIINSYAKALEVIPRQIA
ENAGFDSTDILNKLRQQHAQ-----------G---GK-WFGVDIRT-EGVCDTFESFVWE
PALVKINSLTAATEAANLIMSVDKTVRNPQAQQEGGPPQ---------------------
-
>Vermanta
----MNPQIILLKEGTDTSQGKPQLISNINACIAVVDTIRTTLGPRGMDKLVYNEN----
GRTTISNDGATIMKLLDIVHPAAKTLVDIAMSQDAEVGDGTTSVVLLAGAFLKEAKNFIE
DGVHPQIIIRAFRLACELAKAKINEVAISVD---RKDA------------KEHRELLERC
AATSLNSKLIGTKGDFFAPMVVDAVLHLD-DD-LDLAMIGVKKEKGGALEESVLVEGVAF
KKCFSYAGFECQPKSFDNPKIILLNLELELKREKENAEVRIESVADYQSIVDAEWRIIYE
KLEKIVESGAQVVLSRLAIGDLATQYFADRNIFCAGRVPDDDLKRMSQGTGAVVQTTVND
VPAS-----ALGECGRFDEKQVGGERYNLFSGCPKAKTVTIILRGGGEQFTDEAERSLHD
AIMIVRRAMKSS-QVVGGGGAIEIKLSTALKEHSRTIAGKQQLIVNAFAKALETIPRQIA
ENAGFDSIDILNKLRQKHAQ-----------TK-EGS-WYGVDIKT-GGICDTVEAFVWE
PAVVKLNSITAATDACNLILSVDETVRNPKAQDPNQGQGGAPQ----------------R
P
>ParvMONO
MSHMLQPTILLLREGTDTSQGIPQLISNINACSVVVETIRTTLGPRGMDKLIYSGS----
GQPTVSNDGATIMKLLDIVHPAAQTLVDIAKSQDAEVGDGTTSVVVLAGEFLQESKEFLE
ENVSPQVIIKAYRRACELAVEQVRQLAHPID---VKDP------------KELRTMLELF
ARTSLNSKLIAPQRKFFGKLVVDAVMHLD-DD-LEMKMIGIKKETGGALEDSLLIEGVAF
KRTFSYAGFEQQPKQFDNPKILLLNLELELKAEKDNAKVKVENVKDYQDMVDAEWEIIYR
KLEACVKSGAKVVLSRLAIGDLGTQYFADRGIFCAGRVASDDLARVAKATGGKVQTSVSS
LLEE-----ELGTCGKFEERNIGKERYNLFTGCPTAKSVTFVLRGGGGQFTDETERSLHD
AIMIVRRARKNSTSVVAGGGAVEMEISKNLRAYSRTIQGKEQLVINAYARALEVIPRTVS
QNAGLDSVDILNKLRHKHAQ-----------G---GT-WFGVDINT-GGVCDTYESRVWE
PTMVKINSLQAATQAACLILSIDETVRNPGSENGPPGAQM--------------------
-
