# Supplementary material for: Expansion of the molecular and morphological diversity of Acanthamoebidae (Centramoebida, Amoebozoa) and identification of a novel life cycle type within the group
Source: Biol Direct. 2016 Dec 28;11:69. doi: 10.1186/s13062-016-0171-0 (PMC5192571; doi:10.1186/s13062-016-0171-0)
Supplement: Additional file 3: — Bordor.325.Cent40.tgz. Phylogenomic alignment files and single gene trees for each gene included in the phylogeomic supermatrix. (TGZ 8396 kb) [file 13062_2016_171_MOESM3_ESM.tgz › Bordor.325.Cent40/unmasked-alignments/VAPA.faa]

>Coprprot
------------------------------------------------------------
------------------------------------------------------------
------------------------------------------------------------
------------------------------------------------------TKTSQQ
KMLKLQPN-ELIFQ--VADPSQPVTQKLQLTNPTD----KVLGYKVKTTAPK-RYKVSPN
IGFLQPAATVYLKVALTVSKQPPT--DSLPEH-EDKFQIEAFASDRSD------------
------------------------------------------------------------
------------------------------------------------------------
------------------------------------------------------------
------------------------------------------------------------
--
>DictDisc
M-----------------------------------------------------------
------------------------------------------------------------
------------------------------------------------------------
-------------------------------------SNNVSSSP---------SLNPKS
SFLKIRPK-ELVY---HPPFMGVITNELKLYNSSDE---HTIAFKVKTTAPI-RYCVRPN
TGIIPPGKSIDVQILLNCTKDSPS---ISMKT-KDKFQILSIVVTDPN----------ID
PKSIWTN-SPPNLITKNKLKAVF------------------------SLPSNEQQSPSNP
SSNSTNDYKSNSTLFSEVNSINNNSNSSNTQKHDHETNKTSNISNSNIDTTTTTTTSNSN
TNSNSASSLT--ATSNRTDSKSSKTDI------TKRNVQNTTPSSSIQDTETEKLRNQLK
NLNDELDKIKKGNITPTNVSQQTKGG-----------FNHYQTLIVIFAIAILSFIFGKL
I-
>Filanola
------------------------------------------------------------
------------------------------------------------------------
------------------------------------------------------------
---------------------------------------------------------SPE
SPLLITPN-ELFF---PPPFNRVITNVLKFYNPGE----RAVTFKVKTTAPK-RYLVKPN
TGTIHPRETLEVHVILXSPKDPP-----NTKV-KDKFQVQSIILEDS-----------TD
SRDMWSQ-TPEDKILKQRLRCHF------------------------TKPA---------
------------------------------------------------------------
------------------------------------------------------------
------------------------------------------------------------
--
>HomoSapi
------------------------------------------------------------
------------------------------------------------------------
------------------------------------------------------------
--------------------------------------MASASGA---------MAKHEQ
ILVLDPPT-DLKF---KGPFTDVVTTNLKLRNPSD----RKVCFKVKTTAPR-RYCVRPN
SGIIDPGSTVTVSVMLQPFDYDP-----NEKS-KHKFMVQTIFAPPNT----------SD
MEAVWKE-AKPDELMDSKLRCVF------------------------EMPNENDKLGITP
PGNAP--------TVTSMSSINNTVATPASY--------------------HTKDDPRGL
SVLKQEKQKNDMEPSKAVPLNASKQDGPMPKPHSVSLNDTETRKL---MEECKRLQGEMM
KLSEENRHLRDEGLRLRKVAHSDKPGSTSTASFRDNVTSPLPSLLVVIAAIFIGFFLGKF
IL
>Monobrev
MTVEPSRLKQEAINTRPPATKATPPKAPAQPQHKEERGGKRRRRRREQRRREGAEGAPES
SLTLAFFHPSLSQTLSNSLSLKLSLLNSLSLKLSLSQTLSLKLSLLNSLSLKLSLSQTLS
LSLKLSLSLLSLSLSSFSLLSVSSPLSLSFSSFSLFSLFSFSSDTTARNDFPAAAAGVFW
DQSRQQRTAGAQRCTEAGRGHCQRRGRSTKSFNSRHTTTNSSAGSSLIMELNRTSATQEP
PCIEVSPRETLHFEGNPSAREKTIRSTLTLTNKTD----RNVAFKIKTTRPN-AYCVRPN
SGSLPPRESKEIEIIMQQFTNLR-----SDHG-KHKFQIQALPLTSALQE--------GE
LADKLKTDDFKSHAHEIRMRCTWHNILLEDGLFSAGNVDSAKSAAVAEAPKPSSSLK---
---------------------NTAAPKPA---------------------PAVVPAEKAA
TPVEDKNQAVSKETTPASPKAAAA---------------------P-VRSESSTSKPSVA
QLRP----------TNIDDVAGTKSAPL--------------NVLLVLVAFLIGVAFGKL
YL
>PCBtrin
------------------------------------------------------------
------------------------------------------------------------
------------------------------------------------------------
------------------------------------------------------------
--VEVVPSKEIVL----SQAETNHEAHISLFNNSN----SICSFKVKTTKPK-RYSVKPT
SGLLEPNSNVTILVNVVEPNFDE-----TAEI-KDKFLIALEASEIVRED--------VK
LKVVVDN-SSVDVTTKIYLA--I------------------------EEP----------
------------------------------------------------------------
------------------------------------------------------------
------------------------------------------------------------
--
>Polypall
------------------------------------------------------------
------------------------------------------------------------
------------------------------------------------------------
------------------------------------------SSS---------SSSSSS
SLLKIRPR-EVVF---HPPFQGFISNQLKLYNQSE----HILAYKVKTTAPI-RYCVRPN
TGIIPPGESIDVQILLNCTKDVPS---ISMKT-KDKFQIQSTIVSELN----------TD
PKLIWST-TPVNQIMKQRLKAVF------------------------TLP----------
------------------------------------------------------------
------------------------------------------------------------
------------------------------------------------------------
--
>Sexangul
------------------------------------------------------------
------------------------------------------------------------
------------------------------------------------------------
------------------------------------------------------------
------PR-DLYF---PIDGDDFVEDTFTVKNSGD----VQYAVKFKTSAPKERYIVKPS
AALLDGGXELEVVVRLVVAHAGDY---AANGA-EDKFIVQFVPAPDTT----------AP
PKEFWAT-------------XDP------------------------KSP----------
------------------------------------------------------------
------------------------------------------------------------
------------------------------------------------------------
--
>Sterramo
------------------------------------------------------------
------------------------------------------------------------
------------------------------------------------------------
-------------------------------------------------------NKDDW
GILEFHPL-ILHF---PPPLNRYIHNILKLDNPSD----KYIAFKVKTTRPK-RYCVRPN
LGLVPPKETLELQILFNHVKDPPD----SLHC-KDKFQIESLVLEAGPVDN-------EV
LPKVFAA-AQDEQIMKQKLKCRF------------------------SAPTQPVAP----
------------------------------------------------------------
------------------------------------------------------------
------------------------------------------------------------
--
>Thectrah
------------------------------------------------------------
------------------------------------------------------------
------------------------------------------------------------
-------------------------------------------------------MSSKA
KHLNVSPR-ELRF---EVTSTRPSTQTLTLKNIHS----EDVVFKIKTTAPK-RYCVRPN
SGTIAQGSTVSVEVTLQPDKSSN-----DKVN-VDKFLIQSVPIEAGMDV--------SD
VSKVIS--ANKSKVGELKLKSHF------------------------SFITSSIA-----
------------------------------------------------------------
------------ERSKKVSRSGGASDG------TANALQKERNEY---REQLTRLNFELQ
KTKAELENVRSSGGSELRNRFNSKTATA------DN----VATV----------------
--
>VannDIVA
------------------------------------------------------------
------------------------------------------------------------
------------------------------------------------------------
------------------------------------------------------------
----------LNF---PPPLNRVIAAVLTLENITG----EYISYKVKTTAPK-RYVVRPN
IGIIPPKENVEIQVMLHMSKDPPD----GTAA-KDRFQVQTILLDDKTSDQRPAQYSLAE
LRSLWANFSKPEEIKKLKLKCTFLDG--PDG-------------GPASSPAATGPR----
-------------------------------------------------------TPIGD
THTPMSSSRH--APSPNVDATAAMN--------AFQQLQMENRRL---KTSEQKLQAKIA
SLSHDLQQAKSGGLAPV-----VKKSPFN-----------VVTLVLCLLFLLLGYYLG--
--
>MayoBSH0
------------------------------------------------------------
------------------------------------------------------------
------------------------------------------------------------
------------------------------------------------------------
-----------------------STEILRVTSKSN----EVVTFKVRTTNPE-RYVVRPN
IGIIAPGEAAVIQVILSHH--LPV----NADT-VDMFQVLCLPLP---------------
------------------------------------------------------------
------------------------------------------------------------
------------------------------------------------------------
------------------------------------------------------------
--
>Paraatla
------------------------------------------------------------
------------------------------------------------------------
------------------------------------------------------------
------------------------------------------------------------
SYAEVQPK-KLVFPL-DPLPSLRVFRDLRVRNKTR----SILAFRVLCSFPQ-RYVVRPA
RGIVVPGQTLTLKIVLAKPPGEI-----SPPP-LDTFQVILVELDIELEQLLTVD---DR
QVALWER-VNKK------------------------------------------------
------------------------------------------------------------
------------------------------------------------------------
------------------------------------------------------------
--
>VexiDIVA
------------------------------------------------------------
------------------------------------------------------------
------------------------------------------------------------
------------------------------------------------------------
---------------------------VSLTNKDN----KDVIFKIRTNTAE-SYCVRPN
LGYVPPNETLHVEIMLNTNPDEL-----DLTK-KHRFQIMAIPI----------------
------------------------------------------------------------
------------------------------------------------------------
------------------------------------------------------------
------------------------------------------------------------
--
>Endozona
------------------------------------------------------------
------------------------------------------------------------
------------------------------------------------------------
------------------------------------------------------------
SHLNIAPR-TLIF---PPPLDRVITNKLKISNLNTEASGTSIAFKIKTTKPN-RYSVKPH
VGLLRPGQSIDVLIRYNFQKDRPK----DLDE-RDKFQVESINLNEQVAE--------AD
VPNLFKT-TPAEQIIKEKLKCRF------------------------A------------
------------------------------------------------------------
------------------------------------------------------------
------------------------------------------------------------
--
>Ovaldese
------------------------------------------------------------
------------------------------------------------------------
------------------------------------------------------------
------------------------------------------------------------
------PK---------------------------T---NIFAFKVKSTSAK-RYCVRPN
QGLVAPGSKIEIQILFDKEPLLSEVASKTGRL-QDSFRIDSFAVSGKE----------AS
VSSLWDG---AKDVKKQLIRCKFVS---------------------TSKPVSTFMVKRS-
------------------------------------------------------------
------------------------------------------------------------
------------------------------------------------------------
--
>Vannrobu
------------------------------------------------------------
------------------------------------------------------------
------------------------------------------------------------
------------------------------------------------------------
--------------------SSLYVNSVEFQNTSD----EYVSYKIKTNMPD-SYLVRPN
CGILMPGASCEIQLVLKGNDPKV-----KPTP-KDRFMVLIQKLGSHDSA--------TP
LNQLWEN-IESKDIEKQMIKCVV------------------------SGETAESGVETSQ
VSSSLF--------------------------------------------HST-------
GHSKMADQLK--RQNEEYCAKA-------------QKLTLMNKHL---KEEKQKLQGTLQ
TIQQEMLNTEDQLEHYKNGSHTISGAPL---------LGIKGQALIALLAFLIGYFLGWF
L-
>Luaphula
------------------------------------------------------------
------------------------------------------------------------
------------------------------------------------------------
---------------------------------------------------------PSG
STLTIAPM-ILYF---PPPLNRIITNLVKLHNNNKT---QYVAYKVKTTRPN-RYCVRPN
LGLIAPDDTIELQIHFSFQKDPPT----SLRT-KDKFQVESIVFNSPVKPD-------QP
IAELFKT-TPKDKIETQKLKSRF------------------------SAP----------
------------------------------------------------------------
------------------------------------------------------------
------------------------------------------------------------
--
>Protarac
------------------------------------------------------------
------------------------------------------------------------
------------------------------------------------------------
-------------------------------------SGQEGTAP---------NPSAQG
HVLRVNPL-TLYF---PPPLNRIITNLIKLHNTSRD---HYVAYKVKTTRPN-RYCVRPN
LGLITPDETIELQIHFSFQKDPPT----SLRT-KDRFQVESIVLSSPLGPD-------QS
LAELFKT-TPKEKIEKEKLKCRF------------------------ASPT---------
------------------------------------------------------------
------------------------------------------------------------
------------------------------------------------------------
--
>PhysTSA
------------------------------------------------------------
------------------------------------------------------------
------------------------------------------------------------
------------------------------------------------------------
--LKIVPK-ELVF---PAPLNRVTTNILKLHNVSQ----QPLAYKVKTTAPQ-RYCVRPN
NGVLPPGETIEVQVLLNYVKDAPP----NLDT-RDKFQIQSIVLTGPLSNA-------TD
IGEVWAK-ATPEQITKQKLKSRF------------------------T------------
------------------------------------------------------------
------------------------------------------------------------
------------------------------------------------------------
--
>Protpyro
------------------------------------------------------------
------------------------------------------------------------
------------------------------------------------------------
----------------------------------------------------------KE
PALLINPL-ILYF---PPPLNRIITNILKLQNKSDR---DYIAYKVKTTRPA-RYCVRPN
NGVIPPGETIELQIHFSFHKDPPA----SLHC-KDKFQVESLVLDPSVATDED-----LS
LSELFKS-VSNDQIHRQKLKCRF------------------------SSPT---------
------------------------------------------------------------
------------------------------------------------------------
------------------------------------------------------------
--
>PellCATA
------------------------------------------------------------
------------------------------------------------------------
------------------------------------------------------------
------------------------------------------------------------
-VFDLSPG-TLCF---SSPLDRQIFTSLKITNNDLT---QDLAYRIKTTQPL-RYFVKPW
MSIMGPGEIKEISVEYRGHEKNRC---ANSET-IDKFRIDAILLP---------------
------------------------------------------------------------
------------------------------------------------------------
------------------------------------------------------------
------------------------------------------------------------
--
>ClydYONA
------------------------------------------------------------
------------------------------------------------------------
------------------------------------------------------------
------------------------------------------------------------
-----------------------LSAVVEAHNDND----DYVAFKVKTTAPR-RYCVTPK
FGVMKPFSSVLIKLMYRAEE--------LGDS-SDRFLILSMPLPKHVDIAAP-----EA
IKDLWSSTIDKSIIRKVMFKAVP------------------------LGPSKRN------
------------------------------------------------------------
-----------------------------------PSLKMGEREA---EEEAINSEDEHE
VLEE--------------------------------------------------------
--
>GoceYONA
------------------------------------------------------------
------------------------------------------------------------
------------------------------------------------------------
------------------------------------------------------------
--LKVSPQ-VMYF---PPPLDRIITNVLTLNNSNEI---NHLAFKVKTTKPN-RYFVKPN
LGVIGPGEKVEVLVHYSFNKDPVK----NPKTERDKFQVESIVLT---------------
------------------------------------------------------------
------------------------------------------------------------
------------------------------------------------------------
------------------------------------------------------------
--
>Undascha
------------------------------------------------------------
------------------------------------------------------------
------------------------------------------------------------
------------------------------------------------------------
------PQ-TLNFQA----NNLVQNRSVQFENISD----EYITYKIKTNVPT-SYVVRPS
QDFLKPGATCDVSMVLKGNE--V-----KPTN-KDRFMVLIQRISESEST--------LP
LNQLWGENNPNTKIEKIMINCSV------------------------SGEEVRN--ERAL
NSSSLF--------------------------------------------YSTVSSSNVG
AHSEMADKLK--RQNEELCAKA-------------QQLQQENKHL---DEEQQKLQAVFQ
TTKQ--------------------------------------------------------
--
>Thecquad
------------------------------------------------------------
------------------------------------------------------------
------------------------------------------------------------
------------------------------------------------------------
--LQITPT-DLIF---LPPYNKSSTQVLRLKNTSEE---NAITFKLKTTAPK-RYSVKPT
IDYILPKETKEVYVTLQSQKDTP-----AADA-SDSFQILCFPIETTISQP-------YD
LKSLWEG-TVQTQLPKYRVRSRF------------------------SPP----------
------------------------------------------------------------
------------------------------------------------------------
------------------------------------------------------------
--
>Vermanta
------------------------------------------------------------
------------------------------------------------------------
------------------------------------------------------------
----------------------------------------------------------PS
PPLQIHPT-TLCF---PPPFNRVITQLLKIRNTRE----EFVAFKVKTTSPK-RYCVRPN
LGIIPPGDSVDVQVLLNSIKDPPT----DTQC-QDRFQVQSFVLEKNAKAQS------LD
LKELWKS-VSERDITKQRLKCRF------------------------EHPSTVHASDRKA
SSR-----------VDERGPSDVSSPSPSSTPHDWVF---------DLDSPTPTDLPTAV
ALVDQAKGLV-------------------------RNLTLERDDLR-KKVALNNIDSGSS
GLRR---RGGGGGGAGVFDGASAKGSTAVQG------YSLLVVLLAVMLMALVGFLVG--
--
