# Supplementary material for: Expansion of the molecular and morphological diversity of Acanthamoebidae (Centramoebida, Amoebozoa) and identification of a novel life cycle type within the group
Source: Biol Direct. 2016 Dec 28;11:69. doi: 10.1186/s13062-016-0171-0 (PMC5192571; doi:10.1186/s13062-016-0171-0)
Supplement: Additional file 3: — Bordor.325.Cent40.tgz. Phylogenomic alignment files and single gene trees for each gene included in the phylogeomic supermatrix. (TGZ 8396 kb) [file 13062_2016_171_MOESM3_ESM.tgz › Bordor.325.Cent40/unmasked-alignments/AOAH.faa]

>AcanGEN
------------------------------------------------------IKGKES
GGTCVGCTLIVGIIEQLG-EVRNETVT--------------QTVEKVCQLLPAGL--LRT
TCDETI--ALYGA------TIISMLENR------YKADDVCLKIGLCWN-AT----CRLF
PK-SGTF-TPPSAAEREKILSTWKTM---------SLLKMVDMIKLNKNN------NDKR
D------------VGESP-----WQWIV------DYITKLVNSHGPWYDLDSDKFGALT-
--QTLRGTFWRGKDCNDFASDIYPGRSK--TNRGPEFDHNCNGISGTDPQ-GRSYEDLYC
A----GTKQYGLAVLGDSATAHFHIPPEYVTASLI---QDNTYH---NMLD-ILMDEFDW
PM--APTGYMNL------------TWPGTPQGPMTSIYQKMRQRNLCMHRDFQNIGVNGA
RTGAMA---DEIMFTLGRNQNTDHPLILNYALIGNDVCNGHYG-TGSMTTPPQFYANVMR
ALNHLDT-VLPAGSHVVFTGLVDGRVLYDALANRLHPLG-----LLHGDVTYSHYYDFMN
CLQTSPCFGWMNSNAYWRNATTARAEELNQVYSQIIANHT----FKN-------------
-----------FDMYYFEP--PLKAVIEQWNKAGGET-WQLIEPVDGFHPNQLANALFAE
YQWGVLVSKFPQL-----------------------------------------------
----------------VGDINPNNAQILARFGDQG---------------------
>Coprprot
---------------------------------------------------------AAG
GVSCVLCTLGTSIVEQMA-DIHDKTVE--------------KVLEEICSFFPTE---VQA
TCTYYV--DLFGD------DIVKLFIAG------NNPDQVCHGLGACVN-PQ----CLLW
STSEQAP-VMPKPSFSLL--------------------------------------QKKR
A------------AQFDP-----WAWFN------QLIDVLAKKHEPIFDFDSDRFSMEP-
---TLRGSSWRGKDCNDFDAEIYPGRIEN-GKRLKTVDQNCNGIYMKD---GIDYEAQYC
A----NSGQLGTVVVGDSAGAHFHIPQEYLNASAI---HSGTYK---NLLF-DLSNEFDV
PEASPYTGYMET----------------NPNGPVSSIYKALLKNNKCNHRDYQNIAVNGM
RSGSAL----DLAKTLSRNQTTDNPVFLVLELIGNDVCSSHHD-FSHFTTPAEFKKNILE
ILQYFDT-TLPAGSHILTVGLATGSVLWDYMHARTHPIG----------TTYSNVYGYLN
CLELNPCWTWLNSNATVRAAGDKRAAELSAVYPDIIQNNK----FKN-------------
-----------FDLDYVPF--PLAEIEKVWSAKGGQD-WQLIEPVDGFHPNQIADALMAD
YLAAHL---NPEW-----------------------------------------------
----------------FGPVNPNNDKITQTFGDQGGY-------------------
>DictDisc
M-KSVFVLLFIVLSVLINFTTAV-------NIPVNGKSLE--IKNKFEEFISNDVKSANG
GTHCAACTIVLSLVNQYS-GIHNKSIE--------------DSLDELCSFFPDE---AGS
LCTWLV--NTYGE------QIISYFDQY------QNADDVCHAMNVCTS-PT----CRLF
TSAPSKF-YNPDHVHQE----------------------------YNKED---------P
K------------VGGSP-----WAWIQ------ELIKVFSSEHLPIQDFDGDHHSLEA-
---TFRGYNWRGKDCNDFDKSSYPGTIE--GTGDASVDKNCNGIFGVNNQ-SQSYEELFC
S----NSGAMGVIVSGDSAGAHFSIPPQWMTARDI---NSTTYK---GMID-ILETEVDW
PMRSCYTGWDTS------------------APNVDSMYLRMRERNLCNHRDYQNLGVNGA
SSSSTR----TIIQTINRNQNTDKPVLLFLELIGNDVCSGHHD-YDSMTTVEEFGENILT
ILNYLET-TLPKGSHVVFVGLADGRVLWDSLWNRTHPLG----------CTYEEVYDFLN
CIQVSPCWGWMNPNETVRDYTSNRAAQLSLVYNQLIKNYT----FNN-------------
-----------FDMIYYDF--PFATINEMWVAQGGQT-YDLIEPIDGFHPNQIANYLMAG
VFYNQIAQDKPEW-----------------------------------------------
----------------LGEINQYNTQIQSIFGNQGGY------------------V
>Filanola
M-----------------------------------------------------QSGANG
GVNCAVCTFGIVLVEQLA-EVHSTEVS--------------QILDNICGWLPVE---FQP
TCTQII--DTYGP------TIIKLLDQR------LNADEICLSMKVCTN-AT----CHLL
VEKPSLN-NIQNVKVPELAV---------------------------KLQ----------
------------IKLADPT---EYPW------------QKVADHKPFFDFDNDDYSTAE-
---TLRGYDWRGKDCDDFDHNIHPGRQA--TDFSPWIDHNCNGIYGVEPVSGKSYEELFC
S----DTPQYGVINLGDSATAHFHIPEEWINPLLI---NNQSFA---NMLE-ILENELDW
PHLSSGTGFVESS-----------SWVGAPNGPMDSSYLRYRDINRCMHRDYQNVGVNGA
RSSSMA---NTIMQTLARDQLNDFPVLLTYALIGNDVCNGHPG-TDHMTTPEEMYDNVMR
TLQYLDT-VLPKGSHVSIMGLVDGRILYDSMGTRIYPAA-----SVDRDITYSTFYDFLD
CLEVSPCWGWTNSDEYWRNVTTERAFELNDVLQGIVENNT----FVN-------------
-----------FDMAYFDC--PLDEVVNVWAAQGGES-WQLIEPVDGFHPNQLANALTTQ
VIFEQAAKMYPWL-----------------------------------------------
----------------IPPTNPHNTQIIEKFGNQGG--------------------
>FontBI
-----------------------------------------------------------G
GTTCAVCTVVVGLAQQMQ-DLATESAAY------KRFVPARQIAAAYCNNMAADS-GLNK
ICKHFFFNSIAGP------GLMRAIDASYFSQAPISADQICRSAGFCTN-SK----CNLF
SKMSRSL-GGSSMAAVDVEQM---------------------ASPEEDVDPAVF-SEDAV
AEREELVRSLCATRTFAPF----CNWGM----------EGDTHTAPLVDQDKDGIGPTDG
SQVVVRGSQWRGADCDDKNPNVYPGRKA--TTLDAKVDHDCNGVVGIDSATKRSYEDLFC
S----GFRRMGVIGIGDSATAHFHIPDTWLNATTI---SREAFD---SLTF-IATNELDW
PQQSTASSFVTS-------------PHRDCPGPLDSIYGRLRERNLCNHRDFQNIGVNGA
DVVSTV----RHIKTLARNKASDHPVLVLFALIGNDICSSNPS-VSSMTTPQQFEASVRE
SLKYLDE-NTPAGSKVLIEGIVDGRVLYQHMHDQIHPLG----------VKFSTLYDYLN
CLKISPCAGWLNSNADVRNASSNHAAKLNDVYRSILKNTT----FRN-------------
-----------IEVDYIDY--PIAELITRWVSRGGKA-VDLIDNVDGFHPSQVTNALLSE
YVWEFLMNKHPSW-----------------------------------------------
----------------LGDLNPNNSQIRRLFGDQGGY-------------------
>HomoSapi
MQSPWKILTVAPLFLLLSLQSSASP-----------------------ANDDQSRPSLSN
GHTCVGCVLVVSVIEQLA-QVHNSTVQ--------------ASMERLCSYLPEKL-FLKT
TCYLVI--DKFGS------DIIKLLSAD------MNADVVCHTLEFCKQ-NTGQPLCHLY
PLPKETW-KFTLQKARQIV----------------------------KKSPILKYSRSGS
D------------ICSLPV----LAKIC------QKIKLAMEQSVPFKDVDSDKYSVFP-
---TLRGYHWRGRDCNDSDESVYPGRRP--NNWDVHQDSNCNGIWGVDPKDGVPYEKKFC
E----GSQPRGIILLGDSAGAHFHISPEWITASQM---SLNSFI---NLPT-ALTNELDW
PQLSGATGFLDS----------------TVGIKEKSIYLRLWKRNHCNHRDYQNISRNGA
SSRNLK----KFIESLSRNKVLDYPAIVIYAMIGNDVCSGKSDPVPAMTTPEKLYSNVMQ
TLKHLNS-HLPNGSHVILYGLPDGTFLWDNLHNRYHPLG-----QLNKDMTYAQLYSFLN
CLQVSPCHGWMSSNKTLRTLTSERAEQLSNTLKKIAASEK----FTN-------------
-----------FNLFYMDF--AFHEIIQEWQKRGGQP-WQLIEPVDGFHPNERKSILLKG
ILMTSQTLDNQEWTQLTSWIKGNLTCDSRTREWLCCCWRIISGKRCSSSGPKSWERRIRS
TPRLNRCLETKAGTEPLRSMHP--------WGAQGGRGLGKLIPQTLWGLPRHRPK
>Monobrev
M-APRLLLTGVALLALCASGTQAF------FWSFDGTST-----------KTNLQGGVNG
GTGCAVCTLGVGIVEQLT-EIHNESAI--------------EAVERLCQMLPSN---ETA
KCQELV--KVLGP------TVIDLIEQK------YTADVVCKAIGVCTG------DCRLF
PAPAEGM-AQSVARARA-------------------------SLPFGRLAA----VQDLP
A------------ICDLPL----LKDVC------DIIYNWANNHEPLDDLDQDGFSPLH-
---TLRGADWRGKDCDDTNKDVRPGRRP--IDSDANLDSNCNGIFGIDPTTNKAYEDLFC
A----DTPHYGIAVLGDSASAHFHLQPQYLNTTAY---SNTTFD---RLLF-SIENEFDW
PMMSASTAFAGPN-----------DFAPDISGPDNSTYMVARNRNRCIHRDFQNIAVNGA
RAGSMN---STIVKTLARNQQEDYPLFVVYALIGNDVCNGHEDTLSHMTTPADMYAQAMG
ALEQLEH-TLPNGSHVFFMGLADGSILYDTMANRTHPIG-----ALHNDVKTKDVYAFLN
CLQISPCRGWMNSNETLRALTTDHANLLSSVLENITKTQT----FSN-------------
-----------FDLHYFPN--PLTEAIKEFVAAGGQA-WQLIEPVDGFHPSQLAQPLITD
QLWKFLSANFSDI-----------------------------------------------
----------------MQPINPHNADIDKVFGDQGGH-------------------
>Polypall
M-KFTYLFLFALL-LSVTVGINVRPTH---NIPVN----------------NDGITSTGG
GNNCLICTLILSLVEQYS-LLHEQSID--------------KAMDDICSFLPKD---ASK
TCQLAV--SLYGN------QIVQYFGEY------QHADDVCQALKFCTL-PS----CRLF
NNVTATY-QGPFGGVSMIKP----------------------------------------
-------------IKESP-----WDWLK------NIFNNFNQKHLPALDADADRFSDAP-
---TFRGYDWRGRDCDDANNNVYPGASP--VAGQPETDWNCNGIVGMNTTSGISWEDELC
G----NSGAMGTIVVGDSAGAHFSIPPQWLTASEL---NSTTYQ---GMIG-AIENELDW
PHRSSYTGWVPS----------------TAEIPVDSIYLRLRERNLCNHRDYQNTGVNGA
DSFKVA---GGNIQSVARNQQTDKPALFFLELIGNDVCSGHHD-LDHMTTIEQFTANTLQ
SLSYLDT-ILPMGSHVVFIGLADGRVLWDSLWNRTHPIG----------ATYEQVYDFLN
CLETSPCWGWMNPNETVRDATSARAAQLSAVYNEIIKNYT----YTH-------------
-----------FDMQYYDF--PFNAINAKWIAQGGQT-YQLIEPVDGFHPNQMANFLIAG
ELWDQLMTDHPDW-----------------------------------------------
----------------LGQVNPNNQIIQSLFGNQGGY-------------------
>Sexangul
-----------------------------------------------------------G
GVACATCTVSVSLLRSLS-QLDPNGPK--------------STLDHVCEKFPTK---FFI
FCEAAL--APVAG------AILDGILAD------HTPDRICADLRLCHNYPE----CSLW
PVEQAHD----------------------------------------DVAPFV--SANGQ
L------------VGSQL-----WDYLK------HLF-ESLAMXEPLLDLDQDGYSKSH-
---TLRGANWRGKDCDDTNSHRYPGATA--ADGDASVDSNCNGIYGSPPDSSSTYEELWC
D----GTDQLGFVVLGDSASAHFEIPPDMLNATAIYTLGKKVFA---GLES-LLEDEMDW
PMRSAYTGFAQS----------------SPSAPVHSVYELMRERNLCIHRDFQNMGVNGA
RSGACN---STIVNHFSR-KPTDHPALVVVSLIGNDVCNGHHS-LSHMTSVDAFRNATLG
TLAQLDA-KLAPGSHVLLIGLADGEVLWNAMANRTHPIG----------VPTSSVYAFLN
CLKINPCWVWLNHDADVRAAGTAHARKLSAVYQDIIETES----FNN-------------
-----------FDMGFLSFADSFDRVIANYTAHGGQX-WELVEPVDGFHPGPLAQPLIAQ
DIWSHIQQNYPHW-----------------------------------------------
----------------VPRVNPNNANILSQFGDQGGY-------------------
>Sterramo
-------------------------------------------------------GSEGG
GSTCAACTLIVALVEQYT-EIHNKTVI--------------HAMEELCSFLPDF---LQK
ICVQAV--DYFGP------RIIDALEKK------FTPDLVCRDLGICTD-AQ----CHLF
PLPSAHI-QKEFEKQKL---------------------------------------EGTW
A------------PVETP-----EEWTP-----GEWIDRFINFHDPLFDFDHDNFSTAE-
---TFRGYNWRGRDCDDVKKDIYPGRKN--TTHDDSIDHDCNGIS------GPGMEEKLC
G----STPRHGWAVVGDSAAAHFHVPPEYITAADI---NSVTYD---ELLT-ILSNEFDW
PMMSSTTGYTYS------------DWTGHPKGPVSSMYLKAVENNRCLHRDYQNIGVNGA
RTSSMA---DNVMFSLARDQENDHPLFLSYALIGNDVCNGHPG-LGHMTTPEEFYANVVK
AMQFFDT-ILPNNSYVVFMGLADGRILWDSMHNRTHPIG-----QYRNDVTYADLYAYLN
CLEISPCWGWLNNDSYWRNQTSERAANLSAVYADVIKNNT----FKN-------------
-----------FNMTYTEN--PIKAIAEEWVKSGHET-WELIEPVDGFHPNQMANALVAD
YLWNEYKQKFPYL-----------------------------------------------
----------------IQQVNPNNEEIIKLFGDQAA--------------------
>Thectrah
M-RGAFSTAGAVLVVLCVTV----------VCVANGFTLR----SLA-VGAVGEGGDANG
GSDCAACTIIVGLLEQKA-VVDAKSIE--------------NVLDEVCGFFPAGA--VQA
ACKFLV--DTYTP------DLLRLLEEK------ATPDEVCKEFRMCTGFPE----CHLY
PLPTDKA-RVTNEVRSELSPR----------------------------------VAAAY
A------------AGETP-----IDWLK------HLINVVGNLHEPLVDFDDDKFGTES-
---TLRGTSWRGADCHDVEADVYPGRAA--SSHPPTVDHNCNGILGVNPETGGAWEDELC
GG---EHAGLGLIVAGDSVTANFGLPPQYFNAAHL---NGTTFKAKPDVMW-RLENEFDH
PYRSWGTGFANV------------TYHGYP--DTVSVYSHMLERNLCMHRDFQNTGVNGA
RSGAEAGGSHPLIKDIARNQKTDKPVLFILDQAGNDVCNSRTA-VDHMTSAAQFKANYLE
MLEFLDA-TLPAGSHVVLMGLAQGTVLYDTMHNRTHPIG----------VPYTSVYSFLN
CLQISPCAGWLNTNASIRAATQAHADLLSSTLEALVANVSG--NYAN-------------
-----------FDMTYISF--STLINDLFDTLPPSEH-YTLINPVDSFHPAQIAAPVLGR
IVWDHIPDEF--------------------------------------------------
----------------KPAVNPNNAKIAALFGDQGGY-------------------
>VannDIVA
--------------------------------------------------------GVMG
GTNCAACTILVSMVEQLA-YIHSTPIL--------------EVVETFCDRFPTP---VAD
LCDIFV--ETYGD------AIINAIELE------QTPDYVCQQIGICTN-SV----CNLF
PPPTSEQ-KAKGHGVDFS------------------------------------------
-------------SMVKPI---DEAWHARLSGILDWIDNFAEYHNPLFDTDGDKFSAWG-
---TFRGSYWRGKDCDDIRDEIYPGRQA--TDYPPSVDHNCNGIYGVDAN-GTLWEDKLC
A----GTPQFGTAILGDSAAAHFHIPVDWVNPLKI---TETTFD---SILR-IAENEFDW
PEMSSTTGYTNI------------NWMGHPQGIVNSSYANAFHNNRCTMRDYQNCGVNGA
RTSSMA---SNIMYSYARNQDEDFPALLTYALIGNDVCNPHPG-FSHMTTPTEFYDNVVT
AMDYLDT-QLPYGSHVILMGLADGLILYETMAERIYPLG-----ELRQDVTYGDVYDYLN
CLQISPCYGWTNSHEAIRNATQHRANNLTAQYLRVIENNS----YEH-------------
-----------FDMHFINC--PVGQVVDLWEAQGGEA-WQLIEAVDGFHPNQMSNALISK
YVWEEFNARQPQL-----------------------------------------------
----------------VQPVNPNNEQIYKMFGDQGGY-------------------
>Pessonel
------------------------------------------------------LSSEGG
GIECAGCTILSSLLEQLS-VLHNKPVE--------------HVMDEICXFLPTG---AKQ
TCEHFV--AQYGK------EIIRLFEMG------LNPDEICHGISLCTK-KE----CGLY
VDNTSNG-ADPRFERRRMQLRNAAAKSVDKETFRITMY----ELKQQRLA------TQRK
S------------SKFDP-----WQWLK------HLI-EAVGXHEPEIDFDGDRFSTEP-
---VLRGYNWRGADCQAFDDTMYPGRKV--NTGQAADDFDCNGIAGVNPKTGQSYEKEXC
D----GVSHLGVMSLGDSAGAHFQIPPKYMNASMI---TSKTXD---NLLY-NLADEFDL
PMYGGYTGFENS----------------TXAVPVDSIYRRMRARNRCVHRDFQNVCVNGM
RSHPML----QLLDTVARNQTTDHPMLVFFELIGNDVCNPHKG-YSHMTTVPEFRKNIMA
SLRRLDQ-ILPAGSHVVTVGLGDGLSLWDALHARIHPLG----------VTXKTVYDFLN
CLSISPCRGWMNSNRTIREYTQHRANQLSAVYPEIIKNXK----FRN-------------
-----------FDLAYYDF--PXKGILEIFKKQGGHL-WQLIEPIDGFHPNQIANALSAQ
WFWEQLAIDHPHF-----------------------------------------------
----------------LGDVNPNNAKIIQMFGDQGGY-------------------
>MayoBSH0
--------------------------------------------------------SLNG
GVPCVVCTMLAQMVRVKL-ESENSTVV--------------ETLQEICRVTPAP---VQP
VCRQFV--DKNGA------AIEKAFLDY------VSPDLICQSLGKCTNPGV----CQLF
PSVKPTK-DVPLSRNEL------------------------------DLSMFFGHPADAL
LNV----------AELSS-----KNIVN------WIVTRFGTDHLPLDDLDNDYFSPLW-
--EPLRGRSWRGRDCNDFDHLVYPGTKP--SNGDKEFDSNCNGIVGIDSTTKKSYEELYC
S----PFDQRGVAILGDSVGAHFAFPATWYFP------APGVYD---NSLY-VLANEVDF
PYASWITGYRNDTTGQ-------LDPYEGLIHPLSSVYMKLVERNRCNHRDFQNLAVNGA
DSGLSV----NNLHALGRHQDRDQPMLFFHALIGDDICD-HRS-VEGWTPVNKFYQSVMT
NLEYLNT-TLPAGSAVVFIGIIDGRVIWDTLHTKDYPWTGQQPGGKFLGTNYPDFWTFMN
CLDISPCWGWLNTNATIRGEATAHANQLNQVLRDIVSNTT----FSN-------------
-----------FKMTYYDF--PMEAMFSHWKTTTGRPVLELFEPFLGMHTTQGAVASLAE
VLWGKLEKDHPEF-----------------------------------------------
----------------LGAVNPNNDKIKQIFGDQGGY-------------------
>TricAmI7
L-----LLCFLAL-LCVVSAATTTPTPSLASILMKGM-----------FGVPIDAAGVGG
GVECVGCTIVIALLEQWS-DIHNKTVD--------------ESMETLCSYLPDD---FGA
YCKTLI--VEYGA------RVIEFLEDE------ASPDEVCHGIDLCSM-PQ----CSLF
PKPPRSA-ENEQXMIKKIATI---------------------RKASRNMQ---------S
K------------VKDNP-----IDWII------KYITQVINTHEPLVDLDGDHFSTLE-
---YLRGDNWRGKDCNDLDDTIYAGRKS--STHGTDTDHDCNGIYGTDES-GTPYEDLWC
K----DTPRYGVAILGDSAGAHFHVPPSYLTSSLI---NEDTYK---DILN-IAFSEFDW
PQMSAATGYEHT------------PWVGAPKGNVSSTYLKMLERNRCMFKDFQNIAVNGA
RVGAMA---DNIIHSFARNASFDYPVMLSYALIGNDVCNPHYG-LSHMTTPDEFYTSVVK
SLKILDDGVLPKGSHVSFMGLANGSVLFELLANKIHPLG-----SYRKDVTYSHYYDYFN
CLEISPCFGWMNSNATWRELTTQRAIELSAVYSKIMANNT----FKN-------------
-----------FDMTYFDN--PLQAIFAEYKEQGGDL-IDLIEPVDGFHPSQVANYLTAE
YQWKLAVQKYPYL-----------------------------------------------
----------------MNPINP----------------------------------
>Neopaest
-----------------------------------------------------------G
GTKCAACTVLARMIQLAVFKPDEQPEQVALETQRKRF---LDAITILCETVKDDE-EVQK
GCKLIL--HFLND-KERS-EASSPLPHF------GSPDQFCASLGICTGINE----CPLY
PG-SPSA-PPRDTPP---------------------------------------------
-------------SELTPFFFSFGDYIM---NLIHNISSAENAHTPVDDPDGDFFSHEY-
--RTLRGRSWRGRDCGGHNDQIYPGRVP--YDGDEYVDTNCNGIYGVDPDTNKTYEELWC
S-----QSQKGLMILGDSIGAHFALPTKWYF---I---EHGIYD---DFFW-TLANEVCW
PQMSTYTGFVDYDSSVTQGWGDCPDTWQNSTCDMRSIYLKMRERNLCMHRDFQNLAVSGA
DSSLAK----GNVHAISRNQTRDQPVLFFYALIGDDICD-HKS-ESGWTTPSEFRSNVLY
TLDFLNT-TLPPGSAVVLVGLVNGKVLWDVNHNREYPLG---------DITYADWFNWLN
CLEISYCYGWLNDDPSVRDAATQRADELNDVLIEIVENVR----YQN-------------
-----------FEMAYSPY--PFEAAASRWVKSGGAP-WELIEPFDGLHASQVANALIAD
EFFSKLQREHPEW-----------------------------------------------
----------------FGEENPFNEQIRQKFGDQGGY-------------------
>Paraatla
-----------------------------------------------------------G
GTKCAACTIVARMIVLAV-DPKSKSGGHTLE----------ETISNLCMTVDKRAPEARK
QCDLFL--KSPKQTKERMLKEFSILLEE------KSPDQICAGLGACTNITG----CPLY
PGKGPSP-SPKEMDQL--------------------------------------------
-------------SQGEIYMFNFATYFE---NLLHNISNDLNEHIPVDDPDHDYFSGEY-
--ETLRGRNWRGRDCEGQVDTIYPGRVP--HNSDTFYDSNCNGIYGVDPQTNTSYEDLYC
N-----IEQRGLMILGDSIGAHFAFPTSWYF---I---SKEAYR---DFFY-TLANEICW
PQMSTYTGFVSY-TGADKGWGDCPDLWQESPCSLDSVYLEMRSRNLCIHRDFQNLAVSGA
DSYLAV----GNVHAIARNQATDRPALFFYAMIGDDICD-HKS-ESGWTTPEAFRANVLE
TLDFLNT-TLPPNSAVPLIGLVDGRVLWEINFYREYPLG---------GITYADFWDYLN
CLEISYCYGWLNSDPAVRNAAFQRAEELNAQLMDIAANVT----YVN-------------
-----------FEMDYYPY--PLAEASAEWIAQGGEP-WELIEPFDGLHASQVTNALIAK
QFVRKLERDHPDW-----------------------------------------------
----------------LGKVNPNNDNIRQRFNDQGGY-------------------
>VexiDIVA
I-----------------------------------------------QQRLKAASKDNG
GVPCVVCTVLSQMFIVKL-ERENVTID--------------QALSSFCSYLPVP---LNK
YCTSYL--SKNGE------KIIDAFFNY------EAPDRICYALGACTNPQQ----CRLY
PSSLPIT-E--------------------------------------DFGSFF--LEDTF
PVD----------FENSI-----ENWLE------WIVKRFGDDHLPLDDIDNDYFSPAW-
--KTLRGRDWRGRDCNDLDHLVYPGTIP--SSGDRMFDSNCNGIYGINNVTGKPYEHELC
N-----VEQRGVGLIGDSVGAHFAFPCTFYFP------GPGVYD---HFLY-FAANEGDW
PFTSHITGFRNDTTGL-------LDPDRKHPLPLDSIYLRMLERNRCVYNDFQNLAVNGA
DSVLSV----HNLHALARNQKRDQPMLFFQMLIGDDICDSKDG---KWTPPDKYEQAMLQ
NLDYLDQ-HLPKGSFVVNVGIIDGSVIYDVLHNQSYPFSPEPLQSANNVASYKEWWEFMI
CTRTVVCYGWMTPNATVRREATQHAFMLNDILKNITHTRS----YNN-------------
-----------FDMAYYDF--PFVEMGIKIREQGLPF-TALFEPFLGLHTTQHAVSILAG
VLYNKIERDYGDKA----------------------------------------------
----------------FGPINPNNQKIVQLF-------------------------
>Endozona
--RAWLVLCCTLLSLIVVSALAAEKEHN--RVLSKIFSVENGLRKLLPVNQDLSVVGSGG
GTECIGCTLAVSVVEQLS-QIHNKSVD--------------KVLEEVCGWLPSP---MSE
TCIYFV--IEYGD------IVIRGLEAG------LRPDDVCHEIGVCTD-LT----CRLF
PKSKSQA-SEKLEKHWKRV-----------------------SQKIHKLS---------S
K------------AQLDP-----WKWLE------SLF-NSLIQHRPLYDVDGDKFSVWK-
---TLRGSYWRGKDCDDTASDIYPGRNT--TNYPASTDHNCNGIYGRDPQ-GRSYEDLFC
K----GTDQFGTIVIGDSAAAHFHIPVQYFDPRLM---TENTFN---HLLNPFIEDEFDW
PMKNWACGYLTS------------NFSGDIPGLTDSIYLRMRQRNLCNHRDYQTLAVNGA
RSGGVMG--GNITESIARLRKTDQPALVFYALIGNDVCSGHHT-FADMTTPEEFETNVLE
TLNYLDQGVLPPGSNVVFIGLANGSLLYQYLHNREYPLS--------PEVTYEDVYNYLN
CLHSSPCWVWMNSNQTVRDIGTERAANLSKVYDKIIKKYSG--VFKN-------------
-----------FNMTYLDF--PIAQVDKMWSAMGGKF-YQLIEPLDGFHPNQNFQALQAK
AIWEQLEATHPEM-----------------------------------------------
----------------LSRVNPNNIQIEKIFGDQGGY-------------------
>Cochminu
------------------------------------------------------------
------------------------------------------------------------
------------------------------------------------------------
------------------------------------------------------------
------------------------------------------------------------
------------------------------------------------------------
------------------------------------------------------------
------------------------------------------------------------
------------------------------------------------------------
-----------------------------------------------------QLYDFLN
CLYISPCYGWMNSNETIRAFTSERAANLSLVYPQIVNSTT----YAN-------------
-----------FDMAYIEF--PL-------------------------------------
------------------------------------------------------------
--------------------------------------------------------
>Ovaldese
------------------------------------------------------------
------------------------------------------------------------
------------------------------------------------------------
------------------------------------------------------------
------------------------------------------------------------
------------------------------------------------------------
------------------------------------------------------------
------------------------------------------------------------
------------------------------------------------------------
---------------------------HSVMHDRIHPIG-----ALHNNVDYEQFYDFLN
CLEISPCSGWMTNNATLRNLTTQRAFELNEAYSWVIGNFT----AKN-------------
-----------FDMTYFPA--PLVPVINAWVAQGGQP-WQLIEPVDGFHPTKF-------
------------------------------------------------------------
--------------------------------------------------------
>Vannrobu
-------------------------------------------------------ASANG
GEACAGCTLVIQLLLNLM-AIDEAAFD--------------HVLMSYCTTLPEP---YAA
PCIIFA--EQFGE------QLVEMVGEN------ASSDDMCRALGVCTS-TE----CNLM
PTRTGILPKSRRIEMPS-----------------------------HNER---------F
L------------EENNV-----WAWLQ------HAISQWTAVHDPAFDLDGDKFGXST-
--RTMRGYNWRGKDCDVFSDKVYPGRSD--SSFPDAIDQDCNGIYGRDHL-ARSYENMYC
S----GTERRGVISLGDSATAHFRIPPQYLTAADI---NATTYD---HMIY-WGLNEADW
PHRSWGTGHLND-------------TTGXCAGPLDSIYLNVYHRNRCNFRDYQNIGVNGA
RTSSMK--PPGIIESMARXPETDHKALVIFALVGNDVCSGHTD-FSXMTTPEDFQTNVLE
SLEYLNS-TLPAGSNVLMVGLAQGEVLWNAMYNRTHPIG----------CTYEALYDYLN
CLQISPCWGWMNSNATVRALTSLRARELSAVYXTIIANYS----FAN-------------
-----------FEMAYTPF--PLPEAIKIWTDMGGQV-YELIEPVDGFHPSQIANGLLGQ
IISDMLIKDLPDF-----------------------------------------------
----------------IGPVNPNNDLIQETFGDQGGY-------------------
>Vexibaci
------------------------------------------------------------
------------------------------------------------------------
------------------------------------------------------------
------------------------------------------------------------
------------------------------------------------------------
------------------------------------------------------------
------------------------------------------------------------
------------------------------------------------------------
------------------------------------------------------------
------------------------------------------------------------
---------------TIRDQASARARELNAVFKNITYTQT----YSN-------------
-----------FEMTYYDF--PIAKMFATLEAQGGTP-IDFFEPFLGLHPTQHAVAILGQ
ILYDEIDND---------------------------------------------------
--------------------------------------------------------
>Luaphula
------------------------------------------------------------
GIRCAACTTVVGLLEQVS-QVQNKTVE--------------QTMQEACTYLPEI---MLD
YCQFFV--QTYGP------DVVALLEEE------ETADVVCQQISMCTN-KV----CHLF
PVPNEKQ-EYKSQRVTDAAREL------RVLQVR-KALQA--KYPFQKHS---------K
S------------ERWDP-----WTWLV------QLIAQAINSHEPIFDIDGDRFSNME-
---VLRGSLWRGKDCDDGTSEIYPGRRK--STLPPQVDHNCNGIAGTDAS-GRSYEDLFC
A----NTPQFGTIVLGDSAGAHFHVPPDYLTAAKL---NQTTYS---SLIE-ILSMEFDW
PEMSSGTGFQAV------------NWTGAPEGIVRSGYLEMVSRNLCMHRDFQNICVNGA
RSGSMA---STIIKTMARNQTLDYPAIVTFALIGNDVCNGHAG-VEHMTTPQEFYTNVMS
SLTYLEA-NLPAGSHVILVGLVDGRVLYDSMATRIHPIG-----SWRKDVTYANFYDYLN
CLEISPCWGWMNSNATARNATTQRAFELNQVYKQIVANTT----FTK-------------
-----------FDMHYFDP--PLVGVLKQWEQQGGHA-WQLIEPVDGFHPNQIANYLFAN
YQNALYEKYYPFL-----------------------------------------------
----------------LPPINPNNANIQKMFGNQGGY-------------------
>Protarac
W--------------------------------------------MFNANPQDSRLTLQP
GIACTACTVVVGLLEQIS-QVQNETII--------------NVVQKACSYFPAV---MYD
YCQFFV--HTYGP------NIIVLLEEQ------STPDAACLAIDMCKN-KT----CHLF
PLASADK-RA-DMTPRNADRER------RLSEVR-KLL--------PKPK---------Y
D------------EKFDP-----WTWLV------QLISQAINSHEPIFDIDGDLFSNME-
---VLRGSLWRGKDCDDARGNVYPGRKQ--SSFPADVDHNCNGISGSDSM-GRSYEQLFC
S----DTPQYGVIVLGDSAGAHFHVPPDYFTAAKI---NENTFS---SLVD-ILTMEFDW
PEMSSGTGFQSM------------NWTGAPEGAVKSGYKASVERNLCMHRDYQNICVNGA
RSSSMA---SKIISTMARNQTLDFPAIVTFALIGNDVCNGHAG-TQSMTTPQEFYTNVMS
SLKYLDA-HLPPLSHVILMGLIDGRILYEAMATRIHPIG-----SWRQDVTYANFYDYLN
CLEISPCWGWMNSNATARNLTTQRAFELNQVYKQIIANTT----FRN-------------
-----------FDMHYFDP--PLTPVLKQWAQQGGHP-WQLIEPVDGFHPNQIANELFGA
YQTDLYEKYYPML-----------------------------------------------
----------------LPPVNPHNSDIQSVFGNQGGY-------------------
>PhysTSA
------------------------------------------------------------
------------------------------------------------------------
------------------------------------------------------------
------------------------------------------------------------
---------------------------------------MNKDHEPIVDMDHDNYSDVS-
---TMRGYSWKGRDCNDIDSSFHPGVIP---DAKTEIDLNCNGISGLDQSQNLPWQEELC
A----DSQPIGVAVVGDSFGAHFSIPPSYMNASEI---NATTYD---NLVE-CIENEFDW
PERSGFTGYANV-----------------TGVMIDSLYLRMRERNRCNHRDYQNVGVNGC
RSTTMQ---SGVIHSLVRNQTQDYPLLLIFELIGNDVCGAHPN-LSRMSTVQEFTTAIVE
TLEYLNT-TLPKGSHIVFLGLADGRTLWNSLHNRTHPLG----------VSYEDVYNFLN
CLEISPCWGWMNENETIRNLTSERAAELSAVYPQLIANYT----FAN-------------
-----------FDMAYYDF--PFDEINQEWIKMGGET-WQLIEPIDGFHPNQIAHALIAA
NLWDKIMTDHPTF-----------------------------------------------
----------------LGNVNPNNAMIQKIFGDQGGY-------------------
>Protpyro
------------------------------------------------------------
GSNCVGCTLIVAIIEQLG-EVRNQTVS--------------ETVEKLCQLLPAGI--LRA
TCDETI--LIYGP------TIVSLLEQS------YTADVVCLKIGLCSN-QT----CRLF
PEPKQER-TPPSPAEREEMLAFYRAT---------SLLSSRSSSSSSSAA------SDAL
EKR---IRSA--SKGETP-----WQWIY------DYIAAIVNSHGPWYDLDSDKFGALT-
--ETLRGTFWRGRDCNDMASDIYPGRNK--TNRSPDFDHNCNGIKGTDPQTGRSYEDLYC
S----GTKQYGLAVLGDSAAAHFHIPPEFVTASLM---QENTFD---NLLD-ILMDEFDW
PMLSSTTGYMNM------------TWPGTPQGPMASIYQYMRQRNLCMHRDFQNIGVNGA
RTGAMA---QKIMYTLGRNQDTDQPIIVNYALVGNDVCNGHTG-TGSMTTPAEFYANVVK
ALDHLDT-VLPYGSHVVFTGLVDGRVLYDALADRLHPLG-----LLHGDVTYAHYYDFMN
CLDTSPCWGWMNTNAQARNETTQRAQELNQVYSQIIANHT----YAH-------------
-----------FDMHYFEP--PLKGVIEQWHRAGGQT-WQLIEPV---------------
------------------------------------------------------------
--------------------------------------------------------
>PellCATA
---------------------------------------------------------STG
GFGCVGCVLVVNLVDNYA-LIHQKGVD--------------EALEELCKLLPGG---YQS
TCEDFI--IAFGG------TIVLLLSKQ------YTPDEVCQVITLCKD-PS----CVLF
KPSGQPV-PKLRFDDTAQDVLS-------------NIL----SMFDDHLT-----PGDAQ
NKMPR-------TTGSYP--------------------APPSDTVPALDNDGDRYSTVP-
---EFRGYSWRGKDCNDEDPTIHPGRRQP-TIFDSADDYNCNGISGRNPKTKKTYKSEFC
SEATAGSSPMGTVIIGASAQAHFAILPQWVVAKDV---NATTYN---NFPL-GVTNQLDW
PQQSWATGYEVN------------------KPHTNSVYYQMWKRNHCNFRDYQNLGVNGA
SSLKLQ----KDILALARNSTLDFPALVFYATIGDDVCSQHHD-LNHMTTPAEFKAAVLY
ALEFLES-SLPNGSHVAFLGLVDGRILWDALSDHIHPIS-----GIRK-VTYADMYTWLS
CLGVNPCWGWLNRNETLRNLTSKRAAELSAVYPQIISEYSS--KFKN-------------
-----------FDMAYAPF--PLQAIIDDWVKNGGKE-DELIEPIDGFHPSQIGNWVIAS
WMWDWLKREHPSF-----------------------------------------------
----------------IPPVNPNNDAITAMFGNQGGY------------------T
>ClydYONA
-----------------------------------------------------------G
GSTCAACTLVFQLSFNLA-EVHDESVD--------------SVLENWCTILPTK---LAD
ECIEFI--AKYGE------KIAHVVANG------GVADDICHALGVCTD-AT----CRLF
PKKNAAA-GP-----------------------------------FKRIE---------A
T------------IKSSP-----WDWLKQL--LEQLINTWTDKHEPVKDLDGDFFSTMK-
---TLRGSDWRGKDCNDLSDKVYPGRLN--TSLPALYDHNCNGISGSNGK-FQSYEKLYC
E----GTQQRGIAILGDSATAHFRLPPNWFNASAI---TKSTYN---DILF-VLENEADW
PHRSWGTGHLND-------------TTGDCEGPLQSIYLQMLERNRCMFRDYQNIGVNGA
RTSSMK--PPGIINSLARDPTHDNPLLVIYALIGNDVCHPAHS-LDAMTTPEEFEQNVIA
ATDYLDT-VLPSGSHLVFAGLVDGRVLWDVMNDRTHPIG----------CTYADLYDYLN
CLEVSPCWGWMNSNATVRNATSARAAELNKVYTKVIQEKQ----YKN-------------
-----------FDMAYHNT--PLYGAIAAWEEMGGQA-YELIEPVDGFHPSQIANALFAE
ILFKEILQDQPDF-----------------------------------------------
----------------IGPVNPNNANI-----------------------------
>Undascha
----------------------------------------------------------NG
GTNCAACTLVLQLLFNLM-AIDEAAFD--------------HVLLSYCTTLPPP---YAS
PCILFA--NEVGE------DLISYVGEN------ASSDDICRALGVCTN-TT----CNLM
PSRTGGI-KPRRFAIAD-----------------------------KNPE---------F
L------------EENNV-----WQWLA------DAIYRWTSEHDPAFDFDSDKFSSIT-
--RAMRGKDWRGKDCDSLSDKVYPGRAE--SSFPDAIDSDCNGIYGRDNL-GRSYEKQFC
D----GTDRRGVISLGDSATAHFRIPQQYLTAADI---NKTTYD---HMLY-WGLNEADW
PHRSWGTGHLND-------------TTGDCAGPLDSIYLNVLERNRCNFRDYQNIGVNGA
RTSSMK--PPGIITSMARTVE-DHKALVIFALIGNDVCSGHPN-FSHMTTPEEFEENVLE
SLEYLNS-TLPSGSFVFMIGLAQGEVLWNTMYNRTHPIG----------CTYEELYDYLN
CLQISPCWGWMNSNATVRALTSARARQLSAVYNKIIENYS----FAN-------------
-----------FEMGYSDF--PLPQAIKFWTEQGGQV-YELIEPVDGFHPSQIANSLLGQ
IVSDTLIKDYPEF-----------------------------------------------
----------------IGAVNPNNDMIKETFGDQGGY-------------------
>Thecquad
-----------------------------------------------------------G
GIMCVACTVIVGLVEQFA-QIHDKPVV--------------NVLDELCSFLPLK---FRV
PCDAAV--KIYAP------HIILGLENH------DTADVICLDLGVCTN-AT----CHLF
PPPTKDV-QVRNYASEDVR-----------------------------------------
-----------------------EAYVKFP--ELEVVGGGVGNHLPELDLDGDGFSTSE-
---TLRGGSWRGKDCDDTNGHIYPGRKT--DNFPAYIDHDCNGIYGVDPLTGENFEELLC
G----NISHYGIAILGDSAAAHFHVPPTYMTASEI---SNTTYM---ALVD-ILENEMDW
PQMSTTTGHTIT------------NWMGTPANPVSSMYLYGRKQNQCTHRDFQNVGVNGA
RSSSMA---NGIVQTLSRNQNHDHPLIVSFALIGNDVCNGHYG-TQDMTTPQEFYKNVME
SLNYLET-KLPQGSYVVFFGLVDGRILWDSMHDRIHPIG-----TTNNNVDYAAVYEYLA
CLEISPCWGWLNPDAYWRNATSQRAAELNQVYQDIVANTT----FQN-------------
-----------FEMLYFPT--PLPDIIGVWGALGGDV-WQLIEPIDGFHPDQRANALLAE
YQWGLYLTNYTFL-----------------------------------------------
----------------VPPKNPNNDDISDLFLDQGGY-------------------
>Vermanta
-------LVFLLLSLLFVGACHAFP------IQTNGASLRN---DLHVLSSSLPQASEGG
GIKCAACTIVLSIVETYS-VAQNKSID--------------RVFDDLCGYLPES---MTP
TCIDLV--NTYGA------TIIHLIEEE-----GLGPDAVCSKVNVCTN-ST----CILF
DNTTEPF-AASASSSSSSASCE-GAMRVRSHFVR-KVLARLDTIPKSRTTPSPS-AASAF
SARTFLT-SL--FGDIDP-----WQWIK------DEVNKLANQHEPIDDVDGDFFSDME-
---TLRGSSWRGKDCDDMNAAVHPGALSPMSSSNDTVDYDCNGISGTNDTTQKGYESELC
DSVLETSPRLGTIILGDSAAAHFHIPPAWMEGAAI---DSETYT---DLLF-AVANEIDW
PQFSWATGHFNT------------TW--DIPGPMSSIYDYLYQYNRCNHRDFQNIGVNGA
RVGQMY---ESIINSTARLEGRDHPALVFFALIGNDVCNGHHT-YSTMTTPAEFRADVLE
SMVHLNN-TLPWGSHVVFVGLPDGTVLYDTMHNRTHPLG----------CTYRDVYDYLN
CLGISPCWGYMNSNEAVRNFTGNRAAELNLEYQYIIGNST----FLNETTTSSSPSTTPS
SSSSGSEYAWRFDMDYYEA--PFAAAMKIWESNGGDP-AVLIEPVDGFHPAQTANAMMAQ
ILWKDLQADHPSW-----------------------------------------------
----------------LGAPNPNNDLIKEMFGDQGGY-------------------
>ParvMONO
-----------------------------------------------------------G
GSKCAGCVIFSGLVEQLA-VVHETSIG--------------AQMERFCKILPKP---LDA
WCEDLV--DDYGA------VLLEMLEKK------ETPDAACRAAKVCTL-ET----CRLF
PPPSDLA-RERVHVESAML-----------------------RFEAGRLA-----RKQKR
EA-----------RLEAP-----WTWLL------HKLEQTFNNHVPIVDFDNDTFSTVR-
---EFRGYSWRGRDCDDFNSEVRPGRRV--RDSDAQRDHNCNGIHGVDPATNKPWEEILC
D----GTPQYGTAVFGDSAAAHFHIPPDYLNTTAI---GDETYR---DLLK-ILSNEFDW
PMMSAYTGHETP------------GWHGQPEGPVYSIYSAYRERNLCMHRDYQSIAVNGA
RVHSMVG-PNGILRSFRRDPVKDYPMIVEYALIGNDVCDHQHT-VSHETTVRDFRAAVIQ
SMDELQL-VLPKGSHVNLYGLANGEPLYAAMHARIHPLG-----ALRQDVTYRNVYDFLN
CLDINPCWGWLNSNATVRSETTAHAALLSGVYQEIVANKTATSRWPS-------------
-----------FEVHYYAL--DFQRVIDVWGAQGGQT-WELIEPVDGFHNAQPSEGILAR
V-----HLNETNF-----------------------------------------------
----------------LPPINPKNDQIRQLFKDQGGY-------------------
