# Supplementary material for: Expansion of the molecular and morphological diversity of Acanthamoebidae (Centramoebida, Amoebozoa) and identification of a novel life cycle type within the group
Source: Biol Direct. 2016 Dec 28;11:69. doi: 10.1186/s13062-016-0171-0 (PMC5192571; doi:10.1186/s13062-016-0171-0)
Supplement: Additional file 3: — Bordor.325.Cent40.tgz. Phylogenomic alignment files and single gene trees for each gene included in the phylogeomic supermatrix. (TGZ 8396 kb) [file 13062_2016_171_MOESM3_ESM.tgz › Bordor.325.Cent40/unmasked-alignments/ran.faa]

>AcanGEN
--------------------VP--TFKLILVGDGGVGKTTFVKRHLTGEFEKKYVATLGV
EVHPLSFHTNFGPICFNVWDTAGQEKFGGLRDGYYIQGQCAIIMFDVTSRITYKNVPNWH
RDLVRVCEN-IPIVLVGNKVDVKDRKVKAKAITFHRKKNLQYYDISAKSNYNFEKPFLFL
ARKLT-NK-ADLALVESPALAPPE--VALDMNQIKQYEQELSLAAQTPLPDEDEDL----
--
>Coprcine
---------------MAEQTIP--TFKLVLVGDGGTGKTTFVKRHLTGEFEKKYIATLGV
EVHPLQFSTNFGTICFNVWDTAGQEKFGGLRDGYYIQGQCGIIMFDVTSRITYKNVPNWH
RDLERVCEN-IPIVLCGNKVDVKDRKVKTGNVTFHRKKNLQYFEISAKSNYNFEKPFLWL
ARKLV-GN-PSLEFVAAPALAPAE--VQVDPKLMAQYEAELKQAEAVPLPEEDDDL----
--
>Coprprot
----------------MEQQVP--TWKLLLVGDGGTGKTTFVKRHRTGEFEKKYIATMGV
EVHPLAFTTNYGKIIFKVWDTAGQEKFGGLRDGYYIQGQCAVIMFDVTSRLTYKNVPNWH
RDVVRVCEN-IPIVICGNKVDIKDRKVKAKNITFHRKKNLQYYDISARSNYNFEKPFLYL
ARKLV-GD-QNLTFAEAVALAPPE--IAVDHNLMAQWNDEMTKAAGTALSDDDD------
--
>DictDisc
-----------------MAEKE--QIKLVLVGDGGVGKTTFVQRHLTGEFEPRYIPTLGV
SVHPLIFYTNFGKIHFNVWDTAGQEKFGGLRDGYYIQGNCAIIMFDVTSRISYKNVPNWH
SDLTRVCEN-IPIVLCGNKVDVKDRKVKPSQIVFHRRYNLSYYDVSAKSNYNFEKPFVWL
TSKLL-GN-KAVTLVQQPTLKLPE--TVLDSNLMSLYEKEVADAAALPLPEDNDDL----
--
>Entahist
--------------MQQPDGIP--TFKLVIVGDGGTGKTTFVKRHLSGEFEKKYIPTIGV
DVHPMLFNTNCGPIRFEVWDTAGQEKFGGLKDGYYVQAHCAIIMFDVTSRDTYKNVATWY
KDLVRVCEN-IPIVLVGNKCDVKDRKVKQRQITFHRKKNLQYYDVSAKSNYNFERPFLWI
ARKLT-GN-PNLVFVADPRMLKP---AEIDPRTIQQESIDINDP-SIPMNSFNDDVFGNG
PI
>Filanola
--------------TQPAQEMP--TFKLILVGDGGTGKTTFVKRHLTGEFEKKYVATLGV
EVHPLTFHTNRGPIRFNVWDTAGQEKFGGLRDGYYIQGQAAIIMFDVTSRMTYKNVPNWH
RDLVRVCEG-IPIVLCGNKVDVKDRKVKPKQITFHRKKNLQYYDISAKSNYNFEKPFLWL
ARKLV-GD-PNLVFVEAPALKPPE--VPIDENQMREYEQALALAQETPLPDEDEDL----
--
>FontBI
--------------------VP--TFKLVLLGDGGTGKTTFVKRHLTGEFEKKYIATLGV
EVHPLGFHTNRGPICFNTWDTAGQEKFGGLRDGYYINGQCAILMFDVTSRITYKNVPNWH
KDLSRVCEN-IPIVLCGNKVDIKDRKVKAKNITFHRKKNLQYYDISAKSNYNFEKPFLWL
ARKLV-GD-PQLEFVAAPALPPPE--VTIDPELIRQYENEIMIAASQPLPDEDDNDF---
--
>HomoSapi
---------------MAAQGEPQVQFKLVLVGDGGTGKTTFVKRHLTGEFEKKYVATLGV
EVHPLVFHTNRGPIKFNVWDTAGQEKFGGLRDGYYIQAQCAIIMFDVTSRVTYKNVPNWH
RDLVRVCEN-IPIVLCGNKVDIKDRKVKAKSIVFHRKKNLQYYDISAKSNYNFEKPFLWL
ARKLI-GD-PNLEFVAMPALAPPE--VVMDPALAAQYEHDLEVAQTTALPDEDDDL----
--
>Monobrev
------------------MEAP--RFKLVLVGDGGTGKTTFVKRHLTGEFEKKYVATLGA
DVHPLSFQTNCGPIIFDVWDTAGQEKFGGLRDGYYIHGKCAIIMFDVTARVTYKNVPNWH
RDLVRVCEN-IPMVLCGNKVDMKDRKVKAKQITFHRKKMLQYYDISAKSNFNFEKPFLWL
ARRLS-GQ-PNLEFVAAPALRPAE--VEIDHAAMQRAEEEMRMAQQAELP----------
--
>PCBtrin
------------------------------------------------------------
---------------------AGQEKFGGLRDGYYIQGQCAIIMFDVTSKVTYKNVPNWH
RDLVRVCDN-IPIVLCGNKIDVKDRKVKPKMITFHRRKNLQYYDISAKSNYNFEKPFLWI
ARKLV-DN-AQLTFVESPALAPPE--VQIDLAAAQSYEAEIEAAKNLPLPEDDD------
--
>Polypall
-------------------------IKLVLVGDGGVGKTTFVKRHLTGEFETRYIPTLGV
NVVTLPFFTNYGKIVYNIWDTAGQEKFGGLRDGYYIQGQCAIIMFDVTSRVSYKNVPNWH
GDLVRVCEG-IPIALCGNKVDVKDRKVKPGQITFHRKHNLSYYDVSAKSNYNFEKPFVWL
ISKLLGGG-KTVTLVEPPNLAPAE--VPLDKELMESYERETAIAVNLPIPENDEDL----
--
>Sexangul
-------------------DVP--AFKLVLVGDGGTGKTTFVKRHVTGEFEKKYVATLGV
EVHPLNFVTNRGQIIFHVWDTAGQEKFGGLRDGYYIQGQCAIIMFDVTSRLTYKSVPNWH
RDLVRVCEN-IPIVLVGNKVDVKDRKVKAKAITFHRKKNLQYYDVSAKSNYNFEKPFLWL
ARKLV-GD-PQLAFVEAPALAPPE--VHLDVDQIRQYEQELEMAKAVPLPDEDGDL----
--
>Sterramo
--------------MQQQQQVP--TFKLILVGDGGVGKTTFVKRHLTGEFEKKYVATLGV
EVHPLSFHTNYGQICFNCWDTAGQEKFGGLRDGYYIQGQAAIVMFDVTSRMTYKSVPGWH
RDLVRVCEN-IPIVLVGNKVDVKDRKVKAKSITFHRKKNLQYYDISAKSNYNFEKPFLWL
ARKLT-SQ-PNLVFVESPALAPPE--VQLDPSRMAQYEAELQAAAARPLPGEDD------
--
>Thectrah
----------------HDTTLP--PHPLTPSLSSHTAQTTFVKRHITGEFEKTYVATLGV
EVNRLVFHTNRGPLRFNVWDTAGQEKFGGLRDGYYIQGEAAIIMFDVTSRPTYNNVANWY
RDLTRVCTDAIPIVLVGNKVDSSARQVKARHIIFHRKRNLQYYDISAKNNYNYEKPFLYL
ARKLV-DD-PNLEIVKSPALAPPT--VEISDEAKAAMEAELAKLQDIAVPDDGDD-----
--
>VannDIVA
---------------------P--TFKLILVGDGGVGKTTFVKRHLTGEFEKKYLATIGV
EVHPLRFHTNFGSICFNCWDTAGQEKFGGLRDGYYIQGQCAIVMFDVTSRTSYKNVPNWH
RDLVRVCDA-IPIVLCGNKVDEKDRKVMPKQITFHRKKNLQYYDISAKTNYNFEKPFIYL
GKKVL-GQ-PGLTFVDQPALQPPEPNVSIDMAKQREYEQMMIQATAMPLPEEDDDI----
--
>Pessonel
---------------------P--QFKLVLVGDGGTGKTTFVKRHITGEFEKRYVATLGV
EVHPLKFQTSRGPIVFNVWDTAGQEKFGGLRDGYYIQGECAIIMFDVTARLTYKSVPNWH
RDLVRVCEN-IPIVLVGNKIDVKERKVNARMITFHRKKNLQYYEVSAKSNYNFEKPFLWL
ARKLV-GD-PGLSLVEELALAPPE--VEIDVNRVQQFEREMEEAKAVPLPDEGEDL----
--
>MayoBSH0
-------------------DGP--KFKLILVGDGGVGKTTFVKRHLTGEFEKKYIATLGV
EVHPLSFHTNWGQITFNCWDTAGQEKLGGLRDGYYIEGQCAIIMFDVTSRPSYKSVPNWH
RDLVRICDN-IPIVLCGNKVDIKARKVKAKQITFHRKKNLPYYDISAKSNYNFERPFLWL
ARKLT-GK-IDLQLVAPPALAPAE--VTIDPAMIAQYNAELEASKALPIPEDDE------
--
>TricAmI7
TTPYLYQMANAGNFSTVPQNIP--QFKVILCGDGGTGKTTFVKRHLSGEFERRYYPTVGA
EVHPLPWYTTRGKVVLNVWDTAGQEKFSTLRDAYYIEGRAAIIMFDVTSRMTYKHVPNWH
KDIHRVCDK-IPVCIVGNKVDVKDRKVKARQIIYHRKKGLQYYPMSVKANYNFEKPFLHL
LRKLA-GD-DALALVKEPALQPAE--VQLSQADIQQIQQTAQNAANVAIDDDDD------
--
>Neopaest
------------------------AFKLILVGDGGVGKTCFVKRHKTGEFEKKYVATLGV
EVHPLDFRTNCGVIRFNCWDTAGQERFGGLRDGYYILGEAGIIMFDVTNRQSYKNVPTWH
KDLTRVCNN-IPVVLCGNKVDVRDRQVKPKQITFHRKKNLQYYDISAKSNYNFEKPYLWL
ARKLC-NE-PNLQFVEEVALQPPE--VRLDVDQIRQYEMELAQAQAVPLPEGDD------
--
>Paraatla
--------------MANQPIAK--EFKLILVGDGGVGKTCFVKRHLTGEFEKKYVATLGV
EVHPLDFRTNCGTIRFNCWDTAGQEKFGGLRDGYYILGNAGIIMFDVTNRQSYKHVPNWH
KDLVRVCEN-IPVVLVGNKVDVRDREVKPKQVTFHRKKNLQYYDLSAKSNYNFEKPFLWL
ARKLC-NE-PNLQFVEEVALAPPE--VQLDPNQMRQYEMELAQAQAVPLPDDGDSD----
--
>VexiDIVA
-------------------------FKLILVGDGGVGKTTFVKRHRTGEFEKKYVATLGV
EVHPLNFHTSKGNIIFNCWDTAGQEKFGGLRDGYYIQGQAAIIMFDVTSRVTYRNVATWH
RDLVRVCEN-IPIVLVGNKVDVKDRQVKAKQITFHRKKNLQYYDVSAKSNYNFEKPFLFL
ARKLL-NA-PQLTFVEAPALAPPE--VKIDSNQMQQYEKELFDAASIALPDD--------
--
>Endozona
----------------GQQQVP--TFKLVLVGDGGVGKTTFVARHLTGEFRKKYIATLGV
EVHPLEFTTNYGPIVFNCWDTAGQERFGGLRDGYYIQGQCAIIMFDLTARLTYRNVPEWH
RDLVRVCDN-IPIVLVGNKVDVKDRKVKAKMINFHRKKNLQYYDLSAKSNYNFEKPFLWL
ARRLS-GK-TNLEFIGQTALAPAE--ATVDANLMQEYDREFDLAKDQPLPPDDD------
--
>StygNOMA
-------------------DIP--TFKLILVGDGAVGKTTFVKRHCTGEFEKKYVATLGV
EVHPLRFHTSKGMICFNVWDTAGQEKFGGLRDGYYIQGQCAIIMFDVTSRMTYKNVQNWH
RDLVRVCEG-IPIVLVGNKVDVKDRKVKPKLITFHRKKNLQYYDVSAKSNYNFEKPFLFL
ARKMF-ND-QNLTFVEAPALAPPE--VQIDPXVQKQYESELEQAKTLPLPPDEGD-----
--
>Ovaldese
------------------------------------------------------------
--------------------------------------------------LSYKNVPNWH
RDLVRVCEN-IPIVLVGNKVDVKDRKVKAKQITFHRKKNLQYYDISAKSNYNFEKPFLWL
SRKLT-G-----------------------------------------------------
--
>Vannrobu
------------------MANPDLTFKLVLVGDGGVGKTTFVKRHRTGEFERKYLATIGV
EVHPLKFTTNFGDITFSCWDTAGQEKFGGLRDGYYIQGKCAIIMFDVTSRQSYKNVPNWY
RDLIRVCEG-IPVVLCGNKVDEKDRKVKPKQITFHRKKNLQYYDISAKTNYNYDKPFLYL
ARKVT-AQ-PNLTFVEAPALFPAE--GAIDMAKQQQYDQELQQAAAMPLPEDDDGD----
--
>Luaphula
-----------------QQQLP--TFKLILVGDGGVGKTTFVKRHLTGEFEKKYVATLGV
EVHPLPFTTNFGQIVFNCWDTAGQEKFGGLRDGYYIQGQAAIIMFDVTARLTYKNVPNWH
RDLVRVCEN-IPIVLVGNKVDVKERKVKAKAITFHRKKNLQYYDVSAKSNYNFEKPYLYL
ARKLL-NQGNNLTFVEAVALRPPE--VQLDTAQMQRYESELAVAAATPLPDEDE------
--
>Protarac
-----------------QQQAP--TFKLILVGDGGVGKTTFVKRHLTGEFEKKYVATLGV
EVHPLPFTTNFGVIVFNCWDTAGQEKFGGLRDGYYIQGQAAIIMFDVTSRITYKNVPNWH
RDLVRVCEN-IPIVLVGNKVDVKERKVKAKTITFHRKKNLQYYDVSAKSNYNFEKPYLFL
ARKLL-QQGNNLTFVEAIALKPPE--VVLDAQQMQRYEHDLAAAAATPLPDEDE------
--
>Protbohe
------------------------------------------------------------
---------------------------------------------DVTSRMTYKNVPNWH
RDLVRVCEN-IPIVLVGNKVDVKDRKVKAKAITFHRKKNLQYYDISAKSNYNFEKPFLWL
ARKLV-NQ-PNLTFVESPALKPPE--VALDMEQIKRYEQELQTALTTPLPEEDEDI----
--
>PhysTSA
---------------AGAPTMP--TFKLVLIGDGSTGKTTFVKRHLTGEFERKYVPTIGA
EVHPLTFHTNMGQLCFNVWDTAGQEKFGGLRDVYYIQGQCAIILFDVTSRMTYKNVPNWH
RDVLRVCPN-IPIVLCGNKVDIKDRKVKAKQITFHRKKNLQYYDISAKSNYNFEKPFLWL
AKKLA-G--PNLEFVESPALAPAE--VVLDPAQMQQYEQELREAAATALPDEDEEL----
--
>Protpyro
--------------------VG--AYKLILVGDGGVGKTTFVKRHLTGEFEKKYVATLGV
EVHPLSFHTNFGQICFNVWDTAGQEKFGGLRDGYYIQGQCAIIMFDVTSRITYKNVPNWH
RDLVRVCEN-IPIVLVGNKVDVKDRKVKAKAITFHRKKNLQYYDISAKSNYNFEKPFLFL
ARKLT-NK-GDLALVESPALAPPE--VALDMNQIKQYEQELSLAAQTPLPDEDEDL----
--
>PellCATA
----------------MAASIP--TFKLVLVGDGGVGKTTFVQRHITGEFEKKYIPTLGV
EVRPLKFHTNFGPVLFNVWDTAGQEKFGGLRDGYYIQGQCAIIMFDVTSRMTYKNVPNWH
RDLVRVCEN-VPIVLVGNKIDLKDRKVKAKAITFHRKKNLQYYDISAKSNYNFEKPFLWL
SRKLS-RQ-PKLQFVESPALKPPE--VQLNQAQIQQYEQELAIAAATPLPDEDEA-----
--
>ClydYONA
-------------------GEPDHVFKLVLVGDGGVGKTTFVKRHLTGEFEKKYIATIGV
EVHPLAFHTNAGQVVFNVWDTAGQEKFGGLRDGYYIRGECAIIMFDVTSRITYKNVASWH
KDLVRVCNR-IPIVLCGNKVDVKDRKVRPKQIVFHRKKNLQYYEISAKSNYHFEKPFLYL
ARRLL-GS--NLAFREAPALQPPE--AQIDEAVQAEMERELDQAKYADLPDDDGD-----
--
>GoceYONA
-------------------QVP--TFKLILVGDGGVGKTTFVKRHLTGEFEKKYVATLGV
EVHPLKFHTNYGPICFNVWDTAGQEKFGGLRDGYYIQGNCAIIMFDVTCRLTYKNVPNWH
RDLVRVCEN-IPIVLVGNKVDVKDRKVKAKSITFHRKKNLQYYDISAKSNYNFEKPFLWL
ARKLS-GK-TNLDFVEAIALAPPE--VQVDLALMKQYDQELAMARDCPLPEEDE------
--
>Undascha
-------------------------------------------RHRTGEFERKYLATIGV
EVHPLKFSTNYGEITFSCWDTAGQEKFGGLRDGYYIQGKCAIIMFDVTSRQSYKNVPNWY
RDLIRVCEG-IPVVLCGNKVDEKDRKVKPKQITFHRKKNLQYYDISAKTNYNYDKPFLYL
ARKVT-NQ-PALAFVEQVALFPPE--GAIDMAKQQQYDKEIEEAAKMPLPEDED------
--
>Thecquad
---------------MAAQNSP--QFKLVLVGDGSTGKTTFVKRHLNGEFEKKYVPTLGV
EVHPLSFQTNLGKIIFNVWDTAGQEKFGGLRDGYYIQGQCAIIMFDVTSRATYKNVPNWH
RDLARICEN-IPIVLVGNKVDVKDRKVKVKDITFHRKKNLQYFDVSAKSNYNFEKPFLWL
AKKLL-NH-TELVFVEAPALMPSE--VQLDEGALKQYEQELEMAKSVPLPDESD------
--
>Vermanta
-------------------------FKLVLVGDGGTGKTTFVKRHVTGEFEKKYIATRGV
EVYPMPFFTTHGKVIFNVWDTAGQEKLGGLRDAYYIQSNCAIIMFDVTHRVSYRNVATWH
KDLIRVCHNSIPIVLCGNKVDVKDRKVKAKQITFHRKKNLQYYEISAKSNYNFEKPFVYL
AKKLL-NA-ADLQLTAAPAIKPAE--VSIDLETQARFEQELAMAAANPIPDEDEPL----
--
>ParvMONO
---------------------P--TFKLILVGEGGVGKTTFVKRHLTGEFEKKYVATLGV
EVHPLRFHTNFGPICFNVWDTAGQEKFGGLRDGYYIQGQCAILMFDVTSRATYKKVPVWH
RDLVRVCEN-IPIVLVGNKIDVKDRRVKAKQITFHRKKNLQYYDISAKSNYNFEKPFLWL
ARKLT-AK-PNLTFVEAPALRPPE--ATVDPNVIAQYEAELAQAQAQALPFEEDDL----
--
