# Supplementary material for: Expansion of the molecular and morphological diversity of Acanthamoebidae (Centramoebida, Amoebozoa) and identification of a novel life cycle type within the group
Source: Biol Direct. 2016 Dec 28;11:69. doi: 10.1186/s13062-016-0171-0 (PMC5192571; doi:10.1186/s13062-016-0171-0)
Supplement: Additional file 3: — Bordor.325.Cent40.tgz. Phylogenomic alignment files and single gene trees for each gene included in the phylogeomic supermatrix. (TGZ 8396 kb) [file 13062_2016_171_MOESM3_ESM.tgz › Bordor.325.Cent40/unmasked-alignments/if6.faa]

>AcanGEN
-MAVRSQFENSSEVGVFARLTNTYCLVAYGG----SDNF-RVFEAELQD---HIPVVRAS
IAGCRIVGRLTVGNKNGLLLPNTTTDQELMHIKNSLPDEVVVQRVEERLSALGNVIACND
YVALVHPDLDRETEEIVADVLGVEVFRQTIASNVLVGTYSVITNQGALVHPKTSVEDQDE
LSSLLQVPLVAGTVNRGSDVIGAGLLANDWTAFCGFDTTATEISVIEKIFKL-QDNAP--
-QAT--------MAD---MRTQLIEEMS
>Coprcine
-MATRLQFENSSDIGVFSKLTNSYCLVAING----STNFYSAFESELGD---VVPIVHTS
IGGTRIVGRLTAGNRHGLLVPSTTTDQELQHLRNALPDSVSIQRVEERLSALGNVIACND
YVALVHPDIDRETEEIIADVLKVEVFRQTIADNVLVGSYCAITNQGGLVHPKTSIQDQDE
LSSLLQVPLVAGTVNRGSDVIGAGLVVNDWCAFTGLETTATEISVIEAAFKL-QGQES--
-TAV--------IGE---MRDSLIDNWA
>Coprprot
-MAVRAQFENSSEIGVFSKLTNSYCILALGG----SEHY-KVFENELAD---HIPVIYTS
LASTRIVGRMCSGNKNGLLLPNTTTDQEMMHLRNSLPDEVVVQRVEERLSALGNVIACND
YVALIHPDLDRETEEIIADTLGVEVFRQTVAGNVLVGSYCVLSNQGGMVHPATSVEDLNE
LSSLLQIPLVAGTVNRGSEVLGAGCVVNDWSCFCGIDTTATEIAVAESIFRL-QDKQA--
-QNI--------VGE---IRTSLIDEL-
>DictDisc
-----LQYENSCDVGVFLKLTNKYCLVGQCG----SKQFLHTVENRLAD---HIPVVETS
IAGTRIVGRLSAGNKNGLLLPNTCTDQELQQIRNSLPDDVVVQRIEEKFSALGNCIATND
YVALVHPDIDRETEEIIADVLGVEVFRQTVSGNVLVGTYCALTNQGALVHPMTSIADQDE
LSSLLQVPLVAGTVNRGNECVAAGCVVNDWTAIVGADTTATEISVIESIFAL-QGSKP--
-SNI--------INN---IRNSIVD---
>Entahist
-MALRAEYENSTDIGVFTKLTNKYCITAPGG----SSSY-KIIEQEVSP---KIPCVEAT
IGGLRIIGRLAVGNRKGLLLPNTCNDQELLHLRNSLPDDVVVQRVEERMSALGNCIACND
YVALVHPEIDRETEEIIADVLGVEVFRHTVGGNPLVGTYSVITNKGAMLAPNTTQQEQEE
IGTILQVPLVAGTVNRGSDLLGSGMIVNDWCGFVGMDTTATELSIVEGIYKL-RNETD--
-VQF--------ASVMELMK--------
>Filanola
--------EQGSEIGVFAKLTNAYCLAAISS----QNTFAKVLESELQE---HIPXIQCS
IAGTRPVGRLVVGNTKGLLLPNTTTDQELLHIRNSLPDKIVVKRVEEKLSALGNVIVTND
YVALAHPDLDRETEEVVADTLGVEVFKQTISGQALVGSYCALSNQGCLVHPTSSVEDQTX
LASLLQVPVMAGTINRGSAVIGGGLIVNDWAAFCGMSTTATEL-----------------
----------------------------
>FontBI
-MPVRAQFENSNDIGVFARLTNAYCLVGIGA----SENFYSVFQAELGN---SIPLVRTT
IADTRIVGRMTVGNRHGLLLPNSTTDQEMQHIRNSLPDSVQITRLEERLSALGNVIACND
YVALVHPDIDRETEEIIIDTLKVEVFRQTVAGEVLVGAYCVLNNNGGLVHPNTSIEDQDE
LASLLQVPLLAGTVNRGSAVLGGGLIVNDWASFAGAITTPSESAVIDSVFQF-QDSGH--
-TSA--------VNDA-WVRDSLIDSM-
>HomoSapi
-MAVRASFENNCEIGCFAKLTNTYCLVAIGG----SENFYSVFEGELSD---TIPVVHAS
IAGCRIIGRMCVGNRHGLLVPNNTTDQELQHIRNSLPDTVQIRRVEERLSALGNVTTCND
YVALVHPDLDRETEEILADVLKVEVFRQTVADQVLVGSYCVFSNQGGLVHPKTSIEDQDE
LSSLLQVPLVAGTVNRGSEVIAAGMVVNDWCAFCGLDTTSTELSVVESVFKL-NEAQP--
-STI--------ATS---MRDSLIDSLT
>Monobrev
-MAVRAQFEGSNEIGVFAKLTNSYCLTALGG----SENFYSIFESEVGE---VVPVIHCT
VAGTRVIGRLTAGNRHGLLLPNTTTDQEMQHIRNALPDAVKVQRVEERLSALGNVIACND
HVALVHPDLDRETEEIIMDTLNVEVFRQTVANHVLVGSYCALSNNGGLVHPHTSIQDQDE
LSSLLQIPLVAGTVNYGSDVVGGGMVVNDWAAFCGLDTTSTEISVIESIFKL-QDRKP--
-MSI--------MEE---MRDPLLDYMA
>PCBtrin
-MAVRAQFENSSEIGVFSVLTNAYCLVAQGG----SVNFYSVFEGELGD---HIPVVHST
IAGTRITGRLCVGNKNGLLVPNTATDQELQHLRNSLPDSVVVQRVEERLSALGNTIACND
YCALVHPDLDRETEEIIADVLNVEVFRSTIGGNGLVGSYCRFTNQGGLVHPATSVEDQDE
LSSLLQIPLVCGTVNRGSDVIGAGLVANDWSAFCGLDTTSTELSVIESIFKL-DGNVH--
-GN---------IDT---MQPSLIDHM-
>Polypall
-MATRTQYENSCDIGVFSKLTNAYCLVGQCG----SKQFFRTFEKQLAD---HIPVFEAS
IAGTRIIGRLSVGNSKGLLLPNTATDQELMHIRNSLPDSVTVQRVEERFSALGNCIAAND
HVAVIHPDLDRETEEIIADVLGVEVFRSTISGNVLVGTYCAVTNNGALVHPNTSAEDQDE
LSALFQVPLVSGTVNRGNECISAGLVVNDWTAFVGNDTTATEISRIENIFSL-QRGVP--
-SNM--------LGQ---VRDSIIDNL-
>Sexangul
-MAVRSQFENSSELGVFIQLTNSYCLCPFST----GEHF-RVVEQIVSP---HIPLITTS
IGDTRILGRLTAGNGNGXLVPSTTSDSELSHIRNGLPDEVVVQRVEERLSALGNVILAND
YVALVHPELDQETEEIVQDVLGVEVFRQSIGGNVLVGSAAVLSNRGAMVAPQTTLEEQEE
LSSLLQVPLIAGTVNRGSDVLGAGLVVNDWAAFVGXSSTAHEVAVXERIFQL--------
----------------------------
>Sterramo
-MAVRAQFENSSEIGVFSRLTNAYCLVAYGG----SDNF-RVFEAELKD---HIPVVRAS
VAGCRVIGRLTVGNKNGLLLPNTTTDQELQHIRNSLPDEVVVQRVEERLSALGNVIACND
YVALVHPDIDRETEEIVADVLGVEVFRQTIASNVLVGSYSVISNQGCLVHPKTSVEEQDE
LSSLLQVPLVAGTVNRGSDVIGAGLVVNDWVAFCGFDTTATEISVIEKIFKL-QDNVP--
-GQI--------VSD---LRTTLIEDMK
>Thectrah
-MAIRTQFENSSDVGVFSILTNSYCVVPIGG----SENFYSTFEAELVDTEPEVPVIHAS
IAGCRVLGSLAVGNSRGLLVPSTTTDQELQHLRNSLPDKVVVQRVEERLSALGNCVACND
YVALVHPEMDRETEEIIHDVLGVDIFRETVAGSALVGTYATFSNNGGLVHPHVTVEEMDQ
LASLFQVPITAGTVNRGSDMIGAGVVVNDWIAFAGIDTTAPEISVIDDIFKL-QGTAP--
-SSM--------IEE---MRGALIDSL-
>VannDIVA
-MAFRTQFENSNEIGVFSKLTNSYCLVAHGG----AEHF-RVFDAQLPE----IPVIRCT
VNGSRIVGRMTAGNKRGLLLPVTATDQEMQHIVNSLPDGVIVRRIEERLSALGNVIVCND
HVAVVHPDLDRESIEIIKDTLGVEVLRHTIAGNALVGSYCVVSNRGALVHPQTPVEEQDE
LSSIFQVPLCAGTVNRGSDVIGAGMVVNDWTGFCGLDTTATEISVVENIFKL-SEPLPEG
PSDMLCDQTGAKMAD---VHKAIIDSL-
>Pessonel
-MAARCRFENSADIGVFLTLTNTYALASHGG----SDHF-RAIEHHLAE---HIPVVYTS
IADCRIVGRMTAGNKNGLLLPNTTTDQEMMHIRNSLPDEVVVQRVEERLSALGNVIACND
HVALVHPDIDKETEEIISDVLGVEVFRQTIAGNVLVGSFCALSNQGALVHPKTTVEDQDE
LASLLQVPLVAGTINRGSEVIGAGLCVNDW------------------------------
----------------------------
>MayoBSH0
-MAIRCQFENSSDIGVFAKLTNTYCLTAMGG----AEHF-KVLGAELKS---KIPVVATS
IADTRIVGRMVAGNRKGLLVPTTTTDKELQHIRNLLPDSVRVQRVEERLSALGNVLVCND
YVALIHPDLEKETEEIIADVLDVEVFRQTIAKSPLVGSFATITNQGALVHPHTSLEDLEE
LASLLQVPVVAGTVNRGSGVIGGGLIANDWVAFTGMDTTATEISVVESIFKL-QATTS--
-SDL--------LQD---IRTSLIDTM-
>TricAmI7
----RAQFENSSEIGVFAKLTNSYCLVAYGG----AQHF-KVIENELAD---HIPVVYSS
VAGCKIVGRLTCGNKRGLLVPNTTTDQELLHIRNSLPDSVVVQRVEERLSALGNCIVAND
YVALIHPDVDKETEEIIADVLGVEVFRQTIAREVLVGSYCALSNKGALVHPQTSMEDQNE
LSSLLQVPLTAGTINRGSDVIGAGLVVNDWLAFTGLETTATEIAVVEQIFSLNQDKNP--
-SNL--------MND---MKSVLVDAI-
>Neopaest
-MAARCQFEHSSDVGVFARLTNKYAIVSQGG----ADHF-KVLESELRD---KIPVVRTS
LANTRVVGRLCVGNRHGLLVPNTTTNQELQHIRNSLPDEVIVQRVEERLSALGNVIATND
YVALVHPDLEKETEEIIVNVLGVEVFRQTISSNALVGTYCAVSNQGALVHPRTSLEEQEE
LASLWQVPVVAGTVNRGSELIGAGMVVNDWAAFTGMDTTATELSVVESIFRL-QDSHT--
-S----------MND---MRKSLIDAL-
>Paraatla
-MAVRCQFEHSSDVGVFARLTNKYAIVSLGG----ADHF-KVLENELQD---KIPVVRTS
IASTRVVGRLCVGNRHGLLVPNTTTNQELQHIRNSLPDEVVVQRVEERLSALGNVIATND
YVALVHPDLEKETEEIIVNVLGVEVFRQTIASNALVGTYCAVSNQGALVHPRTSLEDQEE
LASLWQVPVVAGTVNRGSELIGAGMVVNDWASFCGMDTTATEISVVESIFRL-QDAQP--
-SDI--------ITD---MRKSLIDAL-
>VexiDIVA
----RSMFESSSDIGCFATLTNNYVLLASGG----SDHF-KVVESELEN---KIKVCRTS
IAGTRVIGRLVCGNKNGLLCPSTTTDQELLHIRNTLPDDVKVQRVEERLSALGNVIVCND
HIALIHPDLEKETEQIIADVLGVEVFRQPIHKNALVGSYCAVSNRGALVHPKTTVEEQEE
LASLFQVPVVAGTVNRGSEMIGAGLLVNDWIAFCGFDTTAPEISVIENIFKL-QESTS--
-SDL--------VAD---MRKSLIDA--
>Endozona
-MAIRTQFENSSEVGVFARLTNSYCLVSHGG----SENF-KVFESELDG---VIPVVRCS
VAGCQVIGRLTVGNKNGLLLPSTTTDQELSHIRNSLSDKITVQRIEERLTALGNVIACND
YIALVHPDIDRETEEIVADALGVEVFRTSISDNVLVGSYSVISNKGALVHPKTSVEDQTE
LSSLLQVPVVAGTVNRGSNVIGAGMVVNDFVAFTGLETTATEISVIEKIFKL-QDAQP--
-SEI--------VTK---MRDSIIEEM-
>StygNOMA
-MAIRAQFENSSDIGVFVKLTNSYCLISDTG---DEEHF-RVFENELAE---HIPIARCS
IAGCRILGRLTAGNKNGLLLPNSTTDQEMLHIRNTLPDSVVVQRVEERLSALGNVIACND
YVAVVHPDLDRETEEIVADVLGVEVFRQTIAQQVLVGSYCAISSQGALVHPATTIEEQDE
LSSLLQVPLVAGTINRGSPVIGAGMVVNDWCAFTGIDTTSTEISVIESIFRL-NQGTP--
-MDI--------VNE---MRGSLIDTI-
>Cochminu
------------------------------------------------------------
-------------------------------------------------SALGNCIVCND
HVALVHPDLDRETEEIISDVLGVEVFRQTISGNVLVGSYCSISNRGALVHPKATIEEQNE
LSSLLQVPLVAGTINRGSDLIGSGLIVNDWTAFCGSDTTSTEISVID-------------
----------------------------
>Ovaldese
------------------------------------------------------------
------------------------------------------------------------
-------DLDRETEEIVADVLGVEVFRQTIAENVLVGSYCSISNRGGLVHPKTSVEDLTE
LSSLLQIPLVAGTINRGSDVIGAGLVVNDWVAFCGIDTTSTEF-----------------
----------------------------
>Vannrobu
MATFRARFENSSEIGVFSNLTNSYCLIAHGG----QTQF-RVFEDELQE----IPVIKCS
INGTRIIGRLTAGNKKGLLLPSTTTDQEMLHIRNSLPDEVVVQRIEERLSALGNVIVAND
HVALVHPDLDKETEEIIADVLGVEVFRHTIAGNALVGSYCALSNRGALVHPKTTIEEQDE
LSSLLQVPLCAGTVNRGSDVLGAGLVVNDWAAFCGLDTTATEISVIENIFHL-QDGVG--
-QTF--------DGN---LRDAIIDTM-
>Vexibaci
------------------------------------------------------------
------------------------------------------------------------
------PDLDRETEELIGDVLGVEVFKQTIAGQSLVGSYCSISNRGALVHPGATQEELAE
L-----------------------------------------------------------
----------------------------
>Luaphula
-MAVRAQFENSSEIGVFARLTNAYCLLAYGG----QDNF-RVFESELQG---HIPLVRCS
IAGCRVIGRLTVGNKKGLLLPNTTTDQELLHIRNSLPDEVVVQRIEERLSALGNVIACND
YVALVHPDVDRETEEIIADVLGVEVFRQTVASNVLVGSYAVISNQGALVHPKTSVEDQDE
LSSLLQVSLVAGTVNRGSDVIGAGLVVNDWVAFCGLDTTATEISVVEKIFKL-ADAQP--
-AEI--------ATK---LRNALIDEM-
>Protarac
-MAVRAQFENSSEVGVFARLTNAYCLLAYGG----ADNF-RVFESELQG---HVPLVRCS
IAGCRVIGRLTVGNKKGLLLPNTTTDQELLHIRNSLPDEVVVQRIEERLSALGNVIACND
YVALVHPDLDRETEEIIADVLGVEVFRQTVASNVLVGSYAVISNQGALVHPKTSVEDQDE
LSSLLQVPLVAGTVNRGSDVIGAGLVVNDWVAFCGLDTTATEISVVEKIFKL-QDAQP--
-SEI--------ATK---LRSSLIDEM-
>Protbohe
------------------------------------------------------------
------------------------------------------------------------
--------------EIVADVLGVEVFRQTIASNVLVGSYSVITNQGALVHPKTSIEDQDE
LSSLLQVPLVAGTVNRGSDVIGAGLVANDWIAFCGFDTTATEISVIEKIFKF-DQAQP--
-TDI--------STK---LRASLIDEMA
>PhysTSA
-------FENSSEIGVFAKLTNAYCLAAYGG----SETF-KVFETELAD---HIPVVYTT
INGCRIVGRLCAGNKRGLLLPNTTTDQELLHIRNTLPDSITVQRIEERLSALGNVIATND
YVALVHPDIDKETEEIIADTLGVEVFRQTISGNALVGSYIALSNQGGLVHPMTSIEDQDE
LSSLLQVPLVAGTVNRGSDVI---------------------------------------
----------------------------
>Protpyro
-MAVRSQFENSSEIGVFARLTNAYCLVAYGG----SDNF-RVFEAELQD---HIPVVRVS
VAGCRVIGRLTVGNKNGLLLPNTTTDQELMHVKNSLPDEVVVQRVEERLSALGNVIACND
YVALVHPDLDRETEEIVADVLGVEVFRQTIASNVLVGTYSVITNQGALVHPKTSVEDQDE
LSSLLQVPLVAGTVNRGSDVIGAGLVANDWTAFCGFDTTATEISVIEKIFKL-QDNAP--
-QAT--------MAD---MRTQLIEEMS
>PellCATA
-MAVRATFENSSEIGVFSRLTNKYCLVAHGG----SDNF-KVFESELED---VIPVVRAS
VAGCRVIGRLTVGNKNGLLLPNTTTDQELTHIKNSLPDSVTVQRIEERLSALGNVISCND
YVALVHPDVDRETEEIIGDVLGVEVFRSTIADNVLVGSYSVVSNQGCLVHPKTSVEDQTE
LSSLLQVPVVAGTVNRGSNVIGAGLVVNDWVAFCGLDTTATEISVIEKIFKL-QDAKP--
-SEI--------VSK---MRNSLIEEMT
>ClydYONA
-MAVRAQFENSNEIGVFATLTNTYCICAQGG----NEHF-QVLEDELER---YMRVVRCT
IGGCRIVGRLSAGNKHGLLVPSICTDQELLHIRNSLPDEVVVQRVEERLSALGNVIACND
HVALVHPDLDRETEELIHDVLKVEVFRHTVATNLLVGSYCVLNNAGAMVHPKTSVQEQEE
LATLLQVNLCAGTVNRGSDVVGAGLIVNDFTAFAGLDTTATEISVVESIFDL-QDASA--
-SDI--------VSK---MRSSLIDTL-
>GoceYONA
-MAIRAQFENSSEIGVFSRLTNAYCLVAYGG----SDNF-RVFESELEG---VIPVVRCS
VAGCRVIGRLTVGNKNGLLLPNTTTDQELMHIRNSLPDEVIVQRIEERLSALGNVIACND
YIALVHPDVDRETEEIVADVLGVEVFRTTIADNVLVGSYSVVSSKGALVHPKTSVEDQAE
LSSLLQVPVVAGTVNRGSNVIGAGLVVNDWVAFCGLDTTATEISVVEKIFKL-QDAQP--
-SEI--------VSK---MRDSLIEEMT
>Undascha
MATFRARFENSSEIGVFSKLTNAYCLISHGG----QTQF-RVFEDELQE----IPVIKCS
INGTRIVGRLTAGNKKGLLLPSTTTDQEMLHIRNSLPDEIVVQRVEERLSALGNVIVAND
HVALVHPDLDKETEEIIADVLGVEVFRHTIAGNALVGSYCALSNRGALVHPKTTIEEQDE
LSSLLQVPLCAGTVNRGSDVLGAGLVVNDWAAFCGLDTTATEISVIENIFRL-QDGPG--
-QTM--------DGN---LRAAIIDTM-
>Thecquad
-MAARVRFENSEEIGVFARLTNAYCLLAQGG---SNDSL-RVFETELGQ---HIPIVRTS
IAGCKIIGRLTVGNSKGLLLPNSTTDQELLHIRNTLPDRVVVERVEERLSALGNVVACND
YVALVHPDIDKQTEEIIADVLGVEVFRQTIAENVLVGSYCAFSNQGGLVHPQTSLEEQNE
LSNLLQIPLTAGTVNRGSAVIGGGMVVNDWRAFCGTETTATEISKIERIFKL-HDSQP--
-TSI--------LSD---IRNTLID---
>Vermanta
-MAIRIHYQNSSEIGVFAKLTNSYCLLAYTGHGGESEHF-QVFEQELAD---HIPVVRTS
IAGTRILGRLTAGNKNGLLLPNTTTDQEMMHIRNTLPDGVVVQRIEERLCALGNVIVAND
YVALVHPDIDVETEEIIADTLGVEVFRQTVAGQVLVGSYCALTNQGALVHPNTTIEEQDE
LSSLLQVPLVAGTVNRGNDVIGAGLIVNDWAAFCGLDTTATEISVIESIFKL-QDARP--
-STI--------VND---MRSSLIDAM-
>ParvMONO
----RARYENSSDIGVFAKLTNAYGILAEGG----ADQF-KTIEDELSA---DIPMIRTT
IAGTRLVGRMCVGNSKGLLLPSSCTDGELQLIRNALPDSVVVQRIEERLSALGNVIVCND
YVALVHPELDQETEQIIAEVLKVEVFRQTVAGNTLVGSYVALSNKGALVHPKTSIEDQNE
LSSLLQVPVVAGTVNRGSDVIGAGLIVNDWAAFTGIDSTATEISVIE-------------
----------------------------
