# Supplementary material for: Expansion of the molecular and morphological diversity of Acanthamoebidae (Centramoebida, Amoebozoa) and identification of a novel life cycle type within the group
Source: Biol Direct. 2016 Dec 28;11:69. doi: 10.1186/s13062-016-0171-0 (PMC5192571; doi:10.1186/s13062-016-0171-0)
Supplement: Additional file 3: — Bordor.325.Cent40.tgz. Phylogenomic alignment files and single gene trees for each gene included in the phylogeomic supermatrix. (TGZ 8396 kb) [file 13062_2016_171_MOESM3_ESM.tgz › Bordor.325.Cent40/unmasked-alignments/DNAL1.faa]

>HomoSapi
----MAKATTIKEALARWEEKTGQRPSEAKEIKLYAQIPPIEKMDASLSML-ANCEKLSL
STNCIEKIANLNGLKNLRILSLGRNNIKNLNGLEAVGDTLEELWISYNFIEKLKGIHIMK
KLKILYMSNNLVKDWAEFVKLAELPCLEDLVFVGNPLEEKHSAEN-NWIEEATKRVPKLK
KLDGTPVIKGDEEEDN----
>Monobrev
MACSQSKGTSIKDAIKQWEEANGKSVAEETVVKLIGKLPPIEKMDAALSQL-AHVEQLSL
STNCIEKIGNLNGFSNLKILSLGRNNIKSLAGLDPVAGTLEELWISYNNLDKLKGIEVLQ
KLKVFFCSNNKLADWKQIELLRQLPALESVVLMGNPIQEKHAESG-DWTQLIMEKLPQIK
KIDGKPIVRGGEEESEEAAE
>PCBtrin
-------ATPLKDAIKKWEENNGMKINEAKEIKLHGVMPPIDRIDNSLGQC-PKCEFLSL
STNAIEKISNLGGMSNVKIVSLGRNNIKKVEQLDSLANSLEQLWLSYNQIEKTAGLSSLK
KLKVLYMSNNKIKDWSEIDKLTDLPALEELLLIGNPLEVKHKEEG-NWRSEVLKRLPLLK
KLDG----------------
>Thectrah
--------TTIKQAIMLWEKKHGVSASDAEVVKLYMQLPPIRAMDSNLSTL-TAVKHLAL
STNAIEKISHLSGLHNIVTLSLSRNNIKKLENLEPISGTLQNLWISYNSIERLVGIRLCK
KIKQLYIRYNKVKDWSQFEYLIELPELEDLEFLGNPLEAKLTEDGADYRAMALERLPRLK
RLDGVAVVRDEEEDSA----
>PhysTSA
----MAKRTSIAEAIKKFEEKYQVSAATAEEVLLYGQLPPIDKMDGALAVLYPNCKKLSL
SSNTISSISNIAGFQKLEILSLGRNLFKNINSLEPIAHTLQQLWISYNQIEKLAGLTCLK
QLRVLYMSNNKVKDMVEFERLVELPCLEDLHFVGNPLEDRLSKEG-KWRTEVARILPKLK
RLDG----------------
