# Supplementary material for: Expansion of the molecular and morphological diversity of Acanthamoebidae (Centramoebida, Amoebozoa) and identification of a novel life cycle type within the group
Source: Biol Direct. 2016 Dec 28;11:69. doi: 10.1186/s13062-016-0171-0 (PMC5192571; doi:10.1186/s13062-016-0171-0)
Supplement: Additional file 3: — Bordor.325.Cent40.tgz. Phylogenomic alignment files and single gene trees for each gene included in the phylogeomic supermatrix. (TGZ 8396 kb) [file 13062_2016_171_MOESM3_ESM.tgz › Bordor.325.Cent40/unmasked-alignments/COPS2.faa]

>AcanGEN
MSDDD-------MMMSEEEDYG-----F----DYEDASDPE-----D-EDDVLVRLENQY
YTAKGRAAEDDEAALDDALGLFREVVDMEE-----E----KGDWGFKAWKQTVKLHL-QR
GEL-EKMMSA--------------------YRNLLTY--TK-AAVTRNKSEKAILSILDT
VSHSN----NRA------------------------------------------------
---------LLHEFYDTTLDSLREAQNERLWFKTKLAASK-LAYKSEDYAKALKALKELH
EYCE-------TDK-------SKRGTQLLEVYALEIQVYTATKNTKKLKALYDQSLCV--
KSGVPH--PRTLGIIRECGGKAHLQDHNWTKAYEDFWEAFKNYDE-GTP-----------
------------------------------------------------------------
------------------------------------------------------------
------------------------------------------------------------
------------------------------------------------------------
--------------------
>Coprcine
MDDDDAD----YMQGSDDEDYD-----F----DYSDNDD-------G-NESGSADVENMY
YVAKSKKEDN----PELALKEFRAIVDQEE-----E----KGDWGFKALKQSTKLLFLTL
RRP-HDALKT--------------------YEELLTY--TK-SAVTRNYSEKTINGILDY
VGGGKGGPIEVE------------------------------------------------
---------ILEKFYQATKKALEEAKNDRLSAKTNLKLAK-LWLDRKEYSRLSKLIRDLH
AATA---ASSDADD------QSQRGTQLLEIYALEIQMYNETKNYKKLKEIYNASNNV--
RSAIPH--PRIMGVIKECGGKMWMGERQWNRASEDFFESFRNYDEAGSPQ-RIQVLKYLV
LANMLTGSE---------------------------------------------------
---------VNPFDSQETKPYKNDPQIKAMTDLVDAYQRR-----------EVHSAEKIL
KDNR-STIMDDPFIRSYIGELLRSLRTQYLIDLIKPYTRLELSFLAKQLGVD-IQEVEEL
LIGLILEGKVEGKIDQVGMRLELDRHQSLEK---KRYAALTKWTEALEGVHGAVVGKTAV
TSRSDPTGMLGGEGFREERW
>Coprprot
-GDDND------LIDPDEDGF------F----QSGDDND------DEADMEPEDILENAW
LTAK---EET----GAEQISQLKKLLEREKELMGDD----KTKFGLKALKRLMLTSH-TS
GNS-SEVLAY--------------------AQQMAKS--YK-QQMREHM--QSITLLLDK
LADSK-------------------------------------------------------
---------EILPIVDLVLDVVNP-KDNKTRVKLSLIKAKCLQTGGRSEQEIEKVLDEAH
DLCR---QPDGSDN-------VSQSSLLLDIYGLKITRADEQENNKLLKALFEKAIPL-T
TAGLAS--NSVLGVIFRCGGRARMRDHKYADASQHFFEAFKNYDECRNVEMSVECLKLLV
FSSLLGGSK---------------------------------------------------
---------VNPFDDNRASSHTSKQEIKNFSNLVKDVLSK-----------NIDSFEKSI
-----KPMNRDPLVKDYVPELTKLIQKDVFLDLARPYTNLSLKFISEKIHSSSEEQTEEL
LVDLILDKKVSGAINQRTGILSLNPATTVA----ETY-----------------------
--------------------
>DictDisc
MSD-DED-----MMYDDDEYFD-----D----DEDQDQN-------D-SESEGVEIENQY
YNSKGLIDES----IPDAIKSYEKVVDLENG----E----KGEWGFKALKKITKLYF-RI
GDF-DNMLES--------------------FKKFLPY--TK-SSASSNYIEKGINSVLDM
VSSSNT--IELD------------------------------------------------
---------MIQKVFDLTLKSLLDTKNERVWFRTNLKLAK-LLFEKAEYGRLAKILRDLH
KSCE---LEDGTDD-------QKKGSQLVDIYALEIQMYTETKNNKKLKDLYKKALEI--
KSAIPH--PRIMGIIRECGGKMHMAEKEWEKAHTDFFEAFKNYDEAGNSR-RIQCLKYLV
LACMLMLST---------------------------------------------------
---------INPFDSTEAKPYKNDPDILAMTNLVMAYEKN-----------DIYAFEKIL
KDNR-KTIMDDPFIRMYIEDLLRNIRTQVLLKLLKPYTRIRISFISKELNIP-SSDVESL
LVSLILDNKIRGSIDQVNQQLELDTAKSSAY---WKYTSIHKWANQIGQLNGGINNKLVS
--------------------
>Entahist
------------MFDDDDIMFD-------------DEGE--------VIDDEEIGIENKF
YDAKNEMETN----LEGAIESFKEIVQEDS-----E---KKTEWGYKSLRKLCRYYG-KA
NNE-EEFKTY--------------------FVQFLEY--LNIPAVSK--AEKGLFLILGN
INGMR----NEV------------------------------------------------
---------VIEVVNKAIEICEKNSNFSRIIFKLNIKKAN-TMFESGKYEELKPFLSELV
NSCY---LPNGKED-------PMRSHLLIELYGLEIQLYSKLNDMRKLQQLCGKINFS--
DRNISH--PKVLGIIMECCGKVKLCNSDFAGAKNDFFDSFKSLDEAGLPE-RFDALRFTI
LAHLLSSSK---------------------------------------------------
---------IDIFQAQEVKSYQRSPEMELVYQLYCAFNEN-----------NIIHFKEAL
NKSG-SQFKDHPYIQQYIPLLIETAQKNLILKLVKCFKRINFSFLAQELDMK-EEKVELL
VLRMIFDNTLKAKINQFDRYLIMTEEQSSVT---RKYIAITSMSKTLAASISV-------
--------------------
>Filanola
-------------------------------------------------EDPSVKIENEY
YNAKGTIEED----EAAAIQGFENVVKMET-----E----KGEWGFKALKKLIKLYF-NK
GEN-KKVVER--------------------FAKLMEY--TK-SAVATNYAEKGINSVLDT
VSASK----DLS------------------------------------------------
---------LVEEVYATCLSALKKFNNERVWFRTNLRLGK-LLFDHGEHAKLAKVLKELH
VSCQ---NEKGEDD-------PKKGSQLVDIYALEIQMYTETKNNKKLKELYHKALDI--
KSAIPH--PRIMGVIRECGGKMHMREKEWEKAHTDFFEAFTSYDEAGSPR-RIQCLKYLV
LANMLMLSN---------------------------------------------------
---------INPFDSTQAKPYKNDSEILAMTNLVAAYERN-----------DIKAFEKIL
KDNR-KPILEDTFMKDYIDDLLKNIRTQVLLKMLIPYTKIRLPFLASELNIN-PKDVEDL
LVSLILDSKVQGRIDQVNQLLELEGSKATSF---WKYRAVEKWAGQLSNLQTSIIGRL--
--------------------
>HomoSapi
MSDMEDD-----FMCDDEEDYD-----L----EYSEDSN----------SEPNVDLENQY
YNSKALKEDD----PKAALSSFQKVLELEG-----E----KGEWGFKALKQMIKINF-KL
TNF-PEMMNR--------------------YKQLLTY--IR-SAVTRNYSEKSINSILDY
ISTSK----QMD------------------------------------------------
---------LLQEFYETTLEALKDAKNDRLWFKTNTKLGK-LYLEREEYGKLQKILRQLH
QSCQ---TDDGEDD-------LKKGTQLLEIYALEIQMYTAQKNNKKLKALYEQSLHI--
KSAIPH--PLIMGVIRECGGKMHLREGEFEKAHTDFFEAFKNYDESGSPR-RTTCLKYLV
LANMLMKSG---------------------------------------------------
---------INPFDSQEAKPYKNDPEILAMTNLVSAYQNN-----------DITEFEKIL
KTNH-SNIMDDPFIREHIEELLRNIRTQVLIKLIKPYTRIHIPFISKELNID-VADVESL
LVQCILDNTIHGRIDQVNQLLELDHQKRGG----ARYTALDKWTNQLNSLNQAVVSKLA-
--------------------
>Monobrev
MLDSADD--------DDEENYD-----F----EYESDDG---------EEEDDADLENLY
YSAKQAKEHS----TEEALKAFRKVIDTEE-----E----KGEWGFKAHKQTLKLLF-KQ
KRY-EDMLKV--------------------YQSLLTY--IK-SAVTRNYSEKSLNSILDY
ISAAD----KPE------------------------------------------------
---------LLQRFYEATMSTLKEARNDRLWFKTNLKLGG-VYLAQQNWPALEALVRDLH
ASCQ---TETGEDD-------QNKGTQLLEVYALQIQMHTEKKEHKQLKVPYQKALAI--
RSAIPH--PLTMGIIRECGGKMHLREELWTRAYEDFFEAFKSYDESGSPK-KITCLKYLV
LANMLMKSD---------------------------------------------------
---------VDPFDAQESKPYRNNSQIEAMTSLVSAYQAG-----------DIKGFEKIL
RQNK-STIMNDPFISDYIQDLLTNVRTKVIVELVRPYTNIRLDFIAERLAID-RSQVEEL
IVECLLDKSIRGQIDQLRGILILSQEQAVA-----RYESLATWQNAVHDLQSKLTAI---
--------------------
>PCBtrin
----------------DDEDYD-----F----EYSDDEE----------EEPDVDLENTY
YLSKEIMDKK----PLEAIQQFQQVVQMEP-----E----KGEWGFKALKQCVLLHC-KM
NNF-DSMMDS--------------------YRELLTY--VK-TAVARNHSEKVINEILDI
ASTQTE---DLN------------------------------------------------
---------ILQQLYETTLRTLTDSSNERLWFKTQLKLGK-VWFERKEYAKLTRVLKDLH
KSCL---SDGKLDE-------QKKGTQLLEVYALEIQMCTEQKNSKKLKELYRHSLAI--
KSAIPH--PKILGIVRECGGKMNMRERVWESAHQDFFEAFKNYDEAGSPR-RTQRL----
------------------------------------------------------------
------------------------------------------------------------
------------------------------------------------------------
------------------------------------------------------------
--------------------
>Polypall
------------------------------------------------------------
------------------------------------------------------------
------MIEK--------------------YKQLLTY--TK-SAVTSNNSERGINSILDL
ISSNSK--MDLD------------------------------------------------
---------LVQQVYDLTLKSLLEAKNERVWFRTNLKLSK-LLFEKEEYARLAKILRELH
KSCE---LEDGSDD-------QKKGSQLVDIYALEIQMYTATKNNKKLKELYKKALEI--
KSAIPH--PRIMGIIRECGGKMHMAEKEWEKAHSDFFEAFKNYDEAGNPR-RIQCLKYLV
LANMLMLSS---------------------------------------------------
---------INPFDSTEAKPYKNDPDILAMTNLVAAYERN-----------DIHAFEKIL
RDNR-KTIMDDQFIRMYIEDLLKNIRTQVLLKLLEPYTRIRIPFISKELNIP-SNEVESL
LVSLILDNKIRGSIDQVNQQLELDTAKSASY---WKYRSIHKWATQIGSLNNTIASKLVS
--------------------
>Sexangul
-----------------------------------------------------LRVENAY
FEGK----DS----DGSIYEIFEGVVRLEAELLEGQ----RTKWGFKANKRVAKEAV-RR
EDW-PRLEAS--------------------LIAMLPY--VRCQAMTLNEAERALHSLLDF
AKDAP-------------------------------------------------------
---------NVARLYELVLDLLVEVRAPRARTRLLLRLAN-VLLARESFDELRVALAELR
KEME----EDGEGGAGASMVAAQSPSQALEVFALEIQLYTATGEVSLLKPTYQQAREV--
KAAIPA--PRIVAVVHECGGKMWFREKAWQAAYDAFFEAFRNYDEAGSAR-RIDCLKYLV
IASLLMGSD---------------------------------------------------
---------IDPFEETRAKSHKDDPEIAVMLRLLDAVESA-----------NLSAFEXCL
ASPAGRRLLSDPYVTGVMDDLLRQVQTAVLLRTVRPYRRVRLDHVSAAVHT----NAVPL
LTRLILDGTLKGSLDLEAGVLDLTQTTPFREAAAHHDEALVAWADTLRQATRAVAAR---
--------------------
>Sterramo
--DDEMD-----WMLSSEEEYD-----F----DYSSDDEMV----DE-DDDIQVKIENAY
YTAKGLTDEE----PREALKGFLAVVSMEE-----T----KGDWGFKALKQVVKLEL-KL
KEY-DSMLKH--------------------YKEHLTY--IK-SSVTRNTSEKSLASILEF
VSQSQ----DME------------------------------------------------
---------LLQSFYEITLEALKESRNERLWFKTNLKLAE-LHFEHKEYQKTAKIVKELH
RSCL---SESGSEN------LTKKGTQLLQIYALEIQLCTATKNTNKLKELYEKSLQV--
KSGIPH--PRIMAIIRECGGKAHMQQREWSKAHEDFFEAFKNYDEAGSDH-RIQCLKYYL
MSHMLSCNED--------------------------------------------------
------IDKINPFDSQDLQAYAKHPEIIALTSLVDAYNNN-----------DIHCFEKIL
KNN---------------------------------------------------------
------------------------------------------------------------
--------------------
>Thectrah
--------------IDSDESGS-----F----EIEDSES-------E-DDNPDIALENAF
HESKSLMDDA---HAEQALEGFQKVLRLEE-----ERG-NPSEYTYDAVGFLARLAF-GL
GHARDEVLGY--------------------FRRQVEL--GQTAIVTRNHAEKCVFEQLDF
FAKSAD---DVD------------------------------------------------
---------LLEAVYSLALEALKD--DNKLRYKILLKLGN-VYREKDDHARLKSVLDELY
AICD---AE------------GSTGAQRLEAYALEIQMHTKTRNRKKLTELYEKSLEV--
SDAISH--PRTMGIIRECGGKNNLMMGDFEAAQRDFFESFKAYDNASDGR-AVGCLKMYI
LSSMLCEST---------------------------------------------------
---------VDPLAANEVKGYVENREISSFVALVSAYQRD-----------DLHEFERVL
RTNR-RSF--DNFLKVYIDDLLKNVRTNVILQLIAPYTNISIGFVAKKLRIP-DAEVEAL
LISLILDARILGYIDQVEQRLTLTSKTKSKD---ETLAGLNRWVSRIESMSASIQGKI--
--------------------
>VannDIVA
-------------FEEDDEQYD-----F----DYEESDD-------D-QEDITVTLSNCY
YTSKGMLGSN----DEEAIAGFNAILDMEQ-----E----KGDWGFKALKQLVKIHF-QN
RDL-DKMMAA--------------------YKKLLTY--IK-SAVTRNFSEKVINSLLEF
ISSSS----DIE------------------------------------------------
---------LLQNFYETTLEALHLAKNDRLWFKTNLKLGK-LRFQREEFGELAKILKNLR
ESCL---TPEGVED-------QKKGTQLLEIYALQIQMYTAQKNNKKLRELYEKSLKV--
KSAIPH--PRIMAVIRECGGKMFMAEEAWEEAQKDFFEAFKNYDEAGSSR-RIQCLKYMV
LANMLSRSE---------------------------------------------------
---------INPFAAPETASYKNDKEIIAMTNLVQAYEDN-----------DVLLFEKIL
RTNK-ATIMDDKFIMMYLQDLLKGIRTRVLKARLKPYTAVRIPFLSTELNIP-EEDVLSL
LVSLILDGEIHGKIDEVNGLLILDTKGQEST---FRHEAIEKMTKQLGSLHRTIDARL--
--------------------
>Pessonel
------------------------------------------------------------
------------------------------------------------------------
--F-KELEEN--------------------FTKLLTY--TK-SAVTLNEAEKALXSLLDF
VSDAP----D--------------------------------------------------
----------ITKLYNQTLETFRADKNAKACVRLELKLAK-VLFERKEFAKLEKTLNQLR
QQCQ---LEDGSDD-------PSKGSQLMEIYAQEILMYT-MDDTSRLKALYNRALTI--
KAAIPA--PRITGIIHECGGKMWMREKRWEKAHVDFFEAFKNYDEAGSPR-RIACLKYLV
LAAMLMGSD---------------------------------------------------
---------IDPFEETRAKSYKSNPEIASMIALVDAYTRS-----------DIHAFEKLL
KENK-KAIMDDDFVRGYVEDLLANIRTQVLIKVLAPYTRIGLAFIAQELNIP-QGDVETL
LVSLILDSKIRGRIDQIGQLLILEGAQQVDA---AKYRALDQW-----------------
--------------------
>MayoBSH0
-------------SEEDEEMYD-----F----EYSDEDMDGY---DE-EEDSIVIQSNTY
YETKDLLEDR----EDEAVKRFETLLAEEASS---E-T-GRTEWGFRALKQLVKLHF-RA
GRF-REMLEA--------------------YRRLLDY-VID-ASVTRNQGEKAINSLLEY
VSAAP----DVSVPPDLRLSRAASSFGILRRTASTDSTTSASSSSANGSKSNGEGSDEVA
DRPPADISYILQHFYKITLDVLEKANNDRLWIKTNLKLGN-WHFHRGEYTKLARIVKSVR
QKME-----ERDDD-----------MFLLELLALQIQMYTAQKNNKELKDLYHRCIKV-K
KTGVLH--PLNMGVIYECGGKMYLAEGDVEKASGDFYQAFLHFDEAGSPH-RIVCLKYVI
LASMLQLAE---------------------------------------------------
---------IDPLSGVEAQPYRKHEEIAPLLELADAFQKRGE---------GMVRFENVM
RKHE-HKIMSDPLFAQYFGKVVAAVRKQVLCDLVKPYTRVRIPYISEELHIP-APAVEDL
LVSLILDKELEGRIDQMNQILILRPPTNVSRSRTHMYENIDRWNQSLETVSKNVTSKF--
--------------------
>TricAmI7
MSDYDDD----MMYDYDEDAYGGEGDEF----DFYDDGEEQD---DGASDDPVVMVENKY
FEAKDIAEDD----PEDGLAMFDEVLEIEKDVPEED----RQNWGFKALKRIIKLNF-QL
KRY-PEVKKR--------------------YEQLVTE--RA-DFLVEN--EKALNSLLDF
IADAP-------------------------------------------------------
---------DIKHLFDLTLEQLKKKGNKKACLRLELRLAK-VLLQKKDYKSLEVSLDKLH
EDCQ---LPDGSDD-------QSKGNQLMEIYALKIAMFTANDDLRRLKVLYEKALNI--
K-GLCN--PRISGIIHECGGKMHMREKNWEKANTDFFEAFKNYDDAGTRNLSCKCLKYLV
LANMLSGSK---------------------------------------------------
---------INPFHEQRAKSYQSNAEIKAMIDLIRFYQEN-----------DIRNFEKVL
SENK-DAIMGDDFMKDYIEDLMKKLRSQVLLQLIRPYTNISIRFISGELNIK-PEEVESL
LVELILDKKVRGKVDQIEQLLLLTESLSPNY---NKYVAIQKWTKNLSSLEKSVFGRV--
--------------------
>Neopaest
------------------------------------------------------------
------------------------------------------------------------
------------------------------------------------------------
------------------------------------------------------------
-------------LYELTLDALKIEKNERLWFKANVHLAK-WYFRHGQFRNFSQVLKKLY
DSCD---RKDGTTD-------SKKTVQLLLLYSMEIQMHSRTKNYKKLKELHTKALAI--
KGGVQD--PRVIGIIRESGGKMYMLDKDYDNAHANFLQAFLCYDDSGSPR-KIRCLKYLL
LVGLFA-PN---------------------------------------------------
---------LDPFSSSEAQQYKEDPEIIPLSKLLDIYRSRTEEQWKSTELVEIRDIEGIL
KNSS-STILNDEFLSFHIYKLINAIRIRIIMKILKPHSRMCLSNLSQELNML-EEEVEHL
LLELILDKKLDAKIDQVNNII---------------------------------------
--------------------
>Paraatla
----------GFGFSDDDEYFGDSGDDF----QYEDEDMGG-------DGGVEEMIHSSF
SCAKSKVRDEN--DLHGAITDLEGVLELDETLDVPD----RTKWGFKAAQLMSLVYF-EL
GSK-EESKKEEESKKEESKKEEYFKKSNDFFEKSMDC--VR-KTKTISLKEKNIVHAIDS
LEEHP-------------------------------------------------------
---------RIDHLIRYANDALGARKMEAVRLKVLLRLAK-FKLKQLKWDDLSMTLQQCR
SVCL----------------ESKLLYNLDEVISLEILLATHQNDKDLIRERYNEFQSL--
-SGLPT--PEVNAIIRQAGGMIHMQDCNWAAAYKDFFEAFKSFSDRADSR-AVDCLVCVL
VTIQLKEGPF--------------------------------------------------
---------VDHFSETNTKSYERYHQIQAMKKLLAANQNA-----------DPIAFEKVL
SSEK-EFFQADSFLMSFIPNLRSKVRGLGVQKAVQPYSRITFSGLSEVLGIP-VEKISHT
LALLISENQIQGKINEVDQILEMERPRSQD----QSYEALGKWSANLDSLQKNVFRGFQN
--------------------
>VexiDIVA
------------------------------------------------------------
------------------------------------------------------------
------MLST--------------------YQSLLDT--VI-ESITQAQAEKVINSLLSF
VSGAKQSP-SEV------------------------------------------------
---------VLNSFYQSTLDCSQTLGNQRLWATTSIKLAK-YHFERRQFSQMKYIVRQLR
AHCT---RPDGSDD--------HKNPVLLEVYALEIQLYTAIKDNKKLEKLYKQTQNSAK
KLSLAH--PHIQAIIHECGGKLKMAKKQWADASIAFSESFRNWNASGADKERLRSLKYLI
LSDLLRSRSLLSIMNHAEHGQSAHREDLQQLFSFPSLFLDDSDDGDDDNVQPADDDQQVA
SSSAESTMSVSPLNTAEVQSFKRHPEIYPMLSLVDAYQRD-----------EIEKFEDIL
RSHR-DTIISDEFIAFYLKDLLRSVRTKILVRLVQPYTAIRIGFIAQQLKLH-KSEVDGL
LVSLILDKEIDGAVDQINDVLLMNHRNKTHS-QAVHYKALDTWTHKVSRVHHRLTNHIA-
--------------------
>Endozona
--------------DDDMGDYG-DADDFNPDDDVPDEDE-------D-EPGAEVEVENQY
YTSKDLEEES---GIDAAINGFTQVLEKEKKHNSGK----AGDWSFKALKKIIKLQL-KK
GDK-TAVKTR--------------------FLELLKYNSAE-NGVSENDLYKGVGSILDH
ITNNAT---DTD------------------------------------------------
---------FVLEMYDVALKQMK-GKNENLWFKTKLRSAQ-RMFDKQMYSKLQPMIQELE
ESCL---GPDGKED-------SKKANQLLDVLTLAIQMYMDQKDRKKTKEVYEKGFDI--
SKRNPGVLNSKLAVFHFVGGKLHMENNDWERAYTTFFDAFQFFEEAGSKF-KVPCLKYLV
LSNMLSNSE---------------------------------------------------
---------IDPFNSPETKNLQNNPEIKPMADLLDAYQHK-----------EINKFEKIL
RDSK-KVIMGDPFIQGFIQPVLREIRTQVLLRLITPYTRVTIPFIAKKLNVT-AGEVQDL
LVFLILNNAIEGQIDQIHQLLKIEKGVALA-----KYRHLGKWSDQLSSLNNSILGRV--
--------------------
>StygNOMA
------------------EDYD-----F----DYSEENQ-------E-EDDLEIQIQNTY
FTSKGLLETD----ADEALAGLQKVVQMEL-----DQT-GKGDWGFRALKQIVKLHF-FK
GRF-QEMMAT--------------------YREMLTY--IK-SAVTRNFSEKVINSVLET
VSTTA----NLP------------------------------------------------
---------VLEDFYDATLKSLAEASNERLWFRTNFKLGK-LHFERQDYSRLSKILKVLH
KSCQ---RDDGTDD-------HKKGTQLLEVYALAIQMYTETKNTKKLEELYTKSLTI--
KSAIPH--PRIIGVIRECGGKMHITKGQWSAAYVDFFEAFKNYDEAGSPR-RINCLRYLV
LSSMMTESN---------------------------------------------------
---------INPFYSTEAKPYAGDPQVVAMTDLVTAYQKN-----------DIHEFERVL
EHNR-ESVMDDPFIRGHVEDLLKNIRTQVLTVMLRPYTCIGIPYISTILNIP-PADVEEL
LVRLILDGRIDGRIDQVAQQLHLDSTQAATD---SLCVGMAKWTAHLAGCISSV------
--------------------
>Cochminu
------------------------------------------------------------
------------------------------------------------------------
------------------------------------------------------------
------------------------------------------------------------
------------------------------------------------------------
------------------------------------------------------------
------------------------------------------------------------
------------------------------------------------------------
------------------------------------------------------------
-----KKLLKTNFSNQFIQEILTKVRIEVIKDKIKPYTSIRLDYIAKSLNIT-SKEVEGL
IIRLILDGEIFAKVDQIKQVMILLGSGGTT----GKYQSMEKWAKQLHSISGHLANAI--
--------------------
>Ovaldese
------------------------------------------------------------
------------------------------------------------------------
------------------------------------------------------------
------------------------------------------------------------
------------------------------------------------------------
------------------------------------------------------------
------------------------------------------------------------
------------------------------------------------------------
------------------------------------------------------------
--------------------------------MLKPYSNLRLDFIAEKLSIS-KDEIEVL
LVQLILDNYIGGRIDQINGVLILEGDSDEE-----KYKSNGKMGLQLKSLT---------
--------------------
>Vannrobu
M---------------GDDDYG-----F----DYENDDS-------DGVEXIEVQISNCY
YTSKGLMETD----PKEALQGLQQILDMEP-----E----KGEWGFKALKQIVKLQF-TL
GEY-EKVIRS--------------------YEKLLSY--VK-SSVSRNLSEKAINGLIEK
ISTST----DPQ------------------------------------------------
---------LLEKFYDMTLNMLTETKNERFWFKTKLKVGK-LKFENEEFNDLEKILEELK
ASCK---TENGEDD-------MKKGTQLLEIYALEIQMYTVQKNNKKLREIYERSLVV--
QSAIPH--PRIMAVIRECGGKMHMEEESWGEAQKDFFEAFKNYDEAGSSR-RIQCLKYMV
LANLLSLSE---------------------------------------------------
---------INPFGAPETASYKNDPQIVAMTDLVASYENN-----------DIXGFEKIL
QNNR-STIMDDKFISMYIQDLLKNIRTQVVAKILKPYTRVNISFIAKELNIT-EDEVEQL
LVTLILDEKISGKIDQVNKLLVVERSENNEN--SARFNALADWTSQVSSLSRSVVGKL--
--------------------
>Luaphula
------------GEEEEQEDYG-----F----EYSDAESEE----GE-EDDAAAAVENMY
YTAKEKMEAK----PDVAMKKFLQVVEMEK-----E----KGSWGFKALKQVVKLAF-LL
HDF-DAMMQH--------------------YKHLLEY--IK-SAVTQNQSEKTISSILEI
VARSD----KLQ------------------------------------------------
---------LLQEFYELTLATLMEAKNERLWFKVNLKLAE-LCLESGEYGKTAKIIKELR
KSCETTTSNSTANL-------SKKGTQLLQVYALEIQLYTATKNNKKLKALYQESLTV--
KSGVPH--PRITAIIHECGGKAHLAERDYSKAFHDFFEAFKNYDEAGSPR-RLHCLKYLV
LANLLGGGT---------------------------------------------------
---------IDPFDSPEAKAYAPHVEIVAFRDLVTSFAAG-----------DVRQFESIL
TKNY-DSIMNDTFIRAHIEDLLKTLRTRVLLVLLKPYTRLQIPYISQKLNIP-AKEVEAL
LVSLILDNQVRGLIDQVNQQVILHRGSSHNA---QKYTEIESWAQRVAAVHQTLVQR---
--------------------
>Protarac
-------------SQEEEEDYG-----F----EYSSGEEEE-----E-EDDAKVEVENKY
YNAKGNIDDD----PALSLKQFIEVADSEM-----E----MTDWGFKALKHAVKLAF-SL
HDY-ATMMKH--------------------YKRLLDY--TK-ATVTQNQTEKTISSILEI
VGRSD----KLD------------------------------------------------
---------LLQEFYQCTLDTLLEAKNERLWFKVNLKLAE-VCLENAEYGKTAKIIKDLR
KWCE-VSAEGVAHL-------SKKGTQLLQVYALEIQLYTATKNNKKLQQIYQEALKV--
KSGVPH--PRIAAIIHECGGKGLLLEKNYAAAYNDFFEAFKNYDEAGSPK-RLHCLKYLV
LANLLGGGQ---------------------------------------------------
---------IDPFDSPEAKAYATHTEIVAFRDLVTAFATN-----------EVRQFESVL
KKNY-ENIMNDPFIREHIQELLKTLRTRVLVELLKPYTRLHIPFISQKLNIP-AKDVEEL
LVSLILDNRVQGSIDQVNQRVILHRG-AQDM---QKYSVLNKWGSNLASIHHTLVQRV--
--------------------
>Protbohe
------------------------------------------------------------
------------------------------------------------------------
------------------------------------------------------------
------------------------------------------------------------
------------------------------------------------------------
------------------------------------------------------------
------------------------------------------------------------
------------------------------------------------------------
-------------------------EIKPMAELLAAYQHN-----------EIDRFEKIL
NTNK-KVIMDDPFIAQFIANVLREIRTQVLLEIIKPYTKVTLPFLSKKLNVP-TAEVQEL
LVFLILDNKVVGQIDQVKQQLHLQKGGPAA-----KYRYIGKWSDQLRSLHGTILNRV--
--------------------
>PhysTSA
---------------------------------------------------EGVEIENQY
YNSKALIEDS----IPDAIKSYEKVVDLENG----E----KGEWGFKALKKIVKLNF-KT
GKF-ENMIAK--------------------YKQFLLY--IK-SAVTSNYSEKGINSILDL
ASTST----DLD------------------------------------------------
---------LIQQVYDITLKALLDAKNERVWFRTNLKFAK-LLFEKEEYNRLAKILRELH
KSCE---HPDGSDD-------QKKGSQLVDIYALEIQMYTATKNNKKLKDLYQKALEI--
KSAIPH--PRIMGIIRECGGKMHMSEKEWEKAHTDFFEAFKNYDEAGSPR-RIQCLKYLV
LANMLALST---------------------------------------------------
---------INPFDSTEAKPYKNDPEIVAMTNLVGAYERH-----------DISAFEKIL
KDNR-KTIMDDSFIRMYIEDLLRNIRTQVLLKLLQPYTRIRIPFISKELNIP-SSDVEAL
LVSLILDNKIRGAIDQVNQQLELDAAMSSHY---HKYKAIDKWSSQLNSLQQTVTSRIA-
--------------------
>Protpyro
------------------------------------------------------------
---------------REALRLFQQVVEMEA-----E----KSDWGFKAWKQIVKLHL-QL
GNL-TQLMSA--------------------YRNLLTY--TK-SAVARNKSEKSILSILDS
VSHSN----DRA------------------------------------------------
---------LLQEFYATTLDSLRDAQNERLWFKTMLATAK-LAYKSEDYAKALKTLKALR
EYCE-------RDK-------NKRGTQLLEVYALEIQVYTATKNTKKLKALYERSLCV--
KLAVPH--PRIMGIIRECGGKAHLQDHQWTKAYDDFYEAFKNYDEAASKR-RIQCLKYWV
LANMLSGSS---------------------------------------------------
---------INPFDTREAKALAGHSEIVVFTELVQAYTAH-----------DIPRFEQIL
RHNY-HSIMGDLFIKAYIDDLLTNLRTSVLLQLLRPYTRITIPSISQQLNVR-EDEVERL
LVPLILDNQIQGRIDQVMQLVILT------------------------------------
--------------------
>PellCATA
MSDLDDFDDFDDFEDGDEGEFG----DF----EDFDEDG-------E-DDDPKIAIENQY
YQSKDLEEEE---GVDAAIKGFEKVMQMEMDLD-GK----NGEYSFKALKKLIRLQF-KH
NNK-EDLQKR--------------------YEQLLGYNSAK-NSISEQDLFKGITRILDT
IAAQSS---DTD------------------------------------------------
---------LVLKMYDTALKQMKKKKNENLWFKTSLKLAS-RMFDKREYVKLGPILTELE
AACQ---GKDGKED-------PKKANQLLEVLALSIQMNMDMKNKLRTKEIHDEAFKI--
FERNPGILNSKLAIFHFVAGKLQMETLDFQKAYASFFESFNFFEEGSSRF-KVPCLKYIV
LSNMLMGSD---------------------------------------------------
---------IDPFNSPDTANLKNHKAIKPMADLLDTFQHK-----------EITRFEKIL
KTNK-KMIEGDKFMAQFMPLVLREIRTNVLLQMIKPYTRVTLPFLASKLNVN-VDEVQEL
LVFLILDTKIEGKIDQVNQLLTLDKGGAVA-----KYRYMEKWTTQLGSLHGVLLSKM--
--------------------
>ClydYONA
------------------------------------------------------------
----------------------------------------------KSLLHVMRCYF-EL
GNL-DESLKT--------------------LDSLLEYLQIP-GILSEPRKQKAIREMLDT
FKSCR----DEA------------------------------------------------
---------ALEKFLDTMINYLEEKGPKSEWASAKLRLAN-LCFNQERLQKVGTIVNQVI
KYCE---TAG-----------SSAAKYRIEALVLQAQVASATKDYKKIEQIYEEIKEQ--
KEGVLD--DKTKALINEFGGKMYMARGEFETAYFRFKESFLAFNNSASDR-RIPLLKYMI
LAAMLHNGE---------------------------------------------------
---------INVFAESEMLVFKDHKQIQPMAMLLNAYERD-----------DVLTCERVI
SDNK-KEIIGDPFIQTYIQSMLMTIRGQVLLNRIRPYNRLKITFLSKLLNLP-PDEVEAL
IIQMILDNKINGKLDQVNKVLILKPPHTPLD---ERYMAIDRCVSQISSMLNQVSGKL--
--------------------
>GoceYONA
------------------------------------------------------------
------------------------------------------------------------
------------------------------FNELLKYNSVD-NGVSENDLFKGITRILDH
VTATST---DTD------------------------------------------------
---------LVLEMYDIALKQMK-GKNENLWFKTRLKLAQ-RMFDKGVFNKLQPILNELE
ESCL---TADGKED-------PKKANQLLDVYALAIQMYMEQKDIKKTKEMYEKGFEV--
SRRNPGILNSKLAIFHFVGGKLYMENHDWEKAYTAFFEAFNFFEEAGSKF-KIPCLKYIV
LSNMLTNSS---------------------------------------------------
---------INPFNSPDTLNLKNHSEIKPMSDLLDTYQLK-----------DITRFEKIL
KDNK-KSYYGRCFYR---------------------------------------------
------------------------------------------------------------
--------------------
>Undascha
------------------------------------------------------------
------------------------------------------------LKQIIKLQF-SL
GKY-EDVLKS--------------------YSTLLGY--VK-SAVSRNISEKAINGLIEK
ISTAT----DQE------------------------------------------------
---------LIDKFYDMTLQLLLDIKNERFWFKTKLKVGK-LKFEREEFSTLEKILQELK
QSCK---TEDGNDD-------MKKGTQLLEIYALEIQMYTAQKNNKKLREIYEKSLVV--
QSAIPH--PRIMAVIRECGGKMHMEEELWSEAQKDFFEAFKNYDEAGSSR-RIQCLKYMV
LANLLSLSE---------------------------------------------------
---------INPFGAPETASYKNDPQIVAMTDLVASYENN-----------DIQSFERIL
QNNR-KTIMDDKFISMYIHDLLKNIRTQVVAKILKPYTRVNMSFIAKELNIS-EEEVEQL
LVTLILDDKISGKIDQINKLFVVERPRDNEN--SLRFDALTDWTTQLSSLSRSVVGKL--
--------------------
>Thecquad
-------------SDLEIDDWG---------QEPAEYEG---------EEDPAVALENQY
YESKEVAEDN----LEKGLESFKSVLELEG-----E----KGKWGFKALKRMVKINF-QL
GRH-QQVVEC--------------------YKQLMSY--TK-KAVTMNESEKAIHSLLDY
LSTLP-------------------------------------------------------
---------NLREIYEITLQALKEAKNEKAHLRLQLRMAK-ILLERKDYTRLEKSLKDLH
RSCQ---LENGAED-------PSKASQYIEVLALEILMHSDRGNLRQLKELYDKAIQV--
KSAINA--PNITGVIHECGGKMYMREHKWDDAYKDLFQAFKDYDEVGNKK-AVQCLKYLV
LASMLASSS---------------------------------------------------
---------INPFEEPRAKAFKTKPEIEAFMNLITAYQVH-----------DIKDFEKIL
FENK-KSIMEDEFMRNYIEDLLTNIRTHVLVKLIKSYSSVRLPFISQELNIP-LKDLEVL
LIHLILNGAIVGSIDQINQMLTLDHTRTSVS---SKYQSINKWSQQLSSLQQSISARI--
--------------------
>Vermanta
------------------DDYG-----F----EYSEEEE-------E-DDDVEIQIQNTF
YSSKGNIEGN----PTDALEGFHNVVQMEQ-----E----KGDWGFKSLKQIVKLQF-KL
GNY-EEMMKS--------------------YREMLTY--IK-NAVTRNYSEKCINSILEF
LSTSQ----QMD------------------------------------------------
---------LLREFYETTLAALKLASNDRLWFKTNLKLGK-LWFDRGEYQRLAKILKDLL
RSCQ---NEDGSDD-------EKKGTQLLEIFALEIQMYTETKNNQKLKALYHKSLGI--
KSAIPH--PRILGVVRECGGKMHMAESQWEKAHVDFFEAFKNYDEAGSPR-RIQCLKYLV
LATMLMQSE---------------------------------------------------
---------INPFDSTEAKPHKNHSEIVAMTSLVNAYQQN-----------QIHAFEKIL
RENE-ATIMADPFIRLYIEDLLKSIRTQVLLKTLKPYTRIRLPFISRQLNIP-EKDVETL
VVSLILDRKILGKIDQVNSLLILDSAGSVES---QTFTSVDKWATQLAALQTTVTNKL--
--------------------
>ParvMONO
-SDFDDDMDEMMEDSGDEGDWG-SG-------SGSDSGSGSGSESSE-EDDPTIDLENQF
YTATDHAQEG---EVEEALTAFRETVEMEKKFLA-EGTVPSAKWSFKSLQELVLLNL-KA
KHT-DAVLPV--------------------YKELLGY--KG-ADANENLLSKAINAILDA
VASVD----DAD------------------------------------------------
---------LSAAVFEVTGEKAGGSGGAIFW-KTNLKKAQ-SELKNARYEDLRSTLAELE
AHVA---SK------------GSKSDQLLDIYSLEIQAAMNQKDKVAVKTVYLKARRL--
VDANPGTLTSKLPIFNFCGGKLQMEERRFETAYGTLFDAFKYYVDIGSDL-RIPTLKFML
VANMLKPSG---------------------------------------------------
-------QKINPFDSQEVSHMRNHAEIEPLAQLLTAYERN-----------NIRQFERIL
REHP-TEIGDDEFLSQFIKELLTKVRISVIKELVKPYKRISCQFIATHLTVN-VEDIIEL
LVRLILDNELEGRIDAVQNILELEGSSTGA----ARYRALERWSTQIRGVSNALAGAV--
--------------------
