# Supplementary material for: Expansion of the molecular and morphological diversity of Acanthamoebidae (Centramoebida, Amoebozoa) and identification of a novel life cycle type within the group
Source: Biol Direct. 2016 Dec 28;11:69. doi: 10.1186/s13062-016-0171-0 (PMC5192571; doi:10.1186/s13062-016-0171-0)
Supplement: Additional file 3: — Bordor.325.Cent40.tgz. Phylogenomic alignment files and single gene trees for each gene included in the phylogeomic supermatrix. (TGZ 8396 kb) [file 13062_2016_171_MOESM3_ESM.tgz › Bordor.325.Cent40/unmasked-alignments/Rpl2.faa]

>AcanGEN
------------------------------------------------------------
------------------------------------------------------------
------------------------------------------------------------
------------------------------------------------------------
------------------------------------------------------------
------------------------------------------------------------
------------------------------------------------------------
------------------------------------------------------------
------------------------------------------------------------
-----------------------MGRVIRGQRKG-KGSVFKSHTFHRKGAAQHRKLDFAE
RKGYIKGVVKDIIHDPGRGAPLAKVQFKNPYKYGLDKELFVAAEGMHTGQFVYCGKKAQL
SVGNVLPVGSMPEGTIICNVETRPGDRGSLARTSGNYATLVSHNPDEGVSRIKLPSGAKK
AISSDSRAMVGIVAGGGRIDKPMLKAGRAYYKYKAKRNCWPKVRGVAMNPVDHPHGGGNH
QHIGHASTVRRDAPSGQKVGLIAARRTGRISGSKKVTFNE---
>Coprcine
------------------------------------------------------------
------------------------------------------------------------
------------------------------------------------------------
------------------------------------------------------------
------------------------------------------------------------
------------------------------------------------------------
------------------------------------------------------------
------------------------------------------------------------
------------------------------------------------------------
-----------------------MGRVIRAQRRS--HAIFKSHTHHNKNPARLRNLDFAE
RNGYIRGVVKEIIHDAGRGAPLAVVVFRDPYRYKLRKETFIATEGLHTGAFVYCGKKATL
NVGNVLPISQCPEGTIVCNIEEKVGDRGALARTSGNYATVIGHNPEDNKTRIRLPSGAKK
TVSGHARATIGIVAGGGRIDKPLLKAGRAYHKYKAKRYNWPRTRGVAMNPVDHPHGGGNH
QHIGKASTMARSSVPGQKVGLIAARRTGLLRGTVKVKEV----
>Coprprot
------------------------------------------------------------
------------------------------------------------------------
------------------------------------------------------------
------------------------------------------------------------
------------------------------------------------------------
------------------------------------------------------------
------------------------------------------------------------
------------------------------------------------------------
------------------------------------------------------------
-------------------PPPHMGRVIRGQRKG-AGGIFKSFVHHRKGAAKHRSLDYSE
RNGYLRGLVKEIIHDPGRGAPLARVHFRNPYRYGIDKETFIATEGLYTGQYVYCGKKASL
TIGNTLPLNAMPEGTIICNVEEKLGDRGALARASGRYATIIGHN-ESGFTQLKLPSGKKK
LVPSGARATIGVVAGGGRIEKPILKAGRAYYKYKAKRNCWPKVRGVAMNPVDHPHGGGNH
QHIGHPSTVRRDAPPGQKVGLIAARRTGRIRG-----------
>DictDisc
------------------------------------------------------------
------------------------------------------------------------
------------------------------------------------------------
------------------------------------------------------------
------------------------------------------------------------
------------------------------------------------------------
------------------------------------------------------------
------------------------------------------------------------
------------------------------------------------------------
-----------------------MGRIIRAQRKGKAGSVFGAHTHHRKGTPRFRALDYAE
RQGYVKGVVKEIIHDPGRGAPLARVVFKGLTQFKLDKQLFIAPEGMHTGQFVFAGKKATL
TIGNILPIGKLPEGTIICNVEEKLGDCGAVARCSGNYATIVSHNPDEGVTRIKLPSGSKK
NVSSLARAMIGIVAGGGRIDKPMLKAGRAFHKYRVKKNNWPKVRGVAMNPVEHPHGGGNH
QHVGHATTTKRDDPAGKKVGLIAARRTGRLRGTKNIS------
>Entahist
------------------------------------------------------------
------------------------------------------------------------
------------------------------------------------------------
------------------------------------------------------------
------------------------------------------------------------
------------------------------------------------------------
------------------------------------------------------------
------------------------------------------------------------
------------------------------------------------------------
-----------------------MGRRTLSQRKG-RGSIFKSRSHHKLGVAQHRAIDFFE
RHSTVRGLVKSIEHDPGRGAPLARVVFRNPRQYGLDKELFICAEGLYSGQYIYCGSKASL
HIGNVLPIGQCPEGTVVCNVESKPGDRGIIARASGNYATVISHNADNETTRIRLPSGAKK
TLKSNCRAMVGIIAGGGRTEKPILKAGVAYRMYKAKRTTWPRVRGVAMNPVDHPHGGGNH
QHVGHPTTLKRSSPPGQKAGKVAARRTGLIRGGNKEGAADN--
>Filanola
------------------------------------------------------------
------------------------------------------------------------
------------------------------------------------------------
------------------------------------------------------------
------------------------------------------------------------
------------------------------------------------------------
------------------------------------------------------------
------------------------------------------------------------
------------------------------------------------------------
-----------------------MGRVIRAQRKG-TGTIFVSHVKHRKGPARHRVLDFAE
KHGYIKGTVKEIIHDPGRGAPLARVVFRHPHKYRHQKELFIAAEGMYSGQFIYAGRKAGL
TVGNILPVGEMPEGTIICNVEEKPGDRGAFARASGNYATIIAHSDDGSKTKLRLPSGSKK
TILSTARAMVGIVGGGGRIDKPLLKAGVVHHKYKAKRNSWPKVRGVAMNPVDHPHGGGNH
QHIGHPSTVRRDAPHGQKVGLIAARRTGRLRGGKKGAEHDE--
>FontBI
------------------------------------------------------------
------------------------------------------------------------
------------------------------------------------------------
------------------------------------------------------------
------------------------------------------------------------
------------------------------------------------------------
------------------------------------------------------------
------------------------------------------------------------
------------------------------------------------------------
-----------------------MGRRIRGQRKGVSGSVFGAVTTHRKGAAKIRSLDFAE
RNGYIRGLVKEIIHDPGRGAPLARVAFRNPLKHGLKVSTFIAAEGIHTGQFIYCGKKAQM
AVGNVVPIGNLPEGSVVCNIEEKVGDRGSLARTSGNYATILSQNPDTNRTRIRLPSGSKK
LIPSDCRATIGIVAGGGRTDKPLLKAGRAYHKFRVKRNCWPHVRGIAMNPVDHPHGGGNH
QHVGKATTIRRDAPPGRKVGLIAARRTGRVRGT----------
>HomoSapi
------------------------------------------------------------
------------------------------------------------------------
------------------------------------------------------------
------------------------------------------------------------
------------------------------------------------------------
------------------------------------------------------------
------------------------------------------------------------
------------------------------------------------------------
------------------------------------------------------------
-----------------------MGRVIRGQRKG-AGSVFRAHVKHRKGAARLRAVDFAE
RHGYIKGIVKDIIHDPGRGAPLAKVVFRDPYRFKKRTELFIAAEGIHTGQFVYCGKKAQL
NIGNVLPVGTMPEGTIVCCLEEKPGDRGKLARASGNYATVISHNPETKKTRVKLPSGSKK
VISSANRAVVGVVAGGGRIDKPILKAGRAYHKYKAKRNCWPRVRGVAMNPVEHPFGGGNH
QHIGKPSTIRRDAPAGRKVGLIAARRTGRLRGTKTVQEKEN--
>Monobrev
MNALLAAAGLQAEPADPTVLKAKQAKQAKQAKQVDTSAQTAKDQSTFTDTTRIHKKRSAS
LSNRHHGKSSGSSQPSKTKRKGVQADSISPDAATNEALSADSAIAAAPSVCAQSSSSTPV
PTKASEHERQSSHSKPVQHAKLLNDRGQRPKRGSHASNQRSTETAPLTAADSVSNLSSDS
SATSHQRTGLSEVASATGATSQSAATMSTSARSSEGSRGDDEESEGDSYAGEPAFKTAKR
HGQSHQSHQRSLQPSGQAKLSPSRPTSGPEDSARGSPTSPASTVDSQLTDRTREFNRIAA
LRHRQRAKMRRLELDQRLLEASRHQQQLKMEMEELSKKHHSLLELCFTLYGPGGIRQSWL
TTSRFGHVPVVGAHHARFGGPLDAHPGLMHHPGMGMGLGMGMGMGVPVNMGMNMPMHHHL
NQAHSSHHLADMRPANTMQMGMGGLNPSMAHHAAVGGLNPSLSQTSVHQPNMFPMAMFGY
PGAANPGNNNAAATGSTFKFNPFTGEPMTGTGTEDPFAANPSQQQQQQQQQLLMAATDHL
RSTLQGKDGARALNNALATPVPKMGRVIRGQRKG-AGSIFTSHTKHRKGAARLRPVDYAE
RHGFIKGMVREIIHDPGRGAPLARVVFRDPYRYRLQKETFVCAEGMHTGQFIYCGKKAEL
SVGNVKPVGEMPEGTIVCNLEEKPGDRGVIARASGNYVTVIAHNSDTGKSRVRLPSGSKK
TIPSTCRAMVGLIAGGGRIDKPLLKAGRAYYKYKAKRNCWPRVRGVAMNPVEHPFGGGNH
QHIGKPSTCKRDTPAGRKVGLIAARRTGRLRGGQSSGKDE---
>PCBtrin
------------------------------------------------------------
------------------------------------------------------------
------------------------------------------------------------
------------------------------------------------------------
------------------------------------------------------------
------------------------------------------------------------
------------------------------------------------------------
------------------------------------------------------------
------------------------------------------------------------
--------GTLTLASFLAQFFVEMGRVVRGQRKG-PGSVFKAHTKLRKGAAKLRVLDYSE
KNGFVKGVVKEIIHDPGRGAPLARVAFRNAYHYKVDKELVVAAEGMYTGQFIYAGKKATL
NVGNILPVGQMPEGTVVCNLEAKMGDRGTLARCSGDYATIVSHNVDDNRTRVKLPSGSKK
TIPSTCRAMVGLVAGGGRMDKPLLKAGNSYHKYKVKRNCWPRVRGVAMNPVDHPHGGGNH
QHIGHASTVRRDCPSGKKVGLIAARRTGRIRGTKVINKAE---
>Polypall
------------------------------------------------------------
------------------------------------------------------------
------------------------------------------------------------
------------------------------------------------------------
------------------------------------------------------------
------------------------------------------------------------
------------------------------------------------------------
------------------------------------------------------------
------------------------------------------------------------
-----------------------MGRIIRAQRKGKAGSVFGAHTHHRKGAPSFRALDYAE
RNGYIKGVVSEIIHDPGRGAPLARVVFRDTSSFKQDKQLFIAPEGMYTGQFVFAGKKATL
TIGNILPVGKLPEGTIVCNLEERVGDCGAIARCSGNYATIVSHNTDDGITRIKLPSGAKK
NIASTCRAMIGIVSGGGRIDKPILKAGRAFHKYRVKKNNWPKVRGVAMNPVEHPHGGGNH
QHIGHASTTKRDDPAGKKVGLIAARRTGRLRG-----------
>Sexangul
------------------------------------------------------------
------------------------------------------------------------
------------------------------------------------------------
------------------------------------------------------------
------------------------------------------------------------
------------------------------------------------------------
------------------------------------------------------------
------------------------------------------------------------
------------------------------------------------------------
-----------------------MGRIILGQRKG-KGSVFTSVNKHRKGAAKLRPIDFAE
RRGYVKGVVKSIMHXPGRGAPLAEVEFRHPYKYKADKQLVIATEGMFTGQAVYAGAKAKL
AIGNVLPIGAMPEGTIISNVEQIVGDRGKLARTSGNYATVIGHNADTQRSRVKLPSGMKK
TVPSACRAMVGIVAGGGRIDKPMLKAGRAYHKFKVKRNSWPKVRGCARNPVEHPFGGGNH
QHVGHSTTVSRRASAGKKVGLIAARRSGRKSGSNKKKFDK---
>Thectrah
------------------------------------------------------------
------------------------------------------------------------
------------------------------------------------------------
------------------------------------------------------------
------------------------------------------------------------
------------------------------------------------------------
------------------------------------------------------------
------------------------------------------------------------
------------------------------------------------------------
------------------------------------------------------------
------GIVKEIIHDPGRGAPLARVQFRDPYKYRLNTETFIAAEGMYTGQFVYCGKSAQL
SVGNVIPLSELPEGTIVCNVEAKKGDRGTFARTSGNYATIISHNRDDKVTRIRLPSGSKK
VIPSTARAMVGIVAGGGRTDKPLLKAGRAYHKYKVKRNCWPRTRGVAMNPVDHPFGGGNH
QHIGKPSTKARDAPPGQKTGLMAARRTGLRRG-----------
>VannDIVA
------------------------------------------------------------
------------------------------------------------------------
------------------------------------------------------------
------------------------------------------------------------
------------------------------------------------------------
------------------------------------------------------------
------------------------------------------------------------
------------------------------------------------------------
------------------------------------------------------------
-----------------------MGRVIRAQRKG-AGGIFRSHTKHRKGAAKHRALDYSE
RHGYLKGVVKEIIHDPGRGAPLARVAFRNTQKYKLDKELFVAAEGMYTGQFVYCGKNATL
NVGNVLPVGEMPEGTVVCNVEGKAGDRGKFARTSGNYATIVSQNPDTQKTRIKLPSGTKK
VVNSHCRAMVGVVAGGGRMDKPLLKAGNAYHKYKAKRNAWPKVRGVAMNPVEHPHGGGNH
QHIGHASTVRRDAPAGKKVGLIAARRTGRLRGN----------
>Pessonel
------------------------------------------------------------
------------------------------------------------------------
------------------------------------------------------------
------------------------------------------------------------
------------------------------------------------------------
------------------------------------------------------------
------------------------------------------------------------
------------------------------------------------------------
------------------------------------------------------------
-----------------------MGRIIRAQRKG-RGGIFKSHTHHRKGAAQLRPLDFAE
RNGYIRGVVREIIHDPGRGAPLARVAFRHAYKHKTVKQTFIASEGTYTGQFIYCGVRADL
AIGNVLPVGQLPEGTIVCNVEQIVGDRGRFARTSGNYATIISHNVDTKRTRIKLPSGVKK
TIPSMCRATIGIVAGGGRVDKPLLKAGNAFYKYKAKTNRWPVVRGVAMNPVEHPHGGGNH
QHIGHPSTVSRYAPAGKKVGLIAARRTGRLRGTKVLPYKGPE-
>MayoBSH0
------------------------------------------------------------
------------------------------------------------------------
------------------------------------------------------------
------------------------------------------------------------
------------------------------------------------------------
------------------------------------------------------------
------------------------------------------------------------
------------------------------------------------------------
------------------------------------------------------------
-----------------------MGRVVRGQRKG-RGSIFRSHNTTRKGAAQLRVLDFAE
KHGYIKGVVRDILHDPGRGAPLASVAFKHPYRYRTVKELFIAPEGMYSGQFVYCGKKAQL
AIGNTLPLSEIPEGTYICNVEGKVNDRGSFARCSGNYATVIGHNRDINRTRIRLPSGAKK
VIPSNARATVGIVAGGGRTEKPMLKAGRSFHKYKVKRNCWPRVRGVAMNPVEHPHGGGNH
QHIGHASTVRRDASAGKKVGLIAARRTGLLR------------
>Neopaest
------------------------------------------------------------
------------------------------------------------------------
------------------------------------------------------------
------------------------------------------------------------
------------------------------------------------------------
------------------------------------------------------------
------------------------------------------------------------
------------------------------------------------------------
------------------------------------------------------------
-----------------------MGRVIRAQRKG-AGSIFRSHTKHRQGAAKHRPMDYPE
RHGYIKGVVKEIVHDVGRGAPLAKVQFRNPNKYRKQNELFICTEGMYTGQFVYCGKKAQL
SVGNVLPINAIPEGTLVCNIEDKVGDRGSLARTSGNYATVVSHNPDTGKSRIRLPSGAKK
VIPSSSRAMVGIVAGGGRTEKPLLKAGRAYFKYKAKRNSWPKVRGVAMNPVEHPHGGGNH
QHIGHASTVKRDAPAGQKVGLIAARRTGRLRGKGALA------
>VexiDIVA
------------------------------------------------------------
------------------------------------------------------------
------------------------------------------------------------
------------------------------------------------------------
------------------------------------------------------------
------------------------------------------------------------
------------------------------------------------------------
------------------------------------------------------------
------------------------------------------------------------
-----------------------MGRVIRSQRKG-RGSVFTAHTKHRKGAAKHRAIDYSE
RRGFIRGVVREIIHDPGRGAPLARVVFRHPYRYKKVTETFIATEGMYTGQSVFCGAKAQL
AVGNTLPLARVPEGATVSNVEIKTGDRGKLARASGNYITVISHNKDTGKTRIRLPSGSKK
TVPSTARCTVGIVAGGGRIDKPLLKAGNAYHKYKAKRNAWPRVRGVAMNPVEHPHGGGNH
QHIGHASTCRRDAPPGRKCGLIAARRTGRLRGTSKV-------
>Endozona
------------------------------------------------------------
------------------------------------------------------------
------------------------------------------------------------
------------------------------------------------------------
------------------------------------------------------------
------------------------------------------------------------
------------------------------------------------------------
------------------------------------------------------------
------------------------------------------------------------
-----------------------MGRIIRGQRKG-KGGIFVSHTTHRKGTPQHRTLDFAE
RNGYIKGVVKEIIHDPGRGAPLARVNFRHTYKYKKCKELFIAAEGMYTGQFLYCGRKAQL
TIGNVLPVSQMPEGTIICNVEQKSGDRGCFARTSGNYATVVDHNEDNNTTRVRLPSGAKK
SIPSTARAMVGIVAGGGRTDKPMLKAGRAHHKYKAKRNSFPKVRGVAMNPVDHPHGGGNH
QHIGHASTVRRDAPPGQKVGMIAARRTGRLKGGAGKV------
>StygNOMA
------------------------------------------------------------
------------------------------------------------------------
------------------------------------------------------------
------------------------------------------------------------
------------------------------------------------------------
------------------------------------------------------------
------------------------------------------------------------
------------------------------------------------------------
------------------------------------------------------------
-----------------------MGRVIRGQRRG-KSRIFRAHVKNRIGAAELRPLDYAE
KHGYIKGVVKEVCHDPGRGAPLLRVQFRHPYKYKKVENLFIAAEGSYSGQFLYCGKKAHL
AVGNILPVGQMPEGTIICNVEQKPGDLGTFARCSGNYATIVNHLPDDGMTRVKLPSGSKK
LIPSTCRATVGIVAGGGRIEKPLLKAGRACHKYRAKRNEWPIVKCVSMNPVDHPWGGGNH
QHIGKPSTVSRQTPAGRKVGLIAARRTGRLRG-----------
>Cochminu
------------------------------------------------------------
------------------------------------------------------------
------------------------------------------------------------
------------------------------------------------------------
------------------------------------------------------------
------------------------------------------------------------
------------------------------------------------------------
------------------------------------------------------------
------------------------------------------------------------
------------------------------------------------------------
------------------------------------------------------------
------------------------------------------------------PIRSKV
TVPSTARATVGIVSGGGRIDKPIMKASNSYYKFKSKRKAWPRVRGVAMNPVEHPHGGGNH
QHIGGSSTVSRNAPPGAKVGLIAARRTGRLRGS----------
>Ovaldese
------------------------------------------------------------
------------------------------------------------------------
------------------------------------------------------------
------------------------------------------------------------
------------------------------------------------------------
------------------------------------------------------------
------------------------------------------------------------
------------------------------------------------------------
------------------------------------------------------------
----------------------------------------------------LWTLAVTQ
LNGYIKGVVREIIHDPGRGAPLAKVVFRDPYRYKNRREVFIAPEGLYAGQFVYCGKKAQL
AIGNILPLKSMPEGTIICNVEARPGDRGTLARASGNYATIVSHGED-GTTRIK-------
------------------------------------------------------------
-------------------------------------------
>Nolaaber
------------------------------------------------------------
------------------------------------------------------------
------------------------------------------------------------
------------------------------------------------------------
------------------------------------------------------------
------------------------------------------------------------
------------------------------------------------------------
------------------------------------------------------------
------------------------------------------------------------
-----------------------------------------------------RSLDYSE
RHGYLRGIVKDIVHDPGRGAPVAKVSFRSPYRYKLDKELFLCAEGMYSGQFIYVGKKAPS
T-----------------------------------------------------------
------------------------------------------------------------
-------------------------------------------
>Vannrobu
------------------------------------------------------------
------------------------------------------------------------
------------------------------------------------------------
------------------------------------------------------------
------------------------------------------------------------
------------------------------------------------------------
------------------------------------------------------------
------------------------------------------------------------
------------------------------------------------------------
-----------------------MGRVIRSQRKG-NGTVFKAVTRTRKGPAKHRPLDYSE
KHGYVKGVVKEIVHDPGRGAPLARVIFRHPYKYKLQKELFVAAEGMYSGQFVYCGNKAKL
SIGNVLPLGEMPEGTIVCNVEGKAGDRGAFARASGNYATVISHSED-QKTRIKLPSGIKK
SVPSTCRAMVGIVAGGGRLDKPLLKAGNAYHKYKVKRNCWPKVRGVAMNPVEHPHGGGNH
QHIGHASTVRRSAPPGQKVGLIAARRTGRLRG-----------
>Vexibaci
------------------------------------------------------------
------------------------------------------------------------
------------------------------------------------------------
------------------------------------------------------------
------------------------------------------------------------
------------------------------------------------------------
------------------------------------------------------------
------------------------------------------------------------
------------------------------------------------------------
------------------------------------------------------------
------------------------------------------------------------
-----------------------------------------------------------K
TLNSDSRCQIGIVAGGGRIDKPLLKAGRAYHKYKAKRNCWPKVRGVCMNPVEHPHGGGNH
QHVGHATTVSRHSPPGKKVGLIAARRTGFLRG-----------
>Luaphula
------------------------------------------------------------
------------------------------------------------------------
------------------------------------------------------------
------------------------------------------------------------
------------------------------------------------------------
------------------------------------------------------------
------------------------------------------------------------
------------------------------------------------------------
------------------------------------------------------------
-----------------------MGRVIRGQRKG-KGGIFKSRTFHRKGAAQHRSLDFAE
RKGYLKGVVKNIIHDPGRGAPLAEVQFRDPYRFRVKKELFIAAEGMYSGQFVYCGKKAQL
SVGNVLPVSVLPEGTIICNVENKTGDRGAFARTSGNYATLINHDTDKGKSRIKLPSGAKK
VISSNARAMIGIVAGGGRIDKPMLKAGNAYWKYKAKRNAWPRVRGVAMNPVDHPHGGGNH
QHIGHASTVRRDAPPGQKVGLIAARRTGRITGGKKTVAHTQEQ
>Protarac
------------------------------------------------------------
------------------------------------------------------------
------------------------------------------------------------
------------------------------------------------------------
------------------------------------------------------------
------------------------------------------------------------
------------------------------------------------------------
------------------------------------------------------------
------------------------------------------------------------
-----------------------MGRVIRGQRKG-KGGIFKSRTFHRKGAAQHRSLDFAE
RKGYLKGVVKNIIHDPGRGAPLAEVQFRDPYRYRVKKELFIAAEGMYTGQFVYCGKKAQL
AVGNVLPVSVLPEGTIICNVEDKAGDRGAFARTSGNYATLINHDLDKGKSRIKLPSGAKK
VIPSNARAMIGIVAGGGRIDKPMLKAGNAYYKYKAKRNAWPRVRGVAMNPVDHPHGGGNH
QHIGHASTVRRDAPPGQKVGLIAARRTGRITGGKKTVVANEQ-
>Protbohe
------------------------------------------------------------
------------------------------------------------------------
------------------------------------------------------------
------------------------------------------------------------
------------------------------------------------------------
------------------------------------------------------------
------------------------------------------------------------
------------------------------------------------------------
------------------------------------------------------------
-----------------------MGRVIRGQRKG-KGGIFKAHVTTRKGPAQHRALDFAE
RKGYIKGVVKSIVHDPGRGAPLAEVQFRDPYKYRLKKELFIAAEGMYSGQFVYCGKKAQL
SVGNVLPLAAMPEGTIICNVECKVGDRGSYARTSGNYATLINHNPDEGKSRIKLPSGAKK
VLPSDTRAMVGVVAGGGRIDKPMLKAGNAYHKYKVKRNCWPRVRGVAMNPVDHPHGGGNH
QHIGHASTVRRDAPPGQKVGLIAARRTGRITGGK---------
>Protpyro
------------------------------------------------------------
------------------------------------------------------------
------------------------------------------------------------
------------------------------------------------------------
------------------------------------------------------------
------------------------------------------------------------
------------------------------------------------------------
------------------------------------------------------------
------------------------------------------------------------
-----------------------MGRVIRGQRKG-KGSVFKSHVFHRKGAAQHRKLDFAE
RKGYVKGVVKDIIHDPGRGAPLAKVQFKNPYKYSTDKELFIAAEGMHTGQFVYCGKKAQL
TVGNILPVGSMPEGTIICNVETRPGDRGSLARTSGNYATLIAHNPDEGVSRIKLPSGAKK
AIPSTARAMVGIVAGGGRIDKPMLKAGRAYHKYKAKRNCWPRVRGVAMNPVDHPHGGGNH
QHIGHASTVRRDAPSGQKVGLIAARRTGRISGSKKVAFNEE--
>PellCATA
------------------------------------------------------------
------------------------------------------------------------
------------------------------------------------------------
------------------------------------------------------------
------------------------------------------------------------
------------------------------------------------------------
------------------------------------------------------------
------------------------------------------------------------
------------------------------------------------------------
-----------------------MGRIIRGQRKG-KGSVFTSHTKRRKGPASFRNIDYAE
KNGYLKGVVREIIHDPGRGAPLARVHFKNPYKYKVDKELFICAEGMYTGQFIYCGKNAQL
TIGNVLPIKGMPEGTIICNVEARPGDGGSLARTSGNYSTIIQHN-ENGTTRVRLPSGSKK
TILSTSRAMVGIVAGGGRTDKPILKAGRAYWKYKVKRNCWPKVRGVAMNPVEHPHGGGNH
QHIGHASTVRRDAPPGKKVGLIAARRTGRIRG-----------
>ClydYONA
------------------------------------------------------------
------------------------------------------------------------
------------------------------------------------------------
------------------------------------------------------------
------------------------------------------------------------
------------------------------------------------------------
------------------------------------------------------------
------------------------------------------------------------
------------------------------------------------------------
-----------------------MGRVIRAQRKG-AGGIFKAHTTHRKGAAKLRAADYAE
RHGYIRGVVKKIIHDPGRGAPLAEVHFRDTTKYRKVKELFVCVEGMYTGQAIYCGKKAAL
AIGNVLPVGQMPEGTIISNVEIQAGDRGSVARASGNYATVISHNGDTGKSRIKLPSGLKK
TIPSHSRAVVGLVAGGGRMDKPLLKAGNAYWKYKAKRNEWPKVRGVAMNPVEHPHGGGNH
QHVGHATTVKRTTSAGRKVGLIAARRTGLLRG-----------
>GoceYONA
------------------------------------------------------------
------------------------------------------------------------
------------------------------------------------------------
------------------------------------------------------------
------------------------------------------------------------
------------------------------------------------------------
------------------------------------------------------------
------------------------------------------------------------
------------------------------------------------------------
-----------------------MGRIIRGQRKG-RGGIFTSHTTHRKGPAKFRTLDYSE
RNGYVKGVVKEIIHDSGRGAPLARVTFRHTYKYKKVKELFVAAEGMYSGQFVYCGKRAQL
AIGNVLPVSGMPEGTIVCNVEAKTADRGTFARTSGNYATIVSHNPDEGTSRIRLPSGAKK
IVPSNARAMVGIVAGGGRIDKPMLKAGRAYHKYKAKRNQWPRVRGTCMNPVDHPHGGGNH
QHIGHATTVRRDAPPGQKVGLIAARRTGRLKG-----------
>Undascha
------------------------------------------------------------
------------------------------------------------------------
------------------------------------------------------------
------------------------------------------------------------
------------------------------------------------------------
------------------------------------------------------------
------------------------------------------------------------
------------------------------------------------------------
------------------------------------------------------------
-----------------------MGRVIRSQRKG-NGTVFKAVTRTRQGPAKHRSLDYSE
KHGYVKGVVKEIVHDPGRGAPLARVHFRHPYKYKLQKELFVAAEGMYSGQFVYCGNKAKL
SIGNTLPLGEMPEGTVVCNVEGKAGDRGSFARASGNYATVISHSED-NKTRIKLPSGSKK
TVPSTCRAMVGIVAGGGRLDKPLLKAGRAYHKYKVKRNNWPKVRGVAMNPVEHPHGGGNH
QHIGHASTVRRSAPPGQKVGLIAARRTGRLRGSAAS-------
>Thecquad
------------------------------------------------------------
------------------------------------------------------------
------------------------------------------------------------
------------------------------------------------------------
------------------------------------------------------------
------------------------------------------------------------
------------------------------------------------------------
------------------------------------------------------------
------------------------------------------------------------
-----------------------MGRVVRGQRKG-AGSIFRSHTFHRKGAAKLRKLDYSE
RKGYLRGVVKDIIHDPGRGAPLAKVQFNNLYHLRKETETFIAVEGLYTGQYVYCGKKAQL
AIGNVLPVGLLPEGTIISNIEEKPGDRGAIARASGNYSTVIGHSENGEMTRLKLPSGAKK
VVSARARATIGIVAGGGRIDKPLLKAGRAYHKYKAKRNEWPRVRGVAMNPVDHPHGGGNH
QHIGHASTVRRDAPPGQKVGLIAARRTGRLRGTKQIIEKSS--
>Vermanta
------------------------------------------------------------
------------------------------------------------------------
------------------------------------------------------------
------------------------------------------------------------
------------------------------------------------------------
------------------------------------------------------------
------------------------------------------------------------
------------------------------------------------------------
------------------------------------------------------------
----------------------TMGRVIRAQRKG-GSTIFKSHNTHRKGAAKLRSLDYAE
RHGYVKGVVKEIIHDSGRGAPLARVQFKHPYKYRAAKELFVAAEGMYSGQFLYCGAKAQL
AVGNVLPLSSMPEGTVICNVESKQGDRGTLARASGNYAIVVTHNLDTNKTRIKLPSGNKK
TVPSTARAMIGIVAGGGRIDKPLLKAGRAYHKYRVKRNSWPVVRGVAMNPVEHPHGGGNH
QHVGHATTISRGAVPGQKVGLIAARRTGRVRGKRT--------
>ParvMONO
------------------------------------------------------------
------------------------------------------------------------
------------------------------------------------------------
------------------------------------------------------------
------------------------------------------------------------
------------------------------------------------------------
------------------------------------------------------------
------------------------------------------------------------
------------------------------------------------------------
-----------------------MGRVIRGQRKG-AGGIFKSHTKHRKGAAKHRTLDYAE
RRGYIKGVVKEIIHDPGRGAPLARVVFQNPRQYGIDKELFIAPEGLYTGQFVYCGKKAGL
QIGNTLPLGQMPEGTIVCNVESKAGDRGVFARTSGNYVTVIGHNVEEGITRIKLPSGVKV
SVSSNARATIGIVAGGGRIDKPLLKAGAAYHKYKAKRNCWPKVRGVAMNPVEHPHGGGNH
QHVGHSTSVSRGAVAGAKVGLIA--------------------
