# Supplementary material for: Expansion of the molecular and morphological diversity of Acanthamoebidae (Centramoebida, Amoebozoa) and identification of a novel life cycle type within the group
Source: Biol Direct. 2016 Dec 28;11:69. doi: 10.1186/s13062-016-0171-0 (PMC5192571; doi:10.1186/s13062-016-0171-0)
Supplement: Additional file 3: — Bordor.325.Cent40.tgz. Phylogenomic alignment files and single gene trees for each gene included in the phylogeomic supermatrix. (TGZ 8396 kb) [file 13062_2016_171_MOESM3_ESM.tgz › Bordor.325.Cent40/unmasked-alignments/Btub.faa]

>AcanGEN
MREIIHIQAGQCGNQIGKKFWEVIADEHGIDGTGKY-------IGD-------DP-----
-LQLDRINVYFTEASG-GN-YVPRAVLVDLEPGTMDAIRSGVHGKLFRPDNFVFGQSGAG
NNWAKGHYTEGAELVDSVLDVVRKEAENSDLLQGFQVCHSLGGGTGSGMGTLLISKIREE
FPDRMMCTFSVMPSPKVSDTVVEPYNATLSVHQLVENADQVMCIDNEALYDICFRTLKLS
NPNYSDLNHLVSQVMSGVTASLRFPGQLNSDLRKLAVNLIPFPRLHFFMVGYAPLTAPNS
TAYRNFNVAEITQQIFDAKNIMAACDPRH-GRYLTASAVFRG-KVSTKEVDQQMLNVQSK
NSNYFVEWIPNNIKSSVCDI-------APAGQKITATFLANSTAIQSLFKRVSDQFQAMF
KRKAFLHWYTGEGMDEMEFSEAESNMNDLVSEYQQYQEAGVDEDE--AYEEGSGTDLGES
-------------
>Coprcine
MREIVHLQTGQCGNQIGAKFWEVVSDEHGIERDGLY-------KGN-------ND-----
-LQLERISVYYNEIGA-SK-YVPRAVLVDLEPGTMDSVRSGPLGSLFRPDNFVFGQSGAG
NNWAKGHYTEGAELVDSVLDVVRKEAEGCDCLQGFQITHSLGGGTGAGMGTLLISKIREE
YPDRMMCTYSVVPSPKVSDTVVEPYNATLSVHQLVENSDETFCIDNEALYDICFRTLKLS
TPTYGDLNHLVSIVMSGITTCLRFPGQLNSDLRKLAVNMVPFPRLHFFMTGFAPLTARGS
AQYRAVTVPELTQQMFDAKNMMAASDPRH-GRYLTVAAVFRG-KVSMKEVEEQMQNVQNK
NSAYFVEWIPNNVLTAQCDI-------PPRGLKMAVTFLGNSTAIQELFKRVSDQFTAMF
KRKAFLHWYTQEGMDEMEFTEAESNMQDLVAEYQQYQDATV-------------------
-------------
>Coprprot
MREIISVQVGQCGNQIAGKFWETIASEHGIDNDGIY-------AGD-------SD-----
-VQLQRSDVYFTEVDG-GR-YVPRAVLVDLEPGTMDAHRTGKLAKLFRPDNFVYGQNGAG
NNFAKGHYTEGAEIVDAVLDVIRREAEACDCLQGFQLTHSVGGGTGSGLGTLLLAKITEE
FPDRVMSTFSVMPSSGAADVVVEPYNATLALHQLIENASTVCCLDNKALYNICSNSLKIK
EPQYNDLNNLVANVMSGVTCGFRFPGQLNSDLRKMAVNLIPFPRLHFFMTGFAPVTAANT
ESFRNLTVNQLTQQLFDPRNMMVDCDPRKGGKYLTASCIFRG-DIASQDVDSAMLSIQNK
GSESFVPWIPNNIKSSICNV-------PPKGVKMNATFIANSTAVQDMFKRIGANFTNMF
RRRAFLHWFTDEGMEDMEFTEAESNINDLVQEYQQYGEALADDEE--EEVY-E-------
-------------
>DictDisc
MREIVQIQAGQCGNQIGSKFWEVISEEHGIQSDGFH-------AGG-------EDEHL-K
RLQLERINVYYNEARD-GK-YVPRSVLVDLEPGTVDTIKASPYGKLFRPDNFIHGQSGAG
NNWAKGHYTEGVELVESVLDVVRRETEGCDCLQGFQVTHSIGGGTGSGLGTLLISKIREE
FPDRMMCTFSVVPSPKVSLTVVEPYNATLSVHQLVENADEVMCIDNEALHDICFRTLKLT
QPNYGDLNHLISSVMSGITCCLRFPGQLNSDLRKLAVNLIPFPRLHFFLVGFAPLTAKGA
SSYNRITVPELTQQMFDAKNMMAASDPHN-GKYLTASALFRG-KIFTKEVDEQMHNIQTK
NSSYFVEWIPHNIKSSICDI-------PPKGTPMAVTFIGNNTAIQDLFKRISIHFQAMF
RRKAFLHWYTLEGMEELEFTEAESNMNDLVYEYQQYSNQETEEDG-GEYQE-EHEEHEEQ
AEN----------
>Entahist
MREIICLQIGQCGNQVGEKFWDIIGQEHGLSPDGIF-------NGN--------------
KLQQQRLNVYFSESST-KR-YVPRSINVDLEPGTLDTIKSGKMGHFFKPDSFIFGHGGAG
NNWAKGHYTEGTEICETIMESVRKEAEACECLQGFQVTHSLGGGTGSGLGTLLLSKLKDE
FFEKVISTFSVVPSPTVSETVVEPYNCTLSVHKLLESSGVTFCFDNEALFKIASDIMKEP
KPSYESLNSLISSVMSGITCSLRFPGQLNQDLKKLTVNMIPYPRLHFFSSSIAPVSSALS
MQYESLSVQEIIQQLFDRKNMMVDLDPAS-GKYLTASCIMRG-KVSTHDVEEQLYKIREK
NPDAFVPWIPNNMQLAVCDI-------PPKGLNLSGTFIGNSTSIMDLFQRVNSQFLSMF
KRKAFLHLYTEEGMEESEFSEATADLIDLVNEYRQYDKASPEVDD--EQPDQEGELLTEV
HEDSLAHSPTNQV
>Filanola
MREIVHLQVGQCGNQIGSRFWQTISEEHAIDPSGVY-------KGT-------DD-----
-LQLERINVYYNEASG-GK-YVPRAILVDLEPGTMDAVKSGPLGALFRPDNLVFGQNGAG
NNWAKGHYTEGAELVDSVMEVVRKEAEHCDCLQGFQICQSLGGGTGSGMGTLLLSKIKEE
YPDRMLCTFSVAPSPKVSDTVVEPYNATLSLHQLVENADEVFCIDNEALYEICFKTLKLT
NPSYNELNHLVSSVMSGITCCLRFPGQLNSDLRKLAVNLIPFPRLHFFLVGFAPLTSAKA
KDFRAVTVPELVQQMFDTKNMMAACDPRH-GRYLTASAMFRG-QMSTKEVEDQMLNVRNK
NSSYFVEWIPHNIKSSVCAV-------PPPGLKMAVTFIGNSTAIQEVFKRVNDQFTAMF
KRKAFLHWYTGEGMDDMEFTEAESNIHDLINEYQQYQDATVEDEG--QADE-SGE-----
-------------
>FontBI
MREIIHIQTGQCGNQIGAKFWEVISDEHCVDPNGSY-------YGD-------DP-----
-VQLERIDVYYNEAAG-KK-YVPRAVLVDLEPGTMDAIRASPVGKLFRPDNYIFGQSGAG
NNWAKGHYTEGSELVDSVLDVIRREAENCDSLQGFQLTHSLGGGTGSGLGTLLVHKIRQE
YHDRMVCTFSVVPSPKVSDTVVEPYNATLSLHQLIEYSDETFCIDNEALYDICFRTLKLN
TPSYGDLNHLVSYVISGVTTSLRFPGQLNADLRKLAVNMIPFPRLHFFMVGFAPLTSRHT
SQYRQITVSELTQQMFDAKNMMAACDPRH-GRYLTVTAMFRG-RVSMREVDENMYNIQRK
NSSYFVEWIPNNIKTSVCDV-------PPKGLKMSATFLGNSTSVQELFKRISDQFSSMF
RRKAFLYWYTGEGMDELEFSEAEANINDLVSEYQQYQDATVGENE--TADM-DMQQGGEM
-------------
>HomoSapi
MREIVHIQAGQCGNQIGTKFWEVISDEHGIDPAGGY-------VGD-------SA-----
-LQLERINVYYNESSS-QK-YVPRAALVDLEPGTMDSVRSGPFGQLFRPDNFIFGQTGAG
NNWAKGHYTEGAELVDAVLDVVRKECEHCDCLQGFQLTHSLGGGTGSGMGTLLISKIREE
FPDRIMNTFSVMPSPKVSDTVVEPYNATLSVHQLVENTDETYCIDNEALYDICFRTLKLT
TPTYGDLNHLVSATMSGVTTSLRFPGQLNADLRKLAVNMVPFPRLHFFMPGFAPLTSRGS
QQYRALTVPELTQQMFDARNMMAACDPRH-GRYLTVATVFRG-PMSMKEVDEQMLAIQSK
NSSYFVEWIPNNVKVAVCDI-------PPRGLKMASTFIGNSTAIQELFKRISEQFSAMF
RRKAFLHWFTGEGMDEMEFTEAESNMNDLVSEYQQYQDATANDGE--EAFE-DEEEEIDG
-------------
>Monobrev
MREIVHIQAGQCGNQIGAKFWEVISDEHGIDPTGTY-------HGD-------SD-----
-LQLERINVYYNEATG-GK-YVPRAVLVDLEPGTMDSVRAGPFGQIFRPDNFVFGQSGAG
NNWAKGHYTEGAELVDSVLDVVRKEAEGCDCLQGFQLTHSLGGGTGSGMGTLLISKIREE
YPDRIMNTFSVVPSPKVSDTVVEPYNATLSVHQLVENTDETYCIDNEALYDICFRTLKLT
TPTYGDLNHLVSACMSGVTTCLRFPGQLNSDLRKLAVNMVPFPRLHFFMPGFAPLTSRGS
QQYRNLSVPELTQQMFDAKNMMAACDPRH-GRYLTVAAIFRG-RMSMKEVDEQMLNVQNK
NSSYFVEWIPNNIKTAVCDI-------PPRGLKMSSTFIGNSTAIQELFKRVSEQFTAMF
RRKAFLHWYTGEGMDEMEFTEAESNMNDLVSEYQQYQDATA-------------------
-------------
>PCBtrin
MREIVSLQVGQCGNQIGAKFWEVISDEHGIDPTGAY-------HGD-------SD-----
-LQLERMNVYFNEATG-GK-YVPRNVLVDLEPGTMDSVRAGPFGQLFRPDNFVFGQSGAG
NNWAKGHYTEGAELVDSVLDVIRKEAESCDCLQGFQMSHSLGGGTGSGMGTLLIAKIREE
YPDRMMCTFSVVPSPKVSDTVVEPYNATLSVHQLVENSDETFCIDNEALYDICFRTLKLT
TPTYGDLNHLVSAVMSGVTCCLRFPGQLNADLRKLAVNLVPFPRLHFFMVGFAPLTSRGS
QQYRALTVPELTQQMFDAKNMMAASDPRH-GRYLTCAAMFRG-RMSMKEVDEQMLNIQNK
NSSYFVEWIPNNIKTSVCDI-------PPKGLKMSSTFIGNSTAIQELFKRVSEQFTAMF
RRKAFLHWYTGEGMDEMEFTEAESNMNDLVSEYQQYQDATAEEEG--EFDE-EEAYE---
-------------
>Polypall
MREIVHIQVGQCGNQVGNKFWEVISQEHGIQPDGTH-------KAT-------NDAHL-S
KLQLERINVYYNEARD-KK-YVPRAVLVDLEPGTMDSIRASTNGSLFRPDNFINGQSGAG
NNWAKGHYTEGVELVDSVLDVVRREAESCDCLQGFQVTHSIGGGTGSGMGTLLISRIRED
YPDRMMCTFSVVPSPKVSLSVTEPYNATLSVHQLVENADEVMCIDNEALHEICFRTLKLT
NPTYGDLNHLISSVMSGITCCLRFPGQLNSDLRKLAVNLIPFPRLHFFLVGFAPLLNSVN
SGYQRISVTDLTAQMFEAKNMMAASDPRN-GKYLTASAVFRG-KCHTKEVDEQMLAIQSK
NSSFFVEWIPNNIKSSICDI-------PPSGLPMSVTFIGNSTAIQDLFKRISTHFTAMF
KRRAFLHWYTLEGMEELEFTEAESNMNDLVYEYQQYNDVSNDDEM--ENG----------
-------------
>Sexangul
MREIVHVQAGQCGNQIGAKFWEDISEEHGIDQSGAY-------VGD-------ND-----
-LQLERSSVYFVEARA-GR-FVPRAILVDLEPGTLNTIKKSPWGSLYRPENFVNGQTGAG
NNWAKGHYTEGAEIVEQVMEAIRREADACDSLQGFQLCHSLGGGTGSGLGTLLMTKIAEE
YPDRMLSTFSVVPSPKLSDTVVEPYNATLSMHQLVEHADVVFCIDNEALYDICFRTLKMK
EPTYDHLNHLVSKVMSGVTCCLRFPGQLNSDLRKMSVNLIPFPRLHFFLVGYAPLTATGA
ENYRAQTVAELTTQMFDPKNMMAASDPRH-GRYLTASAMFRG-NLSPKEVDEQMQSLQNK
NSPYFVEWIPNNIKSSLCNV-------PPKGTEMSATFIGNSTCIQDLFKRVNEHFTSMF
RRKAFLHWYTGEGMDEMEFTEAESNINDLIQEYQQYQEVGL-------------------
-------------
>Sterramo
MREIVHIQAGQCGNQIGTKFWETVSAEHSIGANGTY-------EGN-------DP-----
-LQLDRINVYFTETGK-AR-YVPRAVLVDLEPGTMETIKGGRHGRFYRPDNFVFGQNGAG
NNWAKGHYTEGAELIEQVMDVVRKEAEACDLLQGFQVLHSLGGGTGSGMGTLLISKIKEE
FPDRMMCTFSVMPSPKVSDTVVEPYNATLSIHQLIENADEVMCIDNEALYDICFRTLKLT
NPNYGELNSLVSQVMSGITCCLRFPGQLNSDLRKLAVNLIPFPRLHFFMVSYAPLTAMSS
KDFNKLTVPELTLQLFDAKNMMAASDTRN-GRYLTASAIFRGATISTKEVEQQMLNTQMK
NSPHFVDWIPNNVKSSVCNI-------PPQGQEMSATLLANSTAIQELFKRVGEQFQAMF
KRKAFLHWYTNEGMDDMEFSEAESNMNDLVSEYQQYQEATA-------------------
-------------
>Thectrah
MREIVHVQAGQCGNQIGAKFWEVISDEHGVDPTGTY-------HGD-------SD-----
-LQLERINVYYNEATG-GK-YVPRAVLVDLEPGTMDSVRAGPYGQIFRPDNFVFGQSGAG
NNWAKGHYTEGAELIDSVLDVVRKEAESCDCLQGFQICHSLGGGTGSGMGTLLISKIREE
YPDRMMCTFSVVPSPKVSDTVVEPYNATLSVHQLVENSDEVMCIDNEALYDICFRTLKLT
TPTYGDLNHLVSAVMSGVTTCLRFPGQLNSDLRKLAVNLVPFPRLHFFMIGFAPLTSRGS
QQYRALTVPELTQQMFDAKNMMAASDPRH-GRYLTASAMFRG-RMSTKEVDEQMLNVQNK
NSSYFVEWIPNNIKSSVCDI-------PPKGLKMSVTFIGNSTAIQELFKRVSEQFTAMF
RRKAFLHWYTGEGMDEMEFTEAESNMNDLVSEYQQYQDATA-------------------
-------------
>VannDIVA
MREIVHIQCGQCGNQIGSKFWEVIAGEHGLDPNGIV-------MPN-------TQ-----
PVQLERMNVYFNEASG-GK-FVPRAVLVDLEPGVIDSVRASPYGQLFRPDNFVYGQSGAG
NNWAKGHYTEGAEMVESVLDVIRKEAENCDCLQGFQLTHSLGGGTGSGLGTLLISKIREE
FPDRMMCTFSVVPSPKVSDTVVEPYNATLSVHQLVENADEVMCIDNEALYDICFRTLKLT
TPTYGDLNQLVSAVMSGITCCLRFPGQLNSDLRKLAVNLIPFPRLHFFLVGFAPLSSRGG
LGYKALTVGELTSQMFDAKNMMAASDPRH-GRYLTASVMFRG-PMSTKEVDEQMLQVQNK
HSSYFVEWIPNNIKSSVCDV-------PPKGMKMSATFIGNSTSIQELFKRISDQFTAMF
RRKAYLHWYIGEGMDEMELTEAESNMNDLISEYQQYQEA---------------------
-------------
>Pessonel
MREIVHIQVGQAGNQIGSKFWETISHEHGIDAEGQY-------HGD-------ND-----
-QQLDKLNVYFTEANG-GK-YVPRAVLVDLEPGTMDAIRAGPIGKLFRPNNFVFGQSGAG
NNWAKGHYTEGAELVDEVLDVVRKEAEACDALQGFQVSHSLGGGTGSGMGTLLITKICEE
FPDRMMCTYSIVPSPKVSNTVVEPYNAVLSVHQLVENADEVFCIDNEALYDICFRTLKLK
SPSYGDLNHLVSQVMSGITCCLRFPGQLNSDLRKLAVNLVPFPRLHFFLVGFAPLTARGA
SVYNQVSVAELTTQMFDPKNMMAASDPRQ-GRYLTAAAMFRG-DVSTRDVEDQMQLVQSK
NSKYFVEWIPNNMKSSICNV-------PPRNMTMSATFVGNNTCIQELFKRVGEEFTAMF
RRKAYLHWYTGEGMDEMEFTEAESNQNDLIAEYQQYQEAGV-------------------
-------------
>MayoBSH0
MREIVHIQAGQCGNQIGLKFWETISQEHGLDHKGIY-------QGD-------NE-----
-LQLERMNVYFTEAAG-AR-FVPRGVLVDLEPGVIDSVRASQYGGLFRPDNFVFGASGAG
NNWAKGHYTEGAEMVDSVLDVIRKEVENTDCMQGFQLCHSLGGGTGSGLGTLLLSKIRES
YPDRMMCTFSVVPSPKVSDTVVEPYNATLSIHQLVENADEVFCIDNEALYDICFRTLKLD
TPSYGDLNRLVSQVMSGITCCLRFPGQLNSDLRKLAVNLIPFPRLHFFLVGYAPLASRST
MSYKSLSVAELTQQMFDPRNMMAASDPRN-GRYLTASVMFRG-KMSTKDVDDQMVKIQKK
NELLFVDWIPNNIKSTVCKI-------PPAGTPMSATFIGNSTSIQELFKRISEQFSAMF
RRKAFLHWYTAEGMDEMELTEAESNMNDLVSEYQQYEEASI-------------------
-------------
>TricAmI7
MREIIHIQVGQCGNQIGAKFWENLNSEHAVGGDGQF-------TGK--------P-----
-IQQERMNVYYTEAQG-GR-YVPRAVLVDLEPGTLNEIKGSKFGKTXRPNNFVHAQNGAG
NVWAKGHYTEGAELVDQVLDVVRREAEACECIQGFQFCHSIGGGTGSGLGTLLIAKIREE
FPDRMMFSFSVMPSPKVSEVVVEPYNAVLSIHQLIENTDLVMCIDNDALYDICLKTLKLK
SPNYSDLNQLVSSVMSGVTCSLRFPGQLNSDLRKMAVNLTPFPRLHFFLVGNAPLSSRQG
SIYNSVSVSELTNQVFQSKNMMAACDPKK-GKYLTASAMFRG-KMSAKEVEEQMMNLQNK
NSPYFVEWIPNNIKSSMCNV-------PPTGLDMSCTFVGNSTAIQSVFKRISRYFTSMF
SRKAFLHWYTDEGMEEMEFSEAESNINDLIVEYQQYEDAQVDDE----------------
-------------
>VexiDIVA
MREIVTLCAGQCGNQIGSKFWNEIISEHGIDAKGHY-------SGS-------ND-----
-AQLSRADVYFTEVSD-GR-YVPRSINVDLEPGVLESIRASSIGSLFRPDNMVSGKNGAG
NNWAKGHYTEGAELVDQVMEVIHKEAEACDCLQGFQLVHSLGGGTGSGMGTLLLSKIKEE
FPDRIMMSYSVVPSPKVSDVIVEPYNATLSLHQLIENAEEVVCIDNEALYDICFRTLRMT
SPNYPDLNRLVSKVMSGTTCGFRFPGLLNSDLRKLAVNLVPFPRLHFFLAGYAPLFAGSS
RRFQAITVPELTQQMFSPKNMMAACDPND-GHYLTASLNFRGPSIRTRDVDDQMAEFQKK
HSAAFVDWIPNNVKSSVCHV-------APADVPRSGTFLANTTSMQQLFQRVIEQFSAMF
KRKAFLHNYVNEGLDISELSEAESNITDLIYEYQQYDAATAADDF--DSDD-D-------
-------------
>Endozona
-REIIHIQVGQCGNQVGAKFWETIAAEHALDNEGVY-------TGK-------DD-----
-VLKERLNVYFNEVGK-NR-FIPRAVLVDLEPGTGNVIRSGALGRLFRPDNYIAAQNGAA
NNWAKGYYTEGAELIEDILDVVRREAEACDCLQGFQITHSLGGGTGSGLGTLLTAKIHEA
YPDRVNSTFSVVPSPVVSDTVVEPYNATLSLHQLVENCDEVFCMDNEALYSICTNTLKIK
LPHYNDLNQLISKVMSGVTASLRFPGQLNADLRKLAVNLIPFPRLHFFMVGYAPLTAKSV
AQYRRITVAELTQQMFDSKNMMAAADVRS-GKYLTASVVFRG-DLSMKEVDQEMMNIQNK
NSGYFVDWIPNNIKSSVCNVVGRAGDGAEKEEKMSATFIGNNTAVQEIFKRVAKQYASMM
KRKAFVHWYTDEGMDLMEFAEAESNLNDLIAEFQQYQ-----------------------
-------------
>StygNOMA
---------GQCGNQIGCKFWETISAEHGIDHKGNY-------VGD-------SD-----
-QQLDRIDVYYNEAAE-KK-YVPRAVLVDLEPGTMDAARAKPYGQLFRPDNFVFGASGAG
NNWAKGHYTEGAELVDSVLDVIRREAESSDCLQGFQVCHSLGGGTGSGMGTLLVSKIREE
FPDRMLCTFSVVPSPKVSDTVVEPYNATLSVHQLIENADQVFCIDNEALYDICHRTLKVN
QPTYENLNQLVSYVMSGVTCCLRFPGQLNSDLRKLAVNLVPFPRLHFFTVGYAPLCAASS
TGYRSYSVPELVQQMFDSKNMMAACDPRH-GRYLTASAMFRG-PISTKEVDDQMLQIQNK
NSNYFVPWIPNNIKSSVCDV-------APKGQRVAATFVGNSTSIQELFKRISEQFTAMF
RRKAFLHWYTGEGMDDMEFTEAEANMHDLVDEYQQYEEATIEDEE---------------
-------------
>Cochminu
------------------------------------------------------------
------------------------------------------------------------
------------------------------------------------------------
------------------------------------------------------------
------------------------------------------------------------
-----------------------ACDPNS-GRYLTASAIFRG-KVSTKEVDDHMLKLQSK
NSGHFVEWIPNNIKSSVCNI-------APSDEGVAGTFI---------------------
------------------------------------------------------------
-------------
>Ovaldese
------------------------------------------------------------
------------------------------------------------------------
----------------------------CDCLQGFQFCHSLGGGTGSGMGTLLMSKIREE
YPDRMMCTFSVVPSPKVSDTVVEPYNATLSIHQLVENADEVMCIDNEALYDICFRTLKLS
TPTYGDLNHLVSNVMSGITCCLRFPGQLNSDLR---------------------------
------------------------------------------------------------
------------------------------------------------------------
------------------------------------------------------------
-------------
>Vannrobu
----------------GSKFWETISGEHGLDPTGAY-------IGD-------QP-----
-SQLERMNVYFNEAAG-GK-FVPRAILVDLEPGVIDSVRSSPFGKLFRPDNFVFGQSGAG
NNWAKGHYTEGAEMVDSVLDVVRKEAENCDCLQGFQFTHSLGGGTGSGLGTLLMSKIKEE
YPDRMMCTFSVVPSPKVSDTVVEPYNATLSVHQLVENADEVFCIDNEALYDICHRTLKLN
TPTYGDLNQLVSAVMSGITCCLRFPGQLNSDLRKLAVNLIPFPRLHFFLVGFAPLSSRSG
IGYQSMTVNELTSQVFDSKNMMAASDPRL-GRYLTASVMFRG-KMSTKQVDEQMHNVQNK
HSSYFVDWIPNNIKSSVCDI-------PPKGMKMSATFVGNSTSIQELFKRVSEQFSLMF
SRKAFLHWYTSEGMEEMELTEAESNMNDLINEYQQYETA---------------------
-------------
>Vexibaci
------------------------------------------------------------
------------------------------------------------------------
------------------------------------------------------------
------------------------------------------------------------
------------------------------------------------------------
---------ELTQQMFSPKNMMAACDPND-GHYLTASLNFRGSTIRTREVDDQMLQFQKK
HSAAFVDWIP--------------------------------------------------
------------------------------------------------------------
-------------
>Luaphula
MREIIHVQAGQCGNQIGAKFWQVISNEHGIGKNGVW-------DNS-------PDNQVNK
EVQLDKANVYFNEASG-GK-YVPRAVLVDLEPGVLDSIKGGEYGKLFRPDNMVSSQSGAG
NNWAKGHYTEGAELIEEILDVVRKEAEGCDCLQGFQVCHSLGGGTGSGLGTLLISKIKEE
FPDRMMCTFSVVPSPKVSDTVVEPYNATLSVHQLVENADEVMCIDNEALYDICKRTLKMQ
TPSYSDLNSLVSQVMSGITCSLRFPGQLNADLRKLAVNLVPFPRLHFFLVGFAPLSSTSE
KGYMNLTIPELTQQMFNSRNMMAACDPRN-GRYLTASAMFRGPNISTKEVDDQMLAVQNK
YTQHFVEWIPNNIKSSVCSV-------PHTGAKMSATFIGNSTCIQELFKRVGEQFTAMF
KRKAFLHWYTEEGMDEMEFTEAESNMNDLVAEYQQYEQAGI-------------------
-------------
>Protarac
MREIIHLQAGQCGNQIGSKFWEVISEEHGIDPTGKY-------IGN-------ED-----
-LQLDRINVYFNESGS-GK-YVPRGVLVDLEPGVMDTIRASKFGKLFRPDNMVFGQSGAG
NNWAKGHYTEGAELVDSVLEVVRKEAEGCDMLQGFQVCHSLGGGTGSGMGTLLISKIREE
FPDRMMFTFSVMPSPKVSDTVVEPYNATLSVHQLVENSDGVMCIDNEALYDICFRTLKLS
SPSYGDLNHLVSQVMSGITCCLRFPGQLNSDLRKLAVNLVPFPRLHFFMVGYAPLTSPST
AGYRNITVGELTQQMFDARNMMAASDPRN-GRYLTASAMFRG-NVSTKEIEQHMLMMQNR
SSNYFVDWIPNNIKSSVCNI-------PPKGHKLAATFVANSTAIQEIFKRISTQFTAMF
KRKAFLHWYTGEGMDEMEFTEAESNMIDLVSEYQQYQDAKA-------------------
-------------
>PhysTSA
MREIVHIQAGQCGNQIGAKFWEVISDEHGIDPTGSY-------HGD-------SD-----
-LQLERINVYYNEATG-GK-YVPRAVLVDLEPGTMDSVRAGPFGQIFRPDNFVFGQTGAG
NNWAKGHYTEGAELIDSVLDVVRKEAESCDCLQGFQIAHSLGGGTGSGMGTLLISKIREE
YPDRMMCTFSVVPSPKVSDTVVEPYNATLSVHQLVENADEVMCIDNEALYDICFRTLKLT
TPTYGDLNHLVSVVMSGITCCLRFPGQLNSDLRKLAVNLIPFPRLHFFLVGFAPLTSRGS
VGYRALTVPELTQQMFDAKNMMAASDPRH-GRYLTASAMFRG-RMSTKEVDEQMLNVQNK
NSSYFVEWIPNNIKSSVCDI-------PPKGLKMAVTFIGNSTAIQELFKRVSEQFTAMF
RRKAFLHWYTGEGMDEMEFTEAESNMNDLVSEYQQYQDAT--------------------
-------------
>Protpyro
MREIVHVQVGQCGNQIGAKFWETICAEHGILPNGQWDQDPVTNPGK-------DE-----
-IQLDKINVYFNEAAG-AK-YVPRAVLVDLEPGVMDQIKGNKLGKLFRPDNVVHGQSGAG
NNWAKGHYTEGAELVEQVMDVVRKEVENCDVMQGFQLCHSLGGGTGSGMGTLVMSKLREE
YPDRMICTFSVVPSPKVSEVVVEPYNATLSVHQLIENADEVMCIDNEALYDICFRTLKLN
NPNYPELNALVSHVMSGITCSLRFPGQLNADLRKLAVNLIPFPRLHFFLVGFAPLTSLSN
KDYLNLSVLELTQQMFNPLNMMAACDPRN-GRYLTASAIFRGKDLRTKEVEDELLKVQAK
HSSSFVEWIPNNIKSSVCSV-------PNAGRDMSATFLGNTTCIQQLFKRVADQSSVMF
KRKAFWHWYTEEGMDDMEYTEAESNLLDLVQEYQQYETAGV-------------------
-------------
>PellCATA
MREIVHIQVGQCGNQIGTKFWEVICAEHGIKPSGEY-------DTDIKTNPHKSK-----
-LQLDKINVYFNEASSKSK-YVPRAVLVDLEPGVIDNVKGGTFGNLFRPDSMICGAAGAG
NNWAKGYYTEGAEMIEEILDAVRKEAESCDLVQGFQICHSLGGGTGAGLGTLLMSKIREE
YPDRILATFSVVPSPKVSDTVVEPYNATLSVHQLVENADEVMCIDNEALYDICQRTLKLQ
TPSYSDLNHLVSHVMSGITCSLRFPGQLNADLRKLAVNLIPFPRLHFFLVGFAPLFAKNS
ADFHNIGIHELTQQLFHSKNMMAASDPST-GKYLTASVLFRGANVSTKEVDNQMLSIQNK
LRSQFVEWIPHNINHSICSI-------PHTGLEMSGTFMGNSTAIQELFRRVGSMFTAMF
SRKAFLHWYTEEGMDEMEFTEAESNMIDLVQEYEQYETAGL-------------------
-------------
>ClydYONA
MREIVHIQCGQCGNQIGAKFWEVISQEHGLDQNGIY-------VGN-------NE-----
-LQMERMNVYFNEASG-GK-FVPRAVLVDLEPGVIDSVRSSPHGGLFRPDNFVFGQSGAG
NNWAKGHYTEGAEMVDSVLDVIRKEAEGTDCLQGFQMTHSLGGGTGSGLGTLLISRIREE
YPDRMMCTFSVVPSPKVSDTVVEPYNATLSVHQLVENADEVMCIDNEALYDICFRTLKLT
TPNYGDLNHLVSAVMSGITCSLRFPGQLNADLRKLAVNLVPFPRLHFFLVGFAPLSSRGA
MGFKSMSVAELTTQMFDAKNMMAASDPRH-GRYLTASVMFRG-KMSTNEVEEQMRLTQNK
KSGYFVEWIPNNIKSSVCDI-------PPKGMKKSATFIGNSTSIQELFKRISDQFTAMF
RRKAFLHWYTGEGMDEMELTEAESNMNDLIAEYQQYQDA---------------------
-------------
>GoceYONA
MREIIHLQVGQCGNQIGTRFWETLTQEHAIGHDGHY-------NGT-------ED-----
-VLRDRLDVYFHETSR-TDCYVPRSVLVDLEPGTMDWIRGSSIGPLFRPDNFIYAQSSAG
NNWAKGHYTEGAELVDSVLDVIRKEAEASDCLQGFQISHSLGGGTGSGMGTLILSKIREE
YPDRMISTYSVVPSPKVSDTVVEPYNATLSVHQLVENADAVVCIDNEALYDICTRTLKLT
TPSYDDLNHLVSQVMSGITASLRFPGQLNADLRKLAVNLVPFPRLHFFIAGYAPLTAAKA
TEYRNVNVSDLVTQMFDAKNMMAACDPRT-GKYLTASAIFRG-DVPTKDVDTSMLTVQNK
NSPYFVDWIPNNIKSSICNV-------APTGEKMSVTFMGNSTSIQELFKRVSGQFSAMF
RRKAFLHWYTQEGMDEMEFTEAESNINDLIAEYQQYQEAGI-------------------
-------------
>Undascha
MREIVHIQVGQCGNQIGAKFWETISAEHGLDPTGAY-------VGT-------EP-----
-SQLERMDVYFNEAAG-GK-FVPRAVLVDLEPGVIDSVRASPYGQLFRPDNFIFGQSGAG
NNWAKGHYTEGAEMVDSVLDVIRKEAENSDCLQGFQFTHSLGGGTGSGLGTLLMAKIKEE
YPDRMMCTFSIVPSPKVSDTVVEPYNATLSVHQLVEYADEVFCIDNEALYDICNNTLKLQ
TPTYGDLNQLVSAVMSGVTCCLRFPGQLNSDLRKLAVNLIPFPRLHFFLTGFAPLSSHAG
IGFKSMTVNELTSQVFDPKNMMAASDPRL-GRYLTASIMFRG-KMSMKQVDEEMHQVQNK
HSSYFVDWIPSNIKSSVCDI-------PPKGMKMSATFVGNSTSIQELFKRVSEQFSLMF
SRKAFLHWYTSEGMEEMELTEAESNMNDLINEYQQYESAQI-------------------
-------------
>Thecquad
---IITFSTGQCGNQVGRKFWGTLIDEHGIDHSGKY-------CGT-------DP-----
-SQLERLDVYFHEASN-GK-FVPRAIHVDLEPGTSEAIRNSNFKDLFRPENFIFGQSGAG
NNWAKGHYTEGAELIDEILDVTRREVESCDNFQGFQLCHSLGGGTGSGLGTLITSKLREE
YPDRLICTYSVLPSLH-SNAVVEPYNTTFSLHQLVENADQVICLDNQALNNICSNSLRLA
TPNYEDLNQLIAQVMSGITCSLRFPGQLNSDLRKLSVNLVPFPRMHFFLASYAPIVAQGS
KSFTASSVAELTQQMFDGRNTMADCDPRA-GKYLTASALFRG-NIATFDVENELSKVQSR
YATNFVEWIPNNIKFSVCEN-------PPKGLSKSVTFLANSTAIQQPFKRIADQFAAMY
KRKAFVYGFLNEGMDELEFQEAELNLKDLIDEYQQYQEASIEDDE---------------
-------------
>Vermanta
MREIVHIQAGQCGNQIGSKFWSVIGEEHKIDGSGAY-------IGD-------NS-----
-NELDRINVYYNEAGG-GK-YVPRAVLVDLEPGTMDTIKAGETGKLFRPDNYVFGQTGAG
NNWAKGHYTEGAELIDSVLDVIRKEAEGCDCLQGFQVCHSLGGGTGSGMGTLLISKIREE
YPDRMLCTFSVMPSPKVSDTVVEPYNATLSVHQLVENADEVFCIDNEALYDICFRTLKLT
TPSYGDLNHLVSSVMSGVTCSLRFPGQLNSDLRKLAVNLIPFPRLHFFLVGFAPLTSRSA
QGYRAISVPELVQQMFDSKNMMAACDPRH-GRYLTASALFRG-RMSAKEVDEQMLHIQNK
NSSYFVDWIPNNIKSSLCDV-------PPKGHKMAVTFIGNSTSIQDIFKRISEQFTAMF
RRKAFLHWYTGEGMDEMEFTEAESNMNDLVSEYQQYQEATVDDDEYDEGME-DME-----
-------------
>ParvMONO
MREIIHVQVGQCGNQVGTKFWETLNQEHGINGDGQF-------TGS-------DE-----
-RVLEKAGVYFNEAQG-GK-YVPRAVLVDLEPGVLDTVKAGGMANLFRPSNFCFGQAGAG
NNWAKGHYTEGAELVESVLDVIRREAEGCDCLQGFQLCHSLGGGTGSGMGTLLLQQIHEQ
YPDRMLTSFSVVPSPKVSDTVVEPYNAILSSHHLIDNVDAVFCIDNEALYDIAARQLKIK
DPSYDNLNQLVSRVMSGVTCSLRFPGQLNADLRKLSTNLIPFPRLHFFLIGSAPLSSREN
VAYQNDSVSALVQQVFDPKNMFAACDPRN-GRYLTASVMFRG-NLPMKDIDDEMLKVQTK
DSSHFVEWIPNNLTTSVCDV-------PPAGHNASATFVGNSTSMQTLFSRVAEQFSVMF
KRKAFLHWYTGEGMEESEFSEAESNIADLLAEYSQYENASTEVDG--D------------
-------------
