# Supplementary material for: Expansion of the molecular and morphological diversity of Acanthamoebidae (Centramoebida, Amoebozoa) and identification of a novel life cycle type within the group
Source: Biol Direct. 2016 Dec 28;11:69. doi: 10.1186/s13062-016-0171-0 (PMC5192571; doi:10.1186/s13062-016-0171-0)
Supplement: Additional file 3: — Bordor.325.Cent40.tgz. Phylogenomic alignment files and single gene trees for each gene included in the phylogeomic supermatrix. (TGZ 8396 kb) [file 13062_2016_171_MOESM3_ESM.tgz › Bordor.325.Cent40/unmasked-alignments/rpl6.faa]

>AcanGEN
----------------------------------------------RNHDLVRGISRYSR
SAMFRRSGKAAVKKSGHQWKDV--AATKKA-PKSVEKTFN--K-TEKRTV-VAKAKRFYP
AEDVPRPIPS-------------RKSHHKPAKLRSSITPGTVLIVLSGRFRGKRVIFLKQ
L---QPSGLLLVTGPFKVNGVPLRRINQAYTIATSTKVDISGLEVPEKFN-DAYFKKGKA
AKK---EKTEDEFFATG-----------AQQK-----KTIDAHRIADQKEFDAKVLEVVG
KVPNLAAYLNAKFSLTKGQFPHLIKF
>Coprcine
--------------------------------------------MARSKELVPGVGRLSR
SQVFAKRGLFKGQKKSEK------PAAETP-AEYVEKTIGGEKNGGKRLVPVAKAPRFYP
AEDVRQPKKS-------------RKA-HKPTGLRSTITPGTVLILLAGRFRGKRVVFLKQ
L----ESGLLLVTGPYKVNGVPLRRVNQAYVIATSTKIDISGVKIDDKIN-DAYFAKAAT
KES---RSAEEEFFADG----------QPKPK-----EPYPTSKAADQKEVDKAIIAAIK
GTEYLGKYLKASWGLSKGQFPHALVF
>DictDisc
-----------------------------------------------NKFVAKGLRLYSA
RSVANRTKTFVAKKN----KVVAPKKVVAP-VTPVEKTFG--K--GKRVI-AAKASKFAP
SIPAEIRSTA-------------AKKVQQKVALRKSITPGTVLIILAGRFAGKRVVALKQ
L----DSGLILITGPFKVNGVPLRRIDQRYVIATSTKIDVSSVKVAATIN-DAYFAAEKK
ST----TKSEGAFFSDE----------KKAEK-----KKIADSRVADQKSVDSAILAVLK
KEKFLTVYLKTKFYLKKGEFPHQLKF
>Entahist
MSA---------------------------------PQWFV-------------------
------------------------PVKAG----------------------DAKIPAYYP
TDDMIQEQKKKLRTRKGAKITALDKPAWNLEKLRKSIVPGAVLIIVAGKYAGKKVVFLKQ
C---IKSGALIVTGPFKINGVPLMRINQRYVIATSQKVDVSKVDT-TGVD-VKFFKKIAI
KKAAFGKTVEEDFAKKQ-----------YEAK-----KALI---VEKQKQVDESIVAEIK
KVPYLKEYMASYFTLKNGDHPHLLKF
>Filanola
--------------------------------------K---PTHQEXKTLIRGLGRLSR
SASYSRSGAWAVKNKVQT------PAKTQQ-KQVVTKKFG--KKNETRVI-RASGPSAYP
TEDVAQPLPW-------------VSRKRKSVPLRSSITPGTILILLAGRHRGKRVVFLKQ
L----PSGLLLVTGPFKINGVPLKRVNQAFVIATSKKLDVSGVKVDAKIN-DSYFKKTAE
RK----KKTEAEFFAK------------EAEQ-----HKPAATKVEDQKAVDKALLEVIK
KDKLVGQYLASRFSLSSKDRPHEMKF
>FontBI
------------------------------------------------------------
------------------------------------------K-----------------
-----------------------NHKKNKPAKVRASIVPGAVLILLAGRFKGTRVVCLKQ
L----NSGLLVVSGPFKVNGVPLRRVNPAYVIATSTKVDISGVNT-EKFT-DEYFKRPAD
TK----TRGAEDFFAQ------------HKET-----TQIDAGRIADQKETDKALLAAIN
KTPLLKGYLGAKFTLSKGQFPHAMKF
>HomoSapi
MAGEKVEKPDTKEKKPEAKKVDAGGKVKKGNLKAKKPKK-GKPHCSRNPVLVRGIGRYSR
SAMYSRKAMYKRKYSAAKSKVEK-KKKEKV-LATVTKPVGGDKNGGTRVVKLRKMPRYYP
TEDVPRKLLSH----------GKKPFSQHVRKLRASITPGTILIILTGRHRGKRVVFLKQ
L----ASGLLLVTGPLVLNRVPLRRTHQKFVIATSTKIDISNVKIPKHLT-DAYFKKKKL
RKP---RHQEGEIFDT------------EKEK-----YEITEQRKIDQKAVDSQILPKIK
AIPQLQGYLRSVFALTNGIYPHKLVF
>Monobrev
------------------------------------MAK----GDVRNEMLSKGVERYGR
SAMYKRRLMFKRNKVQVA------KKSVEK-PTTKEVKFG--K--STRTVPLERQSRFYP
AEDIKKPLPS-------------RKK-PGFNKLRASITPGTVLILLSGPYRGRRVIFLKQ
L----PSGLLLVTGPFKVNGVPLRRVNQAYVIATSTKLDISSVKVDDKIN-DAYFKAENK
AAK---AKD----ITEG----------DKQEK-----EPLSAERKADQESIDKAILAIVK
KTDYMKGYLQTRFTLTNGVYPHAISF
>PCBtrin
----------------------------------------------RNPEICKGVSKFSR
SQSFKRAGKWAVKKTGKVQKDQ--------------------------------------
-----------------------PTIFKKAIKVRESLKVGTVLILLSGPFRGKRAIVMKQ
L----TSGMLIVSGPFCVNGVPLRKVSPAYVRATSMKLDVSGIEIPETFD----------
-------------------------------------------QKQIQKSVDEQVLKEVS
KVPYLKEYLGARFSLTHGQYPHAL--
>Polypall
-------------------------------------------ITMQNPIIGNGLRQYSK
RAFAKRTRLYLAKQK----KVTTAPKAAPA-PVVREATIK----GGKKVQLKEKTAKYAP
VETSEVRAVA-------------RQYKQSPVALRKTITPGTVLIIVAGRYAGKRVVFLKQ
L----TSGLLLITGPFRLNGVPLRRIDQRYVIATSTKVNVANVKVPESVN-DCYFKAEKK
AAT--TKKAEGEFFKDGEKKT------TEKAA-----KKLPEVRIADQKAVDTAILAALK
GQKELVLYLKTAFGLRKGEFPHALKF
>Sexangul
------------------------------------------------------------
----NKGG----------------AKKAAP-QKT-----------------EQMVGKFVE
ADDAPVKVS--------------NKRVNRPTKLRESIVPGTVLIVLSGRFRGKRVVFLKQ
L----ESGLLLVSGPYKANGVPLRRLNQAYAIATSTTVDISGVKIPAHIN-DAYFARVQN
AKE-----GEEGFFNTA-----------ETIN-----PEWLNARKKDQKEVDTQLLAAVG
KQKLLLEYL-----------------
>Sterramo
--------------------------------------K---PHCSRNPKLSRGITAYGR
SAMYRRSGRLAKKQSGVPWKTVT-RKEVEV-KEPIEKTYNG---TETRVV-YPKAPRFYP
AYDVKHPLKSK-----------KRRANHKPTRLRASITPGTVLILLAGRFRGKRVIFLKQ
L----PSGLLLITGPFKINGVPARRVNQAYVIATSTKVDISGLEIPKDFN-DEYFSRPKV
HKK---KETEEDFFAE------------ETEK-----KELDPNVKELQSEFDKRVVAIVS
EVPKLDKYLNAKFSLSRNDRPHLMKF
>Thectrah
--------------------------------------------------LVKGVPRHSK
SSQYRRKGLQYIKNKTTT------PKKSIV---------------------NKNGGKWYS
TVDISGRKL--------------AKKGRGTAVLRKSITKGTVLILLAGRHVGKRVIFLKQ
L----PSGLLLVTGPYHINGVPLRRVDQAYVIATSTKVDLKGVSLPDDFS-EELVCRPKA
KTV--GGKSEKAFFATK-----------KKGRHAF--PKPTDARIAASKAVDAQVLERVN
KVPYLKEYLARGFSLDNGDYPHLMQF
>VannDIVA
-------------------------------------------QSSRNKPLARSVGVYSR
SAMIKKRGAWAKKAD--QWKAV--EKKQDS-KAVVTKDFC----GGKRTI-AEKGPRFYP
AEDIKAPVR--------------RAFTPTAARLRGSITPGTVLVLLAGRFRGKRVVFLRQ
L----ASGLLLVTGPFKINGVPVRRVNQAYVIATSTKVDISKVEVPAKFD-DAYFKAPKN
------KGKSGKFFDKE-----------SKEA-----NVISAERVSDQKALDAKLLPAIK
AVPHLRDYLNAKFSLKQNQFPHLMKF
>Pessonel
----------------------------------------------RNPELVRGIRARGK
VFRKRKNALWIKKNGLLK------KEKKSV-AKKEVKKFG--K--GTRTI-KKKERRFYP
TEKVTRKVK--------------RNFTPRPTRLRKSIEAGSVLILLSGRFRGKRVVFLKQ
L----ESGLLLVNGPFSVNGVPLRRVDQAYVIATSTKVDISGVKLDDKID-DKFFKLAKV
AAP---KDDENKFFNKK----------EAKKD-----RKVSDERRKLQKSVDDQLVAAIK
KVSNLKAYIGSRFTLTNGQYPHELKF
>MayoBSH0
------------------------------------------------------------
---------------------------------------------------QAKIQKFYP
ADDIKVPLK--------------NRNKNKTARLRASITPGTVLIMLAGRFRGKRVVFLKQ
L----PSGLLLVTGPYKVNGVPLRRVDQAYVIATSTKVNVAGADV-SAVT-DASFKADA-
------ATSEGKDFVKG-----------ATKT-----EGLTAERKALQKSIDTVIIGEIQ
KVPHLRDYLHAKFSLQKGQRPHAMKF
>TricAmI7
L-----------------------------------------------------------
------------------------------------------------------------
----------------------------NAPKVRKSLQPGTVVIILHGKWKAKRAIVLKA
YNQIGQSGFCLVTGPYSVNKVPITRVAQKFLIATKTCVDLAKFNLPEELEKESFFKKAAS
RMP---EKSSEDFLEGE-----------DAKRPQ---PKTTEEYKKVQAKIDAQLVPIVE
GVPHLKEYLATRFTLMRXPTPSQ---
>Neopaest
------------------------------------------------------------
---------------------------------------------------------FYP
TEKTHKRLH--------------RNAKPKVGKTRDSITAGTVLVLLSGRFRGKRVVYLKT
L----PSGLLLVTGPFKVNGVPLRRVNQAYVAATSTKIDISKVSIPE-IS-DKDFKKPKK
VTH---AKTEGEFFAD------------QKEK-----APLPEAVKANQKKVDAAILEAAK
AVPHMTDYLHARFSLRNGEYPHLMKF
>Paraatla
------------------------------------------------------------
------------------------------------------------------------
-------------------------SMVKCTKVRKSLQPGTVCIVLAGPYRGRRVVNLGP
V---GTQGLIAVTGPFKLNGVPLRRVDPAYVIATSTKVDISNVDC-TEVE-NKLFGKAKK
AMR---KRSEKQFLKMK-----------ESTKVADEMKAMFDVRKKLQIKIDESILKNLS
KTPSMAKYIASRFTLRRNEAPHKMKF
>VexiDIVA
----------------------------------------------KNP-----------
------------------------------------------------------------
-----------------------ATKLVRKTKLRESITPGTVLILLSGRFKGKRVVFLKQ
L----GSGLLLVSGPFKINGVPLRRVNQAYVIATSTKVDIDGVNV-SKFD-DAYFRASID
QKK---KKNADTFFDDG----------KKKEK-----SVVPDERKADQKEVDAGLIAAIK
GVPQLKAYLGSIFRLRKGQYPHNMKF
>Endozona
M-----------------------------------PNKKGFAGKPKNELLAKGIPRYSR
SAMYRRTGRVYMKKNNKTYKNVEAPKKADN---------------------VQKHTKYYP
GEKVHHKKAGP------------NPKAKRHTHLRASLTPGTILILLAGRFRGKRVVFLKQ
L----ESGLLLVTGPHQINGIPLRRVNQAYVIATSTKVNITGIDL-SAFK-DEQFRAPKQ
SRA--AQLKERKGFADK----------KDAAAQPFQLTDAQKAQRVNQDNFDKQLLALIS
ETPLLKQYLQSNFTLHKGQYPHELKF
>StygNOMA
---------------------D--------------------------------------
---------------------------------------------------KAPKTKFYP
AEDVARPYKKK------------FRKNSHVPKLRGSITPGTVLILLAGRFRGKRVVFLKQ
L----DSGLLLVTGPHKLNGVPFRRVNQAYVIATSTKVDLSGVEVPAAVN-DAFFARPRK
VQK---KKTEEEFFAT------------EKKK-----EPINPARKEAQVALDKQVLAKIK
ATPKLAEYLHARFSLSNGQLPHRMKF
>Cochminu
------------------------------------------------------------
------------------------------------------------------------
-----------------------------------------LFILLSGVHAGKRVVFLRQ
L----NSGLLLITGPYNVNGVPIRRVNQAYVIATSTKIDIKNVKIPDNLN-DDYFKRSAK
PVE--KKKSVKDLLRGK-----------KIRSE---------------------------
--------------------------
>Ovaldese
------------------------------------------------------------
------------------------------------------K---------------AP
FHIPKTKTN--------------GKKKHHKTALKAGLTAGSVVILLAGRFRGHRAVFLKQ
L----DSGLLLITGPYKVNGIPLRRVNQRYVIVTSTKVDVPALKFNDKLN-DA-------
------------------------------------------------------------
--------------------------
>Nolaaber
------------------------------------------------------------
------------------------------------------------------------
------------------------------------------------------------
-----PSGLAVVTGPFKINGVPLRRVNPVYMIATSTKVDLEGVTIDAKFN-DAYF-----
------------------------------------------------------------
--------------------------
>Vannrobu
---------------------------------------------SRNQTLVQGVPKYSR
AAMYGRRGKYLNKD----WKPVA-KKAEAP-A-------------------DTKTPKWYP
AEDLPSRRVV-------------VKPARKPGQLRESITPGTILILLAGRFAGRRVVFLKQ
L----ESGLLLVSGPFTINGVPLRRVNQAYVIATSTSVDVSKVSVPENVN-DAYFKAPKK
------SRKSGKFFAEE-----------EKPK-----NTVSEERKADQKKVDEALVAAVK
ATEGLDKYLSTPFTLTNGQFPHAMNF
>Luaphula
-------------------------------------------HGSRNPELARGVPKYTK
TEMYRRSGRAAKKASGVAWKDVP-KKAPEA-KKSVTKEFG--KKKEKRVV-SAGESRFYP
EYDVKRPLRS-------------RKSHHKPTRLRQSITPGTVLVVLAGRFRGKRVIFLKQ
L----KSGLLLVTGPFKINGVPIRRVNQAYVIATSTKVDISGVKIPKKFN-DKYFRKPRK
AK----QIGEKAFFGDKDKKPEEAK--AEKPA-----KELPKEYKADVKNFDKQVLAVVT
QVPQLVSYLGAKFSLSRHQYPHALKF
>Protarac
---------------------------------------------SRNPLLARGVTKYSR
SEMFKRTGKAAKKKSGVAWKDVP-KKTHDAEKKTVEKTFG--KKGEKRVV-SQKEPRFYP
EYDIKRPLKS-------------RKSHHKPTRLRGNITPGTVLIILAGRFRGKRVIFLKQ
L----ESGLLLVTGPYKINGVPIRRVNQAYVISTSTKVDLSGVKVPSKFN-DEYFRKPRK
VKK---AASEKEFFAAG-TTAADAKAPKKKEK-----KVLPDQYKADVKDFDKVVLAVVN
QVPTLVQYLGAKFSLSRNQYPHDMKF
>Protbohe
------------------------------------MGR---LHASRNPELIKGIGKYSR
SVMYRRSGKAQKKKSGVAWKNVP-AKAATQ-AQPKVKPFR--K--ETRTI-EPKGPSYYP
EYDIPRPLKS-------------RKHNHRPTRLRPSITPGTVLILLAGRFRAKRVVFLKQ
L----PSGLLLVTGPFKVNGVPLRRVNQAYVIATSTKVDISGIAVPDKFN-DAYFTRPKK
EKK---KQTEEDFFAT------------ETKK-----KVLDKSRVEDQKEFDKALIAVIS
KVPRLADYLNAKFSLSRNDRPHAMKF
>PhysTSA
I-----------------------------------------------------------
------------------------------------------------------------
----------------------RRAKRAKPPTVRPSITPGTVLILLRGVYAGRRVIYVKQ
L---PGSGNLLVTGPRYFNGVPFTRVPQSAVIATSTKIDISGVDS-KGIT-DGLFKATVR
RAA---KKSEEHFFQK------------DKPT-----EQKRQAQNLISSAADKKIVEAVK
KVPQLKKYLARNFFLARGDRPHAMKF
>Protpyro
----------------------------------------------RNYDLVPGISRYSR
SAMFRRSGKAAALKAGLKFKPV--EATKKA-PLTVEKVFG--KKGEKRTVQVKKDRRFYP
ADRAPKPIPS-------------RKSHHKPARLRKSITPGTVLIVLSGRFRGKRVIFLKQ
L---QPSGLLLVTGPFKINGVPVRRINQAYTIATSTKVDISGLEVPEKFQ-DKYFKKTKG
PAK---KKTEEEFFAAT----------SAQKK-----NVIDAHRVSDQKEFDAKVLEVVN
KVPNLAQYLNAKFTLTRGQYPHLLKF
>PellCATA
------------------------------------PRK---VNNSRNTELQRGVERYSR
SDMYRRSGKLAKKKAKKRFH----GKKADQ---SNVKPYG--KKGETRT--VENVSKFYP
VYPIRSRQPS-------------SKGNHKATRLRASITPGTILILLSGRFRGRRVVFLKQ
L----PSGLLLINGPFSVNGVNVRRVNQRYVIATTTKIDISKLEIPAIFS-DDYFKKQKR
STR-KDPKAEKDFFAG------------EEEK-----KSIPQEKKDAQAAFDKGFDDLIN
AQPLLRKYLAARFSLSRNDRPHNMKF
>ClydYONA
------------------------------------------------------------
------------------------------------------------------------
------------------------------NPLRASLVPGAVLILVSGRFRGRRVIFLKQ
L----ESGLLLVTGPYKFNGVPLRRVNQAYVIATSTSVDISSVNVPDDVN-DALFKKPKK
EKS---AKSEADFFGDK-----------PKAE-----KTVDPRRKEVQAIVDEPLVKAIS
AVPNLRAYMGARFSLKKGQFPHALKF
>GoceYONA
------------------------------------PRK---QHASRNPLLVRGIERYSR
SAMYRRSGRAAVKKAKHTWKKVEKPKTEA----------------------PQKKKGFYT
TDPTPKPAGHK------------VGTKPGTAKLRSTITPGTILIVLAGRFRGKRVVFLKQ
L----GSGLLLVTGPFKINGVPLRRINQSYVIATTTKVDLTGVKIPKRLK-DAYFKRPKE
TKK---DK----------------------------------------------------
--------------------------
>Undascha
---------------------------------------------SRNQMLTQGVPRFSK
AAMYGKRGRYLKKD----WKPVE-KKQQEA-P-------------------VTKAPKWYP
AEDLPSRRAV-------------RKAAPKPTKLRSSITPGTVLILLAGRFAGRRVVFLRQ
L----ESGLLLVSGPFQVNGVPLRRVNQRYVIATSTSVDVSAVNVPEKLN-DAYFKRPAQ
------AKKTGKMFSEE-----------EKPT-----NTVSDERKADQKAVDAALMTSIK
ATAGLREYLGARFSLTNGQFPHAMKF
>Thecquad
---------------------------------------------------------FSR
SAWKRRQGFYKKASE---WKPQV-AKVVPN-KEPKVKVFN--K-NETRVI-KPKGSKFYP
EEKPRHKLH--------------RNFRINPTRLRNSITPGTVLIVLSGQFKGRRVVFLKQ
L----PSGLLLVTGPYKLNGVPIRRINQSFVIATSTKVDLSQVNLGDKFD-DKYFKKQKR
ARV---VKDESTFFQEK-----------KKEKRG---AFPFTARKEDQKSVDKQVLAAIK
KTKYLKDYLRSKFTLKKGQYPHLLKF
>Vermanta
-------------------------------------------KSTRNPLLAKGVETHSK
SKAFHKSGRWAKKAS--EWATP--AVKSAS-AKVVSKDFQ----GGKRVV-SAKAASSYS
AEDIPKALRS-------------RKSNKNAPKVRASIEKGTVLILIAGPYRGSRVVSLGA
L----PSGLILVSGPFKVNGVPLRRVNQRYIIATSTKIDVSSVDT-TKFN-DAYFKRPAQ
AKK---TKSESEFFASE-----------EEKK-----KVIAPERIADQKNVDKAIIDAVK
AVPQMKAYLSNKFSLRSGQYPHNLKF
>ParvMONO
------------------------------------------------------------
------------------------------------------------------------
-----------------------------------------VLXLLAGKYRGRRVIYLKS
L----ASGLLLVSGPYKVNGVPLRRVNQAYVIATSTKIDISGVNVDDKLD-DNYFRRPKV
AKR---SGAEGELFGEK-----------ASTK-----TELSADRKADQVAIDNQLVPLVK
AVPELKAYLRTRFSLDNGQYPHAMKF
