# Supplementary material for: Expansion of the molecular and morphological diversity of Acanthamoebidae (Centramoebida, Amoebozoa) and identification of a novel life cycle type within the group
Source: Biol Direct. 2016 Dec 28;11:69. doi: 10.1186/s13062-016-0171-0 (PMC5192571; doi:10.1186/s13062-016-0171-0)
Supplement: Additional file 3: — Bordor.325.Cent40.tgz. Phylogenomic alignment files and single gene trees for each gene included in the phylogeomic supermatrix. (TGZ 8396 kb) [file 13062_2016_171_MOESM3_ESM.tgz › Bordor.325.Cent40/unmasked-alignments/rpo-A.faa]

>AcanGEN
-----------------------FYTAEEIKKISVKRILTTASLDVLGNPIPGGLYDPAM
GPINRFETCATCGLGERDCPGHIGHIELAVPVYNPMMFKQLVRILRAKCFECHQLRLSRD
KVNRLAKSLSLLDEGKIVEALDVDNYYLHRDWCAEQLKETAS------------------
------------------TDGPKPSRKVLANLTALRKYA------QETLEKIKTEEEAYD
NAHQG---IHNQSVDEL--FKA-KSSRTQEFRRALVELLHA----VPKVCEN--CKSKSP
NIRGDR--KEKIFKTTLASTAKAVNKMVASSNAAKTAAAQKKKGKEEAEKADKSKKKAKK
TDEEAGSDDDDDKSDSDDSDDDSDEGSDDDDEEKSASE---EEQAEEVVKKAKK------
---PAAKSSSKVKYMAPSEVLDHIKKLY---AAEEKIMRLAFGSIRLS------HNLPAH
RAADPMVYFLETVAVPPSRFRPLNM-VNG---MAMDHPQNIYLARIMTYNDQL-------
LTAKTDKGEMT-------------------------------VEQRVELWISMQKTVNAL
FDSSNAGV------GAAAGIKQLLEKKEGLFRKHMMGKRVNFAARSVISPDPFLQTNEIG
IPLVFAMKLTFPEPVTETNFREMQQAVMNGP---------------------GKYPGANA
VIDENGHTTVLR----ESDEAGRLALSKTLRNNEKG-------------------LVKVL
RHLRDGDAVLVNRQPSLHKPSIMAHIVRVL-RTEKTIRMHYANCDAYNADFDGDE-----
----------MNIHFPQSDLARAEAYTIALGDEQYIVPTDGSPLRGLIQDHVVMGSLLT-
NKDTMLTREEFQQLLYAAISTLPPT-----------RGSAH--LRYQTP-IITIPPCIVK
PVPLWSGKQVISNLLMELL--KGYQ-P-----LNL-DSSSKIPAAS-WKDH---------
------------------SEEGIVIVRGNELLTGILDKSQFGASAYGLVHATYELYGSKK
AGELLSALGRLFTFYLNT-VAFTCGIDDMLINNEFDSVRQGLLRKA-NNSGYEVASE-FL
GYSS---------------------TDKVDRPEVRQGLGQ---AVRD--------PDEAT
TWDNLMKK--------------------QMSSMTTDIIKETM--------KGQVKKFPWN
NLTLMTTSGAKGSMVNVSQICCLLGQQELEGKRVSSMISGKTLPSFEPHEAEGRAGGYIA
DRFLTGIRPQEFFFHCMAGREGLIDTAVKTSRSGYLQRCLVKHLESLRVCYDATVRD-SD
ASVIQFNYGEDSIDITKSKHLER---FSFLSKNTPALVQKY-----YLTAARQA---LQT
--KPTKRYLK----------------------------------KRAKNAKLNE------
---------------------------ESTLQSEFETFLHLGAVSERYQEKLEK------
------------------------------------------------------------
------------------------------------------------------------
------------------------------------------------------------
------------------------------------------------------------
------------------------------------------------------------
------------------------------------------------------------
------------------------------------------------------------
------------------------------------------------------------
------------------------------------------------------------
------------------------------------------------------------
------------------------------------------------------------
------------------------------------------------------------
-------
>Coprcine
M------NIAHSIPSTVTGVSFSFLTAQDIRRISVKQIVNPVLLDDLNRPNIGGLYDPAL
GPHDRSDICATCHLTYFTCPGHFGHIELPAPVFHPLFMGNLYNLLRGMCMFCHRFKMSRT
QLSKYMAKLRLLEHGLVEAAMGVDDITLQVRKTKKGKEKA--------------------
---------DEEEDVDMLGKEDVTYESDEQFVKRVHLYVA--------IHLARNKTTRDD
Y----------------------KSEVAYQMRKDLIHEFLRNC--MMKKCQNSDCSSVAY
TFRKEG--YTKIIEYDLTPKQKA--TLARSR----PNVL-------LAEKATSYTKKAGK
QEEDV----DMDGSGSSESEGAGDSLVDDEEEDDSEDESHFRKPGQPSLPRA----ANG-
--KVKTSRGRNERVIAPEECRAHLRRLF---KNETIMCSLIFGRHGPHAP----VNKDQL
AIASADMFFLEVLPVSPTRFRPPAK-MGE---TLFEHPQNELLARVLNTSYKLRDINL-D
LRTASQKGDEFDEV-----------------------ARRTLMSQLLDRLIQLQIDVNSF
MDSSKNPQVVRQGKLPPAGVKQGLEKKEGLFRKHMMGKRVNYAARSVISPDVNIEPSEIG
IPPVFARKLTFPEPVTADNFHEMRQRVINGP---------------------NNYPGASM
VEYEDGRQQSLD----KLTVEQRTAIANQLLTPQSDHA----TSRKGLFTRTAGVNKKVY
RHLQDGDILILNRQPTLHKPSMMCHRAKVL-HGEKTIRMHYANCNSYNADFDGDE-----
-----------------NHVARAEATFIANTDNQYLVPTSGNPLRGLIQDHVVAGVWMT-
SQNAFFTREEYFQLLYGALRPEDS--------------------ESNSR-LVTLSPAIWK
PQPLWTGKQIISTVLKNITP-RNFE-G-----LNL-KAKTKVPGFL-WGKD---------
------------------SKEDQVIFLDGELLCGVLDKSAFGASDYGLVHSVYEVYGAEI
AGKLLGILSRLFTKFLQH-RAFTCRMDDLILTPTGDKKRADLIERG-KNLGTEGAIENFP
SLSGV--------------------PKEEVPEQLRNLLET---VLRD--------DNKMA
GLDVTVKT--------------------KLSKLTSSISDACLP-------NELLRKFPYN
HMQTMTLSGAKGSAVNARQISCALGQQELEGRRVPVMVSGKTLPSFKAFETKAIAGGYVA
SRFLTGIKPQEFYFHCMAGREGLIDTAVKTSRSGYLQRCLIKHLEGLRVHYDNTVRG-SD
NSVYQFSYGGDGLDVTKQKHLYQ---FAFIAQNSLSIARRL-----NPNAVANH---MDL
--KTAPSYMK----------------------------------KVLRKSAERESPCG--
------------------KAPRDE---YDPVLSVYNPNKYLGSTSEQFATAVRQYIKANP
DGLLI------------------EKSEKPRFPT--RYPP-----MLSKNFQLLMNVKYMR
SLVEPGEAVGLLASQGVGEPSTQMTLNTFHFAGHGAANVTLGIPRLREIVMTASQ-----
-----------------KPKTPSMTMKVKPGTSPDD--VTLFCKRASRVTLSQLVEGVTV
DEQLCVEGQA------RRTQFTVTINFFPREEYL--------------------AEHDVE
PVEILSVFGTKFP---LILKREIQNELRKLDADLKSQIAQLGKGKAVRTHGEGEGDGGEG
DGETSKRKRNADEDSEV---------------GDGDADDEKRQRQKKQQATYDSDEDSDE
EDNG----------EAFNDEDIEAAYASDA-------------------------EAMNT
EVKP------------------------------AKLTKSQQSFKQAVSRTSDLF-----
-------QGHLQQAVSFNFDESK-CTFQVEF-RPDMPKLLFVGIIERTCRATVVREIPGI
TDCFQVKEDSKK-----------GGEPQIKLTTNGSNLRGMWEFASGSDESILEDDEIYS
NDIYALLKTYGVEMARAAILKEVGGVFAAYSIQVDRRHLELIADYMTFDGGYKPFNRKGL
STNPSPLLKASYETTAAFLSDATLY-GDFDDLTTPSGNIVLGRPNATGTGVFDVLMQTA-
-------
>Coprprot
---------------EISGISLAPYTDDEIRKLSVMEVTNADTLDSFNAPAAHGPYDLAL
GSLEH-EQCATCE-EKESCPGHFGHIELPAPFFNPVFFKELLQVLKTMCWNCHHFLICDE
KRELWAKVLRLVECGKLAESRSLDDFL---------------------------------
---------------------------------EVKKSVLVDEMVQQKIEALLENAESED
SLDVRLH----------------PTRATQEERMYFHKKFKKIC--QVPSCEN--CSAPAL
KFVTPG--KARVMVKPIPQRTKS--GISSEV-----------------------------
---------NYLAPGDKKKNG---------------------------------------
---SGLKDITANTMIYPEEILRRVSALW---ENEVDLVKYLWTGISLN------SEKQSV
RNTDPNIFFVRALAVPPSRFRPPSF-SGD---MLSDHPQTGFFSKIVTAKHSY-------
ESLMNKPAFENQE------------------------------AGKMQFTIEIQTLINNI
TDHTPDTTKK----LFGQGIKQIIEKKEGLFRKNMMGKRVNFAARSVISPDPYLDTDEIG
IPEYFAKTLTYPEPVTDHNVSWLRELVLNGP---------------------DVYPGAKA
VEDEDGVIIKLS----ALP-EKRVAVAKMLQKPQAN--------------NKLFRVKKVH
RHCITGDYLLVNRQPTLHKPSMMTHKAHVL-GAEKTIHMHYANCNTYNADFDGDE-----
----------MNVHFPQSELAKSEARIICNTDNQYIVPKDGTPLRGLIQDNIVSGVYLT-
CKDTFLTKGEFQQLVYYCCWKIN----------------------KKHA-IKTPMPTILK
PEPLWTGKQVISAILDHLL--LGEE-P-----MNM-TGSSQIPGNF-WGKG---------
------------------QEEGEVIIRQNQLLCGVLGKKHFGNKAHGLVHSVYELYGPPF
AGSLLSLLCRVFILFLQM-RGFTCGIDDLLIDEASEAKRTSILSRS-PQIGVVQAAL-FA
KAIPSPKVMETDPHKLFDQETKLLPEAKKKEAVVSQLLRN---LLSN--------PTHFA
NWDAVMIS--------------------RVSKQTTSVIQEC---------TGLIKPFPRN
NFTMMTTSGAKGSRVNFSQVSCLLGQQELEGRRVPLMDTGKTLPCFTPYDPNPRAGGFVG
DRFLTGIRPQEYFFHCMAGREGLIDTAVKTSRSGYLQRCIIKHLEGMVVGYDSTVRD-SD
GSVFQFNYGEDSIDVMSVGFLTQ---FDFLYDNLEALKKKY-----DIDTNTEIIGEVPR
--EEIEQIKQ----------------------------------SVKEEQKTNG------
--------------------EKKA---LDPLLTNRFPN-KLGAVSEDFEAKIDNYILKNP
EKFKTA--------------------------------------KKKEEFRQVMYFKYMR
SLAAPGENVGTIAGQSIGEPSTQMTLNTFHLAGKGEVNVTLGIPRLRELIMAAGS-----
-----------------LCTTPFMVLPLNPAFNNEN-SASSIAEKLSRVFLDSFIVCTES
TETLVQEKVMTGDKPSYKRRYDIKMQFK-------------------------MHQKHIS
WKRFKAIFEAKFP---IAFKRFVARELK----KTGTVILAETT-----------------
--KNAKGAVTSDEDPFDIISS--IVGDLEPEDVDMGAAPSKKSGKAEQGTSEAKDK----
--------------SNYGEDEEDEASSEEE-------------------------EDKED
IEKENDEDKKIIS-----------------------------------------------
---------QYMSGIEWNNTEQT-ASFVCSF-PASKAKLLMISLLEELTATIKVWDMAGI
EKAAVMRPD--------------NTDKRFRLQTAGINIAQVWQL-----QHVFNTADIYC
NDPGTFLKSYGIEAARAVAISEMAAVFRAYSIDVNYRHLSLLADYMTFTGKFTAFNRIGI
ATNPSPFLKMSYETSVAFLTDAIVS-GQHEEAKNPSSQIVFGLPAKVGTGTFEV------
-------
>DictDisc
------------------------------------------------------------
------------------------------------------------------------
------------------------------------------------------------
------------------------------------------------------------
------------------------------------------------------------
------------------------------------------------------------
------------------------------------------------------------
------------------------------------------------------------
------------------------------------------------------------
--------------------------------------------------------VNNM
YDNSKSNSNTN---EVANGIKQILEKKEGLFRKHMMGKRVNYAARTVISPDISLETNEMG
VPQYFAKTLTFPQPVTSFNYNQLAQAVINGP---------------------EQYPGANF
IEDENGHLINLS----KESQEKRIALSKTLLTSHPH--------------APRGVNKKVY
RHLLSGDYVLANRQPTLHKPGIMGHRVKVLGKNEKTLRMHYSNCSTYNADFDGDE-----
----------MNIHFPQSLLASAEIREICANNYQYLVPRNGAPLRGLIQDHILTGVLLT-
KRDTLFTKADFQAILYASCWSVN----------------------TKHP-IVTPPPCILK
PVPLWSGKQLISAAL------IGRA-P-----LNL-EAPSKIPTKM-WG-----------
------------------------------------------------------------
------------------------------------------------------------
------------------------------------------------------------
---------------------------------TSKVIDTLIP-------GGQQKPFPKN
NFSLMTVSGAKGSVVNFSQVSCLLGQQELEGKRVPRMVSGKTLPSFQAYDASARAGGFVM
DRFLTGVRPQDYFFHCMAGREGLIDTAVKTSRSGYLQRCLIKHLEGLSVQYDNTVRE-SD
GSVIQFNYGEDSLEIGKTPYLTK---FPIIAENYEL------------------------
------------------------------------------------------------
-------------------------------------SSDLGCVSESFMNQLNHYIESNP
QKLIK------------------TTSN--------RDGK-----INEKDFRNLMYLYYSR
SMVSPGESVGLLCAQSIGEPSTQMTLNTFHLAGRGEANVTLGIPRLRELIMTATT-----
-----------------KPITPLMEFQINDSTNKVE--TEKMAKYLEILKLSDIIKDITV
QEYFQD----------TNRNYDIEIEF---------------------------------
------------------------------------------------------------
------------------------------------------------------------
------------------------------------------------------------
------------------------------------------------------------
--------------------------------IPTLQQVLSLHRIK--------------
-------------------------KTHYSIQSEGVNLSEIFEL-----RDKLKIDEIYT
NDIYAILQKYGVEACRQAVTSEISNVFAAYGISVDKRHLILLGDYMTFEGGYRALNRIGI
ENNTSPFQKMSFETTFSFLSKASLM-GDYDTVTSPSSRIVLGQIVKNGTGSFTI------
-------
>Entahist
MSSVELRKTFQESPVEITSTGFDFYSADEIRHMSVKEITKGTSFDLLGNQELEGLYDPAL
GVFGKNTICPTCGLTEEGCPGHFGHFELEEPMYQPLLLTELLKLLRSICMKCHSLKASKQ
VILGAAIEFERLAKNDIEGAMDIHGLVKEAQYIQRKAN----------------------
------------ASRGKLKREQIEDEENLTVEREVDKEL---------ESIFKKECGKGI
KKDIS--------------FIH-TDTHCKAVRNELIAHMVA---LKDKPCPY--CKTVSP
KIVLND-SKTGFVFYGENTDAAK-------------------------------------
------------------------------------------------------------
------NRSEHKYETTPSYIMNILKEAWGHNEIQNEVLSRMYYSQMRG------GEKLDV
IVPSYHMFFVEVLPIPPSRFRQLNK-FGD---LISDHPQSIYYRTIIESSNALKV-----
--------------RR---------------------EGTALDYPEKYFIDQMQKAYNLL
ILTGNA--------DEGISMKSILEHKKGLFRNNMMGKRVNYAARTVISPDPFLPTNTIG
MPLPFAMRLTIAVPVNERNYEEMKQAVINGP---------------------QVWPGALY
IENEWGHKIVLLDDSNPYNKTKRQGEAERLLVIDPK---------------APRSFKTVF
RHVIDNDMVLSNRQPTLHKPGIMGHYVKVL-KIEKTIRMHYANCNTFNADFDGDE-----
----------MNLHLPQSMEARSEVMNIALSDEQYVVPKNGQPLRGLIQDHVISSFMLT-
KRDTFFTKEEYCQIVYTALYGIY----------------------EQYS-IRIPMPAILK
PIPKWTGKQVVTAILMHIS--TNHC-T-----INF-EGKCKVSTNE-INRG---G-YQTK
KERKLMKQKDEFTEKWSGANDSLCIIKDSQMLTGTLDKNQIGASNQSLIHAIYELYNGKV
SGMCLTLLSRLLTTYLQR-IGHTCSLDDCMLKPEFDNKRTEMLNKT-NELARTAIAK-HF
KL------------------------EGHSKYDIDLALAN---ARRR--------PQLSK
ELDDAVKT--------------------EVNECTSNVIKECIP-------YGQLRAFPWN
SLALMTTTGAKGSKVNHSQITCLLGQQELEGRRVPVMATGKTLPSFPRYDTSARAGGFIA
SRFLTGVPPQEFFFHCMAGREGLIDTAVKTASSGYLQRCVIKMLESLHVEYDYSVRE-SD
GSIIEFMYGDDGIDVMKSGFLNN---IDFWANNYDALVSKY-----ETKAILSK---FKK
GFSRACKLQK----------------------------------KCLRHPEK--------
---------------------------YEPVQSIYSPSNNLAAVSEKYYKLINDYIKEDK
RGEFK-------------------------------SGK-----LDPETFKVMMMLKYNK
SLINPGEPVGVLAGQSIGEPSTQMTLNTFHLAGRGDVNVTLGMPRIKELVMFAKK-----
-----------------EIATPSMILYLKEPNQKN---TEKLAKLLTKVTLANIIEGIKC
LDSIIVHEGQ------RRRQYTIDLTLIDKYE----------------------EVVDFN
TTEITKKIK-------SVLMNEIAKRQQS---KVGIDIDYKGV-----SGEEAE------
---------------------------EKVNEESEDVQEKINKGKVIEEEVPEEEQNEMS
EEE------------IETEEKSGSSSSSEE-------------------------EEKEE
KKSPLEEEKEEIK-----------------------------------------------
---------EKPNLVEKEEKGKK-QHLVVSVLLNVNDKVSMVSVVEKVIEKIILYECPHI
VRGIPLSKKK-------------EGRTIYYVMTEGVNFRAALQF-----GNLVDVDTVET
NDVYAVLNMYGVEAARTVLIHEIDSVFKAYGIDVDPRHLNLVADYMTYEGEYKSLNRSGM
DHNPSPFTKITFETSLGFLAKTCVS-GQKDNLRSPSGSVVMGKNMVFGTGAFDIYTELSD
E------
>Filanola
------------------------------------------------------------
------------------------------------------------------------
------------------------------------------------------------
------------------------------------------------------------
------------------------------------------------------------
------------------------------------------------------------
------------------------------------------------------------
------------------------------------------------------------
------------------------------------------------------------
------------------------------------------------------------
-------------------------------------KRVNFAGRTVLTPDVLLNTNQIG
IPLFFAQRLSIPEPVTFRNFNEMAERVINGP---------------------DKFPGANW
IEDSKGFTFNLA----KLTEEERISHAKLLISKSGT--------------------TIVH
RHVKDGDVVLVNRQPTLHKPSIMGHYVKVL-KVEKTLRLHYANCATFNADFDGDE-----
----------MNVHVPQSYQARAEADQIAMADYQYLTLRHGGPLRGLIQDHILMGVFLT-
KRDTFLNKERFQQLIYSTCMEIN----------------------FEHP-FELPPPCIWK
PRPLWSGKQVITAVINQIT--YGKP-K-----INL-DSKAKVPEDL-WGKG---------
------------------SGEADLIIRDNELVCGILDKNQFGATAFGLIHAVYELLGARV
AGQLLSSLSRLFTMFLAG-HAFTCGMDDLTLTAPMESNRKKQLLEA-NNKGIAACQQ-FT
GE------------------------KDFDPMMTRQA---Q--LLSV--------AGSDK
QLDALVKQ--------------------QIQPVVSKIVDTCIP-------HGATKKWPYN
NMAMMTITGAKGSTVNFSQISCLLGQQELEGKRVPRMVSGRTLPSFEPYDPKSRAGGFIA
DRFLTGLRPQEYFFHCMAGREGLIDTAVKTSRSGYLQRCIIKHLEGIQVHYDLTVXD-TD
GSVIQFLYGEDGCEVSKTKFLDK---FSFLARNTTVLNET------NPHYLLSTGG-IDM
--KAAKKFAK-----------DHP------------------------------------
---------------------------DLPVMSELDPTRYLGSISETYQKKIDQYIEKNP
DGLLS------------------SA----------KGAP-----LKPAAFEKLMHLRYMK
ALVHPGEPVGVVAGQCIGEPSTQMTLNTFHLAGRGDVNVTLGIPRLRELLMVASK-----
-----------------EPSTPSMTLPLKENNEAL---GQKALTELSQFTFFDLVDSIQI
TESTMVEGSH------RYRIYKTHLQLKSEAE---------------------LKKFNVT
RKNLRARLRQFLQFSEKSVIGVLRRQFNM---SISAKLGNQAKGAFAKSGEDADEDHDDE
EKSSGKHDDNNPADEEDSESS-----------ADEDEEGNDKWSNKRKEE----------
--------------ENFDEDEEDDEDQEKK-------------------------DKKKK
DQVVQQPDDEQIVLDITD---------------EAEVEEALKGMAFYDA--TDSD-----
---------SLVHRFGINYDRLF-VEIVYKIPPLRSKRIMMLSVLEEAMRNCFYSPVKGV
KKCFLGQ----------------DADKKYQLITEGCNLQAVWQH-----QDLFDVNRLGT
NHVYAVLQVYGVEAARNCIIKEIATVFSVYGIAVDYRHLSLIADYMTFHGDYKAMNRHGM
ANQSSPIQRISFETSTSFLTNAALH-GDVDRLKAPSASLVLGKPMRLGTGICDCIVPL--
-------
>FontBI
-------DS-----------------------------------DSDSSSDSDGDLDPAA
-------------------------VELA-------------------------------
------------------------------------------------------------
------------------------------------------------------------
------------------------------------------------------------
-----------------QQKAAA--------------------------RVLMEGGKVGD
EEE---------------------------------------------------------
---DGLSTSGNNRTLLPIHVRSHLRRMF---DKENDIVRLLLCSLAPPRPGASRARGAAP
ERVTPESFFFEVVPVPATRFRPASK-MGD---KVFENAQNVHLTNILKDNQRL--VEL-Q
LHAERAGANVSVD-----------------------------LEKTVSAWFSLQDNVNCL
VDSGLNRDMRR---QVPNGIKQLLEKKEGLFRKHMMGKRVNFAARTVISPDPNIGTEEFG
VPMVFATKLTYPEPVTQYNIRELRQAVINGP---------------------DVHPGATH
IENEDGSVSALR----HFSSEERTALANRLLTPQTAGA-----------GASTGINKRVL
RHIKNGDVILVNRQPTLHKPSMMSHKARIL-PGEKTFRMHYANCNTYNADFDGDE-----
----------MNIHFPQNQIARAELYHIANTDNQYIVPTDGKPIRGLIQDHVLTGVLMT-
KRDTFFTREEYFQVLHGSLPE------------------------SIQH-LETLPPAIVR
PRQLWTGKQVISTLMMNLT--KGRP-P-----LNL-TSKARIPARI-WSHHFRAGDEQSA
TA-----------AKSPAVEEAEVIFHEGHLVQGVLDKNQFGASAFGLVHACYEVYGGTI
AGKLLTALGRLFIRFLQD-HGFTCGMDDLILLEAAEENRRRMFDDI-AQVGHSVAAE-VA
GL-----------------------PGSVSAERLNQKLSV---LLRD--------DNNCA
RMDSVMKS--------------------KTGEITSSIIDKTLP-------EGQMKFFQDN
NMSLMIHTGAKGSNVNLSQITCLLGQQELEGRRVPLMASGKTLPSFTPFDTQPRAGGYIA
QRFLTGIRPQEYYFHCMAGREGLVDTAVKTARSGYLQRCIIKHMEGLRVHYDNTVRD-SD
GSVVQFLYGEDSLDVTKRLYLEQ---FPFSVQNHKAFLAKY-----QPERVLHR---LER
--EEGQSMMK----------------------------------KAIRKPSK--------
---------------------------YDPALATFPPGVHLGSVSEHFEKSLQKFIDAQR
EAGGM------------------LDDE--------SGAP-----LDADAFEELMYQRYMH
TLVEPGEAVGVLAGQSIGEPSTQMTLNT--------------------------------
------------------------------------------------------------
------------------------------------------------------------
------------------------------------------------------------
------------------------------------------------------------
------------------------------------------------------------
------------------------------------------------------------
------------------------------------------------------------
------------------------------------------------------------
------------------------------------------------------------
------------------------------------------------------------
-------
>HomoSapi
MLI--------------------------------------SKLDSLGNPSANGLYDLAL
GPADSKEVCSTCVQDFSNCSGHLGHIELPLTVYNPLLFDKLYLLLRGSCLNCHMLTCPRA
VIHLLLCQLRVLEVGALQAVYELERIL---------------------------------
-------------SRFLEENADPSASEIREELEQYTTEIV------------QNNLLGSQ
GA---------------------HVKNVCESKSKLIALFWKAH-MNAKRCPH--CKTGRS
VVRKEHNSKLTITFPAMVHRTAG----------------------------QKDSEPLGI
EE----------------------------------------------------------
------AQIGKRGYLTPTSAREHLSALW---KNEGFFLNYLFSGM---------DDDGME
SRFNPSVFFLDFLVVPPSRSRPVSR-LGD---QMFTNGQTVNLQAVMKDVVLIRK----L
LALMAQEQKLPEEVATPTTDEEKDSLIAIDRSFLSTLPGQSLIDKLYNIWIRLQSHVNIV
FDSEMDKLMR----DKYPGIRQILEKKEGLFRKHMMGKRVDSTARSVICPDMYINTNEIG
IPMVFATKLTYPQPVTPWNVQELRQAVINGP---------------------NVHPGASM
VINEDGSRTALS----AVDMTQREAVAKQLLTPATG-------------APKPQGTKIVC
RHVKNGDILLLNRQPTLHRPSIQAHRARIL-PEEKVLRLHYANCKAYNADFDGDE-----
----------MNAHFPQSELGRAEAYVLACTDQQYLVPKDGQPLAGLIQDHMVSGASMT-
TRGCFFTREHYMELVYRGLTD------------------------KVGR-VKLLSPSILK
PFPLWTGKQVVSTLLINIIP-EDHI-P-----LNL-SGKAKITGKA-WVKE---T-PRSV
PG-----------FNPDSMCESQVIIREGELLCGVLDKAHYGSSAYGLVHCCYEIYGGET
SGKVLTCLARLFTAYLQLYRGFTLGVEDILVKPKRDVKRQRIIEES-THCGPQAVRA-AL
NL-----------------------PEAASYDEVRGKWQDA-HLGKD--------QRDFN
MIDLKFKE--------------------EVNHYSNEINKACMP-------FGLHRQFPEN
TLQLMVQSGAKGSTVNTMQISCLLGQIELEGRSTPLMASGKSLPCFEPYEFTPRAGGFVT
GRFLTGIKPPEFFFHCMAGREGLVDTAVKTSRSGYLQRCIIKHLEGLVVQYDLTVRD-SD
GSVVQFLYGEDGLDIPKTQFLQPKQ-FPFLASNYEVIMKSQ-----HLHEVLSR---ADP
--KKALHHFR----AIKKWQSKHPNTLLRRGAFLSYSQKIQEAVKALKLESENRNGRRPW
DSGRMLRMWYELDEESRRKYQKKAAACPDPSLSVWRPDIYFASVSETFETKVDDYSQEWA
AQTEK----------------------------SYEKSE-----LSLDRLRTLLQLKWQR
SLCEPGEAVGLLAAQSIGEPSTQMTLNTFHFAGRGEMNVTLGIPRLREILMVASA-----
-----------------NIKTPMMSVPVLNTKKALK-RVKSLKKQLTRVCLGEVLQKIDV
QESFCMEEKQ-----NKFQVYQLRFQFLPHAYYQ--------------------QEKCLR
PEDILRFMETRFF---KLLMESIKKKNNKA--SAFRNVNTRRATQ-----RDLDNAG---
ELGRSRGEQEGDEEEEGHIVD------AEAEEGDADASDAKRKEKQEEEVDYESEEEEE-
---------------REGEENDDEDMQEER-------------------------NPHRE
GARKTQEQDEEVGLGGPVPSH--PP-DAAPETHPQPGAPGAEAMERRVQAVREIH-----
---------PFIDDYQYDTEESLWCQVTVKL-PLMKINFDMSSLVVSLAHGAVIYATKGI
TRCLLNETTNN------------KNEKELVLNTEGINLPELFKY-----AEVLDLRRLYS
NDIHAIANTYGIEALR-VIEKEIKDVFAVYGIAVDPRHLSLVADYMCFEGVYKPLNRFGI
RSNSSPLQQMTFETSFQFLKQATML-GSHDELRSPSACLVVGKVVRGGTGLFELKQPLR-
-------
>Monobrev
---------------QVRGVSFGMFDDATTRRLSVKGISHADGFDELNNPMIGGLYDPAL
GPVDNSERCTTCHLLGTHCPGHMGHIELPVHVYHPLFFQQLYQLLRAKCRLCHKFKAGDV
PLQLLQHQLDLLARDALVEARNLEDAL-------------------DLPRLP--------
------------------SDEGQDPSEGPEHLRAAF---------EASMARVMERQASER
PNPA-------------------NSIHVAKYRRELIEAFLKNT-VNIKSCAH--CGAASR
RLTHEA--SVKIFANPLPQKQRA--RMVAQKLEEMP------------------------
----------LLPSIA--------------------------------------------
---EAYLTSGHRDEPRGEDTGVSQRELW---ARHADLLTNIFASRVLG----VNDDGSAT
RISSYESFFLRVLPVPPNRFRPPSL-MGG---QTFENSQTITLGAIIKDVDQL--RDIFK
MRMSEEDGNVAE-------------------------YERKRVENLNRAWQQLQSHVNIL
IDSSLAGGRAA--LDVQPGIRQLLERKEGLFRMHMMGKRVNYAARTVISPDPMIGTNEVG
VPDCFATRLTYPQPVTPWNVNYLRQCVLNGP---------------------DVHPGATH
VMDEDGHVTVLS-----RELSKRVPIADQLLTPSPK--------------ARSDRPKIVM
RHIKNGDWVLMNRQPSLHKSSIMAHQVRVL-TGERTMRLHYSNCKSYNADFDGDE-----
----------MNLHFPQSEFARAEASEIASNNFQYI-GLAGDPLRGLIQDHVIAAVKMC-
CKDSFYDRHHYQTFVYSALKDEY----------------------KGTR-IVTVPPAMIK
PQRLWTGKQIITTILKNLT--LNQT-G-----MNL-YGKAKIKNA--WSAND--------
--------------KGGLEGESTVIVRNCELLCGILDKAQVGNSTYGIVHAVYEVYGGRT
AGEFLSALGRVWTMWLKM-HGHTLCIDDLILRPEFDAARREILDDS-TTHGHEAAAN-YV
KQ-----------------------DDWRDDDLLKSNLQT---ILRD--------PGESK
GLDSAMSG--------------------AANKIQSKVIEKTMP-------HGLIKPFPHN
NFQLIVQSGAKGSNVNATQISCMLGQQMLEGRRVPVMSSGKTLPSFPAFDASLRAGGLIT
DRFLTGLRPQEYFFHCMAGREGLVDTAVKTSRSGYLQRCLIKHLEDIKVHYDLTVRD-SD
GSVVQFRYGEDALDVTKTNSLTN---FDFMALNYPALLSRY-----NVEALGDA---FPG
KVRQAGKMQQ----------------------------------EAIAQPAK--------
---------------------------HDPVLATLRPDTHFGCVSENFYKKLQGYLTKDP
ARLAD------------------LSKG-----------------LDAKRFEQLMYLISCR
AVAEPGEPVGILAAQSIGEPSTQMTLNTFHFAGRGDVNVTLGIPRLREIVMTASK-----
-----------------AAKTPIMIVPLRLSVPQIQERARSLAARLAPVRLSDVLDRVEV
HSKLAASRDG-----DRFRSYRIRLSLIDKEEYE--------------------EVFGIG
RKELFKALENKVV---ARLFKMGHRSIVT---SSSDKIIAQG------DGDDAEA-----
HDQEGGDDADGADVEANREI------------GEGDGTLAAPRQDEDQNAGDSDDDEAFA
---------------NDVDMEADEGHGSDN-------------------------DLEHA
TDQQVAELAKIAAAR-----------------------------RKHRERVIALS-----
---------PAIADYDYDSKGRW-LEVELAV-PASMQKMLFVTILENSAKKIMLRETKGI
KSCRVHVPEPD------------------TLQVEGLNIYELWQH-----AELLELNSLKC
NDVNAMFETYGVEAGQRSIIRELSAVFDVYGIAVNHRHLSLVADYMAFEGDYRGMNRISM
RSSTDPFLKMSFESTTDFLRASTLR-GDHDTLQSNSSRLVLGAVTAGGTGVCSVVQPLVK
ERMTASA
>PCBtrin
M---DLDNHKVVIAHQPCSISFGLYTAEEIRKISVVKCENPILFDSQDIPVHGGLYDPRL
GALNRFERCETCGLNHDSCPGHFGHIDLAVPVYNVLFFDQMFKILRSKCFVCHHFRISRV
KVHRCICKLKLIDAGLLVAAKDLDDVG---------------------------------
-------------FGFEEEETQGTIDSARKGKQDQLIHMI-----DVFMQPFMKEINQNK
GK---------------------LTDGVQEYRKIVVADFLKTV---PHHCEN--CRAPAC
TLKQFL--KERIFQQQLTEKDKK------------------------------LMESLGL
KPENV----FGDSSPNDD------------------------------------------
------SDSHGQHFMPALEVQGHIRKLW---EEEKEIVDLLWSSNAMPI-----LNGHMT
SCSNPDMFFIEAMLVPPIKFRPPNF-VAD---GAVEHAQTSLFNKILTTNLLM-------
YQNVAEKGKDKT-------------------------EGKGSLARSLNMYLELQHNVNLL
IDSTSSRPTDP---KNLTGVRQIIEKKEGLFRKNMMGKRVNYAARSVISPDPNIATNEIG
LPELFAKKLTYPQPVGQFNFKEMMKAVENGP---------------------DVWPGANS
VQMGK-KVILLS----KLSHEERVAIAKTLLTDFSNT------------NNVDKHIKVVN
RHVINGDIVIVNRQPTLHKPSVMTHKVRVL-KGEKVLRLHYANCSSYNADFDGDE-----
----------MNVHLPQSELARAEAYNISNTDSQYLVPSSGKPLRGLIQDHVCSGVLLT-
KRDTFISRETYVQLVWQACGDAC----------------------ADKH-FVLERPAIFK
PEPLWTGKQVMTTIITHLT--KGKG-S-----LNF-TSKSRVAANT-WPGE---G-----
-----------------GTEEATVSFVDGYHCTGVLDKNQFGATAYGLVHSCHELYGATL
AGLLLTCLARLFSHYLRL-VGVTCGIDDCVIKGDAETFR---------------------
------------------------------------------------------------
------------------------------------------------------------
------------------------------------------------------------
------------------------------------------------------------
------------------------------------------------------------
------------------------------------------------------------
------------------------------------------------------------
------------------------------------------------------------
------------------------------------------------------------
------------------------------------------------------------
------------------------------------------------------------
------------------------------------------------------------
------------------------------------------------------------
------------------------------------------------------------
------------------------------------------------------------
------------------------------------------------------------
------------------------------------------------------------
------------------------------------------------------------
------------------------------------------------------------
-------
>Polypall
------------IKNEVSSASFAFYTADEIRKLSQKQITEPETFDLLGNPQPGGCYDKAL
GTSEAFERCQTCNLHHVDCPGHYGHIELAVPTYNPVMFKVLFKLLQNTCLNCHRFKHGKA
TIDSLIQELELLYSGEIVKAKQVRENHLLKRSA--SSKKVRNEDAMELDDLDDVKSKSAD
KNSKKNNGKDKGKGKGKGKGKGKNDSDSSESESSSSSSSSGSSSSEDESESDKEEEEEAD
KMDVEMSDIDIQYSKFL--LKGGKVTHFESIRREILRDFLATGSNSAMCCAN--CDAYSP
AIRNGEAARSKVFIMPLNEKCRK--------------------------HNASLLKKAKT
NFS---------------------------------------------------------
---SVDQQSQFGTWFSPWEFQSNIAELF---KRECDILNLLFGSVRPVF-KSKKSGVEFV
KEASIESFFLTALPVIPNKYRPCNV-VGG---KSTEHGANVHYKGILRANKLIRK----Q
IES----------------------------------SESDTAKNMVTNVCELQFHINNI
YDNSRAVTVGA---TAPAGMKQVLEKKEGLFRKNMMGKRVNYAARTVISPDISLETNEMG
VPQLFAKKLTFPQPVTPVNYQEMAAAVINGA---------------------DVYPGANF
IEDELGNIINLE----KETPEKRIALSKTLLTVRPQ--------------APHGAIKKVY
RHLVSGDYVLANRQPTLHKPGISGHRVKVLGKNEKTLRMHYCNCSTYNADFDGDE-----
----------MNIHFPQSLLAAAEVREIAANNFQYLGPRAGVPLRGLIQDHILTGVLLT-
KRDTLFTKGEFQKVLYASCWSVN----------------------TKHP-IRTPPPCILK
PQPLWSGKQLISAALDHLT--IGYA-P-----LNF-TGSSKISTKL-WGKH---------
--------------GPELMRDSHVIIRENEMLVGILDKNHFGATGNGLVHTCYELYHPDI
AGQLLTLLGRMFTNYLST-RGFTCGLDDLLINNKENAFRSECLDRA-NKEGLQVAAK-FA
DQ------------------------PSYERVAVSKYMAD---ALRE--------EREVA
RLDGMLKK--------------------ALNSHTSKIIDTLLP-------GGQLKAFPDN
NFSLMTNSGAKGSVVNFSQVSCLLGQQELEGKRVPRMVSGKTLPSYEPYDASARAGGFIM
DRFLTGVRPQDYYFHCMAGREGLIDTAVKTARSGYLQRCIIKHLEGLTVQYDNTVRD-SD
GSVIQFNYGEDSLEITKRQYLLN---FDMIAQNFTLFKSHFV---EDLKDIEQR---WNS
--KAVKEILD-------------------------------YHEKIASLPADKR------
---------------------------PDPVLSKFN-VTDIGVTSESFMDELNKYIAANN
LGLIK------------------TAKN--------KSGK-----IPEREFRQLMMLNYNR
CTVAPGESVGLLCAQSIGEPSTQMTLNTFHLAGRGEANVTLGIPRLREIIQTASR-----
-----------------VPSTPLMDIVLTDPTNKEA--TELMAKKIEWLKMSDVLDCVTV
HEQLRG----------VDRCYDIVLNFIPGLKKL-------------------LEIKEIT
EKQLPDIFQ-LFI---KKVQTNVKRA-NS---QRNIDIGQGQKMKSDYSGEEFEDADGDD
DKQSGAAAADGDDDNQSNSTTDNNKGKRQTRDNDNDSSSAKEKDRKKQMASYDEADEDKD
----------------EDEDEDDDKSSGEE-------------------------SADNN
DNEDTNEDDDNEKTSTT-------------------------------------------
---------TRVESKDKTFNYTS-YSFTVSV-PSNSKKMLILNIVEQVALNFIIKSFKGI
SRCFINEKTQ-------------GGKTEYSIQTEGVNFEELALI-----QDKIQINKIYT
NNIYHVLNTYGVEACKSAIVSEITSVFGAYGITVDKRHLTLLADYMTFEGGYRALNRIGL
DNNPSPLQKMSFETTCSFLQKAALL-GDSDICESPSSRIVLGQVVRGGTGSFNIVTPL--
-------
>Sexangul
------------------------------------------------------------
------------------------------------------------------------
------------------------------------------------------------
------------------------------------------------------------
------------------------------------------------------------
------------------------------------------------------------
------------------------------------------------------------
------------------------------------------------------------
-------FFVKVLGVPAAQFRTVRE-LDGA-QAVVVHMHTKMLTDILEVSHKL-------
TGSISK-------------------------------ASGAVNREVISTWVLLQEHVNSL
MNEPNARLYP----DTANSIKNLIEKKTGLVRSNMMGKRVNFAGRTVISPDPFLEPDEIG
IPLQIAKNVTFPEPVNDLNLDRLRKAIIVGSTE---------------AELLAGAEGAIG
YMDEDGRETRTY----ALDRKGREAAASQLALRGEK-----------------GRAKVVM
RHLRDGDYVLVNRQPTLHRTSMMAHRVRVLRSDDRVLRMHYASCSGYNADFDGDE-----
----------MNVHVPQSEAGRAEAKVLVSANTQYLLPKDGMPIRGLIQDHVVMGVILT-
MRDTVLDRAEVQRLLWSALQPVMSK--------------------RTAR-VTLPEPAYLR
PRELFSGKQVVSAVLTAVL--DGCA-P-----LNY-EGKCRVSL-----------L----
-----------------GVEERRMIIVQNDVCTGILDKAHIGSSARGLVHAVHELYGYER
AGDLLACLSRLLTAYLEV-TAFTCGIDDMILNDDVDVQRRDLLLDA-EMSAVEATQS-VL
EEYGHPTPSLGD-DKAEQRRVGL-DPDSKTSSEIRDTMLLARAQPNG--------DDFLA
MLDGEAQM--------------------ATGNAGATVVSACLAPATSDFRGGLQKSYATN
NMSLMTSSGAKGSQVNQSQISALLGQQALEGRRPKLTNTGRTLPCFPKGDARATAGGFIG
SRFLTGVRPAEFFFHCAAGREGLVDTAVKTARSGYLQRCLVKNLEDLSVNYDYSVRA-SD
GTVVQPVFGADMVAPEKSAYLRE---FDFFAANFAVIKEEF-------------------
------------------------------------------------------------
---------------------------RRAVECGVSEEVGAEDASKAWLGELEAYCAANP
SGLLR------------------DGDQG-------RPGA-----PTPDEFATVMRAKFSE
SRAAPGDACGVLAAQSIGEPSTQMTLNTFHLAGRGEGNVTLGIPRLVELLRVSSK-----
-----------------NPKTPVMRVAMRDPKSADD--ANAAAAYLRRYTIADVVDWVQV
TQRGLTDGTVG---------YTIDLHLGGVLKTTGESTDAERKLNTWLANRLLRRLNLLS
SDNLTQHMDKLYV-------KLLRKAAGS-------------------------------
--KAVPQARPLFVDDRGGASS-----------SNRSGGGGLTASSSSAKDPATDDESGSS
GSSGSSS-----SSGSSGSDDESSSSSDDSD--GGKRKRGGGA-----------AGASPA
KRAKVVEEDEAVASTDESGETRV----------PLGTIAGAR------------------
--------WSVMYGVSYNLSESR-VTLQARLPPRTADTVLMDVLTKEVLERVEFHSVAGV
TSASPAYD---------------ENADEYYVAAGGMALDSLMLTS----PDTIDFDRSTS
NAVHSVQASLGVEAARATLIAEVVRVFGAYGININERHLSLLADYMTLSGCPRGLNRYTM
ASNASPILRASFEQTGTRLTESALY-QDFEQMQASSGSIALGRPVRVGTGMFDVRVPLFE
-------
>Sterramo
---------------------------DEARQISVKKITEDVAMDLLGNPTNGGLYDPAL
GPLEKFASCQQCGMGAMDCPGHLGHIELPVTVYNPLLFRMLVSLLKAQCYYCHNLKIGKN
KANRLRYLFTLLAQGKVNKALQFHQSFLHQLYCKAELKKIKE------------------
-------LKDSKEYAALTKKEKKIMAQNEKYYKKT-------------LSDLIKQRKRSD
KIPS----VERMKKN--------DTMQTLELKQLLTARLLGDV---PKTCAT--CKKVGP
AFRVDD--KIKIFRLPLTEKTIK--------------------------GNKIRGKKLGT
EE----------------------------------------------------------
---EMEEETTSPMYMPPTEVKRHIQTLF---SFEEKLMDLVFGSYVMK------KGEVAK
RKASAGMFFLDVIVVPPTRFRPINK-VGG---MSMEHPQNVHLTNVLSLSKEIL-MIEKK
LKQAREDGEEQDQS----------------------DLEASIFTEQIAKWNQLQLTINNF
FDNPPNLTT-----TVTAGIKQILEKKEGLFRKHMMGKRVNFAARSVISPDPYIETNEIG
VPLYFAQKLTYAEPVTENNFMELAQAVMNGPNKHPGXXXXXXXXXXXXXXXXNKHPGATS
IIDEGGNITHLK----ADDEDARIAASKTLRTSTSLE------------ETSSGGVKKVL
RHLRNGDYVLMNRQPSLHKPSIMAHKVRVL-NNERTLRLHYANCNTYNADFDGDEMNMHF
PQSXXXXXXXMNMHFPQSELARAEAKEIAITDNQYIVPRNGVPLRGLIQDHVVMGVLLT-
KKDSFFTKSEYQQLLFSALCRETE---------------------GKDDMITTIAPCILK
PRPLWSGKQLITNLLNELT--KDEEQG-----ITL-TSKAKVPADM-WGAG---------
-----------------NELEAQINFRQNDLLTGVLDKSQFGASPFGLVHAFYEVYGPTK
AGKLLSCFSRLFTQCLQC-TAFTCGIDDLLLTEKIDEQRAELLSQA-QASGIEVAKT-FI
KERVNEFD-----------------AVDNDLREIRVRLSS---LLTN--------DDENL
ELDAKMRGNMNSVTSXXXXXXXXXXXXXNMNSVTSALLKDCLP-------IGQVKQFPIN
NMSLMTVSGAKGSMVNVSQISCLLGQMELEGKRVQAMASGKTLPCFDAFDASPRAGGYIV
NRFLTGIRPQEYFFHCMAGREGLVDTAVKTSRSGYLQRCLIKHLEALTVQYDGTVRD-SD
QSIVQFNYGEDSLDVCKTKFLTN---FDFWENNKKQLMKKL-----SYPHSLKG---LEP
--KAVKKYLE-----------DKGEYINSGG---------KHCKKSTTQTSSSKKTKN--
-----------LNID-----PQDY-FLHSTLQSLFSSHRNFGAISDNYYADLQK------
--------------------------------------------IKDKELRKLLQFYFQR
SLCEPGEMVGLLAAQSIGEPSTQMTLNTFHLAGRGEANVTLGIPRLREIIMTASK-----
-----------------RIKTPSMTLPLLPGAGEDE--AVLMMEKLYRLCLVELISSITV
IEKIKTQKSD----EVRKRIYKITIDIKKHKHWG-------------------INSSILS
LRQLLHRLEMFFI---PRLLSNIRKEFKM---RVTKVGVQKAKEMKEVEGEAEEEGTGGK
KQKKNYSNAEKEEENIITELE-------KEGQEDDDQPQLSNNKLKQPDDSDDDPD----
--------------PQQPLQLPRPSVGKKE-------------------------KKEKR
NSKKFLEN-------------------------------------------ILTD-----
---------PFLRSYSFDPKLNQ-LVIQIQQ-VQTQKKLLMLNMVNELSKVFVLKSVPGV
NKCFILRGDPK------------KGESAFSIQTEGVNLAAMWDF-----HDIVDTAHITC
NDICAMLTTYGVEAARSTIVQEISSVFAVYGISVDPRHLSLIADYMTQSGDYKAFNRIGM
KNSISPFQKMSFETTTQFLTNACLF-GESDHLVTPSAKVVMGQVISGGTGAFDLLLPLA-
-------
>Thectrah
----E----------------------------AAIAAQHSDELKTGASLPEQGFYE---
------------------------------------------------------------
------------------------------------------------------------
------------DDRATLTLTSYSAAAYTKYLADLTTTLV----SLERLEHLRAHYRTN-
-----------------------KSLLIENMLQDTLREFWHAA-AAAATCPD--CARKSP
PITWDK--RGRFFRGPAPVRGGRAGLAAAAAADVKPNIL--------DSLHRKLEAKTAA
AKAKA----VEKGEESSDDEL------SDGEDGDGARIAAAAVAGKAGMARTSKAVVEA-
--RKKMSAQSKLKYITPLEVRERMRALF---LAHPQMMGCMFSELG-------------G
KLPSADTLFIEVMPVAPNRFRPPSF-VGG---VVSEHHSNVLLSKVLAINQVL-------
VQYMTEEVDEASE--------------------YGDMSGVSRVEKSLRMWMELQMAVNGI
MDRDLSASPM----SAPQGIKQVLEKKAGLFRQNMMGKRVNFAARSVISPDPNIDVSEIG
VPGRFAMTLTYPEPVGNHNLELLRAAVINGP---------------------DVYPGATH
IRNEDGSLVSLM----HKSRAVRETLAQQLTTPSSS-------------LDAQPKPKYVL
RHLRSGDVLLVNRQPTLHKPSIMAHKARVL-WGENVIRMHYVNCKTYNADFDGDE-----
----------INLHFPQSELARAEGYTIANTDNQYIVPTDGSPIRGLIQDHIVAGVRLT-
VKNTFIDEETYHQLVYAACAAFV----------------------TK---FVTVPPALLK
PHKLWTGKQVITTILYNLT---GEA-PGSPAALTV-QAKTKIQPDT-WASF---------
------------------RDESMVRVHRGVLVTGALDKAHLGATNQGLVHGVFSVFGPRV
AGQTLTAFGRLFTAYLQF-NGFTCGIDDLLLTPEGEGVRKKLLNRA-VDVGVKTAAM-FC
GYNEDD-------------------AGVVEPGLLRGALKA---AFGA--------ENAKP
ALDGIMSG--------------------ALSQVTSDVMAESIP-------HRQLKAFPLN
NMSLMTMSGAKGSAVNQAQITCLLGQQSLEGQRVPIMASGKTLPCFLPYEAHPRAGGYIT
DRFLSGIRPQEYYFHCMAGREGLVDTAVKTSRSGYLQRCLVKHMEGLVVGYDATVRT-PE
GSVVQFRYGEDALDVTALSRLTH---FDFLADNKERLLNRE-----ELGQLAGA---MDI
--SKGFRKSR----------------------------------KIAEAAATGA------
-------------------------ELPDPVLAELDPYTHLGAVSEKFHAQVAEYCAK--
----------------------------------AEMDK-----AATNEFRMFLNTRYLR
ALAQPGEAVGLLAAQSIGEPSTQMTLNTFHFAGVGAANVTLGIPRLREIIMTAQK-----
-----------------NIKTPTMLLPLKPDVDEAT--ATALAKSFYRLQLLELVTRVSA
VESVVDRGAS-----GWFRTFAVTSTLVDAEVLE--------------------AEYSTS
LDAVRNAFNDAFV---VHLNAAITRELR----RAGRDVDMLTAL-------KLDGPS---
------------EDELAETEA---SGEAAPASDARPAAGQLSRARSAAAASSDDDESDDE
RAVADDEDV----ADMFSDDEREAGEGDDDAVLAAAQKLGPQADDGANTDSLFDTDSDDE
REATGSDSDDESSEAGKSSGSGVADMDVENKLFSSSAATTMKGISAHARKILDIRAEIEE
LRTTTFRKSSAQMVSEVRVENGK-ATFTVSI-PINVPRLLMTDIVQLVLGKTLVQSTDNI
SRCFVVPHP--------------DDSKRFAVQSQGVNFEAAWMA-----QKLIDVDHISC
NDIYAILKTLGVEAARTTLMNEIGAVFDVYHISVSPRHLSLVADYMTNEGGYRGMNRMTM
AKDVAPLSKMTFETTMNVIKDAAER-ADFDPLKSPSSRIVLGQLVPTGTGAFDLIQPV--
-------
>VannDIVA
--------------SFIDGCRFGFYTAEQIRKISVICITSPISLDELGTPVRGGLYDPAL
GPTDELETCQTCGLKAKFCPGHMGHVELAYPVYHPLMFNLMFKLLRCVCFNCHRFLIPEG
VVNRYKEAFMLLRKGELLKAFKRMEEM---------------------------------
-------------PKLREEGEEASAEEEEEFVPDVK------------------------
-----------------------LHSHIAYQQHCLFLDFFRKV--TAKKCSH--CHAHCP
VLAKDS--STRIFQNGLPPRHAS--ANQANGVNVGP------------------------
--------LHSEAEIEMDKDE-----------------------------------GSS-
--DDLGSGAGSRRFLPPLEVKERLARLF---VEEEGIIQELFSAINPT--------ASTD
KRTDPSMFFFDVLPVTASKFRPTSKGMGD---RETDHPQNVYYARILNSNARL-------
IEFLKEGGERPTG------------------------------RQLVKEILEMQRSVNFL
IDSNNAPM------GAPNGIKQLLEKKQGLFRKHMMGKRVNYAARSVISPDVFLATNEIG
VPDVFAKKLTFPEPVTTWNFSELSAMVANGP---------------------DVYPGANF
IEYSDGKVVAIQG--GEKNKDRRVAQSRTLLTESAD-------------NANWGGQAKVY
RHVKNGDIILMNRQPTLHKPSMMAHKVHVQ-FGERVLRMHYANCKTFNADFDGDE-----
----------MNMHYPQTYQAKAEAKNIMLCDRQYVVPTNGGPLRGLIQDHVVSGVLLTR
RRGTFFSKEELQQLVYAACCNVE----------------------SNKP-IRTPVPCILK
PKPLWSGKQVFSVVLQHLT--DTYGEG---LKLNM-NAKNTVREKL-WGEG---------
------------------SGEGEVIIRDSELLTGVLDKSQIGSASYGLVHSCFEIFGPTM
AGALLSTLGRLLTIHLRT-HGFTCGIDDLLLTTECSELRERELKKT-KSTGREVATK-YV
HLSKKDVRAD---------------ALAGNEARLQTALRE---KLKT--------DEDYA
GLDTVMQQ--------------------ALNAFTTDIIGQCLP-------HGFRKRFPDN
FLSLMTMSGAKGSEVNQSHISCLLGQQVLEGRRVPVMPSGKSLPCFEACDSSPRAGGYVG
DRYLTGIRPQEFFFHCMAGREGLVDTTVKTSKSGYLQRCLIKHLEGLVVQYDYTVRD-SD
GAIVQFRYGEDGIDTSNTKFLSQ---FQFQARNSETLLKTY-----DIDEAVSRNV-FEA
-TEPVDTLYR----------------------------------SLAKQPDDAA------
---------------------------VKLALQELNPATNLGVVSDAFYSELSAYIADDP
DGWFS------------------YRNE---LAAALGPRQ-----LSPDTFKTLMFLKFHQ
SLVQPGEAVGVIAGQSIGEPSTQMTLNTFHLAGHGETNVTLGIPRLTEVVMTASE-----
-----------------NIRTPSMTLPLLPGATLDD--AYDLAATLYKLRLPELLTGIEV
RETLVESAAG-----NRHRNYAITVGFHDRKTLA--------------------KEHNIG
AGALETVLARRFI---PTLLLAVRKAADT---RVKHDLDEGLST------TAFDGLA---
--EEGSAAPAEEKEETD--------------------------KGRKEIATYDDD-----
---------------SSGDAIEPSEEAEEA-------------------------EGEEE
EAEDGDDDVGIGA-----------------------GKKGTRVDEELVVRLRQQF-----
---------RALKHAEFSRGKSA-LRLHISL-PASAKKLLMVNLVETVAEKFVVKQVENI
NQCFVGKK---------------KTTDTYTVSTDGVNLAQMHLF-----ASKVDLDRLYC
NDIHAVLRTYGVEAARQCIIQEISKVFGVYDIKVDKRHLFLIADYMTFDGGYRAMNRLGM
DAKPSPWLQMSFETSVKFLCEAAMR-GREDDSKSPSAKIVLGQPVKGGTGFFDVLQPVM-
-------
>Paraatla
------------------------------------------------------------
------------------------------------------------------------
------------------------------------------------------------
------------------------------------------------------------
------------------------------------------------------------
------------------------------------------------------------
------------------------------------------------------------
------------------------------------------------------------
------------------------------------------------------------
------------------------------------------------------------
------------------------------------------------------------
------------------------------------------------------------
------------------------------------------------------------
------------------------------------------------------------
------------------------------------------------------------
------------------------------------------------------------
------------------------------------------------------------
---------------------------KNHLVWGILEKNQFGNSAFGLIHAIYEMYGPEF
AGRMLTSLSRMLTYYVQSKRSFTCSMDDLVLVDQAERDRSQLLVEA-DKAGEDAGKG-FA
LCQDEDNPIE---------------KELKEEEEFRAYMQDR--LLRD-------LPQQTA
KLDGTMRK--------------------VTHKFTSDVIAKCLP-------DGQQKLFPRN
NLSVMTVSGAKGSMVNFSQISCLLGQQELEGKRVPRMITGRTLPSFEPYDLSARSGGFVM
DRFLTGVRPQEYFFHCMAGREGLIDTAVKTANSGYLQRCLIKHMETLKVSYDQTVRS-SD
GSVIQFRYGEDGIDVSNCQYLKK---FDFVTDNFGGFLHKY-----NVGQIAGS---INS
--TAVDQLRAKSERALKKWEKDQDQTIVDDGSYGFVEKKLEMVKKMKIKEKLATIDP---
--------------------PPSV---CDPILGILNPSVHLGAVSDNYEEAVNDYVNKYS
GYSAG------------------------------GEKP-----SSGASLRALLHIKYLK
SLAVPGEAVGVLAGQGIGEPSTQMTLNTFHLAGKGAANVTLGIPRLREIIMTGNTKLPSX
XXXXXXXXXXXXXXXXGNTKLPSMVIPLIPSATKED--AVKLAERLYHLTMEELVQNIEV
EEGLVTGRSA-----AVYREYLVSITFSIGKR----------------------KSHLLS
WRDLKEAVQKKFL---AKVVSSLRR-----------------------------------
------------------------------------------------------------
------------------------------------------------------------
------------------------------------------------------------
------------------------------------------------------------
------------------------------------------------------------
------------------------------------------------------------
------------------------------------------------------------
-------
>VexiDIVA
------------------------------------------------------------
------------------------------------------------------------
------------------------------------------------------------
------------------------------------------------------------
------------------------------------------------------------
------------------------------------------------------------
------------------------------------------------------------
------------------------------------------------------------
------------------------------------------------------------
------------------------------------------------------------
-----------------------------------------------------IGTHEIG
VPLFFAKNLTYPTPVNDWNFKQMQAAVLNGA---------------------DVHPGANA
IIDEFGRTINIA----SMTYERRSALAKQLRSITST--------------APPGACKKVL
RHLVSGDVVIANRQPTLHKPSMMAHVVRVL-SNEKPFRLHYANCKTYNADFDG-------
-------------------------XXXXXXXXXXXXPTNGAPLRGLIQDNICCGIKLT-
KKDRFFTREKFQQIVYSSVFGVN----------------------THKT-IEIPQPAILA
PRQLWTGKQVITAVLNHLT--IGRH-P-----LNL-RSPCKIPEKY-WGTG---------
------------------SGEGVCIFRQNQMLTGILEKSQFGASRNGLVHACYELYGAEF
AGQLLSVLSRLLTLFLQT-IGFTCGIDDMLLTKDAEQERTTILSES-TQRGIRTVQA-FL
EGSEHAT------------------DVQYSAQALRNRLKKK--LFES--------DKQTD
LLDGRMQA--------------------VANDLTSKVLSASVP-------NGLWKLFPHN
NLSLMTTSGAKGSTVNFSQISCLLGQQDLEGKRCPRMISGKTLPCFAPYDVTLRAGGFIR
DRFLTGIRPQEYYFHSMAGREGLVDTAVKTANSGYLQRCLIKQLETLKVEYDHSVRS-CD
GSVVQFLYGEDSLDPTKVQYLDQ---FNFIADNAEGFISKY-----ESAATVSR---IDS
--RASYREKR----ALSSQKKKIRRLV-------------KRHRQWVKQGSQKGSDPK--
--------FDKLFDDEGRACAWRAPPPPDPLISRIAAATHLGIVSPKFDAAVKQYTRTDP
DNKFS------------------PNTR---RKSSTNRTQ-----MDKAKFEALMNLKYIR
SLVDPGESVGLLASQSIGEPSTQMTLNTFHLAGHGGANVTLGIPRLREILMTAAK-----
-----------------NIKTPSMTIPMRSGITRKQ--TRKLAARLYQLCMAELIDEVVV
VERLLPSQSS---VSLRERSYTVRIIFNENQC----------------------RIYNMR
MDRLIFVLERGYF---KAISKEIDKTLRD---EKSRNISSLVAF----------------
-----EQAPPVDDDNDDNVAQ-----------TEQNATEKDIHDKKTQKASYSDDDDDDE
KTQGLDD--------LSTDDDDDSSSSSDA-------------------------SSSDE
PLQPLIDSPPPVSSTSDSDNA------------QDVLARNDDTIEGSSSRVLDL------
---------KYIRGYAYNVMENF-VEFEVVL--PSHEKVLMLHLVESVTDKYVLNQVDGI
SKCFLTTTELPNP---KSG----EHEKRQAIQTEGVNFFELFQYG----MKEIDVDHVQT
NDIGQVLARYGVEAARQSIKNEVASVFGVYGITVDPRHLSLVADFMTQSGKFKGFSRMGI
RHDPSPLLKMSFETTMSFLRDAAIS-AENDPMETPASRIVVGNVVQSGTGALDVL-----
-------
>Endozona
M------AQMNALFVQPTALAFGVYSPEEIRKLSVLNITEAISFDLTGAPTKGGLYDPKM
GPFGQFIPCETCGLVGFKCPGHLGHIELVLPVYNPLYFHTLVRLLKVQCFNCHKFRVNRE
VIKACIKVMIKLDQDKPIDAMEVYTKAANMRYCKKLIQ----------------------
-------SWESGFPEVPAEDEEKIEEQDKNFQKE-----------KERLQQVIKQYERED
RMFQKY--ISGQKKIDLPHFAQ-RNSLVESIRRAAIDEIMKPK--TGNQCSN--CSLKSQ
KIKGHQ--KSKIFIHREPIKKRG--KKVEDEAKSEPRTV---------PVPADKGKEKDE
EEEDE----DVIGSSAASD-----------------------------VTRKQKSVAKGL
FKDESEAGTIDWVYLPPTEIQKHMDLFF---ENEKDIVNYIFGFIKMG--GSGGEQGVAS
KRCDSKMFFIEVLPVPPSKYRPVIK-SRGQENMFQNHPQNGYYLEVIRQNALL--MSEKN
LYLAKKESRDPNAT-----------------------GTEELSQTLLATWLTIQTSVNEL
QENQPGVGN-----TKPAGIKQLLEKKEGLFRKNMMGKRVNYAARSVIGPDPYIETNEIG
VPLAFAMKLTYPVCVTEQNVAWLRQLVMNGP---------------------NIYPGANG
YEDEHGRFHVLR----AENEDERIGVSKMLRTSGRH---------------LTVTPKKVY
RHLMNGDVVLVNRQPTLHKPSMMTHKVKVL-NKQKTLRLHYANCNTYNADFDGDE-----
----------MNVHFPQNEMARSEGYGISLTDYQYIVPRNGTPLRGLIQDHIVMAVILT-
SKDTFLTRAQYQQLHYTACFNVTDK-----------LGVGS--SSKQIR-MLWIPPAVMK
PQPLWTGKQVITTILNQLT--QGLP-P-----MNM-ESKAKISGGL-WGSS---------
-----------------HTGEAQVLIQDNELLTGILDKSQVGAAQYGLVHAYYELYGPER
AGKFLTVLGRLLTQYLHM-IGFTCGIDDLILEQDAEASRRTILDDAYQNLGMETAKK-FV
GL----------------------DGKTVNKQDVCDALKT---VLKSHHNIKTGVDLESV
KLDNVMKG--------------------AMNKVTEAVVDVAIP-------EGLIKRFPKN
NMSMMTQSGAKGSTVNASQISCLLGQMELEGRRVAQMVSGKTLPSFDPYDPANRAGGYIA
DRFLTGIRPQEYFFHCMAGREGLVDTAVKTSRSGYLQRCLIKHLESLKVCYDGTVRD-ND
GSVVQFRYGEDGIDVMKTKYITEEKMFKFFYENIKILEWKV-----KMKEVEAK---MSD
--EEVNAFEK-----------KRQAALEDGT---------LDIKKQ--------------
---------------------------PATLQSEFIGFEHLGVTSEKFKKELDQYCYKLE
RESGT------------------LN----------EATR-----LKIERFKKLMKIYYYK
CNMEPGEYVGLLAAQSIGEPSTQMTLNTFHLAGRGDANVTLGIPRLKELLMTASK-----
-----------------VLKTPSMVLKLKPDMDEAK--AEDFANKLYRLLLIHLVSEIKV
NETVMTPEEG---KEGKQRVYDVEIKFKDENEWG---------------------KTGLK
WSGLMKHLGGKFS---AALTDLMKKRMNI---RGGVEVRKRGKKGDDEDDVEEEEGTQWM
EDQDNNSG---------------NGGRGQGGENDGDVESTRQRSRKKESASYEDADEEDK
A-------------LLQNQERQNEKQQEEE-------------------------EEEEQ
DDGKMKEDDKIETIA------------------------------------LEGD-----
---------SWIKDVRSSHSKLL-YFVKICL-PVESKRLLMANLVEDLCTDYVLSEVRYI
SKCFLESKKLA------------NGKDLWSVSTEGANFYDLFKY-----QRELEVNEMMS
NDVYLVLQVYGVEAARRLIVKEVSGVFGHYGITVDARHLGLIADYMTFEGQYKPFSRGGM
ESNVSVLQQMSFETTMAFLVKSTTQGGSWDNLTSPSSSIVVGNVVQGGTGMFDLVTSL--
-------
>StygNOMA
------------------------------------------------------------
------------------------------------------------------------
------------------------------------------------------------
------------------------------------------------------------
------------------------------------------------------------
------------------------------------------------------------
------------------------------------------------------------
------------------------------------------------------------
------------------------------------------------------------
------------------------------------------------------------
------------------------------------------------------------
------------------------------------------------------------
--------------------------------------------------------KRVF
RHLRTGDYVLLNRQPTLHKPSIMAHRARILHTNHKTIRMHYANCKTFNADFDGDE-----
----------MNVHLPQNQLAKAEAQNILLTDYQYIGP-NGEPLRGLIQDHLITGVLLT-
MKDTFFTRATLQQLLYASCFDVN----------------------PRNS-IVLPPPAILK
PHMLWTGKQAISAVLHHLL--IGRT-P-----FNL-NAKAKIAGKD-WGSA---------
------------------PEEGTVIVHENDLVVGVLDKNAFGASSYGLVHAVFDLYGPTF
SEKLLTLLGKLFTAFLQM-RGFTCGLDDMLLTSSCNTSRASMLTRA-VESGVRAGME-FG
GASASPEEVAAC-------------VKAGVPKDVRTKVGE---KVTD--------EAGIN
QLDTAMKM--------------------CMNQATSDVIAHCLP-------AGQMKPFPKN
CLAVMTLSGAKGGPVNFSQISCLLGQQELEGKRPPLMVSGKALPSFLPYDITPRAGGFIQ
D-LLNGIRPQEFYFHCMAGREGLIDTAVKTSRSGYLQRCLIKQLEGLRVHYDYTVRD-SD
GSVVQFYYGEDGLDIGRSKFMDK---FGFLASNYLGFINKY-----QPGALIDF---MDT
--ESAMQHMK----------------------------------GALKDPL---------
---------------------------SETTMSAYNPAYNLGSISEKLQRQMNEYEKTNP
DGYFK------------------KKSKGGKKPVLKMQNT-----LKKKKFEALLFLKFLY
SIVEPGEAVGLLAAQSVGEPSTQMTLNTFHLAGRGDVNLTXGIPRLREILMCASA-----
-----------------DIKTPSMSVCMRPHANTAA-AAAAVARGFMLVKWDDVMTDYTV
RETMQFGEKE------NVRVYSITINLKTAEQLK--------------------KQFGYD
KTAVTAAMQN-FV---RALSKEMNKAVK----SAKVIVEVGKPV-------QIGDATEA-
------------------------PPEAAGGAEEEDELVSRMRAKKREAVGYDEPEEEDI
AMARQAD--------VYGDEDGDDDDADAH------------------------TQGKAR
RRMTATEAEHEESREG----------------------------------IVAAF-----
---------RILHDFQTDTDA---MKLEIEYHVDCSKKVIVSNILDEIAVKHVVSQVSGI
KRSVVSTFKRDDLPTKLSGTLKDLPGTMHGIMTEGVNFKGLWRL-----GDTVHVDTIMS
NDIHAILNTYGVEAACAAIRREVSLVFKAYNITVNTHHLSLIADYMTFSGGYRPFNRIGI
DSNVSPLLKMSFETTTSFLTDACVY-GEHDSVXSPSAKIVLGQVVEGGTGSFDLL-----
-------
>Vannrobu
------------------------------------------------------------
------------------------------------------------------------
------------------------------------------------------------
------------------------------------------------------------
------------------------------------------------------------
------------------------------------------------------------
------------------------------------------------------------
------------------------------------------------------------
------------------------------------------------------------
---------------------------------------------MINTVIELQEAVNGL
MSNEPGG-------KDPVGIKQLLEKKQGLFRKHMMGKRVNFAARSVISPDPYVNSNQIG
VPEVFAKGLTFPQPVTEWNYKELCQCVINGP---------------------DVHPGANM
IEEEEAFVL-------LKNYASRVAASKTLLTQKGT-------------DSVHHKNTIVY
RHLQDGDLIVMNRQPTLHKPSMMSHRALVQ-KNERVIRMHYANCKTFNADFDGDE-----
----------MNMHFPQTQQARADAQEIMFSDKQYITPTNGGPLRGLIQDHVVSGVLLT-
KRDTFFTKEEFQQLFYSTIVH------------------------SDTR-LIMPHPCIAK
PQQLWSGKQLITAVLRHLT--SSFKGG-----LNL-TSKSQVSKEM-WAND---------
------------------EFEQIVTFRNGELLTGVLDKSQFGAASFGMVHCCYELYGASL
AGMLLSTLGRLFTIHLQF-HGFTCGIDDLIITENGNKKRDAKLVKA-DIHSLEVNRK-YS
KY------------------------EPETHDSLADALRD---TLTG--------DSDYA
KLDTLVKT--------------------EVNQLTTEIIGDLIP-------GEQMKRFPKN
FMALMTLSGAKGSQVNVSQISCLLGQQELEGRRVPVMASGKTLPSFPPYDTRARAGGYIG
DRFLTGIRPQEYYF----------------------------------------------
------------------------------------------------------------
------------------------------------------------------------
------------------------------------------------------------
------------------------------------------------------------
------------------------------------------------------------
------------------------------------------------------------
------------------------------------------------------------
------------------------------------------------------------
------------------------------------------------------------
------------------------------------------------------------
------------------------------------------------------------
------------------------------------------------------------
------------------------------------------------------------
------------------------------------------------------------
------------------------------------------------------------
-------
>Luaphula
MA--QPRLREAVIRHEITANSFGFYTADEIRKMSAKEITNPTSLDYLGNPNRDGLYDPSM
GVMDR-GICESCTLSDKECPGHIGHIELPVPVYNPILFRQLKALLARKCWECHHFRASQE
KTIQLVTLLKLLDAGKIAEAAAAEQAALHAKWCKEESEAIAAR-----------------
-------LVQPGFSEVMLRRQQKTGQPIEKNLTRLRKKLV------KAHEKHQQQAKAAH
KIPDTL-------------FPQ-QGSTVAEMRAHHIDVYFTSI---GQTCRH--CGAKAT
KLRSDR-DRTKVFKSESTAAKRA--KNAKAK-----------------QAGQKKGKHLSK
DD-------SMEVEQEEQKEQ-----------------------------------LDA-
--EDKAALGKREMFVSPAQLLYHVQQLF---ETEYEVVSCIWGALSLA------GGVMPS
RKADANKFFLEVIAVPANRFRPVNV-LAH---STSEHTQNLHLSNILRSCKII-------
KADLKGEV-----------------------------AIGNVLDKKVDAWVELQSAVNKL
FDNPSAP-------GQAPGIKQVIEKKEGLFRKHMMGKRVNYAARTVISPDPFLATNEIG
IPLVFAQRLSYPEPVTETNFEELRQAVINGP---------------------SVWPGAAG
VIDENGHLTLLK----ANDPASRIAESRSLRHLRNN----------------NLTGKKVL
RHLRSGDVVLVNRQPSLHKASIMAHIVRVL-PRERTIRMHYANCNTYNADFDGDE-----
----------MNIHFPQNELARSEGYNIALTDFQYVTPRNGSPLRGLIQDHVIMGVLLS-
VKDCFLDRHTFQHLLYIACSAFR---------------NSK--LNVEKR-INVVPPAIMK
PQCLWTGKQLFTNLLNELL--ANEAFP-----LNL-KSKAKTPVDVHWGKS---------
-----------------HSLEGEVHFRGNELLTGIIDKNQFGASSFGLVHAVYELYSAKK
AGALLSALGRLFTAYMRI-TAFTCGIDDLLLTPSAETTRSNLSTEA-IKKGYSAAAT-FA
MV-----------------------PDDVPYSTLSNSIKEV--LLSK--------PEDKK
RWDNVMKG--------------------SLHPASSDIIKATLP-------TGLVKGINWN
HMTLMTVTGAKGSIVNASQISSLLGQIELEGARVPLMASGKSLPCFMPFDPSPRAGGYIV
DRFLTGLDPQEFFFHCMAGREGLIDTAVKTSRSGYLQRCLVKHLESLCVQYDGTVRD-SD
RSVVQFQYGEDGIDTMKTAFLDK---FTFLSQNADQVAARY-----KVKEAAAN---FTT
--AAVDDYLQ----------------------------------KRRKQPSLME------
---------------------------GTTIQSECPPVQYLGALSEKHYTKLLEYIGRNA
DKSLLPNKEEEEQSKAKAKAKGKSKSKNQELSTDIARTRQFVPMIRKRKFNTLMDFYYFR
AQAEAGEPVGVIAAQSIGEPSTQMTLNTFHMAGRGEANVTLGIPRMREILMTATR-----
-----------------FPKTPSMTLPIKTNTEED---AIALADSLHRLCLIELIQRIGV
TETVFFED-------QLWRVYGVTLFMKEMTDWPV------------------VNWQGNP
FWGLMRAVEEQFI---PRLVAKINKALNI---KNSATIRVAKA-----------------
--EATTSLPNIDENEDGSSSA---KKRSKSRDDDHDATWEKDKGNKLEKASYEELDDEDA
AAINAAEAIRKADRKQKALKAKSTADASTD-------------------------EVDDQ
EPQPMLRSSNSMARSTM----------------KQQPSSAAKPSQFRAKKMLGTD-----
---------PLLKDYDFDDNKRT-VHIKIQT-SADTRKLLMLTIVRELAHEFVVSAVAGI
TRCYIIKDEK-------------ANPPTVSVQTDGVNLPAMWNY-----TDKIDVNRIES
NSIYHVLATYGVEAARKVITTEIAGVFGVYGIDVDFRHLSLIADYMTAEGGYKPLSRSGI
ANNSSPYQKISFETSHVFLTNAALA-GQFDDMHSPSARIVLGQPVKSGTGAFDL------
-------
>Protarac
------------------------------------------------------------
------------------------------------------------------------
------------------------------------------------------------
------------------------------------------------------------
------------------------------------------------------------
------------------------------------------------------------
------------------------------------------------------------
------------------------------------------------------------
------------------------------------------------------------
------------------------------------------------------------
------------------------------------------------------------
------------------------------------------------------------
------------------------------------------------------------
------------------------------------------------------------
------------------------------------------------------------
------------------------------------------------------------
-----------------------------------------------W------------
------------------------------------------------------------
------------------------------------------------------------
------------------------------------------------------------
-----------------------------------------------------------N
HMTLMTVTGAKGSIVNASQISCLLGQMELEGARVPRMASGKTLPCFTSFDPSPRAGGYIV
DRFLTGLHPQEFFFHCMAGREGLIDTAVKTSRSGYLQRCLVKHLESLMVNYDGTVRD-SD
RSVVQFQYGDDGIDTMKTQFLDK---FTFLSQNADQLAAKL-----SFDSPHTP---LPS
--EAVNEYLK----------------------------------QRKANPVLAL------
---------------------------SSTLQNSCPPHLHLGALSENYQSKLVSYINANP
DNTLVD----FTVPLSKPKKHNKKGTKGKEVAVAAAPRG-----MTKDKFKRLISLNYFR
SLAEAGEPVGVLAAQSIGEPSTQMTLNTFHMAGRGEANVTLGIPRLREILMTASH-----
-----------------NIKTPSMTLPVLANTEEQ---AIDLADKLHRLCLVELVQRVAV
TESVFFEKNS------LWRVYGITLHMKDFSDWPI------------------IEWSGPP
FESLMDLIEERFI---PMFVNAIRKELKM---KTVSVVGHTER-----------------
--EREKVQAIIEEDD------------GKGGDEEHDSAWEKSQGRKREQASYDDKDDSDS
EAVVM----------EKNKKKKEKAKAVDN-------------------------EGEEE
NPKPVAKPSKLIA--------------------KKRGSGMAR---FKQKRLIGFD-----
---------SMLKDYEFDEAERT-VHIKIET-TADTRKLLMLTIVKDLAHSFVLSAIDGI
SRCFILKST--------------QAPVKHSVQTEGVNIKAMWEH-----GDLIDVNAIES
NSIYHILETYGVEAARRVIASEVAGVFGVYGIDVDYRHLGLIADYMTADGGYRPFSRGGI
TGNVSAFQKISFETSHTFLTNAALH-GQYDDLNSPSARIVLGQPVRVGTGSFDLLYPL--
-------
>PhysTSA
------------------------------------------------------------
------------------------------------------------------------
------------------------------------------------------------
------------------------------------------------------------
------------------------------------------------------------
------------------------------------------------------------
------------------------------------------------------------
------KKAEKGRVVTQLECRAHLELLF---ENESAIIDVLFGEKIKG------SDGKYT
RKATLETLFVEAIAVIPPRFRPADL-KDG---VMTYHKQNRAFHEILMANYRI-------
IQMGKDKARIAE-------------------------AKSADRDPYIYHWTNLQKAVNLL
YDGSLGVSPMN--PTIGMGVKQILEKKQGLFRMNMMGKRVNFAARTVISPDANLQTDQIG
VPQYFAERLTFKQPVTQFNYKELAQLVINGP---------------------E-YPGAVF
VEDEFGQQTSLE----FMDEQKRISLSKTLLTPSDN--------------APPGTVKKVH
RNLLDGDYVLMNRQPTLHKPSIMAHRAKVIRSTDKVMRMHYANCATYNADFDGDE-----
----------MNLHLPQTFAGQAEARHIAATDYQYIVPRNGMPLRGLIQDYVVSGSLLT-
KRDTFFTRDQFQKLLYSALFNVN----------------------PNKP-IVMPPPAIMK
PRPLWTGKQVVTVTLNQIT--HGMH-P-----ITL-ECGTKIPVKL-WGSV---------
--------------QGPYMNEGIACFLDNELVCGVLDKNAFGASAFGLVHCVYELYGPHM
ATTCLSTLSRLFVSFLNN-RAFTCGIDDLLLKNDAEAARRSLLDST-HDLGRAVAAQ-FV
GM------------------------DKYDKKESQRLLNE---KLAS--------AREVA
RLDSMMKS--------------------KLHPVTSSVISACIP-------NGQVKLFPGN
AFSMMTVSGAKGSQVNFSQVSCLLGQQELEGKRVPRMPSGKTLPSFEPFDPTARAGGFIM
DRFLTGIKPQEYFFHCMAGREGLIDTAVKTANSGYLQRCLVKNLENLVVNYDGTVRDNSD
NSVVQFYYGEDSLDVVKTGFINTPK-FRFFAENYKILLGKV-----NWESIKST---FQE
SEEDSAQLWK------------------------------QYAKTVKKEQGKPS------
---------------------------AEPPMTHRSPGSNLGSISAKFHMELEDYISKNP
DKLLD-----------------------------VKGSK-----LTSKLFRRLMWVKYQS
ALVNPGEAVGALAAQSVGEPSTQMTLNTFHLAGRGEANVTLGVPRLREIIMTASK-----
-----------------INKTPMMDVTMANPADKAA--AEDFANLLQPIKLSEVVHTIST
EESIDQTY-------HNSRLYKISLTFIHNYKDL-------------------LKERHFN
VKDFYNNVLE----VAAKVDTAVKRQLNR---QARIEVNTEGTGDND-TNDKDDD-----
--EDTTKKSKDDEDEAI---------------GDEDGADAEKQKKKKSETAYEEDEANEE
KEQQDAN-----NDEDEGDENTDTQKKQSE-------------------------EGNEE
EEKKEEEEEEEEG-------------------------KEDEKKKKAAER----------
-------RAKLENKHQIEFKRDV-LSFTIAV-PLESRKVLMVSIVEQMLDKHYVKSSNGI
TRALVAESEKKGP----------SGEKLYSVQTEGLNFALLWQH-----ADKIQSDSIYC
NSLYKILNTYGVEATRALIMKEMFSVFKVYDITVDWRHLGLIADFMTFTGGFRGMNRDTM
SMSASPFQKMTYESATRFLGEAISN-ADADPLKSTSSRIVMGELVRSGTGLFSVGVKVEP
V------
>Protpyro
------------------------------------------------------------
------------------------------------------------------------
------------------------------------------------------------
------------------------------------------------------------
------------------------------------------------------------
------------------------------------------------------------
------------------------------------------------------------
------------------------------------------------------------
------------------------------------------------------------
------------------------------------------------------------
------------------------------------------------------------
------------------------------------------------------------
------------------------------------------------------------
------------------------------------------------------------
------------------------------------------------------------
------------------------------------------------------------
----------------------------------L-DSVSKIPAAS-WKDH---------
------------------VEEGTVVVRANELLTGILDKSQFGASAYGIVHATYELYGGRK
AGELLSALGRLFTFYLNT-VAFTCGIDDMLINSEYDKVRQGLLAKA-NNSGYEVASE-FL
GYAP---------------------NDVVPRVEVRQGLGI---AVRD--------PDEAT
TWDNLMKK--------------------QMSSMTTDIIKETI--------KGQVKKFPWN
NLTLMTTSGAKGSMVNVSQICCLLGQQELEGKRVSAMIRGKTLPTFE-------------
------------------------------------------------------------
------------------------------------------------------------
------------------------------------------------------------
------------------------------------------------------------
------------------------------------------------------------
------------------------------------------------------------
------------------------------------------------------------
------------------------------------------------------------
------------------------------------------------------------
------------------------------------------------------------
------------------------------------------------------------
------------------------------------------------------------
------------------------------------------------------------
------------------------------------------------------------
------------------------------------------------------------
------------------------------------------------------------
-------
>PellCATA
------------------------------------------------------------
------------------------------------------------------------
------------------------------------------------------------
------------------------------------------------------------
------------------------------------------------------------
------------------------------------------------------------
------------------------------------------------------------
------------------------------------------------------------
------------------------------------------------------------
------------------------------------------------------------
------------------------------------------------------------
------------------------------------------------------------
------------------------------------------------------------
------------------------------------------------------------
------------------------------------------------------------
------------------------------------------------------------
------------------------------------------------------------
------------------------------------------------------------
------------------------------------------------------------
------------------------------------------------------------
------------------------------------------------------------
-------------------ISCCLGQQELEGRRVAPMMSGKTLPSFDAYCPSSRAGGYIA
DRFLTGIRPQEYFFHCMAGREGLVDTAVKTSRSGYLQRCLIKHLECLRVHYDGTVRD-SD
GSIVQFNYGEDALDVTKTKFLYQ---FKFLSE----------------------------
------------------------------------------------------------
------------------------------------------------------------
------------------------------------------------------------
------------------------------------------------------------
------------------------------------------------------------
------------------------------------------------------------
------------------------------------------------------------
------------------------------------------------------------
------------------------------------------------------------
------------------------------------------------------------
------------------------------------------------------------
------------------------------------------------------------
------------------------------------------------------------
------------------------------------------------------------
-------
>GoceYONA
------------------------------------------------------------
------------------------------------------------------------
------------------------------------------------------------
------------------------------------------------------------
------------------------------------------------------------
------------------------------------------------------------
------------------------------------------------------------
------------------------------------------------------------
------------------------------------------------------------
-------------------------------------------------WLDIQRTVNEL
FDNTPTAAN-----NKPQGIKQILEKKQGLFRKHMMGKRVNFACRSVIGPDPYIQTNEIG
IPLYFATRLTYPEPVTENNLSALRKMVINGP---------------------EVHPGANM
VEDEFGRIIILK-----DDQASRIAVAKTLLLNSDSSKEHNDTNYIGDRPSKFISPKKVY
RHLQDGDIVIVNRQPTLHKPSMMCHKVKVL-KHQRTLRLHYANCNTYNADFDGDE-----
----------MNVHFPQSELARAEGYNIAMTDYQYLAPRHGAPLRGLIQDHIVMGVTLT-
QKDTFLTQGELQQLIYAATWNTVSNNSSSQTGRGSCGNNSSFHSLKKSR-FNTVIPCILK
PQVLYSGKQVITNLLNQLLESDNLP-P-----MTM-DSKCKISGDM-WGPS---------
-----------------NKEEGEVIIRQNELVTGVLDKNHVGASPYGLVHAYYELYGPAK
AGDLLTALGRLLTQYEHM-TAFTCGIDDLLLSPQAESQRNVLKDSA-DLLGIQVAKQ-FS
GFKSD--------------------DESINSSTLKLALQKI--LEKG--------DHELA
SLDAAMKT--------------------KTHSLTSDIVEACIP-------KGLIKQFPNN
NMSMMTVSGAKG------------------------------------------------
------------------------------------------------------------
------------------------------------------------------------
------------------------------------------------------------
------------------------------------------------------------
------------------------------------------------------------
------------------------------------------------------------
------------------------------------------------------------
------------------------------------------------------------
------------------------------------------------------------
------------------------------------------------------------
------------------------------------------------------------
------------------------------------------------------------
------------------------------------------------------------
------------------------------------------------------------
------------------------------------------------------------
------------------------------------------------------------
-------
>Thecquad
-------NMSVVVSHRPSQVSFGFFSADSVRKMSVVTVTNPSSFNTLGAANPKGLQDPVM
GPTSFQTFCATCGLSNLHCPGHSGHIELALPTFHPLFFTNLKKLLDLTCFHCHRLHYDKQ
KMKQFRKIIHLIENGQLTEAMEMKERVIKKAPSKSLSTEA--------------------
------------------GDEEEEGSEPTAQKKEIEEESD-----EEEEEESDEDIRADN
SA---------------------PSDAVLDSKQMFLDNIRK---YRVKFCPH--CSKKSG
TVKSNR-ANDRLFVKGLAAKIGK-------------------------------------
------------------------------------------------------------
----TAASGAPMKLLTVQEVKEHLESVW---KNDGDILNRLWGTRELDG----------R
RVNSPDMFFMEVIVVTPNRFRPLAF-TGT---VNAEDSKTQLYKNILLINLDI-------
STALKDKVPKA---------------------------------KMLDLWIKLQSQVNML
VFGDTKLMTT----RKTQGLKQILERKEGLFRSKMMGKRVNHSARTVISSDAYIETNEIG
VPLVFAKKLTFPESVTHFNVEELRQAVINGP---------------------NVHPGAVY
VETNNGRKTKLS----ETDQTSRIAQSKLLLS------------------AELGEVKKVY
RHMKTGDVVLMNRQPSLHKPSIMAHKVRVL-ARERTLRLHYANCKTYNADFDGDE-----
----------MNLHFPQDHLSRAECHEIALTDNQYTVPTSGDPIRGLIQDHIVTGVLLT-
KKDSFFTKDTYQQLVYLACSDLL----------------------PTPT-VHFCPPCLIK
PKRLWSGKQIISTILDNFT--RGRK-P-----MNLEQSKTKIPVNL-WNTF---------
------------------QEEGYVNIHNNELLTGVLEKSQLGSSNYGLIHASYELYGPTT
AGKLLTAFSRLLTGFLQY-SAFTCSIEDMILTAAGEGERKRLLRVS-DQEGKKVSVK-FA
GLAEDSDT-----------------SSAGGIENVRASVEE---MFSNIN----DRELLTS
SLDLLAKN--------------------QAHDVTSKILKACIP-------NAQRRLFPEN
NMSLMTLSGAKGGLVNFSQISCLLGQQELEGKRPPRMYTGRTLPCFEPYDINSRAGGFIN
DRFLTGLRPQEYFFHCMAGREGLLDTAVKTAKSGYLQRCLIKHLEGVRVHYDMTVRN-SD
KSVIQFQYGEDGIDPVKSKYLSQ---FGFLLNNVQVLHEKNISSLETTPHLLNS---LKS
--KEVTDYAK----------------------------------ALSKNPS---------
---------------------------LDPLLSNFNPGAYLGVVSEKFNKDFNAFVEKNK
DLLKK-------------------------------GTK-----TSKDNFETLMQLKYMR
SLIEPGEAVGLLASQSVGEPSTQMTLNTFHLAGFGGANMTLGIPRVREIIMHAST-----
-------------------KIGNMFLPLIPGLDEK---ANSLVKRFDQVPLSSTLKDILL
TMNLKSSDGS------FVRVGKLKFIIHDNDILS--------------------SQYAIN
AKNVKDCLHNEFV---PGLAKAFSNAVKN---RKKDRLLGLSV-------DKVDDQS---
-DDEGMATSDVEMEEASDSRK-----------SNLDEEAAKS-PRAKKRASYDDDEDEPT
MNT------------DDEDRDKDSFSATDT-------------------------ETDAS
ESEEFNP-----------------------------------------------------
---------ESFINKKFSGGKYS-YKLSLTI--PPHLNIHLMNLVENIVKKLVVKCVPGI
KKCFITED---------------VKTKETIVQTEGVNIPKMWEF-----GDVIDVNRIYT
NDINQMLKHYGVEAAFNSIQKEIARVFGDYGIDVDQRHLSLIADFMTHHGDFRGMNRKAL
RSSSSPLLLLSFESALTNLRQILIE-GGIDGVASPSSRIITGQVVGSGTGSIEIL-----
-------
>ParvMONO
-----------AATHQVKATKFGFFTAEDVRAMSICQISHAKEFDLVGLAVKGGLYDGRM
GPLYNSQVCETCGMESKFCPGHFGHIELSFPVVHPLLWDACVRLMKAKCFLCHRFKVRSE
VA---AEQMQHLLRGDIVAAQK--------------------------------------
------------------------AGAGQRTLLDQVQGVA--------------------
-------------------YL--SGLHAQRLRRHLVEDYLKAC-VTTQHCQH--CQXYSP
KLSSFR--KEKLFAMPLKDNLAK--KNVANR-RVLPATV-------FNRRDHKLVSKDDA
DMMEV----DEDEAPQDVDDA------DEDEDE-----------------------EDA-
--DDDYQSNSTKSWVTPREAQEHIRLLW---EKESVACASFWGEVVSH------RKALER
RTSSPDVFFLEALAVVPNKFRPVNHTTGN---EITSHLHNKMYRQVIMLSERM-------
MHNRELQAAAVEEE-----------------------ARARLQNQLVSLWLDLQKAVNFL
IESKD---------QMQPGIKGLMEKKEGVFRMNLMGKRVNYACRSVISPDPYIATDEVG
LPLVFARKLTFPERVTRVNCKRLALAVRNGP---------------------HKHPGALY
IEDGTLRFKLKAG--GNEGWATRIEALEDL---------------------------VVH
RHLISGDYVIANRQPTLHRPSMMGHKARVLAGDHRVIRLHYANCNSYNADFDGDE-----
----------MNVHLPQD------------------------------------------
------------------------------------------------------------
------------------------------------------------------------
------------------------------------------------------------
------------------------------------------------------------
------------------------------------------------------------
------------------------------------------------------------
------------------------------------------------------------
------------------------------------------------------------
------------------------------------------------------------
------------------------------------------------------------
------------------------------------------------------------
------------------------------------------------------------
------------------------------------------------------------
------------------------------------------------------------
------------------------------------------------------------
------------------------------------------------------------
------------------------------------------------------------
------------------------------------------------------------
------------------------------------------------------------
------------------------------------------------------------
------------------------------------------------------------
------------------------------------------------------------
------------------------------------------------------------
-------
