# Supplementary material for: Expansion of the molecular and morphological diversity of Acanthamoebidae (Centramoebida, Amoebozoa) and identification of a novel life cycle type within the group
Source: Biol Direct. 2016 Dec 28;11:69. doi: 10.1186/s13062-016-0171-0 (PMC5192571; doi:10.1186/s13062-016-0171-0)
Supplement: Additional file 3: — Bordor.325.Cent40.tgz. Phylogenomic alignment files and single gene trees for each gene included in the phylogeomic supermatrix. (TGZ 8396 kb) [file 13062_2016_171_MOESM3_ESM.tgz › Bordor.325.Cent40/unmasked-alignments/mcm-E.faa]

>AcanGEN
------------------------------------------------------------
------------------------------------------------------------
----------------------------------LVVWGTNINIVKIQEDFSDFFSSYCE
MGN-------------------------------------------SEPLYLGLLRRVV-
--------DTQVGYINIDCEHLHSHS---PDLYDNLVNYPTEVVPLFDSVVQELVNEEL-
--------ARRG-------DMQEGTVLQVQVRTFNLMDLKSMRDLNPTDLDKLIAVKGMI
TRTGAVLPDLKEGFFRCGACAAEMRVQI--D-RGRIAEPAICE--NCNTRGAMELIHNRC
WFADKQVNKLQETPESIPDGETPATVSIYAYDTLVDVAKPGDRVVVTGIYRASPVRPNSF
QRTTHAIYRTCSCSKRKLKHVDVLHYKKEETNTLGVGDEEAMGEVDSGVSASQSASQQTG
WSEPSQPSLSQSTASAPVVEEGTTVAAHLEEK--KRKIEELATRPDIYELLARSVAPGIW
GLDDIKKGMLLQLFGGTGKRFKG-GGAP---RCRGEINILLCGDPGTSKSQLLSSVHRLA
PRGIYTSGKGSSAVGLTAYITRDPDTRQTVLESGALVLSDRGLCCIDEFDKMSDHTRSIL
HEAMEQQTVSVAKAGIICTLNARTSILASANPRDSRYNPRLSVVDNIQLPPTLLSRFDLI
FLVLDRADQERDRRLAQHIVSLYTDHASRS--------RPVQDILDTQAVKDYIAYARAH
VHPVISDEAATLLAEEYVAMRRLG-------RGHGKTITATTRQLESLIRLSEAHARMRL
SQVVDLDAVKEAARLVRVALHQAATDPRTGTIDMDLLTTGRSATARERTSDLANAIQQLL
LAHT----------------GGVRVAQIVDALRRQSS--------VEVSVGDVKDALQQL
CSQGTVQGTGE----------
>Coprcine
------------------------------------------------------------
------------------------------------------------------------
---------------SSAPNLSAAAAPSDEPDEIRAIWGTTVNLTDTMKTFRDFLQGFKP
KYRAS--------------------YDRDHGIRTRAFA---TPQEAEVVLYETYLRRMR-
--------RTGETNLNLDIVNLLAYPPA-KKLHGQLIKYPQEVVPAMDQVLKDLMIEIA-
-EIDHQAGAEGMEGQQGEEEIADIISKVYKIRPFGLPPV-NMRMLNPTDTDKLVCIKGLV
IRATPVIPDMKVAFFRCLTCQHTVQVEI--D-RGKIEEPSRCPRDVCASVGTMTLIHNRC
EFADRQVIRLQETPDAVPDGQTPHTVSLSVYDELVDVAKPGDRLVLTGIFRSIPVRVNPR
QRTLKSLFKT---------YIDVVHMKLGGGGLNVDRSTRPANG----------------
----DRPAGLRGVGDGEDEDEQEGEHSRKAEL--ENKLRELSQRPDIYDLLSRSVAPSIW
EMDDVKKGILLQLFGGTNKSVAR-GGGGGGPRYRGDINVLLVGDPGVSKSQILQYVHKIA
PRGVYTSGKGSSAVGLTAYVTRDPDSKQLVLESGALVLSDGGVCCIDEFDKMSDATRSVL
HEVMEQQTVSIAKAGIITTLNARTSILAAANPVGSKYDVEQPVTKNIDLPPTLISRFDLL
YLVLDQVDENLDRKLAQHLVSLYLEDKPAG---------AGQDTLPLHELSAYIDYARDY
IHPVITEEAGAELVSAYVEMRRLGED----SRSSEKRITATTRQLESMIRLSEAHARMRF
SHEVQVQDVKEANRLMKEAIRTSAMDPRTGKIDMSLLNTGTGSGQRKLREDMRKAVLDML
NGSS----------------RNVKWSDVIKQLNENSG--------TKIDPSEFAEVIKGL
ENEGVVKVVGERERRVIRKMD
>Coprprot
------------------------------------------------------------
------------------------------------------------------------
--------------------------------MKTVIWGTSVEISEASSKFKQFIMRFKK
DIS------------------------------------------DEIPYYIGLLEEML-
--------ETEQTVLNLNCQHLWDND---VVLYTQLVQYPAEVLPVFEICLIELAQEM--
--------ADGR------------HVPTLELRPYGLRNLVPMRDLNPSDIDKLITIQGMI
IRVGTIIPDLRSAFFRCLCCKHEQEANI--E-RNVIEEPVSCV--TCRTRNSFELIHNRC
TFANKQCIKLQETVESIPEGETPQTVSLIAFESLVDYSHPGDKVIVTGIYRAQPIRPSNN
RRSMQQIFRT---------YLDVVHIQTSQAGRIGSQTQEEGET----------------
--------------------EDHISSFERERK--EAALQELGRKPNIRELLVKSFAPSIW
ELDDIKKGVLAMLFGGTQKTFHN-KGTH---KFRPEINILLCGDPGTSKSQMLQYVHKIA
PRGLYTSGKGSSAVGLTAYVTRDPDTGETVLESGALVLSDNGVCCIDEFDKMSDQTRSIL
HEAMEQQTVSVAKAGIVCSLPSRTSILASANPVESKYNPNLSVVDNIQLPPTLLSRFDLI
YLVLDKPRPETDRKLARHLVSLYFENTESR----------ESELLSKDTIKDYIAYARKH
CNPVISDQACDKLVEGYVQMRHVR--------PNQRTVSATARQLESLIRLSEAFAKMEL
SPIVTEVHVQEAIKLVKVAIQESATDPQTGQIDMDLITTGRSATTRQLLTSMKKAVQDLI
HSGP----------------SSVKTSDLFVLLQEQSS-----------------------
---------------------
>DictDisc
------------------------------------------------------------
------------------------------------------------------------
------------------------------------------------------------
------------------------------------------------------------
------------------------------------------------------------
------------------------------------------------DIDKIISISGLI
IRSSSIIPEIKQAFFMC-------------------------------------IIHNRC
LFGDKQYIKLQETPDAIPEGETP-----------IDIAKPGDRVELTGI-----------
------------------------------------------------------------
-----------------------------------------------YDIVTKSIAPNIW
ELEDIKKGILCQLFGG-----------------RGDINILLCGDPGTSKSQLLSYVHKIA
PRGIYTSGKGSSAVGLTAYI----------LESGALVLSDKGVCCIDEFDKMNDQTRSIL
HEVMEQQTVSIAKAGII--LNARTSILASANPSGSRYMPKLSVVENIQLPPTLLSRFDLI
YLVLDKANERSDRQLA---------------------------------LTNYIQYA---
------------------------------------------RQLESLIRIAEAHARIRF
SEFVEPLDVEEAIRLIKVALQQAAIDPENGTID---------------------------
------------------------------------------------------------
---------------------
>Entahist
------------------------------------------------------------
------------------------------------------------------------
--------------------------------MTEVIWGTTIQYKEVKKTIQQFL-----
----------------------------------------------SSPKYHLLLENSY-
--------ET--HFIDIYLPDVLEFD---KNLHKCTLEYPTQILHLYDLVASEMGYE---
---------------------------EVEVRVFGLSQVKRIRGLSPSDIERLVSVRGMV
TRVGNIIPSMKSGYFKCTECNYNVDLVV--DVRGTLTVPAKCP--HCKKTGTLQLIHTLS
YYIDKQIIRLQESPEAIPAGETPQTLHLLAFDSLVDSAKPGDRIEVTGVYRADPVKIGVS
QRTVRAVFRS---------YIDVIHIKKYSKE----------------------------
-----------------------------TEV--DIDFTTLI-NDDWYERLTRSVAPSIT
EMDDVKKGLLCQLFGGSAKTLQD-NQ-----KLRGDINILMLGDPGTSKSQLLTFMHKVA
PRGMYTSGRGSSAVGLTAFVGKS-EEGGTVLESGALVMSDKGLCCIDEFDKMTEMTRSVL
HEAMEQQTISVAKSGIVCSLNARTAILASANPKESRYNPKLSVLDNIQMPPSLLSRFDLI
YLILDQPNPERDRKLARHIISLYWGH--EI----------KTDALDISTFSSFVRYARKR
CKPVLTDNARTELVKGYLEMRKIGSE-----NKTHKTISATTRQLESLIRISEALAKMQL
REKVEARDVKEAIRLVTSAIHQAATDPETGIVDYDLIQTTKGYREQSVIEES--------
------------------------------------------------------------
---------------------
>Filanola
------------------------------------------------------------
------------------------------------------------------------
------------------------------------------------------------
------------------------------------------------------------
------------------------------------------------------------
-------------------------------------------------IDKLVSIRGMI
IRTSNIIPELKEAFFSCLVCQHSETVLVTEQ-NGKFDEPKACS--NCKAKRSLQLIHNRC
FFTDKQWVKLQETPDSIPEGETP------CYNELVDVVRPGDRVTVTGIYRAAPLKNIAF
QKTLKSVFKT---------YLDVIHFRKETT-RMSEEAQSEQ------------------
-------------EFQATFTESNVPDAILKEK--EKKLIELSQSPDIYERLTRSLAPSIW
ELDDVKKG---QLFGGTNKSFLQ-SGLG---RFRGEINVLLCGDPGTSKSQLLQYVHKIA
PRGIYTSGKGSSAVGLTAYIAKDPETRETVLESGALVLSDRGICCIDEFDKMGDHTRSIL
HEVMEQQTVSIAKAGIICTLNARTSILASANPRESRYNPRLSVVENIQLPPTLLSRFDLI
YLVLDKPDERTDRRLAAHLVSLYFKDAEQA----------KPDFLDMETLTSYISYAKRN
IHPVLSDDAAADLAKGYADMRKLGA------VGTKKTITATPRQLESLIRISEAHARMRF
SKVVERVDVAEAIRLVRSAIQQAAIDPRTGTIDMDLITTGHSATSRTRLAELTKELKNLI
STKLPA-------------LGTAKLDQLYRMMGEQSY--------VEIPMTEFKDALHAL
AEEEFLVV-------------
>FontBI
------------------------------------------------------------
------------------------------------------------------------
-----------------------------------VIWGTTIHLRDAWSAFHTFLRDFTA
PAPGM--------------------PDHDPTDLEGAA--------WPDPYYSKLLDQVVN
RGLSASASTGPVSVLSLNCAHLRQFSDASRTLYRQLLTYPREVVSLMDAVALECVSQLCS
ARFGRAIGPDHE------------SLPRVQVRPFNLENRCDLRALNPRDIDKLVSIRGLV
IRTGSVIPDLKTAFFRCTVCHFSSRVAA--ESGGRITEPTRCP--RCYSSQTMELVYNRC
EYADKQLVRIQETPDEIPHGQTPHTVSLVAFDDNVDVPRPGDRVEVTGIYRAAPIRLSPR
ERVYRSVYRT---------YVDVLHYRLVDRQSSTFTTSSADSK----------------
---------------GQDPQNERPPVFIPEAI--KPRLVSIGARPDVLDVLTRSLAPSVH
GHEDVKRGLLCQLVGGTHKTFTR-VGGG---RFRGDINILMCGDPGTSKSQLLRYVHQIA
PRGIYTSGRGSSAVGLTAYVTRDPETGLFVLESGALVLSDGGICCIDEFDKMSESARSVL
HEVMEQQTVSIAKAGIICQLNARTSLLAAANPVKSRYDPSLSIVQNIQLPPSLTSRFDLI
YIILDYPDARSDRRLAEHIIGLYQPQGQPRATTSAEDIQAPDLTLDAMTLSSYIAYARQH
IHPVISDDAGQDLIAGYVELRAMG---------GKNVFTASPRALESLIRLSEAHAKLRL
GDTVTPNDVAAALKLHKAALRTYALDPATGRLDLDLAYTGRSAASREAVPRIVRGLLSYV
QNCSQEGARASSGQALPAVGQAWPFALLFREFRSFYN-------QRELTLDTFREALLEL
AEQG-----------------
>HomoSapi
MSSPASTPSRRGSRRGRATPAQTPRSEDARSSPSQRRRGEDSTSTGELQPMPTSPGVDLQ
SPAAQDVLFSSPPQMHSSAIPLDFDVSSPLTYGTPSSRVEGTPRSGVRGTPVRQRPDLGS
AQKGLQV-----DLQSDGAAAEDIVASEQSLGQKLVIWGTDVNVAACKENFQRFLQRFID
PLAKE--------------------EENVGID-------------ITEPLYMQRLGEIN-
--------VIGEPFLNVNCEHIKSFD---KNLYRQLISYPQEVIPTFDMAVNEIFFDRY-
--------PDSI------------LEHQIQVRPFNALKTKNMRNLNPEDIDQLITISGMV
IRTSQLIPEMQEAFFQCQVCAHTTRVEM--D-RGRIAEPSVCG--RCHTTHSMALIHNRS
LFSDKQMIKLQESPEDMPAGQTPHTVILFAHNDLVDKVQPGDRVNVTGIYRAVPIRVNPR
VSNVKSVYKT---------HIDVIHYRKTDAKRLHGLDEEAEQK----------------
--------------------------LFSEKR--VELLKELSRKPDIYERLASALAPSIY
EHEDIKKGILLQLFGGTRKDFSH-TGRG---KFRAEINILLCGDPGTSKSQLLQYVYNLV
PRGQYTSGKGSSAVGLTAYVMKDPETRQLVLQTGALVLSDNGICCIDEFDKMNESTRSVL
HEVMEQQTLSIAKAGIICQLNARTSVLAAANPIESQWNPKKTTIENIQLPHTLLSRFDLI
FLMLDPQDEAYDRRLAHHLVALYYQSEEQA----------EEELLDMAVLKDYIAYAHST
IMPRLSEEASQALIEAYVDMRKIG--------SSRGMVSAYPRQLESLIRLAEAHAKVRL
SNKVEAIDVEEAKRLHREALKQSATDPRTGIVDISILTTGMSATSRKRKEELAEALKKLI
LSKGKT--------------PALKYQQLFEDIRGQSD--------IAITKDMFEEALRAL
ADDDFLTVTGKTVRLL-----
>PCBtrin
------TPSR-GTDGASATPG------------SARKRNQ------RLQDL-NSQSSPLS
FPGSSPLTFPSSDLGASSH--LSSDIGTPLAYGSQTPSSPAFP----------MRNDLNH
ANRITAVHTPARELSSNLRSTSDIGAA---AGPQDLIWGTNINVNNTMERFRDFVEGFRQ
EE--------------------------------------------GTSYYLRALHYVK-
--------LTEIYSLNIDASHIHSYD---DELYNQVVRFPQEVIPIFDLVIHDIFTHTY-
--------PEVE------------LPTRIQVRLFNLKEKKKMRDLDPDDIDHIVSIKGMI
IRVSNIIPDLKQGFFKCSNCHKTEEVAI--D-RGRIEEPVRCD--NCQLRGSFTLVHNLS
VFANSQFIKLQETPDSIPEGETPQTVTLNVFDELVDTVKPGDNVEVTGIYRAAPVRPNPR
FRRVTAIYRT---------FMDVVHFHKHDKKRMQAEAVPEEQG----------------
------------------IIEGTGVEENQEAI--EAKVTALAQQPNIYDKLTHALAPNIW
ELDDVKRGLLCMLFGGSNKSFAA-SGRG---RFRGEINVLLCGDPGTSKSQLLGYVHKIA
PRGVYTSGKGSSAVGLTAYVTKDPDTRDIVLESGALVLSDRGICCIDEFDKMSDTTRAVL
HEVMEQQTISIAKAGIICSLNARTSILASANPKESRYDPYLSIVENLQLPPTLLSRFDLI
YLMLDKPERSTDSALAAHLVSMYNTNYNAE-----------AAEIDQTTLMQYISYAREH
VNPTITDEAMDVLINGYVDLRRLG-------GASSKVVTATPRQLESLIRLSEALARIHL
SSEVLKVHVDEAIRLMRQAMQTSATDPLTGQIDMDQITTGLSLASRTRIDQLAAAVKERL
RAEFA---------------EGIKADVLLAEMNKESS--------LVIRERDLKQALDVL
R--------------------
>Polypall
ISK---KPA---------------------------------------------------
--AVSKINFLSTRGASKSS--IDEN-----GVGTSASSGSKDVKRGPRDKDLSYEDDDFD
SYYSKTS-----DLANGGSQPLSSSAASAIPNEGIYIWGTNIKVSDVQVKFRVFIESFTI
QKPTSTISNNNNNNNDNSDNEEEEEEEEDEMDIDGSGVRNKNNKGEVIILYLDMLRMLK-
--------ENKSRHLNINMTYVYQFD---QSLYYIWVRYPNEMIQLTEQEINNIFTTIY-
--------PEVL------DEVTGVLTDPIELHPFNLKTTKPMRQLNPSDIDQIISIRGLI
IRTSPLIPELKTGFFQCSVCNFTVETEA--V-KQKIVEPTRCPNQNCKILSSMKLVHNRC
SFFDKQFIKLQETPDAIPEGETPHTVSMFVYRDLIDIGKPGDRVEITGVFKANASRASGT
TKSLRSIYKT---------YIDVLYIKKTDKGRRHDDISVLSQF----------------
-----------NSEL-----ADIDEFRVSAER--EAELLSLSRRKDIYDLLTRSLAPSIW
EMDDVKKGILCQLFGGSNKQ--G-LGGS---KIRGDINILMCGDPGTSKSQMLSFVHKIA
PRGIYTSGKGSSAVGLTAYITRDPDTRETVLESGALVLSDEGVCCIDEFDKMSDHTRSIL
HEVMEQQTVSVAKAGIICSLNARTSILASANPKESRYNPRMSVVENIQLPPTLLSRFDLI
YLVLDKANERHDRMLSRHIVSLYWNENPA-----------PQWTIPRDMMTDYISYARKN
INPIIQEDAGELLVKGYLEMRAQG---------GGRTISATPRQLESLIRTSEAHAKIRF
SPVVEPVDVTEAIRLVRAALQVSATDPTTGTIDMDMINTGRSSSLRMEIEALKEAILGMM
GART----------------TPWTQEQLFTQAKAFSKPNDNKPAFSNISQDELLDALNQL
CQSEEIKVTKGINPTY-----
>Sexangul
------------------------------------------------------------
------------------------------------------------------------
------------------------------------VYGTTVAIQDVRRRFRTFLEEFPD
PND------------------------------------------PQVSLYPRLLRQCR-
--------RTEDHTLTINCAYLSRFD---PQLCQQLLRYPMEMVTIFDAVVGEAFASLF-
--------PDAD------------GGEKFAVRVWNLGVSHRMRDLNPSDLDQLVQVNGMV
IRTSAVIPEMKRAFYRCAECDDEQLVEV--E-ASVLKEPAKCTVPHCAASKSMELIH--L
LFIDKQLLRLQETPEQIPDGETPYTVSLMAYGPLVDLVRPGDRVVVSGVYSAAPMGVTPR
RATVKSIYKT---------YIDVLHIAKEEGGARGGQTTVPELS----------------
-----------DADLAEAAGPEDVVEEVRTAR--EAEFIAMSKDPDLYERLARSVAPSIW
ELTDAKKGALLQLFGGTSDGFGNGSAIG---AFRGEINILLCGDPGTSKSVLLSYVHKLA
PRGIYTSGKGSSAVGLTAYVSRDPDTKQAVLESGALVLSDNGVCCIDEFDKMSDTTRSVL
HEVMEQQTVSVAKQGIICSLNARTSILAAANPIDSRYNPRLSVVDNIQLPPTLLSRFDLI
FLVLDKPNPSSDRRLARHLVSLYWGEPEER-----------PDILDADVMAKYIEYARR-
----ITDESHVMLVREYLAMRRLGSV----GGGRKGTVTATPRQLESMIRLSQAHARMRL
SPTVELADVTEAARLIRCAMQEAAMDPRTGLIDMDLITTGRSASTRSQLSQLTDALR---
------------------------------------------------------------
---------------------
>Thectrah
------------------------------------------------------------
------------------------------------------------------------
------------------------------TAPQTVIWGTTVNVDDTMQRFRRFLRDFEI
DGA-------------------------------------------NEPLYPGLLQSIA-
--------RTEVYNLNLDTAHLRNYD---MELYRQMVAFPQEIIPIFDLVVHELFMEMY-
--------PDHD------------QSRRIQVRTFNLERVFKMRDLNPDDIDKMVSIRGMI
IRSTPVIPDLKKAFFRCSICDNPAEVFI--D-RGRIDEPRSCS--NCGTNYSMQLIHNQC
YFADKQVVKVQETPESIPEGETPHTVNLCAFDDLVDVAKPGDRVVITGIFRAQTVRENPR
QRTVKSIYRT---------YIDVIHYRKQESGRLVSENPTAEAS----------------
------------SEFYTPFAEDTQASAFSDAD--VASFRELAASGNAYDVLTASLAPGIW
EMEDVKRGLLCQLFGGTNKEMPA-ARSG---RFRGEINVLLCGDPGTSKSQLLQYVHRLA
PRGIYTSGKGSSAVGLTAYISKDPDTRELVLESGALVLSDRGICCIDEFDKMSDSTRSML
HEAMEQQTVSIAKAGIICTLNARTSVLASANPVESRYNPNLSVVQNIELPPTLLSRFDLI
YLVLDRVDARLDRKLAKHIVSLYMEAPPEP----------EVNVVEKDFFTKYVSYAKQN
IEPVISEAAMNALVDGYVTMRNPPGSASYGSQASKKVITATPRQLESLIRLSEALAKVEL
AEVVTVDHVNEAIRLMRVALQKAATNPKTGTIDMDLITTGLSTDTRELLARLQRKVNDIL
AASRT---------------PSISFEDILAKVDD-----------PAVSRTDLHDVITQM
ADQELVVLSG-----------
>VannDIVA
------------------------------------------------------------
------------------------------------------------------------
------------------------------------------------------------
------------------------------------------------------------
------------------------------------------------------------
------------------------------------------------------------
------------------------------------------------------------
------------------------------------------------------------
------------------------------------------------------------
--------------------------------------QHTAESGSVYGQLVASLAPSIW
ELDDIKRGILCLLFGGVQKKFQQ-SAEG---RFRGEINVLLVGDPGTSKSQLLQYVHKLA
PRGIYTSGKGSSAVGLTAYVTKDPDTKQAVLESGALVLSDKGVCCIDEFDKMSDQTRSIL
HEAMEQQTVSIAKAGIICSLNARTSILASANPRESRYNPQMSVVENIDLQPTLLSRFDLI
YLVLDKPNPATDQKLAAHLVSLYYADYGSH----------AAETLSVEFLKDYIMYARRF
VHPVITEEAFQKLVNGYVAMRRMG--------GNGKTITATPRQLESLIRLSEALARMRL
CPTVDSGDVDEAIRLMKVAMQQAAIDPRTGTLDMDLIQTGRSASSRQRMASLVDEVRRIM
TRR-----------------KNMRFDELFNQITKQGS------IAAALSRKELHEAVQQL
AAEGGLSTLGD----------
>Paraatla
IEQPSVLPS---------------------------------------------------
------------------------------------------------------------
---------------------IQNYATMLSESEQEVIWGTTINVSDATNTFRSFIHTFKD
PNSPS-------------------------------------SSSSNTPLYLSLLRRLT-
--------IIDGTCLNIDCGHLLSFD---KTFYEQLVSYPQEIIPLMDSVVSEASESIL-
--------LDSG-----QQIDPAEERRTVQVRTYNLEKMEAMRDLSPTDIDRLVCLRGMI
IRTSHIIPDLKQAFFSVSGLEDSITVTI--D-RGKIEEPTKCP--TCNSKNSMFIVHNRC
LFADRQMVKLQEVPDTIPEGETPQSVLLFAYDDLVDYPKPGDRVIVTGIYRANPIRQSRL
KQTVLSIYKT---------YIDVIHYKLEESGDFMTSRGERREGERDGDGG---------
----------DGGGDGDDGDDGSVERETEKQAALKEKLWKIARSEDVYHRLLESFAPSVW
ELEDVKKGILCQLFGGTAKKFNE-VGLG---KFRGEINVLLVGDPGTSKSQLLQYAHKMA
PRGIYTSGKGSSAVGLTAFITKDPDTKQAVLESGALVLSDRGICCIDEFDKMSDHTRTIL
HEAMEQQTVSVAKAGIICTLNARTSILASANPRQSRYNPRMSVVDNIMLPPTLLSRFDLI
YLVLDNPNPATDRTLAKHLISLYYEDPDPM----------PATALDRETLRAYIAYARKH
IHPVISDEVKEDFVQGYLQMRRMG-------GGGKKTVSATPRQLESIIRLSEALAKMRF
SNVVERSDCKEALRLMHVALQQAAVDPTTGTIDMDLIATGRSATARSRLGEIASSLRNIL
SDV-----------------QTVQFVEVMKQLNETLD------DKTAIGSTELRDA----
---------------------
>VexiDIVA
------------------------------------------------------------
------------------------------------------------------------
------------------------------------------------------------
------------------------------------------------------------
------------------------------------------------------------
------------------------------------------------------------
------------------------------------------------------------
------------------------------------------------------------
------------------------------------------------------------
------------------------------------------------------------
---------LCQLFGGVNKKFKQ-SSVG---RVRGEINILLCGDPGTSKSQMLQYVHKIA
PRGIYTSGKGSSAVGLTAYITKDPDTKQYVLESGALVLSDRGVCCIDEFDKMSDQTRTIL
HEAMEQQTVSVAKAGIICTLNARTSVLASANPKESRYNSRLSVVENIQLQPTLLSRFDLI
YLVLDKPSAQSDRKLAQHIISLYYEETPQ-----------RQDLIDVRTLTDYISYAKRR
YHPEISDEAFEQLVEGYVAMRSLGA------GGGNKTITATPRQLESLIRISEALARMRL
SHSVDAPDVQEAIRLVRGAMQQAAMDPRTGTIDMDLITTGRSAASRTQLEHLKQAALQVI
------------------------------------------------------------
---------------------
>Endozona
------------------------------------------------------------
------------------------------------------------------------
------------------------------------IWGTGVNAAKAISSFEDFFLNFQD
DNTKL----------------------------------------DQEPLYITLLRKCL-
--------DTQVDNINIDASHLAKYN---IMVYQQTVSYPNEMVGLFDVAVKNIIIKHF-
--------EKYY------------HESDVQTRIFNLLETKKMRDLNPCDIGTLVSIKGMI
VRVSSIIPDIQEAFFKCRSCDAEKLVYI--D-SGRINEPTSCE--RCRTSFSMELIHNRS
KFADKQIVKLQETPESIPEGETPHTVNLYVHEDLVDIVKPGDRVEATGIFLADSTRTNPK
QRTLKSIYRT---------WVDVIHFKKTEKHR---------------------------
------------------------------------------------------------
------------------------------------------------------------
------------------------------------------------------------
------------------------------------------------------------
------------------------------------------------------------
------------------------------------------------------------
------------------------------------------------------------
------------------------------------------------------------
---------------------
>StygNOMA
------------------------------------------------------------
------------------------------------------------------------
------------------------------------------------------------
------------------------------------------------------------
------------------------------------------------------------
------------------------------------------------------------
------------------------------------------------------------
------------------------------------------------------------
------------------------------------------------------------
------------------------------------------------------------
-MDDIKKGVLCQLFGGTPKRFNE-ASTG---RFRGEINILLCGDPGTSKSQLLQYVHKIA
PRGIYTSGKGSSAVGLTAYITKDPDTNQAVLESGALVLSDRGICCIDEFDKMTDHTRTIL
HEAMEQQTVSVAKAGIICTLNARTSVLASANPVESRYNPRLSVVDNIQLPPTLLSRFDLI
YLVLDKPSPATDQVLARHIISMYYENPDPR----------PEGLLDVQTLTDYIAYARRK
INPVLSDEAAVDLVTGYVEMRKL--------GGGKKTITATPRQLESLIRISEAHARMRF
SQVVERADVQEALRLVRVALQQAALDPRTGTIDMDLITTGRSRESRGRVEELARELREIV
------------------------------------------------------------
---------------------
>Luaphula
------------------------------------------------------------
------------------------------------------------------------
------------------------------------IWGTTVNVEDMQHRFERFVAQFRE
QKD-------------------------------------------DMPLYPRLLLKVV-
--------ATDSAHISVDCAHLHSYD---AELYQKLVFYPQEVIPIFDLVIQTWVNKVK-
--------QEQGV-SDRKDDVLAPPPRMVQVRTFNLLEKKAMRDLNPQDVNKLVAIRGMV
TTTSPIMPDIKEAFFRCSMCRATQEVQI--D-RGRINEPSSCH--NCNTRQSLEMIHNRC
LFADKQINKIQETPDSIPAGETPHTVNVYTYDSLVDVAKPGDRVEITGIYRANTVRSNPR
QRTTKSIFRT---------YIDAIHFKKEEKEKLNIRREESLDE----------------
---------EENNEYNVRFDQGTLVQESALEK--EAKFKEMAARPDIFELLSRSLAPNVF
EMDDIKKGLLLQLFGGTTKRFKG-AVAP---RYRGEVNVLLCGDPGTAKSQLLSYVHKLA
PRGIYTSGKGSSAVGLTAYITKDPDTKQTILESGALVLSDRGVCCIDEFDKMSDATRSIL
HEAMEQQTVSVAKAGIICTLNARTSVLASANPQESRYNPRLSVVANIQLPPTLLSRFDLI
FLVLDKPNQQTDRRLARHIVSLYSAAAASA---------GAADTVDKDTLREYIHYARTH
VHPEITDEAGKAMS----------------------------------------------
------------------------------------------------------------
------------------------------------------------------------
---------------------
>Protarac
------------------------------------------------------------
------------------------------------------------------------
------------------------------------IWGTTINVEQTQKSFERFLHNFKE
RES-------------------------------------------EGPLYMRLLQKTV-
--------ATESAHISLDCTHLHSFD---AELYQKLVLYPQEVIPIFDLVLQTFIDKIK-
--------TEKT---PKEEILMAQQRRMVQVRTFNLLEKKAMRELNPHDVNKLVSIRGMV
TVSSGVMPDIKEAFFRCSMCRATQEIPI--D-RGRIHEPSTCH--NCNGKHVLEMIHNRC
LYADKQINKIQETPDTIPAGETPHTVNVYTYDSLVDVAKPGDRVEITGIYRANTVRSNPH
QRTVKSIFRT---------YIDAIHFKKEEADKLNIKTVAEEDE----------------
----------ESEEYNVPFEQGTTVLESAIEK--QLKFEELAARPDIYELLSRSLAPNVF
EMDDIKKGLLLQLFGGANKKFKG-AVAP---RYRGEINVLLCGDPGTSKSQLLTYVHKLA
PRGIYTSGKGSSAVGLTAYITRDPDTKQTVLESGALVLSDRGVCCIDEFDKMSDATRSIL
HEAMEQQTVSVAKAGIICTLNARTSVLASANPQESRYNPRLSVVANIQLPPTLLSRFDLI
FLVLDKAHPQADRRLARHIVSLYSAAGAAT---------GAADTLDKITLREYIQYARTY
IHPRISDEAGRSMAQLYVEMRRAG--------GGSKTIGATVRQLESLIRLSEAHAKMRL
SRTVDVSDVQEASRLIRVALQQAATDPRTGTIDMDLITTGRSATARQHLDTLKHEVIALL
------------------------------------------------------------
---------------------
>PhysTSA
------------------------------------------------------------
------------------------------------------------------------
------------------------------------------------------------
--------------------------------------------------FPTIMRHIL-
--------ETEVYNLNINMAYVYQFD---TALYHLIVKYPEELLVLLHLEVHEVFCELT-
--------ATAS------------LENRIQVRVFNLNVTKSLRDLNPTDIDQMISIQGMI
TRTSQIIPEMKQAYFTCNVCEQGIHVDI--M-RGQVAEPQNCTYDGCGARGQMVLSHNRS
VFCDKQLVKLQETPDAIPEGETPHTVNLLAYDLLVDVGKPGDRVTVTGIFKANPLRATST
QRSFKSIFKT---------YIDVIHFKKTDKGRLGAEDARTQDP----------------
-----------GDEYYTPFDEGDATRVMSEEK--EQSLQEYAKRNDIYDLLTRSLAPSIW
ELDDIKKGILCQLFGGTNKEFAA-GSGT---RLRGEINILLCGDPGTSKSQLLGYVHKIA
PRGIYTSGRGSSAVGLTAYITRDPDTREAVLESGALVLSDRGVCCIDEFDKMTDHTRSIL
HEAMEQQTVSVAKAGIIASLNARTSILASANPKESRYNPRLSVVDNIQLPPTLLSRFDLI
YLVLDKASEETDRKLARHIVALYWEEPETQ-----------PQVMQIETLTDYISYARKH
VHPVISPDAAEDLIQGYVTMRKLG--------VGKKTITATPRQLESLVRIAEAHARMRY
SKVVERIDVAEAIRLVKVAIQQAAIDPRTGTIDMDLITTGRSAASRGSLGLLAQEVQKLL
TTPN----------------APTRFEPLLKALQAQAD--------VQISAQDLREVLNTL
TKEDFLVLSGN----------
>Vermanta
------------------------------------------------------------
------------------------------------------------------------
---------------------------------QNFIWGTNIDVHIAMEQYHSFLTEVID
QNT-------------------------------------------GDEKYMGLMERAV-
--------HTKVCSIAVDGADIYEFN---TLLYKQLVMYPQEMIPILDVVANEIIRDKW-
--------PQED------DDLDEDAGPRLQVRPYNLRERRLLRVLNPADIDQLVSLRGMV
IRASQVIPDLKTAYFVCQLCQHATSIDI--Q-RGRIAEPCVCGNEQCKGKNSYQLIHNRC
AFSDRQLVRLQETPDSIPEGEIPQTVTLVGFDDMVDSVKPGDRIEVTGIYRASPVRSNPR
MRSLKSIYRT---------YIDVIHYGRIERGRLGHATDDPD------------------
-----------NDDEHDENDIGGIIDHVQREK--DEELRRLSESPDLYRRLASALAPSIW
ELDDIKKGVLCQMFGGTAKKFSQ-ETTG---KIRAEINVLLIGDPGTSKSQLLQYVHKIA
PRGVYTSGKGASAVGLTAYITKDPDTGHHVLESGALVLSDRGICCIDEFDKMSDQTRSIL
HEAMEQQTVSVAKAGIICTLNARTSILASANPVQSRYNPRMSVVDNIDLPPTLLSRFDLI
YLVLDKPNQATDRQLAKHIVALYYKDATKK----------TSENIPVQTLTDYIKYARKK
CHPVISDAAKEDLINGYVNMRKLG--------GHKKTITATPRQLESLIRLSEAHARMRL
SKTVDPADVAEAMRLMRVAMQQAAIDPHTGTIDMDLIITGRSAAARGQLAHLTQAVRNVI
TCHTS---------------ASLRFDEVMSALEANST--------VEINPAHVMEGLRQL
VDEEVIVI-------------
