# Supplementary material for: Expansion of the molecular and morphological diversity of Acanthamoebidae (Centramoebida, Amoebozoa) and identification of a novel life cycle type within the group
Source: Biol Direct. 2016 Dec 28;11:69. doi: 10.1186/s13062-016-0171-0 (PMC5192571; doi:10.1186/s13062-016-0171-0)
Supplement: Additional file 3: — Bordor.325.Cent40.tgz. Phylogenomic alignment files and single gene trees for each gene included in the phylogeomic supermatrix. (TGZ 8396 kb) [file 13062_2016_171_MOESM3_ESM.tgz › Bordor.325.Cent40/unmasked-alignments/AP3S1.faa]

>AcanGEN
--MIYAILIVNNHGKPRLSKFFDYH--------SVDEQQKLIRECFNLVSKRSDLMCNFV
E-----GGDQW------------------------GSDTKLIYRHYATLYFVFCVDSSES
ELGILDLIHIFVEALDKSFENVCELDLIFHADKVHHILDELVMGGMVLETNLPLITGAVD
DQNKLEKAEAPLKQGIKDAMAKKI---------------------------
>Coprcine
---------VNTSGLPRLSKFYTPL---------HQPADTVIQKIFSLVSTRPAGLCNFV
E-----APELEAFLGPSSDPTLSLKGGSKGIRRLQDERWRVVYRNYATLYFVFVVDSSES
ELGILDLIQVFVESLDRAFENVCELDLVFHFDEVHHILSETIQGGIVLDTNIEEIDRSVQ
QATRARKESFASANPLS----------------------------------
>Coprprot
SVMIKAILIVNNYGKPRLINFYDLVG-------DEPKQQNVIREIFKLVAKRGEHMCNFL
E-----GGKQW------------------------GPDTKIIYRQYATLYFIFWVDSSES
ELGILDLIHVFVETLDNCFESVCELDIIFNMDKVHFILQEIVMGGMVLETDVQRILTDYR
EQDALAKEENKFASGVEEVWNSFK---------------------------
>DictDisc
--MIKSILIINNHGKPRLIKFYEHY--------SEEKQQQIIRELFLLVSKRTERSCNFL
E--IGNNSNIF------------------------DKDTKIIYRHYATLFFIFCVDSSES
ELSIIDLIQTFVESLDKCFENVCELDLIFHIDKVHYILDEMVMGGLVLETNPTIIFSNYE
IQNKLEKAENPLLSGLAGVMQTIKPNK------------------------
>Entahist
--MIKAFIIINNMGKIRLVRFYNHM--------KEEEQQKVVRDLYALLCKRTGKSCNII
SV----PQSIWG-----------------------EKGITAVSRTYATLSFICVFDDNEN
ELFIHSLIQNIVEVLDKCFENVCELDLVFHSDRVHYVLNEFIQAGLILNNDIDSIIRVLT
EQAQLEKTDTPAIKQTAINV-------------------------------
>FontBI
--MIKTVLIINNQGKPRLTKFYSRGGPGGGQRPDEATQQRIIREIAQLVTRRPDSMCNFL
E-----GSKMLG-----------------------GPDSKIIYRHYATLYFVFEVDSSES
ELGILDLIHVFVETMDYAFKSVREIDIIFHSDKVHYILDEIIMGGMVLETNVREIIGALE
ASVRLEREQKELSNKALASGRNHGSGR-----------SPSVR--------
>HomoSapi
--MIKAILIFNNHGKPRLSKFYQPY--------SEDTQQQIIRETFHLVSKRDENVCNFL
E-----GGLLIG-----------------------GSDNKLIYRHYATLYFVFCVDSSES
ELGILDLIQVFVETLDKCFENVCELDLIFHVDKVHNILAEMVMGGMVLETNMNEIVTQID
AQNKLEKSEAGLAGAPARAVSAVKNMNLPEIPRNINIGDISIKVPNLPSFK
>Monobrev
--MIQSILIFNHHGKPRLSKFYKHY--------PTEMQQQIVRECFQLVSKRPDNVCNFL
D-----GGSLLG-----------------------GSDTRLIYRHYATLYFVFAVDASES
ELGILDLIQVFVETLDSRFENVCELDIIFHVDKVHHILDDIVMGGMVLDTSLSSILVHID
GQDKILKGEGSSF--LQQVSNSKAAEK---------VKALGSRL----SHH
>PCBtrin
-IMIRSLLIVNNYGKIRLAKFYEAI--------GDDKKQTIINESFHLVSKRSSKMCNFV
D-----GSSLY------------------------DEETTIVYRCYATLYFIFAADPTES
YLGILDLIQVFVESLDKCFENVCELDLIFHSPKVHAIADEIVMGGLVLETSLAEITQAVE
AQNRIEKSE------------------------------------------
>Sexangul
--MIKAVLIINTAGLPRLIKFYDFL--------PVEEQGRIVDEVFRAVSARRSHQCNFL
D-----AGGLFG---PET-----------------GEDVKLIYRHYATLFFVFIADGQES
ELGLLDLIQVFVECLDKCFENVCELDLIFHPDRVWYILDEVVQGGLVLETRMEEILKALA
DQAKIEKEQDPLRTGFKSSSPLSAGPK---------LTAPTATX----SSK
>Sterramo
-------------GSPGFPSSTAIF--------LEDEQQKLIREVFQKVSKRTDVMCNFL
E-----AGGSW------------------------EEGTKLVYRHYATLYFIFCVDESES
ELGILDLIHIFVEALDKTFENVCELDLIFHMDKIHHILDEVVMGGLVLETNLSSIIYTIE
EQNKIERNE------------------------------------------
>Thectrah
------------------------------------------------------------
--------------------------------------SKIIYRNFATLFFIFVVDSSES
DLGILDLIHAFVEALDACFENVSELDIIFHADRVHYILDEMVMGGLVLEINQTIVAEAIR
EQNAIEKQEGADLGSGAG---------------------------------
>VannDIVA
--MIKAILIINNHGNPRLTKFFEHF--------DVSTQQQIIRETYQLLNKRSDHACNFL
E-----GGSRW------------------------GKETKLVYRHYATLYFIFCVDVSES
ELGILDLIQVFVEALDKTFENVCELDLIFHMDKVHHVVDEIVMGGMVLETNLGDIVEAIT
EQEKQEKQERG----------------------------------------
>MayoBSH0
--MIHGVLIINTHGKPRLTKFYDKF--------SEDEQQQIIRETYQLVSKRSEQQCNFL
E-----GGALWG---------------SK------GSNLKLIYRNYATLYFIFCVDESES
ELGTLDLIQVFVESLDKSFQNVCELDLIFHVDKVHYILDEIIQAGMVLETNLQDILYSVG
AQKEIAKKETPITSG------------------------------------
>TricAmI7
-----------------LTKFYELIG-------QEEKQQEVIREIFKLLSKRTEYMCNFV
E-----GGAKW------------------------GKNTKIVYRQYATLYFIFWVDDSES
ELGILDLIQVFVESLDSCFENVCELDIIFSMDKVHYILKEIVMGGMVLDTDMAAILKAYN
DQQALVKGENKLQSGLDTVLTKARIKK------------------------
>Neopaest
--MIHAVLIINNHGKPRLTKFYDPF--------EETKQQAIIRETYQHISRRSDYQCNFL
EVKIEGADGVW------------------------DSDIKLIYRHYATLYFIFVVDSSES
ELGILDLIQVFVETLDKCFKDVCELDLIFHVTKVHYILEEIVMGGLVLETSLPEIMVHIE
AQNNVVKGEKPLAG-------------------------------------
>Paraatla
--MIHAILIINNHGKPRLSKFYDSF--------TEAQQQSINREIYQHVSHRSEYQCNFL
EVQIEASEGIW------------------------DSEIKLIYRHYATLYFIFVVDSSES
ELGILDLIQVFVETLDKCFENVCELDLIFHVPKIHYILEEIVMGGLVLETNLPEIITHID
TQNSIVKQESPLSG-IGELVGSLKRN-------------------------
>Endozona
--MIISILIINNYGKPRLSKFYDQT--------PVEKQQAVIRECFTLVSKRGENMCNFL
E-----GGETW------------------------GKETKIIYRHYATLYFIFLVDASES
ELGILDLIHIFVETLDKCFENVCELDLIFHMDKVHFILDEVVMGGMVLETNLNQILAAVD
EQSKIEKAEHPI---------------------------------------
>Cochminu
--MIYSVLIINNHGKPRLTKFYEFL--------DIEKQKQAIREVFQLVSKRSPTSCNFL
E-----GGSIW------------------------GNGTKIIYRQYAALYFIFVVDSSES
ELGILDLIQVFVESLD--------------------------------------------
---------------------------------------------------
>Ovaldese
--MIYAILIFNNYGKPRLSKFYDKS--------GEKKQLDIIRECFTLISRRSDKACNFL
D-----GKGMF------------------------GKGTKLIYRHYATLYFVFVVDESES
ELAILDLIQVFVEALDKCFENVCELDLI--------------------------------
---------------------------------------------------
>Vannrobu
-------------------KFYEHF--------TVQEQQQLIREVFQQLSRRSDYACNFL
ETT---ENDKW------------------------GKDTKLIYRHYATLYFVFCVDQSES
ELGILDLIQVFVEALDKCFSDVCELDLIFRMDLAHYVLDEIVMGGMVLETNLNEVVEAVT
AQNNLQNQENPLSG-LKSAIEKVQ---------------------------
>Vexibaci
------------------------------------------------------------
----------------------------------------LIYRHYATLFFIFCVDESES
ELGILDLIQVFVETLDKNFENVCELDLIFH------------------------------
---------------------------------------------------
>Luaphula
--MITAIMIINNHGKPRLTKFYNYH--------NEDTQQKLIRECYQLVSKRTSIMCNFL
E-----GGEQW------------------------GKDTKLIYRHYATLYFIFCVDSSES
ELGILDLIHIFVEALDKCFENVCELDFIFHMDKVHNILEEIVMGGLVLETNLSTIIGTVE
EMSRIEKQENPIKTGLQSVMS------------------------------
>Protarac
--MINAIMIINNHGKPRLTKFFSYF--------TEDMQQKLIRECYQLISKRTSIMCNFL
E-----GGEVW------------------------GKDTKLIYRHYATLYFVFCVDSSES
ELGILDLIHIFVEALDKCFENVCELDFIFHMDKVHNILEEIVMGGLVLETNLTSVIGTVE
EMNRIEKQENPIKSGIRDVMS------------------------------
>PhysTSA
--MIKGVLIINNHGKPRLSKFYEYF--------PEDKQQQIIREIFQAVSKRSERSCNFL
E-----GGSLF------------------------GKESKLVYRHYATLFFIFCVDSSES
ELGILDLIQVFVETLDKCFENVCELDLIFHLDKVHFILDEIVMGGMVLETNLPSIVAAIE
AQTKIEKQENPLMTGIKDVLQTIK---------------------------
>Protpyro
--MIYAILIINNHGKPRLSKFFNYH--------SVDEQQKLIRECFNLVSKRSEIMCNFV
E-----GGEQW------------------------GSDTKLIYRHYATLYFVFCVDSSES
ELGILDLIHIFVEALDNSFENVCELHLIYHSDKVHHILDELVMGGMVLETNLPLITGAVE
DQNKLERTEAPLKQGIKDAMS------------------------------
>PellCATA
--MILSIMIINNHGKPRLVRFYKKM--------TTEDQQKIMRETFQLVSKRAAHMCNFL
E-----GGETF------------------------GRDTKIIYRHYATLYFLFCVDSSES
ELGILDLIHIFVETLDKCFENVCELDIIFNMDKVNFILDEIVMGGMVLETNLANIIKAIT
DQNKIERA-------------------------------------------
>ClydYONA
--MIRAVLIINNHGKPRLMKFFEDR--------TVDEQQQIIRECFQLLSKRSDHSCNFV
E-----GGARW------------------------GKDTKLIYRHYATLYFIFCVDQSES
ELGILDLIQVFVETLDKTFENVCELDLIFHLDRVHFVLDEIVMGGMVLETNLPDILDAIK
VQDQHEKGDSTLS--------------------------------------
>GoceYONA
--MILSILIINNHGKPRLCKFYGYM--------PGEKQQQIIRECYQLVSKRTETMCNFL
E-----GGETW------------------------GKDTKLIYRHYATLYFIFCVDSSES
ELGILDLIHIFVETLDKCFENVCELDLIFHMDKVHFILDEIVMGGMVLETSLPTIIHSIE
EQNKIEKTEHPI---------------------------------------
>Undascha
--MIKCVLIVNNHGKTRLSKFYEHY--------TVQEQQQLTREVFQQLSRRSDYACNFL
ETT---ANDKW------------------------GKDTKLIYRHYATLYFVFCVDQSES
ELGILDLIQVFVEALDKCFSDVCELDLIFRMDLAHYVLDEIVMGGMVLETNLNEIVEAVQ
AQNNLQNQENPLSG-------------------------------------
>Vermanta
--MIKAILIVNNHGKPRLTKFFEHP--------SVDDQQRVIRETFQLISKRPDRSCNFL
E-----GGSIY------------------------DKDTKIIYRHYATLFFIFIVDASES
ELGILDLIQVFVETLDKCFENVCELDLIF-------------------------------
---------------------------------------------------
