# Supplementary material for: Expansion of the molecular and morphological diversity of Acanthamoebidae (Centramoebida, Amoebozoa) and identification of a novel life cycle type within the group
Source: Biol Direct. 2016 Dec 28;11:69. doi: 10.1186/s13062-016-0171-0 (PMC5192571; doi:10.1186/s13062-016-0171-0)
Supplement: Additional file 3: — Bordor.325.Cent40.tgz. Phylogenomic alignment files and single gene trees for each gene included in the phylogeomic supermatrix. (TGZ 8396 kb) [file 13062_2016_171_MOESM3_ESM.tgz › Bordor.325.Cent40/unmasked-alignments/TM9SF1.faa]

>AcanGEN
-----------------------LSPFVVRADEDNYEYKDGEVIPFLVNTIGPYANPSEI
YGYYSLPVCAPPKEQR---SPDRTFNLGESLEGDEFKKSLYVLKFKVEEK-DKPLC-SKQ
FTVEEVTRLKKAIEEYYYFELLCDDLPVHGFIGTVDGD----------------------
---KHYLFTHVQFNVLYNKN--------QVIAVNVTSDLRKVV---ELNE---LTPNEQS
VHFTYAVKWHETDTPFEDRV--YLPSLFF-NSEMEIHWLSIMNSFVLVILLTGFLSIIIM
RVLKSDYSRYNE---------E-EA-----------------DEEDYGWKLVHGDVFRFP
PAKNLFCAMVGTGAQFLCIAAGLLLLALVGMF-YPGSH-GSLYTATIVLYALTSAVAGGV
SARLFRQM---QGQKWSWNILLCASLFAVPFLSVFTFVNSTALSYGTTTAISFWAVVTVC
LIWVFVGLPLTVFGGIAGRRLGA-TEFAAPCRTKMAPRQIPSIPWYRQAPVQMIMAGFLP
FSAIYIELYYIYTSVWGHNSYTLWGILALVFLILIVVTACITIALTYFQLSMEDYRWWWR
SFASGGSTGVFIFVHSFFYYAYRSKMHGFLQLSFYFGYMSLVSWFFFVMLGTVGWWSALV
FVRNIYRNIHVD
>DictDisc
MRL---------QILLIYLICIIVSSIVLVESSNKHHFKENDEVPFYVNNVGPYSNPTET
YEFYTLPFCKPSS------ISYKKTKLGEILQGDSAVLSDYQFPFKSSFE-NKQLC-EYT
LKKEDIEKFKKAIGEYYYAEMIYDDLPIFSFVGTVDDS--------------------DL
TNIRYYLYNHIPFEFDYNGD--------QVIRVNIDTEHIKVI---ELS-----DQDEIT
LKLTYSAKWQPTEHEFSKRMD-LYEE-FF-TKELEIHWLSVMNSFFLVVLLTAFLAIMIM
KILKNDYSRYSK-TDE-----E-EDSD---------------YQEDYGWKLVHGDVFRFP
PYKNVFSAFYGIGWQFISIVCGILALSLFGMF-YPNNG-GNMYTAGIVLYALTSGISGYQ
SAKMYKNM---GGNKWAWNIVLTATLFVAPLFIVVILSNTVAITWHSTVALPILTMIEVI
TIWLFVGFPLTVVGGIAGRRLS--ENFEAPCRTKNFPREVPPIQWYRRLPCQILIAGFLP
FSAIYIELFYIFNSVWGHSTYTLYGILCLVFLILINVTVCITVALTYFQLSMEDHKWWWN
SFINGGSTVVFIYMYSIYYYYYISHMYGLLQATFYFTYMLIVCFFFFILLGTVGFYSSLI
FVKRIYRNLKSD
>HomoSapi
MTVVGNPRSWSCQWLP--ILILLLGTGHGPGVEGVTHYKAGDPVILYVNKVGPYHNPQET
YHYYQLPVCCPEK------IRHKSLSLGEVLDGDRMAESLYEIRFRENVE-KRILC-HMQ
LSSAQVEQLRQAIEELYYFEFVVDDLPIRGFVGYMEESGF------------------LP
HSHKIGLWTHLDFHLEFHGD--------RIIFANVSVRDVKPH---SLDGLR--PDEFLG
LTHTYSVRWSETSVERRSDRRRGDDGGFF-PRTLEIHWLSIINSMVLVFLLVGFVAVILM
RVLRNDLARYNL-DEETTSAGSGDD----------------FDQGDNGWKIIHTDVFRFP
PYRGLLCAVLGVGAQFLALGTGIIVMALLGMF-NVHRH-GAINSAAILLYALTCCISGYV
SSHFYRQI---GGERWVWNIILTTSLFSVPFFLTWSVVNSVHWANGSTQALPATTILLLL
TVWLLVGFPLTVIGGIFGKNNA--SPFDAPCRTKNIAREIPPQPWYKSTVIHMTVGGFLP
FSAISVELYYIFATVWGREQYTLYGILFFVFAILLSVGACISIALTYFQLSGEDYRWWWR
SVLSVGSTGLFIFLYSVFYYARRSNMSGAVQTVEFFGYSLLTGYVFFLMLGTISFFSSLK
FIRYIYVNLKMD
>Monobrev
M-----------KWL---LACAALALLAGLAASDSHSYKDGDKFRV--------------
-DAFPLNQCRVCQ------IKSRGLTLGEVLDGDRMAEALHDIRFKENK--RAILC-KVQ
LSRKEIQQLTEAIEDLFYFEFVVDDLPVRGFLGQLEEHLL-----------------DLP
TTHRVFLWPHMHFHLEYNGD--------RVVNVNVTEKLEEVELP-YLTE----DGDTFE
VTYTYSVTWSENK---------QFRSCTL-----------------------SLSCPMQA
RALNQDFARYSK-NNI--DVDLNED-----------------VNDDQGWKMIHADVFRFP
AYKSLLCAVVGNGMQFLTVAFAVILLSLMNWF-NRHRH-HSMTTAVIVLYILAAAVAGYS
ANRLYTQM---GGEAWAWNIVLTATLFVAPFFVGWSLINSVAWALGSTQALPATTIILLL
LIWLLIGFPLTVVGGILGKNFP--GSFDSPCRTKNIPREIPPAPVYRSLGAQMLIGGFLP
FSAISLELYYIYATVWGREHYTLYGVLFLIFTILLTVTACITVALTYFQLSGEDYRWWWR
SVFASG------------------------------------------------------
------------
>PCBtrin
-------------------------------------FNEGDMIPVKVVKIGPYHNPSET
YNFYSLPFCRPQN------INHPSETLGMILSGDRISTSVYNVPFKRNVV-NDVVC-RKT
YTQSEMKQFRNAVDKDYFFEMNFDGLPIWNFLGASDIE----------------YTINGD
KIKTNLLFTHFHFQLGYNEN--------RVVSANVTVNPEQFI---ELKG----DEDEVT
VQFTYSATWRESTLPFKNRLDVYTKYNFF-PRELEIHWLSILNSFVLVILLVGFVSIILT
RILKNDYTRYSQLSED-----L-ED-----------------DSEEYGWKLIHGDVFRFP
RHPSLFSAFIGVGTQFLCTVVSILLLAALGYYGFSVQD-GAMISSAIFLYAVTCGISGFT
SASLYTRL---GGYNWVWNIILVSSLFTIPLMCVWMFINTLASFYHSTMALPFTTVLLLF
SLWLFFSFPLHILGGIAGKNSSRGKELQAPVRTKKIPRQIPALPWYRSAVAQVGMAGFLP
FSAIYIELYYIFASVWGHRLYTLYGILLLVFAVLLLVTASITIALTYFQLAAEDYRWWWR
SFASGGSTGMFMYLYCFFYWSYRTEMSGVFQGAVFFGYMFLASFAFALMLGTVGWFSSLM
FVRKIYRDIKCD
>Polypall
------------------------GSILVCSAGDHHKYSHGDKIPFYVNNIGPFSNPSET
YEYFSLPFCRPEH------LTHKKSKLGEILQGDSAVLSDYDLPFRVQKD-DERLC-TMK
LTKKDIQKFKDAISEMYYAEMIYDDLPIFTYIGASQED-------------------KVT
QTTRYVLFTHLPFKIEFNND--------QIIRIEIDTEELSGV---ELA-----DEEEMT
VTLTYSAKWKQIDYPFSKRME-LYED-FF-PKELEIHWLSIMNSFFLVVLLTGFLSIIIM
RILKNDYSRYSK-ADD-----E-EDELSLTTLNDIIIDAIFIDQEDYGWKLIHGDVFRFP
PYKNLFSALYGIGWQFITIVSGILILALFGTF-YPNNG-GNMYTAGVVLYALTSIISGYQ
SAKMYRNM---GGNKWAWNIVLAATIFTVPLLIVAFLSNTVAVTWHSTVAIPILTIIEVL
TIWALVGFPLTVIGGIAGRRWS--GPLEVPCRTKNFPREIPPIPWFRRLPFQMLMAGFLP
FSAIYIELFYIFNSVWGHNSYTLYGILCLVFIILVIVTSCITVAFTYFQLSMEDHRWWWT
SFINGG------------------------------------------------------
------------
>Sexangul
---------------------------LSSSLLISATFIPGDNIPLFVNTVGPYANPSET
YSYYDLPFCAPHN------PEQKRNTLGEVLEGSMKTTSLYELPFATDVP-FASLC-TKS
LSADSVNELIDAISHFYYFEFFYDSLPIWGFVGSAVSDS---------------LADGDS
DPSQFFLFKHLHFVGLYSES-------GQVVKINATADNARVL---SLTR----DTAVDD
VEFSYSIEWHQTDLDPEKRME-LYEDSFF-ANELEIHWLSIMNSGVLVLLLTAFLALIIM
RVLKSDYARYSR-AEE-----E-DD-----------------DQEDYGWKLIHGDVFRFP
ASKSLXAAFIGVGAQLLTTSLAVLAFSXLGSY-YPNNG-GSMYTSLIVLYALTSCVGGYV
SGRYYKQF---EGDQWAWNVVLQATIFAVPFFSVVAYVNSVAWAHHATAALPYTTIIIIL
SIWLVVGLPLSVLGAIAGRHSA--GAFDAPVRTKNFPREIPSIPWYRKWYSQMIMSGFLP
FSAIYVEIFYVFSSLYGHSPYQLYGILVLVFLILITVTACITVALVYFQLSMEDHRWWWS
SFMLGGSPAFFIYSYAIFFWNYRSRMYGFLQGSFYFGYMFVICYFFFIMLGTVGWYASLV
FIRKIFSALKTE
>VannDIVA
----------------------------------ARHFADGEEVPLFVNTVSPYHNPSET
FEFYSLPYCRPDP------LQRVKVSLGQAIEGDRFFNSLYKHSFKRPLA-ETKLC-ETT
LYEEDVAKFKKAISNHYFYEFFSDGLPMHGFVGADADITD--------------PNSVSG
QVEADYLFLHLHFTFLYNGD--------QVIHVNTTADPTRVA---LL------DTAPKT
VTFSYSSSWVETDIPAKDRMK-LFKP-LV-LHEMEIHWLSILNSVVLVILLTGLLSLIVL
RILKKDLNRYAR-DEE-----SMDE-----------------DDEDYGWKLVHGDVFRFP
RGSIFLCAFLGTGSQLLLASTGILGLSMLGLL-YPEQS-GSIYTSFIVMFALASFLSGFV
SARMYKQL---DGEKWAWNIVLAATAFSVPVTLVTAVADIIARFYGATTALPVLTGLEIF
AIWIAVDVPLTIMGGIAGRRTA--GPFEAPVRTRLAVREIPPAPFYRQAGFQMLVAGFLP
FSAIYTELYYLYGSIWSHSGYYLYGILFIVFIILLLVTASITVSLTYFQLAMEDHRWWWR
SFCSGGSTGLFVLAYSAYYFIYRSNMYGVVQTVKFVSFTFISCYLLFVMLGTVGFAAS--
------------
>Pessonel
------------------------LILVXSAFADEHLYEIGDEVEMLVNTVGPYSNPSET
YQYYSLPFCQPQH------INQRKNTLGEVLEGSMKSNSXYDIPFGVDVA-WQSLC-TQM
LDAHDIEMFRNAIAEYYYFELFYDDLPVWGFVGSVLRDDDEEENDIEDDSYVDVFGDADD
GDTQYYLFKHLDFTILHNNG--------RIIKINCTADPSKVV---LLSD----DADELR
VEFSFSAHWHEHDWPYEKRME-LYEDSFF-AQELEIHWLSIMNSCVLVVLLTGFLALIVM
RVLKSDYARYSR-AED-----E-DD-----------------DQEDYGWKLVHGDVFRFP
NHSLVFAAYVGLGVQLLVVATLVLALAVVGTY-XPNNG-GSMYTSLISIYAVTSVVGGFV
SGRLYAQM---DGKNWTWNLIAQATLFAVPFFCIVFAVNWVAVYKNATAALPFTTMVIVL
LIWSLVGVPLCVLGGIAGKNTA--GSFDAPVRTKNFPREIPYIAFYRRWYVQMLMSGFLP
FSAIYIELFYVFSSIWGHSSYQLFGILMIVFVILIIVTTCITVALTYFQLSMEDHRWWWS
SFFCGGATSFFIYLYSIFFYLYRSKMNGVLQGTFYFGYMLVICYFFFIMLGTVGWYGSLV
FVRRIYKNLKFD
>MayoBSH0
-------------------------------TSKTHTYTSTQQVPVFVNKIGPYQNPSES
YDFYSLPFCPPPK------IHHRHTSLGEDLEGDHYTNSPYDIRFRVNMQ-WNSLC-KIH
MNNKEVSQLRNAIKSFYHFEMVIDDLPLSGFVGTIDRST---------------LDTSGN
PIERYFLFKHVHFTMLFNGD--------QVIYANTTSDLRQVQ---ELKA----DDDEIT
VEFSYSVSWAPTTVSFADRMK-LYEDGFY-PQEMEIHWLSIMNSFVLVILLTGFIAMILL
RVLKSDYTRYSR-AES-------DD-----------------EQEDYGWKLVHGDVFRFP
KYVNLFSALLGVGAQFLLSVTTALILALSGLL-TPSDP-GALPTTTIVLYSLTCAVSGAV
SAAFYKQL---GGDKWSWNVVTVATVFAIPFFVVGSVINAVASHNDIMDALPFASAAMLV
AIWLFVGCPLTFLGAVVGRRIA--PEFDASTRTHHFTRQIPPIPWYRQTPVQLVMAGFLP
FSAIYIELYYIYNSVWGHHHYTLYGILFMVFLILLTVTACITIALTYFQLSLEDHRWWWR
SFLSGGATGFFIYAYSIFYFFYRSPMSGWLQGTFFFGRMLVVCYFFWIMLGTVGFYSSLL
FVRQIYRNLKCD
>TricAmI7
--------------------------------SKGHLYSTGDPVAVHVSKVGPYLNPTEQ
YXYYSLPLCAPKGG-----AKAIRQNLGEKLEGDRTKTTPFLIDXRKNID-NAALCPKKQ
LSVEDVSKLKNAVSKYYYFEFEIDKIPVRGFLGKVQAT---------------------P
KQKTVYLFTHMEFTLLYNDNDPSAKGKGVVIYANVSTNYNKRV---ALV-----EGSPME
VQFTYSAKWHKTPTRFKDRKI-YWSSPSN-SQELEIHWLSILNSFVLVVLLTSFLAIIIL
RILKNDYARYDD-KD--------PE-----------------EGEDYGWKQVSSDVFRYP
PLLSLFCAFQGVGVQFLLIMSGILILAVVGLY-YPGNE-GNLVVSAVVLYALTCAASGFC
SVRWYVQM---EGKSWQWNIILATTVYAMPFFLNSFVLNMVAVSWHSTASIPVTAVLTVI
AIWLFVGFPLTLFGGFAGKRMA--GTFYAPVRTKNFRREIPPIPWFRSLPLQMLMAGFLP
FSAIYIELFYVFNSVWGRSTYQLWGILCLVFIILLIVTACITVALTYFQLSMEDWRWWWH
SFLSGGSTGLFIYAYAIFYYAYRSRMTGFLQASYYFGYMALICYFFFLMLGFVGWYSSLI
FVRNIFKNLHFD
>Neopaest
------------------------------------------------------------
------------------------------------------------------------
------------------------------------------------------------
------------------------------------------------------------
-------KWHPTDIKYENRLDYVKTEQMF-PHELEIHWLSILNSFVLVVLLTGFVVVILL
RVLKADYARYTK-SRE-----T-GD-----------------DTEDYGWKLIHGDVFRIP
ENITLWCAFIGIGTQFVVLFFVCLAMAFGEII-TPTLPGGSVYTSVIILYSLTSSIAGFV
SAWFFKQI---GGGAWAWNIVQAATLFFIPMAIVAMFLNIIASVYGTTQALSLPTLILLF
SIYMFIGFPLTVVGGIAGRNLS--SEYQAPCRVNHFVRMIPPVPFYRQAPFQYLVAGFLP
FSGIYIELHYLFNSVW--------------------------------------------
------------------------------------------------------------
------------
>VexiDIVA
------------------------------------------------------------
------------------------------------------------------------
------------------------------------------------------------
-----YIFQHLHFSLLYNQD--------RVIAANISVDLNQIQ---KLPA----NAKDLY
FEFSYSTEWSETNVPYEDRMD-LLADHILQPNELEIHWLAILNSFILVLLLTGFIALIIL
RVLKSDYTRYQN-----------ND-----------------EQEDYGWKLIHGDVFRPP
RYLNVFCSLLGVGAQFIACSFLVIVLSFSKIV-QPSNPGGALYTIGVILYALTSVIAGLV
SSIFYRQLDPDGGKKWAWNVVMTTLLFAAPFLLIGGVLNAIATYTHVTSALSISTMLTII
AIWVFVGFPLTLVGSIAGRHMA--PDFNAPTRVNHFCREIPPEPWYRKGGVQTLMAGFLP
FSAIYIELYYIYNSVWGHHAYSLYGILLVVFLILIVVTACITIALTYFQLSMEDWQWWWP
AFINGGATALFIYAYSIFYYFFRSHMFGTFQATFFFARMLLVSYFFWIMLGTVG------
------------
>Endozona
--------------------------------GKKHTYAQGEAIPVYVNTIGPYSNPIET
YRYYSIPVCAPEV------VEALKRTVGETLEGDIIQKSLYNISFLKNEE-NKPLC-TKQ
YNQTELQTLRALILEFYYFELFCDDLPVHGFIGTVDPT----------------------
LLTQPYLFQHIHFDCSYNKD--------RIISIEITSDSTKIV---EITE----NMTTLV
VPFTYSVSWKETSIPFEQRH--YLPSQFF-KQHTNIHWVAIVNSFALVILLTGFIGFIIR
RVLKNDFARYND-----------DE-----------------QDNDYGWKLIHGDVFRFP
PQTSLFCAFLGSGSQFLCITVGLLLSGLVGIF-YPGSH-GSLYTIAIFLYIATSFVSGMV
SANFYNKM---GGVKWHWNILLTASLYSVPFLLVFSYLNTVAAVNRVTTAVPIPSILALV
GLWIISAIPATIIGGIAGRRMSD-GTFSAPCRTKKSEREIPPVTWYRQTPVQMLMAGFLP
FSAIYIELYYIYSAVWGHHSYTLYGILCLVFLILVIVTACISIALTYFQLLMEDYRWWWR
SFACGGSTAIFIYLYTFFYYHRNSNMYGFLQLSFYFGYMAIICYFFFIMLGTVGFLSSLA
FVRVIYKSVPVD
>StygNOMA
--------------------------VCIVAATTGATYTEGEPVYLFMSKISPYSNPSET
YKYYSLPFCPPSNSTS---ATTHKLSLEESFKGDVMTNSAIEIGFNTPVA-WKELC-TQH
LTVKDVEMFRKAIRKYYYFEMYLDGMPLRGFVGSVDKN-------------------EEG
EAVKFYLFKHLHFTVLYNEN--------RVIYANVTADLRQVA---ELPEPESLGSEEFS
VEFSYSVQWVPTDHPYSRRAELLLSDQFF-EQEMEVHWLSILNSIVLVILLTGFIAIIIM
RVLKSDFSRYSR-AED-----L-ED-----------------DEDDYGWKLLHGDVFRFP
QHRMLFSSFFGIGCQFLLVCFSVLTLSLAGFF-NTANK-QGMITTIIAVYNLSFFFGGAV
SAGMYKKL---DGARWAWNIVLTATVFFLPFFVLTVLLCIVATTYSSSSALPVSSLYKLF
AIWLFVGFPLTLLGGIAGKRLA--GPFEASTRTKNFPREIPPLPWYRQPIVQYSMAGFLP
FSAIYIELYYIFTSVWGHNSYHLYGILFIVFLILLAVTACITIALTYFQLSMEDHRWWWR
SFISGGSTGVFIYLYSFFYYFYRSHMSGLLQASFYFGFTLMFCYFFFLMLGTVGFYCSLV
FVRRIYTNCKCE
>Vexibaci
------------------------------------------------------------
------------------------------------------------------------
------------------------------------------------------------
------------------------------------------------------------
------------------------------------------------------------
------------------------------------------------------------
------------------------------------------------------------
------------------------------------------------------------
-LW-----TLAVTQVFAGRHLA--PPFEAPTRTNHFLRTIPEYSWYRGTLPVMVLSGFLP
FSAIYIELYFIYYSVWGHHHYTLFGLLFLVFIIXITVTACVTISLTYFQSCPWRPSLVWR
AF----------------------------------------------------------
------------
>Luaphula
-----------------------------VYADGGKEYKEGDIVPFYVNTIGPYANPSET
YSYYTLPFCAPPRSQQ---DPSRGFDLGEQLEGDEFKKSLYELKFREKQD-DKKLC-TKE
LNKKDIETLKQAINEYYYFSMLADDLPVHGFIGHFDAD----------------------
---KHFLFTHVQFNARYNEN--------KIISVNVSSALLKVV---ELG-----NEESLT
VDFTYSVRWDPSDTPYEQRN--YLSSQFF-NSEMEIHWLSIFNSCVLVILLTGFLALIIM
RVLRSDYKRYNN-EE--------DM-----------------DEEDYGWKLIHGDVFRFP
PQANLFCAFVGVGVQFLCIAFGILLMALVGVF-YPGSH-GTMYTAAIVLYALTSAIAGGV
SGNLYRKM---GGQKWAWNIVLAASLYGIPFLLVFSFVNTVAIAWGTATAVPFWAIMAVL
ALWLFVGMPLTVFGGIAGRRMG--TEFQAPCRTKNFLREIPPIPWYRQAPVQMLMAGFLP
FSAIYIELYYIYTSVWGHNSYTLYGILFLVFLILIVVTACITIALTYFQLSMEDYRWWWR
SFASGGSTGLFIYVYSVFFYVYRSKMHGFLQLAFYFGYMGVVCWFFFLMLGTVGFYSSLV
FVRRIYHNIHVD
>Protarac
-------------------------------GDGGRRYDKGNPVPFYVNTIGPYANPSET
YSFYSLPFCAPATTNA-----DRGLNLGESLEGDEFKKSLYELKFNVEET-DKKLC-QKK
LTKKDIETFKRAIDEYYYFSMLCDDLPVHGFIGHVEEG----------------------
---RHYLFTHVQFNALYNGD--------QIISVNVSSALLKVA---ELKE----DQEEQE
VEFTYSVKWAETSIPYEERN--YLSSRFF-NSEMEIHWLSIINSFVLVILLTGFLAIIIM
RVLKSDYKRYST-ED--------EP-----------------DEEDYGWKLIHGDVFRFP
PQANLFCAFVGVGVQFLCIAIGILLLALVGMF-YPGSR-GSLYTAVIVLYALTSAIAGSV
SGNLYRKM---GGQKWAWNIVLAASLYGVPFLLVFSFVNTVAIVWDTATAVPFWAIVVVL
MLWLFVGMPLTVFGGIAGRRMG--TEFQAPCRTKNFLREIPPIPWYRQAPVQMLMAGFLP
FSAIYIELYYIYTSVWGHNSYTLYGILFLVFLILIIVTACITIALTYFQLSMEDYRWWWR
SFASGGSTGLFIYVYSIFFYVYRSKMHGFLQFAFYFGYMGIVCWFFFLMLGTVGFYSSLV
FVRSIYHNIHVD
>PhysTSA
-------------------------ALVDVTHAKKHHYKKGEVIPFWVNNVGPYSNPTET
YEFYSLPFCLPKQTDENGKLIRKKQRMGEYIQGDRAVLSDYEIKFLENTEEDKLLC-TLK
LDNEKLAKFKKAIEKLYYYEMIYDDLPIFGFIGTTNDY-------------------KEG
DAIQYYLYNHLDFQIEYNGD--------QVIRINTTSNPTPVQLEEELE-----DGKVQE
IELTYSAKWTPTTVKYEDRRK-YYEVHFF-RADLEIHWLSIMNSFVLVILLTGFLAIIIM
RVLRSDYARYAK-TDE-----V-ED-----------------DQADYGWKLVHGDVFRFP
PYKNVFSAFLGIGSQFMTIVVGTLLFSLFGMY-YPTNG-GNMYASAIALYAVTAGIGGFV
SGRMYRQF---GGDRWAWNIVLTATLFAIPFLCSVIYANSVALYFKVTVALPILTILEVT
TIWALVGFPLTVLGGIAGKRLS--GVFDAPCRTKNFPREIPSIPWYRTLPFQMLMAGFLP
FSAIYIELFYIYSSVWGHTFYTLYGILCLVFVILNIVTACITVALTYFQLSMEDHRWWWT
AFINGGSTGIFIYIYSIFYYMYYSHMTGLLQGSFYFTYMLIVCYFFFILLGTVGFFSALI
FVRRIYRNLHSD
>GoceYONA
--------------------------------AKARSFKQGEILPFYVNTIGPYSNPMES
YRYYSIPVCAPDSDYL---KPDRHSTLGEGLEGDFYRNALYELKFKEDEE-DKRLC-TKT
FDAEDIATLRSAMLQYYFFELICDDLPVHGFIGTVDTL----------------------
XGQQTYLFTHFHFNVLYNED--------KVIHVNVTSDLRKVY---ELRE----GQTEAK
ISYTYSVKFYPSSIPYEERH--YISSKFF-ESEMEIHWISIMNSFVLVVLLTGFIAIIIR
RVLNKDYTRYND-----------EE-----------------QEDDYGWKLIHGDVFRFP
PHLSLFCAYVGTGAQFLCISIGLLLLALVGMF-YPGSH-GSLYTAAILLYAFTSVVAGIV
SANFFNRM---GGVKWHWNIVLTASLFCAPFIGVFSFVNTVASVSHVTTAIPGWAIVTVL
FLWIFVGMPLTIFGGIAGRRMSD-GNFEAPCRTKKVVREIPSIPWYRQAPVQMIMAGFLP
FSAIYIELYYIYTSVWGHNSYTLYGILFLVFVILIIVTA---------------------
------------------------------------------------------------
------------
>Undascha
-------------------------------------YESGEAMQLFVNTVGPYSNPSET
FEFYSLPFCVPESLQ----LVKVKQTIGMAIEGDRLYTSLFQHHFASPIN-KKSLC-TKD
LSREYIEKFKNAIQKEFFYEMWIDGLPIHGFVGFTQKE---------------------K
GKENIYLYTHLHFSFSFNEN--------NLIQANITSDTATAV---LLE-----DTDSLS
VSFSYSSQWSTTEYTLRDRSK-LLRP--F-IVRMEVHWLSIMNSVGLVLLLIGFLSILIN
RIVKKDITRYSK-SLE-----D-GE-----------------DDEEYGWKLIHGDVFRFP
DHTNLFCAFLGVGAQLLTVGFLLLVLSTVGWL-YPEQI-GSLYTAGIFAFAFASAVAGGV
SAGFYQKL---QGKYWARNIVLAATLFAVPVSVVSAAADLIARYYHSTSALPITTGIEIF
LIWAFVGLPLTLFGGIAGKRIV--GPFDTPVRTKNAIREIPPVPFYRQMVFHFLLGGFLP
FSAIYIELHYIYETLWGHYVYGLYGILFVVFIILLLVTACITITLTYFQLSTEDHRWWWR
SFFTGGFASVYVFGYSVYYFFAVSQMNGFLQIVKYFSFVVISSYFFFVMLGAVGFYSSLL
FVRRIY------
>Thecquad
---------------------------------KEQHFQFQDRIPFYVNKIGPYSNPSET
YAYYSLPFCQPSTKD----IQHKHQSFAEILEGNVLQSSLYDIQFGVDSQ-WQQIC-SAE
LNREQIEQFKSAIDEYYFFEMYLDNLPLRGFIGTVDRS-------------------SGT
SRPRYYLFKHLHFEVLYNKD--------QVIFANVTSDLRQIQ---ELG-----DESNLP
IVFSYSVRWSPTNVDYSKRLD-FFKDSFF-SQEMEIHWLSIINSFVLVILLTGFIAIIIL
RVLKSDITRYSQ-SDP-----T-ID-----------------EQEDYGWKLIHGDVFRFP
PYPSIFSALLGVGAQFLLMSFFILVLAFFGRA-NPGLG-GSLYGVAVVVYALTCVFAGLV
SSYFYKQF---NGESWAWNIVLTTSLYAVPFFFISSGVNTVASIFNTTSYIPLPTVILVI
VLWALVGFPLTVFGGIAGKRLA--PPFNAPCRTKNFPRAIPPTPWYRQAGVQMLMAGFLP
FSAIYIELYYVYTSIWGHNSYTLFGILMIVFFLLIIVTACITIALTYFQLSMEDHRWWWR
SFLSGGSTGLFIYAYSFFYYYYRSKMTGLLQASFYFGYMFVLCYYFFLMLGFVGFYSSLV
FIRHIYETLKCE
>Vermanta
-----------------------------------HRYQKGEVIPFFANKIGPYSNPQET
YEYYLLKFCPPKKGKV---IKDHKATLGEAFEGDMLEEAAYEIKFGENIQ-FQSLC-SQT
LNDQDIEKFKKSIAEYYYFEFLMDDLPVHGFVGPPVSE----------------------
TNPRFYIFRHLHFEIVYNND--------RVIFANVTANIHDIQ---EL------NTSPTK
VDFSYSVHWSHSDFPFDNRLD--FQGHFF--EAMEIHWLSIMNSFMLVVLLTGVVALIIL
RVLNRDYSRYSR-DDD--EEDP-DD-----------------DQDDYGWKLVHGDIFRFP
VQKSLFSSLLGCGAQFLLLAFVILTISLLGVF-HPGDH-GSMYTAVVVTYALTSVVAGAV
SAGFYKKL---GGERWAWNIVLTATVYAVPLFLVNTVINSITAVYHTTSHINFGVVLLLV
GIWTFIGFPLTVAGGIAGRRIA--GPFAAPCRTKNFPREIPAVTWYRTMPVQLLAAGSLP
FTAIYIELYYVFISLWGHTTYHLYTILFIVFIILLTVTACVTIALTYCQLSMEDHRWWWR
SFFSGGSTGLFVFAYSIFYYFYRSQMSGVMQATYYFGYMTVFCYFLFVMLGSVGFYASLT
FTRHIYTQLKLD
>ParvMONO
------------------------------------------------------------
------------------------------------------------------------
------------------------------------------------------------
------------------------------------------------------------
------------------------------------------------------------
------------------------------------------------------------
--------------------------------------------------SLTSILAGAV
SAALFRKL---KGQGWHWNLVLAGTVFAGPMLLTGAVVNGVSTAWGITSALSASTVVIFL
LMWLLVNLPLTIMGGVAGRRMA--SEFVPPVRVSNFPRHVPDVAWYRSAGVQFLCAAFLP
FSAIYIELYYVYISVWGRNSYTLYGILLLVFVILLVVTSCITVALTYFQLAQEDHRWWWR
SYINGGAAGVAIFFYSIYFYVARSSMSGVVQSAIYFGYMSVVALFFSIMLGAVGFFSSFL
FVNSIYRGIK--
