# Supplementary material for: Expansion of the molecular and morphological diversity of Acanthamoebidae (Centramoebida, Amoebozoa) and identification of a novel life cycle type within the group
Source: Biol Direct. 2016 Dec 28;11:69. doi: 10.1186/s13062-016-0171-0 (PMC5192571; doi:10.1186/s13062-016-0171-0)
Supplement: Additional file 3: — Bordor.325.Cent40.tgz. Phylogenomic alignment files and single gene trees for each gene included in the phylogeomic supermatrix. (TGZ 8396 kb) [file 13062_2016_171_MOESM3_ESM.tgz › Bordor.325.Cent40/unmasked-alignments/PGM2.faa]

>AcanGEN
----------ISDETQQMVNAWLSVD---WDPESREHV-KGLVAAGKEEELVAHLGRRIS
FGTAGLRGKMKWGFAFMNAVTVTQASQGLCAYLRTVHPCLTDL------RERGVIVGHDG
RY------NSRMFARLTAAVFL--------SRKIKVHLFRD-DVPTPLV-----------
-----AFGVRHLKCAA-----GVMVTASHNPKEDNGYKVYWANSAQITAPHDAQIARAIE
AN-------------FSI----W-DRMP--------------DDKAI-----DEHPLCLD
PTTDVCAAYLAAARH--------------------WSFRTPQQN-----AAAQLR---VV
YTAMHGVGGQSVERIFDAFGLPPVIAVREQHDPDPDFTTVEFPNPEEANGCSLRLAMSTA
DREGAPLILANDPDADRLAVAERQRDS--------------------GEWRILDGNEIAL
LLADWLWRNYT----------ERHPEVDR-AKIVMLNSTVSSKALAAMAAKEGFHYRETL
TGFKWLGNLADELV--RAGYTFLFAYEVEIGFMIGDMSLDTDGVRAAPVFVEMANHLY--
ERGLTLS-----DHLDNLYHKY-GYYKMAVGYYFCHDPRLMDQIFNE-------IR--ND
--------------------GLYIS-------------TC--------------GD----
-HKVQYVRD-LTT-GFDNSQ-PHN-RAVLPVSSAAHMITFTFEN--------ECVATFRG
SGTEPKLKYYIEVAN-----------------ASNEQLATDLLDSMK-QEI-IDRFLQPS
QNGLRPP---
>Coprcine
-----------MDDLEKKVQEWLRLD---KNPETRTEV-ERLWSEKNIDELNRRMSTRIE
FGTAGLRGRMEAGWARMNDLTVIQASQGLAEYVAGNVN---DA------PSRGVVVGYDH
RY------HSKRWASLTAAIFV--------QRGFKAYLYDG-FVHTPLV-----------
-----PFGVKYLNAAC-----GVMITASHNPKQDNGYKVYWENAVQIISPHDEGIAKSID
QN-------------LEPRADSW-STDV-----------------------LASSANCID
KTKEVQDVYFASLRS--------------------LEHFA-SLS-----NPAGVT---PI
NTSMHGVSDPFVRRAFETLGYEPFKPVKEQQVPDPEFPTVKFPNPEE-KG-ALDLAIATA
DRESSSYILAQDPDSDRFSAAEKQAS---------------------GKWHIFTGDQLGT
LFASYLIEKRK----------RAG--RTL-GKIAMVASTVSSKMLESMAEIEGFKFVECL
TGFKYIGNTALDLV--REGYEVPFGYEEAIGFMFGSEIRDKDGVAATVIFVDLIAFVR--
AQGLTVF-----EYLDTLYAKY-GHFKSNNGYFVCQEPAKIDAIFNR-------IR--NF
TDSE--KD------------RSFPP-------------SI--------------AG----
-VPIVSVVD-LTL-GYDSRN-PPTFKPSLPLS-SGHMLQFRAGR---PEDSVKIILTTRT
SGTEPKIKFYMEGSG-----------------KDLAEVERV-LKSAV-DEL-SEVWMEAE
KNGL------
>Coprprot
------------------IDNWLAWD---TKEETRAEI-QALVDKEAWSELHEALEKRIA
FGTAGLRGAMKAGFANMNDLTVTQASQGLATYLVEEVE---GA------KEKGIIIGFDG
RY------NSKRFAELAAATFL--------HKGMKVFLFDG-VIPTPLV-----------
-----AYGTTNKGCVA-----GLVITASHNPKEDNGYKVYAANGCQIVSPVDAHVTRRIN
EN-------------LVP----W-GVST--------------DTLY-------QNPGLTI
VREDVISDYVRDMKA--------------------WNFHP-ETN-----SDDSVK---IT
YTAMHGVGKVMAERIFKEFSLAPFIPVAEQVEPNPDFPTVAFPNPEEGQG-ALKLAIETA
ERNGSTLILANDPDADRLAMAEKKPD---------------------GKWHIFTGNEIGI
LVAHWTYTQYI----------AKHPEADK-SKLFVANSTVSSKMLAAFAKKEGIAYGECL
TGFKWIGTLCESKR--KEGYTILMGFEEAIGYMIGGLPLDKDGISAAAAMGEMAHFLY--
HSGTTVL-----GRLEECYRTY-GYFITNNRYFFCYDYAVQVQIFTE-------MR--NG
--------------------GKYTE-------------SV--------------GP----
-YKIKAIRD-LTSPGYDSTT-PDN-KPILPVS-SGQMITYYFEN--------GAVATLRG
SGTEPKLKYYVELSG-----------------ENPETTRAE-LNDLV-ENI-ITHFLQPE
KYPLVRPTD-
>DictDisc
----------MTDKINNLINQWLKWD---KNEITRKEI-EQLKENNNEKELLVRLEERIQ
FGTAGLRGAMRAGFSCMNDLTVTQASQGLCEYVIETIE---QS------KSKGIVIGYDG
RH------NSYIFAKITAATFK--------SKGFKVYLFSH-IVPTPYV-----------
-----SFAVPNLKAAI-----GVMITASHNPKNDNGYKVYWETGCQINTPHDKGISKKID
EN-------------LEP----WSNVDA--------------TSDIKYGNG-DDGESMID
PLSVITELYNKNIKE--------------------YSVGS-KIE------LANEP---IV
YTAMHGVGGVYAKKAFETFQLKPFIPVAQQIEPDAEFPTVTYPNPEEGKG-ALKLSIETA
EANNSRLILANDPDADRLAVAEKLAD---------------------GSWKVFNGNEIGV
LLADWAWTNRS-------TLTKGGSTLEN-NKYFMINTAVSSAMLKTMSEKEGFIHQECL
TGFKWIGNAAYNAINNNDGTTFLFGYEEAIGFQYGDVSFDKDGVRAAAIFAEFALSLY--
KKGSSVQ-----DHLESMYKRY-GYHISKNRYFFCYEPSKMVSIFNK-------IR--ND
--------------------GKYLT-------------KL--------------GDDDDE
QFTITRIRD-LTT-GYDNGY-PDC-KARLPVSSSTQMITFYFKN--------GGIATLRG
SGTEPKLKYYVEMIG-----------------EVKSNVEST-LTKAV-ELV-INQLLKPI
ENQLEPPKDD
>Entahist
MALNNYIKKTEMDYLYEQAALWLKWD---KTPETRKEI-EDLVASKNEEELKKRFCKRIE
FGTAGLRGKMCAGFNCMNNLIVQQASQGLALAVEELVQ---NA------HEKGVVIGYDG
RY------HSKEFAAITAKVFI--------SKGFKTYLFST-LCPTPWT-----------
-----AFAVGYLKTAC-----GVMVTASHNPKADNGYKVYWENGCQIIEPIDANIASKIH
SN-------------LEP----W-DLSN--------------VDISK----------VID
PLADVSAEYYKQMML--------------------TIPHF-ECP-----EQPKVK---YV
YTAMHGVGSKYVQDAFKTAKLPQPILVPLQNEPDPEFPTVPFPNPEEGKG-ALKCSIEVA
EANGATVIIANDPDADRLSVAVKSGN---------------------G-WRQFTGNEMAN
LIADWTYNKYI----------VSG---DK-TPAFMVRSTVSSSFISKMGEVEGFDTYETL
TGFKWIGNKAKEIV-DTQHKKLLMAYEEAIGFVIGNMSYDKDGVRAAVCFAAMALEYA--
EQGFNLE-----DRLNMLYEKY-GYFASNNKYYFCYDPKLMEKIFNK-------MR--NN
--------------------GQYYW-------------KF--------------GK----
-YAVKSIRD-LTV-GIDTAQ-PDK-KPLLPVSASTQMITYTFEN--------GCKATLRG
SGTEPKLKYYIELPGKKG--------------VKAEDVIAE-LMDLS-HEL-LQASLEPE
KNGLIPPKAE
>Filanola
------------------VSLWMKWD---KNPKTRSEI-QDLVTQNNVEELSARLGTRIA
FGTAGLRGKMQAGFACMNDLTVIQASQGLCMYILETVP---EG------AKKGVFIGYDG
RH------NSKEFAVLTAATFL--------SKGVTVYMMPV-LSATPIV-----------
-----SYGTVLKGCIA-----GVMITASHNPKDDNGYKVYWDNGSQIISPHDSGIATCIN
KN-------------LEP----W-NIDH--------------HAIL------RESKLLHD
PLQDILTHYFRDIKEK-------------------CSFQS-AVS-----GTHKLG---IV
FTPMHGVGHYWTSQAFKAFGLADYIPVPEQIEPDGDFPTVAFPNPEEGKG-ALKLAMETA
KKHNVSVIIANDPDADRLAAAELXPS---------------------GEWKIFTGNEIGI
LLAHWVWTQYQ----------AKH-KPDP-AQCAVLNSTVSSKMLRSLAQKEGLIYEETL
TGFKWLGNKADLLR--KSGKKVLFAFEEAIGFMVEDICLDKDGVRGAPVFAEMANYLY--
SQGLTCT-----QQLTVLYQKY-GYFASNNRYFFCYNPQTMETIFNR-------IR--NG
--------------------GKYFD-------------KI--------------GA----
-FAVKNIRD-LTT-GYDNTQ-PDH-KAVLPTSSSTHMITFYFEN--------GAVLTLRG
SGTEPKLKYYSEMAGPY---------------EQQHQIVQT-LAEVV-QAV-IDXLFGAT
EERAAPSK--
>FontBI
------------ARVSALVDEWMSMD---RCPATRDEI-ADLRAAGDWAKLDQLLTTRVS
FGTAGLRASVGAGFSRLNDLVIIQTTQGYLRYLSKIHGP-QIL------RDMGVVIGHDH
RH------GSLSFAHLSAGVFL--------RENIPVHLFRT-VVHTPMV-----------
-----PFAVRHLGAAA-----GIMITASHNPKQDNGYKVYSSIGTQIVAPADEKITEFIL
SD-------------LRPR--HW-DSDI-----------------------WRTSLLCHD
P-GHLIDAYMDNLVRC-----------SHLRRRGSLELPY-EPM-----PTSEAR---IV
YTALHGVGQRYLDMAFERTLLPAVISVAEQAQPNPDFPTVQYPNPEEGKG-TLQMAIDLA
NSTGADVILANDPDADRLGVAVRLPAGPENAAVAAAVAAAGDAPAAPGAWRLLTGNEIGL
LLAAHLYATRT----------FHQ------EPVAMLTTAVSSGILHKVALHHGFLSETTL
TGFKWLGNRTIELK--ASGYHVLFAYEEAIGYMVDANLPEKDGISAAVVFAELVHQLY--
ASGKTLL-----SELRRLESLY-GVVVNRNSYLFSPSPATTKSIFEE-------IR--RL
--------------------GDYVTTESDLEEEFNVAPSAKRARRSAPFDTVFEGT----
PFRVASVRD-VSL-GVDTAE-AGN-QSRLPLDHSAMMITLRFAE------PAGAVVTLRA
SGTEPKLKYYSEISSSASVAPEQ-------VDIERRTLKDT-LDNLV-DTI-VEKILQPQ
RYQLR-----
>HomoSapi
MAAPEGSGLGEDARLDQETAQWLRWD---KNSLTLEAV-KRLIAEGNKEELRKCFGARME
FGTAGLRAAMGPGISRMNDLTIIQTTQGFCRYLEKQFS---DL------KQKGIVISFDA
RAHPSSGGSSRRFARLAATTFI--------SQGIPVYLFSD-ITPTPFV-----------
-----PFTVSHLKLCA-----GIMITASHNPKQDNGYKVYWDNGAQIISPHDKGISQAIE
EN-------------LEP----W-PQAW--------------DDSLI-----DSSPLLHN
PSASINNDYFEDLKK--------------------YCFHR-SVN-----RETKVK---FV
HTSVHGVGHSFVQSAFKAFDLVPPEAVPEQKDPDPEFPTVKYPNPEEGKG-VLTLSFALA
DKTKARIVLANDPDADRLAVAEKQDS---------------------GEWRVFSGNELGA
LLGWWLFTSWK----------EKNQDRSALKDTYMLSSTVSSKILRAIALKEGFHFEETL
TGFKWMGNRAKQLI--DQGKTVLFAFEEAIGYMCCPFVLDKDGVSAAVISAELASFLA--
TKNLSLS-----QQLKAIYVEY-GYHITKASYFICHDQETIKKLFEN-------LR--NY
D-----GK------------NNYPK-------------AC--------------GK----
-FEISAIRD-LTT-GYDDSQ-PDK-KAVLPTSKSSQMITFTFAN--------GGVATMRT
SGTEPKIKYYAELCAPPGN-------------SDPEQLKKE-LNELV-SAI-EEHFFQPQ
KYNLQPKAD-
>Monobrev
----------MDTKLQEQCGFWLKYD---KYPDTLEEA-KRLFASMDTEEIERRFGSRMT
FGTAGLRAPMQAGWACMNDLTVIQASQGLAKHVLEHTSA-NNH------LAFRVVIGFDG
RH------NSSRFAMRAARAFK--------QLGAEVYLFGE-MVPTPFI-----------
-----PFAVSHLQCAA-----GIMVTASHNPKQDNGYKVYWSNAAQIISPTDKEIAAKIE
DN-------------LEP----W-PQAW--------------DPLTE--------GDTVD
ALAEISDAYFQAARLIASPHCFVNISCTPTGTISSQQYLA-SSI-----DRNKLK---IT
YTAMHGVGYRYVEQVFSAFGLPGFIPVAEQVQPDPEFPTVEYPNPEEGKG-ALQLAMATA
ERHSSGLILANDPDADRLAIAVLH-D---------------------GKWHILTGNEIGS
LFAWWLVHNYR----------TQHPGGSM-DNVFMLASTVSSKMLQTMANVEGFQFDETL
TGFKWLGNRAIDLM--SANHEVLFSYEEAIGFCIGTNVVDKDGVTAAAVAAEMALFLA--
AEDKTLV-----NKLEELYALY-GYHATFNSYYICHDKMIIDRIFGN-------IR--KD
--------------------GRYPD-------------KL--------------AG----
-VPVRAVRD-VTM-GFDSSQ-PDH-VSRLPVQ-SGHMITFVLEN--------NLTITFRT
SGTEPKIKFYSELISSGSTA------------SERQAVDEQ-LRSLV-TRT-VEDLMQPA
INGLVPKKD-
>PCBtrin
------------------------------------------------------------
---------------------------GYCKYLQSTFA---DV------KERGVIVGYDG
RH------NSKEFAIIAASVFV--------SQGIKVFLFST-KVPTPYV-----------
-----SYGCIRCNTVG-----GVMVTASHNPKADNGYKVYYGTSAQINTPVDAHIAQSIV
DN-------------LKP----W-DFDH--------------ELCL-------KSDLCVD
PLADVRDSYNKLIVEK-------------------LCYYK-EAN------ASAKP---IV
YTAMHGVGAEAVRDAFKAFNLPPYVPVKEQIFPDPDFSTVSYPNPEEGKG-ALTLAIATA
EKHNIDLILANDPDADRLAVAERTPQ---------------------GEWHIFNGNELGN
ILGYWMWEHRH----------RYSPNTPD-DKFLLINTAVSSRMYSGIAKHFGAQYEETL
TGFKYMGNKSMERS--KDGLVTLIAYEEAIGYMPGNICLDKDGVRTAAIFTEMYGQLQ--
AKNMTVA-----DYLESIYEKF-GYYCITTNYFKCY-PVVMKDIFDK-------VR----
--------------------AAYPK-------------SL--------------GS----
-FTVSGVRD-LTT-GYDSST-SDN-KPLLPTS-TTQMITFAFTN--------GAIATIRG
SGTEPKLKYYVEVPGAAG--------------EAKESVIAK-HAELR-QAV-VDVLLKPE
ENKLEAP---
>Polypall
--------------IKELAESWLKWD---KNAETRKEI-QSLLESDNQSELKSRLEQRIA
FGTAGLRGPMKAGFSCMNDLTVIQASQGLCIYVEQTLS---NS------KNSGIVVGYDG
RH------HSKEFARLTAATFA--------SRGFKVYLFSK-IVPTPYVVILYLISNYMD
CYVHQAFAVPELKASV-----GVMITASHNPKDDNGYKVYWDNGCQINTPHDIRIAMQID
LN-------------LEP----W-NIDV--------------NELL-------NGSLVSD
PLDTITKSYFGKIAK--------------------YSVKN-EVK-----LATSEK---IV
YTAMHGVGGEYAKMAFETFGLPAFIPVDQQIQPDPEFPTVAFPNPEEGKG-ALKLSIETA
ERNNSRLILANDPDADRLAVAERQPD---------------------GQWKVFNGNEIGV
LFADWAWQNAR----------RADSTTPA-ERFCMINTAVSSSMLKTMANKDGYRHEECL
TGFKWVGNKARELM--DKGYNFLFAYEEAIGFMYGDVSLDKDGVRCAPIFAELALTCY--
QAGKSCQ-----DHLEELYKRY-GYHISKNRYFFCYDPKKMVAIFDK-------IR--NY
--------------------GQFPT-------------NC--------------GD----
-FYITRVRD-LTV-GYDSGY-PDH-KARLPVSSSTQMITFYFEN--------GGIATLRG
SGTEPKLKYYVEMIG-----------------SDRQLVEST-LSQLV-EQV-INQFLRPV
ENELTPPKDD
>Sexangul
------------------------------------------------------FGKRLA
FGTAGLRGPMVPGQGGMNDYSVITATQGLARALADAHA---GA------ASVSVVXGFDG
RH------HSLXFAKLTCATLLRAATEIPNAPAFHVEALTR-LAATPLV-----------
-----SFGIRRSGAQA-----GVMVTASHNIATDNGYKVYWGNSAQIIPPIDSHIAKAIT
TEEASSVDRHGRATWLSP----Q-DVTA-------VKACSTFTELVTAVGADAKRATVAD
VTDDLAKEYFATIGSK-------------------LCYRR-ANN-----STGEYP---IV
FTAMHGVGKEWVSRAFAEFGLPPYIPVAAQIEADPDFSTVTFPNPEEGKG-ALKLAFEAA
EAANSRLVLANXPDSDRLAIAERQPS---------------------GEWRVFTGNEIGA
LLADWCVERYL----------ETHPSADV-XKLLLVNTTVSSKWLASLARAKGLRYEETL
TGFKWIGNRALDLI-ENEGYTFIFGYEEAIGFMPGDTCFDKDGVRSAALAAEMAREYH-F
LRKESLL-----DRLTWLQREYDGPFLTHNSYFICRSPDTMRAIFSR-------IS--TL
GGGKAGTR------------SAYPA-------------AA--------------GS----
-FAIKDVRD-LSSPGFDSRG-----PVALPTSASSPMFTFYFDN--------GAIVTLRG
SGTEPKLKYYCELPSG----------------SVKGDAAKV-LEQLV-DAV-IQDFLEPD
KNKLEWRKSD
>Sterramo
---------------------------------TVEEV-KALVEKKDEEELEAILGKRIS
FGTAGLRGRMRAGFANMNEVTVLQASQGLCRYLQEVDP---LI------SSRGVVVGHDH
RH------NSMRFAQITTATFL--------SQGVPVFLFGK-IVPTPFV-----------
-----AFGVTFKNAAA-----GIMITASHNPKDDNGYKVYWDNGCQIISPHDKGISRCIT
EN-------------EAP----W-EGVY--------------DKAATIV---AESDLLSD
PTDDVAAAYFSRIKND-------------------FCNHE-KDN-----SESDLK---IV
FTPMHGVGGFWEVQAFECFGLQPFIGVEEQMEPDPDFPTVEFPNPEEGKG-ALKLAIQTA
DTHSSPLIIAHDPDSDRLAIACLNKE---------------------GNWEILNGNQIGI
ILAHWIWKSFV----------EKNPDVDP-AKCVMLNTTVSSKMLSAMAKKEGFVYEETL
TGFKWLGNKGEEYR--DKGYHFLYAFEEAIGFMCGDVCLDKDGVRSSVIFAEMAIQLH--
KEGRDCL-----DLLNELYQKY-SYFTTNNRYFFCYDPDIMLKVFEG-------IR--NN
--------------------GKYHP-------------KC--------------GK----
-YEIEHIRD-LTT-GYDSRQ-EDN-KAVLPVSSSSHMITIYFAN--------GCIATLRG
SGTEPKLKYYCELNAQAET------------KEEKQAVDEE-LQRVV-DAI-IADW----
----------
>Thectrah
--------------------QWATWSREVGDTKRADEM-AALVEAGDEEAVARAMVPRIA
FGTSGLRAKMAAGAAHMNTLVVLQTTQGVLRVMRETGVL-EGV------DKPAVFIAYDG
RH------ESYHYAKTAAGVFL--------AAGISVLLPSK-TMATPFA-----------
-----SYSIAHPLDSAPAPLVGIVVTASHNPASDNGYKVYWDNGAAILPPLATTISDAIT
RD-------------LAPG---F-DRVL-------------PEDVV-------AHEGCID
VYDDLVAAYIAALSHA----------------------HRIDPP-----PAAAKP---VV
YTAMHGVGTPFITAAFAAVGQEPPVLVAEQAEADPDFSTVTFPNPEEGKG-ALKLAIETA
NRVGADLVLANDPDADRLAVAERGAD---------------------GEFYIFNGNELGL
LFAARAWTLLP----------EAARE-DP-SSHVFINTVVSSSALMAFAKSVGAEYASTL
TGFKYMGNKAIELK--EAGKNVVFTYEEAIGFLPGTIVFDKDGIQSAVLAAQYWQSLA--
AGAGGVTTGLFRTELDRLYATI-GYFYIETQYHFCHERKTIDAILDA-------VR--DN
--------------------EAYARDDF----------AA--------------AG----
-FDVVRVRD-QTT-GFDDGE-TDG-KTRLPVG--DPMITWWFAN--------GAVATVRA
SGTEPKLKRYVEVKGAS---------------SDKAAVVAA-QKKLD-DAI-VSIVLKPE
QNGLIAKGE-
>VannDIVA
------------------VDQWITWD---IDETTVAEL-KQLLADGNFDEVKSRFDNRIK
FGTAGLRGRMQAGPSSLNCLTVLQASQGLAKRVAKEFE---DPAKAPKGVSKAVCIGRDG
RH------NSERFSKIAAAAFI--------AEGIEVHFFPT-IVPTPFV-----------
-----AFCVKHLNLAA-----GVMVTASHNPKDDNGYKVYWQRGSQIVPPIDAEIQQSIL
EN-------------LTP----R-EGVT--------------AAAFDA----YKGSLVQY
PLSDISDAYYKDVAEK-------------------CCFFK-EANEERRKAGKGVK---TV
FTAMHGVGKDFIARSLEIFGLDPYIPVKEQIEADPDFPTVPFPNPEEGKG-ALKLAIETA
EANSAPIIMANDPDSDRFAAAERQEN---------------------GEWKIFTGNELGI
LFGNWTWQNFK----------KRNPDVDP-STCAVFNTTVSSKMLKSLADTEGLYYEETL
TGFKWLGTLAQKKM--DEGMTFLFCFEEAIGYLIFDTCLDKDGVRTAGMFAEMVNQLY--
DEGKTVV-----GLLNELYDKY-GYFASKNRYFFCYSPPKMEGIFNR-------MR--TM
G-----PD------------GGYPK-------------AC--------------GK----
-FEIAAIRD-LTT-GFDSSQ-PDN-KAILPVSSSSQMITFYFAN--------GGVVTLRG
SGTEPKLKYYCELKG-----------------DAKEETEAT-LAALV-DAV-INDLLEPE
KNELEAPSD-
>Pessonel
--------------------KWLEWD---VNEKTIAEI-KELVEKEDEDELKARLSKRIA
FGTAGLRGKMQAGFACMNDLTVIQASQGFVSYLLETDE---KV------QEKGVVIGYDG
RY------NSIKFARLAAATFM--------SKNVPVKMFNQ-VVATPLV-----------
-----PFAVLHYGLSA-----GLMVTASHNPKEDNGYKVFWDTGCQIISPIDKGISNLIE
KH-------------AKP----W-EIDH--------------EKLCN------ESNLISD
PTEEVAAAYRKKISE--------------------LTTKQ-QQN-----KEFSEKYGPIV
YTAMHGVGKRWVKESFETFGLAPYVPVPEQIEPNPDFPTVKFPNPEEGAG-ALLLSFKAA
EKSKSRVVLANDPDSDRLAVAERIASFK--DDPPAIDVE---DEVLLKKWRVLTGNDIGA
LLTVYTLNELK----------RRQPNTDI-KKCLVVNTTVSSKIMKAIADKEGMQYEEVL
TGFKWIGTAAIRAI--KEGKTFLFGFEEAIGNMVGDACFDKDGVRGAAVFAEMTLELY--
SKGETLL-----SELVRIGDTY-GHYVQRNGYFFCYDPTIMTNIFTK-------LR--EN
AD----GK------------REYAT-------------TV--------------GD----
-YKISGVRD-LTT-GFDNTK-PED-KAILPVSSTSHMITYYFEN--------GAVVTLRG
SGTEPKLKYYIEVMG-----------------KTADEAKKT-L-----------------
----------
>MayoBSH0
-------GKKDDAAVQVEAEQWVRWD---TDEKTRAEL-EAILAAKNFEELHARFDSRIA
FGTAGLRGRMEAGASRMNQLTVLQASQGLCMYLLEQIP---ET------ATRGICVGYDG
RH------NSTAFAEITAAVFI--------SKGVPVYLFSE-IVPTPFV-----------
-----PYCTTQKKCVA-----GIMVTASHNPKDDNGYKVYWSNGSQIVSPHDKGIADKIA
AN-------------LEP----W-TLDL--------------EAMRK-----REHALLRD
PTEEIPKAYYEEIVAK-------------------CSYRSAEAN-----AASQLK---SV
FTPMHGVGGKWAIEAYKAFGLPAFVPVKEQFEPDPEFSTVKFPNPEEGKG-ALALATKTA
IENGVTVILANDPDSDRLAVAELDAN---------------------NEIRVFTGNEIGI
MLGAWVWTQYQ----------KKNPDVDP-SKCCVLNTTVSSKMLSAMAKKEGLYYEETL
TGFKWLGNKAEALM--NEGYRFLFAFEEAIGFMVGDVCLDKDGIRGLVVFAELASQLK--
DEGRTLA-----QYLESLYAKY-GYFATNNRYFFCYEPSKQVEIFEKHLRCRASPS--EP
--------------------ANYPK-------------KF--------------GR----
-FAVKNVRD-LTT-GFDSCQ-SDN-KAILPVSTSSQMITFYFEN--------GCVLTLRG
SGTEPKLKYYAELSG-----------------SDGEAVTKE-LAELI-DAV-VAEGLLPE
KYGLVAPT--
>TricAmI7
------------------------------------------------------------
--TAGLRQRMQAGFAYMNELTVTQATQGLCKYLETEVP---NA------RKMGICIGYDG
RY------NSKRFAELAAATFL--------HRDFKVYLFSR-LAATPIV-----------
-----AYGVKHKGCAA-----GIVVTASHNPKDDNGYKVYWGNGCQIIPPHXKGIAASIE
KN-------------LEP----W-DINV--------------DALL-------KSGNLSD
ELDSVFESYLKDIVS--------------------WNFCK-EAN-----GKAALN---VT
YTAMHGVGAPFVTSAFDAFGLKPYIPTKEQISPDPEFPTAAFPNPEE-HG-ALDYAIKTA
DSNGSTVIIANDPDADRLAAAEKQPD---------------------GKWKVFHGNEIGI
LMAHWAFTKYK----------EANPDVPN-NKLCILNTTVSSKMLGAMAEKEGLFYQDTL
TGFKWLGNKVIDLE--KKGYTNILAYEEAIGYMVGNVVIDKDGVLAACVFTEMANELY--
RVGKTCE-----GHLESLRQRY-GYFVTNNRYFFCYESETMAKVFND-------MR--ND
--------------------GKYYP-------------SC--------------GK----
-YKIKGIRD-LTT-GYDSMQ-PDN-KAILPVSKSSQMITYYFEN--------GAVVTLRG
SGTEPKLKYYVELGG-----------------SDAAQVKKD-VDDLL-ENI-ISEFLKPE
KNGLKAPK--
>Neopaest
--------------------QWLKWE---TNADDKKEL-GDVIEAKNEEKLQHLFRARIK
FGTSGLRGRMAAGPASMNDLTVQQATQGLCCYLEAQEKE-LEG------KKKGVVIGYDA
RH------RSKHFAKITAAVFI--------HRGFRVFLYNR-FVATPFV-----------
-----PYGINHQGAAA-----GVMVTASHNPKQDNGYKLYWTNGCLIISPHESNITNSIN
EN-------------LEP----W-DIAP--------------ILTQIDT---TGHELLSD
PTEEIANDYFKTISSR------------------PYCWFP-EHN-----AKSTTK---IT
FTPVHGVGQEWVEKAFETFKLPSFVHVEEQKKPDPEFPTAAFPNPEEGKG-VLSCAMKAA
EEAGSYVILANDPDSDRCAVAERNKET--------------------GNWRIFTGDEIGA
IFGSWILSRHI----------EAGLERER-KDYFVIATAVSSRFLKRIATVEGITYHETL
TGFKFLGNKARDNI--DAGDEFLFAYEESIGYLPGPMSLDKDGVRTAAMLAEMAVQLYES
DTPNTFA-----GYLEDLKKKY-GYFETCNRYFFCYDPNVMKAIFNA-------WRTKNN
--------------------GTYPT-------------HL--------------GE----
-FKIKYIRD-LVV-GYDNER-EGN-KPNLPLSTTSPMITLTFEDFEFEGEKYTACATFRG
SGTEPKLKYYVEASGH----------------AGQEQTKKV-ADKMA-KTL-IEEILKPE
ENGLVPPVD-
>Paraatla
--------------LQKEVSQWLQWE---TNQDDLLLL-SNLIQEKDVSQITKMFSKRIQ
FGTSGLRARMSPGPGCINHLTVQQTTQGLSHYLLEREK---DA------KERGVVIGFDA
RH------RSEAFARITAGVFV--------SQGFKVFLYRR-IVPTPFI-----------
-----PFGVTYHKAVA-----GVMITASHNPKDDNGYKLYWGNGCLIVSPHEKNISDSIL
AH-------------LDP----W-DLTD--------------SFKQVDTQ--GGGELVNE
TLEEVADAYYSGIKTE------------------PYCWFP-AHN-----AQAKTR---VT
FTPVHGVGQEWVERAFSTFSLPPLVPVEEQMKPDPNFSTVKFPNPEEGKG-VLSLAIEAA
NRHNSLVILANDPDSDRCALAEKNKET--------------------GEWRTFTGDELGG
IFGAWIWERYR----------ESA--SSP-SEYAVIATAVSSRLLQRIAEVEGIQYHETL
TGFKYLGNKARTLL--DEGHKFIFAYEESIGYLPGPLSLDKDGVRTAAMLAEMTIQLY-E
HKNQTFE-----SYLDGLYKKY-GYFMTSNRYFFCYDPKLMGAIFEE-------FRTKNQ
--------------------GKYPE-------------QV--------------GD----
-YKIKYIRD-LTV-GYDNQQ-KEN-KPILPVSATSQMITITFEEFQVDGETYKGIATIRG
SGTEPKLKYYVEAMGF----------------TSKSKTQKA-ADLLA-QSV-IQTILRPE
ENGLSPP---
>VexiDIVA
------------NKLTELAQQYLKWD-------NSQEI-ATLLKEKNFKQLETRLGKRIA
FGTAGLRGEMKAGFAFMNRLTVLQASQGLCAYLKQIYD---KLE--KKETTLSICIGYDG
RH------NSLEFAHITAAVFL--------SKGFKVYLFRR-LVPTPFV-----------
-----PFCVLQRQAMG-----GIMITASHNPKQDNGYKVYWRNGAQIVSPHDKGIAQCIE
EN-------------LEP----W-SLDT--------------HLATVRGEG-NPSDLLID
PTTDVPEAYYKMVAER-------------------YSFFL-EKNAQ---RSSNFP---IV
FTPMHGVGNPWVQKVFDCFNLKQFIPVKEQMDPDPEFSTVQFPNPEEGAG-ALKLAIETA
QRSNASLILANDPDSDRLAVAERNAST--------------------KQWKIFNGNEIGI
LLADWVFTQYM----------AHNDVSDR-SKLLMMNTTVSSKMLKAMADKEGFHYEETL
TGFKWIGSIAHRLV-HEEGYHFLFGFEEAIGFLIGDICLDKDGVRAAAVFAEMANHYASL
DSPKQLV-----DQLNALYEKY-GYFETQNSYFFNYDPAVMYKIFEK-------MRG-QD
--------------------GKYTEL---------IKAGA--------------GR----
-FKIKHVRD-LMN-GYDSQQ-PDN-RAILPVSSSSPMTTFYFEN--------GAVVTLRG
SGTEPKLKYYSELSG-----------------SNKQQVSKE-LSELVQQAV-IETFLQPE
KNNLQSRKD-
>Endozona
-----------------LVQQWLAWDL--YNESTRKEI-NDLLTNKKDDDLKKLLSSRIA
FGTAGLRGQMSAGYSNMNEVTVFQASQGLCKYILQSHPN-QKP------EELKFVIGYDH
RH------NSRRYAEITAATFM--------YSGITTYLFSR-TCATPLV-----------
-----SFAIKILHAHA-----GVMVTASHNPKQDNGYKVYWSNSSQVIEPHDKGIQKCIL
EN-------------LNP----WAPRDTHNNQFKTIYDPNYIKSILNYN---QNNNHLFD
PTPEVIKAYYPTIREK-------------------LSYRKFDAH-----HDKFPP---IV
FTPMHGIGDFWTSRSFETFNLPPYIPVKEQIQPDPDFPTVAFPNPEEGEG-ALKLAMQTA
DKANSKIILANDPDSDRLAFAERVTD--ENVKFLQNITGEEPGNKKELGWKIYTGNEIGI
LLAHWVWINSK--------SKQEMTKEQL-SKFVMITTAVSSKMLKSMAKIEGFTYEETL
TGFKWIGNVADKYI-NTPGMKFLFAYEEAIGFMIGDICLDKDGVRGAAVFAEFVSDLY-M
NQKKSVL-----QVLDSLYDKY-GYFYSLNKYFFCYSVAKVDELFAY-------LR--NG
--------------------GKYFD-------------HC--------------GQ----
-WKISSVCD-LET-GYDSGS-PNG-KTTLP--KSGRMLVFRFEC--------GVEVIIRG
SGTESKLIYYTENNSFATAGRV----------KTCRVVRAE-LDQVL-NDV-IFKWLRPG
E---------
>StygNOMA
--------------LAEKVRQWISWD---MDAETKGQV-QALLDSGDAAALQQMFGKRIA
FGTAGLRGAMQPGWSNMNELVVMQASQGLCAYLIQTLGE-DVV------KSRGVVIGHDA
RH------RSPRFARRVAAVFL--------SKNIKTYFMQD-FVPTPFV-----------
-----SYGVSHLNAAA-----GVMVTASHNPKDDNGYKVYWGAGHQIVSPIDAGIAACIL
DN-------------LEP----W-APAL--------------DDGLV-----AGSSCCTD
PLPALADAYMADIAAA-------------------FCYHR-EKN-----EASDRK---IV
FTPMHGVGSKWMRHAFEAFGMAPFLPVSAQDAPDGDFPTVKFPNPEEGAG-ALQLATNTA
DEAGATIVIANDPDSDRLAVAVNESK---------------------DGWVILTGNEIGI
LLADWAWENYR----------LRNPNCSP-GEHLVMNTTVSSAMLKAMAAXEGLQYEETL
TGFKWLGSIAKTRQ--DKGDKFLFAFEEAIGFMIGDTCLDKDGIRAGVVFAEMAHCLH--
GK-QTIL-----ERLHSLYEKY-GFFFTKNSYFFCYDPEKMLKIFER-------LR--TG
G-----PD------------GKFIK-------------QC--------------GA----
-YEVAHVRD-LTE-GFDSRT-DDN-KPALPVSKSTQMITWYFTN--------GAVITLRG
SGTEPKLKYYAELNGPW---------------SEAERVRSD-LLDLV-ATF-CEHFVQP-
----------
>Ovaldese
------------------------------------------------------------
------------------------------------------------------------
------------------------------------------------------------
------------------------------------------------------------
------------------------------------------------------------
------------------------------------------------------------
------------------------------------------------------------
------------------------------------------------------------
------------------------------------------------------------
------------------------------------------------------------
-----------------LYEKY-GFFATNNRYFFCYDSSKMEQIFKE-------IR--NG
--------------------GKYHK-------------SC--------------GK----
-FAIKHTRD-LTT-GLIVLK-RXR-KQSCQFR-NPPNGDVLLRK--------WRIATLRG
SGTEPKLKYYIELGGQ--------------------------------------------
----------
>Vannrobu
-------------EVQQLAGEWLARD---FHDPTKTEI-EALLAAGNEGELRKRLATRIK
FGTAGLRGRMQAGNAFMNHLTVTQASQGLVKTIQSVFE---SNP--PEGVNLAVCIGRDG
RH------NSVDFAHLAASAFM--------SSGIPVYLFEG-VVPTPLV-----------
-----AFCVKHLNLAA-----GVMVTASHNPKDDNGYKVYWQKGSQVLSPIDAHIASAIE
EN-------------LDP----W-SGIT--------------TNLSKFQSQDAEKSLLRN
PLPEVADAYYSEIKSK-------------------CCFYP-ELN-----AASKSK---IV
YTAMHGVGKDWIRRSMETFSHPANIEVAEQIEPDPEFPTVAFPNPEEGKG-ALKLAIEKA
ESEGAKLIIANDPDADRFAAAEKLPS---------------------GEWKIFTGNELGT
LFAHWLWRTHK----------EANPDVDP-ASCFFINTTVSSKMLKAIADKEGIEYEETL
TGFKWLGTLCKKKI--AEGKTALLCYEEAIGFLIKDICFDKDGVSAAGVFVEMYHYLQ-E
KLSRSVV-----EHLEEIYKEY-GYFATANRYFFCYDPLKMKQIFDR-------IR--SL
G-----GD------------GKYSY-------------QC--------------GK----
-YEIEAIRD-LTV-GYDDYQ-PDK-KPVLYVSASSQMITFYFKN--------GVVCTLRG
SGTEPKLKYYCELQG-----------------SDKEKTETL-LRDVL-DTI-IAEYLEPE
KNELTPPSDD
>Vexibaci
------------------------------------------------------------
------------------------------------------------------------
------------------------------------------------------------
------------------------------------------------------------
------------------------------------------------------------
------------------------------------------------------------
------------------------------------------------------------
------------------------------------------------------------
------------------------------------------------------------
------------------------------------------------------------
-----------------------------TSYFFNYNPEVMFKMFDR-------MR--SL
T-----P-------------AGYPP-------------AC--------------GR----
-FPIRAVRD-LMT-GIDTSQ-PDG-KAILPVSRSSPMTTFYFEN--------GAVVTIRG
SGTEPKLKYYCELHG-----------------SDKDQVIAE-LDELV-QAV---------
----------
>Luaphula
--------------------KWLGWD---HDPKSREEVMESLRSTDTQAALIKSLSSRIA
FGTAGLRGRMAPGFANMNDVTVLQAAQGLCRYLQAVDP---DV------KTKGIVVGHDH
RH------HSQRFADITAATFV--------SQGVPVHFFSV-LVPTPFV-----------
-----PYAINLLSASA-----GVMVTASHNPKDDNGYKVYWSNGCQITEPHDKGIAKCIA
EN-------------QAP----W-EGFY--------------DSIDTQ----LGSSLISD
PTGAVDRAYFAAISER-------------------FCWHR-EAN-----KESRTK---IV
FTPMHGVGKVWAEKAFDAFNLPMWIGVEAQLEPHPDFPTVPFPNPEEGQG-ALKLAMETA
SKAGARVIIANDPDSDRCAAAELQES---------------------GEWKIFTGNEIGI
LFAAWIWEHYR----------TAHPDVEP-SKCVMLNTTVSSKMLASMAEHEGFKYEETL
TGFKWLGNKADQLI--KEGYHFLYAFEEAIGYMIGDISLDKDGIRAAPVFAEMASTLN--
NKGMSVT-----QYLYELYAKY-GYHATQNKYFFCNDPAVMQAIFTR-------MR--NG
--------------------GQYFP-------------AA--------------GP----
-FKIQHIRD-LTT-GYDSRV-EGG-KPVLPVSTSTHMITFYFEN--------GTVATLRG
SGTEPKLKYYCELAGKQQSGSDSGDSGSGSGEAERAAVRKE-LNDVV-QAI-IADFLQPQ
ANGLL-----
>Protarac
----------VTEKTRGLVEQWLGWD---RNAETRKEI-TDLLAAEDDAALTKALGSRIA
FGTAGLRGRMCAGFANMNDVTIIQASQGLCRYLEQVDP---TV------KQRGVVVGHDH
RH------HSQRFADLTAATFI--------SQGIPVHFFKV-LVPTPFV-----------
-----PFAILELAAAA-----GVMVTASHNPKDDNGYKVYWGNGCQITEPHDKGIAKCIG
EN-------------LAP----W-DGIY--------------ENVDSL----VVSSLRSD
PTAQIDAAYYSSISKN-------------------LCWHR-EDN-----KTSPVK---IV
FTPMHGVGKVWAEKAFEAFNLPMWIGVPEQLEPHPDFPTVPFPNPEEGKG-ALKLSMETA
NKCGSRVIIANDPDSDRCAAAEQLDS---------------------GEWKIFTGNEIGI
LFASWVWEHYR----------IAHPDVDA-AKCVMINSTVSSKMLASMASKEGFRYEETL
TGFKWIGNQADKMI--KEGYHFLFGFEEAIGYMIGDMSFDKDGIRAAAVFAEMATQLA--
KQGKTIT-----QRLQELWELY-GYHATNNKYFFCNDPVIMTNIFTR-------IR--NN
--------------------GQYYP-------------AV--------------GD----
-FSITHIRD-LTT-GYDSRQ-VDK-KAILPVSASTHMITFYFNN--------GAVCTLRG
SGTEPKLKYYCELAGPARD------------EEGRRQIQAE-LNRVV-EAL-INDFLQPA
ANGLLPPAD-
>PhysTSA
----------ISPSVQELVGKWLQWD---KNPQNIKEI-KDLVAANNEAELKNRLATRIA
FGTAGLRGPMRAGFSCMNDLTVIQASQGLCKYLQQMVS---DI------KTRGIVVGYDG
RH------HSKEFAEWTAATFL--------SQGITVYLFTR-LVPTPFV-----------
-----SYATPLLRCAA-----GIMITASHNPKDDNGYKVYWDNGCQINVPHDKGISDCIE
QN-------------LTP----W-DINK--------------AELL-------KSELVKD
PTETVASAYLKEIKAK-------------------CCFHH-DEN------SQKIP---VT
YTAMHGVGSEWVARAFEVFGLAPYVPVAPQISADPEFPTVAFPNPEEGKG-ALKLSMEAA
DKAGSTLILATDPDADRLAVAEKLPS---------------------GSWKIFTGNEIGA
LLAYWAWLKYK----------ERNPKVDP-SKCVVINSTVSSKLLKALADKEGLKYDETL
TGFKWIGGQAAIRI--KEGYTFIFGFEEAIGFLFGDVNLDKDGVRAAAVFAEMNIQLH--
KQGITVV-----QQLEKIYKLY-GYFITRNRYFFCYDPAKMERIFNA-------IR--NY
N-----NS------------GTYPT-------------SC--------------GP----
-FKIKNTRD-LTT-GYDDSQ-TDK-KAILPVSKSTQMITFFFEN--------GGVVTLRG
SGTEPKLKYYTELSG-----------------SDPEKVKST-LDEMV-QAI-IDTCLKPV
ENQLQPPSDE
>Protpyro
------------------------------------------------------------
----------------------------------------------------GVVVGHDH
RH------HSLRFSRLTAATLL--------SKGFKVYLFEKQLAATPLV-----------
-----PYAVLLKNALA-----GVMITASHNPKDDNGYKVYWDNGCQIVAPTDKGIAKCID
EN-------------LEP----W-DINV--------------DALMEKG---RETGQLVD
PTVDVTTNYFNDIQR--------------------YSFTR-DTN-----HTSELK---IT
YTAMHGVGAPWVTKAFEAFHLPAYIPVEEQIAPHPDFPTVAFPNPEEGKG-ALKLATDHA
DSVGSPLILANDPDADRLAVAEKLED---------------------GGWKIFTGNEIGI
LLAAWVWQKFS----------ATHPDVSA-SKCVVLNTTVSSKMLSAMAQKEGLYYTETL
TGFKWLGSVAADLT--AQGYHFLYAFEEAIGFMVGDICRDKDGVRAAAVFAEMAVELY--
TQKSTVV-----RALRSLQEKY-GYYATNNRYFFCYDPALMDVIFGR-------IR--NN
--------------------GKYSD-------------AC--------------GP----
-YKISNIRD-LTT-GYDSSR-PDK-KAILPTSSSTHMITFFFEN--------GCVATLRG
SGTEPKLKYYIEHHGPF---------------ENSARVDSE-LADIS-HHI-IEQFLEPR
KNNLEAPAE-
>PellCATA
------------------------------------------------------------
-GTAGLRGRMTAGSAYMNEVTVIQATQGLCLYLESSVK---DI------NERGVVIGYDH
RH------HSLSFAYKTAATFL--------SRKIPVFLFDV-IVATPMV-----------
-----SYAITLKNAAA-----GIMITASHNPKDDNGYKVYWDNGSQIISPHDKNISELIS
KN-------------LDP----W-DIDH--------------DSLID-----YSSDLLSN
PTEEVTNAYMARIQD--------------------LCFHR-AEN-----KTSTLK---VV
FTAMHGVGKDWVAKAFQAFDLPPYIPVPKQIEADPDFPTVAFPNPEEGKG-ALKLAFEEA
EKHSASVVIANDPDSDRLAVAEKLES---------------------GEWKVFTGNETGI
LLARWIWEKER----------AAHPDFPV-DKIAMLNTTVSSKMLKAMADKEGFRYEETL
TGFKWLGNLAEQLS--EQGYRVLLAFEEAIGFMVSDICLDKDGVRTAAILAECAGNLY--
RGKSTLN-----KYLESTYDKY-GYFRTRNKYFFCYELEKMDAVFTA-------LR--ND
--------------------GKYQK-------------AC--------------GK----
-YKVKNVRD-LDK-MYDDNQ-PGN-KPVLP--RSSRMITFFFEN--------GAIATIRG
SGTEPKLKYYVEHHG-----------------SDRENVTTE-LNDLV-ETI-ISDWLQPT
KYGLEFPKED
>GoceYONA
------------------------------------------------------------
--------------------------QGLCKYLQSIEP---EI------AAKGIVVGYDQ
RH------NSKTFAEITAATFL--------SQGIKVYLYTR-FAATPLV-----------
-----PYAILLKKAAA-----GIMVTASHNPKNDNGYKVYWGNGSQIIEPHDKGITEAIQ
KN-------------LAP----W-DIDR--------------NSLVDF----KTNTLLYD
PTEDVTKSYFEDISRL-------------------YCHRK-EQN-----ALSKVD---IV
FTAMHGVGHHWVTQAFSSFNLKPYIPVVEQIQPDPEFPTVDFPNPEEGAG-ALKLAIETA
ERNNSRVIIANDPDADRTALAEKQKD---------------------GSWKIFSGNEIGI
IFAGWIWRNFVEQ----NNKKDAGNKVDP-KQCFMLTTAVSSQMLAAMAKKEGFLFDETL
TGFKWLGNRVDQLK--NQGYHFLFAYEEAIGFMIGDVCLDKDGVRAAAVCGELISYLY-E
EKGIGLN-----DFLDELYDLY-GFFKTKNKYFFCYKLEDMDKVFED-------LR--NG
--------------------GEYMK-------------SA--------------GK----
-FKVKYVRD-LEK-GLDTSK-EDR-KAVLP--KSSRMITFVFEN--------GAVATIRG
SGTEPKLKYYIELNG-----------------SRKEEVVAE-LDELV-NAI-ISDWLVPT
KYNLE-----
>Undascha
------------------VNQWLSWD---FHQPNIDEI-KQLVEQENEEELKKRFEGRIK
FGTAGLRGRMQAGPMFMNHLTVTQASQGFVRTVQSAYE---QES--PD-VQLGVCIGRDG
RH------NSEEFAILAASAFL--------GNNIPVYFFEG-VVPTPLV-----------
-----AFCVKHLNLAA-----GLMVTASHNPKDDNGYKVYWQKGSQIVSPIDSHISSSIE
EN-------------LEP----W-SCIT--------------KDLSKLKKD--FPSLLRN
PLPEVADAYYKEIKSK-------------------CCFYP-ELN-----AQSTSK---IV
YTAMHGVGKFWIRRVMETFSHPPVIEVSEQIDPDPEFSTVSFPNPEEGKG-ALKLSIDKA
ESEGAKLIIANDPDSDRFAAAEKLPS---------------------GEWKIFTGNELGT
LFAHWLWTMHK----------EKNPNVDP-SQCFFLNTTVSSKMMKAIADKEGIDYEETL
TGFKWLGTLAQKKI--AQGKTPLLCYEEAIGYLISDICFDKDGVSAAGVFTEMYHYLQ-D
KLSRSVV-----QHLEEIYKEY-GYFATNNRYFFCYDPQKMKEIFER-------IR--TL
G-----KD------------GSFSY-------------SC--------------GR----
-FEIDGIRD-LTI-GYDDYQ-PDK-KPILYVSSSSQMITFYFKN--------GAVCTLRG
SGTEPKLKYYCEMPG-----------------TDKEATQKE-LDELL-ECI-IEEYLQPE
KNNLTRP---
>Thecquad
--------------LQKRVDDWLRWD---KNPKTRAEI-ESLVASGDETSLRRKLSTRIA
FGTAGLRGSMEAGFSCMNDLTIIQATQGLCRYLQSLFP---DV------NERGVIIGYDG
RH------NSRTFAELTAATFI--------GQNIKVHLFSE-VVPTPFV-----------
-----AFGVTHTNSVA-----GIMITASHNPKADNGYKVYLDNGAQILSPHDSNIAALIE
QN-------------VEP----W-PLDV--------------SLVK-------SSNLRTD
PTESVSKAYFSHVPK--------------------YSWPR---------SSTSIK---KV
YTPLHGVGHKWVKEAFKTLNMEPFISVESQQEPDGDFPTVDFPNPEEGKG-ALLEAFKVA
EATGANLILANDPDADRFSATEKSRD---------------------GEWRIFNGNELAV
LLADWSLQVYR----------HHKPDSD--KKLVVMNSTVSSKFLAAFAEKEGLLYNETL
TGFKWLGNAIHQL---PSDHECIFAFEEAIGYSVGTLTLDKDGVRTAPVFAQLADWLN--
SENKLCQ-----EYLLELYNKY-GYFAANNGYFYCYDPNTLRSIFTR-------LR--KF
S-----EDNHNSALKSEELGLNYLA-------------QA--------------GP----
-FTVTHVRD-LTV-GFDSAQPPPH-RPVLPISSSTEMITYTFSN--------GAIVTLRG
SGTEPKLKYYSELKAPF---------------EERLKAEKL-IAQIV-GEV-AQTFLQP-
----------
>Vermanta
-----------DASLVEKANQWLEWD---TNEATRKEV-QQLLDAKDNDELAKRFTKRIA
FGTAGLRGVMRAGISSMNVLTVTQATQGLAMYVLEKFG--EEA------TKKGVCIGYDG
RH------NSLQFAHATAATFA--------SKNIPVYLFNR-LVPTPFV-----------
-----PYCILRKGLCA-----GVMVTASHNPKDDNGYKVYWNNGCQIVAPIDKAISDSIE
AN-------------LPP----W-NVDV--------------DSLI-------KSDLIID
ETDEVSSGYYEDISKK-------------------LCWHR-EAN-----RKSDVK---MV
FTPMHGVGNAWAIKAFESFDLPPFTEVPEQKDPDPEFSTVKFPNPEEGKG-ALKLAMVAA
DKAGADVIIANDPDSDRLAAAERLPS---------------------GEWKIFAGNEIGI
ILAHWTWVHHAELWRSQGGHAADAPVPSP-DTFVMLNTTVSSKMLSAMAEKEGFKYEETL
TGFKWLGSVAERKA--KEGANFLFAFEEAIGYMVGDICLDKDGIRAAAIFGEMVNHLK-V
EHNRTLT-----QQLQWLYERY-GSYVTNNRYFFCYESAKMRAIFKR-------IR--SA
G-----TD------------GSYLR-------------NIGK-----------DGK----
-FKVKHIRD-LTT-GFDDTQ-ADN-KAILPVSPSSEMITFHFEN--------GMVCTLRG
SGTEPKLKYYCELHG-----------------DSMESVRET-LNEMV-QAV-IDDYLQPE
VNELVA----
>ParvMONO
---------------MEEARTFLEQN---FNEEDAREV-QALVDAGDEEELRARMSSRIS
FGTAGLRAEMKAGYAFMCDLTVAQATQGWCAFALE------EL------REKGVLIGYDH
RH------KSRRFAEIAAAVFH--------SKGVKVYLFGK-LVPTPLV-----------
-----AYGIKLLGVAG-----GLMVTASHNPAKDNGYKVYAANGAQILR-EAKPIAQHIL
RN-------------LQP----W-DLDL--------------SGAVH----------YED
PLERVMQSYYDAILA--------------------WRFRSPEQN-----ARSKLI---IT
YSAMHGVGGEYAARSFAQFGLPPFVPCVEQLFPDPDFPTADFPNPEE-KG-ALKLAYRTA
ERVGSTVIIANDPDADRCAAAERLPD---------------------GSWKQFTGNEIGT
LLAVWLFDSYM----------ARHPDADR-SKLLLANTVVSSKFLSAVAREEGLRYVDTL
TGFKYLANAVID----AKGTTLLLAYEQAIGYMVGDTVYDKDGVSAAAVFGEMASQLY--
DEGSTLT-----QRLDAIYAKY-GYYATVDSYYFCYDVEVMKRICDV-------------
---------------------GHPK-------------EI--------------AG----
-FALSRIVNLLAP-GFDSAQ-EDH-VPLLDVSSSSPMLMLYFEN--------GAVLTLRG
SGTEPKLKYYIDLPG-----------------KDKQETDAL-LQDMI-QRVVIEGILKPD
QNNLEAP---
