# Supplementary material for: Expansion of the molecular and morphological diversity of Acanthamoebidae (Centramoebida, Amoebozoa) and identification of a novel life cycle type within the group
Source: Biol Direct. 2016 Dec 28;11:69. doi: 10.1186/s13062-016-0171-0 (PMC5192571; doi:10.1186/s13062-016-0171-0)
Supplement: Additional file 3: — Bordor.325.Cent40.tgz. Phylogenomic alignment files and single gene trees for each gene included in the phylogeomic supermatrix. (TGZ 8396 kb) [file 13062_2016_171_MOESM3_ESM.tgz › Bordor.325.Cent40/unmasked-alignments/nsf1-K.faa]

>AcanGEN
------------------------------------------------------------
---EEEIDPEILNSSVDDITARTRALDREIQILRHEQNRLHHEQAGLKEKIKENNEKIKL
NKQLPYLVANVVELIDAE---------------------PE--EEE------------EG
STMEL-D------------AHPATGKCAVIKTSDRKTIFLPVVGLVDPAELRPADLIGVN
KDSYLILDTLPPEYDARVKAMEVDERPTEDY-SDVGGLHKQIEELIEAVVLPITHKDRFL
SIGIQPPKGVLLYGPPGTGKTLMARACAAQT------KSTFLKLAGPQLVQMFIGDGAKL
VRDAFALAKEKAPAIIFIDELDAIGTKRFDSDKSGDREVQRTMLELLNQLDGFSSDLSVK
VIAATNRIDILDPALLRSGRLDRKIEFPLPNEQARASILRIHSRKMNV-SKDVNFEELGQ
STEDFNGAQLKAVCVEAGMLALRRDAEDLRHEDFMEGIAAVQAKKKKSLQY-YA
>Coprcine
--------------------------------MDTSPDTV---PPP------------PP
EETWDDIPEDILSLSADEIATRTRLIDNDIKVMRSETLRLQHEQSVMKEKIRDNGEKIKQ
NKVLPYLVANVVEILDLD---------------------PE--GEE------------AG
SAQDE-N------------SM-RKGKCAVIKTSTRQTVFLPMIGLVPPENLKPQDLVGVN
KDSYLILDTLPVEFDSRVKAMEVDERPTEKY-TDIGGLEKQIEELVEAIVLPMEQADKFK
TLGIKPPKGCLMYGPPGTGKTLLARACAAST------NACYLKLAAPSLVQMFIGDGAKL
VRDAFALAKEKAPAIIFIDELDAIGTKRFDSDKSGDREVQRTMLELLNQLDGFGSDERIK
VIAATNRIDILDPALLRSGRLDRKIEFPLPNETARARILEIHSRKMSC-SPDVNYDELAR
STDEFNGAQLKAVCVEAGMIALREGATKLNHEHFLSGIAEVQSKKKNNLMY-FA
>Coprprot
------------------------------------------------------------
-EAELEISPDLLSGTPDDIITRARLLDSETKILKNECMILSQEIRSMKEKIKENVEKIKM
NKQLPYLVGHVVEILELE---------------------AND-EEE------------EG
ANVDL-D------------AH-RKGKCCVIKTSTRQTMFLPVIGLVDEEKLTPGDLIGVN
KDTYLILDTLPAEYDSRVKAMEVDEKPKEKY-TDIGGLHKQLKELQEAVVLPIIRKDLFL
AIGIQPPKGVLLYGPPGTGKTLMARACARET------NATFLKLAGPQLVQMFIGDGAKL
VRDAFALAKEKKPTIIFIDELDAVGTKRFDSDVSGDREVQRTMLELLNQLDGFSSEEDIK
VIAATNRIDILDPALLRSGRIDRKVEFPLPNEVARKNILEIHSGKMSIDEEDVNFEELAR
CTTDFNGAQLKAVCVEAGMIALRRKADTIRHEDFMEGIAAVQAKKKAALQY-YA
>DictDisc
------------------------------------------------------------
------------------------------------------------------------
------------------------------------------------------------
------------------------------------------------------------
-------------YDSRVKAMEIDEKPTEEY-SDIGGLDKQIQELVEAVVLPMTHKERFE
SIGIKPPKGVLMYGPPGTGKTLLARACAAQT------NSTYLKLAGPQLVQMFIGDGAKL
VRDAFALAKEKGPTIIFIDELDAIGTKRFDSEVSGDREVQRTMLELLNQLDGFSSDANIK
VIAATNRIDILDPALLRSGRLDRKIEFPLPNEEARAHILQIHSRKMNV-SADVNFDELAR
SSEDFNGAQLKAVCVEAGMIALRRGGTELIHNDFVEGCVEVMAKKKKTLEY-YA
>Filanola
------------------------------MATKSLEAAF-------------------K
ESEDIQIPEEVLSSTADEINSRTKLIDNEIKYFKNEVNRLTHEQNALKERIKENNEKIKL
NKQLPYLVGNIVEILDAD---------------------PAD-AQE------------EG
SSMDA-D------------AQTNQGKSCVIKTSTRQTVFLPVPGLVDIKKLKPGDLVGVN
KDSYLILDTLPPEYDSRVKAMEVDEKPTEEY-SDIGGLDKQIQELVEAIVLPMTHKERFD
ALGVKPPKGVLLYGSPGTGKTLLARACAAQT------NSCYLKLAGPQLVQMFIGDGAKL
VRDAFALAKEKAPAIIFIDELDAIGTKRFDSDLSGDREVQRTMLELLNQLDGFTSDTQVK
VIAATNRIDILDPALLRSGRLDRKIEFPLPNEEARVRILQIHSRKMNV-SPDVNFEELSR
ITNDFNGAQLKAVCVEAGMIALRREGTVINHEDFVEGVSEVQAKKKVNLQY-YA
>FontBI
------------------------------------------------------------
---------EILAMTDGELRRRINDIDDATQSMQNQINAMDNERSGKMEILNANRSRIRV
NKQMPYLVANVVEVLSPADLAAA-----------ADEIDGEADGPD------------DG
AHVNE-D------------DN-RDHKSAVVKTSTRQTVFLPIAGLVDPESLRPGDLVGVN
KDSFLILDTLPPEYDPRVKAMEVDEKPTEDY-SDVGGLEKQIEELVEAVVLPITHKDRFE
KLGIRPPKGCLLYGPPGTGKTLMARACAAQT------NSCFLKLAAPQLVQMFIGDGAKL
VRDAFALAKEKAPAIIFID-----------------------------------------
------------------------------------------------------------
------------------------------------------------------
>HomoSapi
------------------------------------------------------------
------------------------------------------------------------
---------------------------------------------E------------DG
ANIDL-D------------SQ-RKGKCAVIKTSTRQTYFLPVIGLVDAEKLKPGDLVGVN
KDSYLILETLPTEYDSRVKAMEVDERPTEQY-SDIGGLDKQIQELVEAIVLPMNHKEKFE
NLGIQPPKGVLMYGPPGTGKTLLARACAAQT------KATFLKLAGPQLVQMFIGDGAKL
VRDAFALAKEKAPSIIFIDELDAIGTKRFDSEKAGDREVQRTMLELLNQLDGFQPNTQVK
VIAATNRVDILDPALLRSGRLDRKIEFPMPNEEARARIMQIHSRKMNV-SPDVNYEELAR
CTDDFNGAQCKAVCVEAGMIALRRGATELTHEDYMEGILEVQAKKKANLQY-YA
>Monobrev
MRMPKHSKTLYLHAVQSYIWNRVASYRYERFGRKAVAGDLVHAPAAAVGAPDVFVCEQDG
NQDGEVLDQEVLNMSAEDIMMRVRLLDDECKIMRSEISMMEHETLTMRDSIKGNEEKIKM
HRQLPYLVSNIVELLDQE---------------------EE--EEQ------------VG
AAADA-D------------AQ-RKGKCTVIKTSTRQTIFLPSTGLVEEAKLKPGDLIGVN
KDSYLILDTLPPEYDSRVKAMEVDEKPTEKY-TDIGGLDKQIQELVEAIVLPITHKEAYK
NIGIRPPKGCLMYGPPGTGKTLMARACAADC------NATFLKLAGPQLVQMFIGDGAKL
VRDAFALAKEKQPAIIFIDELDAIGTKRFDSEKAGDREVQRTMLELLNQLDGFQPNDEIK
VIAATNRIDILDPALLRSGRLDRKIEFPHPDEAARARIMQIHSRKMNV-NPDVNFQELAR
CTDDFNGAQCKAVCVEAGMIALRNEKTEVHHEDYMEAILEVQAKKKKDLQY-YA
>PCBtrin
------------------------------------------------------------
---------EILALPADEIVNRARMIENEARMLKNETSRLHHEELSWKEQMKGNEDKIKL
NKQLPYLVANVVEVLDME---------------------PEEEEEE------------EG
ATVDL-D------------SQ-RKGKSAVVKTTTRQTVFLPMVGLVEPEELKPGQLVGVN
KDSFLILDKLPAEYDARVKAMELDEKPTETY-TDIGGLDKQIEELVEAVVLPITHKDRFK
SLGVKPPKGIILYGPPGTGKTLMARACAAQS------ESTFLKLAGPQLVQMFVGDGAKL
VRDAFELAREKAPAIIFIDEIDAIGTKRFDSDQNGDREVQRTMLELLNQLDGFSSDDRIK
VIAATNRIDVLDPALLRSGRLDRKIEFPLPTEDARARILQIHSRKMNV-HPDVNYEELSR
CCPDFNGAQLKAVCVEAGMIALRRAAKELMHEDFMEGIQEVQAKKKTTLQY-YA
>Polypall
----------------------------------SKEETM-------------------Q
AEKEAVIPEEIFQLSAEDIMKRAKLLENETKLLRGEHITKHLEIDSLQKKIKENNEKLQV
NSQLPHLVGNVVEIMEMT------------------------------------------
----L-D------------NETKPTKCVVVKASTRQTIFLAFPGIVDVDKLRPGDLVGVN
KDSYIILDTLPPEYDSRVKAMEIDEKPTEEY-SDIGGLDKQIQELVEAVVLPMTHKERFE
SIGIKPPKGVLMYGPPGTGKTLLARACAAQT------NSTYLKLAGPQLVQMFIGDGAKL
VRDAFALAKEKGPTIIFIDELDAIGTKRFDSELSGDREVQRTMLELLNQLDGFSSDANIK
VIAATNRIDILDPALLRSGRLDRKIEFPLPNEEARSHILRIHSRKMNV-SPDVNFEELAR
STDDFNGAQLKAVCVEAGMIALRRGGTELAHNDFTEGIQEVQAKKKKSLEY-YA
>Sexangul
------------------------------------------------------------
-----EIPPEIAALSASEIEGRTRMLRNEVKLLRSELARLRHERTAISERISDSREKIGL
NKQLPYLVANVIELLEIA---------------------EED-DEA------------DG
SALGAKDIIRNGVAGAAPPAP-GSTIAAVVRTSTRQTIFLPIAGLVPTSELKPNDLIGVN
KDSYLILDKLPADYDARVKAMEVDEKPTEEY-SDVGGLEKQIQELVEAVVLPINHRDRFV
ALGIKPPKGVLLYGPPGTGKTLLARACAAQT------NSTFLRLAGPQLVQMYIGDGSKM
IRDAFKLAKEKGPTIIFIDEIDAIGTKRFDSDKSGDREVQRTMLELLSQMDGFSSTDDVK
VIAATNRIDTLDPALLRSGRFDRKIEFPLPDEDARARIVKIHSRKMNV-RDDVNYQEVAR
CTADFNGAQLKAVAVEAGMCALRNNQQEVVHEDFIEGVAEVQTRKKKSLGT-TA
>Sterramo
------------------------------------------------------------
--------DEILNSTAEEIRSRVYFLDREIQIIKSDCNRLQHEQTTLKEKTKENLEKIKL
NKQLPYLVANVVELIDPE---------------------PE--AEE------------DG
SSMEV-E---------------NDVKCAVIKTSDRKTIFLPVVGLVDPAKLTPGDLIGVN
KDSYLVLDTLPPEYDARVKAMEVDEKPTEDY-SDVGGLDKQIQELVEAVVLPITHADRFK
EVGIQPPKGVLLYGPPGTGKTLLARACAAQT------ESCFLKLAGPQLVQMFIGDGAKL
VRDAFALAKEKAPAIIFIDELDAIGTKRFDSNKSGDREVQRTMLELLNQLDGFSSDERVK
VIAATNRIDILDPALLRSGRLDRKIEFPNPTEEARIQILQIHSRKMNVDKDDVNYEELAR
CTDDFNGAQLKAVCVEAGMLALRRDATCVTHEDFMEGISQVQSKKKKSLQY-YA
>VannDIVA
--------------------------------MAALLADF--------------------
NWEDDEAMAEIVNMAPDDIRARARLLENEARLLQSESNRLLHEIKTQKALIDENKEKVNL
NKQLPYLVGHVVEVLDNL---------------------ED--EED------------DG
AAQDA-N------------T--SPEKAVVVKTSTRQTIFLPVVGLVDADKLRPGDLIGLN
KDSFLILYNLPPEYDARAKAMEVDERPTEDY-VDIGGLDKQITELKEAIVLPIEHADLFK
EIGITPPKGVLLYGPPGTGKTLIARACAAQT------KSTFLKLAGPQLVQMFIGDGAKL
VRDAFALAKEKAPTIIFIDELDAIGTKRFNSEKSGDREVQRTMLELLNQLDGFSSSENVK
VIAATNRIDILDPALLRSGRIDRKIEFPHPNEEARSRILYIHSRKMTY-SPDVNFDELAR
CTQDFNGAMLKAVCVEAGMLALRRGAKELMHEDYVEGIAQVQAKKKKSLSY-FA
>Pessonel
------------------------------------------------------------
-EMEDALPEEILNXSPAXIIXRTRMLEQETKILRXESSRLKHEQTNMKDKLSENLEKVNM
NKKLPYLIGHIVEVXDLA---------------------KEE-VEQ------------DG
ASVDL-D------------AE-REGKSCVIKTSNRQTIYLPVPGLIDLDEVKPGDLVGVN
KDSYLILSTLPKEYDSRVKAMEVDEKPTDDY-NSIGGLDKQITELVEAVVIPIQHAEKFT
AIGITPPKGVLLYGPPGTGKTLLARACAADT------NSCFLKLAASQLVQMFIGDGAKM
VRDAFELAKEKGPSIVFIDELDAIGTKRFDSDKSGDREVQRTMXELXNQLDGFSPNDKVK
VIAATNRVDVLDPALLRSGRIDRKIEFPLPNESARARIIEIXASKFTALSPDVNYQELAR
CTVDFNGAQLKAVAVEAGMIALRRNAKLISHEDFVDGVAEVQAKKKQELQY-YA
>MayoBSH0
------------------------------------------------------------
----------------EAIKNHARLLENETKSMKGELNRLKYTQMKEAEEIKANKEKIKL
NKQLPYLVGNVVEILTPEALRGEEVKKTMKVFKDED---EEDEDEQKENNRVPAASTSDG
GNIDL-D------------DE-REEKAVVIKTSTRQTIFLPVVGLVDPDELRPGDLIGVN
KDSYLILDTLPTEYDARVKAMEVDEKPTENY-SDVGGLDKQIQELIEAIVLPITHKERFI
ELGIKPPKGALMYGPPGTGKTLLARACAAQT------NSCFLKLAGPQLVQMFIGDGAKL
VRDAFELAKEKKPTIIFIDELDAIGTKRFDSDKSGDREVQRTMLELLNQLDGFTATDDVK
VIAATNRIDILDPALLRSGRLDRKIEFPLPNEEARRHILQIHSRKMNL-SDDVNFVPLAR
STDDFNGAQLKAVCVEAGMAALRREATELQHEDFEEGILQVQAKKKKNLNY-YC
>TricAmI7
----------------------------------TLEEAV------------------KE
DKEQIELPAEILNAAPSEIRSRTMLIDNEIKVFKSGMAHNQQELKLYKTRTKDNLEKIKL
NKALPYLVGHVVEILDMD---------------------PNAEEEE------------EG
AXVDL-D------------SQ-RKGKCVVIKTSTRQTVFLPVVGLVPAESLKPGDLIGCN
KDSYLILDTLPAEYDARVKAMEIDERPTEQFTSDVGGLDKQIEELYEAIVLPLKNPENFE
AVGIHPPKGVLLYGPPGTGKTLMARACAATT------KATFLKLAGPQLVQMFIGDGAKL
VRDAFALAKEKQPCIIFIDELDAVGTKRFDSELSGDREVQRTMLELLNQLDGFSSNENIK
VIAATNRIDVLDPALLRSGRIDRKIEFPHPNEEARKHILKIHSR-MNC-SPDVNYEELAR
CTQDFNGAQLKAVCVEAGMNALRSGAXQLVHQDFMEGIAQVQMKKHKSLAY-YA
>Neopaest
--------------------------------GKTLEDLL------------------GD
EDPFADLPEDVKNSSAQEILAKAKMLENDTKRLNNETKSVQHKQKAQQKKIHENVEKIKL
NKQLPYLVGNVVEILDAP---------------------KE--EEG------------DG
VSVSVPD------------SE-KKKKVVVIKTSTRQTIYLPVAGLVDDAKIKPGDLIGVN
KDSYLILDALPPEYDARVKAMEVDEKPTEEY-SDIGGLDKQILELVEAVVLPVTRRKDFE
NLGIKPPKGVLLYGPPGTGKTLMARACARQT------DSCFLKLAGPQLVQMFIGDGAKL
VRDAFALAKEKKPAIIFIDELDAVGTKRFDSDISGDREVQRTMLELLNQLDGFSSTDDVR
VIAATNRIDILDPALLRSGRIDRKIEFPHPNEEARARILQIHSRDMNV-SADVNYDELAR
CTDDFNGAQLKAVCVEAGMNALRREAVQAVHEDFMEGIAAVQAKKKKALQY-YA
>Paraatla
-----------------------------------LESLL------------------EG
ENILDELPEEIKNLSADEIRAKTRMMENEIKRLNNEVKSIQHQQVKEKKKIAENEEKIKL
NKQLPYLVGNVVEILDAP---------------------KE--EEG------------DG
VSLNL-P------------DQ-KGKKAVVVKTSTRQTIYLPVPGLVEVEKLKPGDLIGVN
KDSYLILDCLPPEYDARVKAMEVDEKPTEEY-SDIGGLDKQILELVEAVVLPVTRKKDFE
SLGIKPPKGVLLYGPPGTGKTLMARACARQT------DSCFLKLAGPQLVQMFIGDGAKL
VRDAFALAKEKAPAIIFIDELDAVGTKRFDSDISGDREVQRTMLELLNQLDGFTSTDDVR
VIAATNRIDILDPALLRSGRIDRKIEFPHPNVEARARILQIHSRVMHT-SPDVNFEELAR
CTDDFNGAQLKAVCVEAGMTALRRGAVVISHEDFMEAIATVQARKKKALQY-YA
>VexiDIVA
------------------------------------------------------------
--------------------------ERQISYWKKEYETLRFQQEQQALHIEDNKKKVKL
NKQLPYLVGHVVEKLDNE---------------------GDEIENASS----------SS
SSSKK-E------------AP-KRGKAVVIKTSTRQTIFLPVMGLVDEEEMRPGDLIGVN
KDSYLILDKLPAEYDARVKAMEVDEKPTEEY-SDIGGLDKQIQELVEAVVLPITHKDKFE
ALGINPPKGVMLYGPPGTGKTLMARACAAQT------SSCFLKLAAPQLVQMFIGDGAKL
VRDAFALAKEKAPAIIFIDEIDAIGTKRFDSEKHGDREVQRTMLELLNQMDGFSASVGVK
VIAATNRIDILDPALLRAGRFDRKIEFPLPNQEARSRIIQIHSRKMNV-SDKVNFDELAR
STEDFNGAQLKAVCVEAGMNALRREATELQHEDFVEGVAAVQARKKKSLEY-YA
>Endozona
------------------------------------------------------------
--EEDEVEKEIASSDVDSIVSRTRAVEREVQILKSEVQHYHSELSGRKDRIKDNQEKIKL
NKQLPYLVANIIELIEPD---------------------EEEIEEN------------IA
AGMDA-D------------SSAVASKGAVIKTSDRKTIFLPVIGLVDSTKLTPGDLVGVN
KDSYLVLDTLPPEYDSRVKAMEVDEKPTEDY-SDIGGLDKQITELVEAVVLPIKHKDRFE
RLGILPPKGVLLYGPPGTGKTLMARACAAQT------NSCFLKLAGPQLVQMFIGDGAKL
VRDAFALAREKAPTIIFIDELDAVGTKRFDSEKSGDREVQRTMLELLNQLDGFSSDTTIK
VIAATNRIDILDPALLRSGRLDRKIEFPLPNEESRARIMQIHSRKMKT-SENVNYDELAR
CTVDFNGAQLKAVCVEAGMVALRKNSNELKHEDFMEGIAQVQAKKKKSLQY-FA
>StygNOMA
------------------------------MAAPAADSSL-------------------A
ALDDSELPEEILNLSTEDIISRTKLIENEIKQMRNEAQRVMHEHKREEEKIRENKEKIRI
NKQLPYLVGNVVEILPAA---------------------TADEMEE------------DG
SFQDA-D------------IN-KSGKSLVIKTSSRQTIYLPIPGLVDPNILKPQDLVGVN
KDSYLVLEQLPAEYDSRVKAMEVDERPNEEF-SDIGGLDKQIQELIEAVVYPMTQKERFK
KVGIQAPKGVLLYGPPGTGKTMMARACAAQVKKPPNETACFLKLAGPQLVQMFIGDGAKI
VRDAFALAKEKAPTIIFIDELDAVGTKRFDSDKSGDREVQRTMLELLNQLDGFSSYEDIK
VIAATNRIDILDPALLRSGRLDRKIEFPHPNEEARANILRIHSRKMNC-SPDINYDELAR
CTDDFNGAMLKAVCVEAGMLALRRDATELGHEDFMEGIAQVQSKKKKSLQY-YA
>Vannrobu
------------------------------------------------------------
---DDEGMREIVSLTAEEIESRGRLLENESRFFQSEIRRIQLDIRSEDAKTKENQEKVKL
NKQLPWLVGHIVEILDNP---------------------DEE-VEQ------------DG
SNMDQ-D------------K--NHGKAVVIKTSTRQTIYLPVPGLVDVDQLKPGELVGVH
KDSFLVLDLLPCEYDARVKAMEVDEKPSEDY-GDIGGLEKQITELKEAVVLPLTHADLFE
EIGIKAPKGVLLYGPPGTGKTLMSRACAGQT------KSAFLKLAGPQLVQMFIGDGAKL
VRDAFALAKEKAPAIIFIDELDAIGTKRFNSEKAGDREVQRTMLELLNQLDGFSSNDEVK
VIAATNRIDILDPALLRSGRIDRKIEFPLPNEEARARILVIHSRKMKI-SPDVNFDELSR
CTQDFNGAQLKAVCVEAGMLALRRNAKELQHEDFVEGIGAVQAKKKKSLAY-YA
>Vexibaci
------------------------------------------------------------
------------------------------------------------------------
------------------------------------------------------------
------------------------------------------------------------
------------------------------------------------------------
------------------------------------------------------------
------------------------------------------------------------
----------------RAGRFDRKIEFPLPNQEARGRIMQIHSRKMNV-SPNVNFDELAR
TTEDFNGAQLKAVCVEAGMCALRREASQITHEDF--------------------
>Luaphula
------------------------------------------------------------
-AEEETLDPEILNGSIEDIISRTKALDREIGILKHESNRLHHEMAGLKEKIKENNEKIKL
NKQLPYLVANVVELIEPE---------------------AETEEDQ------------DG
SSMEV-D------------AS-ANGKCAVIKTSDRKTIFLPVIGLVDASTLTPGDLIGVN
KDSYLVLDTLPAEYDARVKAMEVDEKPTEDY-SDVGGLDKQIEELVEAVVLPIQHKERFD
AVGVQPPKGVLMYGPPGTGKTLMARACAAQT------NSTFLKLAGPQLVQMFIGDGAKL
VRDAFALAREKAPTIIFIDELDAIGTKRFDSDKSGDREVQRTMLELLNQLDGFSSDDKVK
VIAATNRIDILDPALLRSGRLDRKIEFPLPTEDSRARIIQIHSRKMNV-SPNVNFEELAR
CTDDFNGAQLKAVCVEAGMYALRREATEIQHEDFMEGIAQVQAKKKKSLQY-YA
>Protarac
------------------------------------------------------------
---------EILNGSIDDIVARTKALDREIGILKHESNRLHHEMAGLKEKIKDNTEKIKL
NKQLPYLVANVVELIDPE---------------------VETEEDG------------DG
SSMEV-D------------AQ-ANGKSAVIKTSDRKTIFLPVVGLVDANKLIPGDLIGVN
KDSYLVLDTLPPEYDARVKAMEVDEKPTETW-GDVGGLDKQMMELMEAVVLPINQKERFD
AVGIQPPKGVLMYGPPGTGKTLMARACAANA------HSTFLKLAGPQLVQMFIGDGAKL
VRDAFALAREKAPTIIFIDELDAIGTKRFDSDKSGDREVQRTMLELLNQLDGFSSDDKVK
VIAATNRIDILDPALMRSGRLDRKIEFPLPTEAARVNILRIHARKMNFDEAKVDFEELAR
CTDDFNGAQLKAVCVEAGMFALRREATQIMHEDFVEGIAQVQAKKKKSLQY-YA
>PhysTSA
-----------------------------------MAKKL--------------------
EDKDVEMPDDIMRSSADDILRRARLIENEMKMLKNEAVRLTHEQAAFKERIKENNDKIKL
NKQLPYLVGNVVELLDLA---------------------PED-EEE------------DG
SHIDL-D------------SQ-RKGRCTVIKTSTRQTIFLPVIGLVDGDKLKPADLVGVN
KDSYLILDTLPAEYDSRVKAMEVDEKPTEEY-SDVGGLDKQIQELVEAVVLPMTHKDRFE
AIGIHPPKGCLMYGPPGTGKTLLARACAAQS------KATFLKLAGPQLVQMFIGDGAKL
VRDAFALAKEKGPTIIFIDELDAIGTKRFDSELSGDREVQRTMLELLNQLDGFSSTSDIK
VIAATNRIDILDPALLRSGRLDRKIEFPLPNEEARARILQIHSRKMTV-NPDVNYEELAR
STEDFNGAQLKAVCVEAGMIALRRGGTELIHNDFTEAVGEVQAKKKKNVGYIYA
>Protpyro
------------------------------------------------------------
---EEEIDPEIFNSSVDDIIARTRALDREIQILRHEQNRLHHEQAGLKEKIKENNEKIKL
NKQLPYLVANVVELLDAE---------------------PE--EEE------------EG
STMEL-D------------AV-PTDKCAVIKTSDRKTIFLPVVGLVDPAKLTPSDLIGVN
KDSYLILDTLPPEYDARVKAMEVDERPTEDY-SDVGGLHKQIEELIEAVVLPITHKDRFL
SIGIQPPKGVLLYGPPGTGKTLMARACAAQT------KSTFLKLAGPQLVQMFIGDGAKL
VRDAFALAKEKAPAIIFIDELDAIGTKRFDSDKSGDREVQRTMLELLNQLDGFSSDVSVK
VIAATNRIDILDPALLRSGRLDRKIEFPLPNEQARASILRIHSRKMNI-SKDVNFEELGQ
STEDFNGAQLKAVCVEAGMLALRRDAEDLRHEDFMEGIAAVQAKKKKSLQY-YA
>ClydYONA
----HHPRT-------------------QRASMDELEAAL--------------------
DSTEGEVDQEILSLSAQEIKQRTMMLENNVKAMRNDLARINLEAERERERIKENKEKIKL
NRQLPYLVANIVELMDPP---------------------KDD-DEV------------EG
EK-----------------NT-SDRKAVIIKTSTRQTVYLPVAGLVDETKLRPGDLVGVN
KDSYLILDTLPAEYDSRVKAMEVDEKPTEDY-NDIGGLGKEINELKEAVVLPITHKHLFE
EIGIKPPKGVLMYGPPGTGKTLLARACAAQT------NSTFLKLAGPQLVQMFIGDGAKL
VRDAFALAKEKAPAIIFIDEIDAVGTKRFDSEKSGDREVQRTMLELLNQLDGFSATDGVK
VIAATNRIDVLDPALLRSGRLDRKIEFPLPNEEARAQILIIHSRKMNC-ADDINFEEISR
STQDFNGAQLKAVCVEAGMIALRRGDKQIRHEDFVEGVTVVQAKKKKAMDY-YA
>GoceYONA
------------------------------------------------------------
----------------ETIVGRTRGLDREIQILKHEVNRYQHEQAGLKERIKDNQEKIKL
NKQLPYLVANVVELIEPD---------------------PEDLEEQ------------DG
SSMEI-D------------SNPSIGKGAVIKTSDRKTIFLPVVGLVDTASLTPGDLVGVN
KDSYLVLDTLPPEYDSRVKAMEVDERPTEDY-SDIGGLDKQITELVEAVVLPIKHKDRFD
KLGIQPPKGVLLYGAPGTGKTLMARACAAQT------NSTFLKLAGPQLVQMFIGDGAKL
VRDAFALAKEKSPAIIFIDELDAIGTKRFDSEKSGDREVQRTMLELLNQLDGFSSDTTVK
VIAATNRIDILDPALLRSGRLDRKIEFPLPNEEARARIMQIHSRKMNV-SDAVNYEELAR
CTVDFNGAQLKAVCVEAGMLALRKNGTELSHEDFMEGIAQVQSKKKKSLQY-YA
>Undascha
--------------------------------ATALLAEF--------------------
NWEDDDGMKEVISMTTDQIEARARLLENESKFIQGEIRRIQLEIKSEDVKTKENQEKVKL
NKQLPWLVGNVVEVLDNP---------------------DDD-VEQ------------DG
SNMEQ-D------------K--NHCKAVVIKTSTRQTIYLPVPGLVDVDQLRPGDLVGVH
KDSFLILDLLPCEYDARVKAMEVDEKPSEDW-GDIGGLEKQITELKEAVVLPLTHADLFT
EIGIKAPKGILLYGPPGTGKTLMARACAGQT------KSTFLKLAGPQLVQMFIGDGAKL
VRDAFALAKEKKNQLLFL------------------------------------------
------------------------------------------------------------
------------------------------------------------------
>Thecquad
------------------------------------------------------------
---EESLPREILNASVDELVSRAKLLDNDIKVMKSEYTRLSLELNREKEKIKENSEKIKL
NKQLPYLVGHVVELLDNA---------------------KED-EEE------------DG
SSVDL-D------------SS-REGKAAVIKTSTRQTIFLPVVGLVDPATLRPADLVGVN
KDSYLVLDTLPPEYDSRVKAMEVDEKPVEEY-SDIGGLDKQIQELVEAVVLPMTHKEKFK
QLGIKPPKGILLYGPPGTGKTLMARACAAQT------NSTFLKLAGPQLVQMFIGDGAKL
VRDAFALAKEKAPAIIFIDELDAIGTKRFDSEISGDREVQRTMLELLNQLDGFSSSDDIK
VIAATNRIDILDPALLRSGRLDRKIEFPLPNEEARGRIIQIHSRKMRV-SPDVNFEELAR
STNDFNGAMLKAVCVEAGMLALRREAEELNHEDFVEGIAQVQAKKKTTLQY-YA
>Vermanta
--------------------------------AKTLEEAV------------------AE
GNDEEQLGDEILLATPDEIYNRMRMLENEIKIMKNETVRLQHEQNREKEKINENKEKIKL
NKQLPYLVGNVVEKLESK---------------------ED--TKE------------DG
SGMKE-E------------SY-DDSQAVVIKTSTRQTIFLPIAGLVDPDTLKPGDLVGVN
KDSYLILDTLPAEYDARVKAMEVDERPTEEY-SDVGGLEKQIEELVEAVVLPMKHKDRFI
TLGIKPPKGVLLYGPPGTGKTLMARACAANT------NACFLRLAGPQLVQMFIGDGAKL
VRDAFLLAKEKAPAIIFIDELDAIGTKRFDSEKSGDREVQRTMLELLSQLDGFTANDDVK
VIAATNRIDILDPALLRSGRIDRKIEFPLPNEDARAQILQIHSRKMTV-SPVVNYEELAR
CTNDMNGAQLKAVSVEAGMIALRREATEISHEDFVEGISAVQSKKKKSLAY-YA
>ParvMONO
-----------------------------------LEDAV-------------------G
GDEENLLPREILEATAEEIEAKGRTLENSIRSLKSAQRRYEGEAKREEILIKENKEKIKM
NKQLPYLVGNVVEILEPE---------------------ALD-EHDPE----------SG
AARDL-N------------AG-LRERSAVIKTTTRQTVFLPVVGLVDVDKLQPGDLIGVN
KDSYLVLDTLPTEYDSRVKAMEVDERPTEDF-SSVGGLEKQIEELVEAIVLPITHREKFE
AIGIKPPKGCLMYGPPGTGKTLLARACASAT------NSTFLKLAGPQLVQMFIGDGAKI
VRDAFALAKEKAPTIIFIDELDAVGTKRFDSEQSGDREVQRTMLELLNQLDGFEQSDDIK
VIAATNRIDILDPALLRSGRLDRKVEFPLPNENGRSHILKIHSRLMNV-SPNVNFEELAR
STPDFSGAQLKAVCVEAGMAALRNESTELQHQDFVEAISEVQDKKRDKLAY-YA
