# Supplementary material for: Expansion of the molecular and morphological diversity of Acanthamoebidae (Centramoebida, Amoebozoa) and identification of a novel life cycle type within the group
Source: Biol Direct. 2016 Dec 28;11:69. doi: 10.1186/s13062-016-0171-0 (PMC5192571; doi:10.1186/s13062-016-0171-0)
Supplement: Additional file 3: — Bordor.325.Cent40.tgz. Phylogenomic alignment files and single gene trees for each gene included in the phylogeomic supermatrix. (TGZ 8396 kb) [file 13062_2016_171_MOESM3_ESM.tgz › Bordor.325.Cent40/unmasked-alignments/AGX.faa]

>AcanGEN
--------LKELYTAAGQGQVFR-FEEKLNEEEKI---AFYEQLQTIDVEDLAKKYAAAT
NPCGVGQ---------NSARIEPLQ--ASVKIA--EAKPEERARWEELGYQKIAEGK---
-------GTRLGCPDPKGTVD-IG-LLSHRSLFQIQAERLIKLQQLVTDRLG-----KPC
KPIRWYVMTSIDTDDKTQNFFKDHNYFGLNAQDAVFFQQGLLPCLTKD-GHI-MLESAGR
VAMAPDGNGGLYHALD--------KWGILQDMRKNEVEYMFQYCVDNILIKMVDPVFLGF
LYESAADVGCKVAPKSAPNEAVGVLALR-DGKYGVIEYSEIDKELAAKRDEK---TGELM
FNAGHLCMNTYRIDFLEKAAREY---------------SS-SLPYHLAFKKIHCA---DE
--EGNPVIATANNGYKLEQFIFDVFEHA--NKLVAFEIVREEEFSPLKNASGA--GKDCP
ETCRRDLYNLHKRYITRAGGRFLERATNGSAAATNSSGGD---------EQLDEVEISPL
VSYAGEG---LEGV-KGQTY-------------------
>Coprcine
---MSIDKLQQRYEEAGQAHLFK-FWSKLTEQERS---QLQAQLQALDIERVNRVFKKAV
AAEAEITDP-----SVQAQSIGPLP--KEASES--VTNAEKAREWRKIGLDAISRNEVGV
LLMAGGQGTRLGSSAPKGCYD-IG-LPSHKSLFQYQAERLARLQEVAAQERGK---PTGS
VVIPWYIMTSGPTRPDTEEFFKKNNYFGLDPKNVIFFEQGTLPCLTME-GKV-ILETPSR
VAVAPDGNGGLYAATRSPLSSQDPNRTVLSDLSDRKILYVHAYCVDNCLVRVADPVFLGY
SIAKQAECAAKVVPKTSPAESVGVVALR-GGKFSVVEYSEISKEQAERRDPE---TGELA
FRAGNIANHFYTTAFLKRVQEF----------------ED-ELAFHIARKKIPHT---NL
-ETGEFIKPSKPNGMKLELFVFDVFPFT--ERFSVLEVDRHEEFSPLKNAPGT--GSDDP
ETSRRDLLAQHKRFLESAGAKVAD---------------------------GVEIEISPL
VSYAGEG---LES-VKGKTFTKSGAVESVE--QL--DAL
>Coprprot
T--QDYESLKQKWIEAGQGQVFE-WESQLSEEAKF---QLYQQLKDIRLDDVNQRYEMVK
QGAGNHS---------GVATVEPIT---TFRLK--DCSVEEKQRWTKLAYQSIRKGEVAV
LLLAGGQGTRLGSDDPKGMFD-ME-LLSKKTLFQLHAERLLKLQDLIRKDTG----DGKA
VQIPWYIMLSEAVHAKTVHFFQKHNYFGLNPEQIVFFDQSNFPCLTPE-GKI-IMESAGK
VSTSPNGNGGLWLALK--------EQGHLEKMKKDGIRWIASYIVDNVLAKICDPLLLGF
GIEKDLDIASKVVPKVCATEKVGVLALR-DGRYTVLEYSEICEEKRVEVK-----DGELV
YNASHTVINNFKLDFIISFSDDL---------------VH-SLPPHKAEKVIPCA---NA
--SGETIKPAQPNGWKIELFAFDIFEHA--KTLYALQTDRAEEFSPLKNAASA--STDTA
LTCRTHLSQLHKKWLTEAGAILEGDA-------------------------DALLEIAPH
ITYAGEG---LEQY-KGKTLKLPLHLN------------
>DictDisc
MDTTNFEDIRNEWIEQGQGHVFN-WFDKLSNEEKL---NFENDIRKINVKEVNKDYKNVL
LNKDEQK----------IMKYEHFE--NVMTLN--KIKEQDKKKWEDIGYELISKGEVAV
LLLAGGQATRLGTTFPKGFYD-VG-LPSKKSLFQLQAERIYRLQQLVSERYNGSY-DQDS
KPIQWYIMTSEATHSETIKFFENKNYFGLKKSAFFFFSQAMIPCITPEDGKI-ISESGSK
LSLSPNGNGGLFKALS--------TSGAIDDMRKKGIKYVTQYCVDNILINMADPVFVGY
MHDQSADCGAKVVSKSDPKEPVGVMALNGDGKPFVLEYSEIDEQSKFKKDQ----NGQLV
FNYAHICINAFSFDFLDRIAKNH---------------LD-HLKYHVAFKKIPSA---HP
-ISGERQSPSSPNGWKLEKFIFDVFPFS--KKMVCLEIERSKEFSPLKNCGGMN-LPDSP
ETCLRDISNLHKSFIENSGGKIDSSN-------------------------STICEVSPL
VSLNGEN---LKNFVNDKTFILPIEINQNL-------NN
>Entahist
-----M------------------------------------------------------
-------------------TYQPVD------IT--TNTIPVTKEHYYRGLELISQGKTAL
ITLAGGQGSRLGFEHPKGMFV-LP-FEIPKSIFQMTSERLLRLQELASEYSH-----QKN
VMIHWFLMTNEETTEEINNYFKEHQYFGLSSEQIHCFPQGMLPVVDFN-DKP-LYEKKDK
ICMAPNGNGGLFKALK--------DNGILEFMNEKGIKYSVAHSVDNILCKDVDPNMIGY
MDLLQSEICIKIVKKTIKEEKIGILVKE-QERIKVVEYTELTDELNKQLS-----NGEFI
YNCGHIAINAFSTPFLEKAAEY-------------------QLPYHIAKKKVPFV---NE
--QGIVIHPSENNGIKKEMFFFDVFPLA--TKVSIFEIQRFIEFSALKNSLNE--SFDNV
NTVKRDWYRLNIYYLKKAGAIVDDSK-------------------------SPICEISFR
RSFEEEG---LKEF-KGKTIQLPFILN------------
>Filanola
--------LRDKFEKAGQGHVFQ-FVDQLNDDEKN---QLYRDXHQVDLEKIAHIHSRVQ
LSSKSKP------------ELSPFP--SVFPV---EGSQNQRKQWESIGKEKISQGKVGV
LLLAGGQGTRLGTTLPKGMYN-IG-LPSGKSLFQMQAERLYRLQQLINKE------KSCV
THIPWYIMTSEATKHETDQYFSQNNYFGLXKNDIFIFEQQMLPCMTPE-GKL-ILESTSK
XAKAPNGNGALYEAMH--------ISGALADMRRRGVEVIFQYCVDNSLVKMADPVFIGF
VFAQGADCAAKVLPKLHAKEPVGVLALK-NGRPGVVEYSEIDEQTACLLDPK---TNKLV
YNASHICMNAFSVNFISRVVETK---------------LG-XLPYHIAKKKIPTV---NE
--KGE---RTTIDGWKLELFIFDVFEFA--ENMVALEVAREQEFSPLKNGIGA--GSDCP
ETCRKHISDLHKSLVSACGGKMVSQDP------------------------EALCEISPL
ISCSPEDTDVLREKVSGVTXSLPLEI-------------
>HomoSapi
---MNINDLKLTLSKAGQEHLLR-FWNELEEAQQV---ELYAELQAMNFEELNFFFQKAI
EGFNQSSHQ-----KNVDARMEPVP-REVLGSA--TRDQDQLQAWESEGLFQISQNKVAV
LLLAGGQGTRLGVAYPKGMYD-VG-LPSRKTLFQIQAERILKLQQVAEKYYG------NK
CIIPWYIMTSGRTMESTKEFFTKHKYFGLKKENVIFFQQGMLPAMSFD-GKI-ILEEKNK
VSMAPDGNGGLYRALA--------AQNIVEDMEQRGIWSIHVYCVDNILVKVADPRFIGF
CIQKGADCGAKVVEKTNPTEPVGVVCRV-DGVYQVVEYSEISLATAQKRSS----DGRLL
FNAGNIANHFFTVPFLRDVVNVY---------------EP-QLQHHVAQKKIPYV---DT
--QGQLIKPDKPNGIKMEKFVFDIFQFA--KKFVVYEVLREDEFSPLKNADSQN-GKDNP
TTARHALMSLHHCWVLNAGGHFIDENGSRLPAIPRLKDAN---------DVPIQCEISPL
ISYAGEG---LESYVADKEFHAPLIIDENGVHELVKNGI
>Monobrev
M--ANYDELITSLQTHGQDHVLQ-FWDRLNDQERA---ELANDLASVNFDQVKSEFDTAM
SAASMGK---------LDDFMQPPPAESIGHAD-SFPPSDQMREWFQAGLAAIAKGTVAA
LLLAGGQGTRLGSKDPKGMFP-LG-LPSGKTLYQLQAERLVRLQALAAAQFG------GQ
PVIPWYIMTSDATLEKTRSYFESHHYFGLDKANIFFFKQNVIPSLTPE-GKL-MLGTKNS
LARNPDGNGGLYRALK--------DFGALADMAARKIEHVHVYCVDNVLVKVANPVFIGF
CMSINAPAGALVVPKASPEEKVGVVCQV-NGKHQVVEYSEISEKTAHLRNA----DGALT
YAAGNICNHYFTRDFLEICSKRY----------------D-ELPYHVAHKKIPVA---NE
--EGVPETPTSNNGIKLEKFVFDVFRFA--DKLAILEVTREAAFSPLKNASGA--ESGTA
ETCCRDLFNLHRRYLAAAGAKFVVGG-------------------------QEVCS----
--------D------------------------------
>PCBtrin
-----MDALRKKYAEAGQEQVFS-CLDKITDQKKM--DDFLQELKEYDLKYIEDIYKLSI
EEMKNAH---------AISNLEPPK--SVLESF--NSSPEDIESWKKIAFECMKKGEVGV
VLMAGGQGTRLGFNYPKGQYD-IG-LPSKSSLFQRQAEQILKLQQLSGG-----------
-VIPWYIMTSDATDFHTQQFFEENKFFGLEPQNVMFFKQGKLPILTTE-GKI-ILQEPGK
IASGPDGNGGIYRAMK--------EKGVLADMARRGVQYVHVYGVDNALVKVADPAFLGS
AIDAHSDCAVKVVPKSYPTEAVGVVCVA-DGQNRVVEYSEFNAEKAAEVDS----NGKLL
FDCANIANHFFTTDFLVRMTSPE--------------ITS-NLSYHVAFKKTPHL---GA
--DGATIAPSQPNAYKLELFIFDTFPYA--KNLHIFSVLREQEFAPVKNAPGA--AKDTP
ESALRLIAQLHTQYIQKAGGTVQGA--------------------------DPVVEISPL
VSYEGEG---LEPLVKNISFT------------------
>Polypall
---------RKHWEEAGQGHVFN-WYDELSSEDRL---IFEEDLRQIDVDEINTIYKRLI
DEKVNQK---------INLSYHGFE--NVKTID--SLTTEDRDRWETIGHKLISEGRVAL
LLLAGGQATRLGTTFPKGQYD-IG-LPSKKSLFQLQAERVLKLEQMTKSKMGV----TEM
KPIQWYIMTSKATHDATIEFFEKHNYFGLLKDSFFFFQQTMIPCLTPE-GKI-INETSSK
ISLSPNGNGGLYHSLL--------VSGGLSDMRSKGIEYISQYCVDNVLIKMADPLFLGY
MHDQQADCAAKVVAKVDPEEPVGVMALR-DGKPCVLEYSEIDRDSKYLRDEA---TGRLT
FNYAHICINNFSFEFLDRIASSE---------------LSRELPYHVATKKIPYA---NE
--QGIRTTPDAVNGWKMEMFIFDVFPYS--KHMVCLEVKRDEEFSPLKNNAGMAIPKDSP
ETCLRDICQLHRTYIERAGGKLDFSE-------------------------SNIIEISPL
ISYSGES---LETIVSEKLILLPKEI-------------
>Sexangul
------------------------------------------------------------
------------------------------------LRREDAQRWTELGNAALRTDSVAT
LLFAGGQGTRLGYSGPKGGYV-LDELESSPCLFQLFAERLQKLASLV-----------GS
PVPRLYVMTSAATDASIRALFKEHGNWGLADDRVFFFVQGSLPAFDAETGNL-LWSTRTS
LALAPNGNGGVYAALS--------ESGALADMEKHGVTHLAQIAVDNCLALPIDPMFVGL
MAETGADVGSKVVTRKDPDEKVGVFGLK-EDKVCVIEYSELTKEQASDRQE----DGQLV
WRACHICINSFTTAFLRRAAEA-------------------ALPFHEAHKKVPTW---ND
------AAPAKPNGIKYERFVFDAFAAC--EKFVALEIERADEFAALKNAEG----RDSP
ATCVAALRDRAARWVEAAGGIV-----------------------------DGPVDVPPS
VSLAGEG---LEW--------------------------
>Sterramo
----DYDGIKERFERFGQDHVFT-WEDQLDSEERR---FLYRQLEEIDLEMLADKYEASL
ASTSASK---------PTEELEPLPAEQVASVA--TATEEDKQRWYELGIQKIAEGRVAA
LVLAGGQGTRLGSPLPKGMYD-VG-LPSHKSLFQIQAERILKLQQLASEKTG------KP
VVIRWYVMTSIATDAVTQKFFHENDYFGLEFRNITFFMQSFLPCITPE-GKL-MMESAKK
VATAPDGNGGVYAALK--------NTGIIEEMKNLGIDYLFQYCVDNILIKPCDPIYTGL
LYESDADVGSKVVSKNYPEEPVGLLCLR-GGKYCVAEYSEIGEDITTMVDD----SGALV
FNTAHICINTFRKDFLEDSANRY---------------NK-TMPYHIAKKKIPHA---AE
--DGTTVEADTVNGWKLEQFIFDVFPCA--KKVVALEILREEEFSPLKNGAGS--TKDNA
ETCCAHLSALHKRYIEDAGGVVLPPQDDSD-------------------PRNFFCEISPL
LTFAGEG---LDSICRGKTFTLPVCLEQ-----------
>Thectrah
-----ITELRTRFEAAGQAHVLR-FYDTLDGEAQA---ALAGELAEVDLDVLARFHSRAM
AACEETF--------SDPSAIAPLH--AIEAED--AVGKDQLDTWWAGGLDAVAAGEVAA
VLLAGGQGTRLGSSQPKGCYD-IG-APSGKSLFQLQAERIAKVQALAAAKAGK---PAGS
VVIPWYIMTSAPTDAPTQAFFTDNEWFGLAQDQIMFFQQGTLPCLTVD-GKL-ILESAGK
LARAPDGNGGIYEALD--------KRGVLADMEARGVKYVHTYCVDNCLAKVADPVFIGY
CVAAGVGVGVKVIPKLEPAEKVGVLALR-DGVTHVLEYSELPKELAEERTD----DGSLV
YSAANIVNHFYTVDFLKATASTY---------------LH-DMVHHVAHKKIPHV---SD
-DGSETIKPTSNTGIKLELFIFDVFPSAG-DSLAILQGARARDFSPLKNAPGT--GSDCP
ETARMALAELHASWFADAGGALSAQPSL-----------------------DALFEIAPA
VSYAGEG---LEAF-SG----------------------
>VannDIVA
-----MEETKARWEEAGQRHVLQ-FLDGLEEQERN---SFLADLDEVDLSQVQRMYETCV
GSQSTQS--------GSQAELEPAE------VV--RGSAAELKEWSAAGEAAIGQNRVAV
VLLAGGQGTRLGYAHPKGMFD-IG-LPSGKSLFQIQAERIRRLQTRAGG-----------
-VITWLVMTSEATDSETKQFFQDNEYFGLEEKDVWFFQQQSLPTTDLQ-GRV-LLKSTHQ
LSRAPNGNGGVYSAIA--------RNGMLERLQARGVDTVFIYGVDNVLVRVADPVFVGC
FVKGGYSCGSKVVPKAFPEERVGVMCVK-NGSIQVVEYSEISEEMSQSRNE----AGELR
FNAGNIVTHIFTLDFLMEVAKK-------------------DLPYHLAKKQIPAVLLADN
--GSSDGALGVVSGCKYEQFVFDSFTFAPLDKVLHLEVSREAEFSAVKNKEG----KDSP
ATAVIAVSAHHKALIEAAGGKVEASGD------------------------DSRCEISPL
VSFAGEG---LEQHVKGK---------------------
>MayoBSH0
------EALRREWEGCGQSHVFA-HLTELTPMQRA---TLFSHLSRFSPSSLLGRWNATR
APPPIST--------ASVCPVEPFE-GHVEVLS--ETPAEQAAEWRSLGMGAIRSSRVAC
VVLAGGQGTRLGFEHPKGMYR-LS-IPSQMSLFEMQARRIRRLCSLAKETAPADD-VPCD
PQIPLYLMTSDATHEETVEFFEKNDFFGLPTGSVQFFKQNTLPAIGLD-GKI-LMASPYE
LALSPNGNGGIYQALK--------ERGVLSDMRQREVEMVFVTGVDNVLVRIADPVFVGY
TLSLKSDCSVKVVAKSDPNERVGVLGLR-GGKPSVLEYSEISSEQANERDE----QGQLR
FRCGNICIHLFSLPFLFEMAQHS---------------RDACLPLHIAQKTVSTV---DQ
------PEPTVINAEKMELFIFDSFPFA--SNLVALEVRREEEFSPLKNATGS----CSP
VTCCEDLFALHRSYLDKAGAKLFDGEDGS----------------------KRVYEIDPL
ISYAGEG---L----------------------------
>TricAmI7
------------------------------------------------------------
------------------------------------------------------------
------------------------------------------------------------
------------------------------------------------------------
---------GVYQALQ--------DTGAIADMEKRGIKWIHSYCVDNVLVRVADPYFAGF
CADKNIDCAAKVVAKRSWDERVGVLCLN-NGKPAVNEYSEISEEMSKATDE----NGQLL
YNWAHIVLNSYSLDFLKDIVNNH---------------LT-KLPYHTALKKIPQC---ND
--EGESVTPDKPNGWKGELFVFDVFQFA--XRMHALEVFRNEEFSPLKYPPGS--PKDCP
ETCCAHINALHQKFITSAGGVISPKKKQVE-------------------DSKTICEVSPL
LSYAGEG---LEDVVKGKTFVVPFTSNLQL-------N-
>Neopaest
---------------------------------------VLEDLEKYDPEELKTTYKRIT
NTGPKQT-----------KDVSPYP-----HIV--SAKGPDTSTWTKKGYQLISQGKIAC
LLLGAGEGTRLGFPHPKGMFSPPS-LPSSLSLFAYQAYRLRKLSELAREMVGEQ--EGGK
GGVPWYVMVNRKKEEEVKRFFEEKNYFGLRKEDVNFFLQESQPCYAPD-GKIHVAPTKDE
ILCSPNGNGGVYQAIL--------KGGVLEDLKRRGVEYVFVHGVDNLLCRLCDPLFMGC
LEMSGADVGAKVVTKRDPHERVGVVVSS-GGVPAVVEYSEISKEDAESINEN---TKKLT
YNAGNICIHAFSVPFLEKVIEKR--------------VWE-SMELHVSKRKGKIF---HP
-----KTGVVESEVWKPELWVFDVFPYS--DKLVALEVERNEEFAPIKNKEGT----DSP
GTASTLLSDLHRCWIEKSGGKISG---------------------------EGVCEVSPL
LSYAGEG---LASIVEGKSFQTPVYLQ------------
>Paraatla
--------------EVEGKDLIK-GFNALPVEKQA---KLSHDFKKLDVAEIQRYFEKIT
EQKDEKV------------PVTAYP-----HVV--KRNCERTSDWNSRGLNLIKQGKVAC
LLLGAGEGTRLGFKHPKGMFD-QT-LPSHSSLFALQAMRLRRLFEIATEGSDL---ESGK
KGIPWFIMTNERTSEEVKSYFRENNNWGLSSQDIIFFTQDSQPSYSPD-GDL-YLTSEDK
IASSPNGNGGLYRALV--------KGNVLKEMEKRGIEYIFVYGVDNILVRVCDPVFIGS
LQSEGADVGVKVVSKKDPHERVGVLVLK-NGSPAVVEYSEISKEEAEAKDE----KGDLR
LNTGNICIHAFSLSFLKHLAQMR--------------VWE-TMPLHVSKRNGLTY---NP
----ITKETQTSPVWKLEFFVFDVFLHA--KKLVAMEVKREEEFAGIKNKEGI----DSP
ATALSLVSNLHRSWIEAAGGVVKG---------------------------DGPCEVSPL
LSYAGEG---MVDLVRGKTFSTPIILQ------------
>VexiDIVA
------------WKETGNEHVIE-YYNQ-KKKESE---ALEKQLSQLDVKTAIKGLTEAL
ARRSLKR--------SDDFQLDQFP--EVVS----RDDAKRSALWRKIGYEAICNGKVAV
VILAGGQGTRLGSCQPKGMYD-VG-LPSGKTLFQLQAERLEKIAKLAHQAVGN---DSTP
PEIPWYMMTSTLTHQETVAFFTKHNHFGRKQSPIFFFKQGVLPCVTKQ-GHV-IMEHENR
VAVAPNGNGGVYDALR--------ESGALQDMKKRGVEVVFFSGVDNILMKICDPVFMGM
MIEQKCDAAAKVVPKAYAEERVGILGLR-NGRPSVVEYSEMSARQARRKDPV---SGQLI
YNTANICIHGFSLDFLNDTAADY---------------HS-QMPYHLAFKQIPHI---DK
ANPSQSIKPTEPNGYKLELFIFDVFPFA--KNMVVMEVVREEEFAPLKNAPGS--ARDCP
ETCRQLLKHLHAKWIEKAGGKITSNTQGE----------------------QPIVEISPL
LSYEGEG---LEAAVHQKTFNQPCCIE------------
>Endozona
---------KERYRKAGQEHVFQ-FEESLSEAQKE---ILYKELESIPVERIESYYKNAC
DFKSSQEKLTLDDIKSTEASLTPLADKDLISLARQQSDPNLIPQYFNRGIELISQGKAAA
LVLGGGQGTRLSATDPKGMYD-IL-LPSHKSLFQIQAEKLIALQNLIQKRLN----LSNP
LQIPWYIMTSKPTDKPTREFFSSNNYFGLSASQVTFFEQEVLPCLTNT-GKI-IMESGHN
VALTPNGNGGLYTSMY--------RNNILSDMKSKGIEYVYQYCVDNILIRMLDPVFIGF
MNITNSDVALKILSKTAPDERVGVLCMK-DGIPTIIEYSEVTDNVRNQRNV----DGKLR
FAAGHICMNGFSRAFIENLIDSSTGQ-----------LKE-AIPYHIAVKDIKAA---GE
--AGEDKGRIAKGAWKLEQFVFDVFPKS--ERIRAWEVEREDEFSPLKNNDGA--ASDNP
RTCRDSVYRLHTKWVERAGGKVEA---------------------------GTQIEVSPL
ASYDGEG---LER-VKGQTFSGVAHIK------------
>StygNOMA
---------RAKWTEAGQGHVFA-FWDRLDDNQKT---ELLGQLQSIDVDDVNRIHKKCC
EHEPAKG------------EIGPYD--QITSLA--DASQDEKAKWNRAGFEAIKQGKVAF
LLXAGGQGTRLGTSDPKGCYD-VG-LPSHSCLFQLQAGRLLRLAALAGL---------EK
PTLRWLVMTSPQTHEKTEKFFKEQSFFGYPPELVTFFQQGTIACMTPE-GKI-ILESKCK
VATSPDGNGGVYAGLK--------NSGVLNQLVTDGVEWLFACSVDNIVVKPADPLYVGF
CIDKGTDCSIKAINR-HPSEAVGVLAQA-GGVPQIVEYSEIQKELQTAVDA----TGRLV
LGAGNPCLHMFSVAFLQDFCANH---------------LK-DMKWHIAVKKIPHA---DD
--SGETVPAASNNGWKLEQFIFDCFPYS--KKMVALLVDREGEFSPLKNKTGV----DSV
DTARESIFALHSAWVKAAGGTLTGDA-------------------------SLGCEVSPL
LSYQGEG---LEEIVAGREFT------------------
>Luaphula
------------------------------------------------------------
------------------------------------------------------------
------------------------------------------------------------
-----------------------------------------------------------K
IATAPNGNGGLYQALE--------TEGILADMRKHGVEYLLQYCVDNILVRVCDPVWVGF
LYHKQADCSAKVCGKSSAEEAVGVLCVR-EGQVGVVEYSEIDKGVAAARVDPSVPDSPLR
FNAAHLCINAFRIDFLEQAAAEY---------------AD-LMPYHIALKKIPCA---DS
--NGETQQPQQPNGWKLELFIFDVFAFA--KNLVALEIQRTEEFAPLKNAVGT--FRDSE
ETCRYALYRLHQRYIQEAGGLITNPIPTPTGPSGSVARADC--------ESVEACEVSPL
VSLAGEG---LPALVSGKTFTLP----------------
>Protarac
-----MDTVDKDYRESGQEHVLE-WRDKLQQADKSRLDHLNGQINAIDVRSLTQKYQEAL
HTAQTTK-------RMSAGDVEPLP--HISILA--LTPPDVRKRWEASGYEHIAKGHVAA
LVLAGGQGTRLGASEPKGTYD-VC-LPSHKSLFQIQAERLLKLQALTASKQN-----QEK
VAIRWYIMTSPATDKSTRDFFTRNQFFGLQESQVVFFQQGLLPCLSQE-GKI-LMESKYN
IATAPNGNGGLYKALE--------TEGILEDMRKHGVEYLLQYCVDNILIRPCDPVWVGF
LYEKQADCSAKVCAKASAEEAVGVLCMR-EGKPGVVEYSEIDKELAAVRVDSADPKSPLR
FNAAHLCINAFRRDFLEKAAQEY---------------AA-KMPYHMALKKIPCA---DA
--QGETQQPAAPNGWKLELFIFDVFQFA--QNMAALEVRRDEEFAPLKNIVGS--FKDSE
ETCRYALYRLHQRYIQDAGGIIENANAGPSGPNGTITPEDC--------RAVQPCEIAAS
LSFAGEG---LLSRCMGKTFSLPLHLS------------
>PhysTSA
S--QKMEEVKALWTKHGQEHVFK-WADSLNEQERI---TFLEDLQQVDVSEINKIYKDTV
AYEENNK--------DKKFDLKPFP--NVTKFS--DASKEQRARWEQIGHGLLADNKVAI
LLLAGGQASRLGCAFPKGMYD-IG-LPSGKSLYQIQVERAVRMQKMAARSRG-----KDS
CTIAWYIMTSPATYEPTINFFRSKNFFGQPERNFFFFNQHMQPCITPE-GKI-ISESAGR
VALAPNGNGGLYKALH--------TSGALADMAKRGIEYVSQYCVDNVLIRPADPVFLGF
MHEMRADCAAKVVPKAYPEEPVGVMALI-DGKPGVIEYSEIDKDMRVARDE----NGELI
FNYSHICINNFTRQFLQDIADHH---------------QD-KLRFHIAKKKIPYA---DE
--SGKKTDALKENGWKMEMFIFDVFQCS--KKMVALEVNREEEFSPLKNGAGA--PKDSP
ETCLADVCRLYTKYIVKAGGSIAVDNKTSS-------------------KAPPIVEISPL
LSYAGED---LEQLVKNTTFTPPCELKAD----------
>Protpyro
------EKVKADYRAAGQGQVFR-FEDKLNGEDRV---AFYDQLQSIDVHDLAKKYAAA-
NTCLEGQ----------NARIEPVQ--ASVKLA--EAKPDQRARWEQLGYEKIAEGKIAT
LVLAGGQGTRLACPDPKGTVD-IG-LLSHRSLFQIQAERLIRLQQLVSERLG-----RPY
KPIRWYVMTSIDTDDKTKAFFKAHHYFGLNQQNIVFFQQGLLPCLTKE-GHI-MLESAGR
VAMAPNGNGGLYQALD--------QCGILQDMRESGAEYLFQYCVDNILIKMADPVFLGY
LYEAGADVGCKVAAKSAPNEAVGVLALR-DGKYGVIEYSEIDKELAAKTNE----SGELM
FNAGHLCINTYRIDFLERVARQY---------------SD-CLPYHLAYKKIHYA---DE
--VGNPVLATANNGYKLEQFIFDVFEYA--EKLVAVEIVREEEFSPLKNASSV--GKDCP
ETCRRDLYSLHKRYITRAGGRFLNPSTNAKDESNN--------------DYDTEVEISPL
VSYAGEG---LESIVRGEAIRVPL---------------
>PellCATA
------------------------------------------------------------
------------------------------------------------------------
------------------------------------------------------------
------------------------------------------------------------
------------------------------------------------------------
------------------------------------------------------------
------------------------------------------------------------
---GDKAEKISIHGWKLEKFIFDVFPFA--KKVAAFEVVRSEEFSPLKNGDDS--QNCSP
RTCRQDLSRLHKSYIKRAGGTLECENGED----------------------SMLIEISPL
LSSSGED---LAPAVGGKIF-------------------
>ClydYONA
--------------------------------------------------EVAAVHERAS
LQEERAR-------TAPPSVLEPLQ--DNDSI---TAGSEEEKRARRRGLQHIAEKKVAV
VLLCGGQGSRLGSSNPKGMFR-LA-WPSGKSLFQRHFEQIKKLEQYVKEVHGLESGQVKE
PLIHLWLMTSPATDKVTRTFLESNDYFGLLPSQVHVCVQATYPATTPQ-GKL-ILSSKST
IARAPNGNGGLYEAID--------RAGAFEMFEESGVETVFAFAVDNVLVKVADPVFIGY
FLDKGAECGAKVVEKRDPEERVGLLCKR-DGKPAVVEYSEISSEDAHARAE----DGSLK
YNAGNICIHAYSVEFLKRARNK----------------LD-IMPLHIAKRKVQSL---DQ
--DG---TPQALDAWKYELFIFDIFPLA--NSMVGLQVLREEEFSPLKNKEG----KDSP
ETCVVHVSALHRKWIEANGGKIEACDKDG----------------------SVLCEISPL
VSYGGEG---LEAVVEGKSFQSPVYL-------------
>GoceYONA
--------LRELYENAGQEHVFQ-FIDKLDDSHKK---ELIEQLANTNVAELGNLHRSAV
EAKEAAT-------KARAEHLEPLK--QIAKIS--LSSQEDKNRWEQIGFEKIKEGKLAA
LVLAGGQGTRLSATDPKGMYS-VD-LLSNQTLYEIQARRLKKLQDLTAKRFG-----IAA
PQIRWYIMTSPATDSQTRTIFASKDYFDLDKNQVVFFSQGVLPCLTPE-GRI-IMENSHK
MATAPNGNGGLYSSLQ--------SSGVLQDMKNHGVEYVFQYCVDNILIKMVDPIFAGY
LYEQDSDCACKVVSKSSPDEAVGVVCKI-DGKFGVVEYSEIDQESKTKRHE----SGELV
FNAAHICINTFRIDFLEKAATEY---------------AK-DLPYHIASKVIPCV---DQ
--TGNTCKPEKPNGWKLEQFIFDVFPYA--KKLVAFEIERSDEFAPLKNAPGT--LKDSP
ETVRESLFSLHKNFIERSGGIVVKGEKNNTFVSAD--------------LNCLAVEI---
---------------------------------------
>Undascha
--------------------------NELGGDDKE---SLLKEMNSIDVQRVHDIFTRCT
DTNTNKS----------EDSFSPLD--KVLKVT----SPEQQERWESEGLRKIKDNKVAV
VLLAGGQGSRLGYDHPKGMYD-FG-LPSKKSLFQIQAERLLNLIKRATLSNP----GSTS
VRIPWYIMTSSSTHDETVEFFNKNNFFGLESEDIKFFQQNTLPATTTE-GQI-ILSSPST
IFQAPDGNGGVYSALN--------SSGNLKDMEERGIETIFVYGVDNALVRVADPVFIGS
FLESGASCGSKSVPKAYPEERVGILCQK-NGIFQVIEYSEISNEMAHQQND----DGSLT
YNTGNIVTHIFTFDCLRDVCQR----------------AD-EMPFHLAKKEVQMY---NP
----TTKSKETVSAYKYEQFVFDAFQLA--KDVFAFEVQRSEEFTAIKNKDG----KDSP
ATALKDLSDLHKKFLTDAGATITG---------------------------DGLVEVSPL
VSYAGEN---LADY-KSKTLATPLHI-------------
>Thecquad
------DSVKKKYEAFGQSHLFQ-HANDLSSDEKE---SFARQLQIYDPQEVSQYYNLAK
ESESTTE----------TFSIDRFP-----TVV--KSQSVEAETWRKLGFEQISQGKVAA
LVLAAGQGTRLGTPDPKGMFD-LG-LLSHKTPFQIQAERILRLQQIASKMTD-----ETR
AIIPWYVMTCEETDENTRSFLKKHNFFGLKESNVIFFLQDQLPCISPE-GSI-LLQTSSK
VSVAPSGNGSVFHSLK--------KSHVLDDMKTRGVESVFVYGIDNILVKIADPVFIGS
FVASTHDCGIKVVPKAYPDESVGIVCLK-NGKPGVLEYSEISKEDAHRIDET---SKELL
YNQANICIHLFSVKFLEKAANH-------------------TLHFHVAKKKIPVY---NP
-ETKTTLTPTEVNGWKLERFIFDVLELS--TSLLVFEVVRNQEFSPLKNKTGL----DSP
ETCRENLSTLHKMYARSAGAVILEEGDD---------------------ERSRMFEISPL
VSYEGED---LTPL-------------------------
>Vermanta
-------ALKEKWEAAGQGHVFR-FYDQLNDEQKA---HLLSQVKDYDPEVVNALFHDNV
VVPKQRQG------TVVEDVVQPFPQEQVSSVD--SFTAEETARYTDVGLREIANGHVAA
LLLAGGQGTRLGSKDPKGMYD-FG-IVSKRTAYQYQAERIVRLQQLARKFKD-----DGS
VVIPWYIMTSAATAQPTVSYFEKNDFFGLKRENVFFFQQGLLPCFDLD-GKV-ILKSPSE
LALSPDGNGGVYNAMK--------KSGAVQDMKERGVKQIMCYSVDNMLVRVADPIFVGL
FHEKGAQCGAKVCCKTDPAEAVGVYAVR-NGAPSVVEYTEIGVERSEARDA----EGRLS
YRQGNIAILWYSLDFIESLFEVEIPKASADTTSRTRVEGEVALPYHIARKKIPYA---NE
--EGVTVTPTTPNGMKFEMFVFDVFPVAGIEKMVVLEVNRNEEFSPMKNAPGS--ARDSP
DTCRRDISAYWRRVVRENGGTFEFVDASGTTAVLTAEKEAELLAQDGFKVDTLMFCVSPL
VSYRGED---IKKVVAGKTYT------------------
>ParvMONO
------DALRAKFAKYEQSQVFAHLHATTDDAERE---AFLKQLEEVPLDEIKALVSLVR
KRHLLTE---------SQDHFVPWT-----EVH--SGEGERAASLRERGLELTREGKVAA
ILMAGGQGTRLGSKDPKGMYN-VG-LLSEKSLYQLQAERLLRLRALASTA------EQEA
PAIPWYIMTSEATMEKTRAFFQTNGYFGLPEDSVTFFTQAKFPTLNSE-GKL-MLAEPLN
LSRSPNGNGGIYKAMQ--------DAGLLEDFDARGLEYFFVYGVDNVAVKICDPTFVGL
LNAEGGDVGVKVVEKDHPNERVGVLAKR-NGHPSVVEYSEIDPHVSAKVGP----DGKLL
YNEGNICIHLFTRAFLGRACKHY----------------K-KLQKHVAHKAIPYV---DA
--EGTQHRPDSPNGFKFEMFVFDVFSLS--HRLVCMAVERAAEFLPLKNKPGT--GNSDP
ESCKAGLEALHKRYLQEAGATTEGDA----------------------------FEISPL
VSYDGEG---LKELVAGKTLKAPFHLSQST-------SK
