# Supplementary material for: Expansion of the molecular and morphological diversity of Acanthamoebidae (Centramoebida, Amoebozoa) and identification of a novel life cycle type within the group
Source: Biol Direct. 2016 Dec 28;11:69. doi: 10.1186/s13062-016-0171-0 (PMC5192571; doi:10.1186/s13062-016-0171-0)
Supplement: Additional file 3: — Bordor.325.Cent40.tgz. Phylogenomic alignment files and single gene trees for each gene included in the phylogeomic supermatrix. (TGZ 8396 kb) [file 13062_2016_171_MOESM3_ESM.tgz › Bordor.325.Cent40/unmasked-alignments/rpl11.faa]

>AcanGEN
--------------------------------NPMRKLKIDKLILNICVGESGDRLTRAA
KVLEQLCGQTPVQSKARFTIRTFSIKRNEKIAVHVTIRGEKAAEILEKGLKVKEYELNAR
NFSDTGSFGFGIDEHIDLGIKYDPQIGIYGMDFFVVLARPGFRVGRRRRCQNSVGTNHRV
SKDEAIKWFEDKFEGVVL-------------
>Coprcine
----------------------------------MRELRIDKLVINISVGESGDRLTRAS
KVLEQLTGQTPVTSKARYTVRTFGIRRNEKIAVHVTIRGPKAEEILERGLKVKEYELRRK
NFSETGNFGFGIQEHIDLGARYDPTIGIFGMDFYVVMGRPGGRVAKRKAKKARIGFQHRV
KRDDTMAWFKQRFDGIILK------------
>DictDisc
S-AKAATKNATKVAVKAPEATTPVETKKSKKDNVMRGLRIEKLVLNICVGESGDRLVRAA
KVLEQLTGQTPVYSKARYTVRSFNIRRNEQIAAHVTVRGEKAAEILEKGLKVREFELRAR
NFSTQGSFGFGIQEHIDLGIKYDPSIGIYGMDFFVVLSRPGFRVAHKKRAGAKVGFQHKI
GKEDAVNWFKTTYDGIVIGER----------
>Entahist
--------------------------MAAKKSDVMRKIKIDKLVLNISVGESGDRLTRAA
KVLETLTGQTPVLSEARYTVRAFSIRRNDQIACHVTVRGAKAAEILEKGLKVKEFELKAN
NFSATGNFGFGIEEHIDLGLKYDPQVGIYGMDFFVVLARPGFRVSRRKRMQDKIGRDHLL
TKEDAINWFKETYEGIVLNK-----------
>Filanola
--------------------------------NPMTKLRIEKLCINIAVGQSGDKLTRAS
KVLEQLTGQTPVHSKARFTVRTFGIRRNEKIACHATVRGPKAEELLERALKVKEFELKAR
NFSSNGSFGFGIDEHIDLGLKYDPSIGIYGMDFFVVL-----------------------
-------------------------------
>FontBI
-------------------------MAETAVANKMRDLRIAKLCLNICVGESGDRLTRAA
KVLEQLTGQTPMFSRARYTVRQFNIRRNEKISCWVTVRGPKAAELLEKGLKVKEYELRKV
NFCDTGNFGFGIDEHIDLGIKYDPSTGIYGLDFYVVMNRPGFRVAQRRRCKSRVGAPQRI
SKEETIQWFQKTFDGIVLS------------
>HomoSapi
-----------------------MAQDQGEKENPMRELRIRKLCLNICVGESGDRLTRAA
KVLEQLTGQTPVFSKARYTVRSFGIRRNEKIAVHCTVRGAKAEEILEKGLKVREYELRKN
NFSDTGNFGFGIQEHIDLGIKYDPSIGIYGLDFYVVLGRPGFSIADKKRRTGCIGAKHRI
SKEEAMRWFQQKYDGIILPGK----------
>Monobrev
---------------------MAEAEGAPAKQNPMRELRLEKLCLNLCVGESGDKLTRAA
KVLEQLTGQQPVFSKARYTVRTFGIRRNEKIAVSCTVRGQKALEILERGLKVKEYELYKE
NFSATGNFGFGIDEHIDLGIKYDPGIGIFGMDFYVVMGRKGFRVARRKRKHSRVGAPHRI
DKTDTMKWFQQQYDGVLMTGKPVNRSVNRPI
>PCBtrin
--------------------------------NPMREIRIEKLCLNISVGESGDRVTRAG
KVLEQLTGQEPVFSKARYTVRTFGIRRNEKIAVHCTVRGEKAYDILERGLKVKEYELQRR
NFSNTGTFGFGIQEHIDLGLKYDPHVGIYGMDFFVVLKRPGFRVAERKRASSHVGHHHQV
TKDEAIGWFQKKYEGLVL-------------
>Polypall
LISSKANKNA---------AKLPVQQEKTRMDNINRKLKIEKLILNICVGESGDRLVRAA
KVLEQLTGQTPVYSKARYTVRSFSIRRNEQIAVHVTVRGEKAAEILEKGLKVREFELRNK
NFSNNGSFGFGIQEHIDLGVKYDPSTGIYGMDFFVVLGRPGFRVCRRKRAIAKVGFQHRI
TKEDTIQWYKSTYEGIVIG------------
>Sexangul
-------------------------------KNPMRAIRVEKLVINCCVGQSGDRLTRAM
KVLEQLSEQTPVCSKARYTVRTFGIRRNEKIATHVTVRGEKALEIIEKGLRVKEYELLEG
NFSDSGTFGFGIDEHIDLGIKYDPSTGIYGMDFFIVLSRPGKRVSQRRRAQGRVGHPHRV
TKEDAKQWFKDTFNGVLLQK-----------
>Sterramo
-----------------------------KSENVMRNIKIDKLVVNISAGESGDRLTRAS
KVLEQLTKQTPVESKARYTIRTFGIKRNEKIACHVTVRGPMAMEILEKGLKVKEYELQER
NFSDTGCFGFGVDEHIDLGLKYDPSIGIYGMDFYVVLGRPGYRVSRRRRRRARVGTIHRL
SKEDGIKWFEDTFDGMVLRK-----------
>Thectrah
--------------------------QSKKAANPMRELRIAKLCVNICVGESGDRLMRAA
KVLEQLTGQKPCMSKARYTVRSFSIRRGEKISVWCTVRGPKAYEILENALKVKEYELRRG
NFSDNGHFGFGIDEHIDLGLKYDPSVGIYGMDIFCVLGRRGERVGRKKRKSGKVGTNHRI
TKEEGIKWFQQTFEGIV--------------
>VannDIVA
-----------------------STMAEQQQDNKMRAIHVHKLCLNISVGESGDKLTRAA
KVLEQLTGQSPVYSKARLTVRQFSIRRNEKIAVHCTVRGQKALDIIEKGLKVREYELREN
NFSDTGNFGFGVDEHIDLGIKYDPSIGIYGMDFYVILKRPGDRVSKRKRCPGVVGGAQRV
TKKDALEWFTTTYGGAVLPPKKKVRSGF---
>Pessonel
-------------------------------KNPMRKLKIDKLVINICVGESGDRLTRAA
KVLEQLTDQDPVFSKARYTVRTFGIRRNEKISTSVAVRGEKALAILEKALRVKEFELKAK
NFSKTGNFGFGIDEHIDLGIKYDPSIGIYGMDFYVVMTRAGHRVSRRRAQRSRVGVNHKV
STVDAMQWFIDTFQGSITDK-----------
>MayoBSH0
-----------------------------KGENPMRNLAIQKLCLNISVGGSGDILTRAW
KVLNQLSGQKPVESKSRLTIRGFGIRRNEKISVHCTVRGPKAMEILEKGLKVKEYELKEV
NFSDSGNFGFGVDEHIDLDMKYDPAIGIFGLDFYVVLERPGNRVNRRKRCRNHIGPRQRV
NKEDAKQWFVQTFDGVILNK-----------
>TricAmI7
------------------------KGKGAAKENPMKKLRIEKLCLNICTGESGDRLHRAA
KVLTELTKQDPFFSRARLTIRSFGVRRNEQIAASVTIRGSRALEILDKALSVGEYELRKN
CFNDSGCFGFGIKEHIDLGIPYDPSVGIYGMNFSSYYPAPA-------------------
-------------------------------
>Neopaest
----------------------------KKADNPMRKINIEKLCVNIGVGQSGDKLTKAT
RVLEQLTGQKPVQAKARLTVRSFSIRRNEKIAVYATVRGDRAREILERGIRVKEFELYKD
NFSKEGTFGFGINEHIDLGLKYDPGTGIYGMDFHVVLKRPGARVSRRRHAPGKVGVGHRV
TKEEAQEWFKKEFDGFLLDQKP---------
>Paraatla
------------------------VKSSKASENPMRQIKIEKLCINIGVGESGDKLTKAS
RVLEQLSSQKPVHAKSKKTIRSFSIRRNEKIAVYATVRGERAREILERGLKVKEFELYAD
NFSNEGTFGFGISEHIDLGLKYDPSTGIYGMDFHVVLKRPGTRVSRRRHAPGVVGLHHRV
TKKEAQDWFKKEFDGILL-------------
>VexiDIVA
----------------------------------MRNLRIAKLCINIGVGESGDRLTRAT
KVLKELTGQEPVASKSRLTIRGFGIRRNEKIAVHCTVRGERARKILEEGLKVKEYELYRG
NFSNTGNFGFGVDEHIDLGIKYDPGIGIFGMDFYVVLERPGNRVARRRRCRTRIGPKQRV
SKEDAIAWFETEFEGIVLNQKQAT-------
>Endozona
-----------------------------KKANPMRALKIDKLCLNICVGQSGDRLTRAA
KVLEQLTGQTPVPSKARYTVRTFGIRRNEKIAVHVTVRGPKAAELLERGLKVKEYELRAE
NFSQGGNFGFGIDEHIDLGIKYDPSIGIYGLDFYVVLKRPGSRIARRRRAPAVVGHRQLV
QKEDAIKWFEDSYQG----------------
>StygNOMA
L------------------AAPAKKQRKNPDENPMRDIKVSKLVVNCCVGESGDRLTRAA
KVLEQLTGQVPVYSKARQTIRSFGIRRNEKIAVHCTVRGEKAKEILEKGLKVKEFELRAH
QFSNDGNFGFGIDEHIDLDIKYDPAIGIYGMDFYVVLERPGQRVARRKHARGRVGPRQRM
GKAEAIKWFETTYSGTVLGKKK---------
>Cochminu
--------------------------KERMKTNVMRTVSIEKLCLNICVGESGDKLTRAG
KVLEALTKQKPITSAARYTVRSFGIRRNENISVHCTVRGEKAMELLEKALKVKEFELKQV
NFCDSGNFGFGIDEHIDLGLNMTLKLVFMVWTLYCI-DRPG-------------------
-------------------------------
>Ovaldese
---------------------------------------LQSLLFNICVGTSGDRLTRAA
KVLEQLTGQKVLYSRARYTVRTFGIRRNEQISCHVTVRGKKAEEILLKGLKVKEYELQSR
NFSDGGNFGFGIDEHIDLGLKYRPKIGIYGMDFYVVL-----------------------
-------------------------------
>Nolaaber
--------------------------HSVKKENPMRNLAIDKLVVNICVGGSGDRLVRAA
KVLDQLTGQDGVFGKARYTVRTFSIRRNEKISVWCTVRGPKAREILEAALKVKEYELTER
CFSNSGGFGFGIDEHIDLGIKYDPSTGIYGMDLYVVL-----------------------
-------------------------------
>Vannrobu
-----------------------MSEAAETKVNPMRQVRVEKLCLNISVGESGDRLTRAS
KVLEALTGQQPVFSKARLTVRQFGIRRNEKIACRCTVRGQKALELIEKGLAVKEYELREN
NFSQEGTFGFGVDEHIDLGLKYDPSIGIYGLDFFIVLSRPGRRVSQRRRAVAPVGKNHRV
SKDDALNWFKTTYNGVVLPPK----------
>Luaphula
-----------------------------KAENPMRKLRIEKLVLNVSVGESGDKLTRAS
KVLEQLTGQTPVTSKARFTIRSFGIKRNEKIAVHCSVRGDKAEEILEKGLKVKEYELHQK
NFSDTGCFGFGIDEHIDLGLKYDPSIGIYGMDFYVVLSRPGLRVTRRRRAHGRMGRHHKV
SKEEAIQWFENKFDGVVTRTKKK--------
>Protarac
--------------MSKAEEQNKAAAPQGKAENPMRKLRIEKLVLNVSVGESGDKLTRAS
KVLEQLTGQTPVTSKARFTIRSFSIKRNEKIAVHCSVRGEKAEEILEKGLKVKEYELSQK
NFSDTGCFGFGIDEHIDLGLKYDPSIGIYGMDFYVVLARPGKRVTKRRRAPAKMGRNHKV
TKEQAIKWFEDRFDGVVLRGKKVKR------
>Protbohe
------------------------TQPQGTKENPMRKLKIDKLVLNICVGESGDRLTRAS
KVLEQLTGQVPVTSKARFTIRSFGVKRNEKIAVHATVRGEKAEEILEKGLKVKEYELNIK
NFSSNGCFGFGIDEHIDLGLKYDPSIGIYGMDFYVVLERPGYRVSRKRAKTGTVGRSHRV
LKDEAIKWFEDKFDGVVL-------------
>PhysTSA
---------------------------STKEQNPMKKIQIEKLVLNIGVGESGDRLTRAG
KVLETLTGQTPVFSKARYTVRTFGIRRNEKIAVHVTIRGQKAAEILEKGLKVREFELKAV
NFSDNGNFGFGIQEHIDLGIKYDPSIGIYGMDFYVVLTRAGRRVSRRRRTVSKVGVSHRL
DKQQAIQWFKDTYEGIV--------------
>Protpyro
-------------------------------ANPMRKLKIDKLILNICVGESGDRLTRAA
KVLEQLCGQTPVQSKARFTIRTFSIKRNEKIAVHVTIRGDKAAEILEKGLKVKEYELNAR
NFSETGCFGFGIDEHIDLGIKYDPQIGIYGMDYFVVLSRPGYRVGRRRRCQTSVGVNHRV
TKDEAIKWFEDKFEGVVL-------------
>PellCATA
-------------------------MATAKKSDVMRKIKIEKVIVNISVGESGDRLTRAS
KVLEQLTGQTPVTSRAKITIRSFGIKRNEQIATHVTIRGPEALKIIEKGLKVKEYELKAR
NFSDTGNFGFGIEEHIDLGIKYDPSIGIYGMDFYVVLTRPGRRVARRRRARTSVGIHHKV
SRNDAVKWFEETFDGVVLNKHE---------
>ClydYONA
-----------------------------KKENPMRDVKISKLCLNICVGESGDRLTRAA
RVLKALSEQEPVYSKARYTVRSFGIRRNEKISVHATVRGPKALEILEKGLKVKEYELPES
CFAKEGNFGFGIDEHIDLGLKYDPSIGIYGLDFYVVLERPGSRVSRRRRCKSTIGNSQHV
TGEEAKKWFEKTFEGLVLH------------
>GoceYONA
--------------------------VAGKKSDIMRKIAIEKVILNISVGESGDRLTRAS
KVLEQLTGKIPVTSKARFTIRSFGIKRNEKIGVHVTVRGAKAFEILEKGLKVKEYELRER
NFSNTGSFGFGIDEHIDLGIKYDPSIGIYGMDFFVVLARPGKRVAKRKHKRGKLGNNQKI
HKQESIKWFEDRFEGIVLGK-----------
>Undascha
-------------------------------------------------GESGDRLNRAA
KVLEALTGQQPVFSKARLTVRQFGIRRNEKIACRCTVRGQKALELIEKGLAVKEYELREN
NFSKEGTFGFGVDEHIDLGLKYDPSIGIYGLDFFIVLARPGRRVSQRRRAVTSVGQHHRV
SKEDALAWFRTTYNGVVLPPKSK--------
>Thecquad
-----------------------------ATENKMKGLRIEKLCLNICVGESGDRLTRAA
KVLEQLTGQPPVYSKARYTVRSFGIRRNEKIAVHVTVRGPKAQEILERGLKVKEFELKGA
NFSSSGNFGFGIEEHIDLGLKYDPQIGIYGMDFYVVLSRPGLRVAKRRRAQHAVGPKQRV
TKSDSIKWFEATYEGTV--------------
>Vermanta
---------------------QSKMVKKTTKENPMRKLRIAKLCVNLCLGESGDRLTRAA
KVVEQLTNQAPVFSKATRTLRSFGIKRYEKIAIHCTVRGDKAMEILEKGLKVKEYELREY
NFSDTGNFGFGIEEHIDLGIKYDPSIGIYGMDFFVVLERPGNRIARRKRCRTRLGNNQRT
SKVDAVKWFEDTFEGTVIPGGKDKSKGRR--
>ParvMONO
-------------------------VEERRKTNPMRKIRIEKLCLNICVGESGDRLARAG
KVLEALTRQKPISSRARYTVRTFGIRRNEQISVHCTVRGPKAYELLEKALKVKEYELLER
NFSTGGNFGFGIEEHIDLGLKYDPKIGIYGMDFYVVLGRAGYRVSKRRRTTNRVGVQHRV
SRDEAQAWFQSQFDGVI--------------
