# Supplementary material for: Expansion of the molecular and morphological diversity of Acanthamoebidae (Centramoebida, Amoebozoa) and identification of a novel life cycle type within the group
Source: Biol Direct. 2016 Dec 28;11:69. doi: 10.1186/s13062-016-0171-0 (PMC5192571; doi:10.1186/s13062-016-0171-0)
Supplement: Additional file 3: — Bordor.325.Cent40.tgz. Phylogenomic alignment files and single gene trees for each gene included in the phylogeomic supermatrix. (TGZ 8396 kb) [file 13062_2016_171_MOESM3_ESM.tgz › Bordor.325.Cent40/unmasked-alignments/ATP6V0A1.faa]

>AcanGEN
-------LFRSEPMQLVQLFMSLEAARDTVDELGEI--GLIQFKDLNPEVNAIQRNFVAE
VKRCDEMERKLRFFEDQIEKQNFAE---EELEHL-QLG------------------LSIG
SSKKTLVPEMDELEARFEDLEKELTQMNSNQEKLKRNYNELIELKHVLEKDS-VFFESSG
GAERD-----------------------RYDEEADVGSSEVA-------------GLT--
SFGVKLGFVTGVVER-SKMVTFERVLWRATRGNLFMRTAPIEERIEDPK-----------
---------TNELVDKLVFIIFFQGDRAESKVKKICESFGANLYPCPDSAQERREMFNQV
ETRLDDLDVVLERSLDHRKKVLLD-IATHIEDWKTQVVKEKSIYHNMNLFNYDVGRKCLI
AEGWCPLT--ATEDIQDALKRANERSGTLVPSIVN-VVKTREQ---PPTHFKTNKFTKSF
QGIVDAYGMARYREVNPGVFTIVTFPFLFGMMFGDVGHGIMLFIFAVYLCIKEDTFSKMK
--LNEMVKTCFDGRYLLLLMALGAIYCGALYNEVFSVPLDIFG--------SRWQYFEG-
----------------EQFAEWTNPG--IAYPFGVDPAWKGAKNELLYYNSIKMKLSIIF
GVTHMVFGILLSALNGIYFKK-------------P---------YNIWFEFVPQLCFMMS
IFGYMVFLIFFKWSYEFS------------------------------------APQDAP
NLLNLMISMFLKPFKL------------------QPIDDLF------PGQLYLQWVLIAV
CAISVPMMLLPKPLLLRRDHKR--------------------------------------
----------GYKRLAE---------------------------SHEE-DG---DEEE--
-------------------------------EEFDFNEIFIHQIIHTIEFVLGAISNTAS
YLRLWALSLAHSELATVFWERVLVL-TLEKN-----------------------------
------------NFFLIFVGFAIWAGATFGVLLVMESLSAFLHALR-------------L
HWVEFQNKFYMGDGYKFQPFSYQQILSGEEE--
>Coprcine
MADEYPSLLRSERMSLVQLFVPTEVAHDTVHELGEL--GNVQFKDLNPSVNPFQRSFVGE
IRRIDEMGRRVRFFATQIEKEKDVVPVRPLIDCA-----------------------PVL
TTGPRAAHTIDELDTTLAEHEARLTKMNESYQTLSERTRELQEAKHVLKETA-VFFDKAQ
NSRAEI------------------RSSFDEASAPLLSHDDREA------------SYAPM
SAGFDLEFVAGTIER-SRVPTFERVLWRVLRGNLYMNHTDIAEPFVDPS-----------
---------TNEETFKNVFIIFAHGDALLAKIRKVAESMGATLFPIDSNADKRSDALREV
TTRLEDLQTVLYNTGLTRRAELVK-IGEGLRMWQDVVRKEKLIYETLNLFNYDVRRKTLI
AEAWVPTR--DITKIQLALRHATEGSGTSVPPILH-ELHTSKT---PPTFHRTNKFTEGF
QAIMDSYGISAYQEVNPGLFAVITFPFLFAVMFGDIGHGAIIFFAALYMIAREKSLAKGG
MGNSEIMGQFFFGRYIILLMGIFSIYTGFIYNDIFSKTLPIFK--------SGWKFANGS
-------------------TTGEWTG--STYPFGLDPGWHGASNALVFTNSYKMKMSIVL
GVCHMTFALCLQVPNHFRFNR-------------K---------SEIWTNFIPQMIFLQS
IFGYLVLCILYKWTVDWSK-----------------------------------SPVSPP
SLLNMLITMFLEPGVV------------------APDKQLY------PGQGFVQLVLLGL
AGICVPWLLITKPYLAWRDMKKPRDE----------------------------------
----------GYVSLGASN-------------ELGTARDSGENGFRQSEDDV-LEGEE--
----------------EGHGRAVLEHEEGDHEEHDFGDVVIHQIIHTIEFCLGCISHTAS
YLRLWALSLAHAQLSEVLWDMTIAG-FLNPQ-----------------------------
---------GVTGWIALAIMGSMWFSLTVFILCLMEGLSAFLHALR-------------L
HWVEGNSKHFEGGGHQFVPLTF-----------
>Coprprot
-------LWRSEEMQLMQLFVQMEAAHDTIDELGKI--GLVQFRDLNPNVNAFQRNFVNE
VKRADEMLRRLRSFERHVEQFNKEA--KEGRQTA-------------------IEMLDMD
PATLDKVGTMDELETKFEALEKQISEMTTHQDNLNRTFKQLIEVQQVLLFAE-VIRGRKS
LA--------------------------LEDDSMFMEE----------------------
NRFIKFGSLNGVIAR-DRFAAFEKILFRATRGNLFMEHEEIKSLVKDPQ-----------
---------TGKLTQKNVFVIFFQGERLEAKIRKICDSFSANIYPCPETPQERGSLMDQV
NNKLTELKMIIDRGWDQRSGLLRD-VAKQLPNWTEKVTREKSIYHTMNFFNYDLGRRCLI
AEGWCPIK--CIDKVQKALRDGRERSGALIPSVLN-IVPTTDT---PPTHFETNNWTRGF
QSIVNSYGTARYREANPAVFTIVTFPFEFGVMFGDVGHGLILLIVASLLIYMERHWEGKK
--INEMIEMVYSGRYTIFLMAIFSVYIGGLYNELFALPMN-FG--------SNWAYSNLP
P---------------YNTFYPVDPN--WTYPFGVDPVWKGATNELTFYNSLKMKTSVTI
GVIQMSLGLVLHLFNGIYFRQ-------------A---------YDIFFEFIPRILFLLC
TFGYLVAMIFIKWNTDYRHDVH--------------------------------ASHNAP
VLLNELIYMFL-PGNP------------------NTDYPLY------EGQTLVQPYLVIV
ALVSIPIMMLPKPILLLLDDRAQKA-----------------------------------
----------GYVSIWGMM--------------FGYGRTVDVQSHADSDDDL-LDDED--
---DMSAKNIQGDAHEGGH--------GHGHGPFDFGEAMVHQGLETIEFVLGCVSHTAS
YLRLWALSLAHSELATVFWEKIWGT-MWDLGKSSDS------------------------
---------MVLSGLASFIGFSLWFGATVLVLLGMESLSAFLHALR-------------L
HWVEFQSKFYRGDGYPFLPFT------------
>DictDisc
MSFLRPSIWRSSPMQMVQLFVQIEAAHDTVDELGKL--GLIQFLDDNEHVNLFQRNFVNE
VKRCDDMEKKLKFFEDQVKKEPKLQ---KLLPDN-------------------------M
LSVVDDDSQMDELEGRFDELESELKQVNANQETLQRNYNELIQLRHVLTKDS-VFFQENP
NLIEG-------------------EGHEHSARSPLLAEDQHVS------------EVA--
KQGVKLGFITGVMNT-DKMPQFQRSLWRTTRGNNYVKDARIEEEIIDPQ-----------
---------TGEETAKTVFIVFFQGERLQQKIKKICESFGANIYDCPDNSFERSNLLQKV
TVRITDLYEVLQRSKDHKRQTLAG-IVPRLYSWKKKVLLEKSIYHTMNLFDYDVGRKCLI
AKGWTPKD--KIEEIQLALRTATTRSGALVPSVLS-IIKTEGS---PPTHFETNKYTSSF
QEIVNAYGIAHYREVNPAVLTIVTFPFLFGVMFGDVGHGALLLLSALGLISLEKKLAGKK
--LNELIQMPFDGRYVLFLMSLFSIYVGFIYNECFSIPMNIFG--------SQYNLNST-
----------------TGLYTYQHTD--RVYPVGVDPLWKGAPNELVYYNSFKMKLSIIF
GVVQMSVGICFSLLNYLNQKG-------------PIK------IVNILTQFVPQMIFLWS
IFGYMSVLIILKWVVPYRSFEV--------------------------------DKVDPP
FILPTIIAMFLSPGGT-------------------PDVVFF------SGQGAVQTALLFL
ALISIPVMLVIKPLFMKRFHFQEVERKKL-------------------------------
--------------------------------------------GHHEEEH---DDEA--
-------------------L-----YTGHHGEEFEMGEVFVHQVIHTIEFVLGAVSNTAS
YLRLWALSLAHSELSSVFWERILIG-QVERG-----------------------------
------------NPFLAFVGFGAWLGASVAVLLLMESLSAFLHALR-------------L
HWVEFQNKFYIGDGVRFIPYSATRILSGSEDDE
>Filanola
------SIFRSEEMQCVQLFVQIEAAHDTVDELGQL--GIIEFKDLNPEVNAFQRNFVNE
VKRCDEMERKLSFFSEQVDKELNDIIIEKNGSQA-DID----------------KFYFTN
GPSNDKHLRMDELETQFGDLEKELTQMNNNQEMLTRNFNELIELKHVLAKDS-AFFSEAA
RFDDD---------------------EDEHDKQHLLSEAEE-------------------
KKAVKIGYLTGVIPS-EKFISFERVLWRSTRGNLFMKHAAIEEPIKDAH-----------
---------TGNLVNKDVFIIFFQGERAQAKIKKICESFGANMYPCPNTAKERKELLGQI
NTRVEDLETVLARTKKHRRQVLLD-VGKNIQTWKQKVGKEKSIYDTMNLFNYDIGRRCLI
AEGWCPKN--STEIITAAMRRATESSGALVPSILS-VIATKEE---PPTFFRSNKFTVGF
QNITDSYGIAHYREANPAVFAIITFPFLFAVMFGDVGHGILLTLAASVLVWKEKELSRGP
--LNEMVKTAFDGRYVLLLMGLFSIYTGALYNEAFAVAID-FG--------SNFHYNGDD
-------------------TTSTHDG--GVYAFGVDPGWNGAKNSLNFYNSVKMKLSIIL
GVTQMCLGIVVSLFNGMYFKR-------------P---------LDIWFEFVPQITFMLS
LFGYLCFMIVYKWCNNF---------------------------------------SNPP
YLLNVMINMFLSPGSV------------------SSDEKLY------DGQGAIQLILVLI
AVICIPVMLCAKPQMLKRQHLQRMKLHP--------------------------------
------------------------------------------TAHADEHDD---SEHG--
-------------KGHGGH-------GGHDGEEFDFGEIMVHQIIHTIEFVLGAISNTAS
YLRLWALSLAHSELSLVFYELILLN-AYTAGGSVP-------------------------
---------QPLGGIAAWIGIGAWSGCTFGVLMIMESLSAFLHALR-------------L
HWVEFMGKFYKGDGRQFKPFSYSRLFTADEE--
>FontBI
-------VFRSEEMQLIQLIIQTEAARSTVQQLGER--SIIQFRDMNPEVNAFQRTYVQN
IRRCEEMERRIRFLATQLTRLGIEP--RPVEDEF------------------------TI
RSHSVSLAEIDELDAILVDHEAKVRQLNQNEETIRRNQRELIELATVLHHTS-DVLESTS
GGIGAS---PHEHL---SINGGRDAGATSGSYQPLSSTAEDPYHDLEHGAGAHAGSSAGG
ADAVTIDFVCGIIPR-SKVSIFERVLFRALRGNVHTRIADDDSHLETEELQEDNAGSLTG
AEGDDASNASPADALKSVFVVFSHGLHAQEKIIKIAESFEARLYNCPRSRSEREQLLQQI
EARRSDMGKVLTQTTAHNRRSFLS-IAESISLWAEHVRKEKATYHLMNMFSHDMSSRCLV
AEGWMPKT--AMGALQVALDRGTAAAGTNIPSVVN-ILTTREK---PPTHFNTNRFTEGF
QAIVDAYGISTYREINPAPFSIITFPFMFAVMFGDLGHAVMMTLGALLVCINEKKLVSWK
--QNELLSNVYFGRYIILLMGLFSIFTGLIYNDIFSKGMPLFK--------SGWAFPPSD
P---------------NGSVVGTFTG--HIYAIGLDIGWFGSDNFLIFSNSYKMKMSIVL
GIVHMSAGLLLSLFNHLHFKR-------------R---------LHVINEFIPRVIFLFS
IFGYLLVCIILKWATDW-------------------------------------TNAEPP
SLLDLLIFMFLSPGRV--------------------DAPLY------SGQSTVQVILLIM
ALLAVPWMLIVKPMILKRRYAPKPGSQS--------------------------------
----------DYSYLPKST---------------------DHSLEGEEDDHH-VEDSLL-
------------ARMQADP------DLHLDGDEFNFGEVMIHSSIHTIDFVLGCISNTAS
YLRLWALSLAHAQLSEVLWTMTLGN-GLNGTADS--------------------------
---------TFMYGAMLVVCFAAWLCLTIAVLICMEGLSAFLHALR-------------L
HWVEFNNKFFEGAGHKFLPFTY-----------
>HomoSapi
----MGELFRSEEMTLAQLFLQSEAAYCCVSELGEL--GKVQFRDLNPDVNVFQRKFVNE
VRRCEEMDRKLRFVEKEIRKANIPI-----MDTG-------------------------E
NPEVPFPRDMIDLEANFEKIENELKEINTNQEALKRNFLELTELKFILRKTQ-QFFDEMA
DP------------------------DLLEESSSLLEPSEMG-----------------R
GTPLRLGFVAGVINR-ERIPTFERMLWRVCRGNVFLRQAEIENPLEDPV-----------
---------TGDYVHKSVFIIFFQGDQLKNRVKKICEGFRASLYPCPETPQERKEMASGV
NTRIDDLQMVLNQTEDHRQRVLQA-AAKNIRVWFIKVRKMKAIYHTLNLCNIDVTQKCLI
AEVWCPVT--DLDSIQFALRRGTEHSGSTVPSILN-RMQTNQT---PPTYNKTNKFTYGF
QNIVDAYGIGTYREINPAPYTIITFPFLFAVMFGDFGHGILMTLFAVWMVLRESRILSQK
-NENEMFSTVFSGRYIILLMGVFSMYTGLIYNDCFSKSLNIFG--------SSWSVRPMF
TYNWTEETLRGNPVLQLNPALPGVFG--GPYPFGIDPIWNIATNKLTFLNSFKMKMSVIL
GIIHMLFGVSLSLFNHIYFKK-------------P---------LNIYFGFIPEIIFMTS
LFGYLVILIFYKWTAYDAH-----------------------------------TSENAP
SLLIHFINMFLFSYPE------------------SGYSMLY------SGQKGIQCFLVVV
ALLCVPWMLLFKPLVLRRQYLRRKHLGTL---------------NF--------------
----------GGIRVGN---------------------------GPTEEDAEIIQHDQL-
----------------STH--------SEDADEFDFGDTMVHQAIHTIEYCLGCISNTAS
YLRLWALSLAHAQLSEVLWTMVIHI-GLSVK-----------------------------
---------SLAGGLVLFFFFTAFATLTVAILLIMEGLSAFLHALR-------------L
HWVEFQNKFYSGTGFKFLPFSFEHIREGKFEE-
>Monobrev
----MGSLWRSQEMRLAQLIVQSDAVYETVSALGEL--GLVQFRDLNPDVNAFQRKYVNE
VRRCDEMERKLRFFEAEVEKAGMQV----------------------------SGAAAAA
TSAAPDVKEMQSMEAEFEQLEREMREINGNEQTLRKQELELTELSAILSKTA-VFFDEAE
AAGGTV---------------RTADGSASSAATPLLSAEE--------------------
DRSGQLGFVTGVIAR-EKLPGFERLLWRACRGNVFLREVDISEAVVDPV-----------
---------SGEEVHKKVFIVFFQGGELGARVRKICEGYDATIYPCPDTAAQRRELDIKV
KTRIEDLQSVLHRTAEHRRQVLAR-SAFKLGAWLVKVTKIKSIYHTMNKFDIDVARNCLV
AECWYPAA--SQGEIKEALRRGAERSATDVPTVLS-DIPTHEQ---PPTYFATNKFTSGF
QSIVDAYGIASYREVNPTPFTIITFPFLFAVMFGDFGHGTIMALIAFFLIYKEKKLASFD
--GGEIWDTMYGGRYIIFLMGLFSIYTGFIYNDIFSKSITLGG--------SGWKVPDAQ
AQAYFNDHSIEIDLLAPDATSDNDFR--YPYVFGIDPIWQVTENKLTFTNSYKMKLSVIL
GIGQMLFGVILSLANHRFFRK-------------P---------LRVFHEFIPQVLFLTC
IFGYLVIMIFYKWTTPIQDF----------------------------------PNKNPP
SLLLMLINMFLQFGAP------------------PDDGEVLYGAADGSTQQYTQMILVVV
AVVCVPWMLFVRPCILRARMKRAAERGIG-------------------------------
-------------------------------------------AHEMPHDDENVKDAEI-
----------------NGP-------VAHGDEDHSFGAIMVHQAIHTIEFCLGCISNTAS
YLRLWALSLAHAQLSDVLWEMVLQT-GFS-------------------------------
------------SWWMLYLTFAAWAALTIAVLLIMEGLSAFLHALR-------------L
HWVEFQNKFYEGTGIKFAPFSFRRILAGEEDEA
>PCBtrin
----MGHLFRSEEMNLFQLFVSKDAAHDIMDELGTL--GLTQFKDLCPGVNTFSRSFVNE
IKRCDEMERRLRYIEEQATEIGSKAFTHPTVDDV-------------------------H
MIPAPTRQEIEKLETNLSHLEQNVRELNLNMDTLNRDLHQILELRQILNGSE-KLFRDFR
GHEVST--------------------DFAGYENELIQE----------------------
QKIGSFGYLTGILHR-EKMTQFHRVLFRAIRGNFILRHFEVEEKVIDPQ-----------
---------TEEEVFKNIFIIFFQGSVSRGKIEKICESFGADLHSVPENEGERKALLSDI
SDRIMELQGLQRQSINHKHRLIGS-AKGVSATWLVQIKKEKGIYNTLNKFNYDVTQKCLI
GELWCPLK--SKDELIAAVKRGNDRSGSSVPSTVR-LVRTGAT---PPTFFRLNKFTSTF
QGIVESYGVARYREVSPAPLSAITFPFLFAVMFGDLGHGTMMFLFAIYLVWNEKKLSRTK
--LNDMVETIFNGRYMILLMGMFSIYTGLLYNDCYSKAMNLFD--------KG-------
------------------------PE--EQYPFGVNPHWNGADNELKYYNSLKMKMSILM
GVTQMLVGIFLNLLNHPYFKQGAEKRYSFFHVLTS---------LELWCEFVPQIIYMGS
LFGYLCVIIFAKWFMVW-------------------------------------DVETPP
NLISMLINMFLKPTTI-------------------ADTEVY------GNQTTVQIVLVLL
LVVSIPWMLLPKPFLLRRRHNK--------------------------------------
----------GYREI---------------------------------------------
-----------------GH--------GSEGEEFDFAEIFVHQVIETIEFVLSGISNTAS
YLRLWALSLAHAELSKVFWDQLFDK-CLKSA-----------------------------
------------NFVMVFVGFAIWAFATFGVLLLMESLSAFLHALR-------------L
HWVEFMNKFYKGDGYPFMPFDYKTAVMGQ----
>Polypall
MDFIRTPLWRSAPMQMVQLFVQIEAAHDTVDELGKL--GLIQFKDHNEHVNIFQRYFVNE
VKRCDEMDRKLKYFEEQINKDTKLA---RILDNS------------------------VT
DSVTEDQLQMDELESRFDELEAELRQVNTNQETLQRNYNELIELRHVLTKDA-VFFQENP
NLSEGM--------------------NDSTARSPLLSDDAVA-------------DVG--
KQGVKLGFITGVMNT-DKMPQFQRSLWRTTRGNNFVRDARIEEEIIDPQ-----------
---------TGEDTSKTVFIVFFQGDRLQQKIKKICESFGANVYDCPDTSFERANLLQKV
SIRISDLQDVLNRSKEHKKQVLLN-IVSKLVTWRTKVLKEKAIYHTMNLFDYDVGRKCLI
AKGWCPKT--AIEEIQTALRTATTRSGALVPSVLS-IIKPEDE---PPTYFETNKYTNSF
QQIVNAYGVAKYREVNPAVLTIITFPFLFGVMFGDVGHGVMMLAASGALIALEKKLGAKK
--LNEIIQMPFDGRYVLFLMSLFSIYIGFIYNECFSIPMDLFG--------SAWRQPVGN
------------------ETEMVFLN--RTYPFGVDPVWKGSPNELDYYNSFKMKLSVLL
GVVQMTVGIIFSLLNYLNMKG-------------PMK------WVNIFTQFIPQVIFLWS
IFGYMCFLILLKWAYPYRA-----------------------------------HFVDPP
FILPTIIAMFLTPTAAI-----------------PADQLYF------EGQTTCQIVLVLA
ALISVPVMLIPKPFIMKKMYQNEQALKAH-------------------------------
-------------------------------------------GHHHEHEF---DDEA--
-------------------L----DAGGHHGEEFEFGEVFIHQVIHTIEFVLGAISNTAS
YLRLWALSLAHSELSTVFWERILIG-QIEGG-----------------------------
------------NPFLAFIGFGAWLGGTVAVLLMMESLSAFLHALRLSRLLIVFNRYTSL
HWVEFQNKFYAGSGVLFKPFSYNNVMTGEDEE-
>Sexangul
------SLWRSAEMSLCQIFIQADAAHDTLDELGRV--GLIAFLDLNPNVSAFARNFVEE
LRRCEELERKFRFFEEQIRGDAAPG-----ADLY--------------------FEPDXV
NLDAGAEVDLDELDHDARALEAELQSSHSRLVEMIRDRSSLLESQVVLETAG-SILGSTD
HHPDSLGSTPADDL-----ASFGDMRDDADESVSLLAASQAG-------------GPGAS
RAGVTLFSVAGVIHT-ERVATFQLLLWRATRGNVFLRIVPLDRKTVDPS-----------
---------TGNEVFKSVFIVFGQGERARVKIRRICESFGANVYPCPEAAQERYALATRA
NERLNNLEGVIAQSKMHRAQVLAS-VSNNLVAWRSRVRRESAIYDTLNCFDYDPARKCLV
GQGWVPTD--QLSLVQEALRRGTERSRALAPSILS-VIDKKESAHKPPTHFVTNKVTGSF
QGIIEAYGVARYGEVNPTTFSIVTFPFLFGVMFGDFGHGIMLTLCACVLISLEKKVAARR
RPLDEIVGMVFGGRYLLLFMGIFATYAGLLYNDCFSMGMDIFG--------SSWTDDYHP
DKNGT--------MVLEPTLIMKEGA--PVYPFGLDPAWKGVTNELLFVNPLKMKLSVIM
GVVQMTLGIILSAINATYFAK-------------P---------YDFWLVFVPQIVFFTA
IFGYMMIAIFVKWAIVTT------------------------------------EWAVAP
KIXSILINMFLFPGRCCSA---------------EGMDELF------AGQAAVQWVLFVC
VVISVPTMLLAKPCMMRRDHRRRLAGR---------------------------------
----------TYTTV----------------------------------DS---------
---------------------------AADEEPFDFGDMMIHQMIHTIEFVLGAISNTAS
YLRLWALSLAHAELSLVFWDRVIAP-MFKTG-----------------------------
------------SVFGLXITTSGWLAATIAVLLVMEALSAFLHALR-------------L
HWVELMNKHYAGDGTKFLPFSFKRALGPKGD--
>Sterramo
-------LFRSQPMELIQLFCPIEAAHDTVDELGEL--GTIQFKDLNSNVNSFQRNFVNE
VKRADEMERKCRFFETQIEQARKDS--PDEFDLV-QID------------------FGDS
MHETASGLEMDELEVEFEEREKELLEMNGNLEMLKRNQNELVELKHVLKADS-TFFQQTM
DDEEFY-----------------EEDDSDDDTTSLIDRLEGGSE----------FDLSPF
PKLVKLGFITGVIEK-KKLQSFERVLWRATRGNLFMNHLLIDEAIKDPH-----------
---------TGESVEKQVFIIFFQGEKAQDKIRKICQSFGANIYPCPDSHQKRATLLDQV
ETRLADLEVILKRSSERRKRVLKH-IGTNLEAWKTKVIKEKAIYSTMNLFNYDVGRKCLI
AEGWCPVK--DIDLVRSGLERANERSRALVESILN-IIPTKEE---PPTYFKTNKFTYSF
QTIVDAYGMARYREVNPGVFTIITFPFLFGIMFGDVGHGFLMFLFAAYLCLRERALAKSK
--LNEMMEMLFTGRYLLLLMSVAAIYCGFIYNECFAVPMNIFG--------SRWYYDGED
AVD----------------ATAYDST--IAYPFGVDPYWKGAKNELDFYNSLKMKISIIF
GVSHMSFGILLSLLNGLYFKK-------------P---------YNIWFEFVPQILFMLS
LFGYMCFLIFFKWCVDYPS-----------------------------------SGDTPP
YLLNIMIEMFLSPTTL------------------SSENELY------GGQLYIQWILLVT
AIVSIPMMLFPKPFLLRRDHLRKQHAPRE--------------------DSV--------
----------DYMQV--------------------------PVEDSEESEE---DEEE--
-------------------------------EEFEFSEILIHQVIHTIEFVLGCISNTAS
YLRLWALSLAHSELATVFWQRVLLM-TFTYN-----------------------------
------------NAALAFVGFGVWAGITFGVLMLMEALSAFLHALR-------------L
HWVEFQNKFYRGDGYKFCPFSYERILRGEEDE-
>Thectrah
----MGSLFRSEEMHLIEMVVQAEAAHATVEELGRT--GVVQFVDLNPELNAFQRSYVND
VKRCDELERKLRFFKEQVEKAGLPIAPKTEAGAA-ATEASSLVQGARRGRRYGGAGAGMA
APADAGGANLDDLEEHFVELEAGLVQLNANQEILDSAANELTELQCLLAQTS-VFFDDAG
AAGDVFVS-----------QTSALDANGPSASSPLLGTGGRLGES-------APGAGTAS
SRAVQLGYVSGLLEQ-TKMARFERLLWRATRGNHILRQCTEAVELSDPA-----------
---------SGEPVSKIAFIVFFQGARLRTKITKMCESYGANLYETPDTASARQQLLVEV
EARMDDLELTLDSAAEQRERVLSV-IAASLEDWLDIVNREQRIYHALNLWKSDVSSRALV
ARAWAPVW--GDSQIEAALARGVARSGASVQSFFE-VKVTSSP---PPTYFVTNKYTAGF
QALMDAYGMARYQEANAGVFTIITFPFLFAVMFGDLGHGALLTMFAAILVAYEGRIARIP
-GRPEMFNMLFNGRYLILAMGVFAMYAGLLYNDCFGFSIDFFG--------SNWSRPS--
----------------DGDAHLIDPD--RVYPFGVDPGWAGATNKLQFYNSFKMKTAIIY
GVTQMLFGVVLSLTNHLYYGN-------------Y---------IDVWTRFIPEVLFLGG
MFGYMVILIIYKWVT---------------------------------------VIPDPP
LILTVMIDMFLKAGSV------------------PAKDEMY------SGQGAVQIILVFV
LLVAIPWLLLPKPIILWMRKKAAARRA---------------------------------
----------GHSHGGATE--------------------ALLAPAADGTEP---EGDG--
-------------------------------HGHDMGEIVIHQIIHTIEYVLGTVSNTAS
YLRLWALSLAHAELSEVILDQVLFR-GLKAG-----------------------------
------------SAPLIFAAFTVWALATVGILMIMESLSAFLHALR-------------L
HWVEFLSKFGASDGWKFEPFNLDAPVAAE----
>VannDIVA
----MGTHFRSQEMSLVHIYLQIEAAHDILDELGQL--GLVQFRDLQPEVSSFQRNFVNE
VKRADEMQRKLRYFYSQCELQRELEGHRPPRPSL--------------------------
-VDVAAVPVIDELERQFEDMEAELKTLEDSQSQLDRNYNELVEMSAVLNRAE-LIFEAEH
PSQYRRAVGDEDEVEMEDMPQRRGRSTTREMELHLMADTAHQPDLT------SVEAISAR
GVNAQVGYIVGAVSQ-ESTAVFEKVLWRVTRGNLFFRCSEIENSIKDPA-----------
---------TNKWSNKNAFVIFYQGDQSASKIRKICEAFNCNVYPCPDTPHLRKDLAVEV
AKRIDEVGRVLEATQQHRRQVTDI-VEANGEAWAELLVKEKGIYHTMNLFEYDNGRKCLI
AEGWCPAD--SLEAITAALRAGKDRAGSAVPAILS-VVETKEV---PPTFHRTNDFTDSF
QEIVDMYGVARYQEVNPGPFTIITFPFLFGVMFGDVGHGLLLFLFALVLVI-AWLLTKGP
--VKGSLKSLYSAKWLLLLMGIFSIYCGFMYNECFALPMGIFP--------TNWEYSVPY
YR--------------NQFSTQVDVG--YVYPFGVDPLWKGAKNELDYYNSLKMKTSVTI
GVAQMTFGIILSAFNAKFFKK-------------K---------VDLYTQFIPQMLFLQS
IFGYMVFLILLKWLIQW-------------------------------------DTNQAP
RLLNLMIDMILQPWAF------------------PDSYRMF------PGQHLLQLFLVGL
AVVCIPWMLVVKPLYLWWQHKQQLRKGTV--A----------------------------
------FEDGPMEMVEM-----------------------GNLGEKAEHDD---DDDG--
-----------------GL--------EEEFEEFELVEEFIHQSIHTIEFILGCISNTAS
YLRLWALSLAHAELAAVFYERVLLAVGLESE-----------------------------
------------NFFLIFCSWAVWAVLTFCVLLAMESMSAFLHALR-------------L
HWVEFQNKFYMADGYKFIPFSYNL---------
>Pessonel
------SIWRSEEMHLVQLFIQTEAVHDSLDELGSL--GLLQFVDLNPDVTAFQRHFVSE
VRRMEELARKLRFFQLHVKKAGLEEKHNDKLDAF--------------------------
---DGKLLNIEEMENQFDDLEKDLRDINQTYETMMRDAAELVELQHVLENTA-TMFTDAP
KARXAL--------------------DEENARSPLLGDLSTA-------------TGGAG
GSVVQLGFVAGVINR-DKLSSFERVLWRATRGNLFMKNVELPGFVIDPQ-----------
---------TTLEEEKNVVVIFFQGAQSEQKIRKICDSRGVHLYPCPDNANDRDALLKQV
TERLREMRDVLAKSKAHRDQXLKN-LAKQLXPWQAKVGREKAIADTLNLFNYDVGRKCLV
GVGWCPVN--AIGDIQLALRRATERSGALTPSILQ-IIDTEDE---PPTYFQPNKVQAAF
QVIVEAYGIPHYREINPTPMTVITFPFLFGVMFGDLGHGTVMALFSAGLIFYEKKLGRLR
--LDEIPMMIYSARYMLLLMGLFSMYIGLLYNXAFAVGLDFFGG-------TRWYNHDGD
PSS-------RAVSIGDTEAQWCHKS--GIYPFGVDPAWKGVSNEIGFYNMLKMKVSILF
GVVHMTVGIVFSALNARXXKN-------------V---------YDFWFVFVPSIIIFTS
MFGYLAFLIVLKWITINS------------------------------------LSAPMP
KIMNIMIDMFLAPFSCCYLQPDEKGYDPRSPSVKYAXDRLY------YGQPFIQGVLFXL
VIVSIPVMLCGKPFMLWREKKRHQVALPF-------------------------------
----------DDDSLDXDF-------------------------DKEKENGN-IQHGVM-
------------KKNNDGD--------NHGHGGHDMSEIVMHQVIHSIEFVLGAVSNTAS
YLRLWALSLAHAELSIVFWERAFSL-RLFNKAGRPAPSPGMMTNSTMSTTTTMNMTPAPT
AEKHEEPMXXVGVAVNAFTGFSGWLAATIAVLMVMEALSAFXHAXR-------------L
HWVEFQNKFYMGXGNKFLPFSFRAMAEDWEND-
>MayoBSH0
LSVKAPRLFRSEDMELLQLVISHDVAHDTVDALGHL--GVLQFKDLNPDVNALQRNFVAE
VKRLDDMERKLAFLEQQCNDQEIEFEVPHMSPTD-------------------DCEVETQ
FQAPNSLAALAALEQELIDLERDAMQMNVSHERLERSIHETIERIHVLGHNQ-EFFEREV
GM---------------------------DMYSPLLQD----------------------
SDSSALGMITGVIEQGEKMDRFQHLLWQVSHGNVFFRYAEIPERVVDPL-----------
---------TGVLQHKNTFTIFVQGGELHQRIRKLCQSYAANVYDVPEENNERLALLNHL
REQLQQEELILEKNTQQRDALLRD-IATSLVAWRVRITKEKSIYHTMNLFIYEPGQKVLI
ADGWCPRD--RVEEVHETVSRVARHTGAGVPVMCN-PVAHTET---PPTHFLTNKFTFAF
HHIVEAYGVARYKEVNPSVFTLITFPFLFGVMFGDIGHGTIMLIFSSFLIYKEKEFLQMR
--LNEMVDTCFQGRYLIFLMSLYSIYCGFLYNECFSFPLGLFGP-------SGWLPPPPE
-----NDPTICPPIDGNQAYTTQDLT--HVYPFGVDPAWKGVSNEILFYNSLKMKMSIIL
GVTQMTLGIILSCYNHVYFHK-------------RAQGSTRAHIYAIFFEFIPQLIILLG
IFGYMSFLIVYKWTVNWHEMQCQ------CIPTPEFDGM-------DCSDTKNTNKFFAP
RLLNTMIDMFLSPGKV------------------SSTDTVFW----NPTQHLVQVVMLLL
VVAAIPVMLLVKPLLLRHDHKKKET-----------------------------------
----------MYQVVA---------------------------------DE---VGEE--
-------------------------------EEFDFGELMVHQFIHTIEFVLGTVSNTAS
YLRLWALSLAHSELSTVFSELVLLF-CLKRW-----------------------------
------------SVAGPFIGFAVWAALTFAVLMIMESLSAFLHALR-------------L
HWVEFQNKFYYGDGYKFLPFNYERLLNDDED--
>TricAmI7
----------------VQLFIQIDAAHDTVDELGQL--GLIHFKDQNKHVNAFQRNFVDD
VKAADEMDRKIRFFQEHIQKANNDL--PDGMSKI-EID---------------------E
TDDPILRIKMEELEGKFEDLEKELQQMNANQEMLNRNYNEFIELKHVLKKDQ-DFFLEAG
DWTQDGVV----------------TQPGDETRELLLGREDT--------------KESIS
SSVVKLGFITGVVVR-EKFHIFERILFRATRGNLFMRHAEIEEEIKDPQ-----------
---------TGEPVQKNVFIVFFQGERLHTKIKKICESFGANLYPCPDTPQERTDLAKKV
KGRLDDLKVVLDRTLKHRIQVLSN-LAKHLHSWHKKVTKEKAIFHTMNLFNYDHGRKCLI
AEGWCPKA--ATEEIQLALRRAKDRSGALVPSIMS-IMDTKEQ---PPTYYKTNKFTSAF
QGIVDAYGIARYGEVNPTPFTIITFPFLFAVMFGDVGHGFMMLAFALFMLWKEKEWTKNP
--PSELFQMAFDGRYIVVLMSCFAIFTGFMYNEFFSVPMDLFG--------SSWEIVSNC
TAEQQNANFTCSE--GYYYKYWNNTGVRGPYPFGADPVWKGNENELLYYNSLKMKLSIIL
GVSQMVLGLILKLLNGIHFRK-------------K---------LDIFFEFIPQITFMMA
LFGYTCFIIFYKWYTPFYYNDRQREL-----------GIVLSNATYGADCPMHPSTTEAP
QLLNILIYLVLGFWDD------------------TKSKCLY------PNQLYIQGVLVFL
AIVSVPLMLLVKPLALRSAHNKKLQNKG--------------------------------
----------QYHQV-------------------------------EDEES---EEEE--
-------------------------------EEFDFSDMFVHQVIETIEFVLGCVSHTAS
YLRLWALSLAHSELATVFWGMLLVQ-VGVEGVGKG-------------------------
---------VVVGAFTTFFCWAAWLGCTIAVLLVMESLSAFLHALR-------------L
HWVEFQSKFYYGDGHKFTPFSYARIFSGAADED
>Neopaest
-------LFRSQAMTLIQLVIPFDVAHETVDELGKI--GEVQFKDMNPGMTAPQRAFVND
VKRIDEMERKLRYFHGQVVKFANKYDQRDILESI------------------ARGQAPLE
VTESVEATPIPELENEFEDLERAMLELNQGEEGLKRMVAENFEKRYVLQIIR-RFMEGSG
QQ--------------------------AQAAAPLLGGG---------------------
GGSSTLTTIIGSIPR-ERRAVFERVVWRVTRGNIFFKSEDIEDNVLDPN-----------
---------TDEYVEKSAFLILTQSDYASEKIRKLCESLGANTFDCPPTEEQQALEIDEL
MKKENDLNLILTQNAKGSEQLFVR-IAGQYDAWRTRVLKEKSIYHTMNLFKYNLGGKALI
AEGWCPSD--KLEVVSMATHRATNRSGSALPVVFKPLLNTKET---PPTYFRTNKFTTAH
QEIVDAYGVARYQEINPTVFSIITFPFLFGVMFGDVGHGTIMLLFVLLFIIFEDKLMDGG
--LNEMVQTCFDGRYIIVLMAIFAIYNGFIYNECFSIPMNFRN--------TQYGPIGDN
LKNPT----------MMSFNTSEDYT--YRYLFGVDPAWKGAVNELYYYNSLKMKMSVLI
GVTQMLLGITLSGFNAVYRKK-------------V---------YDLIFEFVPQILFMLS
IFGYLCFLIVYKWFTNYADMEK--------------------------------NPDTPP
SLLNALVNMFLSPTFYTSN-----------PTMTDDQPEMW------GSQQMVQIVLLIL
ALICVPWMLLPKPFLLKRDHNNKKN-----------------------------------
----------NYMKIGE------------------------PGSGSHMEEE---EEEE--
-------------------------------EEFEFQEVLIHQIIHTIEYVLGAISNTAS
YLRLWALSLAHSELSTVFWEKVMTA-GMTNG-----------------------------
------------SVAFLFIAFAVWAALSFAVLMVMESLSAFLHALR-------------L
HWVEFQNKFYGGDGYKFIPFSYERILNEEE---
>Paraatla
--------FRSQQMTLLQLVIPFDVAHETVEELGNL--GVVQFKDMNPGLTAPQRAFVND
VKRIDEMERKLRYFHAQVSKFASKYNHSDLLEML--------------------MPLGDE
QPRGGNQIPIPELESEFEEIERAVGELNQGEDGLKRMMAETQEKRLVLEIVQ-RFFDESG
RQ---------------------------QQEAPLLAGGGGG-------------YGG--
YGGSSLSTIVGSIPR-VRAAFFERVLWRVTRGNIFYKMDDIELPIHDPN-----------
---------SDDVIEKNAFLIMTQSSIAEEKIRKLCEAFGANTFDCPESPDAQKREIASL
RDKGNEFQLVLTENTKGCAKMFQK-IASEYNGWRCRVLKEKAIYHTMNLFQYNLGGKALI
AEGWCPSS--ELDRVSLATQNATNRSRSALPVVVKPVLKTNEA---PPTYFKTNKFTWAH
QEIVDAYGVARYQEINPTVFSIITFPFLFGVMFGDVGHGILMLLFVSFLIYKEEEFTRNQ
--LNEMVQTCFDGRYIILLMSLFAIYTGLLYNECFSIPIAFGGFPGGETTGSAWEFQNG-
----------------TLIMKLNEND--YRYPFGVDPAWKGCDNELYYYNSLKMKMSVLM
GVTQMMLGIILSGFNAVYRRK-------------V---------YDFLFEFVPQLLFMTA
IFGYLCILIIVKWLLQWDNVLQ---------------------------NDPDSIGREVP
SLLNTLVNMFLSPQSVNGK---------------YEIDRIW------SSQQLVQISLLLL
ALACVPLMLLPKPFLLKRDHEKKGK-----------------------------------
----------GYAPLEE--------------------------GHVQGGVQ---EDEE--
-------------------------------EEFEFQEVFIHQIIHTIEYVLGAISNTAS
YLRLWALSLAHSELSTVFWEKIMIA-VLKMG-----------------------------
------------NPISMFIGFGAWAGLSFAVLMVMESLSAFLHALR-------------L
HWVEFQSKFYGGDGYKFIPFSFERILAGGEE--
>VexiDIVA
----MGTLFRSQPMTMVNIFISFEAAHDVVEELGALEPAAIQFRDLNPGTNAFARNFVNE
VKRIDEMENHLNYFISRMQEEQIDF--PDFIGSAVNIN--------------GDKKLLSE
DPESTNLSLLADLESNFEKISNELKLLEQGLKGMQRNVGECMEEQALLNQAHHDWFAAGG
AAQQQLNS--------------SSSDSDAGESISLLGGGDGQ------------------
DTRQNLGYVAGVVNK-SKIASFERVLWRTLMGNMVMRYTDIEELIPDFN-----------
-------TKSHELTEKVAFIVFYTSSKGCEKIEKLCDAFKASRYACPEEAHVRTQRIEHL
THRLQDLNRILDVNKNRSNDMLVNTVRPNIYAWRVRVLKEKAIYHTMNLFDYDVQRTTLI
AEGWVPDK--NIGDVQNALTRASQRSRALVEPVLH-VIQTTET---PPTYFETNKFSKSF
QDIVDAYGVARYQEVNPAPFSIISFPFLFGVMFGDLGHGTLMLLFALFLVIKEKSLGQSR
--LNEMVKTCYDGRYVLLLMSLFAMYMGFLYNECFAVPLNFFGV-------DMFEYPHGN
-------------------PAGPEYL--RTYPVGVSPAWKIATNNLLYYNSLKMKMSILI
GVSQMVFGICLSAANGWFFRKKWQE---------K---------YNIVMEFIPQMVFMLS
IFGYMCFLIVYKWAVNWMNWVP----------------------------PADHPNFETP
KLLNLLIAMFQGPGKL------------------QWEYDIY------AGQHAVQVVLLIA
AVLAVPWMLIPKPYLLRHEWRKRTPNWREIEAAGKGEAAAAPSTSLIDDDPSLVIQSDAK
HGKHHKRKGKKYQKLVDDY-SSSSSDADLIDPTLAKENQNAVIAIHEQSHG---EDDE--
-------------------------------EEFDFGEVFVHQMIHTIEFVLGAVSNTAS
YLRLWALSLAHAELSEVFLDKVAVL-TLGMVGKG--------------------------
---------AAINVIAIWIGFGAWAGLTVGVLLMMESLSAFLHALR-------------L
HWVEFQNKFYNGGGYAFVPFSFKRLLRKTDDD-
>Endozona
------TIWRSQPMHLVQLFIPLDAAHDTVDQLGEL--GLVQFRDKNEQVNLFQRNFVNE
VKRSDDMLRKLRFFSDQIRSAYKVT--ENTVSIA-QIADA-----------HNVVLDQSV
SGQNAQQLNMDDLETTFDDLEKELTMMSANQDKLNRNYSELTEFRHVLLKDQ-EFFSSET
SSGVVL---------------VNERGGNEDIEAPLLKDDESR-------------GGG-L
AGARRLGYLTGVINS-ANVVTFQRLLWRASRGNIYFRPAHIDEALDDPH-----------
---------TGKPVSKDVFIIFFQGNRLQTKIKKICESFGAHLYPCPETARERSELLNKL
GKRLEELQEVISKSNELRFKVLNN-VLAKWDLWKSKVSKEKAIYHTMNMFMYDIGRRCLI
AEGWCPVS--ATDNVQEALKTANSISGATVPSILH-VVRTNDE---PPTYYKTDKFTESF
QGIVDSYGIARYQEVNPAVFAIITFPFLFAIMFGDLGHGFILTIFSLVLIWKEKYLGSQK
--LNEMIGMTFGGRYMLLLMGLFSMYVGLVYNDCFGVPLSIFNF--G---KTHWKPPHP-
---------------GEDQYYWNGDSVGYPYLFGVDPTWKYKSNELTFYNSLKMKISIIF
AVVQMSLGIFLSLLNGLHFRK-------------P---------LNIFFEFIPQIIFLQC
IFGYLVFLIILKWLTDWRVHTT----------------------------RGFEVSSDTP
SLLTTLIEMFLKILDPI-----------------EDSKLLF------SGQHAVQIILVLT
AVFMVPIMLLPKPLILRYQNKKKVAEEA--------------------------------
----------RRKQIEHAQ---------------------GIYHHHDEEEG---SEEAGL
IEGDSNGKQVAKPSGGGGH--------GHDGEDFDFSEVFIHQVIHTIEFVLGSVSNTAS
YLRLWALSLAHSELAFVFWSQIMIR-LMGMKLNS--------------------------
----------PIHVPAMWFAFLPWAVLTVGVLLVMESLSAFLHALR-------------L
HWVEFMNKFYAGDGHMFAPFSYISLAKADEENE
>StygNOMA
----MGNLFRSEEMSLVQLFVPFDAAHDTVDELGLN--GLVQFRDLNHDTNPFQRNFVNE
IRRCDEMERRVRFFTEQVEKAELPL----------------------------TPTPPES
FATPSSRAHIEELEGKFEELEREVLQMNNNQQTLDRNYNELIELRYVLEKDA-DFFQTGS
GDVVE-------------------EQPRESERVALMED-----------------GVG--
LNAVGFGFLTGVLLR-EKVESFQRVMWRAMRGNLVMRTSDIEQPLKDPQ-----------
---------NGQMVEKTVFIVFFQGRHSQARIKKICESFGANLYTCPEASSERRTMHEQV
QHRLSDLEMVLNQTKEHNMRTLAM-LADNVVNWNEAVVKEKSIYHTLNMFNYDVGRKCLI
GEGWCPTT--GIAGVQAALKAATDRAMSNVPAVLN-IIASKDT---PPTHFTTNRFTRGY
QAIVDAYGIGRYREVNPGVFTIITFPFLFGVMFGDVGHGLMMFLFALWMCLNEKKLGSQQ
--NNEIFQTMFDGRYVLLLMAIFAVYVGLLYNDAFSIPLQFFS--------STWDFEKGG
V--------------EGEFAVQKDKN--SVYPFGIDWQWKLAKNSLDYANSLKMKSSVVL
GVTQMVLGIILSAINAVHFRK-------------P---------LNFFFEFIPQMIFMMS
TFGYMVFLIFFKWMVRT-------------------------------------VEDDPP
RILNVMIKMFLSPMXV------------------DDEYYLYS--KGSSTQLRVQQILLVL
TFVSVPVMLLVKPLLLRRAHNKKMREQ---------------------------------
----------QYQPVA--------------------------------------QDEQQ-
---------SSLAVGGGGH--------GGHDEEFDFGEIFVHQAIHTIEFVLGAVSNTAS
YLRLWALSLAHAELSEVFWDMILLR-VLKPSKGI--------------------------
----------PVNAGMIFVGWAVWAVFTVGVLLVMESLSAFLHALR-------------L
HWVEFQNKFYQGDGYQFVPFSYKLILT------
>Cochminu
------------------------------------------------------------
------------------------------------------------------------
------------------------------------------------------------
------------------------------------------------------------
------------------------------------------------------------
------------------------------------------------------------
------------------------------------------------------------
------------------------------------------------------------
------------------------------------------------------------
------------------------------------------------------------
------------------------------------------------------------
------------------------------------------------------------
------------------------------------------------------------
------------------------------------------------------------
------------------------------------------------------------
------------------------------------------------------------
----------------------------------------------------------AS
YLRLWALSLAHAELSIVFWEKIMVA-MMGLSDGS--------------------------
----------GAGFVYMYVGFAVWAAFTVGVLLIMESLSAFLHALX-------------L
HWVEFQNNF------------------------
>Ovaldese
------------------------------------------------------------
------------------------------------------------------------
------------------------------------------------------------
------------------------------------------------------------
------------------------------------------------------------
------------------------------------------------------------
------------------------------------------------------------
------------------------------------------------------------
------------------------------------------------------------
------------------------------------------------------------
------------------------------------------------------------
------------------------------------------------------------
------------------------------------------------------------
------------------------------------------------------------
------------------------------------------------------------
------------------------------------------------------------
----------------GGH-----------GGHFDFAEIFVHQIIHTIEFVLGAISNTAS
YLRLWALSLAHAELSEVFWEKAMLG-TMGS------------------------------
------------GFYLIFVGWAVWAGFTVAVLLVMEALSAFLHALR-------------L
HWVEFQ---------------------------
>Vannrobu
--------FRDLNPDASALYIQLDAVHDTLEELGEL--GLVQFRDLNPDASAFQRNFVNE
VKRTDDMHRTLRYFNDQIQHVERYK--PSAFRYV-NLDD-----------------EEDS
ELQAPQLDSLDSLQAYFEELELELRQIEESQKVLDQNFYELTEMKHVLQQSN-AMFERTP
NSEGD-------------------------------------------------------
ENYGSLGHLAGIIDR-EKIFSFEKLLWRVTRGNLFFRHSEVPVDVFCPD-----------
---------KNEYREKNVFLLFYQGQNTKNRMERLCSAFSAGLYPCPKNATERQDLLSDI
ETRITELRTVLDKSSNRQCKLLGD-VYLYGNQWKDFITKEKAIYHCMNMFEYDVGRQCLI
AEGWCPTE--ELPTVQRALSVGTDRARAAVPSVLS-VLSTTRE---RPTYQKTNDFTNAF
QEIVDMYGIARYQEVNPGVFTIITFPFLFGVMFGDVGHGTLLLLGALALIGLWKFVKQ--
--PSETLQNALDVKWLILLMSLFSVYCGFMYNECFSLPMSLFS--------TNWTYGPVI
VP--------------DQLANQVDPE--YVYPFGVDPLWLGSKNSLDYYNSLKMKMSVTF
GVVQMTLGICLSFLNYRFFKD-------------T---------KRIFCEFIPQLLFLWS
VFGYMCFLIFLKWTIIWD------------------------------------DASRAP
RILNLLTEMILSPWAL------------------SEKFTMF------YGQHFIQVVLILI
AAVCVPWMLLAKPLLIMRQRKQRATTVMI-------------------------------
-------TSIPLSRVDE---------------------------DGKEIDD---DNEY--
-------PELEYEEEHGGG--------SNDHEPDEISEVFIHQGIHTIEFVLGCISNTAS
YLRLWALSLAHSELSEVFWERVFLA-GLQSQ-----------------------------
------------SAIIIFCAWSVWAVLTVGVLMGMESLSAFLHALR-------------L
HWVEFQNKFYQGDGYKFTPFSFYAVLHAE----
>Vexibaci
------------------------------------------------------------
------------------------------------------------------------
------------------------------------------------------------
------------------------------------------------------------
------------------------------------------------------------
---------TSD------------------------------------------------
-------------------------------------------FHT--------------
------------------------------------------------------------
------------------------------------------------------------
------------------------------------------------------------
------------------------------------------------------------
------------------------------------------------------------
------------------------------------------------------------
------------------------------------------------------------
------------------------------------------------------------
-------------------------------------------------RG---PEDE--
-------------------------------PEFEFSEVFVHNMIHSIEFILGAISNTAS
YLRLWALPL---------------------------------------------------
------------------------------------------------------------
---------------------------------
>Luaphula
-------LFRSQDMTLIQLFFQVEAAHDTFDELGQV--GLVQFRDLNPDVNLFQRHFVNE
LKRADEMERKLRFFEDQVCDSPIA----DEFDDN-GPG---------------ADLARMY
ALESTSVQEIGELETQFEDIEKELLTMNGNQETLKRNYNELIELQEVLTKDE-EFFESSG
DK--------------------------ADEEDSLWGEGESPE------------GGINF
QQVVKLGFVSGVIQT-DKMQTFERVLWRATRGNLYMKHTAIDKPIEDPH-----------
---------TNEKQEKSVFIIFYQGNRAQDKIKKICESFSANLYPCPESSQDRRELLEQV
RQRLSDLQIVLQRSIDHRYRLLHS-IYPNLPKWKAKVAKDKAIYHTMNMCNYDVGRKCLI
AEGWCPTT--AIDSVSNALKRADERSEALIPSILN-TIKAKEE---PPTYFKTNKFTQSF
QGIVDAYGMARYGEVNPGVYTIITFPFLFGVMFGDVGHGFLMFLFALFLIIKEKSLGKHN
--LNEMIFTCFNGRYLLLLMAICSIYCGFIYNECFAVPLDMFG--------SRWLYKDG-
----------------SLQATWTNPS--IAYPFGVDPAWKGAENELTFYNSLKMKLSVIF
GVLQMCFGIALSLINALHFRK-------------P---------YNIWFEFLPQMAFMCA
TFGYMCFLIFLKWCIDWPN-----------------------------------NGKSAP
YLLNLMINMFLKPFKL------------------QDGEDLY------PGQLYVQWFLILT
AFISVPMMLLPKPLLLRRDHKKKMRAR---------------------------------
----------GHVVARKDK--GEGEEERLID----SEAPVQPLPHAGEEDE---EEEE--
-------------------------------EEFEFGEVMIHQVIHTIEFVLGAISNTAS
YLRLWALSLAHSELATVFWERVLAQ-TFVMASSY--------------------------
------------YFIVPFGGFAVWAAFTFGVLLVMEALSAFLHALR-------------L
HWVEFQNKFYSGDGYPFAPFSYNIILSSDEE--
>Protarac
-------LFRSQEMQLIQLFFQVEAAHDTFDELGQL--GVVQFRDLNPDVNSFQRHFVNE
LKRADDMERKLHFIEDQIQDSVLK----DDLPEF-PPD------------------ARVF
ALEPTTMQEMSDLDLQLEDIEKELLQMNGNQETLKRNYNELIELQHVLTKDE-EFFDTAG
GSE-------------------------APEEESLWGEGEGGE------------GAINF
QAVVKLGFVTGVVPH-EKMQSFERVLWRATRGNLYMKHTPIEVPIEDPR-----------
---------TGDKEEKSVFIIFYQGNRAQDKIKKICETFDSNLYPCPDSAAERADLLNQV
RTRLSDLHVVLQRSVDHRLRLLSN-LVPNLPKWKAKVAKDKAIYDTMNMCNYDVGRKCLI
AEGWCPTT--AIDSIQSALKRADDRSEALTNAILN-IIKAKET---PPTSFKTNKFTQSF
QGIVDSYGMARYGEVNPGVYTIITFPFLFGVMFGDIGHGFLMFLFAVFLIMKEDKLGKHN
--LNEMIYTCFNGRYLLLLMAICSIYCGFIYNECFAVPLDMFG--------SRWKYNDG-
----------------SLTAVWTNAT--IAYPFGIDPAWKGANNELTFYNSIKMKLSVIF
GVLQMCFGIVLSLLNGIHFKK-------------P---------YNIWFEFFPQMAFMLS
TFGYMCFLIFYKWCIDWPN-----------------------------------STKQAP
YLLNLMINMFLKAMSF------------------PEEDIIF------TGQLYVQYFLIFV
AFVSVPLMLLPKPLLLRRDHNKKMRARG--------------------------------
----------GYVAIKKDKHSHSDEEERLIE-----EAP-RPLPHGEEGEE---EEPE--
-------------------------------EEFEFGEVMIHQVIHTIEFVLGAISNTAS
YLRLWALSLAHSELATVFWERVLAA-TFSMAKSY--------------------------
------------SFIVPFIGFAVWATFTFGVLLVMEALSAFLHALR-------------L
HWVEFQNKFYSGDGYPFTPFSYATILASEDE--
>Protbohe
------------------------------------------------------------
------------------------------------------------------------
------------------------------------------------------------
------------------------------------------------------------
------------------------------------------------------------
------------------------------------------------------------
------------------------------------------------------------
------------------------------------------------------------
------------------------------------------------------------
------------------------------------------------------------
------------------------------------------------------------
------------------------------------------------------------
------------------------------------------------------------
------------------------------------------------------------
---------LPKPLLLRRDHKRKMA-----------------------------------
----------AYHAIPQ---------------------------HAEEDCE---EEED--
-------------------------------EEFDFGEVFIHQIIHTIEFVLGAISNTAS
YLRLWALSLAHSELATVFWDRVLVL-GFEYST----------------------------
------------------------------------------------------------
---------------------------------
>PhysTSA
------SLWRSEPMQLVQLFVQIEAAHDTVDELGQS--GTIQFRDLNPHVNAFHRNFVNE
VKRCDEMERKLRFFEEQVLKEKGLN---RILNSV----------------------SLEN
AASNSANINIDELEGRFDELEKELLTLNNNQQMLDRSSNELVELRHVLSADS-VFFAQSG
VASGM---------------------QDSTLTSPLLADAQPE-------------PPT--
AKAVKLGFITGVITR-SKVASFERVLWRATRGNLFIRQTDIPDPIKDPQ-----------
---------TGEQLEKNVFIIFFQGDRLQAKIRKICESFGATIYPCPESEPERTDLSGQV
NGRLQDLEVVLARSHEHRKQVLSG-VATHLQTWKAKVLKEKAIYHTMNMFNYDIGRKCLI
AEGWCPQT--ATDDIQLALRRATQRSNALVPSILS-VIHSHEV---PPTHFQTNKFTHAY
QEIVNAYGMAHYREVNPAVITLVTFPFLFGVMFGDVGHGIFLLTFSLLLIKYEKVLGAKK
--LNEIIQMPFDGRYVLLVMSFYAIYCGFIYNEFFSIPMNIFG--------SAWVAPVIN
MTDPN----------NANYTYLPVTG--KVYPFGVDPVWKGSPNELDYYNSFKMKLSILL
GILQMSLGIVISCMNYLQEKP-------------PLR------WINVCFQFIPQIIFLWA
IFGYMCLLIIIKWCTNWN------------------------------------GQPSPS
SILPTIINMFLSPGQPPGG---------------QGFAPYF------AGQHNLQYFLTII
AIICIPIMLLTKPLLLRHYHKQSMHHRRL-------------------------------
------------------------------------------------------EDEDA-
---------PPSSSHGGGH--------GHDGEEFEFAEIMIHQIIHTIEFILGAISNTAS
YLRLWALSLAHSELSTVFWNRVLIS-QVQGK-----------------------------
------------SVILIFVGFAVWAGATFAVLLVMETLSAFLHALR-------------L
HWVEFQNKFYIGDGVRFIPFSYHKILTGDQDED
>Protpyro
-------LFRSEEMQLVQLFMSFEAARDTVDELGEI--GLIQFKDLNPEVSAIQRNFVAE
VKRCDEMERELRFFEDQIEKQQFG----EELELL-QLR--------------------LG
SSRKTLVPETDELEANFKDLEKELIQMNSNQEMLKRNYNELVELRHVLEKDA-VFFESAG
GDRDA-----------------------AYEEDAEVGSSEVH-------------GLT--
SFGVKLGFVTGVIEH-ARMATFERVLWRATRGNLFMKQVPINERIEDPK-----------
---------TNELVDKNVFIIFFQGDRAETKVKKICESFGANLYPCPDSAQERREMYNQV
ETRLEDLNVVLDRSIEHRKKVLLD-VATQIEDWKIHVLKEKSIYHTMNLFNYDVGRKCLI
AEGWCPHT--ATEDIQDALKRANERSGTMVPSIVN-IVQTREQ---PPTHFKVNKFTRSF
QGIVDAYGIARYREVNPGVFTIVTFPFLFGMMFGDVGHGIMLFMFAIYLCIKEESLSKLK
--LNEMVKTCFDGRYLLVLMSLGAIYCGAIYNEVFAIPLDIFG--------TRWQYYKG-
----------------EQFAEWTNPS--IAYPFGVDPAWKGAKNELLYYNSIKMKLSIVF
GVVHMVFGILLSALNGIHFKK-------------P---------YNIWFEFVPQLCFMLS
IFGYMCFLIFFKWSYQFS------------------------------------SPADAP
GLLNLMISMFLKPFKL------------------QPIDDLF------PGQLYVQWVLIVI
CAVSVPMMLLPKPLLLRRDHKR--------------------------------------
----------GYKRLAE---------------------------SHEEHEA---EEEE--
-------------------------------EEFDFSEVFIHQIIHTIEFVLGAISNTAS
YLRLWALSLAHSELATVFWERVLVL-TLEKN-----------------------------
------------NFFLILVGFAIWAGATFGVLLVMESLSAFLHALR-------------L
HWVEFQNKFYMGDGYKFAPFSYQAILSGEDE--
>PellCATA
-------LWRSEEMKLVQLFIPMEAAHETVEALGDN--GRVQFRDLNANVNLFKRNFVTD
VKRADELDRVMRFFEDQVVKENEVE----ELNTS------------------------SS
IQDLSARTDLDELESKCEELEKELLQMNANKEKLSRNYNELVELEHVLMKDT-EFFEQGG
AGEDGIVV--------------VDGNNSEDSEAPLLEEGGTTG------------PAGGF
PKAVRLGFVTGVIDR-DLVNSFERILWRATRGNLFMKQSEIGDKIEDPN-----------
--------KPGSWVEKNVFIIFFQGNRAQAKIRKICESYGAHLYPCPDTVQERRELLQKV
DQRLEELDTVKSRSNEHRRRVLTN-IGNHLEDWKYKVLKEKSIFHTMNLFNYDVGRKCLI
GEGWCPTE--FVDEVKELLKNSNKKSGSSVPSILH-IVETKEE---PPTFYKVNKFTTAF
QAIVDAYGIARYQEVNPGPLTIITFPFLFGIMFGDMGHGTILLIFAAYLIINEKYFGSIK
--LDEMTTTCFDGRYVLLLMGCFSIYCGSLYNEVFSVPTDPFG--------SKWIRDGD-
----------------EPQLIWSFPS--TVYPWGVDPAWKYKKNELLFYNSLKMKISIIF
GVFQMTLGIILSGWNAIYFRK-------------P---------LNILFEFIPQMCFMMS
IFGYMVLLIFWKWSTNYQ------------------------------------PVHDAP
GLLNMMINMFLHPNDPFP----------------DGNIAMF------DYQIYIQGVLIVV
AVVSVPMMLFPKPLILRCRHKALMKQRAI------------------NNPPA--------
----------IHQEGSSDE------------------------SSSESEEG---EEDE--
-------------------------------EEFDFSEIFVHQIIHTIEFVLGCVSNTAS
YLRLWALSLAHSELAWVFWSYVLVEIGLVSK-----------------------------
------------NAFLIWVCFAIWAGCTFGVLMVMESLSAFLHALR-------------L
HWVEFQNKFYQGDGYQFEPFSFARLKALEEEE-
>ClydYONA
------------------------------------------------------------
------------------------------------------------------------
------------------------------------------------------------
------------------------------------------------------------
--------VSGTLER-GKVANFERVLWRVLRGNVFVKTSDISGAVMDPQ-----------
---------TGDMMEKVVFLAFVQGQRALAKAQKISEAYGANLYPISDSAEERTIMRREI
QVRIDDLEVVLESSRERMCEVLSG-IKANLAAWKTLVAKEKSIYHTMNMFNYDVGRQCLI
AEGWCPAS--SQNDIQLALRRANERSGALVPSILR-PVETKDT---HPTYHVTTEFTGCF
QEIVDMYGVNRYREVNPGVFTIVTFPFLFGVMFGDVGHGSILLLLALYLFWQRRRVPEG-
----QQPSELLLNRHLILFMALSAIYCGFLYNECFAVSMNIFG--------SRYYYDIPN
IEADN----------YEAQVRKGYKN--YAYPFGVDPIWKGSKNELDYFNSLKMKMSVVM
GVAQMVLGICLSVFNARYFKK-------------A---------YNLYFEFIPQILFMLS
IFGYMVFLIIFKWLTNWEH-----------------------------------VDMEAP
RLLNLIIEMCLMPLEL------------------SDQFHIY------PGQHVIQLLLLVI
AAVSVPFMLLPKPFLLRRDHMREKAQGG--------------------------------
------GRRRRFQMISENE-PADGS---------------AVLAEEEDEEG---DDEG--
---------------------------AHDEEEFEFSEVLMHQVIHTIEFVLGCISNTAS
YLRLWALSLAHSELATVFFERLFKA-TLEPPLG---------------------------
------------NFVAIFVGFAAWAALTMGVLLGMESMSAVLHALR-------------L
HWVEFMNKFYAGDGYKFAPFSYKTVLA------
>GoceYONA
-------LWRSEKMQLVQLFIPLDAAHDTVDELGEL--GLVQFKDLNANVNLFQRNFVNE
VKKADEMDRKIRFFADQVKKEYNITDTDDLASVV--VD---------------SLHLREE
TSEDVENLDMEELESHFDDLEKELLQMNSNQEKLRRNFNELIELEHVLTKDN-EFFAQAD
RDESSSNV-------------VVVDGRDNDDDTPLLQDEEAG-------------GGSKF
PKAIRLGFVTGVINR-DKLVAFERILWRATRGNLFLKQSEIDDAIEDPN-----------
--------EPGKLIEKNVFIIFFQGARAQTKIKKICESFAAHLYPCPDSPQERKELLNKV
DTRLEDLDHVIQKSADHRRRVLQN-IATHYEQWKLKVLKEKSIYHTMNMFNYDIGRRCLI
AEGWCPVM--ATNDVQDALKRANKRSGSSVPSILN-VVPSKEE---PPTYFKTNKFTQSF
QDIVASYGIARYQEVNPAPFTIVTFPFLFGVMFGDAGHGFLLLLFSGYLVWNEKSLGATR
--LNEMVKTCFDGRYVLLLMSVASIYCGFLYNEIFGVPMDIFG--------SRWARNGD-
----------------DPQYRWTHPS--IAYPFGVDPAWKYRKNELIYYNS---------
------------------------------------------------------------
------------------------------------------------------------
------------------------------------------------------------
------------------------------------------------------------
------------------------------------------------------------
------------------------------------------------------------
------------------------------------------------------------
------------------------------------------------------------
---------------------------------
>Undascha
---------RSKPMLLVQLYIQIEAAHDTIDELGKL--GLVQFRDLNPDVNAFQRNFVNE
VKRADEMERKLRYFEEELRKAGVWNLPERPPHVV--------------------YEEYCA
NYESEIPIAMDQLESQLEEIEKELIQLSGNQETLYRNNNELIEMKHVLEKDR-AFFGSSQ
EE-------------------------TYSESQPLVPEDA--------------------
NDSGGLSFITGVILR-EKMSTFERVLWRTMRGNLFVRQAEIVEHIRDPA-----------
---------TGELEEKNVFIVLFRGTNSEHKIRKLCEAFGANLYPCPHSAEERSDLLREI
ETRLADLQKVLARSELHSKKVLGG-VMNEIERWKMDVLKEKSIYHTMNLFNYDTGRRCLV
AEGWCPEEQADLDKIRAALDRGNLRSNASVPSVLS-VLDHKKAP--PPTHYVTNKFTDAF
QNLVESYGVARYREINPAVLTIVTFPFLFGVMFGDIGHGFILFLIGLFLVVKEKPLGRIK
--LPEMVDTLYEGRWLFFLMAIASMYCGSLYNEFFGIPMDLFG--------TNWAYEYPI
VKGEQSEY-----AVWLNTGLPQDEW--RCYPYGADPLWKGANNELDYYNSLKMKMSVIM
GVTHMTVGILISLLNQIHFRE-------------W---------LSVFFEFFPQMVFLLG
VFGFMDALIIMKWLINWRA-----------------------------------------
------------------------------------------------------------
------------------------------------------------------------
------------------------------------------------------------
------------------------------------------------------------
------------------------------------------------------------
------------------------------------------------------------
---------------------------------
>Thecquad
-------IWRSQEMQQIQLFVQIEAARDTVDELGQL--GLIQFRDSNPDTNAFQRTFVNE
VKRYDEMERKVRYFEDQIKKAELGD--QSDLGDV-QVE--------------------QI
DTKQSSKVVIDELETKFDDSEKELLQMNSNQENLDRNYNELIELQFVLEKDA-WFFDESD
IQRAGQ---DETQL---------GGQGPEDEKSPLVGE------------------TTKH
PKAVNLGFVTGVIAR-EKLGAFERVLWRATRGNMFMKQIQIDNPIKDPH-----------
---------SGENVEKNVFIIFFQGERAQAKIKKICESFGANLYPCPDSIEARNELRQHV
LSRLEDLRVVLSRTKDQCRRTLLR-VAANIQNWKIQVLKEKAIYHTMNMFDYDVGRKCLI
AEGWCPIT--AIDEIQYALRRATERSGAIVPSILS-VIKTNET---PPTYYKTNKFTKAF
QDIIDSYGVAHYQEVNPAVFTMITFPFLFGVMFGDLGHGFMMFCFAMFLVLRERQIMQMK
--LDEMVMTCFEGRYIILLMSLFAMYAGAIYNETFSLPFAIFP--------SQWSYNATI
ELP------------ANEFAIFNPNV--SAYYFGVDYNWHNAQNSLIYYNSLKMKLSVIM
GITQMTLGIIISAFNAIHFRK-------------P---------YNLFFEFIPQMLFLYC
TFGYMCFLIIFKWLINWPHAYTYNTS----------------------WPMNINSTYGAP
NLLNVMINMFESPGRP------------------GPLYKLY------PYQEYIQVVFLLI
AVACVPIMLFVKPLLLRREHNKQE------------------------------------
----------AYRLINP--------------------------------EE---EHED--
---------MPNAAGAGGH--------SEHGEEWDFSEIMVHQMIHTIEFVLGAVSNTAS
YLRLWALSLAHSELSSVFMSMVLLA-TLSLYGQFYAIS----------------------
------PVLGYFQVVAILIGFAAWAFLNFSVLLMMESLSAFLHALR-------------L
HWVEFQNKFYLGDGYKFIPFSYTLILA------
>Vermanta
------SLWRSEEMQLVQLFVQIEAAHDTVDELGHL--GLISFRDLNPDVNAFQRNFVSE
VRRCDEMCRKVRYFADQVSKANLDN----ELGSF----------------------GGIG
SGDSEGRMRMDEMETRFDDLEKELIQMNSHQEMLDRNYNELVELQFVLEHDE-VFFGAGA
SLASQ---------------------ALPQERRGLLDDQGEGGAGI--------YGGAVN
GGGANLGFVTGVILR-DKVAAFERVLWRATRGNMYLKQDEIEEKIKDPN-----------
---------TGDMVQKNVFIVFFQGERLSNKIRRLCEAFGANMYPCPETPHERQELRSQV
NSRLDDLRVVLSRTRDHSKSVLVK-VALDLDQWKEQVLSEKGIYHTMNMFNYDVGRKCLI
AEGWCPTY--ATEDVQLALRRATERSGAIVPSILS-VVRSPET---PPTYFKTNKFTEAF
QGIIESYGVASYGEVNPTPFSIVTFPFLFGVMFGDLGHGFLMLLFALSLVIFEKKMLKME
--LNEIVEMMFGARYLLVGMSFFAMWMGLLYNEVFSVPAAFFA--------SKWYMGEPD
SLC-----------VQQGILCYDSTG--IGYPLGVDWNWYGVSNQLNFYNSLKMKMAVIL
GVSQMTLGVIISLFNHIHFKK-------------Y---------SDIFTEFIPRFLFLTC
SFGYMCFLIVLKWNIDYREMAI-NTNDDPCVPAN--DPMCVDVSTCGLLTDAKTIRYDAP
SLLNLMIMFFIQPYSVTE----------------CQFLPLF------PYQWYVQCVLIVL
MAVSCPWMLFAKPLLALYQSKQKAKHER--------------------------------
----------GYQIVGD--------------------------------EE---EAEE--
-------------------------------EEFDFGEIMVHQMIHSIEYILGAVSNTAS
YLRLWALSLAHSELSAVFYEQIILQ-IYQVNVGM--------------------------
----------LPLAGLVFIGWAVWAALTVGVLLGMESLSAFLHAMR-------------L
HWVEFMNKFYLSDGYLFEPFSFKRIMAQEKED-
>ParvMONO
------------------------------------------------------------
------------------------------------------------------------
------------------------------------------------------------
------------------------------------------------------------
------------------------------------------------------------
------------------------------------------------------------
------LTLVLTRGKAHRTEVLRR-VARHLPAWVDKVSKEKAIFNTMNLLDYDHGRKCLI
ATGWCPSA--RTADVQLALRRGTERSGAAVPSILS-VDPTEEK---PPTYFRTNKLTRVF
QNLVDAYGVPSYGEINPAPLSIATFPFLFAVMYGDVGHGLLMLLMILPVVIFEKRIERMK
-GLNEILAMGFAARYLLLLMAIGAIYTGFLYNEFFAVPMNLFT--------SGYVTNSSI
PGA-----------LGDHIIMPDPSG--YTYPFGIDPMWRTASNELLFSNSLKMKMSVII
GVLHMSVGVFMHLINSIHKKK-------------P---------YDIAFEFVPQIIFLLA
MFGYMDFLIFYKWGIDYQALGP-----------------LEDTF-AVCPNAPGPAVPGAP
QLISVMITFALPMFNP--------------LTCEMSNGLLG------PSQLFVQYALILI
AVACVPVMLIIKPLLLKRD-----------------------------------------
------------------------------------------------------------
------------------------------------------------------------
------------------------------------------------------------
------------------------------------------------------------
---------------------------------
