# Supplementary material for: Expansion of the molecular and morphological diversity of Acanthamoebidae (Centramoebida, Amoebozoa) and identification of a novel life cycle type within the group
Source: Biol Direct. 2016 Dec 28;11:69. doi: 10.1186/s13062-016-0171-0 (PMC5192571; doi:10.1186/s13062-016-0171-0)
Supplement: Additional file 3: — Bordor.325.Cent40.tgz. Phylogenomic alignment files and single gene trees for each gene included in the phylogeomic supermatrix. (TGZ 8396 kb) [file 13062_2016_171_MOESM3_ESM.tgz › Bordor.325.Cent40/unmasked-alignments/GPD1L.faa]

>AcanGEN
----KHKVAILGSGNWGSAIAKVVGQNVRQHP----ELFEDEVRMYVYEELV----DGER
YLTSIINTNHENVKYLPGVKLPDNIVADPDPIRTAEDATLLIFVLPHQFVNSLCHKLKGK
LHH---RA--KAISLIKGMAFNEKGP--VLISSIIEDI------------LG---IDV-S
VLCGANIAKDVAWEHFSETTVGYKDKE---VAQVWKQVFHSPSFNVGLVEDIAGVELCGA
LKNIIAVGLGMADGL----GAGANTKAAIMRIGLAEMRRFAETFFK-GVKQETFFESCGV
ADLIVTCFF--GRNRKVAAAFVK---QK--KSFEQLEKEMLHGQKLQGTLTAQEVNTILK
RANLTHRHNFTPCLLRLVMRKFPLMTTIYEVCFEKK------------------
>Filanola
-------------GNWGSAIAKIIGXNVARYP----DEFDEEVKMWMYEEEF----HG-E
KLSHLFNTYNQNKKYLPGIIIPKNVRAVTCIKDAAHDATVLVFVLPHQFLLSTCNQIKPH
LNK---NAEVKAISLIKGIDIHESGP--VLLSNXISNT------------LN---IDA-S
VLMGANIATEVAKEEFSEATIGYSNXK---NGLLFERLFHTSYFNISIIDDVPGVEMCGA
LKNVVALGAGFSDGL----GYRGNTKSAIIRIGLMEMRRFTLLFFP-NAKMXTFFESCGI
SDLFVTCTE--GRNRKCAXAFVR---TG--KSFXTLEXELLGGQKLQGTLTVKEVYSILV
AKN---------------------------------------------------
>FontBI
----PQRVAILGSGNWGSAISRIIGTNAKAYP----HLFVEEVRMWVFEETLA---DG-S
LLTKTINERHENTKYLPGYSIPENVIADPCLRSTVADADLLVFVLPHQFLRTISRQITGV
LKP---GA--RAISLIKGLDTQGNDI--RLITDVIRETCLPAPASPGAEVVP---MSV-S
ALSGANVAHEVAAGQFCETTIGYHHTTSLSEALVWKALFNTPVFRVSCVPDLAGVELCGA
LKNVVALAAGFSDGM----NQGGNTKAAVMRIGLLEIRDFAARFYR-GIRHETFFESCGM
ADLITSCVG--GRNWKVAREHAA---TG--QDLASLEQTMLNGQKLQGILTAEEVYNFLS
ARGLLHS--------------YPLFTAVHRICIGEIKASDMLKHIXEAHPK---
>HomoSapi
MAAAPLKVCIVGSGNWGSAVAKIIGNNVKKL-----QKFASTVKMWVFEETV----NG-R
KLTDIINNDHENVKYLPGHKLPENVVAMSNLSEAVQDADLLVFVIPHQFIHRICDEITGR
VPK---KA--LGITLIKGIDEGPEGL--KLISDIIREK------------MG---IDI-S
VLMGANIANEVAAEKFCETTIGSKVME---NGLLFKELLQTPNFRITVVDDADTVELCGA
LKNIVAVGAGFCDGL----RCGDNTKAAVIRLGLMEMIAFARIFCKGQVSTATFLESCGV
ADLITTCYG--GRNRRVAEAFAR---TG--KTIEELEKEMLNGQKLQGPQTSAEVYRILK
QKGLLDK--------------FPLFTAVYQICYESRPVQEMLSCLQ-SHPEHT-
>Sexangul
-----NKIAILGSGNWGSAIAKIVGKNVTRFP----TLFDTEVKMYVYEEEVTVGGKK-R
KLSQVINEDHENVKYLPNHKLPXNVVADTDAASAVRGANMIIFVLPHQFVPRLLGQISSS
IRQ---DA--QAISLIKGSTVEQGKI--RLISSLIEES---GP-------XG---MPV-S
VLMGANVADGVANGDFCETTVGLSPAAPAGSGDLWKQAFQNDVFRVSVVSDVAGVELCGA
LKNIVALTCGFCDGL----DLGTNTKAAVIRIGLLEMQRFVREFFPGAGVDSTFFESCGV
ADLITTCFG--GRNRKCAEAFVR---TG--QSWEXIERDLLNGQKLQGTLTSSEVREHLR
GANRVDA--------------YPLFAVTHEIA----------------------
>Thectrah
------KVCVLGSGNWGSTAGKIVASNAARL-----DDVASEVNMWVFEEQV----DG-R
KLTEIINEDHENPKYLPGVKLPENLVAVPDAAAAVSGATLLIFCLPHQFLPRLCASIKDA
AAP---GA--RAITLIKGFDVDDDGI--VLLSEYITAQ------------LG---MPC-A
VLMGANIANEVAREEFSETTIGYHHEA---NGKLWCRLFQTKYFRVAIVPDPVAVELCGA
IKNVVALGAGFCDGL----KLGNNTKAAVIRIGLLEMRQFTQTFFNGAGELTTYFESCGL
ADLITTCYG--GRNRKCAEAFVA---SG--KSWDELEAELLGGQKLQGTLTTIEVIKAID
KAGARGN--------------FPLFTAINAICFEGAAPSTLFDNLV--HDD---
>VexiDIVA
---------------------------------------------------A----YH-R
QLTKVINQRHENVKYLPDIHLGENVVANPSLEKTVRDASLLVFVTPHQFISNVCDRLKPV
IAKQSRKP--AAISLIKGMEVTPVPPYFQMISKHIEKE------------LE---LETCS
VLMGANIAREIGLGRFSEATLGYSDPK---HEEKFLKLFNTDYFHVHPIRDIVGTELCGT
LKNIVALAAGFVDGL----GLGSNAKAAILRIGLNEMRKLAHTLFPNQISDEVFWQSAGI
ADLIATSFG--GRNRLCAEAFAK---SKGEKSFEQIEKELLNGQKLQGVLTSNEVQQVLS
SLSLEQE--------------FPLFTTINQICEGHQPAHRIVEFQ---------
>Endozona
---EKRRVTIVGSGNWGSAISSIIAENCANKP----HMFHKEVKMWVKEEQI----EN-R
KLSEIINTEHENVKYLKGEKLPTNIVAVPDLIESVRDADLLVFVLPHQFVKSVCEQIKSH
IKM---SP--IGISLIKGMFIENNKP--LLITQYIAQK------------LG---ISV-S
VLSGANIANLVIQGPFSEGTIGYSDKE---SSRIWRNLFQCPRFAIRTIPDVAGVELCGS
LKNIVALGAGFVDGL----GAGDNAKSAVMRIGLDEMKRFTELFFR-GVEQTTFFESCGV
GDLIVTCFS--GRNRKVAAEFVK---RE--TTWEELEKSMLNGQKLQGTLTT--------
------------------------------------------------------
>Cochminu
------------------------------------------------------------
------------------------------------------------------------
------------------------------------------------------------
------------------------------------------------------------
------------------------------------------------------------
------CKK-------------R---RE--SKYSRFRKELMNGQQLQGLGTLEGVYSIVT
QNNLHSS--------------FPLFVTLYKISF---------------------
>Vexibaci
------------------------------------------------------------
----------------------------------------------------GCH-----
------------------------------------------------------------
--------------------------S---VAEIFKQLFHTPYFNVTAVEDIEGVELCGT
LKNIVALGAGFCDGL----QPGNNTKAAVLRIGLQEMRKLARTLFP--------------
------------------------------------------------------------
------------------------------------------------------
>Luaphula
-TTMQKKIAIMGSGNWGSAIATIVGHNAKAHA----E-FADQVNMWVFEEEV----QG-Q
KLTEIINTKHENVKYLPGVALPTNVVAVPDPVEAAKDAHLLIFVVPHQFIGGLCSKLKGH
VAD---GA--IGISLIKGMNVTEQGP--QLITDLVNQL------------LG---LNM-S
VLCGANIANEVAIGQFSEATIGYTSKE---AAEEWFKVFNTPSFRISVVEDVAGVEMCGA
LKNVVAIGAGFCDGL----KLSANAKAAIIRIGLLEMRAFVAEYSS-ASKSSTFFESCGV
ADLIVTCYS--GRNRKVAAAFAE---TR--RSFAELEAEMLNGQKLQGTLTAQEVHQVLT
KKRLTHR--------------FPLFTRVYEIVFEGK------------------
>Protarac
--TQQKRVAILGSGNWGSAIATIVGKNIKESA----H-FVDEVRMWVFEEEV----AG-Q
KLTEIINTKHENVKYLPGVALPPNVVAVPDPAEAVKDAQYLIFVVPHQFIGGLCAKINGH
VAE---GA--RGISLIKGMNVTEEGP--QLITDLVARL------------LN---INM-S
VLCGANIANEVAVGEFSEATIGYSDVA---IAKEWVPVFNTPNFRISIIEDVAGVEMCGA
LKNVVAIAAGFCDGL----KLSPNAKAAIMRIGLVEMRQFVQEYAP-DSKASTFFESCGV
ADLIVTCYS--GRNRKVAAAFAE---TR--RSFVDLEAEMLNGQKLQGTLTAQEVHQVLS
KKGLTDK--------------YPLFTRVYEIVFEGK------------------
>Protpyro
----KHKVAILGSGNWGSAIAKVVGQNVRLAP----HLFEEEVRMYVYEELV----DGER
YLTSIINTTHENVKYMPGVKLPTNVVADPDPIRTAENATLLVFVLPHQFIESLCLKLKGK
LHH---RA--KAISLIKGLAFDDKGP--VLISGVIENL------------LG---IDV-S
VLCGANIAKDVAWEHFSETTIGYKDKD---VAQVWKSLFHSSYFNVGLVDDVAGVELCGA
LKNIIALGLGMADGL----GAGANTKAAIIRIGLAEMRRFSATFFK-GVKDETFFESCGI
ADLIVTCFF--GRNRKVAAAFVK---QK--KSFEQLEKEILQGQKLQGTLTAKEVNTVLK
RAHLTHR--------------FPLMTTIYEVCFENK------------------
>PellCATA
------RVALIGSGNWSCAIARIIGDNVKRQL----DLFHHDIRMWVYEEQV----NG-R
NLSEIINTQHENTKYLPGFKLPVNIIADPDPVNTVKDANLLVFVLPHQFIHGVLKKIKPF
VPE---TA--SGISLIKGMDVTAEGP--QLITQVIASS------------LG---IGM-S
VLCGANIASLVAKGPFSEATIGYNQHK---SGLLWHKLFHTPSFCVSLVDDVAGVELCGS
LKNIVALGAGFIDGL----DYGANSKAAIIRIGLEEMKRFAQMFFK-TVRPGTFFESCGV
ADLIVTCEK--GRNRRVAEAFAKLPASA--RDWGRLEKDMLGGQKLQGTLTAKEVYTILE
QKRAAHQ--------------FPLFTAIHDISFKGRDPSTIIEV----------
>ClydYONA
--ARTYKIAVFGGGSFGTALATCLAHNGHTAVLLT---------------------RN-E
AVVASINETHRNCQYLTAYEVPPLVSATSDAATALAGADYILHCVPVQASPAYLAKLRPL
IPP---HV--PLISASKGLHAET----LQYMSEIVPEA------------LG-RPQPL-A
FLSGPSFAKELMERQPTSVVAASEQAE---LAVQVQRLFVSKSLRVYTSTDVVGVEVGGA
LKNVFALAAGMAEGL----GYGYNTMAMLVTRGCAEMRRLAERM---GADPHTLAGLSGI
GDLMLTCYGSLSRNRTVGFRLGS---G---ETLQEILDSM--KEVVEGIATAKAAVTLAK
NYDL----------------DLPIVFTVAAIIKGELEAKEAVHRLM-SIP----
>Undascha
----SKRVCVLGAGSFGTALGCVLARNGHQVCLLT---------------------RS-K
DTPAAIAETHRNPRYFPEVVLPDNLTCSNDAAVAFENVDYILHAIPVQHSASYLEKIKCH
IKS---TT--PIISCSKGLHAAT----LQYMSDLIPEV------------LGEQSPPL-A
FLSGPSFAKELLSEQPSAVVVASVDEK---VAESIQLLFANKSLRVYTSTDVIGVEVGGA
LKNIFAIGAGMVDGM----GFGLNTMAALVTRGCSEMRKLALAM---GADAVTIAGLAGI
GDLMLTCYGTLSRNRTVGYRLGK---G---ETLEEIMESM--TEVAEGVFTTPAAVRLAE
KYNL----------------DLPIIKAVASVLDGSCGAREAVGQLM-NRPQTKE
>Thecquad
-----ERVCLVGSGNWGSSISKIVGTNVSRLAKSSNNKWAERVNMWVHQEEV----DG-K
NLTDIINTQHENVKYLPGVKLPDNVYAEPDLLKAAKDATLLIFVVPHQFIDKTCAQLKGH
LPE---GA--RVLSLIKGFYSEEGSP-LQLISDKIRKS------------LD---LDV-T
VLMGANIATDVAKEKFSETTIGFRDAG---NAARWKQIIETPYFRVNLINDVPGVELCGA
LKNVVAVAAGFVDGLFPDDESTDNTKAAVMRLGLLEMRTFSRMYSG-NVRDETFVESCGL
GDVIASCYG--GRNYKLSKKFVR---SD--KSLEQLEKEELNGQKLQGPDTAKVVYEWID
KHQATDR--------------FPIMTSVYRICFEGRDPKKFL------------
>ParvMONO
-------VAILGSGNWGSAIAQIIGQGTK-----------EQVRMWVYDEQV----DG-R
SLISIINTEHVNAKYLPNVRLPSNVVAVGDVGECVEGATHLVFVLPHQFLSRVCQQVRPH
VLG--REV--HCVSLIKGLDFVDGHP--QLISAMIREQ------------LG---VSTCS
VLMGANVANDVAAGQFCEATLGVENAE---EGRAWFDVFHSTNFRVLVIHEVVGVELCGA
LKNVVALAAGLVDGL----GMGSNTKAAFMRIGFCEMRQFIQEFYP-GTNPEIYFSSCGL
ADLITTCLG--GRNRKCAAAYAR---SAGHKSIEQIETELLGGQKLQGVITLEDVMKTLV
SKKVEHN--------------YPLFSSLWEVFFNRAP-----------------
