# Supplementary material for: Expansion of the molecular and morphological diversity of Acanthamoebidae (Centramoebida, Amoebozoa) and identification of a novel life cycle type within the group
Source: Biol Direct. 2016 Dec 28;11:69. doi: 10.1186/s13062-016-0171-0 (PMC5192571; doi:10.1186/s13062-016-0171-0)
Supplement: Additional file 3: — Bordor.325.Cent40.tgz. Phylogenomic alignment files and single gene trees for each gene included in the phylogeomic supermatrix. (TGZ 8396 kb) [file 13062_2016_171_MOESM3_ESM.tgz › Bordor.325.Cent40/unmasked-alignments/DNAI2.faa]

>HomoSapi
MEIVYVYVKKRSEFGKQCNFSDRQAELNID--------IMPNPELAEQFVERNPVDTGIQ
CSISMSEHEANSERFEMETRGVNHVEGGWPKDVNPLELEQTIRFRKKVEKDENYVNAIMQ
LGSIMEHCIKQNNAIDIYEEYFNDEEAMEVMEEDPSAKTINVFRDP---QEIKRAATHLS
WHPD-GNRKLAVAYSCLDFQRAPVGMSSDSYIWDLENPNKPELALKPSSPLVTLEFNPKD
SHVLLGGCYNGQIACWDTRKGSLVA-ELSTIESSHRDPVYGTIWLQSKTGTECFSASTDG
QVMWWDIRKMSEPTEVVILDITK-KE---------------QLENALGAISLEFESTLPT
KFMVGTEQGIVISCNRKAKTS--AEKIVCTFPGHHGPIYALQRNPFYPKNFLTVGDWTAR
IWSEDSRESSIMWTKYHMAYLTDAAWSPVRPTVFFTTRMDGTLDIWDFMFEQCDPTLSLK
------------DNGCLIACGSQLGTTTLLEVSPGLSTLQ-RNEKNVASSMFERETRREK
ILEARHREMRLKEKGKAE--GRDEEQTDEELAVDLEALVSKAEEEFFDIIFAELKKKEAD
AIKLTPVPQQPSPEEDQVV
>Monobrev
MEIVYVYQKKRRDFGRQCVFTDRKAEILAD--------IEPNPSLAKDYIDRNPADIAVQ
NTREFSEHEVNTETAEFTENGMNHVEGGWPRDVDCTEVEQVNRFRKKIEKDEGYQHQVLD
AASQLEHLIQQNNALDIYEDYFPEPS-VAAELEPPSARTINVLRDP---QKIARSANSLS
WNPD-GSGRLAVAYSVLEFQQAPEGMSYDSYIWNLDKPNAPEQTLSPSSPLVSLQYNPKD
VHVLLGGCYNGQIALWDVRKGSRPM-ATTPIEASHRDPVHGLCYMSSKTGTEFFSTSTDG
QVMWWDSRKLDAPTEVLQLDVN---------------------EQMMGGIVADFESTMPT
RFMVGTEQGVIINGNRKGKSP--AEKLASTFEGHHGPVYSIRRNPFSPKYFLSVGDWTAR
VWCEDVRESAVLWSKYYPCYLTCGVWSHTRPAVSFVGRSDGAIDVYDYLFKQAEAALTVP
VSDSPVRSIAAAENSNVIAVGSSDGAVTLLELSDGLVNMQGNNEKAAMAGLLDRETSREK
LLASRVRELALQQRIRSARPGGTQPVPDD----DEEDPVAAAEKNFWSSVDPDYYEKQSA
SRLSEPAVNAEA-------
>PCBtrin
MDLVLVYTKQRSEFGRWCNFALRPAEIICE--------IHSQPNLAKNYIECNPVSTSVQ
CAPEMSEHEVNPEHVEVCSQGVLHLEGGWPKDVDPAEGDQTIRFRKKIEKDDEYIDTVRR
LGDMVETAVKLNNSINVFEEYFGSVG-PDHSTEPPSAKSLVVLKDP---HQQKRSVMDIS
WCPD-GSGKFAAAYCNMKFLGFTQTTPLDAYIWHIDQPNHPDLVLKPPSPLCSLAYNPKD
PHLLLGGTYTGIVGCWDTRKGGSAV-DTTPVEKGHRDPVTRVAWIQSKSGSECLTISTDG
RALWWDTRKLSEAAETLPLEIKGLGPANSNALAGVGNPGPGISTGTVGGFSLDYDFSMPT
RFMVGSERGHVLLCNRKVKSP--SERIVSTFLAHHGPVYSLQRNPFFNKYFLSVGDWSAK
IWHEDI-HTPVTCTTYGSTYLSGGAWSPVRPAVFFSTKMDGTLDVWDVLYKQNDPAYSVK
VSDSPLHSLATHENGKLLLAGSADGSVTLLELCEGLSAMQ-SNEKQAMQQLLEREARREK
NLGIRAKEMRLKQKQKSTTKAPEQTVADD------ERGLEEVEKEFWEAIKS--------
-------------------
>Thectrah
-EIAEAYTRPRRDFGRPCNFSLREAALLVDTSTGSRIEIRPEAELEEEYVVRNPVERAVE
RRDVMSVHEVNTEHIQTESRGVLHVEGGWPKDVNYMEAGSKERYKRKVEKDDDFVYRVKA
LGEQVEVAIMENNAIDIYENYFVGEE-VDHSGEPPSAKTLTVFRDP---AELKRTAADVA
WQGD-NSSKMAIAYCELQFQGMVEGTSMSSYVWDVENPTAPELEIVPSSPLWCLEYNPKD
PHILLGGSQNGLIAFWDTRKGASAANSTSSVERSHRDPVYSARWIQSKSASECFSCSTDG
MVHWWDIRKLGEPLDSLRLRIPK-GD-----------------GTILGGVVLDYDFSMPT
KYMVGTEQGVILNCNKKARNP--NDKILRTFNGHHGPIYALQRNPFFPKFFLSVGDWSAR
IWNEDT-ASSIITTKYHMSYLTNAAWSPTRAGVFLTAKMDGTVDIWDYLHKQNDPTLSLQ
VSDYDIRALDFHGSGRFVAVGDGEGTTTLLQLSPGLSEMQ-NQERQTIGAMFEREQKREK
MLETRARELKNQSKIQAE---MVSSQLDDIAEVSEEQLRQ--------------------
-------------------
>PhysTSA
MDIVVSFSRKRKNFGKHCYFSDKPAEIIAD--------IQPDRSLLEEYVEKNPVRVGIQ
CGPSMSEHWVNTDKFTNRSQAVFHQEGGWPKDIDSTETEPKVRYRKKIEKDEEYVTAVKA
LSEKVDYYIKLNNAINIYEDYFGDT--VDHTSAPPTAKITTILRDPAAGNKKARKAMCSS
WHPELHPSRVAVAYSILS-HNVEVGASLSSYIWHIETSTQPFLELIPASPLCSIAYNPRD
ENIILGGARNGLVCFWDVRRGSQAV-ESSPIERSHKDAVYEVCWINSKTATEFCSASPDG
TILWWDTRKLGEPVETIILPLPS-AP---NATEPPAPIGDVTVEKGMGGVALDLDPS-GA
RFLVGTEQGAVLWCNKKGKAPTGADRIVQTYSGHHGPVYSVKRNPFFSKYFLTVGDWSTK
V-----------------------------------------------------------
------------------------------------------------------------
------------------------------------------------------------
-------------------
