# Supplementary material for: Expansion of the molecular and morphological diversity of Acanthamoebidae (Centramoebida, Amoebozoa) and identification of a novel life cycle type within the group
Source: Biol Direct. 2016 Dec 28;11:69. doi: 10.1186/s13062-016-0171-0 (PMC5192571; doi:10.1186/s13062-016-0171-0)
Supplement: Additional file 3: — Bordor.325.Cent40.tgz. Phylogenomic alignment files and single gene trees for each gene included in the phylogeomic supermatrix. (TGZ 8396 kb) [file 13062_2016_171_MOESM3_ESM.tgz › Bordor.325.Cent40/unmasked-alignments/mra1.faa]

>AcanGEN
---------------------------KLPK--TKQEK-DKGGRLIVILENASLETVKV-
GN-------------NYELLEGDE--HKSF--MKKRKREDQEARPDIVHQCLLTLLDSPL
NKAGKLQVYIHTSTNVLIEVNPRTRIPRTYKRFAPLM-------------IQLLHKLSIR
ATQ-------GPER-----LLQVIKNPITDHLPTGAPKLGAEYDAPTCQPLYEIVKTL--
------------------------------------------------------------
--------------------------------PDDLPVVFVVGAMAHGSV--EVDYV--E
RNVSFSEYPLSASVACGKICDAFEMKYGVL
>Coprcine
---------------------------MLPVQAQVAKG-PSQRKLYVILEQACLEAYKV-
SSSGGKGRNGKDGEAKYTLLNCDD--HQGI--LAKTGRDIADARPDITHQCLLTLLDSPL
NKAGLLQVYIHTAKGVLIEVNPHVRIPRTFKRFSGLM-------------VQLLHKLSIR
GVN-------GPEK-----LLKVIKNPVVDHLPPNTIKITLSGDAPT-QRLSRYLPTL--
------------------------------------------------------------
--------------------------------PTTHNIAVFVGAMARGKDDFADAYV--D
TKISLSDYPLSASVACGKFCCALEELWDVV
>Coprprot
--------------------------SKRAKP-TLNAQ-STEKKLIVVLDKAFLETVYT-
KE-------------RYELLNCDD--HQRI--MKKHNRDISEARPDILHQCLLMLMDSPL
NRAGYLQVYIRTKQNVLIKIHPQTRIPRTFKRFSGLM-------------VQLLHEFKIN
SVSD-----EGTQT-----LLQVIKNPVTGYLPLGCVKVGVEVGG-TLVEPNAWVKER--
------------------------------------------------------------
--------------------------------NFQGPVTLVIGAMPHGSI--EEDFT--E
ELISVSSYPLSGALACTKICSAFENHWGVL
>DictDisc
--------------------------MNFNK--ASTTL-KDTKKLIIVLEHATLDTVKV-
KE-------------SFQLLNCDD--HADI--LKKHGKEASEARPDILHQCLLALFDSPL
NKAGLLQVFIKTTKNVLIEVHPQTRIPRTFNRFAGLM-------------VQLLKKLSIR
ATN-------GPDK-----LFKVIKNPITDHLAPGTKIYATSFSAPKCVDLFEFVPEIFG
------------------------------------------------------------
--------------------------------YDPLPVIIVIGAMSTGAM--KIEYK--H
EEIAFSNYPLSAAGACFKITTVFERQWGIL
>Entahist
----------------------MTTRINIPK--ERNDK-LEWKRLIVVLENAPLEPVKV-
GA-------------VYKLASTDS--PNTLKDLQKRGKDTTIYRPDILHYTLLTLLDSPL
NKAGMLQIFIRTYNNTLIEVNPQLRIPRTYKRFAGLM-------------VQLLHKLSIH
AAD-------GPDK-----LLSVIKNPVTQYFPPGAKVFGLSYASEKLVDINQSVAEAV-
------------------------------------------------------------
--------------------------------KDDNCAVFVIGAFAHGHI--NIDYT--D
ITLSISNYPLSAACVAGKVCSAFEKLWGVL
>Filanola
------------------------------------------RRLIVILEGASLEVIKTK
LG-------------EYELLNCDD--HQSI--LKKRKMDTSEARPDILHQCLLTLLDSPL
NKAGALQIYIHTTNNVLIQVNPQLRIPRTFPRFAGLM-------------VQLLTKMSIR
ASN-------SAEV-----LLKVIKNPITEHLPVGSRKIGSEFDASKLVDIFDYVDAN--
------------------------------------------------------------
--------------------------------VKDEPICFVIGAFAHGDIKDKVDYV--E
ETIAFSQYPLS-------------------
>FontBI
----------------------------LPK--TVHEK-QNMKRLIVILDGASLETVKV-
GKSG-----------KYELLNCDD--HHHI--LSRAKRSASDYRPDIAHQCLLTLLDSPL
NKAGLLQVYIRTDKGVLIEINPQTRIPRTYPRFAGLM-------------VQLLHKLSVR
AAD-------GPEK-----LLKVIKNPVTDHLPIGVRKFSMNHRAEKVVRINDWVKTL--
------------------------------------------------------------
--------------------------------PDGEPFVFVVGCFAHGVI--QDDYV--D
EMVSVSEYELSASVVLGKICCAFEDFWGVL
>HomoSapi
MAAPSDGFKPRERSGGEQAQDWDALPPKRPRL-GAGNK-IGGRRLIVVLEGASLETVKV-
GK-------------TYELLNCDK--HKSI--LLKNGRDPGEARPDITHQSLLMLMDSPL
NRAGLLQVYIHTQKNVLIEVNPQTRIPRTFDRFCGLM-------------VQLLHKLSVR
AAD-------GPQK-----LLKVIKNPVSDHFPVGCMKVGTSFSIPVVSDVRELV-----
------------------------------------------------------------
--------------------------------PSSDPIVFVVGAFAHGKV--SVEYT--E
KMVSISNYPLSAALTCAKLTTAFEEVWGVI
>Monobrev
------------------------------------------------------MYWQV-
GN-------------GFQLLNSTD--HAHI--LKKHGRDSLNIRPDITHQCLLMLLDSPL
NKAGLLQVYIHTAKNVLIEVHPQCRVPRIYSRFSGLM-------------VQLLHDLSIA
AKG-------SSQK-----LLKVIKNPITDHLPTGCLKIGTTYQAKKLVRARDFATKN--
------------------------------------------------------------
--------------------------------AMDKPVCVVIGAIAHGQL--DVPWI--T
EEIAVSGYAMSAAGVCGKLTDGFEEAWGVH
>PCBtrin
---------------------------KVPK--TFKEK-ESSSRLIVILEGCHLETVKV-
GN-------------NYELLNCDD--HQNF--LKKMKRDTADARPDITHQCLLSLLDSPL
NKAGKLQVYLHTANNVLIEINPATRIPRTFKRFAGLM-------------VQLLHKLSIR
SVD-------GPEK-----LLKVIKNPITDHLPTGCPKYGTSYKDSKLVNIREFAGTV--
------------------------------------------------------------
--------------------------------P-EGPVVFVIGGIAKGQI--HIDYT--D
ELLSFSDYPLSASVACGKLCNAFEETWNIL
>Polypall
------------------------------------------------------------
----------------------------------KQLKEASEARPDILHQCLLALFDSPL
NKAGFLQVYIRTTKNVLIEVHPQTRIPRTFQRFAGLMAIVNIVTNVDQLIVQLLNKLSIR
ATN-------GPDK-----LFKVIKNPVTDFLPPGCRVFLTSFSAPKCVDLFEWVPEIFG
YAPL---------------PVVPVSAD------EENNNNNNGGDSDNIVRSAGDSFVEGV
DDVKEKEEESKKRKNAEKKEAAKKKQKIDDKLNGLQQCAIVIGALSTGSV--HIDYH--H
EEIAFSNYPLSAAGACFKLTTVFEKQWGIL
>Sexangul
----------------------ETSRPKIPK--NYEEK-SKARRLIVLLEEATLETVRI-
AG-------------RDELLNSDD--HAHW--LRKHGRDLSSARPDVTHQCLLMLQDSPL
NKAGGLQVFIHTARNVLIEVNPECRIPRTFKRFAALF-------------AQLLTKLTIK
SAS-------SEGDGRGVVLLRVIKNPVQQHMPPNTLVIGTSLTAPKLISMGDYVSXLTE
KAGS--------------------------------------------------------
--------------------------RAS---GKGSTIAIVIGAIAKGHI--GNDYLPYE
EQVAISQYPLSAALACAKVCSAFETAWDIL
>Thectrah
------------------------------------------------------------
-------------------------------------------------QCLLMLLDSPL
NKAGMLQIFIRTNKNVLIEVNPHTRIPRTFKRFSGLM-------------VQLLHKLSIR
AAN-------GPTK-----LLKVIKNPVTKYFPTGCRRIGTSTEG-KMVKLGEYVASL--
------------------------------------------------------------
--------------------------------PEDEPVVFVVGGIARGQV--NPDYV--T
ETIAISEFPLSAAGVCSKICTAFEAKWDVL
>VannDIVA
------------------------REPKLPK--TLLEK-ENNRRLIVVLESACLETVKF-
GN-------------GFQLLNCDD--HISI--LRKKKRDLAEARPDITHQCLLNLLDSPL
NKAGMLKIYIHTKRKVLIDVNPKCRIPRTFKRFSGLM-------------VQLLHKMSIK
AQG-------GNEK-----LLQLVKNPVTQYFPASARRFGLSQKSSKLVDPREWAGTV--
------------------------------------------------------------
--------------------------------NSNEPVVLVIGAFAKGKI--DVDYI--E
EEVAISQYPLSAAGVCGKMTS---------
>Pessonel
-----------------------EKKRKLHG--KPEPM-DQQKRLVVVLEGACLETVKV-
GE-------------RYELLNVDD--HLRL--MQRKKRDLSEARSDVTHQCLMNLLDSPL
NKAGLLQIFXHTRKNVLIEVNPHVRLPRTFKRFAGLI-------------VQLLDKLKIR
SSS-------QGEI-----LLRVVKNPVTGYLPAGAQRIATSCKADNPVPLDQFLPTISK
------------------------------------------------------------
--------------------------------TKNDPVVFIIGCFAKGNV--NVDYA--D
KTIAFSEYPLSAAMSCAKV-----------
>MayoBSH0
---------------------DADRAPRLPK--TQHEK-ETQRRLIVILEEACLETVKR-
GQ-------------KFELMNCDD--HLHI--LRKNKRPLEDARPDICHQCLLQLMDSPL
NKAGLLQVYIHTKKNVLIEMNPQTRIPRTFKRFSGLM-------------VQLLHKLSIR
AVD-------GPVK-----LMKVVKNPVERHLPAGARRIGTSCNSKKLVRLEDFVPTL--
------------------------------------------------------------
--------------------------------P-DGPVVWVVGAMAVGAV--EADYV--E
EEIAISEYALSGAAVCGKLCNAYEQHWGVL
>TricAmI7
-----------------------------------KDK-KKKGQLTVVLEGACLEIVKT-
KA-------------GFELLNCDSAAHRKV--MKRFDRDVNEARPDVVHQCLLALMDSPL
NKAGHLTVYIHTRKNVLITIHPETRIPRTXPRFAGLM-------------VQLLHELKIK
AQRTDGKPGSGPQM-----LFRCIKNPVTQYFSINALKIGTTCRSEP-IDLDNYVQTL--
------------------------------------------------------------
----------------------------------DRDIVFVVGGFARGSI--NIDWI--D
TKICFSKYPLSAACACSKICFAFEKKWGVI
>Neopaest
VSEQE-----------KQEEQEAPQEPKVENI-PQEIP-AADQKVIVVLERANLETVKR-
KN-------------DFELLNSDD--HGSI--LRANKRDFNDARPDICHQCLLALLDSPL
NKAGKLQVYIHTQRNVLIEVHPQIRIPRTFKRFSGLM-------------VQLLHKLSIR
ASD-------GPMQ-----LLKVIKNPVAQYFPVGCPKIGTSEKAEKLIDVNQFVRTL--
------------------------------------------------------------
---------------------------------RPGPVVFSIGAYARGDY--EADYV--E
EEVSISSYPLS-------------------
>Paraatla
-----------------EETEERPTQAKIPK--PFGEA-QAEKKLIVVLEKACLETVKK-
RN-------------DFELLNCDD--HVSI--LRANKRDLNDARPDISHQCLLALLDSPL
NKAGLLQLYIHTQRNVLIEVHPQIRIPRTFKRFSGLM-------------VQLLHKLTIR
ASD-------GPMQ-----LLKVVKNPVTQYFPIGCPKIGTSHKAEKLVDPDSFVSSL--
------------------------------------------------------------
---------------------------------KPGPVVFVIGALARGSV--DADYV--E
EEISVSSYPLSG------------------
>VexiDIVA
------------------------EKPKIAR--TFEEK-ETKPRLIVVLEQANLETIKR-
GH-------------KYQLLNADD--HSRI--LRRHDRDLNDARPDITHQCLLQLMDSPL
NKAGLLQVYIHTKQNVLIEIHPQTRIPRTFKRFAGLI-------------IQLLHKMSIR
ASD-------GPMK-----LLKVIKNPITSHFPTGVRVIGTSSQA-KLVDVNDWVAKL--
------------------------------------------------------------
--------------------------------DKHQPYVFVIGSFAHGKI--DANYI--D
EEIAISQYNLSAAAVCGKTTTAFERLW---
>Endozona
-----------------------------------------------VLERACIEVVKW-
GA-------------NYTLLSSDD--HLGM--MRKNKRDPANARPDIIHHCLLTLLDSPL
NKSGHLKIFIHTENNVLIDVNPSIRIPRTLARFSPLM-------------VQLLEKLHIR
SND------ESKER-----LMSVIKNPVTNHLPPGAIKIGTEYSATNLVSMPEYVKNFEG
TGP---------------------------------------------------------
--------------------------------DAGRPIVFVIGAMAHGNV--EVDYI--D
REIS--------------------------
>Vannrobu
-------------------------------------------RLIVVLEDACLETVKA-
GK-------------AFQLLNCDD--HLTI--LRKNNRNLNDARPDITHQCLLNLLDSPL
NKAGLLQIYIHTAKNVLIEVNPKCRIPRTFKRFSGLM-------------VQLLHKMSIK
A-N-------GKET-----LLKLIKNPVTEQFPVGAQAFGTSVNSEKLVRPSEWAASL--
------------------------------------------------------------
--------------------------------PDDQPFVVVIGAIAVGKI--DCGYV--E
EEVAISSYPLSAAGVCGKICSAFEEKWGV-
>Luaphula
---------------------------RLPK--TLNE--DKGARCIVVLERASLETGKVG
TD-------------DYRLLNCDD--HRTL--LKKRGRDPADFRPDITHQCLLTLLDSPL
NKAGKLQIFIHTEKNVLIEINPRTRIPRTFSRFSPLM-------------VQLLHKLSIR
ASN-------GPER-----LLRVIKNPVTDHLPVGSVKIGTSVNADQCVRLNEYVRSI--
------------------------------------------------------------
--------------------------------PKDRAIVFVIGAMSHGRV--SAEYV--E
QEISFSQYPLSASVACGKVCDALEELW---
>Protarac
------------------------------------------------------------
------------------------------------------------------------
-------------------------IPRTFTRFSPLM-------------VQLLHKLSIR
ASN-------GPER-----LLRVIKNPVTDHLPVGSIKLGTSVNADAVVRLNEYVKTL--
------------------------------------------------------------
--------------------------------PKDQTVVFVIGAMSHGRV--SADYV--E
TEISFSQYPLSASVACGKVCDALEELWGIL
>PhysTSA
--------------------------------------------VIFVLENAYLETAKI-
GT-------------EYKLLNCDD--HVGF--LTKKQRDPSHARPDIAHQCMMTLMDSPL
NKAGLMKVYVHTQKNMLIDVNPKVRLPRTFKRFSGLM-------------VQLLHKLSIK
AEG-------EREP-----VLRLVKGPVTKYFPPNATVIGTSFSSDKLVDIFDFVPSLYE
STSTKKEDEDAKEPSLKKIKVEQIDSDDEEVKQEEKEEEDEEEDKSEESNSGSEEDDEED
ENEKEEEEVDEPPQNFDVKESFTFNDKVK---KEDKVIVFVVGAMSHGKV--SVDYV--G
REISISQYPLSGSVA---------------
>Protpyro
---------------------------KLPK--SKQEK-DKGGRLIVILENASLETIKV-
GN-------------NYELLEGDE--HKNF--MKKRKREDQEARPDIVHQCLLTLLDSPL
NKAGKLQVYIHTSNNVLIEVNPRTRIPRTYKRFAPLM-------------IQLLHKLSIR
ATQ-------GPER-----LLQVIKNPITDHLPTGAPKLAAEYDAPVCQPMYEIVKTL--
------------------------------------------------------------
--------------------------------PDDLPVVFVIGAMAHGSV--EVDYV--E
RSVSFSEYPLSASVACGKICDAFEMKYGIL
>PellCATA
------------------------KRPKIPR--SLEEK-QKGGRLIVILERACLELVMI-
KG-------------QAKLLNLDE--HRYY--AKRNKMNIADIRPDITHFCLLTLLDSPL
NKAGKLEIFIHTENNVLIKISPHTRIPRTFSRFCPLM-------------AQLLQKYSIR
AKN-------SPEK-----LLSVIKNPVTDHLPVASIKIGTSVTAPTCVRLNQHVKTL--
------------------------------------------------------------
--------------------------------PQDAPVVFVIGAMAHGKV--DVDYT--D
HEISFSQYPLSAAVACGKLCDAFEELWGIL
>ClydYONA
---------------------------QLPR--TAAEKNNVSRQLIVVLEEACLHVVKA-
GK-------------GHQLLNCDD--HMNI--LRKKRLDANDARPDITHQCLLTLLDSPL
NKAGLLQVYIHTARNVLIEVNPKTRIPRTFKRFAGLF-------------VQLLHKMSVR
AAS-------SNEK-----LLSLIRNPVTDHLPAAARKIGTSRQATNLVDMVDYVSKF--
------------------------------------------------------------
--------------------------------DADQPAVFVIGALAKGKV--NAPYV--T
EEISMSQYPLSASVACGKVCYAFERLWGVL
>GoceYONA
-----------------------------PKVLTNQEE-KTQRKLIVILENASLETVKF-
GK-------------DFFLLNCDD--HRTM--LRKRKRDETEARPDITHQCLLNLLDSPL
NKAGCLKIYIHTQNNVLIDVNSHTRIPRTFQRFAPLM-------------VQLLHKLNIR
ASN-------NSEK-----LLSVIRNPVTDHIPLGAVKIGTSHAATNIVKLSDFVQKL--
------------------------------------------------------------
--------------------------------PKDKQLVFVVGAMAHGKV--DVDYI--D
QEVSFSQYPLSGAGACAKICNAFEDMWDIL
>Thecquad
-----------------------------------------GRLVIVVLEGACIESVKT-
QS-------------GYSLLNCDD--HLSF--MKRMGLDLKEARPDITHQCLMTLMDSPL
NKAGLLRVYVRTKKNVLIEINPQTRIPRTFKRFSGLF-------------VQLLQQLRIR
ATD-------GPDH-----LLRVIKNPVTDHFPTGCTKIGLSYSATKCVDPMDYIPTL--
------------------------------------------------------------
--------------------------------PDDEPVVFVIGAFAEGKI--EVDYL--Q
EEIAISKYPLSGSIACGKICNAFEKHWGIL
>Vermanta
------------------------------K--SINDN-VQKKRLFVVLERACLETVKR-
GH-------------EYQLLNSDD--HISY--MKKKGRDPGTARPDITHQCLLMLLDSPL
NKAGLLQVFIHTENNVLIEINPQTRIPRTFKRFAGLM-------------VQLLHKYSIR
AAN-------GPVQ-----LMKVVKNPVTDHLPTGTHVIGTSFSHNACVRLSEFVPTL--
------------------------------------------------------------
--------------------------------PDERTTCFVLGAMAHGKA--DADYV--D
ERISFSNYPLSAHLACAKVCEAFEAKYDVL
