# Supplementary material for: Expansion of the molecular and morphological diversity of Acanthamoebidae (Centramoebida, Amoebozoa) and identification of a novel life cycle type within the group
Source: Biol Direct. 2016 Dec 28;11:69. doi: 10.1186/s13062-016-0171-0 (PMC5192571; doi:10.1186/s13062-016-0171-0)
Supplement: Additional file 3: — Bordor.325.Cent40.tgz. Phylogenomic alignment files and single gene trees for each gene included in the phylogeomic supermatrix. (TGZ 8396 kb) [file 13062_2016_171_MOESM3_ESM.tgz › Bordor.325.Cent40/unmasked-alignments/h3.faa]

>AcanGEN
-----------------------MARTK-QTARKS-TGG---KAPRK-MAS--KSAKKSA
L---------AGGVKKPHRFRPGTVALREIRKYQKSTDLLIRKAPFQRLVRELAQDFK--
-TDLRFQASAVAALQEAGEAYLVGLFEDTNLCAIHAKRVTIMPKDIQLARRIRGERA
>Coprcine
-----------------------MARTK-QTARKS-TGG---KAPRKQLAT--KAARKTA
QT-------ATGGVKKPHRFRPGTVALREIRRYQKSTELLIRKLPFQRLVREIAQDFK--
-TDLRFQSSAVMALQEAAEAYLVSLFEDTNLAAIHAKRVTIQPKDLALARRLRGERS
>Coprprot
-------------------------RTK-QTARKS-TGG---KAPRKSHAASKKAARKTN
VA-------GAGGIKKPHRFRPGTVALREIRRYQKSTELLIRKLPFQRLVREIAQDFK--
-TDLRFQAAAIAALQEASEAYLVGLFEDTNLCAIHAKRVTIMPKDIQLARRIRGERA
>DictDisc
-----------------------MARTK-QTARKS-TGA---KVPRKHIGS--KQAHKQT
PVSS-----SSGGVKKVHRFRPGTVALREIRKYQKSTDLLIRKLPFQRLVREIAQEFK--
-TDLRFQSAAIGALQEASEAYLVGLFEDTNLCAIHAKRVTIMPKDIHLARRIRGERS
>Entahist
-----------------------MARTKGHIERPS-NKS---AKAVKNVAF--KAAKKML
SK----------DSTKKKRAHPGAVALTEIKVLQRSTELLLRKAPFQALVREIAQVSK--
-SDLRFQSAAISALQEAAEAYLVGLFEDTNLCAIHAKRITIMPKDMQLARRIRGERT
>Filanola
-----------------------MARTK-QTARKS-TGG---KAPRKHVAS--KAARKSA
V--------SGGGVKKPHRFKPGTVALREIRRYQKSTELLIRKLPFQRLVREIAQDYK--
-TDLRFQSSAIAALQEAAEAYLVGLFEDSNLCAIHAKRVTIMPKDIQLARRIRGERA
>FontBI
-----------------------MARTK-QTARKT-TGG---KAPRKHLAT--KAARKSV
P--------PTSGVKKPHRYRPGTVALREIRRYQKSTELLIRKLPFQRLVREIAQDIK--
-TDLRFQSSAIGALQEATEAYLVSLFEDTNLCAIHAKRVTIMPKDIQLARRIRGER-
>HomoSapi
-----------------YIFFYSMARTK-QTARKS-TGG---KAPRKQLAT--KAARKSA
P--------ATGGVKKPHRYRPGTVALREIRRYQKSTELLIRKLPFQRLVREIAQDFK--
-TDLRFQSSAVMALQEASEAYLVGLFEDTNLCAIHAKRVTIMPKDIQLARRIRGERA
>Monobrev
-----------------------MARTK-QTARKS-TGG---KAPRKQLAT--KAARKSA
P--------ATGGVKKPHRFRPGTVALREIRRYQKSTELLIRKLPFQRLVREIAQDFK--
-TDLRFQSTAVAALQEAAEAYLVGLFEDTNLCAIHAKRVTIMPKDIQLARRIRGERA
>PCBtrin
-------------------SLIVMARTK-QTARKS-IGG---KAPRKQLAQ--KAAKKAA
PR-------GAGGVKKPHRYRPGTVALREIRRYQKSTELLIRRLPFQRLVREIAQDFK--
-TDLRFQSNAIQALQEAAEAYLVNLFEDTNLCAIHAKRVTIMPKDMQLARRIRGERA
>Sexangul
-----------------------MARTK-QTARKS-TGG---KAPRKHVAS--KAARKAT
P--------STGGIKKAHRFRPGTVALREIRRYQKSTELLVRKLPFQRLVREIAQDFK--
-TDLRFQASAIAALQEASEAYLVGLFEDTNLCAIHAKRVTIMPKDIQLARRIRGER-
>Sterramo
-----------------------MARTK-QTARKS-TGG---KAPRK-VAS--KSARKTA
L---------AGGVKKPHRFRPGTVALREIRRYQKSTELLLRKLPFQRLVREIAQDYK--
-TDLRFQSAAIAALQEAAEAYLVGLFEDTNLCAIHAKRVTIMPKDIQLAKRIRGERA
>Thectrah
---------------------FNMARTK-QTARKSATGA---KAPRKSLAT--KAARKSA
P--------ATGGVKKAHRYRPGTVALREIRKYQKSTELLIRRLPFQRLVRELAQEFK--
-ADLRFQSSAIAALQEATEAYLVSIFEDTNLCAIHAKRVTIMVKDLSLSRRIRGERA
>VannDIVA
-----------------------MARTK-QTARKS-TGG---KAPRKHVAA--KAASKPS
---------MFGGVKKPHRFRPGTVALREIRKYQKSTELLLPGCAFKRLVREIGQDFR--
-CELRFSSVAFLAIQHSIEHYLVGLFEDANLCAIHARRTCIQPKDFQLARRIRGERA
>Pessonel
--------------------FYKMARTK-QTARKS-TGG---KAPRKHVAS--KAARKAT
P--------SGGGXKKPXRXRPGTVALREIRRYQKSTELLIRKLPFQRLVREIAQDFK--
-TDLRFQASAILALQEASEAYLVGLFEDTNLCAIHAKRVTIMPKDIQLARRIRGERA
>MayoBSH0
-----------------------MARTK-QTARKS-TGG---KQPRKSVGS--KAAKKSA
---------AAGGVKKPHRFRPGTVALREIRKYQKSTELLIRKLPFQRLVREIAQDYK--
-TDLRFQSSAISALQEASEAYLVGLFEDTNLCAIHAKRVTIMPKDMQLARRIRGERA
>TricAmI7
-----------------------MARTK-QTARKS-TGG---KAPRKSHAA--KAARKHT
---------PAGGIKKPHRFRPGTVALREIRRYQKSTELLIRKLPFQRLVREIAQDFK--
-TDLRFQGSAIAALQEAAEAYLVGLFEDTNLCAIHAKRVTIMPKDMQLARRIRGERT
>Neopaest
-------------------QQQVMARTK-QTARKS-TGG---KAPRKSVAS--KAARKAS
PS-------SSGGIKKPHRFKPGTVALREIRRFQKSTELLIRKLPFQRLVREIAQEFK--
-TDLRFQSSAISALQEASEAYLVGLFEDTNLCAIHAKRVTIMPKDIQLARRIRGERS
>Paraatla
-----------------------MARTK-QTARKS-TGG---KAPRKSVAT--KAARKQS
TS-------SSGGIKKPHRFRPGTVALREIRRFQKSTELLIRKLPFQRLVREIAQEFK--
-TDLRFQTSAISALQEASEAYLVGLFEDTNLCAIHAKRVTIMPKDIQLARRIRGERA
>VexiDIVA
-----------------------MARTK-QTARKS-TGG---KAPRKSIAS--KAAKK--
---------SSGGVKKPHRFRPGTVALREIRRYQKSTDLLIRKLPFQRLVREIAQDFK--
-TDLRFQSSAILALQEASEAYLVGLFEDTNLCAIHAKRVTIMPKDIQLARRIRGERA
>Endozona
----------------------TMARTK-QTARKS-TGG---KAPRK-IAS--KSAKKST
N--------LAGGVKKPHRFRPGTVALREIRRYQKSTDLLIRKLPFQRLVREIAQDYK--
-TDLRFQSAAVAALQEAAEAYLVGLFEDTNLCAIHAKRVTIMPKDINLARRIRGERA
>StygNOMA
---------------------------K-KIGRKS------LSTPRRATGS--RVLGPNT
PS-------RNDASSRQHRFRPGTRALMEIRKYQKSTDLLLRRLPFARLVREITQDYSRR
DETKRWQTAALEALQQASEDYLVHLFEDANLCCIHAKRVTIMSKDIQLARRIRG---
>Cochminu
-----------------------MARTK-QTARRS-TGG---KAPRKSVAT--KAAKKSS
---------RVGGVKKPHRFRPGTVALREIRRYQKSTELLIRKLPFQRLVREIAQEFK--
-TDLRFQSSAIAALQEASEAYLVGLFEDTNLXAIQC---------------------
>Ovaldese
-------------------RTVTMARTK-QTARKS-TGG---KAPRKSVAS--KARKSS-
---------RVGGVKKPHRFRPGTVALREIRRYQKSTELLIRKLPFQRLVREIAQDYK--
-TDLRFQGAAVAALQEAAESYLVGLFEDTNLCAIHAKRVTIMTKDVQLARRIRGERA
>Nolaaber
----------------------------------------------------------VS
Q--------ASGGIKKPHRFRPGTVALREIRRFQKSTE----------------------
---------------------------------------------------------
>Vannrobu
---------------------------------KS-TGG---KAPRKHVAS--KGAKKSA
---------ASGGVKKPHRYRPGTVALREIRKYQKSTDLLIRKLPFQRLVREIAQDYK--
-SDLRFQSSAVAALQEASESYLVGLFEDTNLCAIHAKRVTIMTKDIQLA--------
>Vexibaci
------------------------------------------------------------
----------------------------------KSTDLLIRKLPFQRLVREIAQDFK--
-TDLRFQSSAILALQEASESYLVGLFEDTNLCAIHAKRVTIMPKDIQLARRIRSERA
>Luaphula
-----------------------MARTK-QTARKS-TGG---KAPRK-VAS--KSARKST
TTPSTSQSSGAGGVKKPHRFRPGTVALREIRRYQKSTELLLRKLPFQRLVREIAQDYK--
-TDLRFQSAAVAALQEAAEAYLVGLFEDTNLCAIHAKRVTIMPKDIQLARRIRGERA
>Protarac
IDSSKNQLKANKPQRPNTTTQNQMARTK-QTARKS-TGG---KAPRK-VAS--KSARKTA
ST-----QAGAGGVKKPHRFRPGTVALREIRRYQKSTELLLRKLPFQRLVREIAQDYK--
-TDLRFQSAAVAALQEAAEAYLVGLFEDTNLCAIHAKRVTIMPKDIQLARRIRGERA
>Protbohe
-----------------LRKAKAMARTK-QTARKS-TGG---KAPRK-VAS--KSAKKSA
L--------GAGGVKKPHRFRPGTVALREIRRYQKSTELLLRKLPFQRLVREIAQDYK--
-TDLRFQSAAVAALQEAAEAYLVGLFEDTNLCAIHAKRVTIMPKDIQLARRIRGERA
>PhysTSA
--------------TPQPKQQHEMARTK-QTARKS-TGG---KAPRKQLAT--KAARKSA
P--------SSGGIKKPHRFRPGTVALREIRRYQKSTELLIRKLPFQRLVREIAQDYK--
-TDLRFQASAIAALQEASEAYLVGLFEDTNLCAIHAKRVTIMPKDIQLARRIRGERA
>Protpyro
-----------------------MARTK-QTARKS-TGG---KAPRK-MAS--KSAKKSA
L---------AGGVKKPHRFRPGTVALREIRKYQKSTELLLRKLPFQRLVREIAQDYK--
-TDLRFQSAAVAALQEAAEAYLVGLFEDTNLCAIHAKRVTIMPKDIQLARRIRGERA
>PellCATA
-----------------------MARTK-QTARKS-TGG---KAPRK-VAS--KSAKKAA
L---------AGGVKKPHRFRPGTVALREIRKFQKSTELLIRKLPFQRLVREIAQDYK--
-TDLRFQSAAVAALQEAAEAYLVGLFEDTNLCAIHAKRVTIMPKDIQLARRIRGERA
>ClydYONA
-----------------------MARTK-QTARKS-TGG---KAPRKHVAS--KAARKSA
T--------STGGVKKPHRFRPGTVALREIRRYQKSTELLIRKLPFQRLVREIAQDYK--
-SDLRFQSAAVAALQEASEAYLVGLFEDTNLCAIHAKRVTIMPKDIQLARRIRGERA
>GoceYONA
-----------------------MARTK-QTARKS-TGG---KAPRK-VAS--KSAKKSA
M---------AGGVKKPHRFKPGTVALREIRKYQKSTELLIRKLPFQRLVREIAQDYK--
-TDLRFQSAAVAALQEAAEAYLVGLFEDTNLCAIHAKRVTIMPKDIQLARRIRGERA
>Undascha
-----------------------MARTK-QTARKS-TGG---KAPRKHVAS--KGAKKSA
---------ASGGVKKPHRYRPGTVALREIRKYQKSTDLLIRKLPFQRLVREIAQDYK--
-SDLRFQSSAVAALQEASESYLVGLFEDTNLCAIHAKRVTIMTKDIQLARRIRGERA
>Thecquad
-----------------------------QTARKS-TGG---KAPRKQIAN--KAARKST
TSSATV---VGGGVKKPHRYRPGTVALREIRKYQKSTELLIRKLPFQRLVREIAQEYK--
-TDLRFQSAAVAALQEASEAYLVGLFEDTNLCAIHAKRVTIMPKDIQLARRIRGERA
>Vermanta
------------------QRTITMARTK-QTARKS-IGGTGAKVPLKHVPS--KAARKS-
---------TGGGVKKPHRFRPGTVALREIRRYQKTTELLIRKLPFQRLVREIAQDFK--
-TDLRFQSSAVAALQEAAEAYLVGLFEDTNLCAIHAKRVTIMDSDIHLARRIRGEHA
>ParvMONO
-----------------------MARTK-QTARKS-TGG---KAPRKSVAA--KAARKGR
A--------GAGGVKKPHRFRPGTVALREIRRYQKSTELLLRKLPFQRLVREIAQDFK--
-TDLRFQSSAIAALQEAAEAYLVGLFEDTNLCAIHAKRVTIMPRDIQLARRIRGER-
