# Supplementary material for: Expansion of the molecular and morphological diversity of Acanthamoebidae (Centramoebida, Amoebozoa) and identification of a novel life cycle type within the group
Source: Biol Direct. 2016 Dec 28;11:69. doi: 10.1186/s13062-016-0171-0 (PMC5192571; doi:10.1186/s13062-016-0171-0)
Supplement: Additional file 3: — Bordor.325.Cent40.tgz. Phylogenomic alignment files and single gene trees for each gene included in the phylogeomic supermatrix. (TGZ 8396 kb) [file 13062_2016_171_MOESM3_ESM.tgz › Bordor.325.Cent40/unmasked-alignments/ARPC4.faa]

>Coprcine
M-----------------------------------------------------------
------------------------------------------------------------
------------------------------------------------------------
------------------------------------------------------------
------------------------------------------------------------
------------------SNSLRPYLAAVRSTLTAALTLENFSSQVVERHNKPEVEVQ--
---------TSKEVLLNPLTISR------------NEN------ERVLVEPSVNSVRVSI
RIKQADEIERILCHKFTRFMTQRAESFVVLRRKPVPG-YDISFLITNTHTETMLKHKIVD
FIIQFMEEVDKEISEMKLSLNARARI---VAESYLTAFNA--------------------
------------------------------------------------
>Coprprot
M-----------------------------------------------------------
------------------------------------------------------------
------------------------------------------------------------
------------------------------------------------------------
------------------------------------------------------------
------------------SLALQPYLDCIRATLTAAMCLQNFASQEVERHNKPEVEAR--
---------QNPDVLLNDIIVSR------------SPQ------EKVLIETSINSVRISV
CLKKSDELDQILTKRMLRFFCQRAENFVILRRKAVPG-YDISFLVTNFHCEAMYKHKLVD
FIVAFLQDIDSEISSSKLAVSARGRI---VANEFLKTF----------------------
------------------------------------------------
>DictDisc
M-----------------------------------------------------------
------------------------------------------------------------
------------------------------------------------------------
------------------------------------------------------------
------------------------------------------------------------
------------------STAQVPYLNCIRNTLTASMCLQNFGSQIVERHNKPEVEVK--
---------TSKELVLNPVIIAR------------NKN------ERVLIETSINSIRISV
SIKKSDEVDVILAKKFVRFLQQRAENFIILRRKPVEG-YDISFLVTNFHTENMFKHKLVD
FIIQFMEDIDREISDLKLTLNARGRI---VASEYLKNFA---------------------
------------------------------------------------
>Entahist
M-----------------------------------------------------------
------------------------------------------------------------
------------------------------------------------------------
------------------------------------------------------------
------------------------------------------------------------
------------------ATTYQAYLDTIRATLNSAMCVTNFASQLIERHNKPEVELG--
---------LSKEVIFKPVVIVRVPSEPSGEENGVDKC------EKVMIEGSINSVRISI
CVKKADNLEVILLRRFVSFLQQRAENFVILRRKPIKG-YDISFLITNFQTENLFKHKLID
FIIEFMQEIDKEISDMKISVNTRARI---AVAGITGTSPA--------PG---FFKALLA
------------------------------------------------
>HomoSapi
M-----------------------------------------------------------
------------------------------------------------------------
------------------------------------------------------------
------------------------------------------------------------
------------------------------------------------------------
------------------TATLRPYLSAVRATLQAALCLENFSSQVVERHNKPEVEVR--
---------SSKELLLQPVTISR------------NEK------EKVLIEGSINSVRVSI
AVKQADEIEKILCHKFMRFMMMRAENFFILRRKPVEG-YDISFLITNFHTEQMYKHKLVD
FVIHFMEEIDKEISEMKLSVNARARI---VAEEFLKNF----------------------
------------------------------------------------
>Monobrev
MRREWERLAVLAVLAGVGVLVVPVRAGLWDLGFLDWRHGTVGTCPKVQELNATELHRQLH
VAHGCNQPFPVLGQHFAEETVPHLVASQFYGASSACPDHAADIKARSSHPQPCPRIRRPH
FDPAAPASPRLPLYGTDGRRQDGRALSLPPFRLSVGSNRHPPLTHALLIVALTTFMNNAQ
PVMHNNTLVDARRAIFILTTHVLSMEFIEAARELKAQGLARKDWPQATFDTIINDIEDDY
YRRLLFKGYISRVVPFLPIDVLLLQEYLDLLLEALACNMRAQGYPPLVWSPELTASAATF
IMQDRDFLWAHPPTAPKPTHSLQPYLDAVRHTLTAAMCMENFSSQHVERHNKPEIEVA--
---------SSKELLMNPVVVSR------------SEK------ERVCIEASINSVRISI
AIKQADEIEKILCKKFMRFMMMRAENFFVLRRKPIEG-YDISFLITNFHTEQMYKHKLVD
FVIQFMTDIDKEISDMKLKVNSRAPSFMPVCVNTLRAYLQRLQSPLCLPAIVEIFRQLVQ
DNPTAYVPKFEDIVDILIGWATEVGTPARIRESITLGLAQFSNFWQAK
>PCBtrin
M-----------------------------------------------------------
------------------------------------------------------------
------------------------------------------------------------
------------------------------------------------------------
------------------------------------------------------------
------------------ANTLRPYLNCIRATLTAALCLDNFGSQIVERHNKPEIEVK--
---------QSKETLLNPIIISR------------NET------EKVMIEGSINSVRVSI
SIKQADEVEKILCHKFTRFLMQRADNFAILRRRPVKD-YDISFLLVNKNLETMYKHKMVD
FVIQFMEDVDKEISEMKLAVNARARI---VAEEFLSQF----------------------
------------------------------------------------
>Polypall
L-----------------------------------------------------------
------------------------------------------------------------
------------------------------------------------------------
------------------------------------------------------------
------------------------------------------------------------
------------------TTAQVPYLNCIRTTLTAAICLENFASQIVERHNKPEVEVK--
---------TNKELLLNPIVIAR------------NKQ------EKVLIESSINSVRISV
SIKKSDEVEVILAKKFVRFLVQRAENFIILRRKPVEG-YDISFLVTNFHTESMFKHKLVD
FIIQFLEDIDREVSDLKITLNSRARI---VASEYLKEYA---------------------
------------------------------------------------
>Sexangul
------------------------------------------------------------
------------------------------------------------------------
------------------------------------------------------------
------------------------------------------------------------
------------------------------------------------------------
-------------------SSLNTYVSAVQRTLNCALCLQNFGSQQVERHNYPQVEAKDY
ADPDGKLRMTSRELLMHPVVIAR------------NEK------EKVLIEASINSVRLSV
AVKQADELEQVLCKRFMRFLAQRADRFVVLRRVPVAG-FDISFLITNQNTDELFKHKVVD
FVVHFMNEIDKEISEMKLSVNARARI---TAQHFL-------------------------
------------------------------------------------
>Sterramo
M-----------------------------------------------------------
------------------------------------------------------------
------------------------------------------------------------
------------------------------------------------------------
------------------------------------------------------------
------------------ANTLAPYLNAIRATLTASMCLENFASQVVERHNKPEVEAG--
---------ANKELLLNPVVISR------------NKN------EKVLIEGSINSLRISI
CIKQADELETILCKKFMRFLCQRAENFVILRRKPVQG-YDISFLITNFHTESMFKHKLVD
FIIQFMQDVDKEISEIRLAVNARARI---VAETYLKGF----------------------
------------------------------------------------
>VannDIVA
M-----------------------------------------------------------
------------------------------------------------------------
------------------------------------------------------------
------------------------------------------------------------
------------------------------------------------------------
------------------ANTLRTYLNCVRSTMTAAMCLQNFASQQVERHNKPEVEIR--
---------TNKELLMNKVVVAR------------NER------ERVLIESSINSMRVSI
KIKQADELETILCKKFTRFLTQRAENFFIMRRKAVDDEYDISFLITNFHTEMFLKHKLVD
FIIQFMEDIDKEISEQKLAVNARARI---VAQSYLKEF----------------------
------------------------------------------------
>MayoBSH0
M-----------------------------------------------------------
------------------------------------------------------------
------------------------------------------------------------
------------------------------------------------------------
------------------------------------------------------------
------------------AQTLKTYLDCVQSTLTAAICLQNFASQIVERHNKPEVEAK--
---------SSPELLLNPVVIAR------------NAQ------EKVLIEGSVNSVRVSI
ALKIADELEEILANKFCRFMMMRAENFIILRRKPVKG-YNISMLICNQHTEAFIKVKLID
FIIHFMRDVDSEVSQMKSAVNARARI---TAQEYLTQF----------------------
------------------------------------------------
>TricAmI7
M-----------------------------------------------------------
------------------------------------------------------------
------------------------------------------------------------
------------------------------------------------------------
------------------------------------------------------------
------------------SQTLKPYLTCIRATINAAMCLENFASQEVERHNKPEVEAG--
---------VNKELLLKPVVIAR------------NEK------ERVLIEGSINSLRISV
AVKQADELEQILAKKFMRFLAQRADNFVILRRKPISG-YDISFLITNFHTELMYKHKLVD
FIIQFLEDVDKEIGLMKLAVASRARA---VAETYLKSF----------------------
------------------------------------------------
>Neopaest
M-----------------------------------------------------------
------------------------------------------------------------
------------------------------------------------------------
------------------------------------------------------------
------------------------------------------------------------
------------------AQT--SYLECIRSTLTAAICLQNFPSQIIERHNKPEAECR--
---------TSSELLLVPVVVSR------------NEH------QQVKIEASINSVRISV
KIKQNDDVDVILCKKLMSFLTQRAEDFIILRRKPLDD-YDISFLVTNFHTEQFYKHKLVD
FIIHFMEEVDKEISAMKLAVNARARI---CAVEYLKAF----------------------
------------------------------------------------
>Paraatla
------------------------------------------------------------
------------------------------------------------------------
------------------------------------------------------------
------------------------------------------------------------
------------------------------------------------------------
------------------AHA--PYLECIRSTLTAAICLQNFPSQIIERHNKPEAECR--
---------TSDELLLNPVVIAR------------TEK------QMVKIESSINSVRISV
KVKQSDEVDEILCKKFMAFLAQRAEDFIILRRKPLEG-YDISFLVTNFHTEQFYKHKLVD
FVIQFMEDVDKEISAMKLSVNARARI---VAVEYLKAF----------------------
------------------------------------------------
>VexiDIVA
M-----------------------------------------------------------
------------------------------------------------------------
------------------------------------------------------------
------------------------------------------------------------
------------------------------------------------------------
------------------SNTLRPYLNAIKSSLEAAICLQNFASQVVERHNKPEVEAR--
---------TDKELLLSPVIISR------------NQN------EKVLIEGSVNSVRISV
CVKQADDLEAVLCKKFMRFLAQRAENFVILRRKAIPG-YDISFLVTNFHQEGYFKHKLVD
FIIQFMEDVDKEISEMKLAVNARARI---VATEFLTQF----------------------
------------------------------------------------
>Endozona
M-----------------------------------------------------------
------------------------------------------------------------
------------------------------------------------------------
------------------------------------------------------------
------------------------------------------------------------
------------------AQTLQSYLDAVRATINAAMCLENFASQVVERHNKPEVEAR--
---------ANKELLLNPVIIAR------------NDK------ERVLIEGSINSIRISI
CIKQADDLEKILCKKFCRFLTQRAENFVILRRRPISG-YDISFLITNYHTETMFKHKIVD
FLIQFMQDIDKEISEMKLAVNTRARV---VAQEFLKQF----------------------
------------------------------------------------
>StygNOMA
M-----------------------------------------------------------
------------------------------------------------------------
------------------------------------------------------------
------------------------------------------------------------
------------------------------------------------------------
------------------TTTIKPYTNAIRATLTASCCLINFASQLVERHNKPEVESK--
---------QNKELVLNPVIISR------------NEK------EKVLIESSINSIRISV
AVKQADDVEQILCKKFMRFLSQRAENFIILRRKPIKG-YDISFLVTNQHTETFLKHKLVD
FIVYFMEEIDKEISEMKLTLNARARI---AAQEYIKQF----------------------
------------------------------------------------
>Cochminu
------------------------------------------------------------
------------------------------------------------------------
------------------------------------------------------------
------------------------------------------------------------
------------------------------------------------------------
------------------------------------------------------------
------------------------------------------------------------
--------------------------FFILRRKAVPN-YDISFLITNFHCESMYKSKLVD
FIIEFLKSVDAELSEMKISINGRARI---VAGEYLGTF----------------------
------------------------------------------------
>Ovaldese
------------------------------------------------------------
------------------------------------------------------------
------------------------------------------------------------
------------------------------------------------------------
------------------------------------------------------------
-----------------------------------------------ERHDKPEIEAE--
---------ANKEVLMNPLTISR------------NPR------EKVLVESSINSIRISV
KIKQMDEVDTILVQKFMRFLMQRAEAFVILRRKPVKG-YDVSFLICNFHTEQM-------
------------------------------------------------------------
------------------------------------------------
>Nolaaber
M-----------------------------------------------------------
------------------------------------------------------------
------------------------------------------------------------
------------------------------------------------------------
------------------------------------------------------------
------------------AATLKTYLDAIRSTLTASMCLENFASQEVERHNKPEVEAR--
---------KNPELLMNPVMIAR------------TEQ------EKVLVEGSVNSVRVSV
AIKSLMSLTSFLLVAF--------------------------------------------
------------------------------------------------------------
------------------------------------------------
>Vannrobu
M-----------------------------------------------------------
------------------------------------------------------------
------------------------------------------------------------
------------------------------------------------------------
------------------------------------------------------------
------------------ANTLRPYLNCVRASLEAAMCLQNFASQEVERHNKPEVEAA--
---------KNSELLMNRLVISR------------NAN------ERVLIESSINSMRVSI
KIKQADEIETILCKKFTRFMTQRAEQFFIMRRKAIED-YDISFLITNFHTEAFLKHKLTD
FIVQFMQDVDKEINEQKLSVNARARI---VAQAYLKEY----------------------
------------------------------------------------
>Luaphula
M-----------------------------------------------------------
------------------------------------------------------------
------------------------------------------------------------
------------------------------------------------------------
------------------------------------------------------------
------------------AGTLAPYLNAIRATLTATMCLENFASQVVERHNKPEVEAR--
---------ANKELLLNPVIISR------------NKS------EKVLIEGSVNSLRVSI
CVKQSDELDTILCKKFMRFLAQRAENFVILRRKPIKG-YDISFLVTNFHTESMFKHKLVD
FIIQFMQDIDKEISEMKLAVSARARI---TANAYLREF----------------------
------------------------------------------------
>Protarac
------------------------------------------------------------
------------------------------------------------------------
------------------------------------------------------------
------------------------------------------------------------
------------------------------------------------------------
------------------TSTLAPYLNTIRATLTASMCLENFASQVVERHNKPEVEAR--
---------ANKELLLNPVIISR------------NKS------EKVLIEGSINSLRVSI
CIKQSDELDTILCKKFMRFLAQRAENFVILRRKPIKG-YDISFLVTNFHTESMFKHKIVD
FIIQFMQDIDKEISEMKLAVSARARI---TASAFLKEF----------------------
------------------------------------------------
>Protbohe
------------------------------------------------------------
------------------------------------------------------------
------------------------------------------------------------
------------------------------------------------------------
------------------------------------------------------------
------------------TTTLAPYLNAIRLTLTASMCLENFASQVVERHNKPEVEAK--
---------ANKELLLNPVVISR------------NKG------EKVLIEGSINSIRISI
KIKQADELETILCKKFMRFLAQRAENFVILRRKPIKD-YDISFLITNFHTESMFKHKLVD
FIVQFMTDIDKEISDMKLAVNTRARI---VAQAYLKEF----------------------
------------------------------------------------
>PhysTSA
M-----------------------------------------------------------
------------------------------------------------------------
------------------------------------------------------------
------------------------------------------------------------
------------------------------------------------------------
------------------SIASKPYFNCVRATMQAALCLENFGSQIVERHNKPEVELK--
---------TSKELLLNPLMISR------------NKN------ERVLIEGSINSVRISV
AIKKSDEVEFILAKRFMRFLTQRAESFVILRRKPVQG-YDISFLVTNTHTESMYKHKLID
FIITFMEDIDKEISDMRLSVNARART---VAQEYLKSFA---------------------
------------------------------------------------
>Protpyro
M-----------------------------------------------------------
------------------------------------------------------------
------------------------------------------------------------
------------------------------------------------------------
------------------------------------------------------------
------------------TTTLAPYLNCIRQTLTAAMCLENFASQVVERHNKPEVEAR--
---------ANKELLLTPVVISR------------NKN------EKVLIEGSINSIRISI
CIKQADELETILCKKFMRFLAQRAENFVVLRRKPIKG-YDISFLITNFHTESMFKHKIVD
FIIQFMQDIDKEISEMKLGVNARARV---VAQSYLKEF----------------------
------------------------------------------------
>PellCATA
------------------------------------------------------------
------------------------------------------------------------
------------------------------------------------------------
------------------------------------------------------------
------------------------------------------------------------
------------------------------------------------------------
------------------------------------------------------SIRVSI
CIKQADELEQILCKKFVRFLTQRAENFVILRRKAIEG-YDISFLVTNFHTESMFKHKLVD
FIIQFMQDIDKEISEMKLSVNTRARV---VAQEFLKQF----------------------
------------------------------------------------
>ClydYONA
M-----------------------------------------------------------
------------------------------------------------------------
------------------------------------------------------------
------------------------------------------------------------
------------------------------------------------------------
------------------ANTLKPYLDAVRSTLTAAMCLENFASQQVERHNKPEVEMG--
---------CDPELLMKPVVIAR------------NAQ------ERVLVEASVNSLRVSI
GIKQADEIEVILCKKFVRFLNQRAENFFIMRRTPVEG-YSISFLITNAHTESFMKHKLVD
FLIQFMQDIDKEISELKLRVNARARI---VAQSFLGEF----------------------
------------------------------------------------
>GoceYONA
M-----------------------------------------------------------
------------------------------------------------------------
------------------------------------------------------------
------------------------------------------------------------
------------------------------------------------------------
------------------SNTLQTYLDAIRATLTAAMCLENFASQVVERHNKPEVEAR--
---------ANKELLLNPVVISR------------NQQ------EKVLIEGSINSIRISI
CIKQADDLEKILCKKFCRFLTQRAENFVILRRKPIKG-YDISFLITNYHTESMFKHKLVD
FIIQFMTDIDKEISEMKLAVNTRARI---VAQEFLKQF----------------------
------------------------------------------------
>Undascha
M-----------------------------------------------------------
------------------------------------------------------------
------------------------------------------------------------
------------------------------------------------------------
------------------------------------------------------------
------------------ANTLRPYLNCVRASLDAAMCLQNFASQEVERHNKPEVEAAAF
YS-------KNSELLMNKLVVSR------------NAG------ERVLIESSINSMRVSI
KIKQADEIEGILCKKFTRFMTQRAEQFFIMRRKAIED-YDISFLITNFHTEAFLKHKLTD
FIIQFMQDVDKEINEQKLSVNARARI---VAQSYLKEY----------------------
------------------------------------------------
>Thecquad
M-----------------------------------------------------------
------------------------------------------------------------
------------------------------------------------------------
------------------------------------------------------------
------------------------------------------------------------
------------------ATTLKPYLNALKSTLTAAICLRNFGSQLVERHNKPEIESK--
---------QNKELILQPVVVSR------------NKN------EKVLIEGSINSVRVSI
CIKQADEIEAILCKKLMRFLMQRAEQFIILRRKPVEG-YDISFLVTNAHTEMFLKHKLIE
FIIQFMENIDKEISELKLSVNARARV---TAQEFLTQF----------------------
------------------------------------------------
>Vermanta
M-----------------------------------------------------------
------------------------------------------------------------
------------------------------------------------------------
------------------------------------------------------------
------------------------------------------------------------
------------------SNTLGPYVNAIRSTLTASICLQNHASQLVERHNKPEVESR--
---------HAPELHASPVVISR------------NQN------EKVLIETSINSVRVSV
CIKQADEVETILCKKFVRFLQQRAENFIILRRKPVAG-YDISFLVTNFHTEEFFKHKLVD
FIVQFMLDIDKEISEMKLSLNARART---TAQHFLKEF----------------------
------------------------------------------------
>ParvMONO
M-----------------------------------------------------------
------------------------------------------------------------
------------------------------------------------------------
------------------------------------------------------------
------------------------------------------------------------
------------------ADTLAPYLDCLKVTLEAALCLQNFASQKVERHNKPEVEIR--
---------GAKELIMQPVVVAR------------DKKPDVKVSERVQIETSINSVRISL
NIKQSDEVEELLVHKFVSFLQQRAEHFFVLRRKPVPG-YDISFLITNFHCESMYKHKLVA
FVLQFMEEVDADVKEMKTQMNARARI---AAKSWLGTF----------------------
------------------------------------------------
