# Supplementary material for: Expansion of the molecular and morphological diversity of Acanthamoebidae (Centramoebida, Amoebozoa) and identification of a novel life cycle type within the group
Source: Biol Direct. 2016 Dec 28;11:69. doi: 10.1186/s13062-016-0171-0 (PMC5192571; doi:10.1186/s13062-016-0171-0)
Supplement: Additional file 3: — Bordor.325.Cent40.tgz. Phylogenomic alignment files and single gene trees for each gene included in the phylogeomic supermatrix. (TGZ 8396 kb) [file 13062_2016_171_MOESM3_ESM.tgz › Bordor.325.Cent40/unmasked-alignments/ATG2.faa]

>Coprcine
MSDDNKPVT-----------------------VQAAAAEKK-QATGPSISEAD-LTKYKT
AAEIVHSVTKKLIALAVEGAKVIDLCVEGDKLVEEGTGAVYNKS-----------VKGVK
ISKVLVCRRASSRSDPQAD-----QVLKKDDVVKIQLGAHIDGFASISAETIVV--GADA
--------SNPVTG--RRADVIRAAWTAAEAAMRTVKVGNKNWSVTEIVGRSAAQWDCKP
VEGMLSCEQTQNVIDGKKRIILNP-----SEGQKR-EF--ETATFAEGEVYGIDILVSTG
EDGKARL-------EDTRTSIYQRD-SAVTYQLKMKNSRAVFSEVQKKAGAFP--FNIRI
LE----DE-----KRSRMGLQEAVQHSLVKPYEVIYTPA-NTFVAGFHFTIALLPAGPLL
LTQ--PPIWYSPDVVKTEK----DL-Q--DEEIKTLLTRNLRES----------------
---------------
>Coprprot
----------------------------------MDIEDEE-LDQNLDISNPQVLDKFKA
AADIANRVMVAVLEFIQPGQNVVEICSHGDRLIEEVCQVSFKKV---K------KNKGIA
FPTCISINNCAGHLSPLPE--DPVVIVQQGDLVKVTLGVHIDGFPVVTSHSWIV--GQ--
--------TEPATG--KVSDVVCAAYYASECALRLIRPGKTNTDVTNIIKKCAEAFQVQP
LEGVLSHQVKHNCLDANNVIINRP-------DIDQ-QV--EEFTFEVNQVYCIDIVMSTG
E-GKAKE-------VSTRTTVFKRA-ADRNYSLKLQASRQILAEINTKFPSHP--FSLRS
L-----DE-----KKRRMGIVDIVKHELVDSYPVLYEKE-GEYIAQFQFTVMIMPNSTVR
LNG-PFPL----PHVSSQY----SVDQ--NEEIQKVLQMNLQR-----------------
---------------
>DictDisc
MSN-----------------------------KDQEIKEEA-PVAIEDLSNPVVVDSYNA
AGIIANNAIKHVISKCVVGALVVDICQYGDDFIEAEAAKTFTKR---KN-----LEKGIA
FPTCVSVNNCVGHFSPLKG--NT-RTLKQGDVVKIDLGCHIDGYIAVGAHTIII--GNTS
--------AESMTG--KVADAICAAHYALEAALRMIRPGKTSNEVTQVIEKISDMYGVTS
VSGILSHELKRFIIDGEKVIFSKN-------EPSQ-KI--QTYEFQENEVYCIDIVMSTG
E-GKARE-------EADRPTIYRRN-LDSTYKLKSKASRDFKDQIVKRYSALP--FPLRN
F-----DE-----KVSKLGLVELVEHQVLAAYPVLFDRS-GCEVVQFKTTVLVLPNGNHK
LIGTEFPL----PFVRSEF----SV-T--DDAIKALIASPLKI--NKKAAKKASATTIDV
KMQ------------
>Entahist
MSTIHKPKKSAVSIEKKIATQQKKEQLKQENEIKKEEENKE-EEELESASDPRVVKHYEE
AAEITNAAMKLAESLCVDGAVVYEVCKKVNEFIDEEAAKVFKNE---YS-----YEKGIA
FPCCISLNNCCGYFCPLAE--DK-TSMKKGDLAKIELATHISGFVAEACKTIVV------
--------GEEATG--DKATIIEAGYTALQEVISKLQVGVNTSDITTVVDGVCKKYNVKA
FENIVSRNMERYMIDGNKFILNVP--------SKS-AV--EDMKIELNDVWNLDIILTTG
A-AKPVE-------KETRTTVYKRN-IDETYILKMRTSVQIFREVNNKYPTFP--FSLGM
LE----NE-----SKAKMGIVEMAKHDLVDSYTVVYEKT-G-LVSQFKATIIVTENGPKV
LTP--IEA----PAFIKKN-----------------------------------------
---------------
>Filanola
-----------------------------------EDELNE-DEQQDELTNPDVVTKYKT
AADIANKALAEVIKQVVPGKLIVEXCSLGDKIINDSLAQVYKGK---N------SEKGVA
FPTSVSVNNCCGHFSPLGD--ET-SKIEEGDVVKIDLGVHIDGFISVAAHTLVA--SAQ-
--------AAPITG--RKADXICAAHIASEVVHRLIKPGSKNTEVTEAIAKVAQEFECQP
LEGVLSHQMKRFVIDGNHVIINKE-------TVDQ-KV--DEFEFEENQVYGVDIVMSTG
E-GKAKE-------LETRTTIFKRA-VDQNYLLKMKASRYVFNEINAKFPTLP--FTLRA
FD----DE-----KKARLGITECLKHDLVSPYPVLFEKQ-GEFVAQFKFTVLILPSGTIR
LNS--QPL----PYVTSDK----EV-K--DEKIKSILATGTK------------------
---------------
>FontBI
---------------------------------------------EDTIVNPDVRNFYQI
AASIANGALAAVVDACQPGASVLDLCILGDRHILESQGTIPRHY---RQ-----FRHGVA
FPTSVAVNNIIGNCCPLKT--DPPMFINPGDIVKIELGVHFNTFPVMAGTTVHVPPGDGA
--------DSPVADFPRLADLLSATHYASLAALQLLRPGHRCADLRAAISQVAAHFRCNV
IPGILSTSLHRELVEGHKSFSLGA------KDGRH-PR--DGITFEEGEVYAVSILLSTG
T-GSCRLASQAAHPALSRPNIYARQPLGFSTQLRLRASRTLLNQITEHHSVFP--FSVRS
LG----DE-----AAIRLGLADLASKDMVTPYPTFVEAP-TETVAMAKFTVLLTHEG---
------------P-----------------------------------------------
---------------
>HomoSapi
------------------------------------MSGED-EQQEQTIAEDLVVTKYKM
GGDIANRVLRSLVEASSSGVSVLSLCEKGDAMIMEETGKIFKKE---KE-----MKKGIA
FPTSISVNNCVCHFSPLKS--DQDYILKEGDLVKIDLGVHVDGFIANVAHTFVV--DVAQ
--------GTQVTG--RKADVIKAAHLCAEAALRLVKPGNQNTQVTEAWNKVAHSFNCTP
IEGMLSHQLKQHVIDGEKTIIQNP-------TDQQ-KKDHEKAEFEVHEVYAVDVLVSSG
E-GKAKD-------AGQRTTIYKRD-PSKQYGLKMKTSRAFFSEVERRFDAMP--FTLRA
FE----DE-----KKARMGVVECAKHELLQPFNVLYEKE-GEFVAQFKFTVLLMPNGPMR
ITS--GPFE--PDLYKSEM----EV-Q--DAELKALLQSSASRKTQKKKKKKASKTAENA
TSGETLEENEAGD--
>Monobrev
-----------------------------------MAAAYE-EERAPGLEEADVVTKYKM
GAEMLNRALQHVASLCVEGASVLELCEAGDAAMEKEVGTVFNKKVEGQL-----IPKGIA
FPTCININEILFNYSPLKS--DKPTQLKAGDVVKIDMGLHLDGYIVVNAHTVVV--GASA
--------AAPVTG--RKADAILAAYYACEVAARLIKPGNKSSDVTAAIQKVVKTFNCNA
IEGMLSH-IASYQMEHDELMSEKSINQNPSEAARK-DI--KVHTFEANEVYAIDVLVSTG
E-GKARQ-------TANRATVF-RP-TGELYQLKLKHARQFFGEVQKKTSNKPMAITLRG
FE----NE-----AQTKMGVKECVEHGLIQPMEVMADKE-GEYVAQFRVTTLLMPNGNLK
ITT--GGFD--PATCKSEF----SI-E--DEEIKKILSQNLSAKAGKKKKKNNKKKADEA
ASA--------GDAN
>PCBtrin
------------------------------------MEYDH-EEFDKNISDADVLTKYKT
AAGIANDAMTGVIAAVKADIDVVELCQLGDKLINEACSKIYNKKVKGRE-----ITKGIA
FPTCVSVNDCVGHFSPFSN--ES-VKLAEGDMVKIDLGVHVDGRISQIAHTVVV--GAG-
----------PIKE--RNADVVMAANQAANVVLHMMKPGVKNNDISAMIEKVAKCYNCTP
VEGVLSHETKAFVLDHENVIINKP-------SVDQ-KV--EEFEIEPYSVFTIDVVMTTG
E-GKAIE-------KEARTTVFKR--TENSYSLKMKASRAVLHEIESKFSTMA--FSLRS
L-----EE-----KNARMGIVECLNHGLVQPFPVLFEKS-GANVAQVKFTVLVTPTSTMR
VTE--APL----PELETEC-----V-L--DEELKAILA----------------------
---------------
>Polypall
---------------------------------DHHSEDED-ENIVEDLTSPWVVTCYQS
AALIANKALKEVIAKCVEGAVIVDVCAAGDDFIEKEVAKTFNKR---KG-----LEKGIA
FPTSVSVNNCVGHFSPLKG--DT-RTLKNGDVAKIDLGVHIDGYISLGAFTVIV--GGA-
--------AAPLTG--KAADAICAAHFALECALRLIKKGNKASDVTDCITKICDTFHVNA
VQGILSHDLKRFLLDGDKVIFNKM-------PVGQ-KI--EDAVFEENEVYCIDIVVSTA
E-GKVRE-------LNDRTTIFKRD-VNQNYNLKLKSAREFIQEVNTRFPALP--FSLRA
VS----DE-----KKAKLGLSECLTHQMLNAFPVLYEKD-GEFVVQFKTTVLLLPSGNQK
LTCTDIPL----PHVNSAY----SL----DEVTKEIATRPLK------------------
---------------
>Sexangul
----------------------------------VAVRD------ANNLSDSVIIGRYAT
AATIANDTLAVLARAIVIGAKLVDLVQLGDNTITAALAALPDRP----------SKSGTC
FPVCISLNGVVGHYAPVEG--DE--EIALGDVVKVELGVHVDGYIASAGTTVVV--GTNV
YASPDALLTHPLGD--RLSRAMAAGTYAMQAIARSLRPGTSNLLIRDMASSLLASFDVQA
VDRCISFSAAQFVADGPKHLALKP---PVAADPET-HI--EEAFVAVNDVFVVDVRVSTG
T-GHLKL-------MEVRPTVYRRN-LDETYMLRTKLARTALSEVDHRFPTFP--FSVGQ
LT----GG-----AHARFGLKQAEQANLVDPFIMARERSANDVVVLYKATMLVTAT----
------------------------------------------------------------
---------------
>Sterramo
---------------------------------------------VQDLSSPEVFEKYKT
AAEISNRVLAEVVKAGVPGVRVTQLCTIGDNLLKRETAAVYTKG---K------VERGIA
FPTCVSVNHCVGHFSPLSD--DK-TTLQEGDVVKVDLGAHVDGFISQQSHTFIA--TNNP
--------QQPTGG--KQADVICAAYFASEAALRLFKPGKTNTEITAMIARIAEIFHCTP
VEGVLSHQLGKFIIDGNNVVINHA-------TDDQ-QV--EEVTFQENDVYCFDIVMSTG
E-GKPRE-------GDARTTVFKRN-IDQSYNLKIKSSRAVFSQIQREYPALP--FSLRG
FK----DE-----RIAKFGINECVQHELVEPYPVLFEKE-GEYVAQFKFTALLTPTQTLK
LTQ--HPL----PYVQSAH----QI-E--DKEINQLLS----------------------
---------------
>Thectrah
----------------------------------VSSDPAA-SEFDPTLNNPVVCNQFRA
AAEIANYVLEQVAAMCVAGATPFEVVQQGNELLLARSAKMMKKA---K------FTRGVA
IPVSISVNECLGNYSPLSQSPDE-APLAVGDIVKIDLGVHMNGMPVQVANTIVV--GAS-
--------GSDVDP--AVASVITAGYTALQAAIRKFTVGGTNAEVTDVIKSVADAFEVNA
VEGVLSHEVSRFVIDGEKCIINKE-------TLDQ-QV--AAWTFEAAQVVTFDIVVSTD
D-AKPRV-------VNENTTIFKRD-PTQRGALKSKVARRVLNFVDRVASAFP--FTLAT
LSVLGKDKKSLSLNEGKLGMSLMAKSGFVVDYPVLHAHD-NAFSARFKATVALMPSGRRI
VLS--AP-----PALDAELAPTHKI-E--DEELLALLAT---------------------
---------------
>VannDIVA
-------------------------------------MDDA-ELTVPNLSNPEVVDKFKA
AADMANRALAVVVAAAVPGAVVVDLCTLGDQTLTDLAKTTYAKA---H------VDRGIA
FPTCVSPNNICGHYSPLAS--DRSVVLKEGDLVKVDLGAQVDGLIATAGHSFVC--TANP
--------QQQFTG--PIADVICAAHFAGECVLRMCRPGKTSTEIAQVVQDVAEVFKCKA
LQGVSSRRMLRDDLLGDKEIVNQP-------SKDQ-KV--DEIVIEENEVYSIDIIMSTG
T-GESKD-------SEERATVYRRT-SEQVF-LKMKASRALLGEATRKFGNHA--FTLRA
FE----DE-----NKALLGVKECLNNRLLDPFPVFYEKD-GVLTAQFKFTVLILKGSIQR
ITA--HPL----PFVSSEY----SI-T--EPRLLSILNMGTKRKNAKKRRKKKPAAAAPD
KME--------VD--
>Pessonel
---------------------------------------------EEELASPENIQKHLA
AATIAKSALEAVAXACVAGASIAELVQLGDQQILQGVSEVYSDDAN-KK-----MEKGIC
FPTCVSVNGIFSHFSPQPD--HK-QKLQDGDVVKVELGAHIDGFVGVVGGTLIV--GSMN
--------SDA-----DALRVIQASIVGAHAALHMLRPGVTNTQLTAIVEKVAAQFQVET
IKKHCSYQVKRYVIDGRKQIFMST---PQPGDDKL-EC--GEVEFEAQEAYIIDVSMSTG
T-GELKL-------TNEPTTIYKRD-VDMKYMLKTKAARTAFRDVNQRYPVFP--FAVRY
LK----EQ-----RTARMGLKEMLTHGLIEPYEVFADKKNGGIIARVRFTAILVGGETRS
LTP--LPA----P---DAV----DI-T--DPELAAALQL---------------------
---------------
>MayoBSH0
-----------------------------------DNEGED-RFTAPDLSDPDTVTKFKT
AAQITNAVLARVVQLCQPGARIAEICDAGDKLLADATAKVYAKA---RDVDGEPLKRSIG
FPTCVTPNNAVGNFSPLLS--NP-ITLQEGDLIKISLGAQIDGLLASATHSMIV--TSAP
---------VAVTG--PKADVICAAHFASQAALRLLRPGRNSDEVTAAIASVAADFGCKP
VQGVDSHQQLRFKPRSAKKILNRA-----VDAGER-PP--ETVVFEEGQVWEVCVTMSTG
Q-GVVSE-------VDQRTTVFELD-HDVKYMLSRKSSRAVYHAIKTNCPDFP--FSLRT
LG----DE-----KHTRMGITELVEHEMVIPHPVTFDKK-DELVAQFRFTTLILPSCIDQ
LTS--HAL----PFVQSSL----EV-T--DPKVKQVLSMGLGRKKPNKKRNKKKTAA---
---------------
>TricAmI7
----------------------------------------------ETIANPSVVELYMK
AGEIVNAAMNAILQELVPGASVAALCAKGDAYIKEGCNNVTEIT-----------DKGIA
FPTCINVNNVVGHYSPVNANVSD-RKLKAGDVVKVDMAAQLDGYSSVTAHTWIVPPVGGQ
--------QEAIGG--DKAAAICAAYFASECAIRMLRPGQTNNEITRVMNQCIDIFKCNA
VEGVLSHSLHRYAIDGRNVIIGKA-------DIDX-QV--EEHQLMPNEVYALDVVVSTG
E-GKTKE-------SGEKTSIYMNN-AENTFNPRMQAAKHLKNNINRHYKHYP--FNPRN
MP----DE-----RKARLGLSELIKHDCVQPFPVLQERG-GTIVAQFKFTILVFEKNIVR
LNS--FQL----PWVSSDY----STDS--DADISALLAQP--------------------
---------------
>Neopaest
------------------------------------MADHELDDQEGSLSNPEVVDKYKS
AAGIANQVIARLIAETRPGVKIAELAALGDSLINDGLSKCYQKD---KK-----MDKAIA
FPTCVSVNHCVEHFCPLKD--DQ-TALADGDVVKIELGVHIDGFIAVVGHTTVA--TAD-
--------GAAVTG--RKADVICAAHFAAEATHRLLRPGRKSSEVTKAVETIAKSFNCNP
IEHTQSQQMKRFVIDAAKAIPNKH-------DADT-QA--EDVEFEEGEVYNVNIVMSTG
E-GKASE-------GEVKTTIYKRA-VENTYSLKMKASRSLLSEANKKYSTVP--FSIRN
LAL---DE-----RQVKLGLTECLKHELLEPYPVCFEKE-GEFVAQMKFTALILPSSIDR
ITA--HPP----PNVNSQC----QI-E--DKEVKETLAMGTK------------------
---------------
>Paraatla
------------------------------------MDIDETTENEASLSSPEVVDKYKT
AANIANQAIARVVAECRPGVRIPELCGLGDAFINDALAKVYQKD---KK-----MDKSIA
FPTCVSPNHCVGHFSPLNS--DQ-SVLSEGDVVKIDLGVHIDGNIAVVGHTCIA--TANA
--------GAAVTG--KKADVVCAAHFAAEAAHRLLRPGRKNTEVTEMIAKVAEAFHCNP
VESVQSHQMKRFVVDAKKAIANKA-------NPDS-PV--EEVTFEEGEIYAIDIVMSTG
E-GKVSE-------AEFKPTIFKRA-VDHTYSLKMKASRALLSEASKKFSTVP--FSIRN
LAA---DE-----RQVKLGLTECLKHDLLEPYPVLFEKE-GEFVAQMKFTVLILPSSIDR
ITA--HPP----PNVNSDY----QI-A--DAKVKEILAM---------------------
---------------
>Endozona
-----------------------------------------------DHRSEEVAEKYQA
AADIVNAAMSAVIEAVKPGAKIVDVCTVGDKYIKEKTAEAYSDT---K------LERGIA
FPTCVSVNNIVGHFSPLST--ET-VALKEGDVVKIDLGAHIDGYIVQSAHTVIA--TNNA
--------EECVTG--KKADVICAAHFAAEAALRLFRAGRTNNEITQIWSEIANTFNCRV
VEGVLSHQLKRFIIDGNNCVLSKE-------NLDH-KV--SEVTFQEYDVFCFDIIMSTG
E-GKIKE-------GATKPTVFKRN-VDKTYSLKIQAARAALSEISKKFTIFP--FSLRN
LS----DE-----RKAKLGMTEILKHELVEPFPVLEEKK-GEFVAQFKFTAVITPEETRK
YTQ--QDL----PYVQSSL----EI-T--DPKIQEVL-----------------------
---------------
>StygNOMA
---------------------------------MADTQMEE-EGEDFTLKNPEVVTKYNS
AAVACNAVMTALIKMIVPGVKIVDLCRQSDEMINAELAKKYIKL---K-------EKGVA
FPTCISVNNCVGHFSPLST--DT-TVLAEGDLVKIDLGAHYDGVVAVLAHSMIC--TANA
--------AQPVTG--RRADVICAAHFASQCAVKLLRPGNKSTQVTEAIQKVAAAFGCNA
VEGVLSHNMKRYIIDGNRVILNRT-------NPDH-KV--EEFTFEENEVYGLDIVMSTG
E-GKPKEN------GDVKTTVFKRE-VENNYLLKMKASRYLFTEVDKHFPTFP--FTLRA
F-----DE-----KKARLGITEMLTHNLVHPYPVMFEKD-GEFVAQFKSTVLILPASISK
ITG--VDL----PFVQSDC----KI-E--DPQINHILSLGXK------------------
---------------
>Cochminu
------------------------------------------------------------
------------------------------------------------------------
------------------------------------------------------------
------------------------------------------------------------
------------------------------------------------------------
----------------------------KNYSLKINSSRKAFSLINKSYPTLP--FSTRF
LH----ENPQL-GSKTLLGVKEMLEHELLHPYPV-YLKE-GQFISQFKFTVLVLP-----
------------------------------------------------------------
---------------
>Ovaldese
------------------------------------------------------------
------------------------------------------------------------
------------------------------------------------------------
------------------------------------------------------------
-------------------------------------------------VYGLDIVISTG
K-GKPTE-------TDEKATIYKRN-PDVKHLLKIKTARLVYADINKRFPTLP--FNLRA
FE----DP-----KKAKL------------------------------------------
------------------------------------------------------------
---------------
>Vannrobu
--------------------------------------MSD-EEEITTIASPPVVDKYKS
AATVANAALAHVASLCQPGASVVAICQAGDEFIANETTKVFSKK---K------FLRGVA
FPTCISVNNTACNFSPLAG--DD-VIIAEGDVVKIDLGAHFDGYASQVGHTIVA--TANP
--------QEPIVG--KKADVICAAHFAGECALRLCRPGNKASDVTKAIKDVSEVFQCNP
IAGFHSFQVGRYEVEGEKSIPNAV------DEDDK-KT--EDFTFEENEVYVIDILMSTG
E-GTVKP-------GETKTTVYRK--TDQMYQLKLNASRYVIGEVNKRFNKFP--FTLRA
L-----DP-----KKGRLGIVECLKNNLVEDYPVVYERE-GEIVAQFKFTVLLLPNSIQK
LNA--YNL----PYVQSQY----NI-T--DPALTSILSMSLKRTSN--------------
---------------
>Vexibaci
------------------------------------------------------------
------------------------------------------------------------
------------------------------------------------------------
------------------------------------------------------CHSVNA
VVDSFSYDLHRYVSEGSQQFAPRE--------TRK-AV--DDFEFEVGQAYALNIAISTG
D-GKPKE-------STEKPTIFRRD-NDTKYSLKMKASVTTLAEIKRSYPRSP--ST---
------------------------------------------------------------
------------------------------------------------------------
---------------
>Luaphula
----------------------------------------D-QEIDLDLRTPDVMNKYQG
AGDIVNQALAAVIAATTPGKHVHELCAIGDATMNEAMAAVFTKG---K------IEKGIA
FPTCVSLNNCVGHYSPLEG--DT-QVIAEGDVVKIDLGVHVDGFAVSGAHTVIA--SSNP
--------QEVITG--RKADVICAAYFAAEAAVRLFRPGNTNTQVTQMIQKIADVFKCSP
VEGVLSHQTKRYVMDGGNVIINKE-------TADH-QV--DEVTFAEYDVYCFDVIMSTG
E-GKTKE-------KDVKTTVFKRA-VEQNYNLKMQAARSTFSEINRKYPTMP--FSLRA
FS----DP-----KRARLAMTEILKHELVDPFPILFEKD-GEYVAQFKFTLLLTPAQTVK
LIS--QPL----PFVKSDY----QI-A--DPQINQLLAQGLKR-----------------
---------------
>Protarac
-----------------------------------------------DLRTPDVMNKYQG
AASVVNAALAAIIEAVAVGKSIAELCALGDQTINEELAGQFTKG---K------IEKGIA
FPTCVSVNNCVGHYSPLVG-PDA-KALEEGDVVKIDLGVHVDGFSVSGAHTVIA--GANK
--------EEVFTG--KKADVICAAYFAAECALRLFRPGKTNKDITEVIQKVADAFKCTP
VEGVLSHQTKRYIMDGGNVIMNKE-------TPEQ-QV--DEVQFEEYDAYCFDIIMSTG
E-GKPKE-------KDLKTTVFKRA-VETNYNLKMQAARQTFSEINRKFPTMP--FSLRS
FP----DP-----KRARLAMTEILKHELVDPFPVLWEKD-GEYVAQFKFTALLTPAQTLK
LVA--QPL----PFVKSDY----QI-T--DPAINALLAQGLK------------------
---------------
>Protbohe
------------------------------------------------------------
------------------------------------------------------------
------------------------------------------------------------
------------------------------------------------------------
---------------------------------EQ-QV--DEVTFEEYDVYCFDIIVSTG
E-GKARE-------GDTKTTVYKRA-VEQNYMLKMQASRAMFSDINRNYPTMP--FTLRA
FA----DQ-----KRARLGITELVKHQLVDGFPVLYEKP-GEYVAQFKFTALITPSQTMK
LTG--HPL----------------------------------------------------
---------------
>PhysTSA
----------------------------------------------ESLTNVDVINRYTA
ASTIANKALAKVVSELKAGATILSLCQSGDSFITEEVKKVLKSQ---KK-----LDKGIA
FPTCISRNNVVGHFSAEAE--DK-DVLEDGDVVKIDLGVHVDGFMAIAAHTHIV--GSG-
--------TVPTTG--KKADAICAAHVAGEAVMRLLKPGAKNKDITTVIKQIAEAYHVTP
VEGVLSHVMRRYLIDGEKVIMNKT-------TPEQ-QA--EEYEVEENDVYAIDIVMSTG
E-GKPKE-------RERKPTVFKRV-VDQNYMLKLQASRKVFTEIKNKYPALP--FSLRN
L-----EE-----KHVRFGLNELEKHGLVSQYPVLYEKN-GEFVAQFKFTVLVGNNGAKR
ITE--HPL----PYVSSEY----SV-E--DPALKELLASAI-------------------
---------------
>Protpyro
------------------------------------------------------------
------------------------------------------------------------
------------------------------------------------------------
-------------G--RQADVICAAHFAAEAALRLFKAGKTNQEITATIQKVADEFKVQP
MEGVLSHQTKRFVVDGNNVVLNKE-------TLDQ-KV--EDVTFEDWDAYTFDIVMSTG
E-GKARE-------TEAKATIFKRA-VDQRYTLKLKTSRAVFTEINTRFPTMP--FTLRA
LK----DE-----RSAKLGITECVKHDLVEPYPVLYEKA-GELVAQIKFTALVTPSGTVR
LTS--HAE----PLVRSDL----KI-N--DAGL---------------------------
---------------
>PellCATA
--------------------------------------------------------KYRE
AAKITNAVMQEIVQLCVVGAKIVDICARGDARILEETSKIFNKD---KQ-----MEKGIA
FPTCISPNHLVGHFSPLSS--NT-TVLKEGDLIKIDLGTHVDGFIACAAHSTIV--TNQP
--------AVPVTG--SKADVICAAHFGAEAALRLFRPGRKNSEITDALNSIAKDFNCTV
VEGVLSHELKRFIIDGNSVVIGKE-------STDN-KV--DEVTFQDYDVFCFDIVMSTG
E-GKTRE-------IAERPTIYKRT-PDSNFKLRMPASRYLLSEIGSRWGAMP--FSLRN
FK----EE-----KRAKLGITECLAHDLVDPYPVLYEKE-GEFVAQFKFTAVLSARETLK
LTS--HPL----PFVQSGL----SV-S--DKAIQQILQMGLKR-----------------
---------------
>ClydYONA
------------------------------------------------------------
---VTNDVLAFIVQSAKPGLNIWELCRAGDDRIVEGCKKLYTKL---D-------KKGIA
FPTCISVNNCAGHNSPLEG--EG-GVLQEGDVVKVDLGTQFDGLIAVGAHTFVC--TTTP
--------EQPITG--RAADVICAAYYAGEAALRLCRPEHKASEVVAIIEEIAKVFECNV
VQGVLSHQLSRFQLEGEKFIVNKP-------NPEEAQP--EDFEFEQGEVYALDIAMSTG
E-GKVHQ-------GDDRTTVFKRD-PDQTYSLRLNASRQLFAEIKKKFPFGA--FSLRS
LE----DQ-----AKARLGIGEIQKHELVQPFPVLYEAQ-GELVAQFKFTVLILAGSIQK
ITA--HPP----PFVQSSH----EI-T--DYKINQVLK----------------------
---------------
>GoceYONA
------------------------------------------------------------
----------------------------GDKTIVDSLATVYNAK----------MEKGIA
FPTSISVNHTVGNYSPIST--DT-KTLAEGDVVKIDLGAHVDGYIVQAAHTMIA--TAT-
--------QECVTG--RKADVICAAHFAAEAALRLFRPGKTNADITKAISDIADAFSCKP
IEGVLSHQLKRYVIDGYNVILNKE-------TLDH-KV--DEVTFQENDIFAIDIIMSTG
E-GKPRET-----GSDGRTSIYKRA-MDKTYKLKMPASRYTFSEMTKKFSSMP--FTLRN
FT----DE-----KRAKLGITECVKHELVDSYPVLTEKD-GEFVAQYKFTALITANDTKK
ITG--HGL----PYVRSDL----EI-K--DQAVKDILALSTER-----------------
---------------
>Undascha
---------------------------------------ND-EDVITTIASPEVVDKYKS
AATVANAALAYVASLCVPGTSILAICQAGDDFITAETAKMFAKK---K------FLRGVS
FPTCISVNNVACNFSPLNS--DPPAVLAEGDVVKIDLGAHFDGFVSQVGHTIVS--TANP
--------MQPITG--KTADVICAAHFAGECALRLCRPGNKASAVTKAISDVSKVFQCNP
VVGFRSYRVDRFDIENEKSIINGR---DEDDENEK-KE--DDVTFEENEVYILDILMSTG
E-GKVKV-------GDQKTTVYRR--TGQMYNCKVQASRYVITETTKRFNKLP--FTLRA
L-----DE-----KRGRLGIKECLKNDLVADYPVVYEKE-GEIVAQFKFTVLLLPNSIQK
LNS--YNL----PYVQSQY----NI-T--DPALTNILNMGLKR-----------------
---------------
>Thecquad
------------------------------------------------------------
--------LQTLINEITPGKTVLELCILGDRIINEEVGKKYNKG---K------MEKGIA
FPTSISVNHVVGHFSPLKD--DK-SVIADGDVVKIDLGAHFDGYVAVAAHTVVA--RSAA
-------LEEPISG--RKADVICAAHFAAEAAKNLLKVGNKNSDITTAIQSIVADFNCNL
VEGVLSHQLKRFVIDGDKVIINKP-------TPDQ-KV--EEVVFEPYEAYAIDIVVSTG
E-GKSKQ-------SDSRTTIFKRA-VDQNYTLKLKSSRYVLNEISTKCSTMP--FTLRA
FD----DE-----KKTRLGITELITHNLVHAYPVLLEKQ-GEYVAQFKFTAIILPDGLLR
FSG--FDL----PYVSSEF----SV-Q--DPKVQEIL-----------------------
---------------
>Vermanta
----------------------------------MSSKMDT-DNVEAEVPLVDLIDKYRK
AADVSNRTLTAVVALVAPGKKVLDLAVFGDEMIVAESAKAFTKG---K------MEKGIA
FPTCISLNNCVDHYSPLKG--DE-TVLKEGDVVKIDLGAHIDGCISVVAHTTIC--TANP
--------TEPVKG--RTADAICAAHLAAEAAVRLLRPGNKNTDVTNAINKIAAEFEVNV
VEGVLSHSLHKSRIDGDKVIISKS-------SPEH-KI--EEHTFEENEAWAIDIIMTTG
N-GKVRES------ENSKTAVYKRD-TGVNYQLKMAASRQVLSDINKRFPVMP--FSTRS
L-----EG-----SRAILGLSEIVKHKLVEPYPVLYDRP-NEIVVQFKFTALILPTIIDK
ITL-SPSL----PHVSSEF----KI-K--DAKIQATLAM---------------------
---------------
>ParvMONO
---------------------------------------------ELTIAEPDVVDKYKT
AGNIVNQVLEELLNKVEVGASVLQLAKAADDRIWELCERAFKRD---KE-----MAKGSA
FPCCISVNEIACHYAPLEG--DK-LTLKEGDVVKVDVGAHIDGFIASAAHTTVC--TANK
--------AEAVTG--RKADVICAAHFAAEAAHRLLRPGRTNADVTDALAKVADAFNVNV
VEGVLSHSLKRYVIDGNDVIISRE-------APEQ-HV--DLVTFEEYDVWCIDVAMSTG
E-GKLRE-------GDPRPAVYKRD-ADEKYMLKGAASRSLLTVINNKYDMMP--WSVRA
VSA--DTD-----NKALLGIREMMEHNMILPYPVLHEKK-GEFVAQFKFTVLITPKALDR
ITQ--APL----PFVSSEH----KV-EDIDVSIQQILKMGTNR-----------------
---------------
