# Supplementary material for: Expansion of the molecular and morphological diversity of Acanthamoebidae (Centramoebida, Amoebozoa) and identification of a novel life cycle type within the group
Source: Biol Direct. 2016 Dec 28;11:69. doi: 10.1186/s13062-016-0171-0 (PMC5192571; doi:10.1186/s13062-016-0171-0)
Supplement: Additional file 3: — Bordor.325.Cent40.tgz. Phylogenomic alignment files and single gene trees for each gene included in the phylogeomic supermatrix. (TGZ 8396 kb) [file 13062_2016_171_MOESM3_ESM.tgz › Bordor.325.Cent40/unmasked-alignments/rpl20.faa]

>Coprcine
------------------------------------------------------------
------------------------------------------------------------
------------------------------------------------------------
------------------------------------------------------------
------------------------------------------------------------
------------------------------------------------------------
------------------------------------------------------------
------------------------------------------------------------
------------------------------------------------------------
------------------------------------------------------------
------------------------------------------------------------
------------------------------------------------------------
------------------------------------------------------------
------------------------------------------------------------
------------MGIKEFQVVGRHLPTEHEPTPKIYRMRIFAPNEVVAKSRYWYFMRQLK
KVKKASGEILAVTPILEKRPLQVKNFGIWLR-YDSRSGTHNMYKEFRDLSRAGAVKALYQ
DMSARHRARFRSIHIIRVVEIKKAEDVRRPYVKQLLQPG-LKFPLPHRVPKV-----R-S
TFV-AKRPSTF--
>Coprprot
------------------------------------------------------------
------------------------------------------------------------
------------------------------------------------------------
------------------------------------------------------------
------------------------------------------------------------
------------------------------------------------------------
------------------------------------------------------------
------------------------------------------------------------
------------------------------------------------------------
------------------------------------------------------------
------------------------------------------------------------
------------------------------------------------------------
------------------------------------------------------------
------------------------------------------------------------
---------------HEYQIVGRRKPTQGESTP-IYRMRIFAHNEVVAKSRFWYFMNKLK
KLKRGNGEILRFNEIFDTSPETIKNFQIALR-YQSRTAQHNITKEFRALTRTSAVEQLLS
DMAGRHRTTYRQIQIMEVKPVAVKD-TVRANTQQFHDSK-IKFPLPHRVLRAPSKRYA-T
LFK-AKR------
>DictDisc
------------------------------------------------------------
------------------------------------------------------------
------------------------------------------------------------
------------------------------------------------------------
------------------------------------------------------------
------------------------------------------------------------
------------------------------------------------------------
------------------------------------------------------------
------------------------------------------------------------
------------------------------------------------------------
------------------------------------------------------------
------------------------------------------------------------
------------------------------------------------------------
------------------------------------------------------------
------------RP-HEFQVVGRHVPTERDANPKIYRMRLFAQTSIHAKSRFWYFLSKIV
KMKKSTGEILNVTEIFEDKPQKVKNFGVFIR-YNSRSGTHNIYKEYRDLTRCGAVSQMYD
EMASRHSARESSIHIIDIKEIAASL-TRRANTKQFHDSK-IKFPLTHRIAKS-----K-S
TFV-ANRPNTF--
>Entahist
------------------------------------------------------------
------------------------------------------------------------
------------------------------------------------------------
------------------------------------------------------------
------------------------------------------------------------
------------------------------------------------------------
------------------------------------------------------------
------------------------------------------------------------
------------------------------------------------------------
------------------------------------------------------------
------------------------------------------------------------
------------------------------------------------------------
------------------------------------------------------------
------------------------------------------------------------
--------------MKEYYITARCTDKAHNPN-EIFRSRVFAPNYVVAKSKFWMMLKKQH
KVKKINAELLQCQPIFEKNPTVVKNYQIFLR-YVSAGGIHNITKQYRDVTRVGAVRQMYN
DLASQYRTRQDKIQLISITTVGDKA-VKNPVLHQFVGHH-VKFPMVHCKPVIASKRFN-L
PIK-AGKLTTKLC
>Filanola
------------------------------------------------------------
------------------------------------------------------------
------------------------------------------------------------
------------------------------------------------------------
------------------------------------------------------------
------------------------------------------------------------
------------------------------------------------------------
------------------------------------------------------------
------------------------------------------------------------
------------------------------------------------------------
------------------------------------------------------------
------------------------------------------------------------
------------------------------------------------------------
------------------------------------------------------------
---------------HEYQVIGRHLPXESEPNPKVYRMTIFAKSPIFAKSRFWYFLSKQR
KIKRASGEILSINEIFEKKPNKVKNFGLFVR-YDTRTGTQNMYKEYRDLTRVGAVTQLYQ
DLAGRYRARFRNIQIISVDEVKAAQ-VRRPTTKQFINPA-IKFPLPHRVYRAPNNRVK-A
TFK-ASRPNT---
>FontBI
------------------------------------------------------------
------------------------------------------------------------
------------------------------------------------------------
------------------------------------------------------------
------------------------------------------------------------
------------------------------------------------------------
------------------------------------------------------------
------------------------------------------------------------
------------------------------------------------------------
------------------------------------------------------------
------------------------------------------------------------
------------------------------------------------------------
------------------------------------------------------------
------------------------------------------------------------
--------------LTEFVVVGRHVPTEAEPSPKLYRMRIFAPNNLVAKSRYWQYMKKLQ
RIKKSVGEILHVGEVPEKNPNVVKNFGIWIR-YDSRSGTHNMYKEYRELSRADAVSACYM
DLAGRHRARARSIQIIRIQEVEKSEDLRRAYVQQFLNSK-IKFPLPQRRVRATS------
-------------
>HomoSapi
M-----------------------------------------------------------
------------------------------------------------------------
------------------------------------------------------------
------------------------------------------------------------
------------------------------------------------------------
------------------------------------------------------------
------------------------------------------------------------
------------------------------------------------------------
------------------------------------------------------------
------------------------------------------------------------
------------------------------------------------------------
------------------------------------------------------------
------------------------------------------------------------
------------------------------------------------------------
---------KASGTLREYKVVGRCLPTPKCHTPPLYRMRIFAPNHVVAKSRFWYFVSQLK
KMKKSSGEIVYCGQVFEKSPLRVKNFGIWLR-YDSRSGTHNMYREYRDLTTAGAVTQCYR
DMGARHRARAHSIQIMKVEEIAASK-CRRPAVKQFHDSK-IKFPLPHRVLR---RQHK-P
RFT-TKRPNTFF-
>Monobrev
KRCALKPVAQLIGTSSSATDESSASVPMASTNPAPSADTPRDCHPGLATHELASSQEAAR
VTSPPQLPKPVPKPGPKPMPKTVAATTANSSASRSQSLLRAHIPPPLQTQLGQRPPTPVD
RSSNTSSSASSSAQSPTLNGDVRGDIAALAASSAATTAANLTTSIINNFRQEMQQLLFRM
QHQQQHPLPPQQQAQQTSQPQQQSHSQQQPQQQQPQQQQQQQQQQPSQQQSQQQQSQSQL
QPQPQPHSQPQQQQQQQLPLLHLPPHAQPFVSGAPSVSLGPTASSIGPSSCAPTNNILGN
PFMPHHNHFPTANAQSDIAALSRRHTLAGQPQLVHPAFNAIEVNVGGEIFTTSRNTLCRV
PGSFLAKLFSGRSQATLDHEGRIFIDRSPTQFRAILEALREPAAISLLDLTCPVTCRELE
FYGLLQTFATPQLGGPPALMASPHASASRSSTPLAAPPSASVSKALGDPAQLDSTHPRHT
TESTSAAAEPGSPTLSRPLALEQQPALAAPPAKTISPLAMGEDEPPGTPSLLAVGGLNEG
VPYKYLRVAERYDAATDTWHRISDMFWDRALSGVASTGSNLYVLGGRNDNLDGIVGNFNA
PSGQWQEARYAILFQQLVVAGGCRQRPRAGRPEVVTATVMSYPLEADGRLGATDTPQRRQ
WLALPSLGTPRGRHGCVADQGHIFVLGGVDVQGHPIASVERFSPTRNQWEVAAPMPAPRR
DFGCVALEGYIYVVGGADGPVGTSRKLTSCVASVFVYDMRANTWSTGPSLPEPRQGLACA
VLENHLYAVGGSRDDDVFSSKPAKRMRRVDKLRLGADRWTSAAPLTFARSHLGMGMVSAV
WNRDATTLTKTPTRLFQYEIIGRKLPSAQDPKPKLYKMTIFAPNEVVAKSRFWYFLPQLK
KMKKTTGQIVNIQKMHETREGVVRNYGIWLR-YNSRSGTHNMYREYRDVSLANAVSKMYR
EMAGRHSCRAHSIQIIRTDVVASSD-IKREHIKQFLNPD-IKFPLPHRRI---ASQFK-S
RFV-AKRPTTFFG
>PCBtrin
------------------------------------------------------------
------------------------------------------------------------
------------------------------------------------------------
------------------------------------------------------------
------------------------------------------------------------
------------------------------------------------------------
------------------------------------------------------------
------------------------------------------------------------
------------------------------------------------------------
------------------------------------------------------------
------------------------------------------------------------
------------------------------------------------------------
------------------------------------------------------------
------------------------------------------------------------
------------------------------------RMKIFAEDEIKAKSRFWYFVRKLR
RVKKANGEILAVNEVFEQNPNQVKNYGIWVR-YMSRTGNHNMYKEYR-------------
------------------------------------------------------------
-------------
>Polypall
------------------------------------------------------------
------------------------------------------------------------
------------------------------------------------------------
------------------------------------------------------------
------------------------------------------------------------
------------------------------------------------------------
------------------------------------------------------------
------------------------------------------------------------
------------------------------------------------------------
------------------------------------------------------------
------------------------------------------------------------
------------------------------------------------------------
------------------------------------------------------------
------------------------------------------------------------
------------MPFHEFQVVGRHVPTEREAHPKLFRMRLFAKTSVHAKSRFWYFLSKIQ
KMKKATGEILNVTEIFEEKPLQVKNFGIFIR-YNSRSGTHNIYKEYRDTTRVGAVAQMYD
EMASRHSAREKTIHIIEIKEIKAAQ-ARRANTKQFHDSA-IRFPLTHRVPRK-LPQFK-S
TFK-ASKPKTF--
>Thectrah
------------------------------------------------------------
------------------------------------------------------------
------------------------------------------------------------
------------------------------------------------------------
------------------------------------------------------------
------------------------------------------------------------
------------------------------------------------------------
------------------------------------------------------------
------------------------------------------------------------
------------------------------------------------------------
------------------------------------------------------------
------------------------------------------------------------
------------------------------------------------------------
------------------------------------------------------------
--------------LKEYQVVGRRRPTENMPKPQIYRMRLFAKDEVVAKSRFWYFLSKQR
KLKKMDGEILSINQIHEPKRPRVKNFAVWLR-YNSRSGTHNMYKEYRALTRANAIEQMYS
EMASRHRTRARDIHVVQTAVIKAKA-VKRANIKQFVNKD-VKFPLPHNVMRVADKQYA-K
TFR-PNRPSTF--
>VannDIVA
------------------------------------------------------------
------------------------------------------------------------
------------------------------------------------------------
------------------------------------------------------------
------------------------------------------------------------
------------------------------------------------------------
------------------------------------------------------------
------------------------------------------------------------
------------------------------------------------------------
------------------------------------------------------------
------------------------------------------------------------
------------------------------------------------------------
------------------------------------------------------------
------------------------------------------------------------
------------MAIHEYQVVGRHKPTETDPKPNLYRMRIFAPNEVVAKSRYWYFLSKYH
KMKKTTGEILAVNEIHDRKPTLVKNYAIFVR-YDSRSGTHNLYKEFRDTTRCGAVAQMYL
DMAGRHRARTRSVQIIDVIEVPSSK-CKRPNMAEFHDSK-IRFPLPHRVPRATEARYK-A
TFR-AGRPNTSY-
>Pessonel
------------------------------------------------------------
------------------------------------------------------------
------------------------------------------------------------
------------------------------------------------------------
------------------------------------------------------------
------------------------------------------------------------
------------------------------------------------------------
------------------------------------------------------------
------------------------------------------------------------
------------------------------------------------------------
------------------------------------------------------------
------------------------------------------------------------
------------------------------------------------------------
------------------------------------------------------------
------------MVLKEYQVAGRHVPTANDKNPKIYRMRIFAPNDVVARSRFWYFVKQQK
NVKRATGQILATNRIMEKKKENLKNFGIWLR-YTSRSGVYNMYKEFRDMTRVGAVRQLYQ
EMAGRHRARWSTIQIIRVDTVASKD-LRRVNTKQFINSQ-IKFPLPHRNVRPAQRKFR-K
TFA-ANRPNTF--
>MayoBSH0
------------------------------------------------------------
------------------------------------------------------------
------------------------------------------------------------
------------------------------------------------------------
------------------------------------------------------------
------------------------------------------------------------
------------------------------------------------------------
------------------------------------------------------------
------------------------------------------------------------
------------------------------------------------------------
------------------------------------------------------------
------------------------------------------------------------
------------------------------------------------------------
------------------------------------------------------------
------------MPIREFSVVGRRRPSDEDPNPTVYRMRLFAPTATHATSRFWYFMSKYR
KMKKTTGEILQTNEVFEKRPQTVKNFGIWVV-YNSRSGTHNLYKEFRDTTRCGAVAQMYM
DMASRHRARFRTIQIREVLELPANK-CKRPNITQFHNPQ-IRFPLHHRVIRAPSRARK-S
TFL-AKRPNTFF-
>TricAmI7
------------------------------------------------------------
------------------------------------------------------------
------------------------------------------------------------
------------------------------------------------------------
------------------------------------------------------------
------------------------------------------------------------
------------------------------------------------------------
------------------------------------------------------------
------------------------------------------------------------
------------------------------------------------------------
------------------------------------------------------------
------------------------------------------------------------
------------------------------------------------------------
------------------------------------------------------------
----------------EYEFIGRLVPSVTSPQPKIYRMRIFAPNIVVGRSRFWYFMRKLK
KVKKVNGEMLSEEEVFEQTPGKVKNFGVWIR-FQSRTGAHNMWKEYRALSRCEAVDKMYS
EMASNHQARSRGIHILDVRELELAD-CRRENTIQFAGTQDLRFPLPRKQTLKPLDKRV--
------------L
>Neopaest
------------------------------------------------------------
------------------------------------------------------------
------------------------------------------------------------
------------------------------------------------------------
------------------------------------------------------------
------------------------------------------------------------
------------------------------------------------------------
------------------------------------------------------------
------------------------------------------------------------
------------------------------------------------------------
------------------------------------------------------------
------------------------------------------------------------
------------------------------------------------------------
------------------------------------------------------------
--------------LREFEISGRRTPSSQDEDPEVYQMRIFAPNYVVAKSRFWYHMRTLK
SLKASAGQIIGVKEIPAKTLGKVKNYEVSLKVYNRRVGFINVRKEFRDTSRAAAVSQAYM
DTASRNRGKYFDISVIDVKCVSADE-IRNKNIQQFVAKD-IKFPLKHITPKIGKG----S
KFA-KTRPVTW--
>Paraatla
------------------------------------------------------------
------------------------------------------------------------
------------------------------------------------------------
------------------------------------------------------------
------------------------------------------------------------
------------------------------------------------------------
------------------------------------------------------------
------------------------------------------------------------
------------------------------------------------------------
------------------------------------------------------------
------------------------------------------------------------
------------------------------------------------------------
------------------------------------------------------------
------------------------------------------------------------
------------MGIQEFQVIGRAKPTEANPTPKIFRMRLFAPDDVRARSRFWYFLGRVE
RLKKTNGEVLACNQIFEKKPEKVKNFVVWLT-YQSRSGIHNCAKEYRDTTRCGAVDQMYM
DFASRHRARFRTIHIRDVVEVAPSQ-CKRTAVTQFHDSK-LKFPLPHRLQRAPSRQRR-S
RFL-ASRPNTYF-
>VexiDIVA
------------------------------------------------------------
------------------------------------------------------------
------------------------------------------------------------
------------------------------------------------------------
------------------------------------------------------------
------------------------------------------------------------
------------------------------------------------------------
------------------------------------------------------------
------------------------------------------------------------
------------------------------------------------------------
------------------------------------------------------------
------------------------------------------------------------
------------------------------------------------------------
------------------------------------------------------------
--------------VKEYQVIGRKRPSEDDTDPVIYRMRIFADTSVHAKSHFWYFLSKGT
KIKKATGEILSINRLYEQKPTKLKNFGVLIK-YNSRSGTHNLYKEFRDLTRCGAVEQMYI
DMSARHRARKSTISIIDVRELSAKQ-CIRPNVKEFHNSK-IRFPLPHKVHRVGDPQRR-K
RFL-GSRPSTF--
>Endozona
------------------------------------------------------------
------------------------------------------------------------
------------------------------------------------------------
------------------------------------------------------------
------------------------------------------------------------
------------------------------------------------------------
------------------------------------------------------------
------------------------------------------------------------
------------------------------------------------------------
------------------------------------------------------------
------------------------------------------------------------
------------------------------------------------------------
------------------------------------------------------------
------------------------------------------------------------
--------------MHEYQIIGRRAATTKDPQPKIYRMRIFAKNPVLARSRFWYFMSQIH
KVKKANGELLSFNEINEVNPNTVKNFGIFVR-YNSRNGTHNMHKEYRDLTRVGAVAQMYA
EMSSRHQARYSNLQIIEVNTLKPSQ-TRRANIKQFHNSN-IRFPIPHRVPRVALKKHR-Q
HFV-SRRPNT---
>StygNOMA
------------------------------------------------------------
------------------------------------------------------------
------------------------------------------------------------
------------------------------------------------------------
------------------------------------------------------------
------------------------------------------------------------
------------------------------------------------------------
------------------------------------------------------------
------------------------------------------------------------
------------------------------------------------------------
------------------------------------------------------------
------------------------------------------------------------
------------------------------------------------------------
------------------------------------------------------------
--------------LKEFSVVGRRRPTDTDPSPKIYRMRIFAPDHIRAKSRFFYFLRKVV
KTKKTTCEILGVNEIFEVKPDIVKNYGVVLR-YDSRSGTTNIYKEFRDTTRCGAVAQLYN
DMAGRHRARFRNIQIIEVREVAAKD-SKRRYVYNFHNNS-IKFPLPHRIVRAPNKAVR-Q
RFA-YSRPQTHF-
>Cochminu
------------------------------------------------------------
------------------------------------------------------------
------------------------------------------------------------
------------------------------------------------------------
------------------------------------------------------------
------------------------------------------------------------
------------------------------------------------------------
------------------------------------------------------------
------------------------------------------------------------
------------------------------------------------------------
------------------------------------------------------------
------------------------------------------------------------
------------------------------------------------------------
------------------------------------------------------------
------------------------------------------------------------
-LKKTHGEIVTINEIFERRPTQIKNFGIFLR-YTSRSGVHNFYKEFRAVSKTDAVKKLXA
DMAGRHRARNSTIQIISVDVVPNNK-VRRDSTKLL-------------------------
-------------
>Ovaldese
------------------------------------------------------------
------------------------------------------------------------
------------------------------------------------------------
------------------------------------------------------------
------------------------------------------------------------
------------------------------------------------------------
------------------------------------------------------------
------------------------------------------------------------
------------------------------------------------------------
------------------------------------------------------------
------------------------------------------------------------
------------------------------------------------------------
------------------------------------------------------------
------------------------------------------------------------
-----------------------------------------------AESKFWYFLNRIY
KIKRANGQLISVNEIFEKKPKTVKTFGVFIR-YDSRSGTHNIYKEYRDVTRNGAVATMYQ
DMAGRHRARAPCIQILRVQEVAGKD-VRREYTKQYLNSR-LHFP----------------
-------------
>Nolaaber
------------------------------------------------------------
------------------------------------------------------------
------------------------------------------------------------
------------------------------------------------------------
------------------------------------------------------------
------------------------------------------------------------
------------------------------------------------------------
------------------------------------------------------------
------------------------------------------------------------
------------------------------------------------------------
------------------------------------------------------------
------------------------------------------------------------
------------------------------------------------------------
------------------------------------------------------------
------------------------------------------------------------
----NSGEILTVNEIFESSPTVVKNFGISLR-YQSRTANHNIWKEFRDTTRVGAVNQLLQ
EMNGRHRTTYRRIQIMEVKELKSNE-TRRPNIKQFHDSK-I-------------------
-------------
>Vannrobu
------------------------------------------------------------
------------------------------------------------------------
------------------------------------------------------------
------------------------------------------------------------
------------------------------------------------------------
------------------------------------------------------------
------------------------------------------------------------
------------------------------------------------------------
------------------------------------------------------------
------------------------------------------------------------
------------------------------------------------------------
------------------------------------------------------------
------------------------------------------------------------
------------------------------------------------------------
------------------------------------------------------FLSKYH
KMKKTTGEILAVNEIFEKNPQVVKNYGAFIR-YDSRSGTHNLYKEFRDTTRVGAVSQLYM
DMAGRHRARTRSIQIIDVKEVAAKD-CKRPYITEFHDS----------------------
-------------
>Vexibaci
------------------------------------------------------------
------------------------------------------------------------
------------------------------------------------------------
------------------------------------------------------------
------------------------------------------------------------
------------------------------------------------------------
------------------------------------------------------------
------------------------------------------------------------
------------------------------------------------------------
------------------------------------------------------------
------------------------------------------------------------
------------------------------------------------------------
------------------------------------------------------------
------------------------------------------------------------
--------------LHEYQVIGRKKPTTTDAEPPIYRMHIF-------------------
------------------------------------------------------------
------------------------------------------------------------
-------------
>Luaphula
------------------------------------------------------------
------------------------------------------------------------
------------------------------------------------------------
------------------------------------------------------------
------------------------------------------------------------
------------------------------------------------------------
------------------------------------------------------------
------------------------------------------------------------
------------------------------------------------------------
------------------------------------------------------------
------------------------------------------------------------
------------------------------------------------------------
------------------------------------------------------------
------------------------------------------------------------
--------------MHEYSVVGRRKPSDKEPHPKIYRMRIFAVNEVVAKSRFWYYISRLR
KIKKSAGELLACQELHEKNPFKIKNYGVFLR-YNSRTGTHNMHKEYRDLSRAGAIDQMYN
EMASRHKARHTTIQIIEVNTLKPSQ-TRRANTKQFHDAK-IKFPLPHRVQRPQLKKYR-T
TFA-ARRPHTHW-
>Protarac
------------------------------------------------------------
------------------------------------------------------------
------------------------------------------------------------
------------------------------------------------------------
------------------------------------------------------------
------------------------------------------------------------
------------------------------------------------------------
------------------------------------------------------------
------------------------------------------------------------
------------------------------------------------------------
------------------------------------------------------------
------------------------------------------------------------
------------------------------------------------------------
------------------------------------------------------------
--------------MREYSVVGRKKPSEKEPHPKIYRMRIFAVNEVVAKSRFWYYISRLR
KIKKAAGELLACQELHEQHPRKIKNYGVFLR-YNSRTGTHNMHKEFRDLSRAGAIDQMYN
EMASRHKARYTTIQIIEVNELNAHQ-TRRSNTKQFHDSK-IKFPLPHRVQRPALKKYR-T
TFA-ARRPHTHW-
>Protbohe
------------------------------------------------------------
------------------------------------------------------------
------------------------------------------------------------
------------------------------------------------------------
------------------------------------------------------------
------------------------------------------------------------
------------------------------------------------------------
------------------------------------------------------------
------------------------------------------------------------
------------------------------------------------------------
------------------------------------------------------------
------------------------------------------------------------
------------------------------------------------------------
------------------------------------------------------------
--------------MHEFQIVGRHVPTEKTPSPQIYRMRIFAPNPVVAKSRFWYYMSLLK
KVKKANGEILAVNELFEKRPNKIKNFGVFLR-YYSRSGIHNMHKEYRDLSRVGAIDQMYA
EMASRHKARFPSISVIEVNELKVSQ-TRRVNTKQFHDSK-IKFPMPHRVQRVALKKYR-S
TFV-AHRPH----
>PhysTSA
------------------------------------------------------------
------------------------------------------------------------
------------------------------------------------------------
------------------------------------------------------------
------------------------------------------------------------
------------------------------------------------------------
------------------------------------------------------------
------------------------------------------------------------
------------------------------------------------------------
------------------------------------------------------------
------------------------------------------------------------
------------------------------------------------------------
------------------------------------------------------------
------------------------------------------------------------
------------MGLTEFVVIGRALPTEADPKPTIYKMTVFAKNHVVAKSRFWAFIAKFK
KVKKTRGEIIAVETIPQTGGIKARNYGILLR-YNSRTGTHNV------------------
------------------------------------------------------------
-------------
>Protpyro
------------------------------------------------------------
------------------------------------------------------------
------------------------------------------------------------
------------------------------------------------------------
------------------------------------------------------------
------------------------------------------------------------
------------------------------------------------------------
------------------------------------------------------------
------------------------------------------------------------
------------------------------------------------------------
------------------------------------------------------------
------------------------------------------------------------
------------------------------------------------------------
------------------------------------------------------------
----------------EYQVIGRRIPTEADPQPKIYRMRIFAGNDVIAKSRFWYFLSKLA
KVKKANGEVLSLNEITEKKPNKIKNFGIFLR-YRSRTGIHNLHKEFRDTTRVGAVNQMYN
EMASVHKATWNNINIIEVNQLRASQ-TVRPNIKQFHDSK-IKFPLPHRVLRVPMKRYR-N
TFV-AKRPSTFW-
>PellCATA
------------------------------------------------------------
------------------------------------------------------------
------------------------------------------------------------
------------------------------------------------------------
------------------------------------------------------------
------------------------------------------------------------
------------------------------------------------------------
------------------------------------------------------------
------------------------------------------------------------
------------------------------------------------------------
------------------------------------------------------------
------------------------------------------------------------
------------------------------------------------------------
------------------------------------------------------------
--------------VKEYQIVGRHKVTEKVANPKVYRMRIFAGNTVVAKSRFWYFLKKLH
KIKRVNGEILNVSEIYEAKPSTVKNFGIYLR-YNSRTGIHNMHKEYRATTRVGAVSRMYQ
EMASRHQARFNNIQIIEVNELKASQ-CRRPHMQTFHDSK-IKFPLPHRVQRVPLKK-R-R
TFE-ARRPVTVW-
>ClydYONA
------------------------------------------------------------
------------------------------------------------------------
------------------------------------------------------------
------------------------------------------------------------
------------------------------------------------------------
------------------------------------------------------------
------------------------------------------------------------
------------------------------------------------------------
------------------------------------------------------------
------------------------------------------------------------
------------------------------------------------------------
------------------------------------------------------------
------------------------------------------------------------
------------------------------------------------------------
-------------TIREYQVVGRRRPDDLYPNPPIFRMRLFCPNEVVAKSKFWYIMKQTH
KMKKASGEILSVHEIYEKKPEKIKNFGIVCR-YDSRTGTHNVYKEFRDTTRVGAVQQFYI
DMASRHRARPRSIQIIAVSEIAASL-CKRPNVTQFHDSQ-IKFPVTHAIQRTGDRKYL-S
RFR-ASRPST---
>GoceYONA
------------------------------------------------------------
------------------------------------------------------------
------------------------------------------------------------
------------------------------------------------------------
------------------------------------------------------------
------------------------------------------------------------
------------------------------------------------------------
------------------------------------------------------------
------------------------------------------------------------
------------------------------------------------------------
------------------------------------------------------------
------------------------------------------------------------
------------------------------------------------------------
------------------------------------------------------------
----------------EYQIIGRHIVTDKAPRPKIYRMRIFAPNEVVAKSRFWYFFSKIH
KIKKAQGEILSINQIYERRPKTIKNFGVFLR-YNSRSGTHNMHKEYRDTTRNGAINQMYA
EMASRHQARYSNIQIIEVNELKAAQ-CRRVNVQQFHDSK-IKFPMPSRPARVALKKHR-Q
VFT-ANRPNTF--
>Undascha
------------------------------------------------------------
------------------------------------------------------------
------------------------------------------------------------
------------------------------------------------------------
------------------------------------------------------------
------------------------------------------------------------
------------------------------------------------------------
------------------------------------------------------------
------------------------------------------------------------
------------------------------------------------------------
------------------------------------------------------------
------------------------------------------------------------
------------------------------------------------------------
------------------------------------------------------------
----------------------------------------------VAKSRFWYFLSKYH
KMKKRTGEILAVNRIYEKSPNVVKNYGAFIR-YDSRSGTHNLYKEFRDTTRVGAVNQLYM
DMAGRHRARTRSIQIIDVKEVAAKD-CKRPYITEFHDSN-IKFPLAHRVQRASERRYQ-Q
RFR-PARPHTVW-
>Thecquad
------------------------------------------------------------
------------------------------------------------------------
------------------------------------------------------------
------------------------------------------------------------
------------------------------------------------------------
------------------------------------------------------------
------------------------------------------------------------
------------------------------------------------------------
------------------------------------------------------------
------------------------------------------------------------
------------------------------------------------------------
------------------------------------------------------------
------------------------------------------------------------
------------------------------------------------------------
--------------LREYQVIGRRKVSEHETHPKVFRMKLFAPSKIHAKSRFWYFMGKLQ
KIKPSSGEILSVVEIYEKSPHVVKNFGVLCR-YNSRTGTHNVYKEFRDLSRNGAVEQLYA
DMASKHRARYRSIQIIDVKTVKPKQ-VTRPNVIQFLPTK-LRFPLPHRVIRAGLAQYK-K
KYAYANRP-----
>Vermanta
------------------------------------------------------------
------------------------------------------------------------
------------------------------------------------------------
------------------------------------------------------------
------------------------------------------------------------
------------------------------------------------------------
------------------------------------------------------------
------------------------------------------------------------
------------------------------------------------------------
------------------------------------------------------------
------------------------------------------------------------
------------------------------------------------------------
------------------------------------------------------------
------------------------------------------------------------
--------------LHEYQVVGRLSPTEAQPTPKIYRMRLFSQNEVRAKSRFWYFLSSIH
KVKRATGEILLVNEIFEKRPQQVKNFAIFLR-YNSRSGTHNMYKEYRDVTRTGAVEQMYL
EMAGRHRARFSSIQVIDVKTIAASK-AVRPNTVQFLDSK-VKFPLAHRLIRGATRSENGS
KFK-AHRPTTHF-
>ParvMONO
M-----------------------------------------------------------
------------------------------------------------------------
------------------------------------------------------------
------------------------------------------------------------
------------------------------------------------------------
------------------------------------------------------------
------------------------------------------------------------
------------------------------------------------------------
------------------------------------------------------------
------------------------------------------------------------
------------------------------------------------------------
------------------------------------------------------------
------------------------------------------------------------
------------------------------------------------------------
---------ASRNTFNEFVVHGRRIPTDKHPNPAIYRFNVFARNDVEARSKFFYYTSQLK
KLKRANGEILAVSKVYEKNPTRVKNFAILLR-YQSRTGQINMYREVRDVTRVGAVNKLFM
DMAGRHRARRKSIQIISVDEIPAAK-ARRDLTKQFHNSK-LAFALPHRRPRPPKAQ-R-H
TFI-ASRPSTHY-
