# Supplementary material for: Expansion of the molecular and morphological diversity of Acanthamoebidae (Centramoebida, Amoebozoa) and identification of a novel life cycle type within the group
Source: Biol Direct. 2016 Dec 28;11:69. doi: 10.1186/s13062-016-0171-0 (PMC5192571; doi:10.1186/s13062-016-0171-0)
Supplement: Additional file 3: — Bordor.325.Cent40.tgz. Phylogenomic alignment files and single gene trees for each gene included in the phylogeomic supermatrix. (TGZ 8396 kb) [file 13062_2016_171_MOESM3_ESM.tgz › Bordor.325.Cent40/unmasked-alignments/STXBP1.faa]

>AcanGEN
------------------------------------------------------------
------------------------------------------------------------
------------------------------------------------------------
------------------------------------------------------------
---------------------------------------LAAVCTTLGEL-PYIRYARSP
----------------------------------------------VATTLAAATQDALD
DLSADDKAL-LKR----GDNRPTLLILDRTIDTVAPVLHEFTYQAMIYDLCE--------
-----------------------------------VD----------------KECTYKY
KY------NNGG------KDITKEVLL-DEYDFLWPKLRHMHIADCINKVIDDFNAFLKT
NKAVNLKS---------------ASSKKGVASLREMTAAMKELPQFQDTFAKYSLHIRLA
GECMEKYRGQELERLAMVEQDLATGVTAEGGKVKK--DKVLAALEEILTDNSV-PSANKT
RLLMIHL---TTEG--AQPSDRAFARLLD----------KANLGRQ---ERQLVENLAAL
RS-------------TLDEM-----------------GES-EVQQWEKKSSK--------
-SGKK-------------------KSEEVPYAVSRYVPVVKRLVESMLEDQ---------
LPTSEFPYYGDEPRGGAAK---------------------DTRKKATSLKTQ--------
--TRVRSTK----------GKDRID-----------------GD---AEDLGPRVIVFVA
GGITHSEIRSAYQLFD--KR-EVIIGGTSILTPHKFTSRLASV-----------------
-----------------------------------------------------------
>Coprcine
M--VSLINIVRDKFLE-AIRSVNP---PSRWKILVVDDHSQKLIGAVL---KHFDILQE-
NVTLIESI-SNHREPQPEFEAMYLLMPTRQNVERIIRDYSG-----------------RL
QYGGAHLFFIEGLSEELFQRLT-SSPAE-----------------------------PYL
RALKELFLNFWATEAQAFSLQEPGL-----------------FFSIYS--------PPRT
EAAFKPA--RDRLEE----------------DLQFTSKVIANCCITLNEY-PYIRYYMPS
NHPPLGPLKPNAQTRAPPPSEGSSRWRTSLARGSDARAHEAADTEYVTRLLAFMVEQNLE
EHKKLNPD--FGKS-EQGRPRGVLIITDRSMDMIAPFVHEFTYQAMAHDLLP--------
-----------------------------------IH----------------DNK-YTY
KFQ-----SAIG------AYEDKTATL-SDADNVWTEVRHMHMREAIDKLMADFNKFLTD
NAVF---------------------KGEGAANLNDMKEMLANLPQYQEQREKFSLHLNMA
QECMAKFENDKLPPIANVEQCCSTGLNAQGKSPK----GLVEEMVPLLDSRDV-SNINKV
RIISLYI---QYRD---GVPDEDRRRLYQ----------HARLSLA---EQDAVNALAHL
GV-------------RLSRG------------------------PNDKDRKK--------
-IKQK-------------------PTRDDEYELSRFKPAIRAVLEDQVAEK---------
LETSMFPYVRDAPSQVNLQTS-----------------LRSPPPQTTSLR----------
--SQKPAWH----------RAPKQS---------------------AISNNKQRIIVFVA
GGVTYSEMREAYQLSSSLNK-DIIIGSTHTITPNGMVDDLKVLDLQGAGSRALPNGLRDR
RDGPRPFQDFYDEKYFTKDPPPPVRPAPAPAPARQQVPTKIIQPSPTNSYQGSVNSVN-
>Coprprot
----SLRHLTREYILKNIINIPES---AWGLVVLVLDSTTMLILDSAM---EMAQVTRH-
GIADIGKI-DKVRMRLPKLDAIYFLTPTIANVQALIDDFKD----------GD-----KF
MYKKAHVYWTSTPTPQSLEYIA-TQQVC-----------------------------GRI
ATFKVANLEYMVYDSQTFHMGTPKS-----------------FYNLYS--------PVVS
VQQSAI-------------------------ECKELGLKVASLMATIGEY-PIVRYLSES
S---------------------------------------------ISKTVAQHVKANLD
DFYRAHIVE------KDTKNRGQLIILERMYDALAPVIHEVYYQCMVGDCVR--------
-----------------------------------PP----------------NDV-IHS
PYT-----DAKG------QQSEYVVIL-NDNDPVWTETRHLHIKEAKDWIVSQVKIFTEQ
SREL--------------------------QASGDVTKMMRLMPNYQMMKTKYSVHSKLY
KQCLDYWTEHNLERIIDLEQILVTGEDENGREM-----GIPTDVMAIVRDPNV-LITHKL
RILMLLY---ATHP-----DQMKNRAHIE----------GANFDQA---SLTALDEWCYL
VC------------------------------------------RKFPREEQ--------
-RRSP-------------------EDGEWKYKTSRFMPGVHDITTAVMDNS---------
LPVDYFCCVDPVEADFIAESAPPPPPPAEEPLID----LSEVATEVAEITGEVTRFFSDL
FGVEQPAPA----------PEPPKAEEPPL----------PPKPEQDAPENRSRITIFIV
GGVSLNEIRAIHTLAKKTGR-DILIGSTHIIEPNSFLEEVACL-----------------
-----------------------------------------------------------
>DictDisc
MA-TSLRELCKDRILNEMVRTITPEA-SNGWKALIVDQDSLRVISACC---GMFDIMEE-
KVTVVEKI-DNPRQRLPNLEAIYFLTPTAQSIDLLINDFKK----------KS-----SP
HYLAIHLFLTSKLPEVEFKKLS-ASLAV-----------------------------HRI
KTFKEINLEFLAIESQAFHLDQNNT-----------------LFQLFS--------PDSI
DPTEEQ---------------------------AKIATRLVSLCVSLNEC-PIIRFSRSH
P---------------------------------------------VSAMIAGFTQEKLD
NVMRTVKS--FKP----NDDRSTLLILDRTQDPLAPLIHEFSYQAMVYDLFD--------
-----------------------------------IE----------------NDK-FSF
DTV-----TNAG------ATLKKDVLL-GETDYMWSGLRHQHIADVSTNLTTRLDEFLKT
NQVSQY--------------------GQHTGSLKEAGEVVRSLPQYQEMMGKYSVHINLA
DRASAKFPE--LEQLAYLEQDLATGEDANGNSPK----NVTGRLSNYLSDFSA-EKYNKI
RLLMMYI---ISQD---GIKEEDRRRLME----------MAGISQS---EQNAFTNLRYL
GV-------------TLMKG---------------------AKGKKPISPPK--------
-NRKS-------------------ESGNVPYEVSRYVPVVKDIAENIINET---------
LPSTDFPFVKEEPIARATN----------------------APVSKVSLKGK--------
--SKQPRWA----------DPNVQV--------------------EETKYSGSKLIIFVI
GGMTFSEMRSIYELSSHYKK-NIYIGSTNILLPKKYIDQLLTLKNE--------------
-----------------------------------------------------------
>Entahist
M--ADLTYICKRKLLNKLWEEL-----PKSWKILIVDKYALKVISSFC---GMDDLLNA-
DILDVNNL-EKKREPFM-CPALYLISPTKESVDTIIKEFED----------VA-----HP
QYSSAYVGCINAIDKSMFDQLK---------------------------GT------PRI
KDVRVIPLDFLTIEQRVFSLNNPNA-----------------FYSLYS--------KETT
KEEKEK-------------------------EIEKIGKSLSTLLYCLNIN-PVIRYINKP
NEE-------------------------------------------ISEKIVEAVQKGYG
EISGCPVVEAFNPA-EKTTRHLNLIIADRMFDLITPLMTEFTYQAMVYDCLE--------
-----------------------------------VK----------------KDR-VEI
ES----------------KSGKKTMVL-EESDKFWRIIRHEHIANASPYVVKEFNKFISE
HKGL--------------------SGNKGAKDMKQMGEMMKQLPEYMDLMSKFSNHMELI
TQCFNQMKEKKLDEFATGEQIMGTGSDVDGKEIK----KALPYITSAVGNITF-PIDRRL
REVLIYL---FSQE----YSEADKNALIG----------TLRGDER---IKKIIEN----
GM-------------TLPK-------------------------TQRERNKS--------
-KKSS-------------------KEEKEEFDLSRYKPFIKEIVERMANNEVPEYCVLNK
LDFAGFPVNIEQKTGNITVA------------------------AGKSLKKQ-----KAK
EVTQEGQLG----------TSKTDK----------------VSEKELLGNETNILVIFIT
GAISYSEMRVAYELSEKLKI-NVFIGSNYIATQNHFVTLLESLSN---------------
-------------------------------PPNTDISSQLL-----------------
>Filanola
----SLKRVVKERLMEDMIRAVKP---KNGLKVLVLDSRSMRVISAAC---RMYDIMEE-
GVTLVEKI-DVARQPLPSLEAIYFLSPTRESVDALIKDFEN----------KK-----EP
QYAAVHLFFTSRIDDDELARIK-QKHVV-----------------------------TRI
KALNELNLDFIAYESQVFHFDTPES-----------------FRLLYS--------PETS
EGMAEK---------------------------HRIAEMIVSACATLKEY-PIIRYNSVS
K-----ELGGNG----------------------------------VPGAIASLVQDKLD
YLMKASDD--FSGSVNLGSNRATLIVVDRSFDALAPLLHEFTYQAMVYDLLP--------
-----------------------------------IE----------------NDH-YKY
QGT-----TNVG------QSKQKEVIL-GEHDPLWSTLRHMHIAETMTWILEKFNAFVKE
NKATKL------------------TTGKKVESLKEMGEAMKAMPQYQEMLDKYSLHIHMA
NQAMDIFNFHDLTDIASVEQDMATGEDAEGRPAK----NILSNMPNLLTHPEI-STTDKI
RLLMLYI---ISQE---GIKDSDRKRLID----------LAKLSNA---DATCISNLKYL
GV-------------TLSKA---------------------NKGPKKHKSGK-------D
KKKKA-------------------RDDAPSYELSRYIPSAKIILQDFLENN---------
LSASEFPYVKDKEGSDNNN-------------------NKQATPGSTSLRK---------
--ANQPRWA----------DKDKRK--------------------NEKSSTGGRVILFIA
GGATYSEMRSVYELSSKFNR-EVILGSTSVMTPTQYVESLKKLK----------------
-----------------------------------------------------------
>FontBI
-----------------------------TWKVLVVDDLTARILSHCM---KVSDLTIH-
GVTVIEKI-QLQRKAWQDQEAVYFLRPTTQNVEFLLKDFPE----------NRGITVSKR
LYASARVYFSAELPREHLRRISESKGLT-----------------------------PYI
RALAEVPCNMLSLESHAFILNTAKPGYPDAFWQTVERSPYDALSELIS--------DNTT
KAGSPVPDNRRRYQSSFLRLYQPGAPVIATQELERQAAQLASVFALMKAY-PLIRFARPP
ASARIFQQSPYS----------------------------------MTQAFAQAVQARLD
SMESLNPGT------FAVGAPVDLVIVDRTIDLYAPLLHEFTYQAMTHDLLG--------
-----------------------------------LE----------------DRI-QNK
THSISQRKNESG-----KPSTGSVFLL-TEDDPVWNYLRHRHIADCLQTLPTEFRQFLKE
DVVASHRVD------------RQMGNDSGSLELEDINKLMRQMPRYSLQLSKFAIHIELL
HLNMKNYTDLGLEAIALQEQQLALGHDYHDDKPLTA-SGMLDAITRIATNHSAYDGQVRR
RMLLLYA---ISIFNNALMAQHNAQSVTAAFGKTISSALENSLSTD---ELRLIESLKYM
VNLTNLGPG-----QTMPGSTTTTKSSGWGGIGRSNQPTAAAVDASGDLSQKPYPPVE--
DQRRDFHGNWTQPISTPRDAVHPFRPEAQSYIVSQYVPRLKRMLARLDDPH---------
-SDSPFAVLDSSRSHEAAAAVSNR--IAREKALSQPDNSKSGAKSGVSLRNS--------
--SARTSWFTGGGKEDPAAGRGTEGESLAA--------ALPSGVPAAERNKPVRTIVFVL
GGATYSELRALYEASQTSMSVSAPAAAAAGRTRREFV-----------------------
------------------------------------LGT--------------------
>HomoSapi
MAPIGLKAVVGEKIMHDVIKKVKK---KGEWKVLVVDQLSMRMLSSCC---KMTDIMTE-
GITIVEDI-NKRREPLPSLEAVYLITPSEKSVHSLISDFKD----------PP-----TA
KYRAAHVFFTDSCPDALFNELV-KSRAA-----------------------------KVI
KTLTEINIAFLPYESQVYSLDSADS-----------------FQSFYS--------PHKA
QMKNPI--------------------------LERLAEQIATLCATLKEY-PAVRYRGEY
K---------------------------------------------DNALLAQLIQDKLD
AYKADDPT--MGE--GPDKARSQLLILDRGFDPSSPVLHELTFQAMSYDLLP--------
-----------------------------------IE----------------NDV-YKY
ET------SGIG------EARVKEVLL-DEDDDLWIALRHKHIAEVSQEVTRSLKDFSSS
KR----------------------MNTGEKTTMRDLSQMLKKMPQYQKELSKYSTHLHLA
EDCMKHYQG-TVDKLCRVEQDLAMGTDAEGEKIK----DPMRAIVPILLDANV-STYDKI
RIILLYI---FLKN---GITEENLNKLIQ----------HAQIPPE---DSEIITNMAHL
GV-------------PIVTD-----------------------STLRRRSKP--------
-ERKE-------------------RISEQTYQLSRWTPIIKDIMEDTIEDK---------
LDTKHYPYISTRSSASFSTT---------------------------------------A
VSARYGHWH----------KNKAPG----------------------EYRSGPRLIIFIL
GGVSLNEMRCAYEVTQANGKWEVLIGSTHILTPQKLLDTLKKLNKTDEEISS--------
-----------------------------------------------------------
>Monobrev
---MSLKSAVKTVLTN-SLRSVAD---GGDWKVLVVDKPALRMISECA---RMSEILDL-
GVTVVEDV-SKQRKVLPQFHGVYFIEPTEENLDYVIRDFADR----------------TP
TYEAAHLFFLSPVPDALMAKLA-SAKAV-----------------------------KYV
KTLKEINTLFIPKEHRVFTLNEPHG-----------------LVQYYG--------SRSS
SYN-----------------------------IDHLVRRLSTLCTTMNVA-PIVRYSSTS
T---------------P-----------------------------GTERMAMQLQKEID
MSVSQG----LINA-REGKLKSQFLILDRAVDLKSPLVHELTYQAAAYDLLN--------
-----------------------------------IE----------------NDI-YSY
STV-----DAGG------REQQRQVVL-GEDDDIWLQMRHLHISEVFRKVKSSFDEFCVS
ARRLQGLR----------------DSQQGEGGAGALKQMLKDLPQHREQMQKYSLHLDMS
NAINMAFSS-TIDSCTKAEQNIVTEEEQDGNKVR----DFIGEVASVVVDRRV-STEDKL
RCLMLCV---LAKN---GTSSHELNNLLD----------NANIATP---SRSAIYNLEML
GA-------------TVVA-------------------------DRRGRKPK--------
-TMKR-------------------IERDMPYVLSRWTPIVKDLMEYIATGQ---------
LDLESYPAVRDGPSVVQPK-------------------RASKSVEEDDDGPA-------T
SARKRGNWA----------KNKGNNRSLPSTPSGV--AVSGNGAAGAAESAKPKLFVFIN
GTVSYNEIRCAYEVSQSSGY-EVYIGAHNIATPAEFVELVSLLDKADQDVQVLTQGQGD-
-------------------------------------GGLVIT---TGSAQAGLNLAEV
>PCBtrin
-----FKEAVKKRLVQDLFDSVRA---PNSYKQLIVDKRTMRILSSLL---KISDLIEH-
GILTAELL-EIKRQPLPQIEAIYYISPTEESINYLIEDFKA----------KK-----KP
MYSAVHLFFSSFLPSTLMEKIA-GSNVL-----------------------------EHI
KNLKEINLEFLPIESECFILDRPES-----------------FHSLYS--------PEAT
DRREVM---------------------------KSICQEIVTVCTSLQEY-PIIRFASNG
GVNA------------------------------------------LPRQMAEMAQALLD
EELRRNPS--LTT--NETHERATLLILDRTHDLLAPFLHEYTYQAMCHDVLE--------
-----------------------------------LR----------------DGI-IKF
TST-----TGEG------KEVEREALLDDETDQMWVRLRHQHIADTIQAVTDEFNQFKNT
NKVC--------------------------------------------------------
------------------------------------------------------------
------------------------------------------------------------
------------------------------------------------------------
------------------------------------------------------------
------------------------------------------------------------
------------------------------------------------------------
------------------------------------------------------------
-----------------------------------------------------------
>Polypall
MA-SSIREITKERILNEIIRSVNPES-NNGWKALVVDQESLRIISACC---QMFDITEE-
KVTVVDKL-ENPRQRLANVEAIYFITPTTKSIDRLIEDFKK----------KG-----SP
QYQAIHLFLTSKLPETEFKKLS-NSNAV-----------------------------HRI
KTFKEMNIEYLAIESQAFHFDQKGA-----------------LYTLFS--------PETM
NLVEEQ---------------------------AKMAIKLATLCVSLNEY-PIIRYSNSN
P---------------------------------------------VSIAVAGMTQERLD
SIARTSKA--FTP----NEEHGTLLIIDRTIDPLAPLLHEFTYQAMIYDLFK--------
-----------------------------------IE----------------GDK-YSY
DAV-----TGNG-------SVKKDVLL-NENDYMWNGLRHKHIADVIDYLKTRLDDFLKT
NQVTQYTQHVSVTKQQQQQQQQQKKKKKKQRSLKEASDVIRSLPQYQEMMSKYSLHINIA
EQASQRFTE-PMANLAYLEQDMATGEDAKGNTPK----NIIPRLSTFLNDVML-EPADKI
RLLMIYI---ISQE---GIKEQDRKKLMD----------LAGIGLQ---DQASISNLFFL
GV-------------TLMKG---------------------AKGKQKTQVTK--------
-QRKQ-------------------DEGNNPYEVSRYVPLLKDIAENLVNNT---------
LPDSDFPYVKEKPTVSSNN----------------------QPTSKVSLKGK--------
--SNQPRWA----------DPAAQK--------------------EEIKYSGPKLILFVL
GGMSYSEMRSIYELAAYYKR-NIYIGSNAILLPNEYTNDVKSLK----------------
-----------------------------------------------------------
>Sexangul
----------------------------------IFDDEALAIVGSSV---GLSQLADG-
GVGAVEKL-SLRRQPLP-LTVVYIILPS--SLSALAADLAK----------GD-----AL
YSGQVHVRLLGMASKSALRPLA---PYA-----------------------------HRL
TSLTELPFGLRPQDSRTFVPVKELR-----------------LGSLYR--------EDER
KAATGV-------------------------AVATLTSALLTAAPVSSVSDIRIAHAKSS
P---------------------------------------------LAWAVAEGTLKSLT
KYXKKAGSP-AATAGQTPLPSVSVLVLDRSVDVLSPLLHEFTYEAMAYDVLPDRLPLRTR
TAASSTSTSSAAKRREAAAASSSDSDSDSDSDTGDVDLEAASATGGGGTAPALGHS-FTY
TYT-----TGSG------EKKERTVLL-DETDELFVKYRHLHIAKVNEQVGRDLKAFLAA
NEAAQ-------------------FGSKKDKTLADVSAALRDRPQYTAALQRYSTHQELA
RLCMSRFNGENLTSLAEVEQTLATGETADGKAPK----SIKGEVTQQLMSPGV-SAANKQ
RLLMLYL---AASQ---GLDEKTKSAMLD----------MAALSEA---QARAVRNLGWL
GV-------------HATAA---------------------SADSKKAKKKK--------
-GKKG-------------------GSTDWEFEVSRYTPKLRAIADELTADS---------
LDDALFPTLGGDGTAKRPA-------------------KGKKAASGVSLR----------
--SAEPKWA----------KKAAATKAKKSRGDGSSSSGSSSSSSTSVIPGAPAFFIFMV
GGFTLAEARVVHEVAMQQKV-NLFLGGTSVLTPGQ-------------------------
-----------------------------------------------------------
>Thectrah
-----------------------------ELKVMVVDNLALRVLSSAL---RVFDLMEE-
GVTLVEKL-ELSRQPLRSMEALYMIAPTRSSVEAMLEDYAS----------SK-----SR
KYGDAHVYLIAHLPDDLMALIA-ASRLA-----------------------------KRI
KTLKELPSEFLVPEANVFTLDMPSG-----------------LYSAFA--------PAAV
SSRKRRK------------------------HAAELGAKLLGVAATLGVK-PVVRYAGGS
P---------------------------------------------LARLIGQALVEQVN
ADKAAPL---FASG-GQGVAAPVILIVDRSVDVLAPLLHELTYQAMCYDLLP--------
-----------------------------------LD----------------GAK-YEY
KYT-----DGSG------AKQSKTVLL-DESDPLWISLRHMHIKDAIDWVQAQFADFLRS
NRAAQ-------------------ARGQRMDSLRDMSAAIRALPQYQELLSKYALHIQVC
QDNLAVFNERNLEAVIGVEQDMALGEDANGQPVS----EVMSALLPLLQDPAI-SIHDKK
RLLLIYI---ISQE---GIRPAERAKLME----------KARISPA---DQNMVSNLTHL
QV-------------QVQSM--------------------PSRRKAKKKKKKKSR-----
-RRAA-------------------ADEDVGYELSRFTPALKAVMHDLVSGS---------
LDEQAWPTVAGSLPDAVATG------------------ASAPSARGKSVR----------
--TRQSKWA----------AKRKNKDKGKA----------DADGATSSTTSQDTFVIFIA
GGMSYSEMRAAYEIAAAFRHVNLIIGSTDIVTPLQFMDQLADL-----------------
-----------------------------------------------------------
>VannDIVA
----------------------------GAWKILVCDEFTEKMIVYACGQNGMNEIMQAG
GVESVERLRKKKRKPYPHKEAIYFVRPTRQVVASIFADYEGVVEPELTGTSKA-----VP
RYKGVHLILTAHMPSGMQEELQ-QSGLYDPRAAHGQEQQEQSGRRQQAQGQRGRGRPPYV
RSVDYVELEMIAQETRVFHFDHLLLGQR--------------MMFLHA--------ADQS
YLDVLAGDDGGTLTEEIAAWDS---------DCRAIARRLSGILTTMGEY-PHVRYQRTS
A---------------------------------------------STQRIAQLLQRSLD
IYREEHPTD-YPA--RSMKARSVLLLLDRAHDPVAPLIHDFYYQAMVYDLLDDP------
--------------------------EQDGC----IV----------------NDV-YTY
MGV-----SGEG------SQEKREIVI-SEDDEIWKLKRHMHIKDATAAIADDFQKFIKD
NAMLAKL-----------------DKHGKVETLSEMSDALKQLPAYQEKKSQYSFHMHMA
DKCMDTFRARQLPKMGFTEQDLATGVDPDGEHVPS--GRVKDSASSIFKAPGP-TGNDKL
RLLLMMA---MYFN----MRGSQVRKACK----------SAGIAVD---ADFAVEFLRRI
SC-------------SFLY-------------------------HERKKQKK--------
-VKVG-------------------PPEERPYDLSRWRPRIGKHLKNLANDR---------
LNEVEFPFITTEVPEILAAP--------------------AQDERSTDCRRS-------F
KTRKQPSWA----------ARDAEK----------------LGEMQQTASYGKRIFAFVV
GGISYNETRVVYEASEGKDC-DAIIGSTSIVTANQFLD----------------------
-----------------------------------------------------------
>Pessonel
-----------------MVADVAP---PSGWKVMIVDHDAMKIISGAC---KMYDIVEN-
GVTAVEPL-EIARQRLPTMDALYFISPKTKSVDLXIQDFNN----------ED-----KP
QYGAVHLYFTQHVSDELVKKIGACEPLK-----------------------------KRL
KALKELYIDFVAYESRVIHFDRPDA-----------------TVALFG--------EKSV
GRASEM---------------------------SLIVSKLSAVCATLDEY-PIIRYAQYT
DAER--KRGKLP----------------------------------LAEQLAQSLGDRLK
QMGKIDGGP-LANA-KRDAERATLLILDRSVDPVAPMLHEFTYQAMIYXLLG--------
-----------------------------------VPVS-----------GKKHDI-YNY
KFK-----TTKG------THSEKEVLL-SEDDKVYRQLRHEHIADAINTVIAEMNDFLKH
NKAAN-------------------FDKSKVKTIDDMTAALAAMPEYRETLAKYELHVAIA
DACMKRFHDGNLSEVAYVEQGLATGEDVDGKSYS----HPITKLSPLLADETV-SKEIKL
RMLMTFV---MSES---GVQDKTRRKLLE----------TAQLTQT---DEQALNNLKYL
GV-------------SMTNA--------------------SFKTKVEKKKKKK-------
-SKGG-------------------YQDEIPYEISRFRPVLRSIITDLIDGS---------
LSGSXYPSLDGGVKSKATKS--------------------SKSKSGTSLRS---------
--GSTPKWA----------KKKSEG-----------------SNAXAQAYDGARLIVFIA
GGVTFSEIRTVYELSAKLKK-DIVIVSTHLLTPGVMIDSLV-------------------
-----------------------------------------------------------
>MayoBSH0
----TLKDLTREKFLD-IMQSVEPAEGHEKWKVLLVDDETTTILGSGC---GMFNLIEA-
GVSLCEPI-KNRREPLPSMEAIYLLSPTEESVQHLINDYDL----------KYDPKRNIY
QYAAAHLFFTSRLPAPLFQRLT-EAGAR-----------------------------KMI
KSLKEINLRYWVYESQVFHLQMPDV-----------------FQKLYG--------PDQS
RRNTVY---------------------------RNIAQRLATVCCTFGQQ-PFIRYDAAS
P---------------------------------------------HAKGVANMLQKTVA
DVQSLAS--------DAGDQRPLFLIVDRSLDAVSPLLHEVTYQAMAMDLLK--------
-----------------------------------VD-------------HKTTDQ-FQY
EYT-----DNSG------DVSTRTAIL-LEDDVLWNDLRHMHVFEAIKKVVAMFNAFVKE
NRKAGN------------------LATGRVKSLKEMGEALRAQPQYQDMLSKYSLHVNMT
DACTNEFKKRQLQLVGQLEQVLVHGTGGK---------KLLNELRTLLMG-EV-RDGDKR
RLVQLTALCGLMKE---AISLN-----------------DADIKAG---DLEQI--VESM
GT-------------RSSPA------------------TEPSPSSSSKSKKK--------
-SKKV---------ETP----------------DSFTPRLKHLLEDLLGNH---------
LSTDEFPFTNDVVPKDLSNFQPVP---ATEEF------SKKKKTASRSLKSG--------
AQLSQPTWA----------SKRASQGKSKG----------KLEALDKPNVSGRRIVVFVV
GGTSYAEVRSVYELTRDHRR-QITLGSTEIMWPDLYSERLSQL-----------------
-----------------------------------------------------------
>TricAmI7
----------------------------SGFAVLVVDALTTQIISACC---TYDEVVGA-
GIILIEPL-ERKRQPLP-MEAIYFISPTRKSVQTMINDFRK-----------------TM
MYTKCHIFFSSHLDDNLFHTIS-QXRIV-----------------------------GRI
KHFTELNLEYLAYEARAFHLNMPTS-----------------LHVLYS--------KSST
PAEQSA-------------------------TKDLIARRLVTVCASMGQV-PSIRHSKTT
----------------------------------------------LAATIASKVSQGVE
ELKAKTNL--------APSSNTSMLIIDRTQDLIAPLLHEFTFQAMAMDVLN--------
-----------------------------------VE----------------KNV-FEY
KYT-----NEKH------ENATKACVL-NDRDDLWKNLRHEHIAKVLEVLKSDIKPALID
NHALGGRRK-SKKEPGRKESIASRRGKSPVKATEDLQKLVRMSPEYSNQLGKFQQHLTMA
TQCMDVYNSVKLDTVALLEQALATGQTTVESKLVKFNFQTDDSFQQILEDPEI-KNSAKL
RLLLILN---VAEN-----NPEVLRRMMA----------ITKIKGR--NAQQVIDSLNEL
K-------------------------------------------KLSPRKDH--------
-KRKA-------------------GNSEWKYKISRFKPAVYDILEKMADEI---------
LSFKDYPNLHNIEQTQTRS-------------------KKSKKIVSKDTKSK--------
RTKGLGKWG----------GERQSL--------------------SKIKDDAPQLILFII
GGMTHSEIREAYKLSQKLQI-SIFIGSTHICTPSSFVFDLRNL-----------------
-----------------------------------------------------------
>Neopaest
--------LVKQLVLQ-CLRSVEPGPDRNPYKALVLDNFTKHLISSHV---KMYDILEE-
GVDIVENL-HLRREPLPNKEAIYMIAPTPESVQLVIDDFDP----------EKT-QVAKD
QYAAVHLFFTSALDDSLFSKLT-RAQVR-----------------------------AYI
SSLKELNLLVYLQEGQLFHTEDNEA-----------------LRVMYS--------PLSN
PQKIQE-------------------------FLTTVAFKLSTVFSTIGEM-PLIRYDKGN
S---------------------------------------------AAKKLGRLLKERME
ELDAQGLEL-GKKLDAPADERTTILIVSRSYDLVAPLLHEFTYQAMLYDLLN--------
-----------------------------------VD----------------DKHCVEH
VYT-----DNAG------NEQTKKVVMNDESDQLWTKLRHMHIADTSTWVVKNFNDFIAA
NKKAGN------------------LEMGKTSTLKEMGEAMRSMPQYQDMKSKYAIHIELV
DRCMNVFREKKLKNLGMLEQDLVMGVKRS---------KFKRDLGEIFDDEVF-GNSDKL
RLLLIYL---ISQAEQGKLTLKDKGEVVV----------DAGYPPDPQGDHKVLKCLEAM
GV-------------KMDKDSLK------------EGAKEAKEKAAEEKKQRKKD-----
-KGAK-------------------DDEEATYELSRYTPKLKRITESLLKGE---------
LPTAQFPYVVPPVG------------------------------GGDDQPSV-------A
GSSSKAKWG-GGGNSSSGKGKEKEG------------------TVGDDGFKKGRVVVFVL
GGCCYSELRSVYELTHDYQR-EVILGSTSVVTPKSFLSDFKSIK----------------
-----------------------------------------------------------
>Paraatla
-----FRSLVREVILS-CIRGVHPGPDRNPYKVLVLDDFSKHLVSTHV---RMYDILEE-
WVDIVENL-DMDREPLPNKEAIYLITPTRESIQGVIKDFES----------K------KP
QYATAHLFFTAPLGDDLFSKLT-QSGAR-----------------------------SFI
SSLKELNLMFYLQESQVFHTETPGI-----------------TKVLYS--------PYSD
KAAITE-------------------------HLGEIAFKLATVFSVLGEF-PLIRFDKRS
F---------------------------------------------AAKKLSGLLKEKIE
FLVESGSEM-IEKSSAPADERCTVLIVDRSFDLLAPILHELSYQAMIYDLLT--------
-----------------------------------VD----------------DKHRVEH
TYT-----DNAG------TEQTKKVVLSDENDQLWVRLRHMHIAETSKWVVKNFNDYIAA
NKKAGN------------------LEVGKVATLKEMSEAMRAMPQYQDMKSKYAVHIELA
NLCMITFKKKNLRDLGMLEQDMAVGVKRK---------NLKKDLSQFFNSDDY-SKSDKL
RLFLIYL---ISQSEQGRLSVSDKEEVAI----------DAGHPPDPQGDAKILKCLDAM
GV-------------KLSKASLK------------EGAKEAKEREKEEKKSR--------
-RRGG-------------------EEEDETDDLSRYIPRLKRMLEAFLKND---------
LPASQFPYVTPP--------------------------------ASEPVKAQ-------S
SSSSKAKWG----------KKEKEG-------------------GAKSRFTKGRVILFVL
GGASFSEVRTVYEMTDAFQR-EIILGSTGIYNPQQFV-----------------------
-----------------------------------------------------------
>VexiDIVA
------------------------------------------------------------
------------------------------------------------------------
-YRAAHVFFTSSVSDDVLSMIRGKRSLM-----------------------------KRL
RTLKELNLDFLIYESQFYHTAMKNS-----------------FDCFFPSGGLAGSSSSST
SQMGGAS------QKQVA-------------LMVEIARRVGTLCVTLGER-PLVFAQHSS
P---------------------------------------------LAQALAERVDQQLH
DLHETNPN--FPP--KSERDQASLFIIDRSFDASAPLLHEFTYGAMCYDLLD--------
-----------------------------------VDVE--------------NAS-FTR
QIT-----TSTN------EKRESTAILDAAKDSIWAQFRNQHIDVVRKDLVKAYKEFIEA
HKKTKDFQQ------------RMGKLSKGAKGLQELSEVAQSVPHYQDMIGKYSLHISLA
SALMDELERRYLIKLARVEQDLVMGTSK----------NPLADVEKACESPTSPEPEDIA
RLLGIYA---VSQS---LRSSSDLQKLLDKY--------ANKMSAA---HVVAIQNLPAL
GI-------------KLSQKHNQ----------KARAKLAESASSSKKLKKS--------
-KRRK-------------------NKSPQPYEISRYTPELKFALDDYISAG----GAL--
LPNTPFTTIGQFTEKHAKI---------------------AKSGGASSSTAE-------K
KANRKSNWA----------KNRKSTKSGGG----------ASDVVTGSSYQGGRIIVFVV
GGATMSELRAVHELIEHKNY-EIYLGSTHLLTP---------------------------
-----------------------------------------------------------
>Endozona
-----LREKTRDLILNEMLGSI-----KSDRKLLLVDHSTMRIMSAAC---RMYDVYQQ-
GVTVVEDV-TVNRQPLP-FDAIYFLSPQEQSVEYLIKDYDK----------PER----PY
QYPRVHLFFTGQLDDKLLQMIQRNNNLV-----------------------------SRV
QTLKELHVEWLSPESQAYHLDSVDM-----------------LSRLFTD-------SENS
SPEVAE---------------------------FEICRRLRSLCLALGQY-PIIRAARTS
----------------------------------------------VASRIGSTLQDTLD
SLPKSYKSL-IKP---QSASNFTLLILDRSFDPVSPLLHEFTYQAMIYDLIPSEQ-----
-----------------------------------LQ----------------DNC-YTY
KIP-----TESGDSKKGDQKKTKQVLL-DETDFLWPKMRHMHIADSINWIIKSFNNFVKT
NKIATLQK--------------GGDNKTGVAGLKQINQAMKEMPQYQEMFGKYSLHIRLA
NECMNTYKTRELANVAIVEQDIAMGTDMDGQTVKK--GNVTSEVRKYLNDESM-RSDDKL
RLFLLFLWW-ASSN---GVKDKDIEEMNK----------VAGWTSE---ERSIISNAKVL
GI----GAGSKAVKLNLSKP---------------------DDSKNKKKNKK--------
-KGKE-------------------DPDDVPYAVSRWQPVLKEILANLSTDT---------
LDVKDFPYIGKQAPLRSGEGS-----------------SGGDKTKAKSYKSK--------
GKERKDTWA----------DEKEVVE--------------AEGKVKKLPDNAPRVVVFIA
GGATYSEVRCVYEAREALEV-DVTIGGTTLVTASELLNQL--------------------
-----------------------------------------------------------
>StygNOMA
--------------------------------------------------------MEE-
NVTIVEPI-EKRRQPFPNLEAVYFLSPSIDSIAALNADFDP----------EA-----PV
QYAAAHIFLTSRLPKTLFSKIS--PSIA-----------------------------AKA
KTFVEANLEFLAPEAQVFDLGMENT-----------------VRDLFH--------PKSE
GDFVHAS--------------------------HVISTRLASLCVTLGED-PYIRYAKHN
P---------------------------------------------NGAALAQQVQKKLA
QMTTGLKNW------HAPSKRTTLLILDRTIDAVAPLLHEFTYQAMMHDLLG--------
-----------------------------------IK----------------GIE-YEH
VFQ-----NALG------GEERSTVLL-NENDRLYCTLRHVHIGECSKHLVNNFNEFVRN
NQKILN------------------SASGQAASLKEMSEMIQKLPQFQELKNKYSLHLDIA
TKCMAAFHERKMMTVAALEQNMATGEDEDGKKVK----KIKQALLPVLSDSEV-KKEDKQ
RLIMIYM---ATQK--GDSMAADVKELVA----------AANLSAA---DQTCVNNFSKL
IG-------------TMERV--------------------------TVSKKK--------
-DSSK-------------------KDDDVPFVLSRYTPILKGVLQALAEGE---------
LPATTYPFVDEKQAVDFGNS--------------------APKKKTKSLK----------
--TQVSSFS----------NRDKVD-----------------------DGDRDRIIVFIG
GGAAPSELRTCYEISSESSH-DVILGHTAMLTPQLLMEEL--------------------
-----------------------------------------------------------
>Luaphula
------------RLLQDMIGHVGADGDSADWKLLMVDKRSMRVISSAC---RMYDVMQM-
GISAVEDV-MIKRQPLPKIDAIYFLSPCEESVNAMIGDFAD----------KK-----KP
LYNNVHLFFTSRLSEELFKAIQ-KARVR-----------------------------RRI
KTFRELNVDYLAFESQAFQFDSLES-----------------MKSLFA--------APGG
QEEI-----------------------------NRIAERLVTVCTTMGEL-PYIRSGTSP
----------------------------------------------VASSLASAVNKKLR
DLSPDARGQ-LNK----GGDRALLLILDRTFDPVSPLLHEFTYQAMIYDLLP--------
-----------------------------------IT----------------DDNVYEY
TF------DNGG------DEVVKKVLL-DEHDFLWPKLRHLHIADCINRVIEDFNTFIKT
NKAVKLN-----------------RGRKELTSLKQMTEAMKEMPQYQEMFAKYALHIRMA
GDCMDKYNGTELEKIALIEQDLATGKGPRGESIS----KVFNSVQEILRDPSV-GPNDKM
RLALLYL---ACYK---DARSSDKDKMIE----------AAGFRGK---EVELMESMAAL
GV-------------SS---------------------------KRRKPHRK--------
-EAKL-------------------DEDDQPYQVSRYTPLVKDLIEGIMEGE---------
LNEDDYPYSGEAAREGYGQ-------------------KAAPAKQAKSLKT---------
--TSRKKGK----------DKGEPI--------------------EKERPSGPKVVVFIA
GGMCFSEVRAAYEVMRAYNR-EVVIGATNILTPTKLFEEVGK------------------
-----------------------------------------------------------
>Protarac
----SIQSAAQRRLCGDMIDYVTNELDSNDWKILLVDPHSMRVISAAC---RMYDVMEK-
GISSVENV-LIKRQPLPKIDAIYFLTPNEESVAALIADFAD----------KKK----PA
QYNNVHLFFTSRLSDDLLKRIQ-KSRVR-----------------------------RRL
KTCRELNVDFLAFESQAYQMDAASS-----------------LRKLYA--------SAGG
QEEI-----------------------------NEIAQKLLTVCSTMGEL-PYIRHNSSP
----------------------------------------------VASSIATALHKRLR
ELSPEARGQ-LNT---RADERATLLILDRAFDPIAPLLHEFTYQAMVYDLLP--------
-----------------------------------IT----------------DDNVFEY
TY------NNDG------NDVVKKVLL-DEHDFLWPKLRHLHIADCINRVLEDFNRFVKT
NKAVNLNR----------------GKNKDFTSLKQMAEAMKQMPEYQEMFAKYALHIRMT
GDCMDQYNGSELEKIALVEQDLATGKSPKGDKIDT--KKALAKVLDILRDRSV-RSTDKM
RLALIYL---ASAP---DAKPADKDKLVE----------AAQFDAR---EVQVIENMAAL
GA-------------SV---------------------------KAKRPKRK--------
-NHKG-------------------DDEETPYQVSRYVPVLKDYLIELMQGE---------
LSEDSFSYVGDEPKA---------------------------------------------
------------------------------------------------------------
------------------------------------------------------------
-----------------------------------------------------------
>PhysTSA
----NLRDICKERLLQDMVRSVVPHV-GSGWKVLIVDHFSMRIISAAC---KMYDVMEE-
NVTVVENI-ALRRQPLPNMEAIYFISPTPESVDALCNDFKK----------ND-----KL
MYACAHLFFTSKLPDAEFKKIS-TSNVA-----------------------------TKI
KTLKEFNMEFIAYESQAFHLDMSNA-----------------MVGFFG--------GEEA
QLYK-----------------------------EITATKLVTLMAVLNEY-PIIRFAQSQ
R---------------------------------------------VAAAVATTVQQRLD
SLARSATG--WSP----NEDRATLLILDRTLDPITPLLHEFTYQAMVYDLLE--------
-----------------------------------VN----------------NDK-YIY
NYT-----TNTG------ATQQKEVIL-GETDVLWPLLRHMHIADAIEWVIDSFNEFLTN
NKATK-------------------LAGRQVDNLKDMSEAMRAMPQYTEMLSKYSLHIHMA
NTAMEAFNKMGLERIAHIEQDMATGEDENHKAVK----NVISRMPIILSDPAV-SREDKI
RLLILYI---ISQE---GIKDQDRKRLME----------LAKVSIQ---DQAVIANISAL
GV-------------TLNKG---------------------AKGKSKKKDSK--------
-KKKH-------------------HNDDVPFELSRYVPTLASILEDLVKDN---------
LSNSEFPFVREDPGVTSSK-------------------TTPVKNERVSLKGA--------
-GSKQPRWV----------DKGKKK----------------EEASSKPTFQGPRVIVFIC
GGMTHAEMRTAYEISQAHQR-VVFIGSTHIITPKAFLADLAKLR----------------
-----------------------------------------------------------
>Protpyro
---------VKHRLLDEMLGSVREDTDDSSWRVLLVDKQSMQILSASV---RLFDVMEK-
GVSVVEDV-AINRQPLSKLEAIYFLSPEPASVDALIRDFDPSV--------KK-----KL
MYAAVHIFFTSKLPDKLAEKIK-RAKVS-----------------------------AKI
RTLRELNIDFLTPESRAFHLGMDDA-----------------MVSLFG--------GQGS
AQDTQ----------------------------RAMGRKLAAVFATLGEL-PHIRYARTA
----------------------------------------------VSTTLAAATQDALD
ELSAEDRNR-LKK----GDNRPTLLILDRSVDTLAPVLHEFTYQAMIYDLCE--------
-----------------------------------VE----------------KECTYRY
TY------NNGG------KEVSKEVLL-DEYDFLWPKLRHMHIANSISKVIDDFNAFLKT
NKAVNLKS---------------ASSKKGVASLREMTAAMKELPQFQDTFAKYSLHIRLA
GECMEKYRGQELERLAMVEQDLATGLTADGSSVKK--DRVLSALEDVLADPSI-PSDNKT
RLLMVYL---TAEH--AQPTDRTMSKLLD----------KANLGRE---ERQLVENLALL
RS-------------TLDDG----------------MGDSPQVQEWEKRKKK--------
TGGNK-------------------DKDEVPFAVSRYVPVVKRLVESLLEGN---------
LPTSEFPYYGDAPKAQAGA---------------------PEKKKATSLKTQ--------
--TRVKSTK----------GKER-D-----------------GDAIGAEDLGPKVIVFIA
GGITHSEIRSAYQLLD--KR-EVILGGTSILTPARFMSLL--------------------
-----------------------------------------------------------
>PellCATA
-------------IMEDMIASV-----KADQKVLVVDQHSTRILSACA---KMFDVMQQ-
GVTVIENI-MIDRQPLP-FDAVYFITPSSESIERLLNDFAK----------KER---QKI
QYPRVHLFFTSHLSDELLTKIKKFKRLR-----------------------------SRI
KTFKEINVDLLALESRCFHFDSAKG-----------------LAMFKS--------ADAQ
EER------------------------------ELVAEKLVTLCLGLHEI-PIIRYGGTL
----------------------------------------------VASALGPMVQKRLT
SLSDDVKVD------LEKDSDTLLLILDRSFDPLTPLMHDSTYQAMAYDLVGS-------
-----------------------------------LD--------------SAKNM-FTY
DVA--DD-GNKQ------ESKSKRALL-DEDDILWPKLRHMRFTDCIRILLKSFREFKQT
NKLINSKD----------------KTATGVKGLKEINEEMKKLPQYAELFSKYSVHIRML
MQINNAFNGRSIEEFGIKEQNLALGTLPSGSKWRP--KGMLDDIAVLIDQDEL-KKEDKI
RLILVAA---LCMP---DISGYVKKKLKE----------MAD------------------
---------------SLGEA----------------------------------------
------------------------------------------------------------
------------------------------------------------------------
------------------------------------------------------------
------------------------------------------------------------
---------------FT------------------------------------------
>GoceYONA
-------------------------------KLLLVDHGTMRIMSAAC---RLYDVMKQ-
GVTVVENV-AIKRQPLP-FDAIYFLTPDEESIQYLLEDFDASS------DRKK-----KP
QYPVVHLFFSSRLPDKLLSLIQ-SHRVV-----------------------------KRI
QTLKELNVDFLAFESQAFDLDSPNS-----------------FKLLFS--------PEGD
PEIEE----------------------------AKIANRLVSLCLALGEH-PVVRYGRTP
----------------------------------------------TASRLANTFQEALE
DLPASYTKD-LKP----AGKGFTLLILDRSFDPMSPLLHEFTYQAMIYDLME--------
-----------------------------------IE----------------DNC-YKY
KF------NSDG------QQKERKSLL-DEHDFLWPKLRHMHIADSISWIIESFNDFIRT
NKISNLK-----------------STEKGVKGLRAINKAMKEMPQYQEMFSKYALHITLA
SECMKMVEVKELLKIAKLEQNLATGSEANG------------------------------
------------------------------------------------------------
------------------------------------------------------------
------------------------------------------------------------
------------------------------------------------------------
------------------------------------------------------------
------------------------------------------------------------
-----------------------------------------------------------
>Thecquad
----SLRDLTKDRLIE-MVSGVIP---ANGWKVLIVDNRTSRIINASC---SLHEIMDE-
GVTIAEQI-VSKRDRLTNMEAIYFLTPEKESIELLKKDFEV-----------------KH
QYAAIHLFLTSRLPDDLFEIIK-HPNVS-----------------------------SRI
KTLKELNLDFLAYESQIFHFDVPLK-----------------YKPLFN--------PSSQ
DEHNAF--------------------------LDQIAYKLMTVCITLETTCPLIRYCKDH
P---------------------------------------------LSMKVAGNLQKKLE
EYQIQAKLP-------AVPDPPTLLILDRSVDLFAPLLHEFTYQAMAYDLAG--------
-----------------------------------IQ----------------NER-YVF
TFV-----NANE------KEEKKEVLL-NESDNIWKELRHLHIAHTSEWVVTNFNKFMNE
NKKT--------------------LSHHEAGSLQEMSQLLKAMPQFHEMKTKFSLHLDIA
GKCMSIFTQNQLERIARIEQDLAVDYSPDSLITAL--SSKYSQLSEIICDQTV-LMELKV
RLLVIYI---ISQ----GLRTSDRQALMR----------RAGLAPE---LAAIIENLQFL
GL-------------NLDKG--------------------DVSLKNRKREISLAQGPSLL
SRGST-------------------PQDSEEYELSRYVPFLKNLMELATKDK---------
LPDDRYPLADEKAKKSGSR-----------------------KKGSKSLKTV-------S
RRKKHNTWA----------NQNKSQ-------------FAPSLGGAEEKPSKGQIIVFVI
GGITYSEIRSVYETMKATQY-DIYLGSESIISPQEFLLNLK-------------------
-----------------------------------------------------------
>Vermanta
MS-KHFRDVTKDALMG-MINEVDP---ESGWKVLIVDHNTLRVLTSAL---QMHDLMDH-
GVALVELI-DTPRESQTKRDALYFLSPEKKSVELLSEDFQK----------GF-----MP
KYKAVHLYFTQHADEDLLTDLA-TKHVF-----------------------------NHI
ESLKELDLDFTVIDRQCFSLPTTDGQTETT---TVDEGDITCIHSFYS--------PNSA
DLELKQ---------------------------AALATKLATVCATLGEF-PLVRYGTSH
G---------------------------------------------IAKEFAQEVQQALD
DLCTNNPG--FPPK-GRNRDRGTLLILDRTVDLMSPLLHEFTYEAMGRDVLCDF------
-----------------------------------IH----------------GQQ-YIH
--------KEEG------STEGKVMLL-NQNDPIWEEVRFKHLATVTDWLKNELEDFTGK
NKKALKV-----------------MNSGGSNKVKDVRDAVKGLPEYQETSNKFSLHFDIA
SKCFAEFGERKLEEVASLEQNMATGETPAGKLVDS--KDLQKALLNLLPNLS--NYEDKV
RLIMLFV---ITQK---GIKPSDRRALVD----------AAELEDD---EIKAISNLTHL
NV-------------NITGD----------------------KQPQAKKKKK--------
-VKKD-------------------KNIDNMVDLSRYETKMKSIFESLVAGS---------
LDQTEFPYLKAAPPQAATPAKP----------------RARKSLKSKGLKKG-------G
KKGAVPGWA----------KKPEES----------------------PDYQGGRLIVFVI
GGVTPSEVRSAEEVMKETSH-EIVLGSTSMLHPRLFVEDVQNL-----------------
-----------------------------------------------------------
