# Supplementary material for: Expansion of the molecular and morphological diversity of Acanthamoebidae (Centramoebida, Amoebozoa) and identification of a novel life cycle type within the group
Source: Biol Direct. 2016 Dec 28;11:69. doi: 10.1186/s13062-016-0171-0 (PMC5192571; doi:10.1186/s13062-016-0171-0)
Supplement: Additional file 3: — Bordor.325.Cent40.tgz. Phylogenomic alignment files and single gene trees for each gene included in the phylogeomic supermatrix. (TGZ 8396 kb) [file 13062_2016_171_MOESM3_ESM.tgz › Bordor.325.Cent40/unmasked-alignments/cct-Z.faa]

>Coprcine
MASSIELIN-PKAESVRRAAALQVNTNGAMGLAAVVKGNLGPRGTLKMLVDGAGQIKMTK
DGKVLLTEMQIQNPTAAMIARAAVAQDDQVGDGTTSVVLLVGELLKQADRYTSEGVHPTI
VAEGFDLAKKEALKFLDTF-KVPT--KP-----------------------DRATLINIA
RTSLDTKLSSALAKQLAADVVDAVLTIRQPPPPSDALNQWR-EPIDLHMIEIMKMQHRTA
SDTQLVRGLVLDHGARHPDMPKRVE-NAYILTLNVSLEYEKTEVNSSFFYSSAEQREKLV
ESERRFTDAKCKKIVELKNLVCDQAVGSNEKPKNFVVINQKGIDPLSLDIFAKNGIIALR
RAKRRNMERLQLVCGGVAQNSVDDLTP-DVLGWAGLVYEHTLGEEKYTFVEDVKQPKSVT
LLIKGPNQHTTQQIQDALRDGLRAVKNAIEDEALIPGAGAFEVACSAHLSGPVKK--AAK
GRVKMGVQAFADALLVIPKTLAANGGFDVQDAIVALQDEQA-EGNVVGLDLQSGEPFDPT
VEGIWDNYRVKRQMLHSCSVIAVNLLSTDEILRAGRSSLKP---DG---Q
>Coprprot
-MSAISMLTRGQSDIISALQALTYNINAAKGLQGVLETNLGPRGTMKMLVSAGGDIKITK
DGNVLLKEMQIQHPSASLIARASTAQDQITGDGTTSVVLLIGELLRQAERYLADGFHPRV
LTDGFLLAKEHCIKLLEQF-KVTK--TL-----------------------DHELLCSVA
RTSLRTKVHAALADKLTGIVVEAVQTIRKE----------G-EVLDLFMIEIMAIQQHSD
VNSRLVKGIVLDHGARHPEMPKSLK-NAFILTCNVSLEAEKPVGDVVEQYKTAAEREEFV
NQERKFVDDRVAKIIDLKRLVCG-----GDPDKSFVIVNQKGIDPASLDMLAAEGILGLR
RAKRRNMERITLACGGTAVNSVEDLSA-DVLGFAKSVFEQSVGEEKYTFIEGVDNPFSVT
ILLKAPNKYTILQMKDAIRDGVRAVKNAIDDGCLIPGAGAFEVAAALELK-KLQE--TIQ
GRAKYGVQAFAEALLVIPKTLATNSGFDTIDTIIKLEEGAR--QHVVGLDIQTGEVCDPV
TEGIYDNYIVKKHFLEATTLIASQLLQVDEVLKA----------------
>DictDisc
--------------------ALLLNISAGKGLQNVLKTNLGPRGTLKMLVGGGGDIKLTK
DGKVLLHEMQIQHPTAALIARTATAQDDITGDGTTTNVITIGELLKQSE----ENIHPRI
IAEGFELAKDRCLAF---------------------------------------LLISIA
KTSLRTK--------------------------------------DLFMVEICS------
----LIKGLVLDHGTRHPDMPKKLT-NCFILTCNVSLEYEKTE-----------------
-----------------------------------VVINQKGIDPICLDMLAKAGIMGLR
RAKRRNMERLTLACGGTAMNSLEDLTP-DCLGHADLVYEQTLGEEKYTFVEGVKNPFSCT
VLIKGPTKHQIEQIKDALRDGLRAVKNTIEDKCVVPGGGAFQ------------------
GRTKLGIQAFADALLVVPKTLAQNSGFD--------------------------------
---------VLKQVYRSSPVIASQLLLIDEIIKA----------------
>Entahist
-MSALKILN-QNSEASRRDQSLMMNMHAARSLEAILKTNLGPKGTLKMLVSGSGGIKLTK
DGRVLLNEMHIQHPTANLIARAATSQDDIVGDGTTSTVLLCGEIMKLCEPYLNEGIHPRL
LVEGIELARQHLFDYLPKV-VKKI--DCN----------------------DQLVLEHAV
KSVIGTKITIDFVDQLSKMIVDAVKLIKID------------NTIDLFMVEIQSMKHKFA
TNTELIKGLVMDHGTRHPGMPHDIR-NVFVLTCNVSMEYEKSEVNSSVCYSDVTQRTEMV
KNERKYADDQVAKIVDLKRRLVE----KYGEDVGLLVVNQKGIDQPSLDKLAAAKVMGLR
RAKRRNMERLTLACGGVALNSFENEIPFECLGHAGHVYETVIGEEKYTFVEECEHPKSCT
ILIRGSDDQEIEQIKDTIRDGLRACKNAMEDGGIVLGAGAFELQCWKELK-EFAK--SVK
GKAKLGVEVMGNAMLIIPKTLIENSGYDVIERLYELEDNIL-EGKIGGVDIETGAFKE--
IDDIWDGIRVKKQMIQLASVLASQLMLIDVVMRCGSAKNRPAGADAGQFN
>Filanola
-------IN-PNAVTNRGSSAFAVNGSAAKGLQEVLKSNLGPKGTIKMLVSGAGDIKLTK
DGNVLLHEMQIQHPTAAXIARTATAQDDITGDGTTSNVLLIAELLKQSERFLQEGLXPRI
LADGFELAKKRALEFLDTF-KVKK--NTL----------------------DRELLLNVT
RTSLRTKLDQQLADSLTEIVTDSVLTIRRD----------G-QPIDLYMVEVVTMQHKMA
SDTKLIRGLVLDHGARHPDMPKRVE-NAFILTCNVSLEYEKSEINANIVYSSAAEREKLV
DAERKFVDDRVKKIIELKRKVC------DTPDKTFVVINQKGVDPGALDMFAKEGIIALR
RAKRRNMERLTLACGGVAVNSVDDLDP-NVLGHAGVVYEHVLGEEKYTFVEGVKNPFSCT
ILIKGPNKYTISQIQDAVRDGLRAVKNTIEXGFVVPGAGAFQIAAHADLM-KFKNT-EVT
GRVKLGVQAFAEALLVIPKTLASNSGFDPIDAIVTLQEEHA-KGSVVGLDLATGESLFPE
KEGIWDQYRVVRQMLHSSSVIATQLLLVDEIIRA----------------
>FontBI
---AISALN-PKAEFARRGQALQLNINAASGLQDVLRSNLGPRGTIKMLVSGSGDIKLTK
DGKVLLGEMQIQNPTAAMIARAATAQDDITGDGTTSNVLLIGELLKQANHFLSEGLHPRL
CTDGFETAKTEAIKFLNEY-RIEK--EV-----------------------TRDLLIEVA
RTSLRTKLHHELADLITEHIVDSVLTIQRE----------G-ERVDLFMVEIMKMMHRTD
MESRLVKGLVLDHGARHPDMPKRLQ-NCYILTCNVSLEYEKTEINSGFFYSSAEERDRMV
AAERRHTDDRVQKVIELKRKVCP-----PGSGKSFVLINQKGIDPLSLDMLAREGIFAVR
RAKRRNMERMTRACGGVAVNSFDEMDE-SILGHAGLVYEHTLGEEKYTFVEEVENPFSCT
LLIKGPNKHTLDQIVEAIRDGLRAVKNTIEDKSVVPGAGAFEVAAYLHLM-KFKN--TIK
DKSSMGVVAFAQALLVVPKVLAQNGGHDPLDALVKVQAEAA-EGHHAGIDVNTGEPLDPT
VEGIWDNYRVKRQLLHSCSTIAGNLLLVDEMIRAGRATTK----------
>HomoSapi
-MAAVKTLN-PKAEVARAQAALAVNISAARGLQDVLRTNLGPKGTMKMLVSGAGDIKLTK
DGNVLLHEMQIQHPTASLIAKVATAQDDITGDGTTSNVLIIGELLKQADLYISEGLHPRI
ITEGFEAAKEKALQFLEEV-KVSR--EM-----------------------DRETLIDVA
RTSLRTKVHAELADVLTEAVVDSILAIKKQ----------D-EPIDLFMIEIMEMKHKSE
TDTSLIRGLVLDHGARHPDMKKRVE-DAYILTCNVSLEYEKTEVNSGFFYKSAEEREKLV
KAERKFIEDRVKKIIELKRKVC------GDSDKGFVVINQKGIDPFSLDALSKEGIVALR
RAKRRNMERLTLACGGVALNSFDDLSP-DCLGHAGLVYEYTLGEEKFTFIEKCNNPRSVT
LLIKGPNKHTLTQIKDAVRDGLRAVKNAIDDGCVVPGAGAVEVAMAEALI-KHKP--SVK
GRAQLGVQAFADALLIIPKVLAQNSGFDLQETLVKIQAEHSESGQLVGVDLNTGEPMVAA
EVGVWDNYCVKKQLLHSCTVIATNILLVDEIMRAGMSSLKG---------
>Monobrev
-MSAITQLN-PKAEVARAAVALQMNSTAARGLQDVLKSNLGPKGTMKMLVSGSGDIKLTK
DGNVLLNDMQIQHPTASLIARAATAQDDITGDGTTSNVLLIGELLKQAELYISEGLHPRL
VVDGFEKAKDVALEVLDKI-KSDR--EV-----------------------DRELLCKVA
RTSLRTKVSQKMADQLTETVADAVLAIRQD----------K-SPIDLFMIEIMTMKHKTE
TDTSLIRGIVLDHGSRHPDMPKRLE-NAYVLTCNVSLEYEKTEINSGFFYKTAQEREAMA
IAERKFIDDRVQRIIDLKRKVCT-----EENGKSFVIVNQKGIDPISLDLLAKENIIALR
RAKRRNMERVTLACGGMAMNSVDDLDE-SVLGHAGVVYEHVLGEQKYTFIEEVENPRSVT
ILIKAPNDYTISQIKDAVRDGQRAVKNAIDDNSVVPGAGAFEIAAHRALV-EAKR--NVK
GRARLGIQAFADALLVIPKTLAQNAGFDPQDTIVTLLEEAQDSDDVVGVDINTGEACLPT
DEGIVDNICVKRQLLKSCTMIASSLLLVDEVMRAGLSSLKPG-------E
>PCBtrin
------------------------------------------------------------
------------------------------------------------------------
------------------------------------------------------------
-------LQSEIVDKLAEDVVDAVLAIKPDEP--------S-TPIDLHMIELMHMKHRSS
SECRLVRGLVMDHGARHPDMPKSLQ-DCFILTLNVSLEYEKTEVNSSVFYSSAEHRAKMV
EAERKFTDDKVRQIIDFKRSVCE----GENKNKGFVIINQKGIDPLSLDMLAKDGIFALR
RAKRRNMERLVLSCGGSQANSSDDLSM-DCLGYAGSVHEHVLGEDKYTFVEDCRNPRSVT
LLIKGPNDHTISLIKQAIHDGIRAVKNTIEDGVVVPGAGAYELKCAEVLK-EYMK--TVS
GKTKLGIQVFADSILCVPKTLAENSGLDSQDVLIRLQEETQ-GGMLVGLDIETGEPMDPV
VEGVWDGYRSKRQLLHSSTMNATQLLLVDEIIRA----------------
>Polypall
MLSMIKQAG--TAADAKRGQSLLLNISAAKGLQAVLKSNLGPKGTIKMLVSGAGDIKLTK
DGSVLLHEMQIQHPTAALIARTATAQDDITGDGTTSNIITIGEMLKQSERYLAENVHPRI
LSEGFELAKDRCLQFLEQF-KQSR--DTL----------------------DRELLVSIA
RTSLRTKLPVEVADQLTENVVDSILTIHKP----------D-EPLDLFMVEIMTMQHRTE
GESHLVKGLVLDHGARHPDMPKRLT-NCFILTFNVSLEFEKTEVNSNFLYKDHEMRSRMI
DGEHKLVAERCKQIIELKNHVC------DTPDKHFVIINQKGIDPICLDMLAKAGILALR
RAKRRNMERLTLACGGVAMNSLDDLSP-DCLGHAELVYEHAIGEEKYTFVEGVKNPFSCT
ILIKGPTKHTIEQIKDALRDGLRSVKNTIEDGCVVPGGGAFQIAAHNDLL-KFKD--TVQ
GRTKLGVQAFADALLVVPKTLAENSGFDPMDTLIKLQDEFA-KGHIVGLDIITGEPMDPV
AEGVWDQYSVLRQMYRSAPIIAGQLLLVDEIIKAGKGMRGSSVPDG----
>Sexangul
-MSAISSLN-PNADTTK--MALAVNVRAAMGLQDVLKTNLGPNGTLKMLVSGGGDIKLTK
DGNVLLHQMQISNPTASLIARTATSQDDVCGDGTTSTVLVIGELLKQALRAISEGLHPRV
ISDGFEAGRILAQEYLDSL-KISV--SAD----------------------DTATLRAVA
KNSLRTKVRHSLADSLADDVTDAISIVAAGTPI-------G-NRINLHMVEIQEMQQGAD
TDTRLVRGLVLDHGARHPGMPKHMEGEVFVLTCNVSFEYEKSETNAGLFYSSAEGREKMA
NSERAFVEERVAKVIALKDELCG-----DDPKKHFLVVNQKGIDPFALEAFAKAGILALR
RAKRRNMERMTLCCGGTQVNSLDDLTA-XALGKCGLVYEHVLGEDKFTFVERAESPTSCT
LLIKGPTKHSIAQTKDAIRDGLRAVKNTLDDKCIIPGAGAFYVGAYKYVM-ERKD--KVK
GRAKLGAVAFAESLLVIPKTLATNSGLDQIDAVIALQEEFA-DGNTVGLDLTTGDPMDPQ
EEGIFDGYTVTKSLVNNATVIASQILLVDEMIAAG---------------
>Sterramo
-------VN-PNAQVAGGKEALQMNINAAMGLQEVLKTNLGPKGTLKMLVSGGGDIKITK
DGRVLLNEMQIQHPTAALIARTATAQDDITGDGTTSSVLLIGEFLKQAARFLGDDVHPRI
ITEGFDLAKAKAMQLLEEF-KVEI--DVE----------------------DKELLTSVA
RTSIKSKLQGKIAEVMTQIVVDAVLTIRQP----------N-LPIDLFMIEIMMMQHKSA
LDTKLIKGLVLDHGARHPDMPKQVK-NAFVLVCNVDFEFDKPDVKATVSYSNALQRGKLV
EAEHKLSDERVRKVIELKRAVC------DTADKGFVVINQKGIDPLALDMFAKEGILALR
RAKRRNMERLTLACGGIAVNSVDDLTP-DVLGKAGIVYQTTLGEDKFTFIEKVENPFSCT
ILIKGPNKHTITQIKDAVRDGVRAVKNTIEDGYLVPGGGAFEVAAHAALM-KYKN--EVK
GRPKVGVQTFADGLLVIPKTLANNSGLDPQDSLLALQEGHE-AGLAVGLDLDTGDAMDPA
AEGVWDNYRVKRQMLQSSSIIATQILLVDEVLKAGKAT------------
>Thectrah
------------------------------------------------------------
------------------------------------------------------------
------------------------------------------------------------
------------------------------------------------------------
------------------------------------------------------------
------------------TQVC------TDEKSGFVVINQKGIDPQALDLLCRAGIVALR
RAKRRNMERLALACGGYAVNSVDDLEP-ECLGYAGKVYETVLGEDKYTFVEDVTNPFSCT
VLIKGPNAHTVAQIKDAVRDGLRAVKNTIED-----------------------------
------------------------------------------------------------
--------------------------------------------------
>VannDIVA
-MASVKKLN-PNADITRSSHALLMNISAAKGLQSVLRSNLGPKGTMKMLVGGAGDIKLTK
DGNILLHEMQIQHPTASLIARAATAQDDITGDGTSSSVLIIGEALKQCERFLSENVHPRV
LADGFDAARAVALKTLDAV-KLEK--TV-----------------------DKELLLSVA
RTSLRTKVPQKIADQLTEIVTDAVLCIQQP----------D-LPLDLFMVEVMTMQHRAA
TDTRLVKGLVLDHGPRHPRMPTKLE-NCHILTCNISLEFEKSEVNAGFFYRSAAHRQELA
DAERKFTDLKVKKIIELKREVC-------KPGEGFVVVNMKGIDPVSLDMLANENILALR
RAKRRNMERLTLSSGGSAVNSEEGLTP-DVLGFAKEVTVHTLGEEKFTFVEGVANPRSCT
ILIKGPDGHTIAQIKDAVRDGLRAVKNTVEDKCVVPGGGAFEIAAHRALM-AEFA--QMK
GRTKLGVQAFADALLIIPKTLAANSGFDPQDTIISLMEEHA-DGHCVGVDVYTGEPFDPD
MEGVYDNYRVKRQQLQLSSILASQLLLVDEVMRAGKSA------------
>Pessonel
--SSLQQVN-ENADTSK--YAFYMNVKAANGLAEVLKTNLGPKGTLKMLVSGAGDIKLTK
DGNTLLHEMQIQHPTASLIARTATAQDDICGDGTTTAVIIIGELMKLAQRLVGDGLHPRV
VSEGYEIAXREVLQFITER-KISQ--SHEESALESTAIDVDAQKGDDGPAADRELLQCVA
RSTLRTKLPLELADKLAGICVDAVMSVRVP----------Q-RPIDLFMVEIQEMLHRNS
GDTRLVRGLVLDHGARHPDMPKKLE-NVFILTLNCGLEYEKSEVNASMQYKSANQRQEMA
DKEHSFVDQRVAKVIELKNAVCV----GDKKDAGFLVVNQKGIDPLALDMLAKAGILGLR
RAKRRNMERLTLCCGGTQQNSVDELTP-DCLGYAGLVYEHTLGENKFTFVEKVQNPRSVT
ILIRGAAKHHLAQVKDSVRDGLRAVKNAYEDGALLPGAGAFYVAAADMLR-EKAK--SVK
GRASLAVEAFGEALLIVPKTLATNGGNDAIDSLLAVRAEQRDGGVNVGVDAESGEPMDAA
AEGVYDCVRVVRQIIQGAAMLSTNLLLVDEIIAAGKATGGG---------
>MayoBSH0
----------------RQQNALLMNIGAARGLQSVLKTNLGPKGTMKMLVSGSGDVKLTK
DGNVLLHEMQIQHPTASLIARAATAQDDITGDGTTSNVILVAEILKEAQRWVGEGLHPRA
IAEGLTVARPQLHAALEEC-KQEV--DTH----------------------DKELLNSVC
RTSLLTKLRPDLAEKLSQLVVDAVLTIRRG----------D-EPVDLFMVEMMLMQHKTD
LDTRLVAGLVLDHGCRHPGMPKRAE-NAYILTCNVSLEYEKSEVNSVHKYKSAEDRVMLA
DSERSRVTALCQQIIDLKEKLC-------TDGQGFVVINQKGIDPLSLDMLARAGIMGLR
RAKRRNMERLTLACGGTAVNSLEGLSE-ADLGRAGLVYEHVLGENKFTFVEKVENPFSCT
LLVKGPNKHTLHQIKDAIRDGLRAVKNVIEDKALVPGAGAFEIYAHEKLR-QFAE--TVT
GKKKLGVVSIADALLVVPKTLAVNSGFDPLDTILTLQEAAR-GGNLVGLDLDTGKAMDPV
AEGVWDNYAVKKQLIDSCTDIATQLLLVDEIIKSAGRSRG----------
>TricAmI7
-------------------HALLININSAKSLQKILASNLGPRGTLKMLVSGAGDIKLTK
DGNVLLKEMHINHPTASLIARSAVAQDKITGDGTTSNVIIIGEILSQASRWLAEGVHPRA
LADGIHLAERKALEFLDKC-AIQKKPEEM----------------------TNELLSCVA
NASLATKVHAKLANVLTPVVVDAILCVKQG----------E-KPIDLHMVEIQAMQHKSD
VDTQLVKGLVLDHGPRHPEMPKRLK-NCFILTCNVSLEFEKADTNNEASWESAEQRQKLV
EGERKFCDDKVRKIIELKRQVC------DTEDKGFVIINQKGIDPMSLDMLAKEGIMALR
RAKRRNMERLMLACGGTAVNSLEDISP-EVLGQAGTVYTQVLGEEKYTFVKDVKNPNSCS
ILIKGPNKHTIYQIKDAIRDGLRAVKNTIDDKCVVPGGGAFEMACSAFLH-EFAS--SVE
GRKRLGVECLADALLAIPKTLAVNSGIDQIDALLALKSEHK-KGHCVGLDIWSGKPMSPE
AAGVYDIYRVKRQLLHSAISVATNLLLVDEILQAG---------------
>Neopaest
--MALQRLN-TTAEIVKKTHALMLMTSAAKGLMEVLQTNLGPRGTIKMLVSGSGEIKMTK
DGMVLLNEMQIQHPVASLIARVATSQDDITGDGTTSCVLLVGEILKQAERAILEGVHSSV
MIEGIELGKKRALAFLDNY-SVER--EI-----------------------DKELLTSVA
RTSLRTKVREEMADALTSIIVDSVLTIQIP----------D-RSLDLYMVEIMEMQHQTD
LDTSLIKGLVLDHGTRHPDMCKRAS-NCHILVCNVSLEYEKSEVNSGFFYGNVDDRIKMA
EGERAFIDARVKKVIEFKNSVC------DSDDKSFVLINQKGIDPPSLDMLAKAGIIALR
RAKRRNMERLVRCCGGNALNSFDEMTA-DDLGWAKECYEHTIGENKYFFVDGVKNPTSCT
VLIKGPNKHTITQIKDAVRDGLRAVKNTIEDKRVIPGAGAFEVAVSNDLI-NYSQS-DMK
GRCRLGVKAFADSFLIIPKTLAVNSGLDREEAVCALQEEDR-EGNHYGLDLDTGEPMDPS
VEGVWDNYCVKKQMIVSAADICQQLLQVDEVISCGKPSKGQ---------
>Paraatla
--MALQRLN-ATAEIAKKTHALMLMTSAAKGLMEVLQTNLGPRGTIKMLVSGAGDIKMTK
DGNVLLHEMQIQHPVASLIARVATSQDDITGDGTTSCVLLVGEILKQAERSILEGVHPSV
IIEGIELAKKRILAFIDKF-AVER--NP-----------------------EKELLTSVA
RTSLRTKVREVLADALTDMVVDAVLTIQIP----------E-RPIDLYMVEIMEMQHQTD
LDTQLIKGIVMDHGTRHPDMKKRGD-NVFVLVCNVSLEYEKSEVNSGFFYGQVGDRMQMA
EGERAFIDNRVKKLIEFKQQVC------DSPDKNFLLINQKGIDPPSLDMLAKAGIIALR
RAKRRNMERIVRCCGGNALNSFDDLQQ-NDLGWCEKVYEHTIGENKYFFVDGVKNPTSCT
ILIKGPNKHTITQIKDAVRDGLRAVKNTIDDKKVIPGAGAFEVCASNELR-DYSHR-EFK
GRSRLGVNVFADGLLIIPKILAVNSGLDREEAICTLQEENR-EGNAYGLDLETGEAMDPQ
IEGVWDNYCVKKQMIVSAADICQQLLQVDEVISAGK--------------
>VexiDIVA
-----------------------------------------------MLVSGGGDIKLTK
DGNVLLQEMQIQSPTAALIARVATAQDKITGDGTTSNVLLIAELMKQSERYLEEGVHPSI
LAEGFELAKRRALEFLERF-KHAD--ETLS----TSAQTSATAGQRYTVKMDNELLMNVA
KTSLFTKLRPDLAEQLTKIVVESVQIVRQP----------G-KPIDLFMVEQMMMLSKSD
TETRLVSGLVLDHGFRHPDMPKAVK-NCYVLTCNVSLEYEKTEVNSGFYYKDAKQRQQFV
DDERKFIDERCRALIEFRDRVIG-----DDKDKQFVVVNQKGIDIMSLDILAKAGIPAVR
RAKRRNMERMTLACGGIAVNSFEDLKP-EVLGYCDRVWEETLGEDKYTFFDGVKSPFSCT
ILIKGPHKHVVQQIKDAVRDGLRAVKNAIEDRSVVPGAGAFEIGAHNDLM-VFKN--TVK
GRKKLGVQAFADALLIIPKTLASNSGYDVTDTILQLTEDQQ-AGHLVGLDLETGETLEPD
ADGIWDNYRVKRQLLHSMADISSQLLLIDEIIKAGK--------------
>Endozona
-------IN-PKAESLRVAAAQLTNISAAKGIQSILKTNLGPRGTLKMLVGGAGDIKLTK
DGSILLGEMQIQHPTAVLIARTASDMDNITGDGTTSNVLLTGEILKQAERHLAEGVHPRV
IIDGFDAAREQLLKTLDEV-KVKP-EDFA----------------------DRELLLNVA
RTSLRTKLDETLTKLLTEIVVDSLLTIRKP----------G-KPIDLFMVEIQTMRHRRT
TDSKLVKGLVLDHGARHPDMPKRVE-NAFIFTCNVDFEYTKPEHNTVLNVSSNKERELMV
EAEHRTIDDKVDKVIELKRKACATKT-KDGKEPSFVIMNQKGIDPTALDRFAKEGILALR
RCKRRNMERLTLACGGTQVNSLDDMNV-DCLGRAGLVYEQVLGEEKYTFVEQVENPFSVT
ILVKGPNNFLINQIKDAIRDGLRAVNNAITDQHLVPGGGAFEIAGYLALR-KLADSKDVQ
ARHKTGIEVISEALLVIPKTLSENSGFDKTESLSKLVEAHK-HGVFAGLDLETGEAMDPA
AAGVWDNYRVKRQMLYSSIVISTQLLLVDEIMKAGKS-------------
>StygNOMA
------------------------------------------------------------
DGSVLLQEMQIQHPTAALIARAASAQDDITGDGTTSCVLLIGELLKQSERFLAEGLHPRI
LTDGFELAKVKALEVLESM-KIKK--DVL----------------------DRELLVQCA
RTSLRSKLSADIADQLTDIVVDAVLTVRSE----------G-KPIDLFMVETMTMRHKST
ADSRLIKGLVMDHGGRHPDMPKRLA-NAFVLTCNVSLEFEKSEVNSGFFYSNAEQR----
---------------NLKRQVC------DTPDKTFFICNQRGIDPMSLDILAKEGILALR
RAKRRNMERLTLACGGVCVNSVDDLSP-DVLGWAGDVYEHTLGEDKYTFVENVKTPMSCA
VLLKGPNNHTINQMKDALRDGLRAVKHTIEDGFVIPGAGAFELQAHHKLM-EYMK--EVQ
GRAKLGVQAFAEALLVVPKTLASNSGFDTQDVMVTLQDECQ-RGHVVGVDLQTGDAIDPA
MEGIYDIVRVKRQMIHSSGVIASQILLVDEILRAGKST------------
>Nolaaber
------------------------------------------------------------
------------------------------------------------------------
------------------------------------------------------------
------------------------------------------------------------
------------------------------------------------------------
------------------------------------------------------------
------------------------------------------------------------
------------------------------------------------------Q--LVK
GRLKYGIQSFADALLVVPKTLAENSGFDVIDTLLGLQEASS-K-----------------
--------------------------------------------------
>Vannrobu
-MSSLKILN-PNAEHTRSLQSLVVNIGAAKGLQNVLKSNLGPRGTIKMLVSGSGDIKLTK
DGKILLHEMQIQHPTASLIARAATAQDDITGDGTTSTVLITGEALKQCERFLSEGVHPRI
LADGFETAKNEALKTLNRL-RIRE--DKV----------------------DKELLLNVA
RTSLRTKLATKIADHIADIVVDAVLCIQTP------------AGIDLFMVEIMTMPHRSI
QDTRLIRGLVLDHGVRHPRMPRSLK-NVHILTCNISLEFEKSEVDAGLFYKNAADRDRLV
DAERKFTDEKVKKIIALKREVC-------KEGEGFLIVNMKGIDPPSLEMLSREGIMGLR
RAKRRNMERLTLASGGVAVNSVEALDP-SILGWADSVHEHVLGEEKYTFVEGVKNPTSCT
VLIKGPNAHSINQVKDALRDGLRAVKNTIDDQCVVPGGGAFEVAAHCDLM-KYKD--SIK
GKSKLGIQAFADALLIIPKTLANNSGFDPNDALMPLIDEHT-DGNVVGLDVETGDPFDPE
TEGIFDNYRVKRQQLHLSSVLASQLLLVDEILRAGKSAAGG---------
>Luaphula
--SALQSVS-PSAEIAGGDQALSMNIAAAKGLQNVVKTNLGPRGTLKMLVSGGGDIKVTK
DGKVLLSEMQIQHPTAALIARAATAQDDITGDGTTSSVLMIGELLSQAVPFLNEGVHSRV
ISEGFGLARDKALQVLEAF-KIKK--DTT----------------------DRELLTSVA
RTALASKLQGPIVEILTQIVVDSVLTIRRD----------N-KPIDLFMVEIMAMQHKSA
ADTRLVKGLVLDHGSRHPDMPNKVD-NAFVLTCNVNFEYEKPDEKTTVAYSSVAQRERMV
EAEHKLTDDRVRRVIELKRKVCS-----EKKGSGFVVINQGGIDPMALDMFAKEGILALR
RAKRRNMERLTLACGGTQVNYVEDLTP-QVLGFAGVVYQQTLGEDKFTFVEEVENPFSCT
ILIKGPNAHTISQIKDAIRDGVRAVKNTIEDGHVVPGGGAFEIAAHAALT-EYTK--EVQ
GRQKVGVKAFAEAMLVIPKVLAENSGLDARDAIISLQDGHT-AGHVVGLDLETGEPMDPE
LTGVWDNYRVKRQMLHSVSVVAEQILLVDVIVKAG---------------
>Protarac
--SSLQTVN-PNAEIAGGQQALAMNINAAKGLQNVVKSNLGPRGTLKMLVGGAGDIKVTK
DGKVLLSEMQIQHPTAALIARAATAQDDITGDGTTSSVLMIGELLKQASTYLADGVHPRV
ISEGFGLARDKAIQVLENF-RVKK--DVT----------------------DRELLTSVA
RTALGSKLQGEIVEILTQSVVDAVLTIKRE----------G-QPIDLFMVEILAMQHKSA
TDTRLIKGLVLDHGSRHPEMPNQVK-NAFILTCNVNFEYEKPDEKATVAYSSVKQRERMV
EAEHKLTDDRVRRVIELKRKVC------EAKDTTFVVVNQGGIDPLALDMFAKEGILALR
RAKRRNMERLTLACGGTQVNSVEDLTP-DVLGRAGVVYQQALGEEKFTFVEEVTNPFSCT
LLIKGPNAHTIAQLKDAIRDGLRAVKNTIEDGCVIPGGGAFEVAAHAALT-EYTK--EVH
GRQKVGVKAFAEAMLVIPKVLAENSGFDAQDAVIALQDGFT-AGHVVGLDLETGEAMDPE
TTGVWDNYRVKRQMMHSVSVVAEQILLVDVIVKAG---------------
>Protbohe
------------------------------------------------------------
------------------------------------------------------------
------------------------------------------------------------
------------------------------------------------------------
------------------------------------------------------------
------------------------------------------------------------
------------------------------------------------------------
-----------------------------------------------------------K
GRQKVGVIAFADAMLVIPKTLAENSGLDSQDSVIALLEGHA-AGHKVGLDLETGEAMDPD
AEGVWDNYRVKRQMLHSSAVVATQILLVDEIIKAGKGRGGGGG-GG---D
>PhysTSA
----LKMIN-PQSDVTRKNQALSVNISAGKGLQEVLKTNLGPRGTLKMLVSGAGDIKLTK
DGNVLLHEMQIQHPTAALIARTATAQDDMVGDGTTTNVVLIGELLKQSERYLAEGLHPRV
LTEGFDLAKGRSLQFLESF-KVKK--DAL----------------------DRELLMNVA
RASLRTKVQQELADSLTEIVVDAVLTIRRE----------G-QPIDLFMVEIMTMQHRTE
SETRLVKGLVMDHGSRHPDMPKRLE-NAFIFTCNVSLEFEKTEVSAETIYKDSEQRSRMV
DAEHSLVEERAKKIIELKNQVC------DAPNKGFVVINQKGIDPIALDMFAKAGILGLR
RAKRRNMERLTLACGGSPMNSVDDLTP-DVLGKADIVYEQVLGEDKYTFVEGVRNPFSCT
ILIKGPNKHTIEQIKDAVRDGLRAVKNTIEDQLVVPGAGAFELACHRDIL-KFKD--EVH
GRAKLGVQAYADALLIVPKVLAENSGFDPIETIIKLQEEFA-KGHVVGLDLISGEPMDPV
QEGIWDQYRAIRQILHSSSVVATQILLVDEIMKAGKSQKG----------
>Protpyro
-MASIQRLN-PRAEFAAREQALGMNINASQGLQNVLKSNLGPKGTLKMLVSGGGDIKLTK
DGNVLLHEMQIQHPTAALIARTATAQDDITGDGTTSNVLLIGELLRQASRFLSDGLHPRV
VSEGFDLAKEETLRTLDSF-KVKK--DVL----------------------DAELLRSVA
RTSLRTKLQGPIADQVADMCVDAVLTIRRP----------G-LPIDLYMVEIMTMRHKSA
TDTKLVQGLVLDHGVRHPDMKKRTE-NAFLLICNVSLEFEKPQMKAEISYSSAEQRQLMV
NAEHDLTDERVRHIIALKRQVC-------TENQGFVVVNQGGIDPLALDMLAKEGIVGLR
RAKRRNMERLTLACGGIQVNSVEDLTP-EVLGKAGLVYEHTLGEETFTFVEKVENPFSCT
ILIKGPNQHTIAQIKDAVRDGVRAVKNTIEDGCLVPGGGAFEVAANAALL-KFKD--EVK
GRAKVGVQAFADAMLVIPKTLAENSGFDAQDTLIALQEAHK-EGHAVGLDLETGEPMDPQ
AEGVWDNYRVKRQMIQSASVVATQLLLVDEILKASKSSRGG---------
>PellCATA
------------------------------------------------------------
------------------------------------------------------------
------------------------------------------------------------
------------------------------------------------------------
------------------------------------------------------------
----QFVDSKVRKVIDLKRKVC-------KENETFLVVNQKGIDPMALDMFAKEGILALR
RAKRRNMERLTLACGGSPVNSVEGLTP-DALGKAGLVYQQTLGEDKFTFVEKVENPFSCT
LLLKGPNRHTIAQVKDACRDGIRSVSNAIGDGHLVPGGGAFEVAAYLELK-KYAD--EIG
GKEAIGINIVAESMLCIPKALAENSGLDRQECLMKLIEGHK-KGVAVGLDLETGEPMDPE
SEGVWDNWRVKKQMLHSSTVISSQLLLVDEIMKAGKAQSSG---------
>ClydYONA
-MASLKQLN-PNSEIARSAHALMMNISASQGLQEVLKSNLGPRGTIKMLVSGAGDVKLTK
DGNVLLHEMQIQHPTAMLIARAATAQDDITGDGTTSTVLIIGEILKQCERYLAEGVHPRI
LADGFEMAKVEAMRVLNEV-KVPV--EKD----------------------DREVLLSVA
RTSLRSKLRPAMADHLTSIVVDAILTVKRD----------D-KPVDLFMVEIMTMMHRAD
SDSKLVKGLVMDHGTRHPDMPKRVE-NAFILTCNVSMEYEKSEVNSGFFYTSAEQRQKLV
NSERTKTDQTVMSIIELKREVC-------KNGEGFVVVNAKGIDPLSLDMLARAGIMGLR
RAKRRNMERLTLACGGTPVNSVEDLTP-DVLGRADLVYEYTLGEDKYTFVEGVKNPFSCT
VLLKGPNKHTITQLKDAVRDGLRAVNNVIVDRSVVPGGGAFEIAAHEALR-QFEL--TVP
GRAKLGVHALAEALLVIPKTLATNSGFDGQDTVISLLDAHR-AGILAGVDVETGEPIATA
DEGIWDNFRVKRQQLNASCVLATQLILVDEVLKAGRSTNAG---------
>GoceYONA
-MTSLGLIN-PKAETFRRGQALLMNVSAGTGLQNVLKSNLGPRGTLKMLVGGAGDIKLTK
DGNVLLHEMQIQHPTAALIARTATDQDNVTGDGTTSNVLIIGEILKQAERHLSDGIHPRS
IVEGFEVAREQTLAILDQI-KVKS-ENPA----------------------DRELLLSVA
RTSLKTKVDDAVAKVLTEAVVDALLTIRKP----------G-VPIDLFMVEILTMKHQSG
TDTKLIKGIVMDHGARHPDMPKRLE-NAFILTCNVSFEYEKPETNTTFNYSNTTDRDQMV
EMEHKWVDDRVRKVIELKRKVCD-----EEKGSTFVVLNQKGIDPMALDMFAKEGILALR
RAKRRNMERLTLACGGVAVNSVEDITA-EVLGRAGLVYEQVLGEEKYTFVEGVNNPFSVS
ILIKGPNGHTINQIKDATRDGIRAVNNAIVDEHLVPGGGAFEIAAHLGLK-KYAD--TAD
RRFKLGIDIFAESLLIIPKTLAENSGFDKQEAIGKLIEGHK-AGVAVGLDLETCEPMDPG
SLGVWDNYRVKRQIVYSSLMIATQLLLVDEIMKAGKS-------------
>Undascha
-MSSVKVLN-PNADRNNALQSLVVNIGAAKALQGILKSNLGPRGTLKMLVSGGGDIKLTK
DGNILLHEMQIQHPTASLIARAATAQDDITGDGTTSTVLITGEALKQCERFLSEGVHPRI
LADGFEIAKNEALKTLNRL-RVRQ--DKV----------------------DKELLLHVA
RTSLRTKLATKIADHMADIVVDAVLCVQTK------------SGIDLFMVETMTMEHRSV
LDTRLIRGLVLDHGVRHPRMPRSLK-NVHILTCNISLEFEKTEVDAGLFYRTAGDRDKLV
DAERRFVDEKVKKIIALKREVC-------KEGEGFLIVNMKGIDPPSLEMLAREGIMGLR
RAKRRNMERLTLASGGVAVNSVEALDP-SILGYADDVREYTLGEEKYTFVEGVKNPTSCT
VLIKGPNKHSINQVKDGLRDGLRAVKNTIDDQCVVPGGGAFEVAAHCDLM-KYKE--SVK
GKLKLGIQAFADAILIIPKTLASNSGFDPNDTLMPLIEEHN-DGNVVGVDVETGEPMDPE
TEGIFDNYRVKRQQLHLSAVLASQLLLVDEILRAGKSAGG----------
>Thecquad
-MAAIKIVN-PNADITRAAQALLMNINVAKGLQDVLRSNLGPTGTYKMLVSGSGDIKLTK
DGNVLLHEMQIQYPTANLIAHAATAQDDITGDGTTSNVLLIGEILKQSERYLAEGQHPRV
LSEGIELGKIKALQVLEKI-KVVR--DVS----------------------DRELLSNVA
RTSLRTKVHNTLADQLTEIVVDALLTIKRP----------GVGGLDLHMVEIMTMQHKTS
ADTNLIKGLVLDHGARHPDMPRKLS-NAFILTCNVSFEYEKSDQNASTSYSSADQRAKMV
EAERVFVDEQVRKVIELKRTVC------DTNDKSFVVINQKGIDPMALDLFAXE------
------------------------------------------------------------
------------------------------------------------------------
------------------------------------------------------------
--------------------------------------------------
>Vermanta
-MSAVKHLN-ANSEIIRAEHALLFNIAAAKGIQGVLKTNLGPKGTLKMLVGGAGDIKLTK
DGNVLLHEMQIQHPTASLIARTATAQDDITGDGTTSNVLLIGELMKQAEKFLSEGVHPRV
LTDGLEEAKVRALQCLDEM-KVEK--DAVN---------------------DRELLLSVA
RTSLRTKVMPELADKLTDIVVDAVLCIRRE----------D-KPLDLFMVEILCMQHKLD
IDTRFIRGLVLDHGTRHPDMAKRSE-NVFILTCNVSLEYEKSEVNATLMYSNAADRQKMV
EAERVFTDNRVKKIVEFKRTVC------DTPEKSFMVVNQGGIDPLSLDMLAKAGIVALR
RAKRRNMERLTLACGGLAVNSVEELTP-DCLGYADLVYEHVLGEEKFTFVEGVKNPHSCS
ILIKGPNRHTIEQTKDAVRDGLRAVKNTIEDKCVIPGGGAFEVAVHKELI-AHMA--TVK
GRAKLGVQAFADAMLIIPKTLATNSGFDQMDVLIALQEEHA-KGHMVGVDITTGDPMDPE
AEGVWDGYRVKRQMLHSSAVIASQLLLVDEVLKCG---------------
>ParvMONO
------------AEQSGANQALVMNINAARGLQELLKTNLGPKGTLKMLVGGAGDIRLTK
DGNVLLHEMAIQHPTAGLVARSATAVDDVIGDGTTTQVLLVGELLHQSERWLVEGVHPRS
ITEGFDLARTEALRHLEETQKLAK--DVL----------------------DKELLLQVA
RTSLRTKVDQVLADALAEMVVTSVLTVRVE----------D-KPIDLFMVEIMTMEHRLG
LDTQLVQGLVLDHGARHPDMPKRLE-KAFVLTMNVSLEYEKTEVNAEIIYKTSEQRERMV
VSERKFIDDRVRKIIDLKRTVCS----GDKKDHTFFIVSQKGIDPPSLDMLAKEGILALR
RAKRRNMERMTKACGGEAVNSLDELSP-ACLGYAGLVYEHTLGEDKYTFVEDVKTPFSCT
ILIKGPNSHTIMQVKDAVRDGLRAVKNTVQDKFVVRGAGCFELALHVELM-KYAE--TIK
GRAKLGVQAFAEALLVIPKALALNSGFDVLDVVLPLIEAHK-AGHLVGIDVDSGEPMDPE
MEGIWDLYRAKRQIIHSATVLASQLLLVDEVLKAGPNMGG----------
