# Supplementary material for: Expansion of the molecular and morphological diversity of Acanthamoebidae (Centramoebida, Amoebozoa) and identification of a novel life cycle type within the group
Source: Biol Direct. 2016 Dec 28;11:69. doi: 10.1186/s13062-016-0171-0 (PMC5192571; doi:10.1186/s13062-016-0171-0)
Supplement: Additional file 3: — Bordor.325.Cent40.tgz. Phylogenomic alignment files and single gene trees for each gene included in the phylogeomic supermatrix. (TGZ 8396 kb) [file 13062_2016_171_MOESM3_ESM.tgz › Bordor.325.Cent40/unmasked-alignments/PIK3C3.faa]

>Coprcine
MDKDNRDDFT-FARLSDLKLPVTFRISQLEGIRKP-------------------KSFTEV
LENPDLRFHGVQQATLSDLYVTCQLIADNKPLTI-PYRTPFKAFKNS---YTWNEWITFP
VRYCDLPASSQITFTVWDIGGPRTAVPVGGSTFRLFGKKW--TLRRGKHRLLLWPGVEAD
GSVE----------------TTTPSK-LAIR-----DEMGRLEKLVKKYERGDLPKND--
WLDTMAFRKMEEI----HAAETE-KSENLFLYIDL-----PRFDFPVIFCEPEPVASTSA
AATTTTTTLTTVTQAPSAPQISATFVNDPSLWGVVDPD-IT----NE-NPVEDKHRRLVR
SHRS-SPYDR-ELKPNA-KIRDEL----------------THILNYSPS-QQLTSEEKDL
IWKFRFYL-ARDKRGLTKFLK-SVTWRD-----SSEVKQAVEELLPQWTEIDTDDALELL
GPSTVDS-------RVRAFAVKQLSRA-DDDELLGYLLQLVQALKFESA-----------
------ASEQRS-SRTTTSAISYDD-----------------------------------
-----------------------SGLTDFLIARGVRNP-IMGNRLYWYLMVEVAL-----
EDRVMAKMYGRVVFKFMNKILEAE------------------------------------
---------------------------------------------------------GGS
ERRELMRRQGLLVDTLAKRARELRISK-DPRPKKIEKLRALIS--DSK-NNLASM-PPLP
LP--LNAKIEVTGIIPEKSSVFKSNLYPLLLYFQCSD------------GSEYPVIFKDG
DDMRQDQLVIQLFTLMDQLLRKE-NLDLKLSPYDVLATGPL-QGMVQFIP-SKTIAAIVS
EH--------GNVLNYLRVNNPDEGSV--------GTSGVEPSVIDTFVRSCAGYCVVTY
ILGVGDRHLDNLLIAPDGHFFHVDFGYILGRDP---KPFPPAVKVCKEMVDGMGGAQ---
----SPHYMRFKNYCFTAFSILRKSANLILNLVALMVDANIPDIKH-----RDVHEQIQE
KFRL-DLSEEDAIKHFETLLNET--SYFTVVLDRIHDLAQYWRS--------------
>Coprprot
M---AARPFF-FYLTCDLDLPVRVKISSFEGNLKLRELMSKDKSP---------RSHGSW
LD--------------YSLIVSVSLYANGEPLVL-PSRTRFSQHTVNS--YRWDEVIEFP
VRYKDIPLSTQIVLTIHDIILPNKKVFVGGTTLPLFGRKG--KLKTGRQKLIVWPGQQGD
GSVN----------------TTTPGKPTHAT-----NPMDEIEKLIKKFETQEIPHVE--
WLDKFVGKAIEKV-----HEESD-NESTISLFIVL-----PDFPHPVVFYQKACTTYKDI
----------------------NWATNS--IVTIHDPE-LG----KS-NPVEDKHDVLSR
GPR--SLLDH-DLKPNS-DEKKKL----------------EDIISYPPI-RALDRRESEL
LWKFRFHV-RTHAKALTKFMK-IIDWTK-----MREKKEAL-RLLREWAPIDMVDALDLL
SFQFKENV------EVRSFAVERLTEA-TDHEIQSYLLQLVQALRYDKVED---------
------GTL---------------------------------------------------
-----------------------SALAKFLIDRSIRNE-QIGIQFFWNMTVE--------
---KRSPLYKNILKEYVAQCNLSS------------------------------------
---------------------------------------------------------EGL
KLLEYLRQQEELIRKLSELSTKLQEEKSMSRKQKAEQFKKWLTK-GGEYASLASF-PPMP
FP--LNPIYTITGIKPQ-VHVFQSEMQPLLVTFITSPNSPLK-----GGKNEFPVIFKTG
DDLRQDQFILQLIELMDELLKKE-NLDLKLTPYRALATSSN-DGLVELVGNSKNVADVIE
RY------PVEPLRSWMRENHPDSTA----------EGGIKPAILDNFLRSCAGYCVITY
ILGIGDRHLDNLLVTKNGELFHIDFGFILGRDP---KPWPPPMKLSPEMIEGMGNSI---
--------HTFKLYCCNAYNTLRKSSNLILNLVSLMIDAGIEHIN----QGDKSVLKVQE
KFNL-GLTDEQANAVLLQLIDESTAAFVAKVSEAIHRWKKYW----------------
>DictDisc
MK--VSKDFK-FYYSRDIPIKYKIKLCTLEGKRN------KENAP---------ETVDKW
IEKKYLKYSSLYRDTTIDLYITCTLYSDGKQLST-SEHTSYNPFSVS---NKWDETIIFP
LKHQDLPFDTMIVITIWDIYSPMKKVPIGGTSFNIFGMNK--IERKGKHKLLIWQDREGD
GEKE----------------TTTPGQ-IQGK-----DEQYRLEKLKKKYDRKLINHCQ--
WLDKFSLNEIERL---SRASESL-NKNQIYLTIEL-----PEFELPILFKQQNCPLYIPL
S---------------------QTQKKS--LVLINDIE-MD-----E-HPSEQKYHRL--
-----NLYDHKDLKPNS-TELKGL----------------TDILKQPPN-TKVTSKEALL
IWRFRYYL-TNNKKALTKFLR-CVEWSE-----SHQKNEAL-SIMPKWDPIDIADSLELL
SSAFTHKN----TIMVRRYAVEILKKA-DDEELLYYLLQLVQATKYEQFDG---------
-----NPSD---------------------------------------------------
-----------------------SPLISFLFERSNKNF-ILGSHFYWYLTVDSVL-----
KSSIFCSHYKTLQELYFRQLDHTD------------------------------------
------------------------------------------------------------
--AQRVNAQNKFISRLSLLSVELKAMN-ITREKKIEKLRIMLA--EGEYKDLSDF-QPIR
LP--VNPDIEIIGIVPEKSNIYKSAKSPLGLKLRTTK------------GEEYGVIFKTG
DDLRQDQLIIQLISLMDRLLKKE-NLDLKLTPYKVLATAEE-DGIVEMVNPSEAMASVLS
KY-------DGDILKFFKTHNPDADS----------PYGIAPEVMDTFVKSCAGYCVITY
ILGIGDRHLDNLLLTPNGKLFHIDFGYILGKDP---KILPPPMKLCKEMVLGMGGEN---
----SKHYEKFKQLCCEAYNILRKSSHLILNLFALMVDASIPSIS---DDKEKSILKVQE
KLQL-ELTDQEASNSLLQLLNDSVTALFPVIIEMAHKWLQYWKA--------------
>Entahist
MA--SGEQYQVFYLTGEINEFVQICISSMDGD----------------------------
IDYAKIGMPEFPKTKPNQVWIGATLISGGVPIAIEEERTPTRDYISK---AEWNDRIVFP
IQYKDLSEDAVVVFRVYCYHVEKGYVPVGDAVLPLFSSDKGNVLRKGTKRVKVEPCKKSN
CSISLDVEEYERQRLQRLILDEKEER-ISTK----KNALERAEKYQTKMMSG-TSTTD--
FLDQFTASIVPAF---RQEEEKR-TGSLIYISVIL-----PEFDHPVKIQRNE-KIPSEL
PTGL--------TQ-------GRTTEDGP----VTELNFIG--QSNE-MAGEKMYMKLTA
SLDA-KGMG--DNKPVSIMEYKKL----------------EAISRMPASVTVLNAEQKAL
LRRYGRYLAATNPKALNIFLTQAIDWED-----PHEAAEAI-EFVKIWQKIDVEDALGLL
SINDS---------NVRSYAVDSLKST-TDEEFENYLFSFVQALRLESQEK---------
------PGK---------------------------------------------------
-----------------------RYLTDYLIERCRENF-VLGNWFYWYLTVECGCTNGDI
-----------TFYKWVRDMFGYK------------------------------------
---------------------------------------------------------RNP
EHKKETEKQIKLISEITKLQLQFIASP-LSRPEKLEQLKQWIE--SPLVKEIFAD-GSIA
LP--LNPRVYVKGINPKSSYIFKSNKAPLKLPFIVDTEKTKTKGKINYENKEFIVIVKHG
DDLRQDQLIVQMIALMDNLLKKD-LMDLKLTPYHVVATSPV-DGMVEFIP-SDGMGDIIK
---------DGTLRDYLMKMNGGS---------------IPTQVMNNFIRSVAGNSVITY
LLGVGDRHLDNLLVRGNGVMFHIDFGYILGKEC---KPFPPPMKLCKEIVECMGGKG---
----STQYQDFTKLCCECYNSIRKSSKLIMNLFQLMTDSNIAVFQ---EMGVKVIIKLKE
KLRM-DISDERAAKIMVGLIETSVNALFPVFVDSFHDFVQYWVCFSIQLYLMYINTIK
>Filanola
------------------------------------------------------------
-----------------DLYVTCTIFSEGKQLTT-PARTTFSFSG-----ARWGQWLRLP
IKYEQLPVDSQMVLTVWGVDGPRKKIPIGGTTFSLFGKSK--TLRKGKQNXVVWRGSEGD
GGIK----------------TTTPGK-SKTV-----TXLDRLEKTVKKYHRNQIPKLE--
WLDELAFQRMAET---KNKQRS--SSDDLILCVEL-----PTFEYPVLFNEKEYEYEAHF
QP-------------------TTTAEKQPLQFSVPDPE-ISIKDVNQ-KPIDNKFLKLV-
FNR--KXVDP-DLRPNP-AERDRI----------------ERILNYPIT-RQXTLEDKDV
LWKFRFYL-TSNRKALTKFIR-CVDWEN-----PQEAKHAT-ELINQWQPIETSDALELL
SKSFTSN-------VVRDYAVSRLEKA-SNEELGHYLLQLVQSLRYDSX-----------
------GHE---------------------------------------------------
-----------------------SRLGMFLIERAVPDV-SLRNFLYWYLRVEGE------
-DPKYKXLYEAXFKQFKEELKNYD------------------------------------
---------------------------------------------------------RTE
QLLKEFQFHEDLIQQLSNVYKELRALK-ATKXVKNAKFTELLQP-SGAFHQLAKFGKPIP
LP--VEPNINILGXIPEKVKVFTSSMEPLGIRFRTTK------------DDEYNVIFKXG
DDLRQDQVIIQLMSLMDNLLKKE-NLDLKLSPYKVLATSTK-XGMLECVQNSHTITYILQ
HY-------QNXILNYLRQYNPNPTA----------PNGIXPXVINTFVRSCAGXCVITF
ILCVGDRHLDNLLITTKGNLFHIDFGFI-GRDP---KPYPPPMKLCSEMVAAMGGED---
----SKDWELFKQLCIEAYNILRKNANLILNLVSLMADANIPDIA-----NXKCLLQIQD
KFQL-DKNDQEAGESLQKLMQESVTALFPRLSERIHKWKMYW----------------
>HomoSapi
MG--EAEKFH-YIYSCDLDINVQLKIGSLEGKRE------QKSYK-------------AV
LEDPMLKFSGLYQETCSDLYVTCQVFAEGKPLAL-PVRTSYKAFSTR---WNWNEWLKLP
VKYPDLPRNAQVALTIWDVYGPGKAVPVGGTTVSLFGKYG--MFRQGMHDLKVWPNVEAD
GSEP----------------TKTPGR-TSSTL--SEDQMSRLAKLTKAHRQGHMVKVD--
WLDRLTFREIEMI---NE-SEKR-SSNFMYLMVEFRCVKCDDKEYGIVYYEKDGDESSPI
-----------------------LTSFE--LVKVPDPQ-MS----ME-NLVESKHHKLAR
SLRS-GPSDH-DLKPNA-ATRDQL----------------NIIVSYPPT-KQLTYEEQDL
VWKFRYYL-TNQEKALTKFLK-CVNWDL-----PQEAKQAL-ELLGKWKPMDVEDSLELL
SSHYTNP-------TVRRYAVARLRQA-DDEDLLMYLLQLVQALKYENFDDIKNGLEPTK
KDSQSSVSEN-----------------VSNSGINSAEIDSSQIITSPLPS--VSSPPPAS
KTKE-----------VPDGENLEQDLCTFLISRACKNS-TLANYLYWYVIVECEDQDTQQ
RDPKTHEMYLNVMRRFSQALLKGDK-----------------------------------
---------------------------------------------------------SVR
VMRSLLAAQQTFVDRLVHLMKAVQRES-GNRKKKNERLQALLG--DNEKMNLSDV-ELIP
LP--LEPQVKIRGIIPETATLFKSALMPAQLFFKTED------------GGKYPVIFKHG
DDLRQDQLILQIISLMDKLLRKE-NLDLKLTPYKVLATSTK-HGFMQFIQ-SVPVAEVLD
T--------EGSIQNFFRKYAPSENG----------PNGISAEVMDTYVKSCAGYCVITY
ILGVGDRHLDNLLLTKTGKLFHIDFGYILGRDP---KPLPPPMKLNKEMVEGMGGTQ---
----SEQYQEFRKQCYTAFLHLRRYSNLILNLFSLMVDANIPDIA---LEPDKTVKKVQD
KFRL-DLSDEEAVHYMQSLIDESVHALFAAVVEQIHKFAQYWRK--------------
>Monobrev
------------------------------------------------------------
------------------------------------------------------------
------------------------------------------------------------
------------------------------------------------------------
------------------------------------------------------------
------------------------------------------------------------
------------------------------------------------------------
------------------------------------------------------------
------------------------------------------------------------
------------------------------------------------------------
------------------------------------------------------------
------------------------------------------------------------
------------------------------------------------------------
-------------------------MK-LDRPKKVDELQRILS--SPKWQQL----HDLP
FP--MDPSVRIKSINARSARIFKSALQPLGLTLETSM-------------GDYGIIFKNG
DDLRQDQLVLQVIQLMDRLLKQE-NLDLRLVPYKCLAANSE-IGMLQRVN-AEAVASVLS
N--------DRSIKKYLQKQHPDPKG----------PLGISRQAMDNYVRSCAGYCVVTY
LLGVGDRHLDNLMITSEGHLIHVDYGFILGRDP---KPMPPPMKITKEMVDAMGGPD---
----GEETGVFRQHCYMGYLILRKHANLILNLFALMVDSTIQDIA---IERDRAVAKVRE
RFRL-ELDDEQAIYDFRNQMVSSESALMPRLIENLHGLAQRMRK--------------
>PCBtrin
-------DIY-FYSHKDVQANFCLQILALEGLTS---------EPF------------SV
VD------PTACANKHKDFSVSCTLYTEGMPLTL-EETTSHGSFEPNKTVFKFNEWLDFG
VPLDSLPLSTVAVLTVLSGHGPGLRACVGSALLPIYSPDG--KLFKDKQVLYLHP-----
---------------------VEPQV-LLSKVRKGLTLADCIKPNQFKFLEENTAENDTM
WLDALISKTLIED---QQNAILFDEAEQPILIVSL-----PAYEHSVFFDNEVWP-----
-----------------------EVPND--TSLLIDPL-LS----SDINPSEAMYRKIER
LHHRVPELDR-QLRPNT-EELHQL----------------DTIVDFPIT-KELLAVQQDL
VWKYRFSL-TSRPKALAKFLK-CVDWAS-----PVEAKQAL-AIMKEWAPISTADALELL
GPSFTTP-------EVRAHAVQTLQTATDNQELDLYLLQLVQAIRFEPSHT---------
------------------------------------------------------------
-----------------------KGLAPFLLKRATEDT-TIGQHLFWYLEVEAK------
-DLKIGSIYSALQRNLITLLSQSA------------------------------------
---------------------------------------------------------EGK
SIFQTIQHQVEFMQILDSVSKQLRQK---DRAKRIDELKMLLK--DPSINFEEHC-QGLV
LP--LFPTTPVEAVFIDKTVIFKSATKPIALFFKFAD------------GVTRGVMIKYG
DDLRQDQLVVQMFRLMDQLLKRD-HFDLCLTPYPVIAMSET-SGMLELVAKCEGVETIRK
AYS---GGSNGSIQNFLRHYNYDPVA----------PYHIRPEVMDAYIKSCAGYCVMTY
LLGIGDRHLDNLLLTQDGRFFHIDFGYILGHDP---KPFPPPMKLCKEMVEGMGGKT---
----SEEFSLFLSQSCEAFSIIRSSSALILNLFSLMTQSTIQSIAR--EQGDVILTKIEE
KFKF----GEEALPAFKNLMNDSVNALFPVIVDQFHRWAQYWR---------------
>Polypall
MK--VPKEFK-FYYSSDISIKYKIKICSLKGKRQ------KESAP---------ETVTKW
IDDPFLKNSSLYKDKTLDLYICCTLYSDGKPLCS-PEQTMFFPFASGD--NKWDETLIMP
LKHQDLPHDTLIVFTIWDIYAPSKRVPIGGTSFAVFGRNR--IERRGKHKLIIYQDVEGN
GDVN----------------SATPGQ-IQGK-----EEVYRLEKLLKKYDRNLIPHND--
WLDYYAMREIDKI---TKNAESL-NKNALYLTIEL-----PELDLPILFKQQTCHFYKPI
P----------------------TQKKR--LVLVNDVE-MN-----D-HPCEQKYYRLNS
YDK--DDKDHKDLKPNQ-SEFRNL----------------TNLLKTPPN-TQFSAKDSIL
MWKFRYYL-VNNKKALTKFLR-CVEWNE-----AHQKNEAL-SILPKWEQIDVTDALELL
SSTFNHKN----TLNVRKYAVDILRKA-DDEELLYYLLQLVQATKYEPQD----------
------MVE---------------------------------------------------
-----------------------SPLISFLIERSTRNF----------------------
------------------------------------------------------------
------------------------------------------------------------
------------------------------------------------------------
------------------------------------------------------------
------------------------------------------------------------
------------------------------------------------------------
------------------------------------------------------------
------------------------------------------------------------
----------------------------------------------------------
>Sexangul
------------------------------------------------------------
------------------------------------------------------------
------------------------------------------------------------
------------------------------------------------------------
------------------------------------------------------------
------------------------------------------------------------
------------------------------------------------------------
------------------------------------------------------------
------------------------------------------------------------
------------------------------------------------------------
-----------------------------------QSF-TFAASLYWKLVVASE------
-DPTSPPSLATTLASLRTTLARLR------------------------------------
-----------------------------------------------------------P
SWASELERQQILMDLLSKLAAETKALS-ARRPKKIEFLRGLXADRSGKYRDLASF-PPLA
LPPLLPLDQRVVGVRASTATVFKSAMQPIGLDLLVVKEGEIPD---DDNVTPFAIIYKTG
DDLRQDAFVVSAIAVFDSLLREE-QYDLRLTPYVVLPTRLT-EGIVERVPSSRALASVLR
EH-------DNDL-----------GA----------ALGSLPSARESFLKSCAGYSVLTY
IFGVGDRHLDNLLLREDGRLFHIDFGFILGADP---KPFPPPLKLTKEMVEAMGGAQ---
----SAAYSEFKSHCCEAYNIAREQAPLILTMVGGLVDSSLPDIA---SQRDTAVLRVHE
KLNL-ELGTEEA----------------------------------------------
>Sterramo
------------------------------------------------------------
----------------NSVFLTLNIFAESKPLIN-EIQIPH---------DHFKEWLVLP
LQYKDLPLTSQVVITLWTCLAPRKRSVVAGTCFPLFNSKQ--RVKKGKHKLRLWPRREGD
GNVD----------------TKTPGK-VSTK----IDEGWRLEKLVQTYKRNQMPRVG--
WLDQITFKQIAER---IHHQGQQ-GFRVPHIYIEF-----PAFEHNVVFHQKKNPEADPR
KACS--------SDTPLMK--KEIGKLQ--LTVINDAE-ID----RP-NPNETKYLKLMR
YNR--VLLDR-DLKPDK-KEEETI----------------KKILNYPLT-HILSTDDKEF
IWKFRFYL-RNNARALTKFCK-CVDWTY-----HKDRKQAI-KLLEEWAEIDVDDALELL
SASFSGIK------PVRRYAICKLQQA-EDEELLSYLLQLVQALRYDKD-----------
-----FLSDVEL-----EKLRTLDS-SRDRKSR--------------VQH--TGRKKSIV
KADSVELI-DEY---VQSSDRKISELSTFLINRALENR-KMANFLYWYLTVESPEAGK--
PDKKYGQSYAYTLQYFISQLSDLE------------------------------------
---------------------------------------------------------GGD
EIKRDFMHQTKLIKKLAAFYKKIKMDS-RDRKVKIEDLKKWLEP-MKKFK------EPFS
HP--LNPDRKITGIIPELAYIFSSAMAPFKITFSCEPYGE-------NEEETFTVIYKCG
DDLRQDQLIIQLISLMDNLTKKY-QLDLKLTSYAVLATSCD-DGFVEFIE-SQSLGYVLF
QT-----QGKNKIQNFLREKHPDQNG----------RYGIAPEVMNNFVKSVAGYCVMTY
ILGVGDRHLDNLLIRDTGQIFHIDFGYFLGREPPLKGVFPPPFKLTPQMVDAMGGQD---
----SDEFKKLQEICWSEFKVLRENANIILNLFSLMIDAEIDGIEF-VGGGLKAILKVQE
KFLL-ELSDEKAIIALQNNIGTVLA---------------------------------
>Thectrah
------------------------------------------------------------
-------------------------------------------------------WLEFP
VRYADLPRSAVLVATLWNVAAPEAASPLGSAVFPLFRSNG--VLAKGKHSLALSPAQIAS
PLHGLDAGFGSGRDVPRMA-QPPPPE-PGSL----EATYANVAAGMRAYDQGDVPRVE--
WLDALAFEHVHALKARAQHVAGA-SAAGDTLVIEL-----VTFDYPVLATPLEEVVELAG
GP------------PPF----PNFATNA--LVTVCDPF-VGV---DS-NPVEAKHRRLAR
SHRK-GFLDH-NLKPNS-AERRAL----------------HAIITAPPT-APISDEHSEL
LWKFRYAL-VSNPRALGPFLR-TIEWSD-----PGEVDLVA-SLLPSWAPISVEQALELL
LFRNP---------SVRLLALDVLQSA-SDEKILMYLLQLVQCLRYSPA-----------
-----PGPD---------------------------------------------------
-----------------------SPLGRFLLTRALANA-RVGNFLVWYLQVECE------
-DKAYGKMFHNFIVSFEASVNDAHSQL----TLPATGGGSADPLSAGTTLPLPTSKVSGA
SALATSVADSTMGLFSSALAFVTGESSSMPAGDAHATSSPGSSTGGSASLSGSASATPLA
PRYDMIVRQRNLLAHLNALYSELRKQR--DRKKNITRLQQGLSS-RGEFSELASF-KPVE
LP--LNPDIVVVGLDGAECTMLKSALTPLLLTFITAA------------GGRYKVLFKAG
DDPRQDQLVIQLIRLMDSLLLKE-ALDLKLMPYSVLAASSN-DGLIEFVDGSHNVSRVIK
EH-------KAGILGFFRKVAPDPNG----------PYQISEAVLDTFARSCAGYSVITY
ILAVGDRHLDNLLLTDSGQLFHIDFGYILGKD----------------------------
------------------------------------------------------------
----------------------------------------------------------
>VannDIVA
----------------DVDLPVKVKISYLEGGMGG----S--------------------
-DSSALRSTIRSRQRNEDMFVRCELQHNDFPLCY-STQTHYQPLEYS---AFWNQWLSFP
VKYNDLPAKATLRLSLFTILGPGQPSLVGHADYPLFSPAG--KLKKGKQKIKLCRP---E
MAVP----------------RPTDNSRSGPA-----AEVDRLEKLVKQYESHKIPHVD--
WLDRVAFNELEKI---KERHLQNRWKQEMFVFVEF-----PTFELPVVHSHMLLDLPIAL
K--------------------RTRAANK--LVVVLDD--VK----KQ-NPVETKHLKLAR
SYG--GLADM-DLKPDR-IERQRI----------------NEILGYAPM-KSLAAPEKEL
LWKFRYFI-SKDKQALVKFLR-CVDWSD-----PRHVAHGV-ELMLLWEPIDPSQALELL
TKRFSHL-------EVRKYAVERLSKG-DDEEILSYLLQLVQALHYDN------------
------AAE---------------------------------------------------
-----------------------TPLTNFLISRCSKNI-ELAEFFYWYIKVELDK-----
-PGSRRKTYAKCLRKLMLAITVEE------------------------------------
---------------------------------------------------------EGK
ELLQQVKRGQELVQQLSKLQKQLQQLP-HSRPRKINTMRDWLSS-RGQYQRLSNF-EPLA
LP--ISPSVVVTGVVAEKATMFKSALAPLGLRFRVHEE---------EEAKEYMILFKSG
DDMRQDQLVVQLITLMDKLLKRE-NLDLKLTPYRVLATSFQ-DGMVECISPSTSIASVLK
KY-------DGNIQKYLRHHSPG-DG----------DYNIDPEVLDTFVKSCAGYCVITY
ILGIGDRHLDNLLITPKGNLFHIDFGFILGNDP---KPFPPPMKLCKEMVEGMGGAS---
----SVHYQRFKEHCCEAYNILRKSANLILHLFQLMVDADIPDIA---EDPMKSILKVQE
KFKM-ELNDEEAGKFFQSLITESVRALFPQITETIHRW--------------------
>Pessonel
------------------------------------------------------------
------------------------------------------------------------
------------------------------------------------------------
------------------------------------------------------------
------------------------------------------------------------
------------------------------------------------------------
------------------------------------------------------------
------------------------------------------------------------
------------------------------------------------------------
------------------------------------------------------------
------------------------------------------------------------
-------------------TSRES------------------------------------
---------------------------------------------------------VGR
RMQGVFAQQQRLMSRLSALARDIKAQK-LSRPKKIEKLREWIE--KGKYD-LDRF-PAIP
LP--LDPTISVCGIRASSAHVYKSAMQPLGFDFITTT------------GTTYPVIFKTG
DDLRQDQFVVQLIRIMDRILKRE-QLDLHLTPYAVLATSND-EGLVQRIP-STSVAGVLK
NY--------KQIAKFLDD---------------------KGAPLDHYIKSCAGYAVISY
ILGLGDRHLDNLLLTDDGKLFHIDFGYILGRDP---K-YTISMKLTKEMVEGMGGID---
----SRHYQQFKLHCCEAYNLIRQSASLLLNLFTLMLDSSVPDVV---LEGERAVLKLQE
KLRL-EMTAEEAEVAFQQLVDDSVS---------------------------------
>MayoBSH0
------------------------------------------------------------
------------------------------------------------------------
--------------------------VVGECRISLYDQTTL-WLRSGLQPLRVLKPGE--
--------------------AAPPLQ-EETV---EETLVKRVSQIQAQFRTKSPAQLT--
WLDKVTLRSVADL---GQRALEN-CAGILYLNVDL-----PVWPERVRFEELYFSQTMVH
ESR------------------SGAKPTEPFMFEVRDVD-VL----LA-NPLDQKHFVLSR
TSA--DINVR-KLKPTA-SERRDI----------------AKILNHSPM-KQLSEKEKEF
MWKFRYYL-KDNPKALTKFLR-CVDWSD-----NQQVAIGN-AMLSSWQQIAIVDALELL
SLDFDHP-------TVRAYAVSQLERA-NDDEILSYLLQLVQALRYE-------------
------VDQ---------------------------------------------------
-----------------------GPLGEFLIGRACENP-ELGNYFFWYLQVECDAAS---
-AQAGESVFTRRMEEFKARLLCSD------------------------------------
---------------------------------------------------------NGR
KFLEQCDNQQRLVNTLIEISKQTAASG-AARPKKVQRLREALRT-SDRFEYLRHL-RGLP
LP--LNPKVCVESVIPEKASIFKSAMAPLGIVFETTE------------GTPYRIIFKTG
DDLRQDQLIIQLISLMNKLLLRE-NIDLKLTPYAVLANSYN-DGMLYCVPQSHAVAAILK
EY-------NNDIRRFLQRYNPDPKA----------EYGIQPEVLDTFVKSCAGYSVITY
LLGIGDRHLDNLLITEQGHLFHIDFGFILGRDP---KPYPPPMKLCKEMVEAMGGSQ---
----SAHYERFKIYACEAYNILRKSSNLILNLFALMIDADIPDIK---VAPEKSLMRVKE
KFRT-EFTDIEASHAFQNLINESVSALFPQLAETIHRWAQWAR---------------
>TricAmI7
------------------------------------------------------------
------------------------------------------------------------
------------------------------------------------------------
------------------------------------------------------------
------------------------------------------------------------
---------------------------------VFDPE-TY----CD-NPADKMHWSLMR
AET--SDYDARRLLPNT-DERKTI----------------QMILAYPPS-RELNNREQNI
LWRYRYYL-QKNKKALTKFLRSSVRWSQ------QKGKEAV-QLLKEWEPIETVDALELL
SKDFSSLPWPEISTKIRQYAASVLKKS-SDEELRYCLLQLVQSLRYDRV-----------
------AST---------------------------------------------------
-----------------------SAVVALLIDRASTSF-YLANNLYWFLTVEKTSTLN--
-DNDDVEFFTQVFDMFWRKLSKTP------------------------------------
---------------------------------------------------------SGR
IFQGHLQKQHELVDILTSVANKISSTS-DFDKKERMATAEIEKI-SNKF-------TGVP
IP--ANPELIIHKIKP-KVKVFTSAQAPMKVDIITQD------------DSVFSIIFKLG
DDLRQDQLIIQLISLMDNLLKEE-NLDLSLLPYAVLATSSS-SGMIEFVPKSHNISSY--
---------KKDLKKFFMKYSPDSTG----------PYGINPAVHDTYVRSLAGFSVITY
VLGIGDRHLDNLLLTESGNFFHIDYGWILGHDP---KGWESPMRLTSEMIDVLGGYT---
----SEHYESFVQYGCLAYSKLRKSANLIFNLLSLMTDANLKHLTR------RGLQEVED
RLGL-TLTEVASIEHIKSMIVISVEAFGPKVIEILHHLRQ------------------
>VexiDIVA
------------------------------------------------------------
------------------------------------------------------------
------------------------------------------------------------
------------------------------------------------------------
------------------------------------------------------------
--------------------------NE--LVTVLDYD-FG----LE-NPVDLKFLKLER
SQRR-GLSDR-NLKATV-TEKKLI----------------QQIIEYPPN-KTLTTKEKNF
LWRYRYYL-KENEKVLTKFLK-CVDWYD-----QNQARRAQ-THMEQWAPISTTDALELF
SAQFEHAP------QVREYGVSRLAHA-SDEQLLSYLLQLVQALRYEFM-----------
------RPE---------------------------------------------------
-----------------------TPLTDFLIERAIKSPAVLGSFLYWYLLVETEDHKH--
-NQEDKKHYFACLQRYRLRLNSVKFNYQEKHNITTTTHKRSHDISPSDSEPL--------
-----------------------AATSSRPKRDP-----------------------RPD
SWFEYYHAQEKFIDTIGNAALKVKSIK--NYRKKVAKLKQLVSA-GGKYD-LTEL-NDVP
LP--FAPEIKLTSVLAEKCHVFSSAMAPIRLSFQTND----------PERDVFTIIFKIG
DDLRQDQLIMQLIILMDNLLKKE-NLDMCLTPYLAMATSWS-AGLIECVPNCRSVASVLK
---------RGTIQDFFRRNHQHPTD----------PYGIDARVMDNFVKSCAGYCVITY
ILGIGDRHLDNVMLRNTGHLFHIDFGYFLGRDP---KPWPPPMKLCKEMVEGMGGYH---
----SEHYQKFKEHCVEAYNILRKQSNLIVNLFSLVTDSALPDIKF--FGAEKSMLRLQE
KFHL-ELTDEQASLHFQSLINESVTALFAQISE-------------------------
>Endozona
------------------------------------------------------------
------------------------------------------------------------
------------------------------------------------------------
------------------------------------------------------------
------------------------------------------------------------
------------------------------------------------------------
------------------------------------------------------------
------------------------------------------------------------
------------------------------------------------------------
------------------------------------------------------------
------------------------------------------------------------
------------------------------------------------------------
------------------------------------------------------------
------------------------------------------------------------
---------------------------------------------------EYPVMFKSQ
DDIRQDQLILQLIRLMDKLLKLQ-GLDFSLTPYAALATSPS-DGLVEFIP-STPITHINR
LF-------QKDIRKYLLSLSPPNSA---------QSETVAPEILSKYIRSLAGYCVITY
ILGIGDRHNDNLLMKGDGSLFHIDFGYILGAEPPS-KIYPPPFKLTRRMVDAFGGGKNGE
GGFRSEGYKEFEAKSCLAFLVLRRRAGLIMNLFSLMVEGTIGGLVE--VGGGDKALGMLG
EFNLAEMADEVAIRTVVELIRASA----------------------------------
>StygNOMA
------------------------------------------------------------
------------------------------------------------------------
------------------------------------------------------------
------------------------------------------------------------
------------------------------------------------------------
------------------------------------------------------------
---------R-KLKPTA-SERRDI----------------AKILNHSPM-KQLSEKEKEF
MWKFRYYL-KDNPKALTKFLR-CVDWSD-----NQQVAIGN-AMLSSWQQIAIVDALELL
SLDFDHP-------TVRAYAVSQLERA-NDDEILSYLLQLVQALRYE-------------
------VDQ---------------------------------------------------
-----------------------GPLGEFLIGRACENPDELGNYFFWYLQVECDAAS---
-AQAGESVFTRRMEEFKARLLCSD------------------------------------
---------------------------------------------------------NGR
KFLEQCDNQQRLVNTLIEISKQTAASG-AARPKKVQRLREALRT-SDRFEYLRHL-RGLP
LP--LNPKVCVESVIPEKASIFKSAMAPLGIVFETTE------------GTPYRIIFKTG
DDLRQDQLIIQLISLMNKLLLRE-NIDLKLTPYAVLANSYNDDGMLYCVPQSHAVAAILK
EY-------NNDIRRFLQRYNPDPKA----------EYGIQPEVLDTFVKSCAGYSVITY
LLGIGDRHLDNLLITEQGHLFHIDFGFILGRDP---KPYPPPMKLCKEMVEAMGGSQ---
----SAHYERFKIYACEAYNILRKSSNLILNLFALMIDADIPDIK---VAPEKSLMRVKE
KFRT-EFTDIEASHAFQNLINESVSALFPQLAETIHRWAQWAR---------------
>Cochminu
------------------------------------------------------------
------------------------------------------------------------
------------------------------------------------------------
------------------------------------------------------------
------------------------------------------------------------
------------------------------------------------------------
------------------------------------------------------------
------------------------------------------------------------
------------------------------------------------------------
------------------------------------------------------------
------------------------------------------------------------
------------------------------------------------------------
------------------------------------------------------------
------------------------------------------------------------
---------------------------------------------------KYRVIYKKG
DDLRQDQLITQIIRLMDVLLKKE-G-----------------------------------
------------------------------------------------------------
------------------------------------------------------------
------------------------------------------------------------
----------------------------------------------------------
>Vannrobu
H----GSHYK-FFLSRDVPFPLKVRIDRLE------------------------------
----TVAHMFEEKPPYKMIYITCELWHEDILLCG-RVTTTFQTFEEN---TLWNQWLYTP
IKYRDLPLGSFLLIKVWDAFSPGKQIVIGEAKIPLFSSTSR-RVKEGRYTINLKHPCENP
ESL------------------SQPQVQSASL-----EELERLEKLMKKFNRNKMPRIE--
WLDKKVMVEFEKT---KQKAMQG-CGGEMYLHLEF-----ASFEYPVIFNQAPPPPQPPV
-----------------------LSINE--PTLINDVH---D---EQ-NPVEMKYLKLA-
-HRS-SIYDK-DLKPDQ-SERIQIDVKEQWYKTMATNKVNRKLFPIRPX-KALTTVEKEL
IWKFRYFM-AKNPKSLPKFLQ-CVDWKD-----PQNVVQGV-EMIDKWEPMDPTGALELL
SKQFKHI-------EVRKYAVRRLEEA-SDDEILSYLLQLVQAMGYER------------
------TGE---------------------------------------------------
-----------------------IPLTDFIIKRACKNF-ELANYFHWYLTVESVR-----
-NDHRGKCFKKKLRLFHLALSL--------------------------------------
---------------------------------------------------------END
VMLKQLKRGEELVKVITRIQRHIRDLQ-YNRPKKIKIFQEWLTE-KGKFSALHRM-PELA
LP--LDPNNEIVGVIPEKATIFKSAMAPLGIRFLLKD------------DRDYMILFKSG
DDLRQDQFVVQLITLMDKLLKYE-NLDLQLTPYRVLATSFN-EGLLECVNPSQSIASVLK
SK-----KFEGNIQKYLRAQEGD-----------------YNQSLDTFVRSCAGYCVITY
ILGIGDRHLDNLLITPKGNLFHIDFGFILGKDP---KPLPPPMKLCKEMVEGMGGAS---
----SEHYLKFKEHCCEAYNILRKSANLILNLFQLMIDADIPDIS---DEPEKSILKVQE
KFRL-ELSDEEAGKFFQALINESVSALFPQITEVVHRWAQYWR---------------
>Vexibaci
------------------------------------------------------------
------------------------------------------------------------
------------------------------------------------------------
------------------------------------------------------------
------------------------------------------------------------
------------------------------------------------------------
------------------------------------------------------------
------------------------------------------------------------
------------------------------------------------------------
------------------------------------------------------------
------------------------------------------------------------
------------------------------------------------------------
------------------------------------------------------------
------------------------------------------------------------
------------------------------------------------------------
------------------------------------------------------------
---------------------------------------------------------VTQ
LLGVGDRHLDNLMLTDDGQLFHIDFGFILGHDP---KPMPPPMKLCKEMVEGMGGYH---
----SEYYTRFKEHCCEVFNILRRFANLFLNLFSLI------------------------
----------------------------------------------------------
>Luaphula
---------------------------------------------LE-------DELFKF
LGEPT---KQIRNPDPHEVYLSIGVYAQGKPLIR-ELQVPAP--------NHFGEWLALP
IKYRDLPLSTQMVFTLWSCCAPRKCIAVAGTTFKMFSKSE--KLRKGRQKLALWQDREGD
GGIR----------------TTTPGK-VSTK----EDESWRLEKLVQNFKLNLIPRVD--
WLDQVTEKQIAER---IHKQLQQ-ANSKPHIYVEF-----PTWEYPVHFYQRENPNASPA
PAVT--------SEKPFVKQ-NSGRQGDLELIAVHDAE-LT----RE-NPVEVKYLKLMR
YNR--GLLDK-DLKPDK-DERNQL----------------TKIMGYPIT-QQLQADDKEF
LWKFRFYISRNIPRLLTKFMK-CVDWNY-----RKDKKQAM-KLLSEWASVEVDDALELL
SFSFKGIN------PVRRFAIRRLEKA-DDGELLSYLLQLVQALRYEKG-----------
-----FTSDVEI-GMASANMLEPEA-EVTKRNRGISKLKVRRNPSGTVRR--TPRGEAAA
NDGTGTLNADRASGGVTDERPGTSELAQFLIRRAINNP-VLGNFLFWYLTVEAPEGEG-K
KQKVYGKAYQMTLEAYINDLKAIG------------------------------------
----------------------------------------------------------AE
DRLLDYSNQQQLTRTLAGLYNLTQASK-KQRDKKIEDLQEWLEP-YRKFP----W-GITP
LP--IHPEISLTGIMPEKASIFSSAMAPFRITFSTLPYSE-------ADLTEFTVIFKCG
DDLRQDQLIIQLISLMDSLLKKV-QLDLKLTPYAVLATSSD-DGFVEFVGQSMPLALVLQ
KK------GKNRILAFIEENNPRG----------------IDEALTNFIKSNAGYCVMTY
ILGIGDRHNDNLLLRQSGHLFHIDFGFILGQEPPLKGLFPPPFKLTSQMVEAMGGPT---
----GVLYVKFQEYCWSAFQFLRRNSNLILNLFSLMLDADIEGITV--AGGHKSVLKVQE
KFLL-ELGDEQALEAFQELIRSSVGSITTTILDFMH----------------------
>Protarac
I---ERIKMA-VFYSGEINLPVIIKIIRFEVAIP------QPINPLE-------DELFKF
LGEPP---KKIKEPDPDDVYVSVGLYAQGKPLIR-EIQVPH---------NHFKEWLPLP
IKYRDLPLSTLIVFTLYSCCAPRKQIAAAGTAFNLFNKHE--HLRKGRHKLALWPDREGD
GGVR----------------TTTPGK-ISTK----EDEGWRLEKLVQDFKQGVIPRVE--
WLDQMTEKEIAEH---IKRQIQQ-PNCKPHLYIEF-----PTWEHPVKFYQRPNGDASPA
PACL--------SKVPFAKD-KTRTEGD--LVIVHDPE-LT----RE-NPVESKYLKLMR
YNR--GLLDK-DLKPDA-KERAQL----------------MKIMSYPIT-QQLSADDKEF
LWKFRFYVSRNMPRLLTKFIK-CVDWTY-----RKDKKQAM-KLLSEWASVEVDDALELL
SFAFKGIN------PVRRFAIQRLEKA-DDSELLSYLLQLVQALRYEGG-----------
-----FSSDAES---------EQDG-RRLRGGRPKMKSTLRRREVPIIPS--VATPDPAA
NNPSTS----------EEGRPDNSELAVFLIKRALNNP-YVGNFLFWYLLVECPEEGAFA
KEKEYGKSYQITLDSYIAQLEQLPDD----------------------------------
---------------------------------------------------------VGT
ERLKGYRHQKELCVVLGSFYHRTQLSR-KPRDKKIEDLQSWLEP-YRKFE----W-GNIS
MP--THPDIIITGIIAEKAIIFSSAMAPFRITFSTLPYGE-------DEREEFTVIFKCG
DDLRQDQLMIQLITLMDTLLKKV-QMDLKISPYVVLATSSS-DGFVEFVDKSMPLGQVLR
NNEAKVRGGRNRILAFIEKYNSEQNA--------------YSEALNTFIKSTSGYCVMTY
ILGIGDRHNDNLLLRQSGHLFHIDFGFILGQEPPLKGFFPPPFKLTTQMVDAMGGPD---
----GSDYKKFHEYCWSAFQVLRRNSHLILNLFSLMLDADIPGITD--AGGHKSVFSIQE
KFLL-DLDDEQAIEAFHELIRTSINSLSTALFDMLH----------------------
>PhysTSA
-----SNEFR-FMQSCDITLKVRIKICNLEGKRK------RESLS---------STIDKW
IDDPFLR-QSLYTTNYSGLYITCVLYADGKPLCL-PEQTSHHLISNNL--NRWDETLVFP
MKYQDLPSTTMMVMTLWDVYSPRNAIPVGGSSFYLFGKNR--ILRKGRQKLYLYPDVEGD
GSEP----------------TKTPGK-RRKT-----NEVDRLEKVMKRYERGLLPHVD--
WLDNFTRAQVKKT---CR-NELE-NADSLYLFVEC-----FEFEYPVVFKEPIYQGHQQF
-----------------------YYTNS--IVLVVDPE-LT----RE-NPVELKYLKLAR
SNRQRNLLDR-DLKPNN-VELKQL----------------TKILRYPPS-KHLTLEEKEI
IWKFRYYL-STFKKALTKFLK-CIDWTD-----AQESAQAA-ELMQQWEPIELDDALELV
SSSFPDE-------LVRRYAVSRLGKA-DDDELLCFLLQLVQALKYEK------------
------VGD---------------------------------------------------
-----------------------SPLGSFLISRAVKNF-ELGNYLYWYLMVEASL-----
RSSKYTKLYKRILTTYTAELQKHA------------------------------------
---------------------------------------------------------ENS
KNLEKLHRQDWLITRISALVANLSAQN-LDRLKRVEKLRQLLGP-KGEFEDLASF-PPMV
LP--LNPNIQVVGINFENAHIFKSAKAPLGLKFKTVQ------------GTEYGVIFKSG
DDLRQDQLVVQIIYLMDRLLKKE-NMDLKLTPYKV-------------------------
------------------------------------------------------------
------------------------------------------------------------
------------------------------------------------------------
----------------------------------------------------------
>Protpyro
------------------------------------------------------------
------------------------------------------------------------
------------------------------------------------------------
------------------------------------------------------------
------------------------------------------------------------
---------------------AAPAELK--FTVVHDPEALR----KD-NPVENKYLKLMR
YNR--GLLDK-DLKPDQ-KERNQL----------------KRILNYPTT-KQLTAEEKEF
LWKFRFYL-KNNAAALTKFAR-CVDWSH-----RKERKQAM-KLISEWEAIEVDHALEML
SASFAGVN------PLRRYAVKRLEEA-KDEELLSYLLQLVQALRYEKG-----------
-----FLSDEQLLASQTEREITIDPVGVTKKSRLPATLRRKKAVAGQTKRPLLSLPSIMR
KEDDLTV-----QGGLTLIATEVPRLAQFLIDRAMKND-RLSNFLYWYLTVEATPIPK--
TTTAYGLSYKRTLEHFVAQLGEVE------------------------------------
---------------------------------------------------------DER
QQLLYFSRQKKLIEDLVELYNQLKISG-KTVKRKVERLREWQE-------SYRIF-EPFP
HP--LNPDVIVTGLIPEKANVFGSAMAPFKLVFRTDT------------GGEYTVIFKCG
DDLRQDQLVIQLILLMDSLLKKI-KFDLCLTPYSVLAMSRS-EGMVEFIP-SMPLSNVLS
AF-------GRNIQTFLRQYHADDAG----------PFGIERETLDNFVKSLAGYCVITY
ILGIGDRHNDNLMLRSEGFLFHIDFGWILGADP---KIFPPPFKLSQQMVDAMGGET---
----SEEYEQFKSYCSSCFILLRKNANLILNLFSLMADADIPGIAA--LGSEKSTLKVQE
KFML-DLTEEQAIKEFHDLIQISLTNRWAPIFDNAHDLAQKFK---------------
>PellCATA
------------------------------------------------------------
------------------------------------------------------------
------------------------------------------------------------
------------------------------------------------------------
------------------------------------------------------------
------------------------------------------------------------
------------------------------------------------------------
------------------------------------------------------------
------------------------------------------------------------
------------------------------------------------------------
---------------------------------------TWANVLYWYLTVESE------
-DKVYGESYSSTLNRFIEQLKTTN------------------------------------
----------------------------------------------------------ST
EQTTEFELQKKLISDLNALYGRVRNCK-KQADEQRVLIQEL--------EAMRNF-PAIP
LP--LNPSIIVNGIIPEKATIFSSKMRPFRITFSTTD----------PDHPQYTVIYKVG
DDLRQDQLIIQLISLMDRILLGL-GLNLHLTPYAVLATSGR-GGLVEFIP-SVPLGKVLK
TK-----VIDNPITHFLRHHNASCGDEGHDHGKDDRDDCEYEKALETFTRSLAGYCVITY
ILGIGDRHNDNLLMRKRGALFHIDFGHILGKDV---IPFPPPFKLNKQMALAMGGNS---
----GKHFKKFESFCCSTFLALRRKSNLILNLFSLMVDANIPGIVE--FGGEKSILKVQE
KFRL-DCSDEEAIRAFQDLIRASVQNVIIGVKDAWHDYV-------------------
>GoceYONA
-----------YFKSSDIDLPVSIKIRTFVAPIP------NVQKDFEIESGLTRDAVHIV
VS------DGRNPIDPTTVYLSLGLYAEGKPLIR-HQHIPQ---------KHFTEWIQLP
IKYCDLPLSAQFVLTIWSCVGPRQTVSVAGATYPVFNKNS--KLRKGKHKLALWPATEAD
GSVN----------------SKTPGK-IRTA----DDELWRILKLVQEFKRGNIPHVD--
WLDQITFHTIAET---IEENDDQ-QQTSPYIHLEF-----PSFEFPVVFHQSPNPNSSPQ
QACI--------SEQPFKNL-SSHDKES--LVIIHDPE-LT----RE-NPVGSKYLKLMR
YNRS-RIIDP-DLKPDQ-KERKQI----------------KKILRYPTT-RQLTVQENDF
LWRFRFYL-KSYPEALTKFMK-CVDWER-----RKDRKQAM-KLVAEWEAIEVDDALELL
SFSFSKID------EVRNYAISRLEKA-SDDDLMNY------------------------
------------------------------------------------------------
------------------------------------------------------------
------------------------------------------------------------
------------------------------------------------------------
------------------------------------------------------------
------------------------------------------------------------
------------------------------------------------------------
------------------------------------------------------------
------------------------------------------------------------
------------------------------------------------------------
----------------------------------------------------------
>Thecquad
------------------------------------------------------------
-----------------DLYVTCSLYAEGKPISL-PAQTSHLPFGQD---RRWDEWLKLQ
VKYKDLPFSTQLVITIWDIYAPRKAIPVGGASFPLFSDKR--TLHKGKQKVSISPNCQGE
QRLL----------------TRDPQEENNTSLPRKRDNMERLEKLFKKYDNGKIQRVD--
WLDIYMKKERERL-LQEQQSNSK-KKNDLYLHIEL-----PSFEFPVLFCERVETVPSLM
VV-------------------KNSAKKE--IVLIQDPE-EAL---DQ-NPVELKHQKLSN
SPT--CLFVK-DLKPSR-NEKMEI----------------IRILRYPPS-KQLTTVEKDF
IWKFRYFL-SSTKKSLTKFLR-SVDWSNDSNNYKSKKTQAL-ELMKKWKHIDIDLTLEML
TPNFYFE-------DIRQFAVKYFQKCFEDEELLSFLLQLVQALRFENSE----------
------GGH---------------------------------------------------
-----------------------TYLTDFLFSRASVNR-KFANYLYWYILVETKGVPG--
TESKSKTFYAKRLRQLNNHFQKTE------------------------------------
---------------------------------------------------------EGR
ELYKTFDRQNDLVKKLTEISNELQASQ-QPRQKKIDILKQMLL--SPTYADLLNL-KDLP
LP--LNPDKIVKGIDVENVTIFKSAMSPLKIPFKTVD------------NSDYVVIFKSG
DDLRQDQLVIQLISLMDKMLKKD-NLDLKLTPYQVLATSNS-QGLVECVSSSLSIASILK
HY-------GNDIQKFLRHHHADNTA----------DYGVSPEVLDNFVRSCAGYCVITY
ILGIGDRHLDNLLLTEEGRLFHIDFGFILGRDP---KPLPPPMKLCKEMV----------
------------------------------------------------------------
----------------------------------------------------------
>ParvMONO
------------------------------------------------------------
------------------------------------------------------------
------------------------------------------------------------
------------------------------------------------------------
WLDELAFRALQAR--REQLRASR-RPGVLLLHVEL-----PVFDSPVVFHERQFITALD-
----------------------ESQSNQ--VVVVFDPE-LS----QS-NPVDDKINRRAR
FEDG-LSTTA-DVKLTS-QEKALV----------------ATIIAYPLT-EPLKEEEKTA
LWRFRHYL-KNFERALPKFLL-SIDWNV-----DTHAEHAL-QLVEEWQPIGVEETLEIL
AMPTAQLD-----ERIRAFAVEQLAKV-GNEELLQYLLQLVQSMRAENG-----------
------LER---------------------------------------------------
-----------------------KVLCTFLMERASSSV-QFASYLLWYMKVEAHAGSD--
-SSDEGPFYAAQIVRLKRHV----------------------------------------
----------------------------------------------------------PD
GTREIYSKQELLVSRLKALALHVSENA-KTRPDMIAALKRALKL-GGKFHDLAKF-EAVP
HP--LNPLVWVRGIEADECHVFKSKTVPLRLAFKRRG-----------EDGLYMVMWKTG
DDLRQDQLVVQMIRLMDSIMKRNGNLDLKVSPYSVLATSAE-DGMVELVPNSYSVAGVLK
EY-------GNDLQAFFREKAPEPDA----------PFGIRPAVLDTFTRSCAGYAVITY
LLGVGDRHLDNLLITPAGNLFHIDFGYILGEDP---KMYPPPMKVTREMVLAMGG-----
-----EHYGQFRNLCCEAFTMLRRRANLILVLFKLMLNAGIVNAEKFTISSNTDLIKILV
KYGL-DQTEEEAIQLIQMLLDKSVQALMPQLMEGFHSVAQFWR---------------
