# Supplementary material for: Expansion of the molecular and morphological diversity of Acanthamoebidae (Centramoebida, Amoebozoa) and identification of a novel life cycle type within the group
Source: Biol Direct. 2016 Dec 28;11:69. doi: 10.1186/s13062-016-0171-0 (PMC5192571; doi:10.1186/s13062-016-0171-0)
Supplement: Additional file 3: — Bordor.325.Cent40.tgz. Phylogenomic alignment files and single gene trees for each gene included in the phylogeomic supermatrix. (TGZ 8396 kb) [file 13062_2016_171_MOESM3_ESM.tgz › Bordor.325.Cent40/unmasked-alignments/rps12.faa]

>AcanGEN
-----------------------------MDVLTALKEVLKTALVNDALARGLHECAKVL
DRRQAHFCALAANCTEPAYIKLVEALCLEHNINLIKVPDSKQLGEWAGLCKIDNEGHPRK
VVACSCVVVTSEFKKLSP-AFEILLEHFRTNK--
>Coprcine
MSD-AGD--DIQV-DAPEVEVTTDAPKGKLSVEEALQQVLKNALVHDGLARGLRECAKAL
DKRQAHLCVLVETCTEAEYIKLIEALCAEHKINLIKVGDAKVLGTWAGLCKLDREGNPRK
VVGCSCVVV-KEYGVESE-GLHVLLDYFKNR---
>Coprprot
---------------------------NTLDLMGSLQVVLKKALIHDGLARGLRECAKAL
DRQEAHLCVLAQDCAEQDYIKLVTALCKMHDIPLVQAPNRETLGEWCGLYKLDQYDNPRK
VVKTSCVVV-KSFGETSA-ELDFLLSWINTNK--
>DictDisc
-------------------VIAANPLEKNTDPMVALQKVIKESLAVQGVARGLHETVKAL
DKRTARLCVLASNCDEPNFVRLVKALATEHNIPLIEVPDNKALGEWAGLCKLDKDLAARK
VVACSTLVI-KTFGKESD-DYKFLTEYISKQ---
>Filanola
MS----------------DEGEVAQTEGTNDIFTALKEVLKKSLIHDGLARGLHEAAKAL
DKRQAHLAVLASNCSEPAYVRLVEALCAEHQIKLIKVPDSKQLGEWVGLCKIDKEGNPRK
VVGCSCVVV-KDYGEESE-SLNVLLEYLK-----
>FontBI
------D----VVNVQQETVEVVEEVQVPLTIEDSLHQVLKTAMIHGDLARGLRETTRAL
SRGNAHFCVLAEDCDEKNYVALIEALCAENKIHLIKVPEQKRLGEMVGLCKIDREGNPRK
VVRCSSAVV-VSFGVTTP-HSDFLMASF------
>HomoSapi
-------------------AEEGIAAGGVMDVNTALQEVLKTALIHDGLARGIREAAKAL
DKRQAHLCVLASNCDEPMYVKLVEALCAEHQINLIKVDDNKKLGEWVGLCKIDREGKPRK
VVGCSCVVV-KDYGKESQ-AKDVIEEYFKCKK--
>Monobrev
-----------------------------MTVEEALPEVLKQAMYVDGLARGLHEVAKVL
SKGSAHLCVLATNCDEPNIIKLIEALCAEQKISLLKVDDKMKLGQWAGLCKLDQDGNPRK
VVKCSCVAV-TNYGVAGQ-AVEVINDHFKGK---
>PCBtrin
-----------------------VSGGASMDIGTAIKEVLKQALYADGLARGIRECVKAL
DKRQAHLCILAESCDEPEMSRLIEALCAEHGIHLLKVPDAKTLGEWAGLCKIDREGTARK
VVAASCVVV-KDYGATSE-ALDFILEHFK-----
>Polypall
--------------EGDVVSAITNPVEKVTDPMVALQKVLKEALACRGVARGLHEVVRDL
DTRAARLCVLAENCDEPNYVRLVKGLCAEHDIPLITVEDSKLLGEWAGLCKLDKEATARK
VVACSCVAI-KTFGKESE-EYKFLMEYVEKN---
>Sexangul
MS------------GDEGDAGVVGXNGGELDVLVALKEVIRRSLVHDGLVCGLRQAVKAL
DKKKAYLCVLSSSVDDADYEQLVTALCAERGIKLLKVPDSKQLGEWCGLCKMDAEGNARK
VVGCSXAVI-FDYGXPSD-ALTTLLEYLE-----
>Sterramo
-----------------------------MDVLTALKEVLKKALINDGLARGLHEATKAL
DRRQAHLCALASNCDEPAYTKLVEALCLEHHISLIKVPDSKQLGEWAGLCQIDNEGRPRK
VVSCSCVVV-KDFGEETE-ALNVLMEHFKTSK--
>Thectrah
---------------------------GPMDPMDALKVVLRNALIHDGLARGLREAVRAL
DRKEAHLCLLASNCSEPAYTKLVSALCNEHQIQLIQVESNKELGLWAGLCKLDAEGQPRK
EVACSCVVI-RDYGVQSH-ALDVLQEYLKAQQ--
>VannDIVA
----------------ENVEEVAAPAAPEMDKPTALKEVLKKALIHDGLARGLRECAKAL
DRRQAHLCVLAGDCDEPAYVKLVNALCMAHNIPLMKVDAAKELGEWAGLRKLDQEGKARK
VVACSCVVV-KNYGESSE-HLNYLLQYLEKESS-
>Pessonel
------------------------AAGSTMDVFVALQKVLKTALVHDGLARGLREAVKAL
DRRQAHLCVLAGNCDEPNYVALVRALCDEHEIKLIKVPESKQLGEWVGLCKIDEEGNARK
VVGCSXAVV-KDFGEDSD-ALQVLLEYLK-----
>MayoBSH0
--------------------------------NEALRIVLKNAMKRGGLARGLRECVKAL
DRREARLCVLASNCDEQKYKALVRALCNEHGIKLMEVEDNKQLGEWAGLCKLDRDAKPCK
IVGASCVVI-RDFGEQSD-ALTYLLGHLKA----
>TricAmI7
---------------SETQVQENVVEEQEFDVIAALREVLKKAIVHDGIVRGLRQCVKAL
DRREAHLCILASNIKEKAYTQLVEALCNQNETLLVKVKEDKELGEWAGLARYDKDGKPRR
IQKCGIVVI-RDYGEPTA-ELDALLKHFK-----
>Neopaest
MSDLEGD--AVPMEEEIDDVEDEDMVERVLDPNSALKEVLKKALQYGKLARGLRECVKAL
DRREALICVLASQCDEPAYVDLVKALCKHSNIKLMTVPDSKQLGEWAGLCKLDKDANPRK
VVPCSCVVV-KEFGKQSE-ELNYLLEHLK-----
>Paraatla
--------------MADETTTTPTPPPASEDATSLLRTVLRGAHNANGLLRGLSQTARAL
DKGVCKLCVLAEDCEEEAAKNLITALAREHSVDLLRVPSRADLGELAGLVKYDMDHAVKK
TIGTSAVAV-------------------------
>VexiDIVA
---------------DAVAASSDAPTSVPLTIPEALKQVLKNALIRDGLKRGLREVTKAL
DRREAELCILANSCEKDAIKDLVRALCKTHEIPLMMIPEATTLGEWAGLCKIDEDGEAVK
VVKASCVAV-TDWGKDSE-ARNMIAEYVK-----
>Endozona
-----------------------------MDVLTALKEVLKKSLVHDGLARGLHEGAKAL
DRRQAHLCVLAANCSEPAYVALVEALCLEHSINLIKVPDARKLGEWVGLCKIDKEGHARK
VVACSCVVV-KEYGEETD-ALSVLLDQFKTQK--
>StygNOMA
-----ADG-DVEVEADVVVEATTAAPVQTLDQNTAIQQVLKKALVRDGLARGLRECVKAL
DKRQAHLCFLAENCEEAGYTNLIKALCKEHNINYLTVPDRKQLGEWAGLCKIDKEGNARK
VVACNCVVV-KDFGAESE-ALSFLLELIKTK---
>Cochminu
--------------------------------------------------------SKAL
DRRQARLVVLATDCDKPEYEKLIQCLASERNVNIIEVPTKEALGKMVGLCKYDKKGEARK
VVKTSCVVI-KDFGKGSR-SLDFVLQHLKER---
>Ovaldese
------------------DDVVDAPEAEIMTPNTAIAKVLKNALIANGLARGLREAAKAL
DRGNAQLAILATDCDNEEYQRLVEALCKATSPVSIRITEATQLGEWASLCKYDKTGKARK
VVGCS-----------------------------
>Nolaaber
--------------------------GAVTDIIEAIKVVLKKSIIHDGVARGLRECTKAL
DRKEAHLAILASDCEEEAYVKLITALCKQHSVNLLKVPSRAELGEWAGLYKLDKDGHPRK
VVSTSCVVI-KNYGEDS-----------------
>Vannrobu
MSE-EGD----AVMVEATPVADQEVVEEQIDLESALVEVLKKALIVNGLGRGLRECQKAL
EQGSVHLCILAADCNEPAYVSLITALCLEHGVKLLKVKKAKQLGEWAGLRKLDRDGNPRK
VVSSSCVVI-KNYGEESK-YLTFLLNYLEN----
>Vexibaci
------------------------------------------------------------
-------------------------------VPLVTVDTSKQLGE-AGLCRVDAEGNARK
VVGCACVVV-TDWGKESD-ARTFIQNHV------
>Luaphula
MSD-TEDNTPMDTTEEGAEKKDAPAAGGKMDVLTALKEVLKKALIHDGLARGLHECAKAL
DRRQAHLCALAANCNEPAYVKLVEALCLEHGINLIKVPDSQVLGEWAGLCKIDKEGKARK
VVACSCVVV-KDFGEASD-ALTVLMDHFKTKSA-
>Protarac
ME-----------TEEGETAQPEKKEGGKMDVLTALKEVLKKALIHDGLARGLHECAKAL
DRRQAHLCALASSCNEPAYVKLVEALCLEHGINLIKVPDAQELGEWAGLCKIDKEGKARK
VVGCSCVVV-KDFGESSE-ALAVLMEHFKSGAKS
>Protbohe
--------------------------GAKMDVLTALKEVLKKALIHDGLCRGLHECAKAL
DRRQAHLCALASNCSEPAYIKLVEALCLEHGINLIKVPDSQQLGQWAGLCKIDKEGVPRK
VVACSCVVV-KDFGEESE-ALNVLMEHFKQNK--
>PhysTSA
-------------------------------------------------------AQRPW
TREQLTCVSLAQNCDEPAYVRLVEALCAEHGINLLKVADAKQLGEWVGLCKLDKDAKPRK
VVACSCVVV-KDYGEESN-ALTVLLEYFKKR---
>Protpyro
-----------------------------MDVLTALKEVLKVALVTDALARGLHECAKVL
DRRQAHFCALAANCTEPAYIKLVEALCLEHNINLIKVPDSKQLGEWAGLCKIDNEGHPRK
VVACSCVVVTTEFKKTSP-AFEVLLEHFRS----
>PellCATA
MSD-TEE-----TKTPAEETPVEEESSGPMDVLDAVKEVLRKALIHDGLARGLHECAKAL
DKKQAHLCALASNCDEPSYVNLIEALCMEHDINLIKVPDSKQLGEWAGLCKIDRQGHPRK
VVSCSCVVV-KDFGEQTD-ALAVLMEHFK-----
>ClydYONA
------------------VAAEETPLKPALDPLTAVQEVLKKALVYDGLARGLKECAKAL
DSRRAHLCLLASDCDEPNYVKLVEALCAEHNISLMHVPEAKKLGEWAGLRKLDQAGEARK
VVGCSCVVI-KNYGEETD-ALQYLLEHLK-----
>GoceYONA
--------------------EEAEKPAGQMDVLTALKEVLKKALIHDGLARGLHECAKAL
DRRQAHLCALASNCSEPAYVKLVEALCLEHDINLIKVPDSKKLGEWAGLCSIDKEGHPRK
VVGCSCVVV-KEFGEETE-ALNVLMEHFKNSK--
>Undascha
-------------------------------IETALIEVLKKALTFNGLGRGLRECQKAL
EQGSVYLCILAANCNEPAYVSLITALCLERGVKLLKVRNSKQLGEWAGLRKLDREGKPRR
VVSSSCVVI-RNYG--------------------
>Thecquad
M-----------------QEEVQAEGGETSDILTSLKEVLKKALIHDGLARGLHECAKAL
DKRQAHLCVLAQNCDEPAYVKLVEALCAEHNINLIKVPEAKQLGEWAGLCQLDKEGKPRK
VVGCSCVVV-KDFGPKSE-ALNQLLEYFK-----
>Vermanta
------------------SEGDVAPVAVTMDINTALKEVLKQALIVDGLRRGLRECCKAL
DQQKALVCILASNCNEPAYTKLVEALCLKHDVLRMNADDNKELGEWAGLRKIDQEGNARK
VVACSCVVI-TDFGAKSE-ALNVVMEYLKK----
>ParvMONO
VEE-----------VVDQDESEERETEPEFDLDTAVQGVLRKAIVTHTIYRGLRQAVRQL
ERETAHIVILAKDVDQPEYEKLILALCNQYNVSPVRVPQRLQLGEWSGLCTLDEEGNPRK
TVACSCVVIHKDITKESDPALTWLEAELKAGAGN
