# Supplementary material for: Expansion of the molecular and morphological diversity of Acanthamoebidae (Centramoebida, Amoebozoa) and identification of a novel life cycle type within the group
Source: Biol Direct. 2016 Dec 28;11:69. doi: 10.1186/s13062-016-0171-0 (PMC5192571; doi:10.1186/s13062-016-0171-0)
Supplement: Additional file 3: — Bordor.325.Cent40.tgz. Phylogenomic alignment files and single gene trees for each gene included in the phylogeomic supermatrix. (TGZ 8396 kb) [file 13062_2016_171_MOESM3_ESM.tgz › Bordor.325.Cent40/unmasked-alignments/ARP3.faa]

>AcanGEN
----SGLPAVVIDNGTGYTKMGYAGNTEPQYIIPTAIATKGIAQKTPAA-APAAGGA---
-PGAA-----------GKNIADLDFFIGDEAYENS--KV--YQITMPVRHGQVENWTHME
QFWEHCIFKYLRCEPEDHHFLLTEPPLNAPENREYTAEIMFETFNVPGLYIAVQAVLALA
ASWTSK--QVTEKTLTGTVIDSGDGVTHVIPVAEGYVIGSSIKHIPLAGRDITNFVLQLL
RER--NEK-IPPAETLEVAKRIKETFSYVCPDIVKEFKKYDT--EPDKWFKTYEGIESVG
KKPYNVDVGYERFLGPEIFFNPEIFSSDFLTPLPKVVDETIQSCPIDTRRGLYKNIVLSG
GSTMFKDFGKRLQRDIKRAVDYRIKRSEELSQGRIKSKAVDVKVISHH-------MQRFA
VWFGGSMLASTPEFYKVCHTKQQYDEVGPSICRHNPVFGAMT
>Coprcine
---MAYLAPIISDNGTGYSKIGFAGNSDPSFVFPTAIATRGSATTSSRAPAVPAKPG---
-HLAS-----------KRGVEDLDFFIGDEALANA--KTPGYGVHYPIRHGMIDNWDHME
RYWEQTIFKYLRAEPEDHYFLLTEPPLNPPENREQTAEIFFESFNIKGLYIAVQAVLALA
ASWSSN--RVTDRSLTGTVIDSGDGVTHVIPVAEGYVIGSAIKHIPIAGRDISQFVLNLM
RERGEMTT-VPPEDQLRVANKVKENYTYVCQDIVREFRKYDE--EPYKYFERYEGEHSVT
GRKYGVDVGYERFLAPEIFFNPEIYSSDFLTPLPEIVDDVIQQSPIDVRRGLYKNIVLSG
GSTMFQHFGQRLKRDLKQLVDRRLDQSAILSGSAIKSSGVDVDVITHK-------RQRYA
VWFGGSLLASLPEFYSSCHTKAQYDEIGPSICRRYQIFGSAT
>Coprprot
----SQLPAVVIDNGTGYTKMGFAGNREPSHIIPTTIAAQKI------------------
-DLTK-----------PSNLDDMDFFIGDEAFAHS--KT--YGMNYPVRKGQVDNWTEME
QLWQHCIFKYLNCEPEDHYFLLTEPPLNPPENREFTAEVMFETFNVPGLYIGVQAVLALA
ASWTSK--MVTERTLTGTVIDSGDGVTHVIPVAEGYVIGSSIKSMDLAGRTVTQFIQQLM
RER--DER-VPASQSLEVAKAIKEKYSYVCPDLVKEFAKYDA--EPSKWFRQFEGRNDVT
KQPFTCDIGYERFLGPEVFFNPEIFSSDFLTPLPTAVDQCIQSCPIDCRRGLYKNVVLSG
GSTMFKDFARRTQRDLKRMVDARQKRSVQMSGGTMQN-EVEVKVISHN-------TQRFA
VWFGGSMLASTPEFYKSCHTKQQYDEIGPSICRFNPVFG---
>DictDisc
MNPASGLPAVVIDNGTGYTKMGYAGNNDPSFIIPTTIATQSSKGKQT-------------
-AASQ-----------KKGVEDLDFFIGDEAIANS--KT--YDMTNPVKHGQIENWTHME
QYWEHCVFKYLRCEPEDHYFLLTEPPLNAPENREFTAEIMFETFNVPGLYIAVQAVLALA
ASWTSK--N-AEKTLTGTVIDSGDGVTHVIPISEGYVIGSSIKHIPIAGRDISSYVQQIM
RER--EPN-IPPAESLEIAKRVKEQYSYVCPDIVKEFGKYDS--EPDKWIKTINAQDSVT
KKPFSYDVGYERFLGPELFFNPEIASSDYLTPLPKVVDDTIQSCPIDCRRGLYKNIVLSG
GSTMFKDFGKRLQRDVKRSVDYRIKRSEELSGGKIKAVPLAVNVISHN-------MQRYA
VWFGGSMLASTPEFYNVCHTKAQYDEIGPSICRFNTVIGGIN
>Entahist
---MSTLPAVVLDNGTGYTKIGYAGNTEPSYLIPSLIAVDSKAD----------------
-LNTA-----------TKSTEDFDFYIGQEAENAP--KS--YTKTFPLKHGQIENWTLME
MYWEQAIFKYLRCDPQDHYFLLTEPPMNPPENREYLAEVFFETFNVPGMYIAVQAVLAIV
ASWSRKDNNPANARLTGTVIDSGDGVTHIIPVADGYVIGSSIKSIPLAGKDITAFIQQML
VER--EEP-IPASERMEMARTIKENYSFVSKDMCKEFSIMDSGNDPKSSFKKHQAIDPIS
KKPYTFDVGYEQFLAPELFFNPEIFSSDFTTPLADLVDDSIQSCPIDCRRDLYKNIILSG
GSTMFKGFGHRLQRDVRRFTDFRTQKAVQLSGGKLTPKPMEVNVVSYP-------YQRYA
VWYGGSVMAELPVFVQHCHSKAEYEEKGPSICRYNHVFVAC-
>Filanola
----TGLPAVVIDNGTGYTKMGFAGNVEPQYIIPTTIATQEGKGSQQK------------
-AASQ-----------KKGVEDLDFFIGDEALANN--KT--YDIFYPVRHGQIENWTHME
YFWEHCIFKYLRCEPEDHFFLLTEPPLNAPENREYTAEXMFETFNVPGLYIAVQAVLALA
ASWTSK--NVKERTLTGTVIDSGDGVTHVIPVAEGYVIGSSIKHIPLAGRDITAFVQQLM
RER--NEP-IPPAESLEIAKRVKETYSYVCPDIVKEFAKYDQ--ESSKWIRQHTATNSVT
KKPYTVDVGYERFLGPEIFFNPEIFSSDFLTPLPKVVDDTIQTCPIDVRRGLYKNIVLSG
GTTMFKDFGKRLARDIKRSVDYRIKRSEELSGGKIKAVPLDVNVISHH-------MQRYA
VWFGGSMLASTPEFYTVCHTKKAYDEIGPSICRHNPVFGAIS
>FontBI
---------VIIDNGTGYTKMGFAGNHEPQYIIPSVIATRDSSK----------------
-VNKA-----------RKGVEDLDFFIGDEAIANQ--NS--YSLSYPVRKGQVDNWDHME
RFWEQAIFKYLRCEPEDHHFLLTEPPLNAPENREYTAEIMFESFNVPGLYIAVQAVLALA
ASWASK--DDDQRSLTGCVIDSGDGVTHVIPVAEGYVIGSSIKHIPIAGRSITQFVQQLL
RER--ETG-IPPNESMEIAKRIKEKYSYVCPDIVKEFLKYDQ--DPARFFTTETFTEAIT
KKTYSVDIGYERFLGPEVFFSPEIASSDYLVPLPEVVDSVIQNSPIDTRRGLYRNIVLSG
GSTMFKDFSRRLQRDIRRTVDTRVRLSEEMSQGRVKVQPIDVNVISHR-------MQRYA
VWFGGSMLASSEEFFTVCHSKAAYEEYGPSIARHNAVFG---
>HomoSapi
--MAGSLPPCVVDCGTGYTKLGYAGNTEPQFIIPSCIAIRESAKVVDQA-----------
-QRRV-----------LRGVDDLDFFIGDEAIDK---PT--YATKWPIRHGIIEDWDLME
RFMEQVVFKYLRAEPEDHYFLMTEPPLNTPENREYLAEIMFESFNVPGLYIAVQAVLALA
ASWTSR--QVGERTLTGIVIDSGDGVTHVIPVAEGYVIGSCIKHIPIAGRDITYFIQQLL
RER--EVG-IPPEQSLETAKAIKEKYCYICPDIVKEFAKYDV--DPRKWIKQYTGINAIN
QKKFVIDVGYERFLGPEIFFHPEFANPDFMESISDVVDEVIQNCPIDVRRPLYKNVVLSG
GSTMFRDFGRRLQRDLKRVVDARLRLSEELSGGRIKPKPVEVQVVTHH-------MQRYA
VWFGGSMLASTPEFFQVCHTKKDYEEYGPSICRHNPVFGVMS
>Monobrev
--MANRMPACVVDVGTGYTKLGFAGNDQPSYIMPSTIAVREK------------------
---AP-----------PTGIEDLDFHIGDEASSA---SG--YSVKYPVRHGIVEDWDLME
KFMEQVIFKYLRAEPEDHYFLLTEPPLNTPENREYTAEIMFESFNVPGLYIAVQAVLALA
ASWTSR--QVGERTLTGTVIDSGDGVTHVIPVAEGYVIGSCIKHIPIAGRDITYFVQQLL
RER--ELG-IPPEQSLATAQAIKERYSYTCPDIVKEFNKYDE--DPAKWFKTYTGTNKVT
KQDFSVDVGYERFLGPEIFFHPEFSNPEFQTSISTLVDEVVQGCPIDVRRGLYKNIVLSG
GSTMFKDFGRRLQRDVKKVVDLRLHKSEELSQGRLKPQPIDVKVITHN-------MQRYA
VWFGGSMLASTPEFYSVCHTKAEYDERGPSICRHNPVFGTMS
>PCBtrin
VNMAQRLPAAVIDNGTGYTKMGFAGNCEPQYIMPSNIATNEIVGAAALQ----KKST---
-TIGG-----------KKTIADLDFFIGDEAFAKS--KT--HQLYYPVRHGQIDNWDYME
RFWEQCIFKYLRCEPEDHYFLLTEPPLNTPENREYTAEIMFETFNVPGLYIAVQAVLALA
ASWTSK--NVTERTLTGCVVDSGDGVTHVIPVAEGYVIGSSIKHIPLAGRDITQFVQQLL
RER--ESS-IPPEESLEVAKRIKEQYSYVCPDIVKEFTKYDK--DPAKWIKEFKALHSKT
KKEYKCDVGYERFLAPELFFNPEIFSSDFLTPLPEVVDRTIQSSPIDTRRGLYKNIVLSG
GSTMYKDFGKRLQRDIKRVCDRRIQKSEELSGGRIKAVPLEVNVISHH-------MQRYA
VWFGGSMLASTPEFYNVCHTKAQYDEIGPQIARHNPVFG---
>Polypall
----SGLPAVVIDNGTGYTKMGYAGNDDPSFIIPSTIATQSSKGKQT-------------
-AASM-----------KKGVEDLDFFIGDEAVANS--KT--YDITNPIRHGQIQNWTHME
QYWEQCIFKYLRCEPEDHYFLLTEPPLNAPENREFTAEIMFETFNVPGLYIAVQAVLALA
ATWTLK--N-ADRTLTGTVIDSGDGVTHVIPVAEGYVIGSSIKHIPIAGRDITGFVQQIM
RER--EPN-IPPAESLEIAKRVKEQYSYVCPDLVKEFAKYDA--EPDKWIKPIQAADAVT
NRPFSYDVGYERFLGPEIFFNPEIISSDFLTPLPKVVDDTIQSCPIDCRRGLYKNIVLSG
GSTMFKDFGRRLQRDIKRSVDFRIKRSEELSGGKIKAVPLEVNVVSHN-------RQRYA
VWFGGSMLASTPDFYNLCHTKAKYDEIGPSICRHNPV-----
>Sexangul
----SGLPAVVIDNGTGYTKMGFAGNVEPQYIIPSVIACNDLKAKGIGI-GK--------
-AAAS-----------KKGVEDLDFYIGDEALQPEIRNS--YQVYYPVKHGQVENWTLME
RMWEQCIFKYLRSEPEDHYFLLTEPPLNAPENREYLAEVFFETFNVPGLYIAVQAVLALA
ASWTSS--AVTERTLTGTVIDSGDGVTHVIPVAEGYAIGSSIKHIPLAGRDITAFVQQLL
RER--GEK-IPPAESMEVAKRIKERYSYVCPDLVKEFNKYDN--DPAKWIKQYEGVEPIK
KTKYSCDVGYERFLGPEIFFNPEIFSSDFTNPLPRVVDESIQSCPIDTRRGLYKNIVLSG
GSTMFKDFGRRLQRDVKRTVDWRIKRSFELSGGKIKASPLEVNVISHH-------MQRFA
VFFGGSMLSSTPEFFTSCHTREQFAEVGPAIVRHNAVFGAM-
>Sterramo
---ATGLPAVVIDNGTGYTKMGYAGNTEPQYIISSAIATQMKKGASGRQ---VNAPR---
-GGSK-----------SGNIPDLDFFIGDEAHANS--KY--YHVSFPVKSGQIENWTHME
QFWEQCIFKYLRCEPEDHHFLLTEPPLNAPENREYTAEIMFETFNVPGLYIAVQAVLALA
ASWTSK--QVTDKTLTGTVIDSGDGVTHVIPVAEGYVIGSSIKHIPLAGRDITNFVQQLL
RER--GEK-VPPAESLETSKRIKETFSYVCPDIVREYKKYDA--EPDKWFKTYQGIEPVT
KQPYNVDVGYERFLGPEIFFNPEIFSSDFLTPLPKVVDDTVQSCPIDCRRGLYKNIVLSG
GSTMFKDFGKRLQRDIKRAVDYRIKRSEELSGGRIQAKAVEVKVISHH-------MQRFA
VWFGGSMLASTPEFYNVCHTKAKYDEVGPSICRHNPVFGAMT
>Thectrah
-------PAVVIDNGTGYTKMGFAGNVEPQFVVPTAIASNEETASNKGA-RG--------
-GPST-----------VKGLEDLDFHIGDEALAHQ--NT--YQVYYPIRHGQIDNWDHME
RFWEQCFFKYLRAEPEDHHVLLTEPPLNPPENREYTAEIMFETFNVPGLYIAVQAVLALA
ASWTSS--AVTERTLTGTVIDSGDGVTHVIPVAEGYVIGSAIKHIPMAGRDITSFIQQLL
RER-EGSA-IPPSESLEVAKRVKEMFSYVCSDVAKEFSKYDK--DPAKWIKQYEGADPRT
KKPFTIDVGYERFLGPELFFNPEIFSSDFLTPLPTVVDASIQATPIDVRRPLYKNIVLSG
GSTMFKDFGRRLQRDVKRTVDKRIKVSEELSGGRIKAKPIEVNVISYP-------MQRNA
VFFGGSMLSSTPEFYTVCHTKAQYDEIGPSLARHNPVFGA--
>VannDIVA
IDKMSNLTAVVIDNGTGYTKMGYAGNCEPNYIIPSQIAVKEKKQASQGGAKFGGASSS-G
SNKGT-----------IKTIDDLDFYIGDEAIANS--KT--YSMKNPIKHGQVESWTHME
QFWEHCIFKYLRCEPEDHYFLLTEPPLNSPENREYTAEIMFETFNVPGLYIAVQAVLALA
ASWTSK--QVTQRTLTGTVIDSGDGVTHVIPVAEGYVIGSCIKHIPIAGRDITAFVQQLM
RER-EGKA-IPPAQSFEVSKRVKETFSYVCPDMVKEYKKYDA--NPERCFKQYKGIESIS
KRPFQCDVGYERFLGPEIFFNPEIYSSDFLTPLPKVTDDCIQNCPIDTRRPLYKNIVLSG
GSTMFKDFGRRLQRDIKRAVDFRIKKSEELSGGRIKAKALDVNVITHH-------MQRYA
VWFGGSMLASTPEFYNVCHTKQQYDEVGPSICRHNPVFGAVS
>Pessonel
----SGQSACVIDVGTGYTKMGFAGNCEPQYIIPSVIAANDLKTQGTGT-TK--------
-ASAA-----------KTGVEDLDFHIGDAALQDKIRTT--YQVYYPVKHGQVENWTLME
RMWEQCIFKYLRAEPEDHYFLLTEPPLNAPENREYTAEIMFETFNVPGLYIAVQAVLALA
ASWTSR--DVTERTLTGTVIDSGDGVTHVIPVAEGYVIGSAIKHIPLAGRDITQFVQQLM
RER--EKG-IPPDQAMDVAKRVKETYSYVCPDLVKEFHKYDT--NPEKWIKQYEGIEPIR
KRKFKVDVGYERFLGPEIFFNPEIFSSDFLTPLPKVVDDCVQSCPIDCRRGLYKNIVLSG
GSTMFKDFARRLNRDVKRSVDWRIQRSFELSGGKIKAKALEVNVISHN-------MQRYA
VWFGGSMLASTPEFYKVCHTKKQYDEIGPAICRHNPVFGAM-
>MayoBSH0
---ASGLPAVVIDNGTGYTKMGYAGNCEPNFIIPSVIATMDADKATLKS---GQGSA---
-AATR-----------KKGVEDLDFFIGDEAQAHS--KT--YSVHNPIRHGQVDNWTHIE
RYWEHCIFKYLRCEPEDHHFLLTEPPLNAPENREYTAEIMFETFNVPGLYIAVQAVLALA
ASWTSK--QVTERTLTGTVIDSGDGVTHVIPVAEGYVIGSAIKHIPLAGRDMTAFVQQLQ
RER-EGSRVIPPGEAFEVAKRVKETYSYVCPDIVREYKKYDA--EPEKWIKQYEGIESVT
KRPFTVDVGYERFLGPEMFFNPEIFSSEFFTPLPKVVDDTIQSCPIDTRRGLYKNIVLSG
GSTMFKDFGKRLQRDVKRAVDYRIKRSEELSGGKIRAVPLAVNVISHH-------MQRYA
VWFGGSMLASTPEFYKVCHTKEAYEEHGPSICRHNPVFGAMT
>TricAmI7
---GSGLPAVVIDNGTGYTKMGYAGNSEPSYIIASAIATNVDNKAL--------------
-GNKR-----------SAGVEDLNFHIGDDAIANN--KS--YSVYYPIRHGLVENWTHME
QLWQHCIFKYLRCEPEDHYFLLTEPPLNPPENREYLAEVMFETFNVPGLYIAVQAVLALA
ASWTAK--SVTERTLTGTVIDSGDGVTHVIPVAEGYVIGSSIKHIPLAGRDITAFVQNLQ
RER--GEK-VPPSESLDTAKRIKETYSYVCPDIVKEFGKYDS--NPGKWFKQFNGVNPVT
KQPFNVDVGYERFLGPEIFFNPEIFSSDFLTPLPRVVDTCIQSSPIDTRRGLYKNIVLSG
GSTMFKDFGKRLQRDVKRVVDWRIKRSFELSGGRIQAKPLEVKVITHH-------MQRYA
VWFGGSMLASTPEFYNVCXTKQQYDEVGPSICRYNPVFGAI-
>Neopaest
----SGLPAVVIDNGTGYTKMGFAGNCEPNFIVPSTIALPITQKSIGGA-SGVGAKG---
-TGAK-----------SSDIADLDFFIGDEAAEAP--AS--YEKHNPIDEGQVRSWTEME
QFWEHCLFRYLRCEPEDHHVLLTEPPLNTPENREYTAEIMFETFNVPGLYIAVQAVLAIA
ASWTSS--QVTDRTLTGTVIDSGAGVTHVIPVAEGYVIGSSIKSIPLAGRSITSFVQQLM
RDR-EGTT-VPSSMSREVAERVKETYSYVCPDIVKEFKKYDT--GRDKWIKQYEGVEPVS
KRKFSVDIGYERFLGPETFFNPEIFTSDFLIPLPKVVDDTVQSCPIDCRRGLYKNIVLSG
GSTMFRDFGKRLQRDVKRAVDYRIKRSEELSGGKIKAVPLQVNVITHS-------MQRYA
VWFGGSMLASTPEFYKACHSKKDYDEKGPAICRHNPVFGQV-
>Paraatla
----SGLPAVVIDNGTGYTKMGYAGNCEPNFIVPSTIALPITQKKIGGA-SGVA------
-SQAK-----------NTDIQDLDFYIGDEAAEAP--AS--YEKHNPIDEGQVRSWTEME
QFWEHCLFRYLRCEPEDHHVLLTEPPLNTPENREYTAEIMFETFNVPGLYIAVQAVLAIA
ASWTSA--QVTDRTLTGTVIDSGAGVTHVIPVAEGYVIGSSIKSVPLAGRSITSFVQQLM
RDR-EGTT-VPSAMSREVAERVKETYSYVCPDIVKEFKKYDG--ARDKWIKQYEGMEPKT
RRKFTVDIGYERFLGPETFFNPEIFTSDFLTPLPRVVDDTVQSCPIDCRRGLYKNIVLSG
GSTMFRDFGKRLQRDVKRAVDYRIKKSEELSGGQIKAVPLQVNVITHS-------MQRYA
VWFGGSMLASTPEFYKACHSKAEYDERGPSICRHNAVFGQV-
>VexiDIVA
-------PAVVIDNGTGYTKMGFAGNVEPQYIIPSVIATPDAKKSGGGF-T-GGRST---
-AKSK-----------NAGIEDLDFFIGDEAHAHS--KT--YGVHNPIRHGQVDNWTHME
RFWEHCIFKYLRAEPEDHYFLLTEPPLNQPENREYTAEIMFETFNVPGLYIAVQAVLALA
ASWTSK--QVTERTLTGTVIDSGDGVTHVIPVAEGYVIGSSIKHIPLAGRDITSFVQQLM
RER-EGRA-IPSSQSFETAKRVKETYSYVCPDLVKEFRKYDT--NPDKWIKQYQGVESVR
KTPFNIDVGYERFLGPEMFFNPEIFSSDYADPLPNVVDATIQSCPIDTRRGLYKNIVLSG
GSTMFKDFGKRLQRDVKRAVDHRIKRSEELSGGKIRSRPLQVQVISHS-------MQRFA
VWFGGSMLASTPEFYNVCHTKANYDEFGPSICRHNPVFGG--
>Endozona
----TGLPAVVIDNGTGYTKMGYAGNTEPQYIIPTAIATPGAASVAGAGPAPTPGKA---
PSSAGGRGATGGASKTAGNIPDLDFYIGDDAMSHS--KS--YQLSFPIRHGQIDNWTHME
QFWEQCIFKYLRCEPEDHHFLLTEPPLNAPENREYLAEIMFETFNIPGLYIAVQAVLALA
ASWTSK--QVTEKTLTGTVIDSGDGVTHVIPVAEGYVIGSSIKHVPLAGRDITAFVQQLH
RER--GEK-IPPAESLEIAKRVKEKFSYVCPDLVKEYEKYDT--EPAKWFKTFDSVEPVT
QKPYTVDVGYERFLGPEIFFNPEIFSSDFLTPLPKMVDDTVQSCPIDTRRGLYKNIVLSG
GSTMFKDFDRRLQRDIKRAVDYRIQRSEELSGGRIKSQPIDVKVISHH-------MQRYA
VWFGGSMLASTPEFYKVCHTKQQYDEVGPSICRHNPVFGAMT
>StygNOMA
----TGLPAVVIDNGTGYTKMGYAGNCEPQYIIPSTIATQDGVKKSAAV---NVGGK---
-AATQ-----------KKGIEDLDFFIGDEATAMS--KT--YSLTNPIKHGQVENWSYME
RFWAHCIFKYLRCEPEDHYFLLTEPPLNSPENREYTAEVMFETFNVPGLYIAVQAVLALA
ASWTSK--QVTERTLTGTVIDSGDGVTHVIPVAEGYVIGSSIKHIPIAGRDITSFVQQLM
RER-EGSN-IPSSESFDVAKRVKEQYSYVCPDIVKEYKKYDN--EPSKWIKQYEIIESVS
KKKFICDVGYERFLGPEMFFNPEIYSSDFLTPLPKIVDDTIQSCPIDTRRGLYKNIVLSG
GSTMFKDFGKRLQRDVKRAVDYRIQKSEQLSGGKIKAVPLAVNVITHH-------MQRYA
VWFGGSMLASTPEFYNVCHTKAAYDEHGPGICRHNAVFGAIS
>Cochminu
------------------------------------------------------------
------------------------------------------------------------
------------------------------------------------------------
------------------------------------------------------------
------------------------------------------------------------
-----------------------------------------------------GNIVLSG
GSTMFKDFGRRLQRDVKRAVDRRMEISEKLSEGRIKPTPVDVKVISHL-------MQRYA
VWFGGSMLSSTGEFYTVCHSKAKYDELGPSICRHNAVFGA--
>Ovaldese
------------------------------------------------------------
------------------------------------------------------------
------------------------------------------------------------
------------------------------------------------------------
------------------------------------------------------------
-------------------------------------DEVVQSCPIDTRRGLYKNIVLSG
GSTMFKDFGRRLQRDVKRAVDNRIAISEKLSEGRIKSVPLAVNVISHR-------MQRYA
VWFGGSMLASTPEFYNVCHTKAAYDEHGPSICRYNPVFGAV-
>Vannrobu
----NGLPAVVIDNGTGYTKMGYAGNCEPNYIIPSMIAVKEAPKAGGGA-SFGGSSGASS
SAKGS-----------KNTIEDLDFYIGDEAVANS--KT--YAAKNPIKHGQVENWTNME
QFWEQCVFKYLRCEPEDHHFLLTEPPLNAPENREYTAEIMFETFNVPGLYIAVQAVLALA
ASWTSK--QVTQRTLTGTVIDSGDGVTHVIPVAEGYVIGSCIKHIPIAGRDITAFVQQLM
RER-EGQA-IPSAQSFEVAKRVKETFSYVCPDMVKEFSKYDT--QPEKCIKLYEGIESIS
KRPFKCDVGYERFLGPEIFFNPEIASSDFLTPLPKVVDDTIQNCPIDTRRPLYRNIVLSG
GSTMFRDFGRRLQRDVKRAVDKRIKVSEQLSGGRIKAKALEVNVITHH-------MQRYA
VWFGGSMLASTPEFYNVCHTKQQYEEFGPSICRHNPVFGAV-
>Vexibaci
------------------------------------------------------------
------------------------------------------------------------
------------------------------------------------------------
------------------------------------------------------------
------------------------------------------------------------
----------------------------------------------------FKNIVLSG
GSTMFKDFGKRLQRDIKRTVDHRIARSEELSGGKIRAVPLEVKVISHQHAALCRVVRRFY
ARLHSGVLPGLPR-------QEDYDEHGPSI-----------
>Luaphula
----TGLPAVVIDNGTGYTKMGYAGNTEPQYIIPTVIATNVKPSASGGA-APAAGPA---
RGGAQ-----------EPKIDDLDFYIGDEAFDFS--KT--YHVTYPVRHGQVENWTHME
QFWEQCIFKYLRCEPEDHHFLLTEPPLNAPENREFTAEIMFETFNVPGLYIAVQAVLALA
ASWTSK--QVTEKTLTGTVIDSGDGVTHVIPVAEGYVIGSSIKHIPLAGRDITAFVQQLL
RER--GEK-IPPAESLETAKRIKETFSYVCPDIVREYKKYDT--EPTKWFQTFKGVESVT
KTPYVVDVGYERFLGPEVFFNPEIFSSDFLTPLPRVVDDTVQSCPIDTRRGLYKNIVLSG
GSTMFKDFGKRLQRDIKRAVDYRIKRSEELSNGRIKPQPVDVRVITHH-------MQRFA
VWFGGSMLASTPEFYNVCHTKAQYDEIGPSICRHNPVFGAMT
>Protarac
----TGLPAVVIDNGTGYTKMGYAGNTEPQYIIPTVIATNVKPGAGGAA-KPGVGAAPSA
GKGTQ-----------EPKIEDLDFYIGDEAFDYS--KT--YHVTYPVRHGQVENWTHME
QFWEQCIFKYLRCEPEDHHFLLTEPPLNAPENREFTAEIMFETFNVPGLYIAVQAVLALA
ASWTSK--QVTEKTLTGTVIDSGDGVTHVIPVAEGYVIGSSIKHIPLAGRDITAFVQQLL
RER--GEK-IPPAESLEVAKRIKETYSYVCPDLVREYKKYDT--EPDKWFKTFQGVESVT
KTPYNVDVGYERFLGPEVFFNPEIFSSDFLTPLPRVVDDTVQSCPIDTRRGLYKNIVLSG
GSTMFKDFGKRLGRDIKRAVDFRIKRSEELSNGRIKSTPVDVKVITHH-------MQRFA
VWFGGSMLASTPEFYNVCHTKQQYDEVGPSICRHNPVFGAIH
>PhysTSA
MSKQANLPAVVIDNGTGYTKMGYAGNTEPQYIIPTVIATNDSAGKKT-------------
-AAAA-----------KKGVEDLDFFIGDEAQSYA--KS--YDLFYPVRHGQVDNWTHME
QFWEHCIFKYLRAEPEDHYFLLTEPPLNAPENREYTAEIMFETFNVPGLYIAVQAVLALA
ASWTSK--SVTERTLTGTVIDSGDGVTHVIPVAEGYVIGSSIKSIPLAGRDITGFVQQLL
RER--ETN-IPPAESMEVAKRVKETHSYVCPDIVKEFQKYDA--EPDKWIRQYEGIESVT
KKPYTADIGYERFLGPEIFFSPEILNSDFLTPLPKVVDDTIQTCPIDCRRGLYKNIVLSG
GSTMFKDFSKRLQRDIKRSVDWRIKRSEELSGGKIKSVPLAVNVISHH-------MQRYA
VWFGGSMLASTPEFYNVCHTKAQYDEFGPSICRHNPVFGAMS
>Protpyro
----SGLPAVVIDNGTGYTKMGYAGNTEPQYIIPTAIATKGVAQKTPAA-APAAASA---
-PSAG-----------AKNIADLDFFIGDEAYENS--KV--YQITMPVRHGQVENWTHME
QFWEHCIFKYLRCEPEDHHFLLTEPPLNAPENREYTAEIMFETFNVPGLYIAVQAVLALA
ASWTSK--QVTEKTLTGTVIDSGDGVTHVIPVAEGYVIGSSIKHIPLAGRDITNFVLQLL
RER--NEK-IPPAETLEVAKRIKETFSYVCPDIVKEFKKYDT--EPDKWFKTYDGIESVG
KKPYTVDVGYERFLGPEIFFNPEIFSSDFLTPLPRVVDETIQSCPIDTRRGLYKNIVLSG
GSTMFKDFGKRLQRDIKRAVDYRIKRSEELSQGRIKSKAVDVKVISHH-------MQRFA
VWFGGSMLASTPEFYKVCHTKQQYDEVGPSICRHNPVFGAMT
>PellCATA
------------------------------------------------------------
----------------------------------------------------IDNWTHME
QFWEQAIFKYLRCEPEDHHFLLTEPPLNAPENREYLAEIMFETFNVPGLYIAVQAVLALA
ASWTSK--QVTDKTLTGTVIDSGDGVTHVIPVAEGYVIGSSIKHIPLAGRDITAFVQQLL
RER--GER-IPPAEALETAKRIKERFSYVCPDIVREYRKYDA--EPDKWFKSYEGVEPRT
KKPYAVDVGYERFLGPEIFFNPEIFSSDFLTPLPKVVDECVQSSPIDCRRGLYKNIVLSG
GSTMFKDFDKRLQRDIKRAVDYRIKRSEELSGGRIKSAPVAVKVISHH-------MQRYA
VWFGGSMLASTPEFYKVCHTKAQYDEVGPSICRHNPVFGAMT
>ClydYONA
----SGLPAVVIDNGTGYTKMGYAGNCEPNYIIPSQIGVKEEAGGGGPK----KASSS-T
GAKGQ-----------IAQIDDLDFYIGDEAVDRS--KT--YAVRNPIKHGQVENWTHME
QFWEHCIFKYLRSEPEDHYFLLTEPPLNAPENREYTAEIMFETFNVPGLYIAVQAVLALA
ASWTSK--QVTERTLTGTVIDSGDGVTHVIPVAEGYVIGSCIKHIPIAGKDITAFVQQLM
RER-EGSSVIPPAQALQVAKRVKETYSYVCPDIVKEYKKYDG--DQAKWIKNYQGAHDVT
KKPFAVDVGYERFLGPEIFFNPEIYSSDFLTPLPKVTDACIQQCPIDTRRGLYKNIVLSG
GSTMFKDFGRRLQRDIKRTVDHRIKRSEELSGGKIKANPIPVNVISHQ-------MQRYA
VWFGGSMLAFTPEFYNVCHTKAQYEEIGPSICRHNPVFGAV-
>GoceYONA
---STGLPAVVIDNGTGYTKMGYAGNTEPQYIIPTCIATPGAPSVGGSV-APASGRG-AG
RGSTP-----STTTKVAGNIPDLDFFIGDEAVAHS--KT--YQLAYPVRHGQVDNWTHME
QFWEQAIFKYMRCEPEDHHFLLTEPPLNPPENREFLAEIMFETFNVPGLYIAVQAVLALA
ASWTSK--QVTEKTLTGTVIDSGDGVTHVIPVAEGYVIGSSIKHIPLAGRDISAFVQQLH
RER--GEK-IPPAESLETAKRVKEKYSYVCPDIVREYQKYDS--EPEKWFKEHSGVEPVT
KAPYTVDVGYERFLGPEIFFNPEIFSSDFLTPLPKVVDDTVQSCPIDTRRGLYKNIVLSG
GSTMFKDFDKRLQRDIKRAVDYRIQRSEELSGGRIKSAAVDVKVISHH-------MQRYA
VWFGGSMLASTPEFYKVCHTKAQYDEEGPSICRHNPVFGAMT
>Undascha
----NGLPAVVIDNGTGYTKMGYAGNCEPNYIIPSMIAVKEAPKAGGGG-GFSGAKSA-S
SAKGS-----------KNTIEDLDFFIGDEAVANS--KT--YAAKNPIKHGQVENWTNME
QFWEQCVFKYLRCEPEDHHFLLTEPPLNAPENREFTAEIMFETFNVPGLYIAVQAVLALA
ASWTSK--QVTQRTLTGTVIDSGDGVTHVIPVAEGYVIGSCIKHIPIAGRDITAFVQQLM
RER-EGQA-IPSAQSFEVAKRVKETFSYVCPDMVKEFSKYDT--QPEKCIKRYEDVESIT
KKPFACDVGYERFLGPEIFFNPEIASSDFLTPLPKVVDDTIQNCPIDTRRPLYRNIVLSG
GSTMFRDFGRRLQRDVKRAVDQRIKVSEQLSGGRIKAKALEVNVITHH-------MQRYA
VWFGGSMLASTPEFYNVCHTKQNYDEYGPSICRHNPVFGAV-
>Thecquad
-NMALRLPAVIIDNGTGFTKMGFAGNNQPSFVIPSVIATNETQGKASST---TATSK---
-TTTQ-----------KKGIEDLDFYIGDEALSYS--KT--YQITNPIRHGQVDNWTNME
KYWEQCIFKYLRCEPEDHLFCLTEPPLNAPENREYVAEIMFESFNVPGLYIAVQAVLALA
ASMASK--HGGQE-MTGTVVDSGDGVTHVIPVAEGYVIGSAIKHIPIAGRDITSFVQQLI
RDR-DGNV-IPPAESFEVARRVKES-GYVCPDIVKEYKKYDE--KPEMY-QKFTGFDSVT
KKEFSFDAGYERFLGPEVFFNPEILSSDFLVPLPTVVDEMIQSCPIDTRRGLYKNIVLSG
GSTTFKGFDKRLQRDIKRAVDARIERSERLSGGKTKAKPLEVKVVAHN-------NQRYA
VWFGGSVLASLPQFGTVCHTKAQYDEVGPGIARYNAAFG---
>Vermanta
----SGLPAVVIDNGTGYTKMGYAGNCEPQYIMPSIIGVPAPSKSVGAG-----GPK---
-TSTA-----------NKGVEDLDFYIGDEALARS--KT--YACHNPIRHGQVDNWTHME
CFWEQCIFKYLRCEPEDHYFLLTEPPLNQPENREYTAEIMFETFNVPGLYIAVQAVLALA
ASWTSK--QVTERTLTGTVIDSGDGVTHVIPVAEGYVIGSSIKHIPIAGRDLTSFVQQLM
RER-EGRN-IPSAESFDIAKRVKETFSYVCPDIVKEYRKYDN--DPQKWIKQYTGNESVT
KKPFSIDVGYERFLAPEVFFNPEIFSSDFLTPLPTVVDQTIQSCPIDTRRGLYKNIVLSG
GSTMFKDFGKRLQRDIKRTVDNRIKRSEELSGGKIKAVPLGVQVVSHH-------MQRYA
VWFGGSMLASTPEFYNVCHTKAAYDEVGPSICRHNPVFGG--
>ParvMONO
----SGQPACVIDVGTGYTKMGFSGNSEPQFIMPSVIATRGGK-----------------
-STKA-----------SPGIGDLDFHVGDEAYLNE-AGG--YQITWPVKHGQVESFTHME
QMMEHFIYKYLRVEPEDHHFLLTEPPLNLPENREYTAEIMFETFNVPGLYIAVQAVLALA
ASWTSK--DVQKRTLTGTVIDSGDGVTHVIPVAEGYVIGSSIKHIPLAGRDITAFIQQLH
LER-EGNA-IPPKLRKVVAKKVKERFAYVCPDLVKEYTKYDK--DPGKYIKQFEFVEPVS
QKSHTIDVGYERFLAPEMFFNPEIFSSDFLTPLPRVVDDTIQSCPIDTRRGLYANIVLSG
GSTMFKDFGRRLNRDIKRAVDRRLDVSAKLSGGKIKPTPIDVKVISHQ-------LQ---
------------------------------------------
