# Supplementary material for: Expansion of the molecular and morphological diversity of Acanthamoebidae (Centramoebida, Amoebozoa) and identification of a novel life cycle type within the group
Source: Biol Direct. 2016 Dec 28;11:69. doi: 10.1186/s13062-016-0171-0 (PMC5192571; doi:10.1186/s13062-016-0171-0)
Supplement: Additional file 3: — Bordor.325.Cent40.tgz. Phylogenomic alignment files and single gene trees for each gene included in the phylogeomic supermatrix. (TGZ 8396 kb) [file 13062_2016_171_MOESM3_ESM.tgz › Bordor.325.Cent40/unmasked-alignments/GDI.faa]

>AcanGEN
-------------MSDD-EGPE----------------TTPGYKISK--KVDMGTILE--
MDNEDESLRKYKEALLGKAALSGAVAPSDDPRRVVITRMKVICKER---PNGDILY-DFT
ERGSEQKLKD----QPFTLKEKCEYKIEVAFRVQHEIVAGLKFINLV-FR----KGVRVA
KEEEMLGSFPPQG--EAHVVVFPR--HGWEEAPSGMLAR-GNYKGKHKFVDDD-------
----GQCHLEYEYTFAIKKDWE---
>Coprcine
-------------MSSDNIEDELKPSFTPGKSILAVYCRSDGYKPGA-PPKSAEEYAK--
LDAEDESLARWKASLGIV--PGATSGDTSGPK-VTVLTLELVSPTL--PPGKKIAF-NLA
DPNAIASLKK----TPVVIKEGVEYNVRITFKVNHSIISGVRYIQVV-KR----SGIKVD
KLEQMLGSYGPNPTGEPYTKNFEP-----EESPSGMIARSGSYSVRSRVVDDD-------
----GEVYADWEWSFKLAKEW----
>DictDisc
-------------MSDNHEEES----------------NVPAYVPGK--HVSVDQLKQ--
QDAEDEALKRYKESLLGT----GVHAPKDDPRKLVIKEMKIQIEGR---P--DTIY-PLD
TKELIKEMKT----KPFVLKESCHYKITLTFNIQHDIVSGLKQTNTV-YR----KGIKVS
TEKHMLGSFAPQA--LAHSVTNPR--HGWEEAPSGMLAR-GSYTAKVVFTDDD-------
----NEEHLSVEYAFSIKSDWKSDD
>Filanola
-------------MAEQREEDE----------------VVPDXKVSDSSSKKVDEILK--
LDQNDKSLNEWKAKLLGEA-VNEDISPKDDPRRVVIKELRIHIEGR---P--DVVY-TLE
TKEQVEKLKD----TPFTLKEGCHYKTSIKFKVQHELVTGLKHVNTV-YK----KIIKVG
KQETMIGSFPPRK--EPHEVTIPR--REWEEAPKGMMAR-GKYKAXSKFVDDD-------
----GQTHLEYDYSFAIAKDW----
>FontBI
--------------------PQ----------------MTEGYKTPK--AVTLSELQD--
LDKEDEAMNKWKASLVKE-----TYAPADDPRRVVVLSMTLSSPDR---P--DITL-ELN
SSEKVQELKK----LKTIIKEGSTYRISVNFRVQHEIVTGLKFLHVI-KR----KGITVE
KIQEMIGSYAPQL--EPHTKSFHP-----EEAPSGMMFR-GNYVGHAKFTDDD-------
----GNIYLEWEWPFEIKKEWE---
>HomoSapi
MAEQEPTAEQLAQIAAENEEDE----------------HSVNYKPPA--QKSIQEIQE--
LDKDDESLRKYKEALLGRV----AVSADPNVPNVVVTGLTLVCSSA---PG---PL-ELD
LTGDLESFKK----QSFVLKEGVEYRIKISFRVNREIVSGMKYIQHT-YR----KGVKID
KTDYMVGSYGPRA--EEYEFLTPV-----EEAPKGMLAR-GSYSIKSRFTDDD-------
----KTDHLSWEWNLTIKKDWKD--
>Monobrev
-----------MAAAQGDEDFE----------------TTPGYKAPA--QVDLNTLQN--
LDKDDEALNRWKAKLLEGV---DQSAGSGDPRRVIVEKMTFVSAEK--------EM-ELD
LTGDLASIKA----QSFTIKEGVQFRLKIDFRVQHEVVAGLRYTDGV-YR----KALRVI
KNNYMLGSYGPKA--EVQSAMTP-----WDEVRACL------HQATDVFVTPLPCLAFVC
GPSLSCVDLA---------------
>PCBtrin
MSEQE-AQSPVVEAGEEEMEGE----------------NTPGYKVAE--KVSKDELLQ--
KDADDSSLNTWKQKLLAGA----EGVKTDDPRNVVIREMSVVVEGR---P--DLTY-TLD
TDAGVKNMET----TPVVIKEGATYKLRVKFHVQHDIVMGLKYLQVV-KR----KGLKVD
KSQTMVGCYGPQA--ETHEFVFPE-----ETAPSGLISR-GSYSVTSKFTDDD-------
----KNDHLTWTWKLEIKKDWE---
>Polypall
-------------MSDD--ERV----------------DAPEYKPSK--KVTVDELMN--
QDAEDESLRKYKQALLGS----AVAGPKDDPRRVVVQEMIVMFEDR---PGGNITY-NLE
TKESIEKMKN----TPFVLKEECKYKIRIVFKVQHDIVSGLKYVNTA-YR----KGIKVA
TVKNMLGSFGPQA--AYHEVTVPR--NVWEEAPSGILAR-GSYTAKITFEDDD-------
----GAKHLDIEYGFSIKSDW----
>Sexangul
-------------MSDK--SDD----------------EGPAYVAPK--KVGLADLVN--
ADAEDESLQKYKAALLGSAASGQTAAPADDDRRVVIEKLSIIFNDR---PEGTITFAGLD
EEAELARLKN----ASFTLKEGSLYKIEVCFRVQHDIVSGLKYTNTV-SR----KGVRVD
KQSSMIGSFGPQA--EPHTVTFPR--HGWDETPSGMMAR-GDYKAKSSFVDDD-------
----GQKHLEYEYSFSIKKDW----
>Sterramo
-------------MSSD-DEVE----------------VTPGYKISK--KVDMNTIMT--
MDEEDESLRKYKEALLGKSALAGDIGPSDDPRRVVIQEMRVIIKDD---GIDDIVY-DIA
D-GDASKMKD----KPFTLKEKANYKIQVVFRVQHEIVAGLKFINLV-YR----QGVRVA
KEFEMLGSFPPQS--EPHTVVFPR--HGWDEAPAGMVSR-GKYKGKHKFVDDD-------
----GETHLEYEYAFAIKKSW----
>Thectrah
-------------------EDD----------------DGTGYKVGE--KKDLDELMN--
LDQDDDALQRWKAQLLEGV----AEGATDDPRVVVISEFAFMSEGR-----DPIVF-DFS
TEEGVEAMKS----SPIIIKEGCDYNLRVKFRVQNDTVLGLKFITTV-KR----KGVKVD
NQIHMIGSYAPKP--EVIEFEFPT-----ETAPSGMLAR-GKYKAYSKFMDDD-------
----KQVHLEWEWAFQIKKKWE---
>VannDIVA
------------------------------------------YNPGE--KLDMNTIME--
MDAEDESLQKYKAALLGA--AGDTYAPSDDPRRVVIQSMTILFENR---PGGDIVY-KLE
SAAELATMKS----TPFVLKEGCAYKIRVTFKVQHEIVSGLKYVNQV-YR----KGLRVI
KEDEMLGSFAPQA--AAHEVTFPK--QGWEEAPKGALAR-GKYNAKSKFIDDD-------
----KQTHMEYEYCFQIKKGW----
>Pessonel
-------------MSDD--ENE----------------DTPKYEAPK--KVDLKDLVN--
QDADDESLRKYKEALLGKAAGGDVVSPSDDPRRVVIIKMRVIFEDR---PDGAIEY-DLA
TKEKLAAMKD----TPFVLKESCKYKIEVTFKVQHDIVSGLKYVNSV-YR----KGVRVD
KSNTMLGSFGPQA--DPHVVVFPR--HGWDEAPSGMLAR-GDYKAKSQFIDDD-------
----DQNHLEYEYAFSIKKQWK---
>MayoBSH0
-------------MSDH--ES--------------------DYVPPP--AVDPEALLKEA
EGAGDAALAEYTKKLLGE-----NYSPADDDRRVVILELRVICENR---PGGDIVY-TLD
DAASLKAMKK----NPFTLKEGCKYKLQVTFRVQHKIVSGLKYKNVV-KK----KIVTVD
TNTEMMGSYPARK--EPHVVCFPR--HGWEEAPSGTMAR-GGFSAKSQFVDDD-------
----KNKYLEYEYTFKIAKDW----
>TricAmI7
------------------------------------------------------------
-----------------------------DDRTVVVEEMTLIAPDR---PEGNIMF--TD
LYKTDKNAKN----ISFTLKEGCQYRFNVKFXVQNDIVSGLKIINQV-FR----RNIKVA
KDEEMLGSYAPSD--EVRSITFPR--HDWEEAPSGMAGR-GSYRGVSKFMDDD-------
----DQLHLKYEYEFTIKKTW----
>Neopaest
-----------------------------------------------------SAQFE--
KEKEDPSMIAYLKSLGID---PDYKGPEGDPRRVVVKEFSIVFNDKDGKGHKPVTL-KFE
TDEDLKKAKK----TPMVIKEGCEYKMRVTFRVQHNVVLGFKILNTV-SK----MGKTIA
KDTEMLGTYPPKN--DFQAVDIPK--NDWLEAPSGMMSR-GEYGAKMKFMDDD-------
----GNTHLEFEYIVKIAKEF----
>Paraatla
------------------------------------------------------------
KEKDDPSMIAYLKSLGID---PNYEGPKNDPRRVVVKEFSIVFKD----GHAPVTL-KFE
TDEDLKKAKK----TPMVIKEGCEYKMRVTFRVQHNVVLGFKILNSV-SK----MGKTIA
KDTEMLGTYPPKN--EFQSVDIPK--NDWLEAPSGMMSR-GEYGAKMKFMDDD-------
----GATHLEFEYAVKIAKE-----
>VexiDIVA
------------------------------------------------------------
KEASDKSMIDYFVSLGLD---PEYKPPSDDDRLVVVNQFEVVFKE----GHDPIVL-KFE
TDADIKAAKK----TAITIKEGCSFKFRVTFRVQHEIVLGFKIHNSV-KK----MGKTIA
KDTEMLGTYPPSN--DFKAVEVPR--NDWNEAPTGAMAR-GEYKSKMEFTDDD------L
EKNEKPAHLSFEYKIKIAKDF----
>Endozona
------------------EGQT----------------NEPTYNAGE--KKSVAEYQN--
MDAEDESLRKYKEALLGK---AGDLGDPNDKRLVIITEMRVVVKDG-----QDIVY-NLE
KKGAENEMIK----KPFTLKQKSFYKIKVSFKVQHELITGLKLVNFV-YK----KGLQVH
KEEQMLGSFPPSAS-KIVEVIVPR--HDWDQAPSGMLGR-GNYKGKHRFVDDD-------
----NKTHLEYEYAFEIIKD-----
>StygNOMA
------------------------------------------------------------
KEANDPSMIAYLKSLGID---PDYVPPKDDDRRVVISEFAIIFKD----HDKPASL-KFN
SEEDIKNAKK----TPLVIKEGCQYRMSVTFRVQHNVVLGFKIKNQIFSS----LGKELA
KDIEMLGTYPPKN--EFQTVDIPK--NDWNEAPSGMLAR-GSYKAKMRFLDDD-------
----QNSHLDFEYTVKIAKDY----
>Cochminu
------------------------------------------------------------
------------------------------------------------------------
--------------------EGCGYKIQVKFRVQHEIVSGLKYENKV-YK----GIIRAA
VEREMLGSFGPQK--DPHTVTFPR--RGYEEAPSGALAR-GKXKAKSRYYDDD-------
----KQCHLKYDYCFEIKKEW----
>Ovaldese
------------------------------------------------------------
-------------------------------------------------------F-KTD
TKEELEVLSK----KGFTLKEGCHYKTRITFRVQHEILSGLKMLTVV-KK----GIIPVA
KDSEMLGSYRPQK--DLHIIENPR--RGWEEAPAGALAR-GQYKASVNFVDDD-------
-------------------------
>Nolaaber
------------------------------------------------------------
------------------------------------------------------------
-----------------VVKEGADFKVRVTFRVQHNVVLGLQLSNTM-SK----LGKKLD
SSTEMLGTYPP-------------------------------------------------
-------------------------
>Vannrobu
------------------------------------------YNPGE--KIDMKTLQE--
MDAEDESLRKYKEALLGK--MDDLVSPSDDPRKVVIQSMVIIFEDR---PGGNLEF-KLG
SAEELAAFKK----ASIVFKEGCHYKIQVNFRVQHEIVSGLKYLNQV-YR----KGIRAV
KEEEMLGSFGPQK--DNHQVVFPK--QGWDQAPKGALAR-GTYTAKSKFTDDD-------
----KQLHMSYEYSFQIKKDW----
>Luaphula
------------------ENAE----------------TTPGYRVPE--KKDVSEYLA--
MDAEDESLRKYKEALLGA---AGSAGDPSDPRRVIIQEMRIIINGR-----DPIVY-DLS
AKGSESQLAS----KPFVLKEKCEYKIQVSFKCQHEIITGLKLINIV-HK----TGVRVA
KEEEMLGSFPPGP--TVHNVVFPR--NGWDEAPSSMLAR-GTYKGKHRFCDDD-------
----GKCHLEYEYQFAIKKDWK---
>Protarac
-------------M-ED-DAPE----------------QTPGYKVGE--KKGVDEYRA--
MDSEDESLRRYKESLLGA---AGEVGDPSDPRRVIIQEMRIILNGR-----DPIVY-DLR
AKGSENKLSE----TPFTLKEKCEYKIQVSFKCQHEIITGLKLVNLV-HK----AGIRVA
KEEEMIGSFPPGA--TVHTVVFPR--NGWDEAPSGMLTR-GTYKGKHRFVDDD-------
----GKCHLEYEYQFAIKKDWK---
>Protbohe
-------------MNDD-EAPE----------------GTPGYRVGE--KKGVQEYLS--
MDSEDESLRKYKEALLGK---AGELGDPSDPRRVIITEMRVIINGH-----DDIVY-DFS
TAGSEQHMKE----KPFNLKEKCEYKIQVTFKCQHEIITGLKLCNFV-YK----AGVRVA
KEEEMLGSFPPGR--DLHKVVFPR--NGWDEAPSGMLGR-GNYKGKHKFVDDD-------
----GKTHLEYEYAFAIKKEWK---
>PhysTSA
-------------MSDD-EANK----------------DVPEYKVGK--KVALGDLLQ--
QDQEDESLRKYKESLLGK--QAEHAAPSDDPRKVVIKEMRVIFEDR---PEGDIVY-TLD
SKEELANMKH----HPFVLKEGTHYKIRVTFKVQHDIVSGLKYVNTV-YR----KGIRAQ
KDNQMLGSFGPQV--KPHEVTFPR--NGWEEAPSGLLMR-GSYTAKSQFVDDD-------
----NVTHLEYEYAFDIKSSWK---
>Protpyro
------------------------------------------------------------
------------------------------------------------------------
-----QRLKD----QPFTLKEHCEYKIEVAFRVQHEIVAGLKFLNLV-FR----KGVRVA
KEEEMLGSFPPQG--DAHVVVFPR--HGWEEAPSGMLAR-GNYKGKHRFVDDD-------
----GTCHLEYEYAFAIKKDWE---
>PellCATA
----------------D-EDAS----------------STPGYQIGE--KKSVEEYEK--
MDADDKSLAEYKRKLLGD---PKDLGDPNDPRLVIITKMTVITEDK---ARDDIVY-SFA
EKGSEKQLKD----KSFTLKENCKYKIEIQFKCQHEIITGLKLINLV-YK----KSIRVH
KEEIMLGSFSPSGK-ELRTVVIPR--RDWEEAPGGLLGR-GSYKGKHRFLDDD-------
----GKCHLEYDYAFTIAKSW----
>ClydYONA
------SNSTRITMSDD--ESA----------------GDTGYQVAA--KIDMKTIQE--
MDAEDESLQKYKAALLGN--VGDACSPADDPRLVVIQSLHVIFKDG-----DTISYENLH
TAEAVQAMKESTAATPMRFPEGSLYKIKVVFKVQHEIVAGLKYVNKV-SRIVGGKKVKAL
TQTEMLGSYGPQE--AAHEVVFPRLSDQWEQAPSGMIAR-GSYVALSRFVDDD-------
----KQTHLEFEYSFNITK------
>GoceYONA
--------------NNE-EKID----------------STPGYNVGE--KKSISEYVN--
MDAEDESLRKYKEALLGK---GGDLGDPSDPRLVIITEMKVVIQDH-----DDIVY-NLA
QKGSETKMKE----KPFTLKQKCNYKIQVSFKCQHEIITGLKLVNFV-YK----KGIQVH
KEEEMLGSFSPSAK-EIRTVTIPR--HGWEEAPGGMLGR-GNYKGKHKFVDDD-------
----GKCHLEYEYTFEIRKEW----
>Undascha
------------------------------------------YNPGE--KIDMETLRN--
MDAEDESLRKYKEALLGN--MSDLVSPSDDPRKVVIQSMVILFENR---PDGPLEF-KLG
SDEELAAFKK----ANIIFKEGCNYKIQVNFRVQHEIVSGLKYLNQV-YR----KSMRVV
KEEEMLGSFGPQK--DNHQVTFPK--QGWDQAPKGALAR-GTYTAKSKFTDDD-------
----KQVHMSYEYTFHIKKDWK---
>Thecquad
-----------------------------------------GYKVAE--KVPIDQLLS--
QDSSDASLQAYKKSL-GL--AEDFYSPKDDPRKVVIVEMRIIFEEK---GRNDIVY-EFA
NEAALKKLKD----SPFTLKESCKYKIKISIRCQHDIVSGLKYVNNV-YR----KGVRVA
KDEEMLGSFAPQY--KPHEILIPK--IDWEETPSGMLSR-GLYTAKSSFVDDD-------
----KNTYLEYEYAFAIKKSW----
>Vermanta
--------------------------------------------------VSVNDLMS--
QDAEDESLRKYKEALLGK--IDGDVAPTDDPRSVVIKEMKVICENR---PGGDITY-TLD
TEEAVLKMKK----QPFTLKEGCNYKIQVTFKVQHEIVSGLKYINQV-FK----GMLKVD
TQDEMLGSFGPNK--ENHVVTFPR--LGWEEAPKGMLSR-GSFTAKSKFIDDD-------
----GERHLEYGYSFAIKKDW----
>ParvMONO
-------------LREEMSEES----------------GEDNYKPGE--KVDMKTLIE--
ADADDESLRKYKEALLGN--VGNTYAPADDPRRVVITELRIVFQDR---PDGDIVY-PLD
SQASLDELKK----KPFSLKEGCNYKIQVSFRVQHEIVSGLAFHNSV-YK----GPLRVD
RSKEMLGSFGPKE--ESYTVITPR--RGWEETPSGAMAR-GNYKAKSFFEDDD-------
----KVKHLAYEYAFKIAKDY----
