# Supplementary material for: Expansion of the molecular and morphological diversity of Acanthamoebidae (Centramoebida, Amoebozoa) and identification of a novel life cycle type within the group
Source: Biol Direct. 2016 Dec 28;11:69. doi: 10.1186/s13062-016-0171-0 (PMC5192571; doi:10.1186/s13062-016-0171-0)
Supplement: Additional file 3: — Bordor.325.Cent40.tgz. Phylogenomic alignment files and single gene trees for each gene included in the phylogeomic supermatrix. (TGZ 8396 kb) [file 13062_2016_171_MOESM3_ESM.tgz › Bordor.325.Cent40/unmasked-alignments/DHYS.faa]

>AcanGEN
--------------AHGFVM-VKA--EPLPEG--TPIVQGYDFNK-------GL-DYEAL
MASLKTTGFQATSFGQAVDEVNRMLRWSLN-----------DEPVTE---------KD-D
EESR--DPEYRKGVKCTIFLGYTSNMISSGVREIIRYLCQHKLVDVIVSSAGGIEEDFIK
CFAPTYCVGDFS-LDGCALRLKGQNRIGNLIIPNENYVKFEEWILPVLDAMVLEQ--KEK
G--EIWSPSKMISRFGKEINNPESVYYWCWKNDIPVFCPGLTDGSIGDMIYFHSYQ----
--NEGLIVDIAQDIRGINNKAVYA----KKSGMIILGGGLIKHHICNANLMRNGADYTVF
INTGQEFDGSDSGARPDEAKSWGKIRYDASPVKMYADASMVFPLLVAETFVKHQLKKTKE
QQ---------
>Coprcine
----------IPSGASAAVL-KPS--DPIPND--AVPIEGPSFDT-------PI-SFQDF
VGSYERIGFQASSFATAVNIVNKMRKWRLS-----------DEPISP---------DE-S
DDYL--DPQVRANTRCNIFLGYTSNLVSSGLREIILYLAKHRMISAIVTTAGGIEEDFIK
CLGKTY-LADFN-LDGAALRKQGMNRIGNLIVPNDNYCKFEDWLTPLLDQMLLEQ--KEN
G--TIWSPSSFIRRLGKEINNEESIYYWAYKNDIPVFCPALTDGSIGDMIYFHSFK----
--NPGFVLDIVQDIRNLNELARKS----RKAGMIILGGGVCKHQIANAMLIRNGADYAVY
INTGQEFDGSDSGARPDEAVSWGKIRAGAESVKIYADATLVFPMLVAATFA---------
-----------
>Coprprot
--------------------------DDI-KA--KGTVRGYDFEK-------GV-NFDDM
MGSFKNWGFQATNLGLAIDEVNKMINWRLS-----------DEPVAE---------DE-A
DDLK--DPEVRKNTRATIFLGYTSNQVSCGNREVIKYLVKNKMVDLIVTTCGGIEEDFIK
CMADTY-IGDFA-LKGEELRRKGINRIGNLLIANENYGKFEEWLLPLLDEMLERQ--K-K
G--KNCSPSKLIKYMGKKINNEDSIYYWCWKNKIPVMCPGITDGSVGDMIYMHSYQ----
--NPGLIMDVALDIRKMISTVVWA----KKNGMLILGGGIIKHHICNAHLFKNGADFSVF
INTGQEFDGSDSGARPDEAVSWGKIKLTATPVKVYCEATIAFPLLVSQTFAKNFEPKQFE
PRK--------
>DictDisc
MSTNTTTTNATPELAKESVF-FQSNHEDL-KN--RPKVRGYDFNE-------GV-DFSKL
FETYKTIGYQASAVGEAIDEINRMISWRLV-----------DEPLKE---------GE-D
DD------EERKVTRCKIFLGYTSNLVSSGVREIIRYLVQHSMVDVIVSTAGGVEEDFIK
CLAPTY-MGEFH-LEGEKLRRKGLNRIGNLLVPNDNYCKFEDWIMPILDQMVEEQ--KTK
G--TVWTPSRVINRLGKEINHEDSIYYWAWKNDIPVYSPALTDGSIGDMMYFHSYN----
--TPGLVLDIISDIRAINNHAVYS----KKSGMIILGGGVIKHHICNANLFRNGADYSVF
VNTGNEFDGSDSGARPDEAVSWGKIKLDAKPVKVYSEASIVFPILVAETFAKTFKKKSPE
ELKLNKRSIFD
>Entahist
MS----ITGEEFAKVTSKVL-GES--KEY--K--GEKCIGYDFDN-------GV-DFNKV
MEKMKYTGFQALNLGLCIEQVNEM------------------------------------
-----------RKNHAKIFLGMSSNIVSSGLREVIHYLVKNKFVDAIVVTAGGIEEDFIK
TMHPTL-LGDFY-FKGKELYPNGYNRIGNLILPNSNYCEFEDWMDPLLLECLKEQ--NEH
G--VHWTPSKLVHKMGESINNESSIYYWAAKNNIPVFSPAITDGSIGDMIFFFSYK----
--NEGLVLDLVQDVIKIDEMAFNA----EKVGCLLVGAGIAKHHILNAMKRRGGCDYCAM
LSTSIECDASDAGSEIAADRTKGFFKPECNPAKVIGDATILLPLIVASTFAQKEEPTK--
-----------
>Filanola
-----------------------------------------------------V-DYDAL
IQSFKNIGFQATNFGRAVDQINQMLHWRLI-----------DEPILSP-------ENE-S
DEYL--KEEVRKNTKCKIFFGYTSNLVSSGLRDIIRFLCQHRLVDVIVTTAGGIEEDFIK
CLAPTY-IGDFH-FPGKELRSKGLNRIGNLLVPNDNYCKFEDWLTPILDKLLEEQ--NTQ
G--TRWTPSKVIARLGKEINNPESVYYWAYKNNIPVFCPALTDGSLGDMIYFHSKR----
--NPGLVIDLVEDIGLLNDQAVFA----KKTGIILLGGGIIKHHICNANLMRNGADYAVY
INTAQEFDGSDSGARPDEAVSWGKIKLDAQPVKIYSEATLVFPL----------------
-----------
>FontBI
----------VPKAATEAVM-VAS--SAIPDE--AVKVAGYEFNQ-------GV-DYDQL
FASFGTTGFQACHFSDAVRIINKMRAWRLS-----------DEPIKE---------DD-Y
DEFA--DPEFRKNYRAKVYLAYTSNMISSGVRETIRFLVEHKMVDVIVSSAGGVEEDIIK
TFAHMY-LGRFQ-MDDRQLRREGLNRLGNLIVPNDNYVKFEEWVNPILDKMVDEQ--KAT
G--VVWTPSSMIRRLGLELNDDSSVLTWAARNDIPIFCPALTDGSLGDMIYFHNYR----
--KPGLVVDLVGDIRKINDSTVYA----RKTGMIVIGGGVVKHHTLNANLMRNGADWAVF
LNTAQEFDGSDAGARPEEALSWGKVRLDADYVKIVGDASFFFPLLVSQTFAKDFKKKADE
E----------
>HomoSapi
ME--GSLEREAPAGALAAVL-KHS--STLPPE--STQVRGYDFNR-------GV-NYRAL
LEAFGTTGFQATNFGRAVQQVNAMIEKKL-------------EPLSQ---------DE-D
QHAD-LTQSRRPLTSCTIFLGYTSNLISSGIRETIRYLVQHNMVDVLVTTAGGVEEDLIK
CLAPTY-LGEFS-LRGKELRENGINRIGNLLVPNENYCKFEDWLMPILDQMVMEQ--NTE
G--VKWTPSKMIARLGKEINNPESVYYWAQKNHIPVFSPALTDGSLGDMIFFHSYK----
--NPGLVLDIVEDLRLINTQAIFA----KCTGMIILGGGVVKHHIANANLMRNGADYAVY
INTAQEFDGSDSGARPDEAVSWGKIRVDAQPVKVYADASLVFPLLVAETFAQKMDAFMHE
KNE-------D
>Monobrev
M-------ADATQLSQAAVL-LRS--APMPED--AVKVKGYDFNQ-------GI-DHDAL
LESFARTGFQATSFGQAVDEINRMVGRQAG-----------VSGI---------------
------QPSARRKVRTTIFLGYTSNMISSGVRETIRFLVQHKLVDAVVTTAGGVEEDFIK
CMADTY-VGDFH-LSGTALRKQGINRIGNLLVPNDNYVKFEQWMMPILDQMLHEQ--QNE
G--VVWSPSTMIRRFGKEIDNEESVYYWAYKNDIPVFCPAITDGSIGDMIYFHSVQ----
--NPGLIVDLVADIRAINYKAEFS----KHTGMVILGGGLVKHHICNANLMRNGADHAVF
INTAQEFDGSDAGARPDEAISWGKIRLDAKPVKIYGEASMIFPLLVAQTFARRVHPKK--
-----------
>PCBtrin
--------VSAPGEAFDAVL-GLR--GKMPEG--SEEVKGYDFNQ-------GV-NFEKL
LDSYLTSGYQATNFGKAVEEIRKMIKWRLQ-----------DEPITE---------NE-T
EDFL--DPAVRSRTRAKIFFGYTSNLISSGVRDTIRYLCQNKMVDVIVSTAGGIEEDFIK
CLAPTF-LGDFS-LNGTELRKKGLNRIGNLIVPNDNYCKFEDWIMPIFDQMVKEQ--NEN
G--VRWTPSKVIHRLGKEINHPDSVYYWCYQNNIPVYSPALTDGSIGDMLYFHSYRNL--
-PENQLTIDLVADIRGMNNEAVYA----KKTGVIILGGGLIKHHILNANLMRNGADFAVL
VNTAQEFDGSDAGARPDEAISWGKLRLHSNPVKIYAEASLVFPLLIAQTFAKEFE-----
-----------
>Polypall
--------------AKDFVF-VQSNPEDL-AN--RPTIKGYDFNN-------GV-DYGKL
FESYINTGFQASSVGQAIEEINRMLNWRLS-----------DEPLAE---------GE-E
NN-----VEERKNTRTKIFLGYTSNLVSSGVRETIRYLVQHSMVDVLVTTAGGVEEDFIK
CLAPTY-LGEFS-LPGADLRRRGLNRIGNLLVPNDNYCKFEDWIMPILDKMVDEQ--TNN
G--TLWTPSRVINRLGKEINNEESIYYWAWKNNIPVFCPAITDGSIGDMMYFHSYN----
--KPGLVLDLITDIRNINNHAIYS----KKTGMIILGGGVIKHHICNANLFRNGAEFAVY
LNTGQEFDGSDSGARPDEAVSWGKIKVTAKPVKIYAEATVVFPILVAETFAKNFKEKSPQ
ELLMNKRDIF-
>Sexangul
------------------------------------AIRGYDFDGALKAGKEDI-SVAEL
FEGFRTTGLSGSKLSQCADVVSEMIQWQRSSGVSAPDSAFANAPVTTSQPTASSSPDE-Q
DELDTLSAACAPYVRTTVFMGYTSNMISCGVRESLLFLAKHRLVDVIVTTAGGIEEDFIK
CIAPHV-MGDFK-LDGGVLRRAGVNRIGNMLVPNDSYCSFEDWLLPVVNKMHDEV--DES
GGSLVWTPSSFIRRLGEEINDERSVYYWAARNNIPVFCPGLTDGSIGDMLYFHTYK----
--RPGFILDIVQDVRGINDIAVRA----KRTGMLILGGGLCKHHICNANLFRSGADSAVF
INTGSEFDGSDTGAMPSEAVSWGKIKIGGECVKMHADASLVFPLIAAKSF----------
-----------
>Sterramo
----------VPKSVTDALF-VKAS-ENLSDK--SERVRGFEFNDALEGG--SV-DYDKL
FDAYVNMGFQATNLGLAIKTIKEMLRWRLS-----------DDPVSE---------DE-S
DEFV--DMDVRRKTRATVFLGYTSNMISCGIRENIRFLCEHKLVDVLVSTAGGIEEDFIK
CLAPTY-MGDFA-LPGKALREKGLNRIGNLIIPNDNYCLFEDWVSPILLKMKEEQ--Q-Q
G--TVWSPSKIIARLGKEINNPNSVYYWCWKNDIPVFCPAITDGSLGDMLYFNSYEK---
--GTPLVVDIAQDVRRLNDYAIYA----KKSGMVILGGGLIKHHICNANLMRNGAEYSVF
INTGQEFDGSDAGARPDEAISWGKIKVDASNAKVYTDASLVFPLVVAQAFLPEVLHRRKE
AE---------
>Thectrah
-----------PEVARSSVL-SPS--SSTPE---TAEVKGYDFNN-------GI-DYEAM
LKAYATTGFQATNLAKAIDQVNAMLKWRLS-----------DEPVDD---------DE-T
EDYT--DPEVRARTRCKIFLGYTSNLVSSGLRETLRYLVEHRMVDVVVSTAGGIEEDFIS
CLAPSY-LGDFA-LKGKTLRDAGLNRIGNLLVPNNNYCAFQDWIFPILDAMVEEQ--KTH
G--VVWSPSKMIHRLGKEINDERSIYYWAYKNNIPVFSPALTDGSIGDMIYFHSYE----
--NPGLVLDIASDIRRMNNQAVFA----KKTGAVIFGGGLIKHHILNANLMRNGLDYCVL
VNTAAEFDGSDAGARPDESISWGKIRANADPVKVYAEATLVVPLLVAETFAKNFEPKTE-
-----------
>VannDIVA
------------ETAKAAVL-VQS--EEVDPT--LPKVRGYDFNE-------PF-DFDKF
IGSYLTTGFQASNLGQAIETIKSMLAWRLS-----------DEEV-----------KE-T
DEVQ--EPEARARVRCTVFLGFTSNLISSGLREVLRYLVQHRMVDCIVTTAGGVEEDLIK
CMAPTL-MGDFS-LAGAALRAKGLNRIGNMLVPNRNYCLFEDWITPVLAAMLEEQ--ERD
G--VVWSPARITERLGREIDHEDSLLYWAARNGVPVFCPALTDGSIGDMVYFSSYKA---
--EAKLRIDIAQDIVRLNRMAVTA----PKTGMVILGGGLVKHHICNANLMRNGADFSVF
VNTGQEFDGSDSGARPDEAVSWGKIRIGAKAVKVYAEATVVFPLIVAAAFAPAQRARAAE
-----------
>Pessonel
--------------AFDAVL-VKS--VDVDKD--AVECRGHNFEEVEKTG--KV-DYEKL
FQSLTTTGFQATNFARAVEIVREMRRWRLS-----------DEPIKE---------DE-D
EDLK--DPKVRXNIKCTIFLGYTSNMISCGVRESLLXLAKNKLVDVMVTTAGGIEEDFLK
CLAPHY-MGDXS-LDGATLRGKGLNRIGNLIVPNNNYCKFEDFLKPLIEKMHDEQ--EAD
G--TVWTPAKIIRRLGKEINDERSVYYWCYKNDIPVYCPAITDGSIGDMVFFHSVR----
--RPGFVIDIVQDITRLNKSALEA----KCTGMLIAGGGLIKHHICNANLMRNGANYSVF
INTASDFDGSDSGAKPDEAISWGKIKLGAPRVKVHGDASLLLPLLVAR------------
-----------
>MayoBSH0
----------IPAGAAEAVLHVKA--VKMPAN--HPTVSGYDFNR-------GI-DYAAM
FAAFPTMGFQGTNFGKAVIEVNRMLNWKLS-----------QEPITA---------TE-D
EDYL--DPAVREKVGTKIFFGYTSNQISCGNREVIRFLAQHKLVDVMVTTGGGIEEDFMK
CMAPTY-MGDFG-MKGRELRLKGLNRIGNLLVPNDNYCKFEDWITPILDEMVREQ--NEE
G--KLWSPSSMIARFGKEINNEDSVYYWAYKNDIPVYCPALTDGSIGDMIYFNSFKH---
--DKPLVVDIASDIRGINNHALCASP--RKTGMLILGGGVTKHHICNANLMRNGADFSVF
INTGNDFDGSDSGARPDEAISWGKIRIDATPVKVYGDASLIFPLLVAETFAKHHHAQKAE
E----------
>TricAmI7
------------------VL-VES---EMPEDLKGAEVRGYTWDT------KEV-DYDAL
FKSYLTAGFQSTNLGRCIEEINDMLKWRQS-----------DEEITE---------DT-P
LDER--DPEKRKKTRTKIFFGYTSNLISSGLRETIVYLAKNKMIDYIVTTAGGIEEDFIK
CLAPTY-IGDFK-LDGATLRDKGVNRIGNXLVPNNNYGKFDDWIMPILDQMVIEQ--Q-E
G--TVWSPSKMIKRFGKEINDERSVYYWCWKNDIPVFSPAITDGSIGDMIYMHTFRNFEG
KNGVNLIVDIAQDIRKINQLAVFA----PHTGMILLGGGLIKHHICNANLMRNGADHAVF
INTAQEFDGSDAGARPDEAVSWGKIKSGAKSVKLYAEATLVFPIXVAQTFAKNWVPR---
-----------
>Neopaest
------------------------------------------------------------
------------------------------------------------------------
------------------------------------------------------------
-----------------------------------------------LDQMVKEQ--EED
G--VHWTPSMMIHRLGKEIDNPESIYYWCYKNNIPVYSPAITDGSIGDMIYFHTYKT---
--ETPLRLDIVADIRRMNDHAMLAPQKRQKTGQIILGGGLIKHHICNANLMKNGANFSVF
VNTASEWDGSDSGARPDEAISWGKIHIDAQPVKVYAEVTLVLPL----------------
-----------
>Paraatla
----------MSSVAQDAVL-KPS--ESL-EG--VATVQGYDFNE-------GV-DYEKL
FKTYVNTGFQARNLGLAIEEVNKMLRWRLS-----------DDAIPD---------DEAN
EEFK--KKEYRENTKCKIFFGYTSNLVSSGLREMIRYLAEHKLIDVMVTTAGGIEEDIIK
CLAPTH-VGDFQ-LDGRSLRDKGINRIGNLLVPNDNYCKFEDFFNPILDAMVREQ--EEE
G--VEWTPSKLIHRLGKEINNPSSIYYWCYKNDIPVFSPAITDGSIGDMIYFHTYRS---
--AKPLKLDIVQDIKAMNDQALKASHVRKKTGMLIVGGGLVKHHICNANLMKNGADFSVF
INTASEFDGSDSGARPDEAISWGKISADAKPVKVYAEATLVLPILVAESFVKYNQLKKKE
E----------
>VexiDIVA
----------LPPAATESVL-VES--EGVASD--TPTVKGYDFNQ-------GI-DLSKM
LDTFAFSGFQSTNLGLAIEEINKMLNWRLS-----------DEPVKD---------DA-P
DEHK--DETYRKNTKCKIFLGYTSNLVSSGLREILRFLVQHKLVNVIVSTAGGVEEDLIK
CLAPTY-MGDFR-LPGKSLREKGLNRIGNLIVPNNNYVKFEAWINPILDAMHAEQ--QKD
G--VVWTPSKMIHRLGKEINNEESIYYWAYKNNIPVYCPALTDGSIGDMLYFHSYKV---
--DPPITLDIVRDIRGMNDHASWGA---HKTGMIILGGGLVKHHICNANLMRNGADYSVF
INTGQEFDGSDSGARPDEAISWGKIRKQAHPVKLYAEATLVFPLIVAKTFAKYYHEKIK-
-----------
>Endozona
----------IPDIITNSVL-VES--VRLPEN--TPKVEGFNFNNWNSSS-PDS-SFYSL
LNSYANMGFQATSFHKACEEIHKMLDWDLS-----------QVPYNN--------ESE-A
DELQ--DPNVRKSIKTKIFLGYTSNLISSGLRETLCWLAQHNQIQCIVTTAGGIEEDFIK
CMAPTY-IGEFDKVHGPTLRQNGINRIGNLYVPNSNYCLFEDWIMPILDEMLKNQIESKN
T--KIYTPSDMIRLMGERINDPRSVYYWCYKNNIPVFCPAITDGSIGDMVYMHSYK----
--NPGLMIDIAGDIRKINDLAMGSR---GKTGMIILGGGVVKHHICNANLMRNGADFGVL
VNTAQEFDGSDAGARPDEAKSWGKIKSDSTAVKVYAE-----------------------
-----------
>StygNOMA
---------------RSTVL-VPS--NEVPSQ-YXDVVRGYDFNEWLEH---GP-NYDAL
FDSFARTGFQSSTFADAVKTVNKMLEWRPS-----------AE-LQA---------DL-V
AKGK--DP----NVRCKVYLGYTSNMVSCGVREIIRFLCQHKLVDVIVTTAGGIEEDFIK
CLAPTL-MGDFE-LDGATLRSQGINRIGNLLVPNNNYCLFENWVMPILDTMLAEQ--KAT
G--QPWSPSTLIARLGKEINHHDSVYYWCWKNDIPVFCPAIIDGSLGDMIYFHATK----
--TPGLIIDLVQDIQRINRSAVFA----EQTGMVILGGGVIKHHICNANLMRNGADYAVY
INTGQPFDGSDTGATPD-------------------------------------------
-----------
>Vannrobu
-----------PGVAQEAVF-VES--EVLPDD--TPQVRGYDFTK-------DF-NFDEF
MSSYFTTGFQATNLGLAVEEINKMLSWTLN-----------DEPIKE------------D
DEIK--DPEDRKKVKCKIFLGYTSNLISSGVREIIRFLVQNNLVSCIVSSAGGVXEDFIK
CLAPTF-LGDFA-LDGKNLRSRGLNRIGNLLVPNKNYCLFEEWIYPILDQMLKEQ--EEN
G--TVWSPSSMIHRFGKEIDHPDSVYYWAYKNNIPVFCPAITDGSIGDMVYFHSYKND--
--EARLVIDIASDIRRINDLAMKA----LKTGIIILGGGLIKHHICNANLMRNGADFSVF
INTGQEFDGSDSGARPDEAISWGKIRANAKAVKVYAEATLVFPLIVAATFAKYVKAQRE-
-----------
>Vexibaci
------------------------------------------------------------
------------------------------------------------------------
------------------------------------------------------------
------------------------------------------------------------
------------------------------------------------------------
-----------------------------------------KHHICNANLMRNGADFSVY
VNTGQEFDGSDSGARPDEAISWGKIKRDASPVKVYADASLVFPLLVAQSFAKYHFDSKK-
-----------
>Luaphula
---------------QPGVI-IPG--QTVLPD--EDKVEGYDFNESVKKG--AV-DFEAL
LNSFKHIGFQANHFGRAVDEVNKMLKWRLS-----------DEPIRG---------DE-D
EETQ--SPEYRASVHCKIFLGFTANMISCGVRETIRFLAQHKLVQCIVTSAGGIEEDFIK
CLAPTY-LGDFH-LGGMELRSKGLNRIGNLLIPNENYCKLEEWMMPILDQMVTEQ--KEQ
G--TLWNPSSMIHRLGKEINNEESVYYWCYKNDIPVFCPALTDGSIGDMIYFHSYTP---
--KGGLVLDIASDIRNMNNEAITA----KKSGILILGGGTMKHHICNANLMRNGADYAVY
INTGQEFDGSDSGASPEEAKSWGKIRPEAQAVKICADASLVFPLLVAQTFAKHHIAQQQQ
K----------
>Protarac
-----------------------------LPD--EDKVQGYDFNESVAKG--QV-DYAAL
LDSFKHIGFQANHFGRAVDEINKMLHWRLS-----------DDPLTG---------EE-D
EELK--ITENRKAIKCKIFLGYTSNMISCGVRETIRFLVQHKLVQCIVTSAGGIEEDFIK
CLAPTY-LGDFH-LRGMDLRAKGLNRIGNLLIPNENYCKLEEWMMPILDQMVVEQ--KQQ
G--VLWNPSSMIARLGKEINNPDSVYYWAWKNNIPVFCPALTDGSIGDMIYFHSYTP---
--KGGLVLDIASDIRNMNNEAIFA----KKSGMIILGGGTMKHHICNANLMRNGADYAVY
VNTGQEFDGSDSGASPEEAKSWGKIRPEANAVKICADASLVFPLLVAQTFAK--------
-----------
>PhysTSA
-----------PDSVHQAVL-LKS--ADI-SD--CPVVKGYDFNK-------GL-DFDKL
LESYNTIGFQATSFGSAVNEINRMRNWRLS-----------DEPIAA---------DE-S
EDYK--DPEVRKNIKCKIFLGYTSNLVSSGVRDVIRFLVQHKMVDVIVSTGGGIEEDFIK
CMANTH-VGDFN-LAGARLRSQGLNRIGNLIVPNDNYCKFEEWLLPILDKAVEEQ--KTL
G--TVWTPSKLIHRLGKEINNEESIYYWAYKNNIPVFSPALTDGSIGDMIYFHTYK----
--TPGFVLDIVEDIRRMNNEAVFA----KHTGLIILGGGLIKHHICNANLFRNGADYAVY
INTAQEFDGSDSGARPDEAVSWGKIKTTANPVKVYADATLVFPLLVAQTFAKDFHKK---
-----------
>Protpyro
--------------AHGVVM-VKA--EPLPEG--TPTVQGYDFNK-------GL-DYEAL
LASMKTTGFQATSFGQAVDEINKMLRWSLI-----------DEPVKP---------EE-D
EESQ--DPEYRKKVKCTIFLGYTSNMISSGVREIIRYLCQHKLVDVIVCSAGGIEEDFIK
CFAPTYCVGDFH-LDGRALRLKGQNRIGNLIMPNENYVKFEEWIMPILDAMVLEQ--KEK
G--EVWSPSKMINRFGKEINNPESVYYWCWKNDIPVFCPALTDGSIGDMIYFHSYQ----
--NEGLIVDIAQDIRGINNKAVYA----KKSGMIILGGGLIKHHVCNANLMRNGADFTVF
VNTGQEFDGSDAGARPDEARSWGKIRYDGSAVKVYADASMVFPLLVAETFVKHHQRKQKE
-----------
>PellCATA
----------------DSVL-VKS---EIPVG--AAVIKGYDFNN-------GC-DYNAL
LESMLTTGFQAQHLGKAINEVKRMLAWDLS-----------QIPYDD--------ERE-A
DEMK--PIEARKAIKTRIFLGYTSNLISSGLRETIRWLVEHKMVDVVVSTAGGIEEDFIK
CMADTY-SGEFT-LKGADLRMKGLNRTGNLIVPNRNYVAFEEWIMPILDAMLEEQ--KTK
G--TIWSPSTMIHRFGKEINNPESVYYWAYKNNIPVFSPAITDGSIGDMIYMHSFR----
--NPGLIVDIASDIRKMNDQALDSP---GNTGMLILGGGLIKHHICNANLMRNGADFSVF
INTAHEFDGSDAGARPDEAKSWGKIKLSAKPVKVCADATLVFPLLVAQTFVKHYEK----
-----------
>ClydYONA
----------VPAVAENAVM-VQS--ETLPEG--TPTVRGYDFEA-------GL-DFQRF
LSSYLTTGFQAMAVGQAMEQINSMLEWRLS-----------DEAVKE------------D
DDVK--DEAERAKVRCKVFLGYTSNLISSGLRETFKFLTKHKMVDVIVTTAGGIEEDIIK
CLAPTF-LGDFS-LSGEQLRKRGINRIGNLLVPNENYVKFENFLMPLLDQMLKEQ--EEN
N--VEWTPSSFIHRLGKEIDNEDSVYYWCYKNNIPVYCPALTDGSIGDMIYFHSYKH---
--EARLKLDIAADIRNMNNEAAFA----IKTGIIILGGGLVKHHICNANLMRNGADFSVF
VNTGQEFDGSDSGARPDEAISWGKIRLEAKPVKVYAEATVVFPLIVAATFYKEFERRK--
-----------
>GoceYONA
MS-----TNKVPSAVASAVL-VKS--EAIPEN--TPVVKGWDFNN-------GR-DYDGI
LQSYITTGFQALNFGRAVEEINAMLAWDLS-----------EVPFNA--------ETE-N
DDLE--NIENRKKVKTKIFLGYTSNLVSSGLRETIRWLAEHKMIDAIVTTAGGIEEDIIK
CKHPTY-LGSFE-LPGGELRSKGINRIGNLLVPNSNYCFFEDWTMPIFDKMLAKQ--KSK
G--KIYTPSSMIRLFGKHINDPSSIYYWCYKNNIPVFSPAITDGSIGDMLYMHSYS----
--NPGLIIDIAGDIRNINDLAAGHP---GRTGMIILG-----------------------
------------------------------------------------------------
-----------
>Undascha
-----------PAVAQEAVF-VES--ETLPED--TPTVKGFDFTK-------EF-DFDEF
VKSYLTTGFQATNLGLAIEEINKMLKWTLN-----------DEPIKD------------D
DDIT--DPEERKKVRCTIFLGYTSNLISSGVREIIKFLVQHNLVSCIVSSAGGVEEDFIK
CLAPTF-LGDFS-LDGKNLRSRGLNRIGNLLVPNKNYCLFEDWIYPILDQMLKEQ--VED
G--TVWSPSSMIHRLGKEIDNPESVYYWAYKNNIPVFSPAITDGSIGDMVYFHSYKSE--
--EHKLVIDIASDIRRINDIAVKA----PKTGILILGGGLIKHHICNANLMRNGADYSVF
INTGQEFDGSDSGARPDEAVSWGKIRQNAKAVKVYAEATLVFPIIVSATFAK--------
-----------
>Thecquad
------------QASKEAVL-VPT--ERLP-S--TPTVSGYDFNN-------GL-NFDAL
MATYKTIGFQATNLGLAIDEINKMLSWRLS-----------DEPLTQ---------EE-I
DEGV--DPEIRKNTKCRIFLGYTSNLVSSGIRDIIRFLVEKKLVDAIVTTAGGIEEDFIK
CMAPTY-MGDFE-LRGADLRSKGLNRIGNLLVPNSNYCKFEDWLMPILDQMLKEQ--QTE
N--VIWTPSTFIARLGKEINHPESIYYWAYKNNIPVFCPALTDGSLGDMIYFHTYS----
--NPGLIIDIVQDIRNVNRMAASA----PKSGMVILGGGIVKHHICNANLMRNGANYAVY
VNTGQEFDGSDSGARPDEAVSWGKIRANTSAVKVYADASLVFPILVA-------------
-----------
>Vermanta
-----------PVLAQEAVF-AAS--EEMPEG--TPEVKGYDFND-------GIPDLHAL
LSTYACSGFQAANVGRAIEEINKMLKWRLI-----------DDPVAE---------NE-S
EEYK--DPEVRKKYKCKVFLGYTSNLISCGVREVLRFLVEHKLVDVIVSTAGGIEEDFIK
CLAPTY-VGDFHSRTGAELRMKGLNRIGNMLVPNSNYCKFEDWIMPILDTMLEEQ--KTE
G--KVWAPSSIIHRLGLEIDDKSSVYYWAAKNNIPVYSPALTDGSIGDMIYFHGYK----
--NPGLVVDIAQDIRGINNQAVFA----KKTGMIILGGGVVKHHICNANLMRNGADFSVN
INTGQEYDGSDSGARPDEAISWGKIRLTANPVKVYAEASLVFPLIVSETFAR--------
-----------
>ParvMONO
------------ERAREAVL-VPG--NETPS---TAEVRGYDWND-------GY-DLGAM
LRSYSNSGFQATQLGRACDEVNLML-----------------------------------
-----------RSPDTTIFLGYTSNMSSCGMREHIRFLAQHSLVDCIVTTAGGVEEDFMK
CMAPTY-LGDFH-LDGADLRSRGLNRIGNLLVPNANYVSFENWMVPHLDHMLRQQ--VEH
G--TVWTPSSMIRYLGEQIDDPSSIYYWCAKNDIPVFCPALTDGSIGDMLYFHSIKNS--
--DPSLILDIVRDIKAINSLAGRA----KRSGQLILGGSVPKHHINNANLMRNGADYSVF
INTGLHHEGSDSGAAPDEAVSWGKIKPGTNCIKVFSEITLVLPLLMAQTFAKFH------
-----------
