# Supplementary material for: Expansion of the molecular and morphological diversity of Acanthamoebidae (Centramoebida, Amoebozoa) and identification of a novel life cycle type within the group
Source: Biol Direct. 2016 Dec 28;11:69. doi: 10.1186/s13062-016-0171-0 (PMC5192571; doi:10.1186/s13062-016-0171-0)
Supplement: Additional file 3: — Bordor.325.Cent40.tgz. Phylogenomic alignment files and single gene trees for each gene included in the phylogeomic supermatrix. (TGZ 8396 kb) [file 13062_2016_171_MOESM3_ESM.tgz › Bordor.325.Cent40/unmasked-alignments/rps20.faa]

>AcanGEN
--------KKPVE---QYDESHYHRIRITLTSRNVKNLEKVCADLIRGAKNQD-----L-
KVKGPVRLPTKHLRITTRKTPCGEGTKTWDRFEMKIHKRLIDLHSPSEVVKQITSISIEP
DVQIEVTMA-----
>Coprcine
MSYVAKDKDYDAA---GQPAPKIHKIRITLTSSNVKNLEKFSTDLINRAKDKQ-----L-
RVKGPVRLPTKVLRITTRKTPCGEGSKTWDRYELKVHKRLIDLHSSSEIVKQITSISLEP
GVEVEVTISA----
>Coprprot
---------KPQQ---GNYEAGLHRIRITLSSRNVKALEKVCADLIKGAHDQR-----LM
KVKGPVRMPTKVLHITTRKSPCGEGTNTWDRFEMRIHKRIIDLYSPSDVVKQITSISIEP
GVHVEVTIED----
>DictDisc
----------------------VNKISITLTSRNPKSLEKVCADIITLAKNKK-----V-
KAKGPIRIPNKVLKITTRKSPCGEGTNTGDRFEMRIHKRVIHILSTQDFVKEMNTISIEA
GVDVEV--------
>Entahist
MADI---KKDIKA---PVTPVVVKNITITITSTKVKAVEALCTEVKENGKKKG-----V-
QVKGPVRIPTKTLRITTRKTPCGEGSKTWDHFQMRIYKRVLTLKTTPELVKEITSLKIEP
GVELEVAMFD----
>Filanola
------AQKKGAE---QEEEVNFHRIRITLTSRNVKSLEKVCADLIKGAKDRR-----L-
KVKGPVRLPTKVLRITTRKTPCGEGSKTWDRFEMRIHKRLIDLHSPSEDVKQITSISIEP
GVEVEVTIA-----
>HomoSapi
MAF----KDTGKTP--VEPEVAIHRIRITLTSRNVKSLEKVCADLIRGAKEKN-----L-
KVKGPVRMPTKTLRITTRKTPCGEGSKTWDRFQMRIHKRLIDLHSPSEIVKQITSISIEP
GVEVEVTIADA---
>Monobrev
MATV-VDKKEG-----FEVEAQSHRIRITLTSRNVKSLEKVCAALIQGAKDNK-----V-
TAKGPVRLPTRNLKITTRKTPNGEGSKTWDRYTMCIHKRLIDLESPAEVVKTITSISIEP
GVDVEVTMAN----
>PCBtrin
-------------------ETQLNRIRITLTSRNVKNVEKVCRDLMAAAKNHN-----I-
KVKGPVRLPTKTLRITTRKTPCGEGSKTWDRFEMRVHKRLIDLHANPEAVKQVTSIALEP
GVDIEVTMQD----
>Polypall
MSMM-PPKKVEGE---QVAAPQTSKISITLSSTNPKALERVCSDLIDLAKKKR-----V-
RAKGPIRMPNRVLRITTRKSPCGEGTNTWDRFEMRIHKRVIHILSTQDFLKDMNSISIEM
GVDVEVTMNKKEEK
>Sterramo
------AAKVGAL---PEEEQNFHRIRITLTSRDVKSLEKVCSDLIRGAKGQQ-----L-
KVKGPVRLPTKVLRITTRKSPCGEGTNTWDRFEMRIHKRLIDLHSPSEVVKQITSISIEP
GVEVEVTIA-----
>Thectrah
----------------------------------------VSSELIRNAKAEQ-----L-
KVRGPRRMPTKVLRITTRKSPCGNGTNTWDKFEMRIHKRVIDLHSPSDIVRQITSISIEP
GVEVEVSL------
>VannDIVA
--F---AKKPGYEKGGYADESNFHRIRITLTSRNVKHLEKVCSQLIDGAKKKE-----L-
KVKGPVRLPTKTLVVTTRKSPCGEGTNTYDRFEMRIHKRLIDLHSPSDVVKHITSISIEP
GVDVEVTIA-----
>Pessonel
--Y---PSKKGAF---EPEEVSLHRIRITLTSLDVPALEKVCGELIKAAKDQR-----L-
KVKGPVRLPTKKLSITTRKSPCGEGTNTWDRFQMRIHKRLIDLHSPSEVVKQITSISIEP
GVDVQVTIA-----
>MayoBSH0
------------------EEEHFHRIRITLTGCNVKRLEKVSDDLIRAAHGQK-----L-
SVRGPVRLPTKVLRITTRKSPCGNGTSTYDRFEMRLHKRIVDLHSPSSIVKDITAITIEP
GVDIEVTIA-----
>TricAmI7
------------E---GPGESGFHRIRITLTSTNVTNLEKVSNDLIRGAKDQR-----L-
KVRGPVRLPTKVLRLTTRKSPCGEGTNTWHRFQMRIHKRIIDLHSSSDVVRQITSISIEP
GVQVEVTIED----
>Neopaest
----------------ESPIDDLHRIRITLTAKDVKPLEKVCSELVGGARERR-----V-
TVKGPVRMPTRTMRITTRKSPCGEGTNTWDHFQMRVHKRVIDLRCSQEMVRQITAINIAK
GVDIEVFVTN----
>Paraatla
-------KKPAAPSH-PVRRENEHKIRVTLTAKDPAALEKTCGELVNGARERD-----I-
RVRGPVRMPTRTLRITTRKSPCGEGTNTWDHFQMRVHKRVIDLRCVQEMVKHITAINIPR
GVDVEVFVADA---
>VexiDIVA
MALQGGKAKTGYQD--KAGSSTTHRIRITLSSRNVKNLEKVCADLIRRTKEQK-----L-
DVKGPVRLPTKILRITTRKSPCGEGTNTWDRFEMRIHKRIIDLTSPSEIVKQITSINIDP
GVDVEVTIA-----
>Endozona
--------KAGADA--PAEQTNFHRIRITLTSRNVKNLEKVCSSLIKAAKTHG-----L-
KVKGPVRMPTKVLRITTRKTPCGEGSKTWDRLEMRIHKRLIDLHSPSEVVKQITSIQIEP
GVEVEVTIA-----
>StygNOMA
MAAA--VKKPGFEP--TAEDASVQRIRITLTSRQVKNLEKVCADLIKGAKDQN-----L-
RVKGPVRLPTKVLRITTRKTPCGEGSKTWDRFEMRIHKRLIDLHSPANVVKNITAISIEP
GVEVEVTMANP---
>Cochminu
-------KKKEQF---TQEQQNVHRIRITLSSRDVKALEKVCSDLISKSKEQK-----L-
KPKGPVRLPTKILKLTVRKSPCGNGTSTYDRFEMRIHK----------------------
--------------
>Ovaldese
--------DLGCHS--VRKASNLHRIRITLTSRNVKALEKVCRDLIFGAKQKN-----L-
IPKGPVRLPTKVLTITTRKSPCGEGTNSWHKYEMRIHKRLIDLHANSEAVRQITSIRIEP
GVEVEVTIA-----
>Nolaaber
MSF----AKKPEG---GAVDTPFHKIRISLTSRTPKNLEKVCADLIRGANEQR-----L-
RVRGPIRLPTKTLVITTRKSPCGEGTNTWDRFEMRIHKRIIDLYSPSDVVRQITS-----
--------------
>Vannrobu
--------EKG-----ASEDVQYLKIRITLTSRNLPTLERVCSELIKAAKKNKQNLEAM-
KVRGPARLPTKVLTVTTRKAPNGEGTNTWDRYEMRIHKRIIDLYSPKQVVKQITSVNLEP
GVDVEVTIS-----
>Vexibaci
-------KKKGVE---SAEAPSSHRIRITLTSRNVENLEKVCSELISRTRDQR-----L-
KVRGPVRMPTKILRITTRKSPCGEGTNTWDRFEMRVHKRLIDLHSPS-------------
--------------
>Luaphula
----------------------FHKIRISLTSRTHKNLEKVCADLIREANQQR-----L-
KVRGPVRLPTKVLEINTRRSPCGEGTNTWDRFEMRIHKRIIDLYSPSDVVRQI-------
--------------
>Protarac
----------GKQG--REEERSYHRIRITLTSRNVRNLEKVCADLLREAKKQN-----L-
KVKGPVRMPTKVLRITTRKTPCGEGTKTWDRFEMRIHKRLIDLHSPSEVVKQITSITIEP
GVEVEVTIA-----
>Protbohe
------PLKGGKQG-REVEEQNFHRIRITLTSRNVKNLEKVCADLIRGAKQQN-----L-
KVKGPVRLPTKVLRITTRKSPCGEGTNTWDRFEMRIHKRLIDLHSPSEVVKQITSISIEP
GVEVEVTIA-----
>PhysTSA
----------------------FHRIRITLTSRNVKNLEKVCADLVGGAKAQN-----L-
KVRGPVRIPTKHLKITTRKTPCGEGSKTWDRFEMRIHKRLIDLYSPAEIVKQITAIAIEP
GVEVEVAIA-----
>Protpyro
--------KKPVE---AYDESHYHRIRITLTSRNVKNLEKVCADLIRGAKNQD-----L-
KVKGPVRLPTKHLRITTRKTPCGEGTKTWDRFEMKIHKRLIDLHSPSEVVKQITSISIEP
GVDIEVTMA-----
>PellCATA
-----------------QTEATYHRIRITLTSRNVKALEKVCADLIRGAKGQQ-----L-
KVKGPVRLPTKTLRITTRKTPCGEGTNTWDKFEMRIHKRLIDLHSPSEVVKQITSINIEP
GVEVEVTIA-----
>ClydYONA
MAAP--LKKQG-----FEEEVPHHKIRITLTSRNVANLEKVCRDLINGAKREH-----L-
KVKGPVRLPTKHLRITTRKSPCGEGTNSWDKYEMRIHKRLIDLHSPSEVVKQITSINIEP
GVEVEVTI------
>GoceYONA
------------------EEANYHRIRITLSSRNVKNLEKVCADLIRGAKQQH-----L-
KVKGPVRLPTKVLKITTRKTPCGEGSKTWDRFEMRIHKRVIDLHSPSEVVKQITSINIEP
GVEVEVTIA-----
>Undascha
------PTEKA-----AAGDDEYLRIRITLTSRNLPALEKVCAELIKGAKKNQSSLDRL-
KVRGPARLPTKVLTITTRKSPCGEGTNTWDRYEMRIHKRIIDLVSPRRVVKQITAVSLEP
GVDVEVTI------
>Thecquad
------VKKAGFE---PGDAPEEHRIRITLTSRNVKNLEKVCSDLINGARNEK-----I-
RVKGPVRLPTRVLKITTRKSPCGEGTNTWDRLELRIHKRIIDLHSPSEKVRQITSIKIEP
GVEVEVTIA-----
>Vermanta
MSY----QKKGYD---NQDEVAFHRIRITLTSRNVVNLERVCADLIKGAKDQR-----L-
KVKGPVRLPTKILKITTRKSPCGEGTNTWDRFEMRIHKRLIDLHSPSEVVKQITSISMEP
GVEVEVTIA-----
>ParvMONO
--------GKFAA---SDDTANFRRIRITLSSTNVKAVERVCAELIRGAKDQN-----L-
KPKGPVRLPTKVLRVTCRKSPSGEGTNTWDTFEMRIRKRVIDLHAPSDVVRRITAINIEP
GVNVEVTIA-----
