# Supplementary material for: Expansion of the molecular and morphological diversity of Acanthamoebidae (Centramoebida, Amoebozoa) and identification of a novel life cycle type within the group
Source: Biol Direct. 2016 Dec 28;11:69. doi: 10.1186/s13062-016-0171-0 (PMC5192571; doi:10.1186/s13062-016-0171-0)
Supplement: Additional file 3: — Bordor.325.Cent40.tgz. Phylogenomic alignment files and single gene trees for each gene included in the phylogeomic supermatrix. (TGZ 8396 kb) [file 13062_2016_171_MOESM3_ESM.tgz › Bordor.325.Cent40/unmasked-alignments/rpo-C.faa]

>AcanGEN
------------------------------------------------------------
---------------------CNT-KGICSTCGQKVQECAGHFGYIKLALPDPHAA----
------------------------------------------------------------
------------------------------------------------------------
----------------------------------ADDLQFLGEFDEAVKLDESLAPHL--
NKA-QDDLNPIRIMNIFSRIPPEDLELMDMNGKIANPTHLVLQHLLVPPITIRPSVAMD-
---------------------------ASQGSNEDDLTMGLGKILNINNALEAELEKGNN
MPQIMEKWDALHINVALYINSET-------PGI-PPTIVP---AKPTRGLCQRLKGKKGR
FRGNLSGKRVDFSGRTVISPDPNLRIDEVALPELLAKVMTYPERVNAKNIDKMRKLVLNG
TDKWPGANG---II-PRDGGKLS----LKF-GDRSRAANNLRIGDIVERHLLHGDVVLFN
RQPSLHRISIMCHRVRVMPWRTFRFNECVCGPYNADFDGDEMNVHVPQTEEARAEAMTLM
AVNQNLITPRNGEPLVAATQDFLTASYLVTRKDAFFDRAEFCRLCSFF------------
-----------VD---ADAKIDIPPPAIVKPMELWTGKQLFYILLRPN--------KNVD
VCLSMEVKGRE-YTG---KGSYE---------PLYMCRKDGYVVFHQSELLCGIMDKKTL
GGGSKENIFHVLMRDYS---------TIVAADRMSRLAKFCARWLADWGFSIGISDVMPS
DKLKREKDELIQTAYAECRTLISEYKSGKLQPQPGCNVEQTLEAQLNKILSDVREACGTA
CINELHPLNAPLIMALCGSKGSNINISQMIACVGQQTVSGSR--VPEGFIHRTLPHFGV-
NARDPEAKGFVKNSFFTGLTGTEFFFHTMGGREGLVDTAVKTAETGYMQRRLMKALEDLA
VQYDDTVRNCSGG-IVQFVYGDDGLDPTGME-GRDKPVDFSRVAMHIKAMLPANGE----
--------------------------------------RGLTPWEMTQRVDKALNS----
-PMFRGG----ITQGV-----------RDKACSALFIDDIRRYLLGGLLP----------
---QRDADPPKY------FKGCLDALVATRKRFGLDA-----------------------
------------------------------------------------------------
------------------------------------------------------------
------------------------------------------------------------
------------------------------------------------------------
------------------------------------------------------------
------------------------------------------------------------
------------------------------------------------------------
------------------------------------------------------------
-----
>Coprcine
---------------------MKEAVSHQAPKVIKKLQFSLLNAQDTVKISEFEVTHRDL
YT-PTERLPVKHGVLDRRLGTTEK-SAFCETCGQSSVNCVGHYAYIKLCVPVFHIGYFKH
TIGILQSICKSCARVLLEEPDRRTYLKRFRRPNLENIHRQALFKAVNSMARKVV----YC
PYCSATNGAVK--TAG-ALKIIHDKFRAKKT-----------------------------
---------------------------------ADELEKWKKTFVAAVEAQKELGMYL--
NKAVVEDLNPLKVLDLFRRISDEDCELLGLRPEWGRPEQFIWQYLSVPPVCIRPSVAQD-
-----------------------------GASNEDDITVKLTEIVFTNALIKQGLSKGAP
TPQFMEQWEFLQLSVAMYINSEL-------PGV-PSQM-G---QKPIRGFVQRLKGKQGR
FRGNLSGKRVDFSGRTVISPDPNLRIDEVAVPERVAKILTYPERVTMHNIETLRQAIRNG
PDVHPGANY---VA--RGETKKF----LKF-GNRQAIADNLAIGDIVERHVIDGDIVLFN
RQPSLHKLSIMCHRAKIRPWRTFRLNECVCGPYNADFDGDEMNLHVPQTEEARTEALELM
SVKHNLVTPRNGEPVISAIQDFITASFLISRKDRFFDRREFTQICCYL------------
-----------GD---ADLHIDIPPPTIWKPVQLWTGKQIFNVLMRPN--------KQSK
IFINVESKCQK-WEE---AKPQNF-PPRIT-LQPDLSPNDGWLVVVNSEIMCGVMDKATV
GSGKKKSIFGVILRDYG---------PHEAAIAMGRLAKLCARYLANYGFSLGINDVIPG
PVLSSQKDVLVEKAYADCEDLIALAKKGKLENKPGCNQEQTLEAMISSVLSKVREEVGQI
CMKELSRHNAPLIMATCGSKGSVINVSQMVACVGQQIIAGHR--VPNGFQDRSLPHFPK-
KSKTPPSKGFVRNSFYSGLVATEFLFHAISGREGLVDTAVKTAETGYMQRRLMKALEDLT
TQYDLSVRNSTGG-VVQFQYGDDGLDPACLE-GDAQPLDMDRSWRHAQA-RSNRKT----
--------------------------------------RGLLPFEIIQIVETTLAS----
-PRFT------------------------QSCLPAYCDAVRDFIVK--------------
---K-----------------VASRVASVRAKHDMFDALEK---PEEWDEEMDLTL---G
ASEACKRVVDNKAKVTESHLRIFLDICWERYVKARIEPGSTVGAVGAQSI----GEPGTQ
MTLKTFHFAGVASMNVTLGVPRIKEIINAAKAISTPIISCKLVTPD--------------
-------SEPSARIVKGRLEKTLLGDVVSVLEEAWAPDYTYIGIIVDVDAIQKLQLE-LT
LDDIKWAIVAAK---------KLKIKQESITIIPRK--------------NRLRIY----
VDG--EDKFYRIRELRRGLADVVVKGLPTIQRAIINIKDKD-------------------
--DDRGKKGDKELLVEGYGLQKCMITEGVVGEFTTSNHVIEVAQVLGIEAARRTIINEIQ
YTMKSHDM-NIDPRHVMLLGDVMTYKGEVLGITRFGVAKMKDSVLMLASFEKTTDHLFDA
SAYGKTDSIAGVSESIIMGNPAAMCGTSMPALLSTTPVVKKPRK----LVFESAF-----
-----
>Coprprot
-------------------------RESDVPLKIDHIQFGMLSGTEMRNLSEIRVFNSNP
YH-PDTKMPVEYGPLDPRLGVSGKDGKKCTTCGKLFAECAGHWGFVELYFPVFHVGFLSK
IQNILQMVCKKCSNVLLSPKKKLHYLNVLQG-NLGYAERKALARHILDVCQKKRKK-KPC
RMCDSWNGTVT--KVKASFLFLHVPWESSAG-----------------------------
---------------------------------MEEKEMFKDSFREASSEIKELPGYL--
EKA-GEIINPIRCKTIFERISHQDLLLLDMDPNVTRPEHMVLTHLLAPPCCIRPSVT---
---------------------------TGFTSNEDDLTIKLKEIVSADSSLRGEASKGTP
LSALYDKWDHLQFECAKFINSSY-------SGF-PKEMKSK-DKKPTRGIVQRLKGKGGR
FRCNLSGKRVDFTGRTVISPDPNLGIHQVGVPELVATTLTFPEKVTSTNIERMRTLVLRG
PDVHPGAKL---IV-DKEGTRSMM---LKY-GDRVARARELKIGDTVERHLDDGDIVLFN
RQPSLHRISIMSHRAKILPHRTFRFNECVCAPYNADFDGDEMNLHVPQTQEARAEALFLM
SSVENLVTPRDGSILIAATQDFLTTSFMLTSRDIFYDRAQFAQIASYY------------
-----------SS---GDIRFEFPEPALLKPVELFTGKQVFSVLINHS--------SKDR
INVNLTRKTKN-YVGDV-DA-------------KEFDKPEGYVVIRNGDLLCGVPDKSIL
GGG-KNTFFQLLLRDYG---------NVICSDRMTKLAKLSARWIGNHGFSIGIEDVTPS
EKLKAGKKVLIEEAYQKCDDLLEQFRIGKLVPHPGSSLEQTLEAEIGGILSKVRDDVGTL
CTRELPPHNSPLIMSQCGSKGSKVNISQMVASVGQQIVTGKR--IPNGFYKRTLPHFKQE
DARSPVAKGFVSNSFFSGLEPPEFFFHTMGGREGLIDTAVKTAETGYMQRRLMKALEDLS
VQYDGSVRTSTGW-LVQFIYGDDGIEPTYVE-DEKGPVDYERIMTNVLNSNIGPGK----
--------------------------------------VMLKKEEAEKILTHQFSVN---
-PDL---------------------------------KRLSSFYKK--------------
---------------------KIQEYCF--------------------------------
---NEKAAHYGNPRLDKQALINFLRTVGKKMMGATAEAGTSVGALAAQSI----GEPCTQ
MTLKTFHFAGVASMNITLGVPRIKEIMDATKNIKSPIIEVFLNNPE--------------
-------SEEEARRVKGSIERIVLGDIVDYIAEVYKPNSIAIELKINWSLARSLCVN-VT
VDSIIDSIVASQRTL------RLGLKREQIDVGGDRRYVVGDKGQEEIEWDKIVITPTIN
NIK--QSLMGRITDIKRRIGDVVIYGIKSVSRCVLSKDKRD-------------------
-------ASKHILYVDGQGLLDVLKIPGVDVVNTFTNHSIEAAEVLGIEAGRATIIEQVS
YTMQQHAV-SVDERHLKLLADMMTYRGKILGMQRTGISEMTDSILMLASFERTDDVLENA
AMHSMVDKISGVSECIIMGKTVSL-GTGLCDVLSFSEFPKRAKKS--TLLGSN-------
-----
>DictDisc
------------------------------------------------------------
-----------------KLGTSDK-QAMCTTCGLSIVDCVGHFGYIKLQLPVFHIGYLKN
IMNILQMICKSCSTILLNEEKKQYYLRKMRNKKMDNLQRKSLLKKIFLECRKTK----EC
LKCGSTNGMIK--KSG-AFKIIHEKYKGKT------------------------------
----------------------------------ESLQDYYALYDDAIKYNPEMKSHI--
KKA-QDDLNPLVALNLFKKISYQDIEIMNMDPVIGRPERLILTYMLVPPVSIRPSVPMD-
---------------------------GGSGTNEDDLTMKLSEILHINEHIRSNVDR-AE
MSAIMEDWDYLQASCAIYINSDV-------PGL-PLQMKP---TKAVRGLSQRLKGKTGR
FRGNLSGKRVDFSGRTVISPDPNLNIDEVAVPQLIALTMTYPERVTDYNIERLQKYVING
PDRHPGANY---II-YADGVKKW----LKF-GNREKFAAELKIGDIVERHIIDGDIMLFN
RQPSLHKLSIMSHKARVMPWRTLRFNECVCTPYNADFDGDEMNIHLPQTEEARAEATILM
GVTNNLITPRNGEPLVAATQDFLTASYLISRRDAFYERYRFALMCTHF------------
-----------AD---ANEHIDLPPPAILKPVELWTGKQIFEVLLRPS--------VKSH
VLCNFETRSRT-YSK-----------------NLYMCPKDGYVYFRNSELMCGSIDKSII
GGGNKNSLFHILMRDFS---------PTIAANCMTRLAKLCARFLGDQGFSIGIPDIKPA
EDLDRKKREIIETAYKKCAVFLKDYESGSLQLSSGCSMEQTFEAKMNQTLSQIRDDCGKL
CVNDLPNYNSPLIMGLCGSKGSNINIAQMICCVGQQIVNGTR--IPNGFTNRTTPHFKH-
FAKNPKSKGFVSNSFYTGMIPTEFFFHTMGGREGLVDTAVKTAETGYMQRRLMKALEDLS
THYDYTVRDSIGG-IVQFIYGDDGLDPAGME-AKDRPVDFLRAMMSVKSTRQCRNE----
--------------------------------------PEMKPFEIRKLVESIIDS----
-SKF-------------------------EACTDLFKNEIRVFVVN--------------
------------------------------------------------------------
----------QIHRITKTQIELFLDICLDKYSRARIEPGTAVGAIGAQSI----GEPGTQ
MTLKTFHFAGVASMNVTLGVPRIKEIINAAKNISTPIITASLNCDY--------------
-------DIRSARIVAGRIEKTTLGHVATHIKEVVKRAGCYLSIKIDKNFVDSLQLE-IN
SKTISQSIASTK---------GLKLKPEQITTNGD---------------YKLRIVPP-A
NIR--EGSLYYLQFLKNNLPAVIVKGIPTVNRVVISKVDEK-------------------
-------QERYQLLVEGYDLRAVMATPGIKGTHTTSNHIMECENTLGIETARNTIMSEID
MIMTSHGM-SIDIRHVMLLADLMSFKGEILGITRFGIAKMKESVLMLASFEKTTDHLFDA
AVHHRQDDIVGVSECIIMGVVIPL-GTGLFKLLRKSNKNNLPK-----------------
-----
>Entahist
MSKGKTRQFKGVGKIEIDKENIEFVGPSERPGKVCDIQFTMFSQEEMNRESEFEVTEHFL
FQ-PNTRKPNPNGVLDRRLGVCDS-LSVCETCGKRIEECSGHFAVINLELPVFHIGFFRP
IIQVLQCVCKNCNRILLTNEERDFYLRRMRNKKTDTVARTYLVRALIAQCRKHYN---SC
PHCNAINGSIK--KYG-NLRLVHDKYHRDPT-----------------------------
---------------------------------ITEMNEFYDGFEESIKLDKDINAFI--
NNA-QEDLDPRKVLSIFRSLIREDIETMDFDPDNAPPENMILTSVPVPPIAIRPSVAMD-
---------------------------GGNASNEDDLTTQLKEIMECNDRIKEMIKRGAS
PYQYYDSWDQLTVAVSMFINSEL-------PGCDDK-------GKPLRAICQRLKGKHGR
FRGNLLGKRVDFSGRTVISPDPNLDIEQIGVPKLMAVKLTYPERVTKHNIDKLRQLVING
SNNYPGCNS---IIGGSDGLRRSM--CIKL-EMREKFAKDLKIGDIVERHLEDNDIVLFN
RQPSLHRISIMCHRAKILPWRTLRFNECVCTPYNADFDGDEMNLHVPQTEEARAECLMLM
HSAKNLQTPRTGQMIIAETQDFLTTSYLLTSKDFVIEEEDMMQWACWF------------
-----------HN---AGTEIDLPTPAYLKPKKLWTGKQLYGLALKPN--------KHEG
VNISLDVPSKL-YSK---EG-------------KWMCVKDGWICFKNSQLLSGQIEKSII
GSGNKTGLFHLILRDYG---------TLESAKIMAHISRFCARFLGDYGFSIGISDVTPS
ADLTQMKEELVSEGYKKCDQFIEDYKSGKQEVQAGSTPEQTLEALLNNELSQIRERAGKR
CIEELKSDNSPLVMALSGSKGSVINISQMIACVGQQTVNGGR--VSDGFISRSLPHFAL-
HSRTPQAKGFVKNSFFTGLNATEFFFHTMGGREGLVDSAVKTAETGYMQRRLMKALEDLH
VHYDGTVRSASLT-VIEFKYGDDGLDPLKVE-SDKYPINLESVLSNLQQNQKPDDE----
---------------------------------------YITPESFDKEYNAIISQT---
-----------------------------KIVSELWKQQIETFLKE--------------
---------------------KKEEMTEIYNHY---------------------------
---NQENAQHGLCGITIQTLKDFISICHEKGLRSVCEAGTPVGALAGQSM----GEPSTQ
MVLKTFHFAGVASMNIALGVPRIKEIINASKKIQTPIVTAKLVNSQ--------------
-------DVTSARIVKGRIEATRLKEIAKSVKIVFKPAEAYISVKLDFETIKQLELE-CT
IEKVQDVLLNYR---------GLKLKDNQVIIRNK---------------QKLRVYV--D
KSS--TSLLFALNSLRNQLLEVIVCGIENTGRAVINKN----------------------
-------KGSFELLVEGSELLKVMGTPGVIGEETTSNHIAVVEKVLGIEAARSTIISEIK
NVMDAYGL-SIDVRHLLLLSDLMTFKGVILGITRYGISKMKDSVFTFASFERTNDHLFDA
AVHSRKDEIKGVSESIIVGNQVGL-GTGLMQILYDPPKPIFLQRKYDPLF----------
-----
>Filanola
------------------------------------------------------------
------------------------------------------------------------
------------------------------------------------------------
------------------------------------------------------------
------------------------------------------------------------
------------------------------------------------------------
------------------------------------------------------------
------------------------------------------------------------
------------------------------------------------------------
-----------------------------------------------------------N
RQPSLHRVSIMCHKAKIRPWKTFRFNECVCTPYNADFDGDEMNLHVPQTEEARAEALELM
GVTQNLITPRNGEPLIAATQDFLTASYLITHKDTFLDRAKFCMLVSGA------------
-----------FD---ADGAIDLPPPAIRKPMELWTGKQAFTVLIRRV--------ISSP
YLINVELLSKS-YVN-----------------DEIMCPKDGYVCFRNSELMCGVLDKSSL
GSGGKSNIFXVIMRDXS---------PQEAASCMSRLAKMCARFITNWGFSIGISDVQPS
PELVKEKDNLMQEGYKKXEQLIEDYKNGKLPPQPGCNAEQTLEVKLNGELSKIRDKAGEI
CLRKLHRLNSPLIMAVCGSKGSNINISQMIACVGQQTVSGSR--IPDGFLHRTLPHFAL-
HSREPPAKGFVKNSFYSGLSPTEFFFHTMGGREGLVDTAVKTAETGYMQRRLMKALEDLS
VQYDDTVRTSTGD-IVQFIYGDDGLDPAGME-AQQRPIR---------------------
----------------------------------------LLPGDINRIVEENLTS----
-KEF-------------------------QLXSDMFKDEIRTFWNQ--------------
---------------------FSEKLVDYRQDFGFPSSMLSTYEEEKF---------LME
KNPAAASAVNNLQQITEKQLRYFLDTCRKKYHRARVEPGTAVGALGAQSI----GEPGTQ
MTLKTFHFAGVASMNITLGVPRIKEIINASKKINTPIITASLVKNN--------------
-------DSRIARIVKGRIEKTTLGEIAEYFEEVIEPQQYFLKVKLDMKAISDLQLE-VT
AETVKIAILNHK---------KLKLKEKHIIREGL---------------DKLLVYPI-D
PAR--EKMYYNLQNLKNSLPNVVVKGIDTIQRAVISEKDD--------------------
--------GTYQLLVEGNDLLRVMATPGIDGKKTVANHIMVVQSTLGIEAARKTIIDEIQ
YTMKTHGM-SIDVRHVMLLADVMTCKGEILGIQRFGIAKMKDSVLMLASFEKTTDHLFEA
AVRGRKEFIDGVSECIIMGVPVPL-GTGLFKLLHK-------------------------
-----
>FontBI
----------------------ELIRPSEAPKKIKALHFGIMSPQDIYQVAEFEVVNREL
YT-IPDRNPTPNGCLDRRLGTSDK-MSTCETCGHKLAECSGHFAHIRLELPVFHIGFFKG
IITILQSVCKTCSRILVDEAEAQNYLFRIRNPRLDGLQRRGLVKRIHEKCKKAA----HC
PHCGSANGTIK--KTG-ALKLYHERARGRPSER---------------------------
--------------------------------DQQLKVDREKQFEAAIEANPDVKTHL--
SRA-NEDLNPMRVLSIFQNISDADVELLGMCPVEGRPEQLIWTHIPVPPVCIRPSVAMD-
---------------------------AAAGSNEDDLTIKLMEIIHVNNVIRQSIEKGAQ
PQVLIENWDMLQIYCAMYINSEL-------PGVQLPQQMQ---TKPTRGFCQRLKGKTGR
FRGNLSGKRVDFSGRTVISPDPDLAINEVAVPELVAKVLTYPERVTRHNIKKMRQLIING
PDVHPGANY---LA-TPDGRKLH----LKYVRDRERTAAQLNIGDIVERHIDDGDVVLFN
RQPSLHKLSIMCHYVKVRPWRTFRLNECACTPYNADFDGDEMNLHVPQTEEARAEALVLM
GVKDNLITPRNGEPVIAATQDFITACYLLTRKDIFYDRAQMSLICSYM------------
-----------SD---ARMHVDLPPPAIVKPVEFWTGKQLFNIIIRPN--------TRSQ
VRINLETKNRS-YSK-----------------GEDMCPSDGYVVIRDSTVMCGTLDKSLV
GSGSKNTIFYIIMRDYG---------VDEAIAAMSRVAKMCARWLGNHGFSIGIDDVRPG
ARLVQMKDQLVMAGYGKCAEYIKEFQNNTLQLAPGCTAEQTLEAKMTGELSKIRDDAGQI
CLNELDRYNSPMVMAISGSKGSKINISQMIACVGQQVVSGAR--IADGFVNRTLPHFEV-
NSKTPAAKGFVKNSFYSGLTPTEFFFHTM-------------------------------
------------------------------------------------------------
------------------------------------------------------------
------------------------------------------------------------
------------------------------------------------------------
------------------------------------------------------------
------------------------------------------------------------
------------------------------------------------------------
------------------------------------------------------------
------------------------------------------------------------
------------------------------------------------------------
------------------------------------------------------------
------------------------------------------------------------
-----
>HomoSapi
-------------------MVKEQFRETDVAKKISHICFGMKSPEEMRQQAHIQVVSKNL
YSQDNQHAPLLYGVLDHRMGTSEK-DRPCETCGKNLADCLGHYGYIDLELPCFHVGYFRA
VIGILQMICKTCCHIMLSQEEKKQFLDYLKRPGLTYLQKRGLKKKISDKCRKKN----IC
HHCGAFNGTVK--KCG-LLKIIHEKYKTNKKVV---------------------------
---------------------------------DPIVSNFLQSFETAIEHNKEVEPLL--
GRA-QENLNPLVVLNLFKRIPAEDVPLLLMNPEAGKPSDLILTRLLVPPLCIRPSVVSD-
---------------------------LKSGTNEDDLTMKLTEIIFLNDVIKKHRISGAK
TQMIMEDWDFLQLQCALYINSEL-------SGI-PLNMAP---KKWTRGFVQRLKGKQGR
FRGNLSGKRVDFSGRTVISPDPNLRIDEVAVPVHVAKILTFPEKVNKANINFLRKLVQNG
PEVHPGANF---IQQRHTQMKRF----LKY-GNREKMAQELKYGDIVERHLIDGDVVLFN
RQPSLHKLSIMAHLARVKPHRTFRFNECVCTPYNADFDGDEMNLHLPQTEEAKAEALVLM
GTKANLVTPRNGEPLIAAIQDFLTGAYLLTLKDTFFDRAKACQIIASIL-----------
---------VGKD---EKIKVRLPPPTILKPVTLWTGKQIFSVILRPS--------DDNP
VRANLRTKGKQ-YCG---KG-------------EDLCANDSYVTIQNSELMSGSMDKGTL
GSGSKNNIFYILLRDWG---------QNEAADAMSRLARLAPVYLSNRGFSIGIGDVTPG
QGLLKAKYELLNAGYKKCDEYIEALNTGKLQQQPGCTAEETLEALILKELSVIRDHAGSA
CLRELDKSNSPLTMALCGSKGSFINISQMIACVGQQAISGSR--VPDGFENRSLPHFEK-
HSKLPAAKGFVANSFYSGLTPTEFFFHTMAGREGLVDTAVKTAETGYMQRRLVKSLEDLC
SQYDLTVRSSTGD-IIQFIYGGDGLDPAAME-GKDEPLEFKRVLDNIKAVFPCPSE----
--------------------------------------PALSKNELILTTESIMKK----
-SEF-------------------------LCCQDSFLQEIKKFIKG--------------
---------------------VSEKIKKTRDKYGINDN----------------------
-GTTEPRVLYQLDRITPTQVEKFLETCRDKYMRAQMEPGSAVGALCAQSI----GEPGTQ
MTLKTFHFAGVASMNITLGVPRIKEIINASKAISTPIITAQLDKDD--------------
-------DADYARLVKGRIEKTLLGEISEYIEEVFLPDDCFILVKLSLERIRLLRLE-VN
AETVRYSICTS----------KLRVKPGDVAVHGE---------------AVVCVTPR-E
NSK--SSMYYVLQFLKEDLPKVVVQGIPEVSRAVIHIDEQS-------------------
------GKEKYKLLVEGDNLRAVMATHGVKGTRTTSNNTYEVEKTLGIEAARTTIINEIQ
YTMVNHGM-SIDRRHVMLLSDLMTYKGEVLGITRFGLAKMKESVLMLASFEKTADHLFDA
AYFGQKDSVCGVSECIIMGIPMNI-GTGLFKLLHKADRDPNPPKR--PLIFDTNEFHIPL
----V
>Monobrev
-------------------MAKQQYRDDQTPKKISHIQFGLMDHYEMQRLSEVRVYSKEF
YTGLPDRKPAPFGPLDRRLGAFDK-SLDCATCSQNLRKCEGHFGHIELELPVFHVGFFKA
TLSCLQRICKSCSRVMLSHKQATVFLRRLQDPNLERGPRAAIIKEVGDQCRKNAA---SC
PHCSACNGVVKRPKNS-VLRIVHERFTKKN------------------------------
---------------------------------NRLREAHHQLFQEAASEVKDLSASLKA
DKV-QDELNPLRALQLLRAVPDQDCPLLDMDPFCGRPEKLILTNLIVPP-----------
---------------------------GGSGSNEDPLTTGLA-------AKRVEDAGGQK
IERIMQTWEALQVHVALYFNGDL-------PGL-PKDLKP---KKAPRGFYQRLKGKQGR
FRGNLSGKRVNYSGRTVISPDPNASIDEVCVPYHVCKILTYPEMVNDYNIQRLRAAVENG
PDNYPGAVL---LE-KSRDKRTYD---LAH-CNRQKSARELAKGDIVRRHLIDGDYALFN
RQPSLHRMSIMCHRVKARPWRTFRFNECVCKPYNADFDGDEMNLHVPQTEEAKAEAALLL
RTTHNLCTPCNGEPLIAACQDFITGCFLISQKDTFFTKAKVMQMVCAF------------
-----------SD---GSLKISLPVPAIVKPVAMWTGKQVFSMMMRPS--------KDDP
HQVDLTEKNKS-FDKNYEKSEVKKLGRDLTIGERSLCPEDGFVIIRSSRLLCGFLDKANV
GE-SKSTIFYRLLRDYS---------AQAAVDGMLRMTKLTTRYLMERGFSIGLEDVTPP
QELTDEKAVLIKTAFDKCSGYIAEYKSGRIECQPGQSAEETLESFIRKDLNQVREEAGSL
CRKVLSPYNAPKIMAKCGSKGSPINMAQMIALVGQQILNGSR--VPNGFEDRPLPHFRR-
FAKVPMAKGFVANSFYTGLTPAEFFFHTMSGREGLVDTAVKTAETGYMQRRLMKALEDLV
VHYDTTVRNSSGH-MIQFCYGDDGLDPQGME-TDDCAVDLEHLFVHVLASDRDGPP--P-
--------------------------------------VTLQPAAVISTFESILKE----
-QDLRDYDHPYCPLGL----------DVSADKEHFFLNQLRVFLEK--------------
---------------------RAQQLAEIRQRIGLAPALEAPA----------------E
DDPAKRHLVNNLMSVTREDMRIFVEKALFKFRRTVVEPGTAVGAIGAQSI----GEPGTQ
MTLKTFHFAGVAAMNVTLGVPRIKEIINAAKNISTPVITAKLENDR--------------
-------EESFARQVKARLETLTLGEVADHFDVVCNEDGGYVRVKLNLKVIQRKHLE-VT
MNTIIDSIAASR---------LTKIKHEHLSVMSS---------------EVFQAVPV-C
DSKTVANRVHALRHLANVLPNCVITGLPGIRRAIIAKDPNE-------------------
--------GTFSIAIDGTDLKGVMATPGVIGTTVDCNHVMELEQTLGIEAARSIIMDQVQ
YVMSNYGI-HINPRHTMLMSDLMTFKGEVLGITRFGIAKMKESVFMLASFEKTTDHLFDA
ALRGTTDSVDGVSECIILGVPMRI-GTGLFKLLHETKVEEQPKRR--PLLFDQEQFHPSL
PKRSQ
>PCBtrin
------------------------------------------------------------
------------------------------------------------------------
------------------------------------------------------------
------------------------------------------------------------
------------------------------------------------------------
------------------------------------------------------------
------------------------------------------------------------
------------------------------------------------------------
------------------------------------------------------------
------------------------------------------------------------
------------------------------------------------------------
------------------------------------------------------------
------------------------------------------------------------
---------------------------------GPACPDDGYLVIRNSELLCGVMDKSIV
GAKSKNNIFFNIIHEYG---------TVKAVEVMSAMTAWSSRWLGEQGFSIGLTDVWPS
EHLTSLKADQITKGYSTCDGYIAQMKKGTLKTQPGCNLEETLEAVMTGELSQIRDEAGKV
CLRELHYLNAPIVMAKSGSKGSTINISQMVACVGQQSVSGGR--IPNGFIDRTLPHFFK-
NEKTPGAKGFVGNSFFTGLTPTEFFFHTMGGREGLVDTAVKTAETGYMQRRLMKALEDLS
CRYDDTVANSEGN-IIQFTYGDDGLDPFEME-TKKGPVNFPRLLKNVVVLNPDDAQ----
---------------------------------------NVSCDEAVAISARRISN----
-------------------------FVHDENKCGAFLESLKEFLKK--------------
---------------------EVYGPLRTLSEHCFVEG---------------------M
NRGLQLWTQRSVFRLSPRQLNLFFDETFRRYSRAVCVPGTAVGAIGGQSI----GEPGTQ
MTLKTFHFAGVASMNVTLGVPRIKEIINASKNISTPIITAELINKT--------------
-------DVKSARIVKGRVEKTTLGEIAESISEVYVPMGLYLCVRLSEATITGLQLE-VN
LQSVRRSLLKAS---------KLKLKESEVFVMN----------------DEIHVLPA-A
RDR--ANCYRAIQTLKMELPKVLVCGIAAVSRAVISDK----------------------
------GGGEYNLLVEGYELLDVMGTVGVDGTQTTSNHIIEIEKTLGIEAARQTIFNEIN
YTMSSHGM-EINARHMMLLADVMTFKGQILGITRFGISKMKDSVLMLASFEKTVDHLYDA
ARSSRVDNVEGVSECIIMGIPMPV-GTGAFKVLDAEPFTPLPEPKV-PLL----------
-----
>Polypall
----------------------ELIKVDDGPKKIGHIQFGILSPDDMISLSHVEIINREL
FD-QSNRGPMQYGCLDNRLGTSDK-SIICKTCGLSIVDCVGHFGYIKLQLPVFHIGYFKN
ITNILQMICKGCSAILLDDEKKTTFLRKIRNRKLDVLQRRALLKKIYLECRKKK----FC
PRCNMVQGTVK--KVS-ALKLVHERYKGKN------------------------------
---------------------------------DEYIRDFLSNFDEAIKYNSEMKGHI--
KKA-QEDLNPLVALNLFKRITSQDTELLDMNPELGRPERLILTHILVPPVCIRPSVPMD-
---------------------------GGSGSNEDDLTMKLSDILHINENIRTNVDK-ME
MVAIMEDWDYLQASCAIYINSEL-------PGL-PLQMKP---QKPIRGLSQRLKGKTGR
FRGNLSGKRVDFSGRTVISPDPNLNIDEVAVPHLIALTMTYPERVAEYNLTRLQKYVING
PDKHPGANY---II-YPDGEKKW----LKY-GNREKLAAELKPGDIVERHIIDGDVVLFN
RQPSLHKLSIMAHKARVMPWRTLRFNECVCTPYNADFDGDEMNLHLPQTEEARAEALILM
GVTNNLITPRNGEPLVAATQDFLTSSYLISRRDAFYDRTRFAYMCTHF------------
-----------AD---AYEHIDMPPPTILKPIELWTGKQLFEVLLRPS--------VKSH
VLVNFETKSRT-YEK-----------------NLYMCPKDGYVYFRNSELMCGSIDKSII
GGGNKNSLFHILMRDFT---------PAIAANAMTRLAKLCARFLGDQGFSIGIPDVKPS
FELNAKKDAIIAVGHGKCDQFLTAYKAGKLPAQSGCTVEQTLESKMNSVLSDIRDECGKL
CIKELPHYNSPLIMALCGSKGSNINIAQMIACVGQQTVNGTR--IPNGFTNRTTPHFPI-
NAKEPPAKGFVANSFYTGMIPTEFFFHTMGGREGLVDTAVKTAETGYMQRRLMKALEDLS
TQYDYTVRDSIGG-IVQFIYGDDGLDPAGME-AKERPVDFARAMMSVKSTKQCRNE----
--------------------------------------ESLRPYKIKLLLESQLKS----
-SKF-------------------------AQCTDLFKDEIRSFFYG--------------
---KPKQ------------EGYIEELLKLRKSFNLPSYEVD-------------------
---------------------------------------------GDQTMTSVEDEPPAR
LT----------------------------------------------------------
------------------------------------------------------------
------------------------------------------------------------
------------------------------------------------------------
------------------------------------------------------------
------------------------------------------------------------
------------------------------------------------------------
-----
>Sexangul
----------------------------DKPKRIAEVRFSLMSDSEVRRSTVMQVARKEL
HW-DASSIGFLGGPLDARLGVSDF-AQECETCGSKLDDCIGHFGYVDLVLPVFHIGYFRA
VKSILDKICKRCGRVLVPDLEYATLLREVRAGG---GRRRRAMARVDEIAGKAS----HC
GRCGALNGSVK--KMN-ALVLIHDTAALDKAQQIFAETTECEMRAQEVEEARPLHTSVDF
ANAGLDEEEEGASREWAPGTTTSGGTGAHATSLSNLLAQVPDRYKAAVSEHKELAQML--
HKA-SNDLTPLHVRSLLAAMPDEDCLLLGLDPVNARPEHLVTQYVLAPPVCVRPSVRMD-
---------------------------PPQGTNEDDVTMKLSEIVQLNNVIERNIASGSD
VQALKEAWEHLQLQYAMLINSDL-------PGM-KEVQQS---RKQVRGFCQRLKGKGGR
FRGNLSGKRVDFSSRTVISPDPNLAIDQVAVPQFVAMVLTYSERVTEANKERMQALVRAG
DSSYPGANFVHLVV-SDNGAKRL----LKY-ASREKIAKRLAVGDIVERHLCDGDVVLFN
RQPSLHRVSIMAMRARVLPGRTFRFNECVCAPFNADFDGDEMNLHLPQTPEASAEAMHLM
GVQENVAGPRTGGLLVAATQDFLSASYLLSLRDNFFDRTQFCQLVGAAWLSYSVPINDPS
EGMSSAKFQIYKD-TSTAPRFRLPEPAVMKPVPLWTGKQVFSVLLGHD--------AE--
-TISFDAESKS-YKG---VG-------------GVMCPRDGYVVVRKGELLAGVLDKVTL
GGGSRVSFFAFMVRDRR---------PKAAADTMARMARLCARYIGERGLSIGLSDVEPA
PDLVVAKDDEMDRGFNVTRGFIAKYESGEYKPEPGCTEEETLEGDVTRTLSKLRDTCGKL
CIEQLPNTNGPLIMATCGSKGSTINISQMVACVGQQTVSGQR--IPNGFERRSLPHFSR-
DDRSPGARGFVANSFYSGLEPTEFFFHTMGGREGLVDTAVKTAETGYLQRKMVKALEDLS
VQYDGTVRGDGGSQLVQFQFGEDSLDPMAMEGGKGMPISFDRVMRAIRTVDPLTAPAEPM
AGDEIRAAGRDLLLTLRWASL--------------VQDEALSPEELAH--QAVFGG----
-PDFTSA-LDVARRSWRSSKPYHDEHDNDMPPSTQFLDALIKFVRE--------------
---------------------LAASVDETQARAETIAN--------------------GD
TMLCGWIRRSSDDAVSHSNFATFADVTRNKLYLAKVEPGTAVGALAAQSI----GEPATQ
MTLKTFHFAGVASMNVTLGVPRIREILNATKAIATPIITAYLVKPNVGAGAASGTTDDKG
VDTVRRMQHALARRVKLRIAPIRLEDVCSELAQVTSPVSVFVRARFNADALVENGVP-AD
ADQLLAMAQVA-------------------------------------------------
------------------------------------------------------------
------------------------------------------------------------
---------STSVR----------------------------------------------
------------------------------------------------------------
-----
>Sterramo
------------------------------------------------------------
------------------------------------------------------------
------------------------------------------------------------
------------------------------------------------------------
------------------------------------------------------------
------------------------------------------------------------
------------------------------------------------------------
------------------------------------------------------------
------------------------------------------------------------
------------------------------------------------------------
------------------------------------------------------------
----------------------------------------FCKICSYI------------
-----------SD---AKELVDIPPPCILRPIELWTGKQLMRVIIRPR--------KEVD
VRVSFELEGRT-YSG---KD-------------TYMCAKDGYVCFYESELLCGVMDKKCL
GGGSKQNLFHLLMRDYGSVVAANCXXSVVAANCMSRLAKVCARWLTDHGFSIGIQDVTPS
KKLSQQKKELIRTGYKTCDGYISLWKRGELVAASGCNEEQTVEAKLNKELSDIRNKAGTI
CINELHPLNAPLIMALCGSKGSNINISQMIACVGQQTVNGTR--IPTGFIHRTLPHFLY-
NSRIPKAKGFVRNSFFTGMTATEFFFHTMAGREGLVDTAVKTAETGYIQRRLVKALEDLS
VHYDDSVRTSTGQ-IVQFTYGDDGLDPFAME-DEGRPVSFGRVLKHVQSMNIDYSI----
--------------------------------------QTLKPWEIKEKVKEALAS----
-PLFAGG---ISEKGI-----------RLSPCSSLFIDELRRFFFGGRD-----------
-------DKKKM------VVGFVQELCNVREYFGLDRCEFKPKSKEKNDDDSFLSLDTEE
TVKLKEKTVDKIIHLNHIQLDKFLKLVRHKFNRAIVEPGTAVGAIGAQSI----GEPGTQ
MTLKTFHFAGVASMNITLGVPRIKEIINATKKISTPIITTHLVNNT--------------
-------SEHAARIVKGRIERTTLGQIAEYIKEVYNPGGCYISIKLDLECIAALQLE-VT
AQSVKRAILSVP---------RTKIKENHVGSVTK---------------SRLRVYPP-D
TTR--DNLYFSLQAIKNSLPDVLVCGIPSVTRGVISKKEIKEKSR---------------
-DKYNGATHKYNILVEGYDLLTVMGTPGVVPSTTTSNHTIEVQDSLGIEAARVTIMNEIQ
YTMSEHGM-SIDIRHVMLLADLMCFKGEVLGIQRNGIAKMKDSVLMLASFEKTTDHLFSA
AQHAKTEDMCGVSECIIMGVPIPL-GTGLFKLLQRTN-----------------------
-----
>Thectrah
----------------------------------SHLQFGMLKPHEMQRVAHLQVVNREL
YQ-QPSRVPQPFGPLDLRLGASSK-VTLCETCGRKLADCVGHFGVVDLELPVFHIGYFKT
VMTLLQCICKVCARTLIYEAEAAQYLARMRAYEGKPLQQRQLQKLVIEKCKRMT----RC
AHCDAVVGSVK--KAG-ALKIVHERFRSKR------------------------------
---------------------------------DDGTEELYASLEAALAANKELEPLL--
SKV-QDTITPAVALSLLQRLSTEDCEMLSMRPLVGRPEEMILTKLLVPPVCIRPSVTAA-
---------------------------MTSGSNEDDLTIKIGDIVHINTIIKDSLSKGSS
VSNVQGLWDFMQLQVASYINSEL-------PGV-PASVRQSMKSRKYTGLCQRMKGKTGR
FRGNLSGKRVDFSSRTVISPDPNMSINEVVMPALLAKVLTYPQTVCAANRAQLQEAVRAG
PDGFNGANF---IV-ERSGAKKY----LKY-TNRHKVALSLRDGDVVERHVRNGDVVLFN
RQPSLHKVSIMSHRVRVMPWRTFRFNVCVCSPYNADFDGDEMNLHVPQTEESRAEASVLM
GVENNLVTPRSGEPLIAAIQDFITCTYLVTHKDMFLDKAQFCQACTYF------------
-----------AD---AAERIVLPPPAILKPVELWTGKQVFSVLLNPAANYSGTGDPNRE
VTVNLSTKNKS-YSK---AG-------------AEMCPSDGWTLFYNSQLLAGVVDKAIV
GSGSKASLFYVIERDNS---------PAQAARAMQRLAKFSARWLASYGFSIGISDVTPS
ASLVKRKAAKIADAYAAVDELIAQFGRGELVLQAGCSAEQTLENKITKVLSDVRGECGDI
CLAELKPTNAPLIMTMCGSKGSNINISQMVACVGQQTVSGSR--IPNGFLYRTLPMFEK-
NSRIPAAKGFCANSFYSGLNPTEFFFHTMGGREGLVDTAVKTADTGYMQRRLMKALEDLS
VQYDGTVRNSVGS-VIQFRYGDDCLDPSLME-GDSKPVNFERTFSSARVEAAVRSRAAA-
-------------------------------------EAWLLPRQMLDRLSAFFAA----
-PDMT-------RLGAGGS------VPRAELVSEKFLEDLRAFMIE--------------
---------------------KVDELAETRARFGLDPHTAAE---------------PGS
ALAGVEHAVGEAASVMPSQLDAFLTTAFFKYRRAEIEPGSAVGALGAQSI----GEPGTQ
MTLKTFHFAGVASMNITLGVPRIREIINASKNISTPIIKAPLLNPD--------------
-------EERAARIVKGRVEKTTLGEIASEITAVYARSQVYMLIRLDDDRIRRLQLD-VS
VESVAAAILAVS---------KLKLTPDSLAVDR----------------TSIRITPA-Q
REK--ESLSAAVQTLKNKLSGIVVCGIPSVDRAIISKD----------------------
-------AGKHMLMVDGIDLQAVMGIKGIDAYSTTSNHIIEVERTLGIEAARQTIMNEID
FTMSSHGM-SVDQRHLMLLADLMSFRGEILGITRFGIGKMKNSTLMLASFEKTMDILFDA
AVRHRVDAINGVSECIIMGVPVSI-GSGAMKVHYNYD-----------------------
-----
>VannDIVA
------------------------------------------------------------
------------------------------------------------------------
------------------------------------------------------------
------------------------------------------------------------
------------------------------------------------------------
------------------------------------------------------------
------------------------------------------------------------
------------------------------------------------------------
------------------------------------------------------------
------------VH-------------EKY-MDRTTVAAKLQIGDVVTRHLHDGDIVLFN
RQPSLHRLSIMAHEAKVMEGRTLRFNECVCAPYNADFDGDEMNIHFPQTEEAKAEAKHLM
GVTNNLITPKSGEPIVAAIQDFITAAFLITRKGTFFDRASFSQLAAAM------------
-----------FD---AAVPLRLPPPAIVKPVEMWTGKQIVSVLINGA--------AAAD
VLIDMEVESNT-YSQ---AD-------------GAFCARDGFVTIRNSELLSGTLDKKTL
G-GRKSAIFHTLLRDYS---------GREAAACMSRLAKLCAFWITNYGFSIGISDVQPP
EELLRSKRAMTVTGYAKCDDFLSSFVAGEMAPDPGFTTEQTLEDKMNKTLSDIRKEVGEE
CKRILHPENAPLIMSVCGSKGSDVNICQMVAMVGQQTVGGTR--VPNGFLYRSLPHFDY-
NARTPSAKGFVENSFYSGMTAVEFFFHTMGGREGLVDTSCKTADTGYMSRRLMKALEDLT
VQYDYTVRNTDRS-VVQFRYGDDSIEPTHTE-GTQGVLDLPRLFLRTLGPRPTPPA----
--------------------------------------RGFTAAELRAHLRESGGFAALL
EPLA-------------------------RESGGQFIATVDAFLEE--------------
---------------------VAAQLEELHSGLEYVVDADSW--PAQLSLPS-----PAQ
RQEIFHHSADAVLCVTAARVEEFLGLCAQKYHRALVEPGTPVGAICSQSV----GEPTTQ
MTLKTFHFAGVASMNITQGVPRINEIINANKEVSTPIITAPLCLAN--------------
-------DLGAARQVQALLDTTYLGDVAKYISEVYTSGGLALKVELDLAAIRALGLR-LG
SQEVKASIVAEAFTLDTGGKKKTKLEAQHIDTPRK---------------DTLLVAPP-V
SRP--EFTLYAVHTLKQRLPTVVVQGNKKLKRAVVLKKRQDSKAKPPPAQPEGEGEDGDV
EMTEAEAADEYSVIIEGNDLQAVLNTPGINACRATSNSILVMEEVLGVEAARSTIIHEIK
TTMEEHGIDNLDVRHLNLLADVMTAKGEVLGIQRHGLRKMKDGVLVLASFETPIDIFLAA
AARDTRDVIKSVSDSIIVGNYIPS-GTGIFKLLKETSKKLPAPP---PLL----------
-----
>MayoBSH0
-----------------------------VPQRIAGVQFCMFSSEDVRRYSHLNVVHSEL
YL-RPTQNPYPHGPLDSHLGTSQR-SVRCQTCELNLDLCPGHFGHLSLALPVFNIGYFRH
ILTILQCICKTCSRLLIPKDMHRSLLARMRRPDLDRQQRKRIYSDVVDEAKRKSGGVLPC
AWCSKNNGPVK--KVG--LRLVHECYKGVKF-----------------------------
---------------------------------TQAFTELESKFEYAKRDNPELKQHL--
PRA-QDDLHPLRVLKLFRNMTPEDIELLDMNPELGRPEDLIIESLPVPPVCLRPSVAMH-
---------------------------EAQGTNQDDLTMKLGELCYINVVIRDAMEKGQA
ARDLMENWDFLQETCAQMINSEL-------PVF---HQPG---ARPSRGLVQRLKGKQGR
FRGNLSGKRVDFSARTVISPDPNLEIDEVAVPELMALVLTYPEQVCSANKARLRQAVING
TEVHPGANF---VT-GAGGHKLY----LKY-GDRKKIASQLREGDIVERHLHDGDIVLFN
RQPSLHKMSIMAHRARIMPGRTLRFNECVCAPYNADFDGDEMNLHVPQTEEARAEAIVLM
GVQNNLVTPRNGEPLVAATQDFLTAGYVITLRDRFYTRDSFIRICSYF------------
-----------SD---GLQHLDLPPPAILKPMELWTGKQIISLLVCPT--------RDCQ
VRPTFEVPCRN-YSR---SG-------------RYMCEKDGYACFHAGELMCGALDKKVL
GSGCKDNLFHVLLREYS---------AEEAADRMSRLARLCARFLAEEGFSIGISDVQPS
PHLTSLKSHLIEDGYNFCATQIAKWKAGEIEASAGSTEEETLESILSNRLSSIREEAGEA
CVQELQRHNSPLIMTLCGSKGSKINISQMVACVGQQIVGGCR--IANGFVNRTLPHFEL-
DARGPQAKGFVANSFYTGLTPTEFFFHTMGGREGLVDTAVKTADTGYMQRRLMKAMEDLA
VAYDLTVRSANSS-VVQFEYGDDGLDPAAME-GDDQPIHFGRVLDHMCSTIPVTGEH-P-
-------------------------------------HRALTPEEVTAEVQRHCSR----
-------------RGG-----------VLGRCPLSFLRTVSAFFAVPLDYLQAAVGKQPS
SVIRVEVDPT--------AGGFLTRFESTLADFARSG----------------------L
DAAQSMTAAQFVHRVTAAQLRAFCERCADKYERAKIEPGTAVGAVGAQSI----GEPATQ
MTLKTFHFAGVASMNVTLGVPRIKEIINASKTISTPIITAKLDSPT--------------
-------DEAVARIVKGRIEKTTLGEVASWIKEVYNKHKCHLDILLDMTTIGNLQLD-ID
ARSVRQSILDAKL------KVKPRLTDRQVEMLPER--------------SMVRVHPT-D
PDP--RRMYHNLQHIKTLITDVLVQGYRNSNRAVITEDTDAPSIL---------------
-DENGVPRTQYKLLVEGLDLGAVMTTSGVDGSKTTSNHILQVEEVLGIEAARTTILQEIT
YTMSSYGI-GVDPRHMTLLADTMTFRGTVLGIQRFGVEKMKESVLMLASFETPTDHLFNA
SLHSRDDPLIGVSECIIMGNSIRI-GTGMFKMLQKVHCKQPTPR---SLLLSEGLFSTP-
-----
>TricAmI7
------------------------------------------------------------
------------------------------------------------------------
------------------------------------------------------------
------------------------------------------------------------
------------------------------------------------------------
------------------------------------------------------------
------------------------------------------------------------
------------------------------------------------------------
------------------------------------------------------------
------------------------------------------------------------
------------------------------------------------------------
------------------------------------------------------------
------------------------------------------------------------
------------------------------------------------------------
------------------------------------------------------------
------------------------------------------------------------
------------------SKGSTVNISQMIACVGQQVVAGTR--IHDGFENRTLPHFRV-
GAQEPKAKGFVRNSFFTGLTPQEFFFHTMAGREGLVDTAVKTAETGYMQRRLMKALEDLV
VQYDGTVQNSSGG-IVQFNYGDDGVDPMNME-TDEFPVDMERLITQAMNLYPCAPE----
--------------------------------------NSLEPWEIINLAEKKAED----
-----------------------------LEIPKFFKDKIKCYFDSSMDSIKXEYNNYDD
SKEGTKKRKKKVTKRLVDVDGIANDLAAIRLNHNLESGLSR---GKPVSX-------YTD
EEREGLAHVNQVLSISKKQIDYIFKILESKFKLSIVEPGTAVGAIGGQSL----GEPCTQ
MTLKTFHFAGLAS-KITLGVPRISEIINATKTIKTPIIMAQLMYNT--------------
-------NFEFARKTLRQVRQYTLYNVCDYISEVYKQNVCYILAKVSKSRIAELQIN-VT
PSSICERILGTK---------SLKLKPENIEVNG----------------XMIIIEPPDA
FLKN-SNIYYVLQDMKTSIKSVVISGLTE---CTIHQNDD--------------------
--------KKYELVATGNGLLDILGIPGVAPYTTKSNHILEMEKVLGVEAARASIIFEIK
RVMSAYGI-TCDPRHLFLLADMMTFKGKVYGMHRTGIAKLKDSVLMLASFEKTTEFLFDA
AVHSHTENVSGVSECIIMGSPIPL-GTGLFRIMQKLKHPPLKKRT--TFL----------
-----
>Neopaest
------------------------------------------------------------
------------------------------------------------------------
------------------------------------------------------------
------------------------------------------------------------
------------------------------------------------------------
------------------------------------------------------------
------------------------------------------------------------
------------------------------------------------------------
------------------------------------------------------------
----------------------------------ETLANNLEVGDIVERHLMDDDLCLFN
RQPSLHRMSIMCHRAKIKPWRTFRFNECVCAPYNADFDGDEMNLHVPQTEEAKAEASILM
GVKRNLITPCNGNPLVAATQDFLTASFLLSNKDRFYDRGSVANIVTWA------------
-----------VE----GAYVDLPKPAILKPMELWTGKQILSLLIKES--------RVSE
VIVNFETAGKT-YSG---SGGFS---------PKHMCPMDGWVVVRNSELLCGTFDKKSL
GNGTKDNLFHVLLRDFS---------PEVAASRMCRLSKLCGRWLGSHGFSIGVTDVWPS
DSLVKEKESLVESGYSECEAFVRQLEDGTILPQPGFTKEQTLEAKMNGALSKVREKAGSA
CMSALHFLNAPLIMAKCGSKGGVLNISQMAACVGQQTIMGSR--IPNGFIDRTLPHFLV-
HERTPAAKGFVKNSFFSGLTPTEFFFHTMAGREGLVDTAVKTADTGYMQRRLMKALEDMT
VNYDTTVRNSEGI-VMQLTYGDDGLDPANME-SNNTPVSF--------------------
------------------------------------------------------------
------------------------------------------------------------
------------------------------------------------------------
------------------------------------------------------------
------------------------------------------------------------
------------------------------------------------------------
------------------------------------------------------------
------------------------------------------------------------
------------------------------------------------------------
------------------------------------------------------------
------------------------------------------------------------
-----
>Paraatla
------------------------------------------------------------
------------------------------------------------------------
------------------------------------------------------------
------------------------------------------------------------
------------------------------------------------------------
------------------------------------------------------------
------------------------------------------------------------
------------------------------------------------------------
------------------------------------------------------------
------------------------------------------------------------
------------------------------------FDGDEMNLHVPQTEEARAEASVLM
GVTRNLITPCNGNPLVAATQDFLTASFLLSNKDRFYDRAAFTQIITWA------------
-----------IE----GAHVTIPPPAILKPIEFWTGKQVLSLLIKET--------IGSN
VVVNFETEGKT-YSG---SPTKT---------PRHMCHLDGYVVVRNSELLCGTFDKKSI
GSGTKDNLFHVLLRDFS---------PEVAASRMCRLSKLCGRWLGSHGFSIGVTDVWPS
GDLVGAKEQLVDEGYKLCNNYVRQLEDGSMEAQPGFTKDQTLEAKMNGALSKVRELAGKE
CMSQLHHLNAPLIMAKCGSKGGQLNISQMAACVGQQTIMGSR--IPNGFINRTLPHFLV-
SERSPASKGFVKNSFFSGLTPTEFFFHTMAGREGLVDTAVKTADTGYMQRRLMKALEDMT
VNYDYTIRNSEGT-VMQLVYGDDGLDPANME-SNNTPVSF--------------------
------------------------------------------------------------
------------------------------------------------------------
------------------------------------------------------------
------------------------------------------------------------
------------------------------------------------------------
------------------------------------------------------------
------------------------------------------------------------
------------------------------------------------------------
------------------------------------------------------------
------------------------------------------------------------
------------------------------------------------------------
-----
>VexiDIVA
------------------------------------------------------------
------------------------------------------------------------
------------------------------------------------------------
------------------------------------------------------------
------------------------------------------------------------
------------------------------------------------------------
------------------------------------------------------------
------------------------------------------------------------
------------------------------------------------------------
------------------------------------------------------------
------------------------------------------------------------
----------------------LTAAYLMTHKDRFFDRSHFSRLCIYM------------
-----------GD---ALEYIDLPPPAILKPVELWTGKQLVRVLISPR--------RASH
LTVNLELPTKKLYDK---QN-------------KYMCRNDGYIYMRNSELLCGVLDKKSL
GSGSKENLFHVLLRDHS---------PDAAAETMSRLAKVCSRWLGEQGFSIGINDVQAG
PKLRSGKAELVREGYAKCNELIEQWKEGKLEPLAGCTVNQSLEHLLNGVLSKIRGAAGDL
CKEELSPLNAPLIMTLCGSKGSEINISQMVACVGQQTVAAGR--IPNGFYRRTLPHFAL-
NSREPEAKGFVQNSFYTGLDPTEFFFHTVTGRVGLVDTAVKTAETGYMQRRLTKALEDLS
VAYDGTVRSTSGA-LVQFRYGVDGLDPAHME-GDDRPVDFDRVWHHIQVECSVEYR----
--------KRELLAAVNLSSSSSSSPKQRSSHDPDYYRLDRTPEEIRQYIEQKFAD----
-PKTT------------------------QSLGHQFSAELELFLLGTFSPEKYEFAVISD
NA----------------LKDCVSLVDKIEQKW---------------------------
-NQLDSQTFCKVFGVSFENIDRFVAACRKKFFATICEPGTAVGAIGAQSI----GEPCTQ
MTLKTFHFAGVASMNITMGVPRIKEIIDASKNISTPIITAQLLQPQ--------------
-------DPIAARVVKGRIEKTTLGDIARSIREVYTPNDVRIEVLLDTELIRKLHLE-VT
PTSVRDSLIRVK-------QPKLKLKPEMIICDGN---------------DRIIIHAP-E
GDR--SKLMFSLHFLLQHIPSVTVQGIQQISRAVITEVSDS-------------------
-------PPTYNLVVEGNNMLGVMGTPGIDGNNTSSNHILEVYATLGIEASRNTIVEQIK
VTMNEHGI-SCDRRHLMLLAETMTSKGSVLGITRHGVAKMKDSIFMLASFETPTDHLFDA
AVHSRRDPVVGVSESIILGKPMPV-GTGMFDV----------------------------
-----
>Endozona
------------------------------------------------------------
------------------------------------------------------------
------------------------------------------------------------
------------------------------------------------------------
----------------------------------------------------EGSAGV--
GIT-QDLINPVQALDLFRQISDTDVEIMGMNPALSRPEHMILTDFMIPPVTIRPSVPQDG
ATFKPKGKSKPSAPGAGEGGGVDPTVKGSGGSTEDDLTVLLSKIVMYNNDIKNAIANGGA
MMELHLKWDDLERHIALFINSEQVPKEVPGPGK-PMVMAS---KKAMKGICQRLKGKKGR
FRGNLSGKRVDFSSRTVISPDPNLRIDEVGIPVEVAKKLTFPERVTKWNLEKLRKRVANG
AEKWPGALM---ITHQKDGSKTM----VKFIRNPQEAAGRLEVGDIVERHLYHGDLVLFN
RQPSLHRISIMCHRARVMPWRTFRFNECVCTPYNADFDGDEMNVHLPQTEEARAEAMSLM
AVNGNLITPRNGEPLVAATQDFLTASFLLTRRDMFFDKGGFMKLVYWI------------
-----------WDDLDPSSRIDLPPPTIYKPQMLWTGKQVISMLIRPNI----TEPKYRN
LNVSFETPAKT-YDS---KKK-----------AEHMCVKDGYVCFYNSELLSGTLDKGTL
GGGSKNSLFHWLLRDYG---------SHVAVDRMSRLARLCARFLGEWGFSIGIGDVQPS
VPVTDQKEALIKDGYQKCEEMILEYRERRMKPQPGATLEETLESKIQKNLSDLREAAGEI
CMAELDKGNAPLIMTLCGSKGSKINISQMIACVGQQVVSGTR--IPNGFLFRTLPHFEV-
DAKNPPAKGFVKNSFYSGLVATEFFMHTMGGREGLVDTAVKTAETGYMQRRLMKALEDLS
VQYDDTVRNSEIN-VVQFTYGDDGLDPFSME-AKDLPVDLKRVWMQIQRERE--------
------------------------------------------------------------
------------------------------------------------------------
------------------------------------------------------------
------------------------------------------------------------
------------------------------------------------------------
------------------------------------------------------------
------------------------------------------------------------
------------------------------------------------------------
------------------------------------------------------------
------------------------------------------------------------
------------------------------------------------------------
-----
>StygNOMA
------------------------------------------------------------
------------------------------------------------------------
------------------------------------------------------------
------------------------------------------------------------
------------------------------------------------------------
------------------------------------------------------------
------------------------------------------------------------
----------------------------------------------SRGLVQRLKGKQGR
FRGNLSGKRVDFSARTVISPDPNLEIDEVAVPELMALVLTYPEQVCSANKARLRQAVING
TEVHPGANF---VT-GAGGHKLY----LKY-GDRKKIASQLREGDIVERHLHDGDIVLFN
RQPSLHKMSIMAHRARIMPGRTLRFNECVCAPYNADFDGDEMNLHVPQTEEARAEAIVLM
GVQNNLVTPRNGEPLVAATQDFLTAGYVITLRDRFYTRDSFIRICSYF------------
-----------SD---GLQHLDLPPPAILKPMELWTGKQIISLLVCPT--------RDCQ
VRPTFEVPCRN-YSR---SG-------------RYMCEKDGYACFHAGELMCGALDKKVL
GSGCKDNLFHVLLREYS---------AEEAADRMSRLARLCARFLAEEGFSIGISDVQPS
PHLTSLKSHLIEDGYNFCATQIAKWKAGEIEASAGSTEEETLESILSNRLSSIREEAGEA
CVQELQRHNSPLIMTLCGSKGSKINISQMVACVGQQIVGGXSDCEASGFVNRTLPHFEL-
DARGPQAKGFVANSFYTGLTPTEFFFHTMGGREGLVDTAVKTADTGYMQRRLMKAMEDLA
VAYDLTVRSANSS-VVQFEYGDDGLDPAAME-GDDQPIHFGRVLDHMCSTIPVTGEH-P-
-------------------------------------HRALTPEEVTAEVQRHCSR----
-------------RGG-----------VLGRCPLSFLRTVSAFFAVPLDYLQAAVGKQPS
SVIRVEVDPT--------AGGFLTRFESTLADFARSG----------------------L
DAAQSMTAAQFVHRVTAAQLRAFCERCADKYERAKIEPGTAVGAVGAQSI----GEPATQ
MTLKTFHFAGVASMNVTLGVPRIKEIINASKTISTPIITAKLDSPT--------------
-------DEAVARIVKGRIEKTTLGEVASWIKEVYNKHKCHLDILLDMTTIGNLQLD-ID
ARSVRQSILDAKL------KVKPRLTDRQVEMLPER--------------SMVRVHPT-D
PDP--RRMYHNLQHIKTLITDVLVQGYRNSNRAVITEDTDAPSIL---------------
-DENGVPRTQYKLLVEGLDLGAVMTTSGVDGSKTTSNHILQVEEVLGIEAARTTILQEIT
YTMSSYGI-GVDPRHMTLLADTMTFRGTVLGIQRFGVEKMKESVLMLASFETPTDHLFNA
SLHSRDDPLIGVSECIIMGNSIRI-GTGMFKMLQKVHCKQPTPR---SLLLSEGLFSTP-
-----
>Cochminu
------------------------------------------------------------
------------GLFDTNMGPYDL-AHVCNQCSKKAKDCPGHFGHLELAKPVYHPGFIKM
IRKIINCV----------------------------------------------------
------------------------------------------------------------
------------------------------------------------------------
------------------------------------------------------------
------------------------------------------------------------
------------------------------------------------------------
------------------------------------------------------------
------------------------------------------------------------
------------------------------------------------------------
------------------------------------------------------------
------------------------------------------------------------
------------------------------------------------------------
------------------------------------------------------------
------------------------------------------------------------
------------------------------------------------------------
------------------------------------------------------------
------------------------------------------------------------
------------------------------------------------------------
------------------------------------------------------------
------------------------------------------------------------
------------------------------------------------------------
------------------------------------------------------------
------------------------------------------------------------
------------------------------------------------------------
------------------------------------------------------------
------------------------------------------------------------
------------------------------------------------------------
------------------------------------------------------------
-----
>Luaphula
N-----------------GQLKELYVDPQVPTRISHIQFGVLAPVEFMNLAEMQIVNREL
YR--GDKEPFPYGPLDARMGTSSR-SGQCKTCNKPAAECSGHFGYVKLEVPVFHPSYYMN
IFQLLQIICKSCSRIMLPNEELREKLQIMRVTR-EVLERKKERGVVIDKAKKCK----LC
PHCEAFNGPVK--KVPAAYRITHEAYGSKS------------------------------
---------------------------------DENRTDFLRQCAEAVAANSNLNQFL--
AKA-HDEITAARALAILRKIPNEDLEVLDMDPTAGRPEDLIMHYIIVPPVCIRPSVAMD-
----------------------------SQGSSEDDLTIAITKIVAANHAIAVEQDKGAD
PATFMDKVIVLQASVASLINSDA-------PGVQPSVGAK---GKPTRGIVQRLKGKKGR
FRGHLSGKRVDFSGRTVISPDPNLQIDEVGVPDEVAKIMTYPEKVFSGNIERLRQAIRNG
ASVHPGARE---VI-MTDKSKIFL-PVLAP-NRRDRIADDLKIGDTVERHLINGDTVLFN
RQPSLHRISIMAHRARVMPWRTFRFNECVCGPYNADFDGDEMNLHVPQTEEARAEARTLM
AVHENLITPRNGEPLVAAIQDFITSSYLVTRKDIFYDRAEFCRIASFI------------
-----------WD---ANQTYKLPKPAIVKPMQLWTGKQLFRLIMRPN--------PQHK
VKVTLETPART-YSG---KGNYQ---------PLHMCPKDGYVVMHNSELLCGTLDKKTL
GGGSKQNLFHILMRDYS---------TSTAASCMSRLAKLCARWLMDHGFSIGISDVQPS
PDLRRKKKALIQNGYSECDAIIKQYQRGQLQPQPGCTIEETLEAKVSSILSGVRDEAGTL
CLNELHPLNSPLIMALCGSKGSNINISQMIACIGQQIVNSKR--IPDGFIKRVLPHFAR-
HSKEPKAKGFVKNSFYSGMTGTEFFCHTMAGREGLVDTAVKTAETGYMQRRLMKALEDLT
VNYDDTVRNAARG-VVQFIYGDDALDPTQME-AAEKPVDFDRVLWRMKIMHPQPDQ----
--------------------------------------KSMLPWQIKKTVLDALSS----
-PMFKGG----IEGGV-----------RIPKCSKRFRLDMKTYFLG--------------
----TDTDPS---------KGLVTIYARRRRDYGFNSC------DKEGD---------ID
NEPAEENTCGQLNRVTEFQLKEFFQAVRDKFKRAVIEPGTAVGALAAQSI----GEPGTQ
MTLKTFHFAGVASMNVTMGVPRIKEIINASENISTPIITATLVNNR--------------
-------EEVDARRVKARIEGSTLGDIAKYLKEVFTPQESYIDVKIDSEALKRLQLDTIT
AESVKMAIMNAK---------GVKTLCTP-SVKGD---------------HLVRCLPN-E
RSR--EKLYFVLQAIKLALPKVLVSGIDTAGRAVIDRKVKKLP-----------------
---DGQEEHTYQLLIEGSGLLEVMGTPGVVGTRTNSNSVIEVVHTLGIEAARVIIMNEIQ
NTMREHGM-SIDIRHVTLLADLMCFRGEVLGITRFGIAKMRESVLMLASFEKTQDHLFDG
AVHRRLDDVEGVSENIILGQPIPV-GTGLFRLMRQMTA---------PTV----------
-----
>Protarac
----------------------ELYHDPDVPSQISHIKYSVFTPVEYMNLAEIQVVHRET
YD--PQNAPQQYGLLDNRLGATKK--AVCKTCLKNVQECSGHFGYIKLEVPVFHPSYFSH
VLQLLQVICKSCSRVLLDDNTRLDYLTQMRNTQ-EVLMRKELRATIIDKAKKTR----IC
AYCHERNGTVK--KNAIAFRITHEIFGGKN------------------------------
---------------------------------DESRQQLLLECESAVQSNPTLGPFL--
SKA-EDEINPARALVMIRKITNEDLELLDMDPMAGRPEDLILNYIIVPPTCIRPSVTSEG
---------------------------SATGNSEDDLTVGLLKIMSANIAVHSEIKKGGD
ITSLMDKCNLLQLEVASLINSET-------PGAQPARGAK---GKPTRGIVQRLKGKKGR
FRGHLSGKRVDFSGRTVISPDPNLGIDEVGVPELVALTMTFPERVYAGNIEELRQCVRNG
SEIHPGANY---IIDRKDGSKRF----LKF-GDRHIAATNLREGDIVERHLRNGDTVLFN
RQPSLHRISIMAHRARIMPWRTFRFNECVCGPYNADFDGDEMNLHVPQTEEARAEARTLM
AVHENLITPRNGEPLVAAIQDFITASYLLSRKDMFLDRAEFCRIAAFI------------
-----------WD---GNQQFEIPPPTILKPMKLWTGKQIFQLIMRPNSA------PEHQ
ILVSMEVEGRS-YSG---KGKYQ---------PGIMCPKDGYVVMQNSELLCGTLDKKTL
GGGSKANLFHILMRDYS---------TKTAALCMSRLAKLCARWLMDYGFSIGISDVQPS
EDLRSKKKQIIQKGYADCEKLIREYREGILALQPGVSPEASLEGMVSDVLSKLRDNCGSL
CVNELHSLNSPLIMAVCGSKGSNINIAQMIACIGQQIVNSKR--IPDGFIKRVLPHFAR-
GSKLPNAKGFVKNSFYSGMTGTEFMCHTMAGREGLVD-----------------------
------------------------------------------------------------
------------------------------------------------------------
------------------------------------------------------------
------------------------------------------------------------
------------------------------------------------------------
------------------------------------------------------------
------------------------------------------------------------
------------------------------------------------------------
------------------------------------------------------------
------------------------------------------------------------
------------------------------------------------------------
------------------------------------------------------------
-----
>PhysTSA
---------------------MKIVEQDQRPKRIGNIRFGLLSDVDMIKLSHVQVVNKEL
YQ-MPKRTPTPNGCLDPKLGSSSK-SGFCITCGLKSLDCVGHFGYIKLELPVFHIGYIKN
IVTILQMICKACSRLLLDPGLYMSYLKRSRRP-LDALHKKALLEKITKLCKKVR----KC
PYCGDVNGTVK--KIS-ALKLVHERYKAGKL-----------------------------
-----------------------------------EDPEFVNSFEEASKFNSDIKNHI--
SKA-QEDLNPIRVLALFKRITSQDVEILNMDPKNGRPERLILTTMLVPPVAIRPSVNME-
---------------------------SQGSSNEDDLTIKLTEIVFVNENIKNFIAKGAP
MRNVMQDWDYLQTQCAMFINSEL-------PGV-PLSLKP---SKPIRGLTQRLKGKAGR
FRGNLSGKRVDFSGRTVISPDPNLGIDEVGVPDLVARVMTYPERVTDFNFARMQQYVLNG
PDRHPGANY---VN-KLTGDKKFDISNLLF-ANREKVAAELAVGDIVERHIINGDVLLFN
RQPSLHKLSIMAHKARVMPWRTLRFNECVCTPYNADFDGDEMNIHLPQTEEARTEALILM
GVVNNLITPRNGEPLVAATQDFLTGGYILTKRDSFFDRAQFTQMCTFM------------
-----------GD---GIERIDLPPPAIIKPIELWTGKQIFSVLIRPN--------YKSH
VLVNLETASKN-YSG---GGGKK-----GE-KIPYLCRNDGWIYFRNSDLVCGTLDKSIL
GSGTKTSLFHALLRDFS---------PEIAANCMSRLAKLCARWLGDHGFSIGIPDVQPS
AILTETKMKIVSEGYNQCQESQKEYKQGKLVASPGSTVEQELEARISGSLNEIREEAGKK
CVQLLHPLNSPLIMSLCGSKGSVINIAQMIACVGQQIVNGKR--IPNGFINRTLPHFES-
SGKIPEAKGFVKNSFFTGLTATEFFFHTMGGREGLVDTAVKTAETGYMQRRLMKALEDLS
TQYDYTVRNSYGG-IVQFIYGDDGLDPAGME-AKDRPVEIPRLLMNIKAQYPMRNE----
--------------------------------------QALLPDEIKTLLEQHLTS----
-PKF-------------------------DDCTDKFKDELRVFFYG--------------
---KGDG------------KGYVENLIRLRKLFGLPEN------NTPTD----------K
DSKLFQFTINNLHRLTKTQLEKFTNACIHKYQRAKIEPGTAVGALGAQSI----GEPGTQ
MTLKTFHFAGVASMNVTLGVPRIKEIINASKKITTPIITAILENNT--------------
-------DKQSALLVKGRIEKTTLGDIALHIQEVYKPAGCYLSVKLNRNVIDALQLD-ID
SKDVVRAIIAQK---------KLKLKDEHVKAHGV---------------DKVHIETR-D
KRR--ETMLYSLQFLKSQLPAIIVKGIPTIERVVFTRNKD--------------------
--------HGNYLVVEGMNLLAVMATPGIKSTHTASNHVAEMEKYLGIEAARSTIMSEID
YTMTSYKM-SIDSRHMMLLADVMTYKGETLGITRFGIAKMKESVLMLASFEKTADHLFDA
SVHARVDEIVGVSECIIMGIPVPL-GTGLFKIVHKSAKAKLPER---PLLLE--------
-----
>Protpyro
------------------------------------------------------------
------------------------------------------------------------
------------------------------------------------------------
------------------------------------------------------------
------------------------------------------------------------
------------------------------------------------------------
------------------------------------------------------------
------------------------------------------------------------
------------------------------------------------------------
------------------------------------------------------------
------------------------------------------------------------
------------------------------------------------------------
------------------------------------------------------------
------------------------------------------------------------
------------------------------------------------------------
------------------------------------------------------------
------------------------------------------------------------
------------------------------------------------------------
------------------------------------------------------------
------------------------------------------------------------
------------------------------------------------------------
------------------------------------------------------------
------------------------------------------------------------
------------------------------------------------------------
------------------------------------------------------------
------------------------------------------------------------
------------------------------------------------------------
-----------------------MATPGVVGSHTTANHIIEVMETLGIEAARVTIMNEIQ
YTMKEHGM-NIDTRHVMLLADLMCFRGEILGITRHGIDKMNQSVMMLASFEKTTDHLFDA
SFHARQDYITGVSESIIMGIPIAV-GTGLFKLLRKTPSLARESKK--GLLLDE-------
-----
>PellCATA
------------------------------------------------------------
------------------------------------------------------------
------------------------------------------------------------
------------------------------------------------------------
------------------------------------------------------------
------------------------------------------------------------
------------------------------------------------------------
------------------------------------------------------------
------------------------------------------------------------
------------------------------------------------------------
------------------------------------------------------------
------------------------------------------------------------
------------------------------------------------------------
------------------------------------------------------------
------------------------------------------------------------
------------------------------------------------------------
------------------------------------------------------------
------------------------------------------------------------
------------------------------------------------------------
------------------------------------------------------------
------------------------------------------------------------
------------------------------------------------------------
-----EKVVNRINRVTRKQLDIFFDTVLQKFMKANIEPGTAVGAIGAQSI----GEPGTQ
MTLKTFHFAGVASMNITLGVPRIREIINAVNNISTPIISTPLINGN--------------
-------NERIARIVKGRIERTTLGEISDSIREVYQTGGCYIEVRLDTERIQALLLD-IT
PSIVKRAIISER---------RTKLKEDHVTVQDH---------------RTLLVAPT-Q
DGR--DHMYFSLQAVKNQLADVLVCGISSVSRVVIKKKKTSKP-----------------
--DSKIETYKHKLLVEGTGMLDVMSAPGVIGTRCKSNHIMEMERVLGIEAARVTIMNQIQ
YTMSEHGM-VIDCRHVMLLADLMCAKGVVLGITRHGLVKMNQSTLMLASFEKTTDHLFDA
ALHSRVDPIVGVSECIILGQPMPV-GTGMFSLLRDAPSFKAKPRG--PLLLH--------
-----
>ClydYONA
------------------------------------------------------------
------------------------------------------------------------
------------------------------------------------------------
------------------------------------------------------------
------------------------------------------------------------
------------------------------------------------------------
------------------------------------------------------------
----MQVWDMLQLEVGKLIDSDL-------PGVGQQPRVA---SKPMRALCQRLKGKTGR
FRGNLSGKRVDFTARTVISPDPNLAIDEVAVPIYCAKDMTYPEKVTRYNIEKLRGCIRRG
ANRHPGALA---IL-KQDLGRISL-RGLPD-KVRDKSARELMYGDVIERHLEDGDVILFN
RQPSLHRMSIMAFKARVMPHRTFRFNECVCNPFNADFDGDEMNLHLPQTEEARSEAILLL
GVKRNLVTPKNGEPLVAAIQDFITASYLLSRKSRFYARDEFVQICSYFC-----------
-----------RE---EDGRIDIPPPAIVKPMQLWTGKQVFGVWLRPN--------RRCK
VRVNFETTAKT-YNE---KLK-----------EGLMSTNDGYVCIRDSELLCGTMDKKTL
GSGKKENVFHVLMRDFG---------AEVAAKRMTSLARLCCRWLGNHGFSIGISDVQPS
VKLQKAKADNVQARYDECDELIRMFRRGLLDPQPGCTEEQTVEAKIHKKLSQVRDDAGDQ
CLKELHRLNAPLIMNLCGSKGSAINISQMVACVGQQDVGGSR--IENGFVYRTLPHFDW-
HDKRPDARGFVANSFYSGMTATEFFFHTMAGREGLVDTAVKTATTGYMQRRLIKALEDLS
IQYDMTVRNSSAT-IVQFVYG---------------------------------------
------------------------------------------------------------
------------------------------------------------------------
------------------------------------------------------------
------------------------------------------------------------
------------------------------------------------------------
------------------------------------------------------------
------------------------------------------------------------
------------------------------------------------------------
------------------------------------------------------------
------------------------------------------------------------
------------------------------------------------------------
-----
>GoceYONA
------------------------------------------------------------
------------------------------------------------------------
------------------------------------------------------------
------------------------------------------------------------
------------------------------------------------------------
------------------------------------------------------------
------------------------------------------------------------
------------------------------------------------------------
------------------------------------------------------------
----------------------F----LKF-GNRENFAKYLRIGDTVERHIENGDAVLFN
RQPSLHRLSIMCHRARVMPWRTFRFNECVCTPYNADFDGDEMNLHVPQTEEARAEARTLM
AVSLNLVTPRNGEPLVAATQDFLTATYLLTRKEMFLDRAEFCKLCEFM------------
-----------YEDL-VTERLDIPEPAIFKPVELWTGKQVIDVLIRPN--------KKIN
ICVTFETKART-YDS---KKN-----------MGIMDPKDGYVVFYNSSLLAGTLDKTTI
GGGSKDSLFHVLMRDYT---------PAVAADRMSRLAKLCARLLGELGFSIGISDVTPS
RDLWNKKKDLVSLGYQRCDELILEYRKGVLKPQPGCNLEETLEAKLNKELSDVREEAGEM
CIAELHPLNSPLIMTLCGSKGSKINISQMIACVGQQTVSGSR--IPNGFLYRTLPHFEI-
DSKLPAAKGFVKNSFYSGMTGTEFFMHTMGGREGLVDTAVKTAETGYMQRRLVKALEDLS
VQYDETVRNAEGG-IVQFIYGDDGLDPCGME-AKDKPVDLLRIWMRVRA-----------
------------------------------------------------------------
------------------------------------------------------------
------------------------------------------------------------
------------------------------------------------------------
------------------------------------------------------------
------------------------------------------------------------
------------------------------------------------------------
------------------------------------------------------------
------------------------------------------------------------
------------------------------------------------------------
------------------------------------------------------------
-----
>ParvMONO
------------------------------------------------------------
------------------------------------------------------------
------------------------------------------------------------
------------------------------------------------------------
------------------------------------------------------------
------------------------------------------------------------
----------------------------------------------ANKYLSKLEQDGAP
LLAVMDFWKLLAFHVATYFDNEL-------PSVERAKQRG---GRELKSITQRLKGKEGR
VRGNLMGKRVDFSARTVITGDPNLSIEEVGVPLSIAMNLTYPEVVTYYNLEELRKLVQRG
PTEHPGANY---VW-RTDGMRFD----LRH-VARPS-DVSLSPGYXVERHLRDGDLVVFN
RQPSLHKMSMMGHRVKVLNFSTFRMNLSCTPPYNADFDGDEMNLHVPQNFETRSEVANLM
MVPLQIVTPKDNRPVISVVQDALLACSLFSQRDVFMTRAEVMNVLMWL---------DS-
-----------WDG-------KVPMPAIIKPTPLWTGKQILSLVL-PS------------
--VNLQTKCKR-WRAGVEEG-------------HLISPADTMVIIEQGELLAGILDKKSL
GS-SAGSLIHIIQNEQG---------PQTTRRFLDQVQKIVNFWLLHRGYTIGVGDTIAD
EQVVTDIGQVLEDAKHKVTELIKQARVGTLKAKPGQTLQETLEQQVNKQLNKATEDCGKK
VQDNLTERNNIVTMVLGGSKGNETNLAQIIATVGQQNVMGQR--IGNGFINRTLPHFPK-
FDMGSEARGFVSNSYLAGLTPQEFFFHAMGGREGLVDTAVKS------------------
------------------------------------------------------------
------------------------------------------------------------
------------------------------------------------------------
------------------------------------------------------------
------------------------------------------------------------
------------------------------------------------------------
------------------------------------------------------------
------------------------------------------------------------
------------------------------------------------------------
------------------------------------------------------------
------------------------------------------------------------
------------------------------------------------------------
-----
