# Supplementary material for: Expansion of the molecular and morphological diversity of Acanthamoebidae (Centramoebida, Amoebozoa) and identification of a novel life cycle type within the group
Source: Biol Direct. 2016 Dec 28;11:69. doi: 10.1186/s13062-016-0171-0 (PMC5192571; doi:10.1186/s13062-016-0171-0)
Supplement: Additional file 3: — Bordor.325.Cent40.tgz. Phylogenomic alignment files and single gene trees for each gene included in the phylogeomic supermatrix. (TGZ 8396 kb) [file 13062_2016_171_MOESM3_ESM.tgz › Bordor.325.Cent40/unmasked-alignments/psmb-N.faa]

>AcanGEN
-------------------------------------------------LDPITTGTSVL
AIQYKDGVMLTADTLVSYGSLARFRSCSRIKKVGEYT------ILGASGEYSDFQSTSVM
LDELIDRDH-AYE--DGAKLHPHEIFSY-LGRVMYGRRNKFDPLWNQYILAGF-------
----RDGKS------FLGQVDLYGTAFQD-STLATGYGAHIARPLMRKA---YR------
P-DLSEEEARKVLEDCMRVMFYRDARTINKIQLAKVT---AE-G-----VVVSE---PYS
LAT--EWTYNEIALGY-----
>Coprcine
------------------------------------------------SEQPIVTGTSVL
AIKYKDGIMMAADNLASYGSLARFKDVPRLQAVGTHT------VVGASGDMSDFQYLQKV
LDELIVEEF-TNA--DGHSLGAKEIHEY-LSQVMYARRSKMDPLWNSLLVGGV-------
----DKGER------FLAYVDLLGTTYSA-STLATGYGAYLAQPLLRKEVEGRE------
D-TLTEDEARKILEKSMKVLFYRDARSLDKYQIATIT---AD-G-----VKITD---SQR
LDT--YWAFAEGIRGYGAQTQ
>Coprprot
-----------------------------------------ATDPTTRTLNPYVTGTSVV
ALKYKDGVMMAADTLASYGSLSRFRNIPRMAALGD-T------LLGASGDISDFQYILKE
LEAMKEKEEYCEE--DSHVHSPTAIYTW-LSRVYYARRSKFNPLWNQLVIAGF-------
----KDAKP------FLGTVDLLGTNYED-DHIATGYGGHLARPLLRNE---HR------
P-DMSAEEAEALLRKCMAVLFYRDCRSINKIQFSKVT---AE-G-----VTISE---PVE
LPT--SWEFKQF---------
>DictDisc
---------------------------------------------------PIVTGTSVI
AIKYDKGVVMGSDMLLSYGSLARFNSTERMKKFGGYT------IVGASGEYSDFQSITNT
LNDL--DDH-CMD--DGSKLSSEEIWNY-LARVLYNQRNRGNPLWNTLVVMGY-------
----QGGKS------FLGKVDLVGTCYKD-DIITTGYGSHIALPLLRKA-RDEN------
P-NMNLEQAKQLIQDCLRVLFYRDARSSKKIQISVAG---EE-G-----IEISG---PIE
LDTF-E---------------
>Entahist
-------------------------------------MNKLIDVPIQQPAEVVLGTASVL
GIKYEGGVLIAADTLGSYGSMALFKDLERVIKLGKYT------IIAGSGEYSDFIELNET
LQKKVNGDE-CCEG-KENGYKPSELYSY-AQRILYKHRCDQKPLFVTLIVGGV-------
----KKDEI------FLGQTDMYGTSFTE-NYVASGIGAHMAMPLLRKE---WK------
D-HMSREEAEHLIERCMKILYLNHCWAGNQYLLGVVD---SE-G-----SDIIG---PIT
IDTTGKWDIIA----------
>Filanola
-----------------------------------------------RTTDPXVTGTSVL
AIKYKDGVMLACDTLASYGSLARFRDINRVKAFGKYT------VVGASGEYSDFQELSRV
LDDMILEDD-IQE--DGNHLTPKAIHSY-LSRLLYQRRNKMDPYYNKLVIGGF-------
----YKGES------FLGYVDFHGTNFTE-KYLATGYGAYLALPILRNE---HR------
D-DMTKEEAKQLLDKCLTVLFYRDARALNRYQVATIT---AE-G-----PFVSE---PYE
LET--NW--------------
>FontBI
---------------------------------------------------PIMTGAAVL
ALKYKDGVMIACDNHLMFGSMDKFRNVERLITVEPAT------IVGFSGDYADFQYIKSL
LDDLVLKER-TCD--DGHSLSPRHVFEY-LASMMYHRRNKFDPLWNTLVVAGVD------
----TQGKS------FLGQVDLRGGSYQA-DTVTTGFGNYLGQPLLREA---VEG---KI
D-SIDEEAAKEIMKDALKVLFYRNTQAANTVQIGVVRRPDAQAGETKPTIQIDE---PIT
LDT--EWGFAKMVVGY-----
>HomoSapi
MEA--FLGSRSGLWAGGPAPGQFYRIPSTPDSF-MDPASALYRGPITRTQNPMVTGTSVL
GVKFEGGVVIAADMLGSYGSLARFRNISRIMRVNNST------MLGASGDYADFQYLKQV
LGQMVIDEE-LLG--DGHSYSPRAIHSW-LTRAMYSRRSKMNPLWNTMVIGGY-------
----ADGES------FLGYVDMLGVAYEA-PSLATGYGAYLAQPLLREV---LE----KQ
P-VLSQTEARDLVERCMRVLYYRDARSYNRFQIATVT---EK-G-----VEIEG---PLS
TET--NWDIAHMI--------
>Monobrev
M--------------------------------------------AAPSRNPIVTGTSVL
AIKFDGGVVIAADTLGSYGSLARFRDIRRLVSVGNQT------VVGASGDVADFHSMKDT
LDELEVENR-EYD--DEHTIKPKAIFSF-LTRVLYNRRSRMNPLWNSFVVAGV-------
----QDGEP------FLGTTDKVGVAFTE-DTIATGYGAYIALPLLRNA---LE----SN
DGPLTRDQAVAEIEKCCKVLFYRDARSLNRYEVAVIT---AA-G-----VEMFE---PKA
MET--DWSIATMVRGYE----
>PCBtrin
----------------------------------------------------MVSGSTII
GIAYKDGVILAADKLGNYGSIAMHKNIDRIVKVNDKT------AMAAAGDFACFQNLQKI
VDSFIREDE-CADEVEKSYYSPREIHQL-ISRIFYNRRNKFDPLSNLVIVGGF-------
-----DEKP------FLGYVDLIGTHYEE-KAIATGAGA-LVLPLLRNS---WS------
P-NLSFEEATKLIDNAMRVLFLRSARASRRYTKAVVD---SS-G-----LNITELIVPPE
NQT--PY--------------
>Polypall
MSSKHFRFPVFGQVDYFGQPQH-------------SAASYTPSEEKQRTTDPIVTGSSVI
AIKYNGGVVMGCDTLCSYGSLARFNNIQRVKQFGPKT------IVGYSGEHSDFQSITQL
LDDLVIDDQ-CID--DKSQLSTEEIWNY-LARVLYNRRNKVDPLWNNLVVMGFDK-----
----KTDKS------FLGKVDLYGTCFKD-DYIATGYGQHIALPLLRKA---YS------
P-DMTLEQAQKLITDCLRVLFYRDARSSKRVQLSYAN---AN-G-----MEISA---PIE
LETY-NWDIGEAAVKSFDQV-
>Sexangul
----------------------------------------------------MSTVGAIA
AVKYDNGILIIGDTLLSYGNMARWHSISRIRVGGTETGRPNGLLVAGSGNYSDFQQILTA
LDGQL-NDE-YVE--EKATMSTAALASY-LSRWAYDRHRQGKALVVTTVLAGT-------
----RRDAHTGHTVPYLAAVRPNGMVSDTLPFVTTGFLAQGGTALYEAA---AG------
DESLTLDEAKALLREVASLHWKRDAHSSNSFQFGQLSIT-AE-G--TSTVSVSE---PFE
VAA--DWSY------------
>Sterramo
------------------------------------------EEPRKKTLTPIVTGTSIL
AIKYKDGVMMSGDTLGSYGSLARFRDLSRIRAVGETT------ILGGSGDYSDYQNIMDL
LADLIDKDN-AFD--DGSNLQPKEIYHY-LSRVLYNRRCNFDPFWNELVLCGF-------
----SKGES------FLGQVDLVGTTFED-HTLATGYGAYIARPLLRKA---YR------
P-DLTEDEARAVLEDCMRVLYYRDARTINKVQFAKVT---AE-G-----IQIED---AVE
LTS--EW--------------
>Thectrah
------------------------------------------------------------
--------------VGSYGSLARFRDLRRVRQAGEYT------LLGGSGDYMDFEAMLEY
VDELLLEDT-TLD--APPSYTPRELHQY-LARIYYNKRSEFDPLWNQLVVGGV-------
----RDGDV------FLGYVDLQGTHYED-ETVATGYGSYIARPLLREA---YR------
D-DLTEAEARKVLEDAMRVLFYRDARTINRIQIGVAT---EAGG-----IDISE---PFE
LET--DWTVGIR---------
>VannDIVA
-----------------PQPSYPYHHPSLRE----QSYGHKVQQPSTRTTQPIVTGTSVL
GIKYAGGVMIAADTLGSYGSLARFRDITRIIPVGKHT------VIGVGGDYSDFQSLERI
FEDLVDSDD-NLA--DGGDRSPQEIHSF-ITRVMYNRRNKFDPLWNSLVVGGY-------
----KNGES------FLGFVDLLGTSFTD-DTLASGYGSYIARPLLRNA---YK------
P-DLTEAEARKTLEDAMRVLFYRDARALNRIQIASIG---AEGG-----IKVSE---PFS
LET--EW--------------
>Pessonel
--------------------------------------------PLKQTTRPILTGTSVL
AIKYDGGILMTAXTLGSYGSLARFKSLSRMRPVGEKT------VVGASGDYSDFQYIHGQ
LEELVINDH-CQT--DGHITTPTAIYNF-LSRVMYQRRSKMDPLWNAVVVAGV-------
----EDSRV------FLGVVDKLGTSYQE-DFIATGFGSYLAIPLLRSG---YR------
E-NMSREDAKLLLESCMRVLFYRDARTINKIQLSDVT---AN-G-----VTISD---AYE
LET--DWQFGENV--------
>MayoBSH0
------------------------------------------------TTQPMVTGTSVL
GIRFNGGVVIAADTLGSYGSSARFRSVERVRRVGEWT------MIGGGGDYSDFQYIHDL
LEEYTLEDK-LYD--DGSEKHPSEIYNL-MTRIMYQRRNKMSPLWNQLVVSGF-------
----CEGKG------FLGLVDLHGTSYED-TTIATGYGDYIARPLLRKA---YR------
D-DLTQEEAIKAVEDAMRVMFYRDARTINKIQFAVAT---AE-G-----ITISE---PKE
LDT--TWVY------------
>TricAmI7
-----------------HLPG------------------------KSHTTQPYVTGTSVV
AITYKDGVMMAADTLGSYGRMARFRSLERLMSVGNRT------LVGGSGEYSDFQYIKXA
LEEIETADY-CID--DGSSRSPSEIHNY-LERVMYNRRSEVNPLWNQLLIAGL-------
----VSGKP------YLGYVDLYGTAYKD-TENATGFGAYLARPILRSG---WKGDAAGN
P-TLTEQEAVALLEKALKVLFYRDARTINKVQFARVT---SD-G-----VQISP---ARE
LET--DWSI------------
>Neopaest
-----------------------------------------------RTQSPMVTGSSII
AIAHATGVTLACDTLGSYGSLGRFRDFERIKKVNEHT------MIAASGDLSDFQYISNL
LDELVLEND-FEG--DGIPVQPKEVWNY-LTRVMYNRRNKFDPLWNYIVVAGW-------
----QDGKP------FLAQVDLIGTNFEE-RIIATGYGAYIAVPLLRNA---LD----KN
P-GLGQEEATKVVESSMKVLQYRECRTTNNIQFADVG---SD-G-----VKIHK---AAP
LET--DWSI------------
>Paraatla
---------------------------------------------------PMVTGTSVL
GLTHQGGVSLSCDTLGSYGSLARYKDISRMKKVNQYT------MIAASGDISDFQWISDL
LDELVLEND-FAN--DGVAMQPSEIFSY-LSRVMYNRRNKMDPLWNYVIVAGW-------
----QDGEP------FLAQVDLQGTNFRE-NIIATGYGAYIAIPLLRNA---RE----QN
P-NLTAENAHSVLESSMRVLFYRECRTINRFQFATVG---PD-G-----VKINE---PVS
LET--DWRVGE----------
>VexiDIVA
-------------------PSII-DVPSKQN----NTSMTYRTQPTKRTTQPIVQGTSVL
GVKYNGGVMLCADTLGSYGGLARFKDFHRIKKVTSES------MMAAGGDLSDFQYIEKT
LEKLVVADE-CHN--DAHRKSPRELWSY-MHRIMYNRRSKGDPLWNQLVIAGY-------
----RDSQP------FLGFVDLYGKAYEE-NVIATGYGNYIALPLLRNE---WS------
K-EITEQQATALLRNAMRVLQYRECRTINKVQFAKVD---AT-G-----ITISQ---PQP
IQL--NWDIAHSTS-------
>Endozona
------------------------------------------EDPRKRTTDPIVTGTSVL
AIKYEGGVMMAADTLASYGSLARYRNVQRIRTISNNT------LIGAGGEYSDFQEIMLT
LDDLVRQDE-NAN--DGHHLQPKEFFSY-LTRVMYNRRNKFDPLFNQLVLAGVSKVRDPV
APNTSTTQV------FLGQVDYNGTYFED-NTIATGYGAYIARPLLRKA---YK------
P-KMTEKEARDVLEDCMRVMYYRDARALNRVQFARVGVRREEGGSGELVLDIAE---PIE
LKT--EWRHT-----------
>StygNOMA
----------------------------------------------------MVTGTSVI
GIKVNAGVVIGADMTASYGSLLRFRNAPRIHSIGDCT------LISGSGEYSDFQEMMIL
LNELVATNA-NYD--DRHALGPKSFHKW-VADEQYHKRNKMDPLYNQFIVGGY-------
----KDGTP------YLGYSDLYGTKFED-CTLATGYGAYIARPLLRKH---HR------
A-DMSLDEAKELVTTCLRILFYRDCQASSKVQIAVAD---AN-G-----LNISA---PXE
LSS--KWTLGENTDQF-----
>Cochminu
------------------------------------------------------------
------------------------------------------------------------
------------------------------------------------------------
-------KG------ILGYVDLQGSSFED-VTIATGYGSYIARPSLRKA---YK------
E---TPEKRLKRFGRFYACLYYRDARTINKLQICDIS---KD-G-----VTVSK---PYS
VKS--NW--------------
>Ovaldese
------------------------------------------------------------
------------------------------------------------------------
---------------------AREIHSLRTTTYMYERRNKMDPLWNQIVVAGH-------
----EEGKP------FLGLADLYGSCYED-TTIATGYGAYIAIPLLRKA---YR------
D-DLTEEEAKK---DC--------------------------------------------
---------------------
>Vannrobu
---------------------------------------HAPAMPSTHTVQPIVTGSSVL
GLKYNGGIILAADTLGSYGSLARFRDLRRITVMGQNI------LVGASGDYSDFQKIQEI
LEDVVEEDY-CLD--DGRSHTPKEIFSF-LGRVLYQRRNKMDPLWNNLVIAGM-------
----EGAVP------FLGQVELLGTQYED-DTLATGFGAHIARPLLRNA---YR------
P-DLTEEEARKVILDCMRVLFYRDARTINKIQIAVVN---AE-G-----ATVSD---PFS
FET--DWSI------------
>Vexibaci
------------------------------------------------------------
-----------AVTLVSYGSLAMFPDFERIRSVSPTT------LVAAGGDLSDFQQIMKL
LGEKAIVDI-CHD--DGKSSSPA-------------------------------------
------------------------------------------------------------
------------------------------------------------------------
---------------------
>Luaphula
----------------------------------------------KRTTDPYVTGTSVL
GIKYKDGIMLSADTLGSYGSLARYVSLERMKSVGHFT------LIGAAGEYSDFQYLMTQ
LEELIDRDN-AFD--DGSKLGPDEIYNY-VTRIMYARRNKYDPLWNQLLLGGF-------
----RDGKS------FLGYIDSVGTSFED-DTLASGYGAHIARPLLRKA---FK------
P-DMSEQEARRVIEDCMRVLFYRDARTINKIQVATAT---KD-G-----LTVSA---PYE
LAT--QWD-------------
>Protarac
-------------------------------------STAAPQDTKKRTLDPYVTGTSVL
GIKYADGVLLAADTLGSYGSLARYSDLERIKKVGLFS------LIGGAGEYSDFQYLMTQ
LDELIDRDN-AHE--DGSKLGPDEVFNY-VSRVMYNRRNKGDPLWNQLVFAGV-------
----KDNKK------FLGYIDSVGTAFED-DTLASGYGAHLARPLMRRG---YK------
P-DMSEKEARELLEDCMRVLYYRDARTINRIQMAKAT---AE-G-----LEISE---PYQ
MQT--QW--------------
>Protbohe
------------------------------------------------------------
------------------------------------------------------------
-------------------------HSY-LVRVLYGRRNKFDPLWNQLIVAGR-------
----RNGKS------FLGYVDSVGSSFED-ETMATGYGSYIARPLLRNA---YK------
P-DLSENEAKAVLENCMRVLFYRDARTINKIQIAKVS---DE-G-----VTISE---PYE
L--------------------
>PhysTSA
------------------QP---------------------THGPKKQTLSPSITGTSVL
AVKYNGGVAMTTDTLGSYGSLARFYVMERMKQIGDFT------VVGGGGDYSDFQHTIKT
LEELVNDDF-CRN--DGSRLYPEEIYNY-LCRVQYNRRNRMNPLWNYLVVAGF-------
----REGTP------FLGHVDLLGTCYKD-DFIATGYGGHIALPLIRKA---WK------
P-ELTKEEAVKLLEDCMRVLFYRDARSTNKIQIATLD---AE-G-----ISISK---AFE
LETY-HWDSGELAVR------
>Protpyro
------------------------------------------------------------
---------------------------------------------------SDFQSTSVM
LDELIDRDH-AYE--DGAKLHPREIFAY-LSRVMYGRRSKFDPLWNQYIMAGF-------
----RNGEG------FLGQVDLYGTAFED-KTLATGYGAHIARPLLRKA---YR------
D-DLSEEEARKVLEDCMRVMYYRDARTINRLQLAKVT---AQ-G-----V----------
---------------------
>PellCATA
-------------------------------------------------LSPYVTGTSVI
AIKYSGGIMMAADTLGSYGSLARFRDLRRIRTLGQ-T------LVGGSGDYSDFQILIKN
LEELLDTNN-SYA--DGNPLYSEEIFSY-LTRVMYNRRNKFDPYWNQLVVCGA-------
----RKDSSKEGVKLFLGQVDLQGTFFED-NTLATGYGAYLARPILRKA---YK------
P-NLSEAEAKIVLERCMRVLLYRDARAINKIQIAKAT---PE-G-----TSISD---PYP
LDT--EWRFAEGAYGY-----
>ClydYONA
--------------------------------------------------RPMVTGTSVL
AIRHATGVVLAADTLGSYGSLARYRTIERIKQVSATT------VMAGGGDLSDLQEIEEI
LKDLALEDY-VED--DGNAYTPREVHRY-LTRVMYNSRSKMDPLWNEMIIAGVD------
----EDNKP------FLGQCDLYGTSFED-TTLATGYGAHIARPLLREQ---AR------
D-DLTEEEAVKVIEDCMRVMFYRDARTINNIQVARIS---AA-S-----IAVSE---PYS
LET--EWNHGEGHGGH-----
>GoceYONA
--------------------------------------------GRTRTLDPYVTGTSVL
GIKYVDGVMLAADTLGSYGSLARFSSLNRIRTVGKST------LVGGSGEYSDFQYIMEV
LEELVNYDS-AAD--DKHHLTPNEIFSY-LTRVMYNRRNKFDPLWNQLVVAGVTG-----
--SGETKKS------FLGQVDLVGTFFED-NTIATGYGAHLARPLLRKA---YK------
P-DLSEEEAREILERSMRVLYYRDARTINKIQIAKAT---EA-G-----LTISD---PFE
LPT--EWRHTESALGYPRPT-
>Undascha
LTD--FIGNVF------------------EDNVSFDNGYIAPTAPSTHTTQPIVTGASVL
GIKYKGGVVLAADTLGSYGSLARFRDLRRITVMGNNI------LIGASGDYSDFQKIQEI
LEDIVEEDF-CLD--DGRTHSPKEIYSL-LGRVLYNRRNKMDPLWNILLIAGV-------
----EDGAP------FLGQVELLGTQFED-DTLASGFGAHIARPLLRNA---YR------
P-DLTEEEARKVILDCMQVLFYRDARTINKIQIAVVN---EQ-G-----ATVSD---PFS
FET--NWSV------------
>Thecquad
---------------------------------------------STRTLEPITTGTSVI
GIRCRDFVMIAADTLVSYGSMAKFRAIQRISNVGENT------LIGASGEYSDFQAIQVM
LDELIIRDK-LHD--DGSTLQPLEIHSY-LTRVMYNRRNKFNPLYNQLVLAGF-------
----RNNKS------FLGLVDLVGTSFQD-ETIATGYGAYIARPLLRSA---WR------
D-DLTQPEAVKLLEDCMRVLFYRDARAINKIQLAVVS---AE-G-----WKISE---PYS
LKT--QWLTAEKINP------
>ParvMONO
------------------------------------------------SQGPIVNGTSVV
AVKFSGGVVMAADTLGSYGSLARFKGLQRIRAVSATT------AIGAGGEYGDFQELLHI
LDDFETEDY-EQA--DGATLDARETWKL-VSRIQYNRRNKMDPLWNQLVVAGT-------
----HAGKP------FLAYSDLHGSAYED-NFVATGYGAYLGLPLLRRF---YR------
E-DMSEAEAVKLVKHVMEVLYYRDKNTINKISVAVIK---AD-G-----VVVNA---PEQ
LST--TWE-------------
