# Supplementary material for: Expansion of the molecular and morphological diversity of Acanthamoebidae (Centramoebida, Amoebozoa) and identification of a novel life cycle type within the group
Source: Biol Direct. 2016 Dec 28;11:69. doi: 10.1186/s13062-016-0171-0 (PMC5192571; doi:10.1186/s13062-016-0171-0)
Supplement: Additional file 3: — Bordor.325.Cent40.tgz. Phylogenomic alignment files and single gene trees for each gene included in the phylogeomic supermatrix. (TGZ 8396 kb) [file 13062_2016_171_MOESM3_ESM.tgz › Bordor.325.Cent40/unmasked-alignments/Rpl24A.faa]

>Coprcine
--------MKVEIDSFSGYRIYPSKGKLFVRGDSKVFRFSGSKSASLFL-QRKNPRKIAW
TQVYRRMHKKGLTE-EVTKRK-SRKTVKHQRGIVGADLAAIAA-KRNQTAAVRE----QQ
RLAAIAKAKSEKKERESKKAKPAVRQSIPSGPKVSKQQ--------------------MK
GGKAGR------
>Coprprot
--------MKTEVCSFSGLKIFPGRGTRFVRGDSKLFYFRTSKDARLWH-QKKKPAKFHW
TVVYRRLNKKGTTD-TRTKRR-RRAVKKTQRAVVGMDMELLKQ-IRKENPEKRK------
------------------------------------------------------------
------------
>DictDisc
--------MKTSLCNYSEFKIYPARGMKFVRGDSKVFHFINTKVESLFF-RKINPRDIRW
SMVYRRIYKNTTTD-VSAKKK-ARKTKKVERNIVGASLEVIQQ-KRAQKPEVKQ----AA
AEQAKREIKEKKKA-------------AAKKAAP-KI-----------------------
------------
>Entahist
------MSIKTQVCAFSGFKIPVAKGRKYVRLDLKSFTFINKKSLMQFL-RKTNPRKVFW
TAIYRQLNKKGQQNELVEKKK-TRRVIKVNRGYSGISAEEIAKRKQTQSSEVLA----KK
RNAAIKEIKEKKAENAAKKEAARKEAKANGKKAT-NTYKK----------------SNAK
LPKAGHANFNSR
>FontBI
--------MKVEICSYSHYRIHPGHGKRYVRLDSRSFVFITRKAEKAFL-NKCNPRRTRW
TVIYRRMNKKGISE-ETSRKR-NRKTKKFFRGVVGASAEVVRA-KRNQAPELRE----AQ
RNAAIKEAKEKSRARKEALKAQGAAASQ--------------------------------
------------
>HomoSapi
--------MKVELCSFSGYKIYPGHGRRYARTDGKVFQFLNAKCESAFL-SKRNPRQINW
TVLYRRKHKKGQSE-EIQKKR-TRRAVKFQRAITGASLADIMA-KRNQKPEVRK----AQ
REQAIRAAKEAKKAKQASKKTAMAAAKAPTKAAP-KQK----------------------
------------
>Monobrev
--------MKLELCSFSSYKIHAGHGRRLVRVDGKTFYFLGSKVESLFL-QRKNPRKIAW
TVLYRRKHRKGLSE-ETTKRR-TRRTQKFQRAIEGVSEEKLRE-LRQQKPEVRA----AA
RQQAARAAKEKKQTQKKVATKKPKANAQAVASF--KAVKNVPK------------KLNRS
TGR---------
>PCBtrin
-AFSGRPKMKVETCMFSGLKIYPGKGKQYTRADGRTAILLSAKTEAAFK-ARRNPRKTAW
TVVFRRLRRKGTTE-EIQKKR-TRRVQKFQRGIIGADLEALKA-KKNQQTEVRA----AQ
RDAALR------------------------------------------------------
------------
>Polypall
--------MKTGICNFSEFKIYPAKGIKFVRGDSKTFHFINGKVESLFF-RKINPRDIPW
TSVYRRINKNVSVE-TGAKKR-TKKTQKFERSIVGASLEVIKQ-KREQKPEFRA----AQ
REAALRDI----------------------------------------------------
------------
>Sexangul
--------MKVGLCNFSGFKIHPGRGILAITRDGRSFRFVDNKSRQMFF-RKRNPRVITW
TQVYRRVNKKGVNVDVSARKK-QRKHVKIERAIVGVSLEAIAK-KKASKPAGNK------
-EAAIKELKKDKKSKKDKKDKKDKKAKSAAAPAP-KAAKN----------------VSAK
G-----------
>Sterramo
--------MKTELCSFSGYKIYPGHGRKFVRGDSKSFYFITTKTKVAFM-AKSNPRKVAW
TQVYRKVHKKGTMA-EVQKRK-ARRKIKIQRDIVGASLDQIRQ-KKAQRPEIRA----AA
REAAVREIRERKKKRLELQKKAKKSGAGKGAKRQ-QQRKQ--------------------
------------
>Thectrah
--------MKVETCAFSGHKIYPGKGMTFIRSDARLFKFGSRKARAHYN-MRHNPRKMAW
TQVFRRMHKKGNLS-SFKAKK-SRRVVKFQRGFVGASLAEIRE-KVQAQRDLRA----VK
KQAVAKAKGASAKPTKAERRAAKKAKRAEKAAKTVKAGRP------------------NL
GGR---------
>VannDIVA
--------MKVEICHYSGFRIHPGHGKKFVRNDSKQFNFITKKAERQFL-NKNNPRKIAW
TMVYRKMHKKGLVE-EVRKKR-SRKAQKVTKAIVGASLAFINE-KRVTTKDTKA----AA
AKA--KEARAKRKADKAAKIKAKKAHQ---------------------------------
------------
>Pessonel
--------MKTGLCHYSAFKIYPGHGIRFVRGDAKVFVFSGSKSLAAFQ-AKGNPRKCAW
TAVYRRLHHKGTANAATRKKK-SRKIARSERSIAGLSLAELQK-KRAEKSTTNA----KA
QKAAI-------------------------------------------------------
------------
>MayoBSH0
------------KDFFTGNRIYPGRVKRFCRMDCKAFIFGTGKSRALFL-KKRNPRKISW
TVAYRIAHKKGDLQ-LKSRRR-NRRTVAAPRAIVGASLEAILA-KRNESASARQ----AA
QKAHLRVLKERRRAKKEASKKAGNA-----------------------------------
------------
>TricAmI7
--------MKTELCSFSQRRIYPGHGMTYVRTNLQLLNFQVQGSRKYVINKKKNPRFVRW
TVVYRKVNKKGNYK-VVKRRKVTRRMTKRERAYVGATVENMRQ-RKSKASKAKE------
----------------------------------DKSV----------------------
------------
>VexiDIVA
----------THKCYFSGYNVYPGFGKTYVRVDGKSFQFASGKTESFFF-KKRNPRKISW
TGAYRHVHKKGIAV-QTTKRR-ARRRVKIQRAIVGASLETIKA-KRAEKPDFRA----AQ
RQAAQRELKEKRRAQRAARREAQKARSGGAKSKQ-KAARK-------------------S
AGKG--------
>Endozona
--------MKTTLCQFSGFKIYPGHGSKFVRADSKAFVFLNHRCLNGFL-QKRDPRRLKW
TVVYRRLHKKGSTNVEAAKKK-TRKTQKLQRAIVGASLQDIKT-KRNQTAEVRQATRAAS
KEAALKEVRERKKSKASTKKDAAPGAKKPASKAT-KS-----------------------
------------
>StygNOMA
--------VKTELCNFTGYKIYPGHGKRYVRMDSKSFTFLSSKVAAAYM-MKRNPRKLLW
TVVYRRLHKKGTVE-EVNKKK-ARKTQKFQRAIVGASLQEIKA-KRNQKPEVRQ----AA
REAALREIKERKKAKTAEKATKKVETKKAAPAKA-KGAGKSKKAAA--------------
------------
>Cochminu
------------ICN-----------------------------------VSQNPRVIRW
TRIYRRINKKGV-E-ESNKRK-LRRTVKVQKAIVGASLEVLKA-KRVNRPNVKK----TV
TKV---------------------------------------------------------
------------
>Ovaldese
--------MKTEVCHFSGYKIYPGRGQQLVRSDNKTFRFLNHKSALRSE-LKVNPRVIPW
TQVYRKVNRKGVKE-EIKKKK-SRKARKVCKAIVGASLDVIRA-K---------------
------------------------------------------------------------
------------
>Nolaaber
-------TMKVETCSFSGLKIHPGHGSTYIKLDARLFRFRTSKDKAYFM-QKQKAAKFNW
TVVYRK------------------------------------------------------
------------------------------------------------------------
------------
>Vannrobu
--------MKVETCYFSGFRIHPGHGKKIIKNDSKQYWIINKKIEKHFW-DKKNPRKVPW
TMVFRKIHKKGLTE-DTKRKR-SRKQQKVTRAIVGASIEMITK-RRTMKPEQRK----SA
REAALRKAKEERKKAQSSKPKNAPRQKDARQKTQ-------------------------K
GGKG-------R
>Vexibaci
------------KCFFSGYNIYPGTGIQYIRADGKSYKFQSKKTKSFFL-KKRNPRKITW
TAAYRTVHKKGITA-QAARKR-ARRTVKVDRAV---------------------------
------------------------------------------------------------
------------
>Luaphula
--------MRTEVCQFSGFKIYPGHGSKYVRIDNKAFVFVNAKCMKTFK-RKVNNRNVQW
TQVYRRVHKKGTTT-EVTKRK-ARKVVKVQRDIVGASLAQIQQ-KKSQRPEIRA----AS
REAALK------------------------------------------------------
------------
>Protarac
--------MRTEICQFSGFKIYPGHGMKFVRIDNKSFVFVNAKCMKTSK-RKVNNRNVQW
TQVYRRVHKKGTTT-EVTKRK-TRKVVKVQRDIVGASLAQIQQ-KRSQRPEIRA----AS
REAALKELKDRKKKQADAAKKAK------AQPAP-ATKS--AKPAKAA-----------K
SAKAAKP-----
>Protbohe
--------MRTELCQFSGFKIYPGHGKRYVRIDNKSFVFINTKNEKTFK-RKVNPRKVQW
TQIYRRVHKKGTTQ-EVQKKK-ARRVVKVQRDIVGATMEQIRQ-KRAQKPEIRA----AS
REAALKEIKERKAKKVATKKPAAGAKAAPSKAAP-AKSK--AKPAAKK-----------A
PTKG--------
>PhysTSA
--------MKTGLCNFSGYKIYPGKGIRFIRADAKTFTFVDSKSKHLFL-NRKNPRKVAW
TQAYRRLHKKGLAE-EIVKKK-TRKVQKVERAIVGASLEVIRQ-KRNQKPEMRA----AA
REAALREAKEKQKAKAEAKAAAAPAKPAAKPAAA-KKPA--AKAAAKKDNVPKVQKSAGK
GAQGGKG----R
>Protpyro
PVGPLKSTMKTEICQFSGYKIYPGHGRRYARTDMKTFVFINAKSEKAFL-KKSNPRKVLW
TTVYRRIHKKGTAT-EVQKKK-TRRVVKVQRDIVGATLDQIKQ-KRAQRPEIRA----AA
KEAALK------------------------------------------------------
------------
>PellCATA
--------MKTQRCNFSGFRIYPGHGKIFVRGDSKKFIFLDAKCEKTAL-NKTNPRKVKW
TQVYRVVHKKGTLQ-DAKKSK-KTKVVKRQRDIVGASREQIRN-KRLQKETLRK--RAVA
RKAASAESKKKGTKKGKKQNRKKPVQ----------------------------------
------------
>ClydYONA
--------MKTYLCHFSGYKIHPGHGKTFVRSDSKVFRFISKRNEVLFK-NKKNPRKVDW
TVVYRRMHKKGLVE-DSKKKR-ARKITKAPRAIVGLSTEQLFA-KRNQSDDARR----AA
REAA--------------------------------------------------------
------------
>GoceYONA
--------MKTERCHFSGFRIYPGHGKRIVKVDSRTFAFIDAKCEKTSL-KKVNPRKVKW
TQIYRRVHKKGTTT-ELKKKK-VKRVVRVQRDIVGASREQIRQ-KKNSRDQIRQ----TA
KEAALKNIKERQAKKAAAKSAKTGAKPAAGAKPA-AKTA--AKPAAKT-----AAKPAAK
PARGGK------
>Undascha
--------MKVETCYFSGHRIHPGHGKKIVKLDSKQYWIITKKVEKHFW-DKKNPRKVPW
TTVFRKIHKKGLTE-DTKRKR-TRKQQKVTRAIVGASVEMITK-KRQMKPEQRK----SA
REAALRKAKEE-------------------------------------------------
------------
>Thecquad
----------MQTCAFSGYKIHPGHGVRYVRADSKSFELLRGKSVKLFL-ARKNPRIISW
TVLYRRMHKKGKTE-ELQKKK-SRRVVRAERAIAGTTLEAIRA-KRNQKPEVRL----AA
REAALK------------------------------------------------------
------------
>Vermanta
--------MKIQLCNFSGYKIHPGHGKRFVRGDSKAFVFLNKRCEAAFL-VKSNPRKTSW
TQVYRRLHKKGTEV-EIAKRR-ARRAKRVQRSVVGAPIEVIRA-KANQSTEVRT----AA
REASLRQIKEKKKVARASKPKTTKTQQTRTAGKQ-KQQ---------------------K
GGK---------
