# Supplementary material for: Expansion of the molecular and morphological diversity of Acanthamoebidae (Centramoebida, Amoebozoa) and identification of a novel life cycle type within the group
Source: Biol Direct. 2016 Dec 28;11:69. doi: 10.1186/s13062-016-0171-0 (PMC5192571; doi:10.1186/s13062-016-0171-0)
Supplement: Additional file 3: — Bordor.325.Cent40.tgz. Phylogenomic alignment files and single gene trees for each gene included in the phylogeomic supermatrix. (TGZ 8396 kb) [file 13062_2016_171_MOESM3_ESM.tgz › Bordor.325.Cent40/unmasked-alignments/arpc1.faa]

>AcanGEN
--MPASAIFVLDLKGKVLLWRDYRGDV-PLNIA-ERFMNIIMA-------KDEQDVRPIF
EEDGVTYIYVKYKNLYIMTVTKHNADAAMLLIFLYKLIQVFTAYFQELEEESLKDNFVII
YELLDEMMDFGYPQATDAQILQEFITQEFYKMEQ------------------QP-RPPPA
LTTAVSWRSEGIKYRKNEVFLDVIENVNVLVAANGTVLRSEIVGSVQVRSYLSGMPELRL
GLNDRVQFESN-----------AQRSL---------KKGAIEMEDVIFHQCVRLSRFDSD
RTISFIPPDKDFE-----LMSYRLN-TQIKPLIWVEAIVESHERSRVEYLVKARSQFKAR
STANNVGIFIPVPPDADSPKFRANVGTVKYVPERDAILWYIPKFQ-GAR-EYLMRAHFGL
P---STTSEDLAQ-AKP-PITVKFEIPYFTVSGIQVRYLKIIERS-GYQ-ALPWVRYITK
S---G-DYQLRLS-----------
>Coprcine
---MASLIAILDLKGKPLIQRSYRDDV-PPSYI-ERFLPLVLEI-----EEEGQQVTPCF
SSQGVNYMHIRHSNLYLLAMSKRNSNAAEIIIFLHRLVQVLIEYFKSLEEESIRDNFVII
YELMDEMMDFGYPQTTESKILQEYITQESHKLEV------------------QV-RPPMA
VTNAVSWRTEGIRYRKNEVFLDVIESVNMLVNANGNVVRSEILGAVKMKCYLSGMPELRL
GLNDKVMFEST-----------GRTA----------RGKAIEMEDVKFHQCVRLSRFEND
RTISFIPPDGEFE-----LMSYRLS-TPVKPLIWVEAAVESHRGSRVEYTVKVKAHFQRR
STANNVEIYVPVPDDADIPKFRAATGTVQYAPDKSAFVWKIKQLG-GGR-EFLMRAHFGL
P---SVKAETDMD-KRA-PITVKFEIPYFTVSGIQVRYLKIVEKS-GYQ-ALPWVRYITQ
N---GDDYSLRTAAERTAGSSVPM
>Coprprot
-----SALYILDRKGKIIISRDYRGDV-KPSCV-DRFVNHILE-------EDEMNVKPIF
EDDGINYIYVMHQDIYMLAVSKRNSDATLVLLFLYSFIKVLEEYFERLEEESIRDNFVII
YELLDEVADFGYPQTTEAKVLMQYITQEGHKLHK------------------ANVQVPEA
VTNKHPWRPEGIKYRRNEVFLDVIEKVNLLVGQNGTILRSEIDGSVQVNSLLSGMPELRL
GLNDRLQFSDV-----------GGRGQ-------PRGMKTIEMEDVKFHKCVSLSRFESD
RVISFVPPDGEFE-----LLSYRLT-TNIKPLFWIEAIVESHAHSRIEYLIKAKSQFKLR
SVANDVKIIIPVPPDADSPKFRQSIGTVKYAPEKDAIIWSIKQFT-GGK-EYLMRAHFGL
P---SVTDEEVENITRP-PIQVSFEIPYFTVSGIQVRYLKILERNERYT-ALPWVRYITR
A---G-DYHVRTA-----------
>DictDisc
--MAASAIFLMDSKGKVLISRNYRGDV-PMSVA-SKFISKILE-------EEDLNLKPII
QEDGISYIYVKHNNLFLLATTERNANAATILLFLYKMIEVFNEYFKELEEESIRDNFVVI
YELMDEMMDFGYPQSTEPKILQEYITQEGYKLERG----------------ARGMVLPAA
ITGAVSWRKEGIKYNKNEVFLDVVESINLLVSANGTVLRSEIVGAVKMKSKLSGMPELRL
GLNDKILFENS-----------AKTGA--------PKGKGVELEDVKFHQCVRLSKFEND
RTISFIPPDGEFE-----LMSYRLN-TTVKPLIWVECISDTHAHSRVEYMVKAKSQFKGK
SIANNVEIIVPVPPDADTPKFRCTVGTCKYAPEKDAIIWTIKQFPGGGR-EFLMRAHFGL
P---SISDE-KPA-TKP-PIMVKFEIPYYTVSGIQVRYLKIIEKS-GYQ-ALPWVRYVCL
S---G-DYQFRTS-----------
>Entahist
--MSIAALFILDSKGRTVISRNYRGDI-PMNAV-NQFVTKITE-------EEEINLCPVI
LIQDITYMYVRHNGLYFMAFTDQNINSLLVVSFLTKLIEVLKTYFDVVTEETIRDNFVVI
YELLDEMIDYGYPQITETKVLQNYITQESHRMNMK-----------------QVQSLLPV
VTGAVSWRTPGIKYRKNEVFVDVIEKVNVLVSQNGSLLRSEILGTIKINCKLSGMPELRL
GLNEKINIGDR-----------MESNK-------NQVQKRAEMDDVSFHQCVRLSKFDSN
RIIGFVPPDGEFE-----LMNYRLT-SNIRQLIWVESVIDRKKRNRIEILIKAKSFFREA
INANNVQIRVPVPSDVFNPQFRSSIGTCSYEPQNDCALWFIKVFP-GNR-EFMMRASFEL
P---SIRDEETDK-EKK-PVRVNFEIPYYTVSGLQVRYLKVVEKS-GYQ-SYPWVRYMTF
A---G-DYCFRT------------
>Filanola
--MAAHSIYILDLKGKVIXSRGYRSDL-PANVP-QRFIARILE-------EDEVNVKPVI
QDEGLSFIYVKHNNLYIMAAAERNANAAMILMFLYKLIEVFMEYFKELEEESIRDNFIIT
YELLDEVMDFGFPQVTEPKILQEYITQESHKMELT----------------KSQVTVPKS
VTGAVSWRSEDVKYRKNEVFLDVVESINLLVANNGNVLRSEIIGSVKMRSYLSGMPELRL
GLNDRVQFENS-----------GKQNP-------NAKGKAIEMEDVTFHQCVKLNQFETN
RNISFVPPDGEFE-----LMSYRLN-TSVKPLIWIEAIVESHKNSRIEYMVKARSQFKQR
STANNVQICIPVPRDVDSPKFKTTIGTVKYAPEKDAIIWTIKQFP-GGK-EFLMRAHFGL
P---SISDED-PA-SKP-PITVKFEIPYFTVSGIQVRYLKIIEKS-GYQ-ALPWVRYITQ
S---G-VYEIR-------------
>FontBI
YTMVLSAVFILDIKGKVLISRNYRGDI-NMSAI-DNFVPLVVD-------AED-EPPPVV
ASDGLHFIYIKHNDLYLVGITRKNTNAAAQLVYLHKFRAILEDYFRTLREESIRDNFVLI
YELLDETMDFGHPQFTEPSILKEYITQESNALDIITGAVGLGSGIPSQASTPGGPRPPQA
VTNAVSWRPEGIRHRKNEVYLDVVESINLLANPDGTVLRSEIIGAIKMRVQLSGMPELRL
GLNDKVLFEST-----------GRST----------KAKAVELEDVKFHQCVRLSRFDTD
RTISFIPPDGEFD-----LMTYRLN-TPVRPLIWVESIVETYSGTRVAYLIKLTGQFRRR
STANSIEVAIPVPDDADTPKFRPAVGSARYAPERGAIIWTIKLLP-GGR-ETALRCSFGL
P---SVRRAEDIA-KRPRPIGVKFEIPYFTTSGLQVRYLKVVERS-GYQ-ALPWVRYITK
N---G-DYDIR-------------
>HomoSapi
--MSASAVYVLDLKGKVLICRNYRGDV-DMSEV-EHFMPILMEK------EEEGMLSPIL
AHGGVRFMWIKHNNLYLVATSKKNACVSLVFSFLYKVVQVFSEYFKELEEESIRDNFVII
YELLDELMDFGYPQTTDSKILQEYITQEGHKLET------------------GAPRPPAT
VTNAVSWRSEGIKYRKNEVFLDVIESVNLLVSANGNVLRSEIVGSIKMRVFLSGMPELRL
GLNDKVLFDNT-----------GRG-----------KSKSVELEDVKFHQCVRLSRFEND
RTISFIPPDGEFE-----LMSYRLN-THVKPLIWIESVIEKHSHSRIEYMIKAKSQFKRR
STANNVEIHIPVPNDADSPKFKTTVGSVKWVPENSEIVWSIKSFP-GGK-EYLMRAHFGL
P---SVEAED-KE-GKP-PISVKFEIPYFTTSGIQVRYLKIIEKS-GYQ-ALPWVRYITQ
N---G-DYQLRTQ-----------
>Monobrev
--MSASAIYILDLKGKALISRDYRGDL-PRNCI-DEFLALALDN------EDEGVATPIV
SSDKANYMYIKHENLYVVAASKKNANAALVFVFLHRLVEILIDYFTTLEEESIRDNFVII
YELLDELMDFGYPQFTESQILQTYITQTGRKLEA------------------AAPRPPMA
VTNAVSWRADGIKHRKNEVFLDVVESINLLVSASGNVLHSDIAGSVQMRVQLSGMPELRL
GLNDKVVFEST-----------GRRGG---------KGKSVELEDVKFHQCVRLSRFDTD
HTISFVPPEGEFE-----LMSYRLT-QHVKPLIWIESVIERHSHSRVEYMIKAKSNFKRR
STANNVQIIVPVPADADTPTFKTVMGTCKYAPELSAVVWTIKQFP-GGK-EFMMRAHFNL
P---SVESEE-AE-SRP-PIQVKFEIPYFTTSGIQVRYLKIIEKS-GYQ-ALPWVRYITM
N---G-DYQIRTT-----------
>PCBtrin
--MPASAVFILDHKGKVLISRNYRGDI-PMTVA-DSFLPQLYE-------EEECNLKPIM
LFDDITYVYLKHKDVYIVAVTRVNSNATMILLFLHKLVKVFEEYFKEIEEESIKDNFVII
YELMDEIMDFGYPQTTESSILHEYITQEGHKLES--------------------LKPPPA
VTNAVSWRSEGIKHSKNEVFLDVVESVNILVAANGAVLRSEINGSIQMRVFLSGMPELRL
GLNDKVLFESA-----------GRD-----------QGKAIEMEDVKFHQCVRLSRFDND
RTISFIPPDGAFE-----LMSYRLN-TQVKPLIWVEAQIERHSHSRVEYLIKARSQFKSR
STANNVEIHIPVPADADSPKFKLSNGNASYAPEKNVIIWKLKSFP-GGR-EFILRAHFGL
P---SIESDESSL-EKP-PISVKFEIPYYTVSGIQVRYLKIIEKS-GYH-SLPWVRYITQ
N---G-DYHLR-------------
>Polypall
--MAASAIFLMDSKGKVLISRNYRGDV-PMSVA-SRFVSKILE-------EEDLNLKPII
QEDGISYIYVKYNNLFLLATTERNANAATILLFLYKMIEVFNEYFKELEEESIRDNFVLI
YELMDEMMDFGYPQSTEPKILQEYITQEGYKLERG----------------VRGPVLPAA
ITGAVSWRKEGIRYNKNEVFLDVVESINLLVSANGTVLRSEIVGAIKMKSKLSGMPELRL
GLNDKILFENS-----------AKTGN--------PKGKGVELEDVKFHQCVRLSKFEND
RTISFIPPDGEFE-----LMSYRLN-TTVKPLIWIECISDSHAHSRVEYLVKAKSQFKGK
SIANNVQIIVPVPSDADTPKFRCTMGTCKYAPEKDAIIWNIKQFPGGGK-EFLMRAHFGL
P---SISNDDKPA-TKP-PIMVQFEIPYYTVSGIQVRYLKIIEKS-GYQ-ALPWVRYVYL
------------------------
>Sexangul
--MPCSAIYFINEKGKVLISRQYRGNV-PANAA-VRFFSRVIDVAADADDDKGLGTSPVL
EEEGVTYTYVKHANIYILAIADSNSPILMILKYLYQIVQVFTDYFQDVQEESLRDNFVIV
YELLDEMMDFGYPQSTDPKVLKQYITQAGLWKKK--------------SDSTAGTVVPGA
VTGAVNWRPEGIVYKKNEVYLDVVESVNLLISSTGSVLRSEVVGTVKMNTKLSGMPELRL
GFNDRVSFSRALGGSMATGNQVGRQASQ-----LGGRSRSIEVDDVTFHQCVKLSSFEAN
KVISFIPPDGEFE-----LMSYRLS-AQVKPLIWVEALVEKHSHSRIEFLVKAKTQFKSR
SVANDVVILIPVPPNADSPKFKTSLGSAEYKPAHNVVSWKIKQIE-GGR-EVRLRAHFNL
P---SIEDEAEKD-RKE-PIRVSFQIPYFTVSGVQVRHLKVVERS-GID-ALTWIRYLSE
A---G-QYEIR-------------
>Sterramo
----ASAVFIMDLKGKILIWRDYRADV-PVSTA-ERFMSLLLN-------HEDEELKPVF
QDEGITYIYIKYKNLYLMAVTKNNADAAMVLLFLYKLVEIFKAYFKELEEESIRDNFVII
YELLDEAMDYGLPQSTDAKILQEFITQDYYKLET------------------TP-RPPPA
LTLAVSWRSEGITYPKNEVFLDVIESVNVLVAANGTVLRSEIVGSVKIRSKLSGMPELRL
GLNDRVQFQTS-----------TLRSL--------DNKNAIEMEDVNFHQCVRLTRFDTD
RTIAFIPPDGEFE-----LLSYRLS-SQIKPLIWVEAVVDSHKHSRIEYLVKARSLFKQK
STANNVGIFIPVPSDADSPKFRTNIGTVKYVPERDSILWYIPKFQ-GGR-EYIMRAHFGL
P---SIKDEEISE-TKP-PITVKFEIPYFTVSGIQVRYLKIIERS-GYQ-ALPWVRYITK
S---G-DYQLRLS-----------
>Thectrah
------------------------GDV-PMSCV-DAFMLKVLEM------EADEAVVPVF
ELSGVSYLFVSLSSLYLLAVTRKNSNAAMIMTFLHRFANVLTEYFNEVEEESIRDNFVVT
YELLDEVMDFGLPQTTDSNILKEYIFEEGHKLSKK-----------GKAASSKQVTVPMT
VTNAVSWRSEGIVYRRNEVFLDVVESLNLLVSATGTVLRSEIVGSVQMRTYLSGMPELRL
GLNDRTLYEAV-----------GAGA----------SRKSVEMEDIKFHQCVRLSRFERD
RTISFIPPDGEFE-----LMSYRMQ-TSAKPLIWITPIVERHKGSRVEYMIKVTPQFKAR
SMANNVVIRIPVPADSDSPKIKTSNGSAKYAPQDDMIVWTIKQLR-ATDGECFLRAHFGL
S---SLASEESD--AKP-PIQLEFEIPFQTLSGVVVRYMKVLEASAGYQ-ALPWVRYLTR
S---G-SVEFRT------------
>VannDIVA
--VGPSAVFILDSKGKILISRNYRGDV-PMSAA-ERFVAKITE-------DEDMNIKPVI
EEDGITYIYIKTNNIFLLATTARNANAAVVLMFLYRLVAVFKEYFSEIEEESITDNFVII
YELLDEVMDFGIPQTTESKVLQEYITQESYKLDK------------------DV-RPSPA
VTNAVSWRPEGIVHKKNEVYLDVMESVNLMVNTNGSVLHSEIVGCIRMDSKLSGMPELRL
GLNDRVQFERT-----------GASHGR----GADPRNRAIEMEDVNFHQCVRLSRFEHD
RTISFIPPDGGFD-----LMTYRLN-TQIKPLIKIEAIIDRHQNSRVAYRLTARSQFKQR
STANNVVIKIPVPSDVDSPAFRATVGKIKYRPEEDCLVWTIKQFP-GGC-EHVMRANFGL
P---SIHDEESDE-DRP-PVTVTFDIPYFTVSGIQVRYLKIIERS-GYQ-ALPWVRYITK
S---G-DYQIR-------------
>Pessonel
----------------------------------------LLE-------DEDINLRPVM
EEEGTTYLYIKHNNLILLAVVDVNASPAMILLYLYQVVEVLVMYFKQVEEESIRDNFVIV
YELLDEMMDFGYPQSTDPTILQQYITQESHKLSKK-----------------KEVVVPAA
VTGAVSWRPEGIKSRKNEVFLDIVESVNLLVASNGTLLRSEIVGKVNLNTHLSGMPELRL
GFNDRVQWEST-----------KSLSS---------KKGAIEMEDVTFHQCVKLSTFERD
RTISFVPPDGEFQ-----LMSYRLS-TNVKPLXWIEALVERHAHSRVEYMIKAKASFKER
STANNVEIIVPVPADADTPLFKCSVGKCEYKPEIDAVVWRIKQFQ-GGR-EFRMRAHFGL
P---SVQDEDIKD-KRP-PIKVKFEIPYFTISGIQVRYLKIIEKS-G-------------
------------------------
>MayoBSH0
---GCSAIYILDLKGKILISRDYRGDV-GKGAA-RRFITMLTD-------DMEAEMKPVV
QEEGVSYVYIRHNNLYLMATMNGNANAAMVILFLYRVVNVFQEYFHEMEEESIRDNFVIV
YELLDEMMDYGFPQSTDSKILKEYITQESHKLDL------------------TALKPPPA
LTQAVSWRKEGIRYKKNEVFLDVVEKVNLLINANGVPVRSEIVGAIKMRSQLSGMPELRL
GLNDRVQFEAT-----------GRAGQ---------RGRSIEMEDVNFHQCVRLSRFESD
RTISFIPPDGAFE-----LMSYRLN-TQVKPLIWVEAVIDKHSHSRIEYNIKARSQFKQR
SVANKVEVWIPVPKDANTPKFRTSIGTVKYRPEKDAMVWSIKQFP-GAK-EFMMNAQFGL
P---SVTDEEEVE-KRP-PISVNFEIPYFTVSGIQVRYLKIIERS-GYK-SLPWVRYLSA
A---G-DYQIR-------------
>TricAmI7
-------------RGRLIISRDYRGDI-PASVAVERFNAKLTE-------EDELNLKPIF
EDDGINYIYVKHNNLYFLTVTRNNADACMALMFIYKLIQVLEEYFSSLEEESIRDNFVIT
YELLDEMIDFGYPQLSESKVLKEYITQQSHQLHK------------------AEVRVPTA
ATGVVGWRPDGIKYKKNEVFLDVIEKVNLLVASNGTLIRSEIIGAVKIKSKLSGMPELRL
GLNDRILFEQN-----------RRRT----------NQKAIDLEDVAFHQCVKLSKFESD
RTISFIPPDGEFE-----LMSYRLS-TSVKPLIWIEAVVDIHERSRVEYLIKARSQFKSR
STANNVEIIIPVPRDADSPKFRTNVGDVRYAPELDAIVWSIKHFP-GGK-EYLMRAHMGL
P---SISDDDGSA-KKK-PISVKYEIPYYTVSGIQVRYLKILEKS-GYR-ALPWVRYITQ
N---G-EYQIR-------------
>Neopaest
MAAGCSAIFILDLKGKILISRNYRGDV-PMSSA-QRFINHLME-------EEDTNVKPVL
EEDGVSYVYIKHQNLYLLAVTNRNANAAMIVLFLYRIVNVFEQYFSELEEESIRDNFVII
YELLDEMMDFGYPQATEPKILQEYITQEGEKLAK------------------NK-ELPPE
LTNVVYWRNENIKYRKNEVFLDVVESVNLLVNANGTLLRSEINGAIKMKCQLSGMPELRL
GLNDRVQFDSG-----------ARNNS---------RGKAIEMEHVNFHQCVRLSRFEND
RTISFIPPDGEFE-----LMTYRLN-TQIKPLIWIEAVVDKHAHSRVEYMVKARSQFKPR
SVANKVEIIIPVPPDASTPKFKTSIGSVKYRPELDAIVWNIKQFP-GGK-EFLMRAHFSL
P---SIVNEENTQ-KKP-PITLKFEIPYFTVSGIQVRYLKIIEKS-GYQ-ALPWVRYITQ
S---G-DYQIR-------------
>Paraatla
MAAGCSAIFILDLKGKILISRNYRGDV-PMSSA-QRFINHLME-------EEDTNIKPVL
EEDGVSYIYIKHQNLYLLAVTNRNANAAMIVLFLYRVVKVFEQYFSELEEESIRDNFVII
YELLDEMMDFGYPQATEPKILQEYITQESEKLDK------------------NSATLPPE
LTNVVYWRNENIKYRKNEVFLDVVESVNLLVNANGTLLRSEINGAIKMKCQLSGMPELRL
GLNDRVQFDSA-----------GRGT----------RGKAIEMEDVNFHQCVRLSRFEND
RTISFIPPDGEFE-----LMTYRLN-TQIKPLIWIEAVVDKHAHSRVEYMVKARSQFKPR
SVANKVEIIIPVPPDASSPKFKTSIGTVKYRPELDAIVWNIKQFP-GGK-EFLMRAHFGL
P---SIVNEEETQ-KKP-PIQLKFEIPYFTVSGIQVRYLKIIEKS-GYQ-ALPWVRYITQ
S---G-DYQIR-------------
>VexiDIVA
-----SAIFVLDLKGKTLIYRNYRGDV-PASCG-DKFVSKVLD-------NDEIAVKPVH
EIEGVTYAYIRHQNLYLLSVTNRNANATMMLLFLYRVVDVFKEYFKELEEESIRDNFVII
YELLDEMMDFGFPQSTESKILKEYITQESHKLDK------------------KVVVPPPA
LTNTVSWRPEGIKYRKNEVFLDVVESVNLLVNTTGRLLRSEIVGSIQMKSYLSGMPELRL
GLNDRVMFEST-----------GRSS----------RGKAIEMEDVNFHQCVRLSRFEND
RTISFVPPDGEFE-----LMKYRLN-TQIRPLIWVEATIDSHKHSRIEYSIKARSQFKQR
STANNVRITIPVPSDASTPKFRAGIGTVKYHPEKDAIVWTIKQFQ-GGK-EFFMRAHFSL
P---SIHDEEEPD-KRP-PISVSFEIPYFTVSGIQVRYLKIIERS-GYV-ALPWVRYITK
SGADG-NYQIR-------------
>Endozona
--MACSAIFLLDLKGKVLIWRDYRGDV-PLRAA-ERFMHLLMD-------SEE-EQKPIF
QEDDVTYIYVKYKNLYVLAVSKNNTNATMVLLFLYKLIGVFRDYFEELEEESIRDNFVII
YELLDEMMDFGYPQATDAKILKEYITQDFHKLEK------------------PI-SITPT
LTNAISWRPEGIIHKKNEVYLDVIESVNVLVAANGTVLTSEIVGTIQINSLLSGMPDLRL
GLNDRVQFDSS-----------RSVVK---------KNNAIEMEDVKFHQCVRLSTFENE
GTISFVPPDGKFE-----LMSYRLT-SHIKPLIWVEAIVKSHQHSRVEYLVKARSQFKAR
STANNVRIFVPVPPDADSPKFRTNTGTVTYVPEKDAIEWLIPKFQ-GGR-EFLMKAQFGL
P---STSDEENPT-GRP-PITVKFDIPYFTVSGIQVRYLKIIERS-GYQ-ALPWVRYITQ
S---G-DYQLRLS-----------
>StygNOMA
---GASAVYILDAKGKVLISRNYRGDV-PYSVA-EKFIAKILN-------EDDLNIKPVV
QEGTVTYFYIKCSNLYLLAVSNRNSNAALVLTYLYRLVSVFEDYFKSLEEESIRDNFVII
YELMDEMMDFGYPQSTDAKILQEYITQESNKLEV------------------AAKALPPA
LTNAVSWRSENIKYKKNEVFLDVVESVNLLVNTNGTLLRSEIVGSVKMRSFLSGMPELRL
GLNDKITLDSG-----------RTPPG--------QKPKSIEMEDMTFHQCVRLSRFEND
RTISFIPPDGEFE-----LMSYRLS-THIKPLFWIEAVIESHANSRIEYMVKARSQYKQR
SVANNVEIIVPVPPDADTPKFKASQGSCRYAPETDAIVWSIKQFA-GQK-EFMMRAHFGL
P---SVHNEDQAK-AHP-PISVKFEIPYFTVSGIQVRYLKIIERS-GYQ-ALPWVRYITQ
S---G-DYQVR-------------
>Ovaldese
------------------------------------------------------------
------------------------------------------------------------
------------------------------------------------------------
------------------------------------------------------------
------------------------------------------------------------
---------GEFT-----LMTYRVK-TNIRPLIQVQAVIDAHKHSRIEYMVKARSQFKQR
STANNVVILIP-------------------------------------------------
------------------------------------------------------------
------------------------
>Vannrobu
--------------------RNYRGDV-PMSCA-ERFISRLTE-------QEELNVKPVF
EEDGVTYIYIKLNDIYMLATTAHNANAAMILMFLYRSANVFKEYFKRLEEESITDNFVII
YELLDEMMDFGCPQTTESKILQEYITQESYKLDE------------------EV-RPPPA
LTNAVSWRGDDIYYKKNEVFLDVMESVNLLVNANGNVLHSEIVGAIKMKTKLSGMPELRL
GLNDRVQFESM-----------GRGPS------VGGGPQAIEMEDVNFHQCVRLSKFETD
RTISFIPPDGAFE-----LMSYRLN-TQVKPLIRVEAIVKRHQRSRLEYTLKARSQFKQR
STANNVVITIPVPNDVDSPKFKATMGKIQYKPEIDALVWTIKQFQ-GGR-ELMLVASFGL
P---SISDEDNPD-ERP-PVKVQFEIPYFTVSGIQVRYLKIIEKS-GYQ-AMPWVRYITK
S---G-D-----------------
>Vexibaci
------------------------------------------------------------
------------------------------------------------------------
------------------------------------------------------------
------------------------------------------------------------
--------------------------------------KSIEMEDVTFHQCVRLFRFEND
RTISFIRPTAASSSCATVTLRFVLS-SGLRP------PSTSHKHSRVEYTIKARSQFKPR
STANNVVI----------------------------------------------------
------------------------------------------------------------
------------------------
>Luaphula
----ASGVFVLDTKGKVLIWRDYRGDV-SLKEA-ERFMSLVLK-------NEDVETKPIF
EDEGVNYVSIKHNDLYIMAVSKKNSDASMILLYLYALVKVLIDYFQVLEEESIRDNFVII
YELLDETMDFGYPQATDSNILKDFITQEFYKLQR------------------NDIRPAPA
LSTAVPWRSE-VHYPTNEVFLDVEESINLLVASNGSVLQSEVTGKILINCRLSGMPNLRL
GLNDRVQLGQL-----------GAGAR---------TENAIEMEDVNFHQCVSLNSYEKD
GSISFIPPDGRFQ-----LLSYRLSRTVTKPVIWVEAIIDQHKRSRVEYLVKARSQFKSA
CTANNVVIMVPVPPDVDSPKFRTNRGSVEYVPSKGAIMWTINKFE-GGR-EFLLRAHFGL
P---STSSEDVVEDAKR-PIVVRFEIPYFTLSGIQVRYLRIVERG-GYK-ALPWVKYLTR
S---G-DYSFRIA-----------
>Protarac
----ASGIFILDTKGKVLIWRDYRGDV-SLKEA-ERFLSIVLK-------HEDVETKPIF
EDEGVNYVTIKHNDLYIMAVSKKNSDASMILLFLYALVKVLIDYFNVLEEESIRDNFVII
YELLDETMDFGYPQATDSKILKEFITQEFYKLER------------------NDIRPAPA
LSTAVPWRSD-VKYPTNEVFLDVVESINLLVASNGSVLQSEVTGKILINCRLSGMPNLRL
GLNDRVQLGQL-----------GPAAR-------SEKENAIEMEDVNFHQCVSLNSYEKD
GSISFIPPDGQFQ-----LLSYRLSRTVTKPVIWVEAIIDQHKRSRVEYLVKARSQFKSA
CTANNVVIMVPVPPDVDSPKFRTNRGSVEYVPSKNAIMWTISKFE-GGR-EFLLRAHFGL
P---STSTDESSDAGKA-PITVRFEIPYFTLSGIQVRYLRIVERG-GYK-ALPWVKYLTR
S---G-DYSFRIA-----------
>PhysTSA
--MAASAIFVLDQKGKILISRNYRGDV-PMSVA-SRFISKVLE-------EDETNVKPII
EEEGVSYIFVKFNNLYLLATTERNGNAAMILLYLYKMIEVFNEYFKELEEESIRDNFVII
YELMDEMMDYGYPQTTETKILQQFITQEGFKLEK------------------TKPTVPPA
ITGVVSWRAEGIKYRKNEVFLDVVESINLLVSGNGTVLRSEIVGAVKMKSFLSGMPELRL
GLNDKVQFDAS-----------KTGAP--------KGGKGIELEDVKFHQCVRLTRFEND
RTISFIPPDGEFE-----LMSYRLN-TSVKPLIWIEAIIDPHAHSRVEYMIKAKSQFKAR
SIANNVQIIVPVPPDADSPKFKSTMGTCRYAPEQDAIIWTIKLFP-GGK-EFLMRAHFGL
P---SIHNQESAE-KRP-PITVKFEIPYYTVSGIQVRYLKIIEKS-GYQ-ALPWVRYVCL
S---G-DYQFRT------------
>Protpyro
--MPASAIFVLDLKGKILLWRDYRGDV-PLTIA-ERFMNIILA-------KEEQDVRPIF
EEDGVTYIYVKYKNLYIMTVTKHNADAAMLLIFLYKLIQVFTAYFQELEEESLKDNFVII
YELMDEMMDFGYPQATDAKILQEFITQEFYKMEQ------------------QP-RPPPA
LTTAVSWRPEGIKYRKNEVFLDVIENVNVLVAANGTVLRSEIVGSVQVRSYLSGMPELRL
GLNDRVQFEST-----------TQRSL---------KKGAIEMEDVNFHQCVRLSRFDSD
RTISFIPPDKDFE-----LMSYRLN-TQIKPLIWVEAVVESHERSRVEYLVKARSQFKAR
STANNVGIFIPVPPDADSPKFRANVGTVKYVPERDAILWYIPKFQ-GAR-EYLMRAHFGL
P---STTSEDTTQ-SKP-PITVKFEIPYFTVSGIQVRYLKIIERS-GYQ-ALPWVRYITK
S---G-DYQLRLS-----------
>PellCATA
--MAASAIFVMDLKGKVLIWRDYRGDV-ALDKA-ERFMNLIME-------VDELDVKPIF
AEDGVTYIYVKYKNLYILAVAKNNTNAAMILVFLYKMIKVFKAYFGDLEEEAIRDNFVII
YELLDEMMDFGYPQATDAQVLKEFSTQDFYKLEK------------------IP-IMSPT
LTNVVSWRPPGITYRKNEVFLDVIESVNVLVAANGNVLSSEIIGKVQINSLLSGMPELRL
GLNDKVRFDAA-----------RSVR----------RKNSIEMEDVKFHQCVQLGRFDTD
KTIAFVPPDGEFE-----LMSYRLN-THIKPLIWVEAIVDAHRHSRVEYLVKARSQFKHR
SVANNVRIYVPVPSDADSPKFRTNNGTVTYVPEKDAIMWHIQKFQ-GGR-EFLMRAHFGL
P---STTDDESPE-ARP-PITVTFDIPYFTVSGIQVKYLKIVEKS-GYA-ALPWVRYITQ
S---G-DYQLRLT-----------
>ClydYONA
MAAGCSAIFMLDQKGKILIARNYRGDV-PMACA-ERFIAKIME-------EEEMNLRPVV
EEDGITYVYIKSNNIYILAVTNRNANPSMIIVFLYKLVEVFKQYFKELEEESVRDNFVII
YELLDEMMDFGYPQTTESMILKEYITQEGHKLDV------------------DV-RPPPA
ITNAVSWRGEGIKYKKNEVFLDVMESVNLLVNMNGTVLRSEIVGAIKMKCHLSGMPELRL
GLNDRVQFDGG-----------QRSST--------QRGRAIEMEDVNFHQCVRLSRFETD
RTIAFIPPDGEFE-----LMTYRLN-TQIKPLIWIEAVVDRHQHSRVEYMIKARSQFKQR
STANNVCIRIPVPEDADSPKFKASIGKVEYVPEDNVVVWKIKQFQ-GRK-EYLMRAHFGL
P---SITNEENAD-DRP-PVTVNFEIPYFTVSGIQVRYLKIIERS-GYQ-ALPWVRYITQ
S---G-DYQIRV------------
>Undascha
--IGASAIFILDTKGKILISRNYRGDV-PMSCA-ERFISRLTE-------QEELNVKPVF
EEDGVTYIYIKLNDIYMLATTAHNANATMILMFLYRAANVFKEYFKRLEEESITDNFVII
YELLDEMMDFGCPQTTESKILQEYITQESYKLDE------------------EV-RPPPA
LTNAVSWRGDDIFYKKNEVFLDVMESVNLLVNANGNVLHSEIVGAIKMKTKLSGMPELRL
GLNDRVQFESM-----------GRGPS------VGGGPKAIEMEDVNFHQCVRLSKFETD
RTISFIPPDGAFE-----LMSYRLN-TQVKPLIRVEAIVKRHQRSRLEYTMKARSQFKQR
STANNVIITIPVPNDVDSPKFKASMGKVQYKPEIDALVWKIKQFQ-GGR-ELMLVASFGL
P---SISDDENPD-DRP-PVKVQFEIPYFTVSGIQVRYLKIIEKS-GYQ-AMPWVRYITK
S---G-DYQIR-------------
>Thecquad
---GCSAIYFLDQKGKQVISRNYRGDV-PLSIA-ERFITKVLE-------EDENNLKPII
EDDGITYVYVKHNNIYLLAVTNRNANVAMILMFLYKLISVFKEYFKEVEEESLRDNFSII
YELLDEMMDFGFPQSTESKILQEYITQKSYQLDK------------------PP-LPPPA
LTKVVSWRPENIKYRKNEVFLDVIENVNLMVNTNGTLLRSEIVGCIKMKSYLSGMPELRL
VLNDRLLFENG-----------ARAH----------SGKAIEMEDVNFHQCVRLTNFEND
RTISFVPPDGEFD-----LMSYRLN-TQIRPLVWVEASIDSHQHSRIEYTIKVRTQFKPT
LTANNVEIIIPVPPDADSPKLKTGIGKLRYAPEKDAIIWSIRQIP-GGK-EYLMNAHFGL
P---SIQDE-TPQ-SKP-PISVKFEVPYYTMSGLQVRYLKIIEKS-GYQ-ALPWVRYITQ
N---G-DYQVR-------------
>Vermanta
-----SAVYILDLKGKILISRNYRGDV-PVNVS-ERFVAKIIE-------EDEQDRKPVF
EENGVSYVYIKHHNLYLLAVTNRNANAALILLFLYRVVRVFSAYFEELEEESIRDNFVII
YELFDEMMDFGYPQGTDAKILKEYITQESHKMKK------------------IDVKPPPA
LTNAVSWRKDGIKYKKNEVFLDVVESVNLLVNSNGTLLRSEIVGAVKMRSFLSGMPELRL
GLNDRLQFQAT-----------GRRA----------TGRSIEMEDVNFHQCVRLSRFEND
RTISFIPPDGEFD-----LMTYRLN-THIKPLIWVEAVVDKHQNS---------------
------------------------------------------------------------
------------------------------------------------------------
------------------------
>ParvMONO
----ASVIFIINDKGNLLIKRDFRGDIKDKDVV-ETFMNRVRDE------EEQHSLTPVF
EIDGISYCWLKVNSLYVLAICNINANVAMILTFLHELLKVLHGYFNKVTEESIKDNYTVI
HEILDESLDFGYPQVTETKILQEFIKTEHHKLDI------------------VKSRPPPE
LTKNTG-RPAGIVYAKNECFVDVVEKVNMLVSANGTLLDSTIEGSIRVKAFLSGMPDVRI
GLNDRVNFSGA-----------GRKRDDDEDDVRARKNRSIDLEDVTFHQCVSLRDFEKD
KTISFVPPDGAFE-----LMSYRIQ-SRVKPLIWVEANVQEFHGSRIEITLKARAQFKPR
SVATNVRIFVPVPEDSHSPKFRSSTGKLKYAPERNCCVWTIPNFQ-GGK-EVLAHAHFGI
SRKLSEQEEDADH-THA-PISVKFEIPYFSSSGISVRYLKIQERS-YTQPANPWIRFLTM
A---G-KYEIR-------------
