# Supplementary material for: Expansion of the molecular and morphological diversity of Acanthamoebidae (Centramoebida, Amoebozoa) and identification of a novel life cycle type within the group
Source: Biol Direct. 2016 Dec 28;11:69. doi: 10.1186/s13062-016-0171-0 (PMC5192571; doi:10.1186/s13062-016-0171-0)
Supplement: Additional file 3: — Bordor.325.Cent40.tgz. Phylogenomic alignment files and single gene trees for each gene included in the phylogeomic supermatrix. (TGZ 8396 kb) [file 13062_2016_171_MOESM3_ESM.tgz › Bordor.325.Cent40/unmasked-alignments/capz.faa]

>AcanGEN
-------------------------------ELDCALDLMRRMPPSSIEDNLAGLIDLVP
DLTEQLLSMVDQPLKVAHDSQARRDYLL-CDYNRDGDSYRSPWTNKYDPSLP---D-GAL
PSAQLRQLEVQANEVFDIYRDLYFEGGVSSVYCWDLD---DG-FAAVVLIKKTQDQSKKG
QPMKGTWDSIHVVEV--VDKGK--NAHYKLTSTVMLFIETET------------------
-----------KETGRVTLAGSLTRQARHFLHDE-KDFP-V---DKVNPHVANIGRMIED
MELKLRTTLQTIYFGKTKDIV-NELRQVMPVSVLKSRSALQQQIAGAIGGRG---
>Coprcine
M--------------------------A--DLVDSMLDLMRRLPPTRTEENVATLVDLCP
EYADDLLGSVDQPLLVKMDKATGREYLA-CDYNRDGESYRSPWSNDYDPPIE---D-GTV
PSVKLRKLEIAANEAFDTYRELYFEGGVSSVYLWDLE--DGG-FAGVVLMKKTLTPSTAN
EP-AGSWDSIHVFET--AERGR--QAHYKLTSTIMLQLTTQSGTEKEKVKEKELKEGGGG
VSEKVKGPDGLKSDGEVTLSGSMTRQ------TE-QDWP-I---HDASSHITNTGKMIEE
MEIKMRGLLQEVYFGKTRDIV-YDLRSVDDLEKARRQKELQKELVGFIKR-----
>Coprprot
M--------------------------SD-AQRDFALDLMRRLPPSDVEKNLSALIDLVP
DLTEDLLADIDQPLKIAYDAETQKDYLL-CDYNRDGDSYRSPWSNKYDPPLA---D-GQL
PSAALRQIELQANNAFDVYRDLYYEGGVSSVYLWDQD---DG-FAGVVLLKKTADVAKGG
TPMKGTWDSIHVFEV--EEKSPS-KANYRITSTIMLKIETNH------------------
-----------ATTGLVNCSGSLTRQ------QETNDVN-V---NKDNSHVSNLGQQIEK
IENSMRATIETIYFGRTKDIV-GDIRKKTGVKADEQSRSMQQAIRGDLG------
>DictDisc
M--------------------------TE-KQLSCCLDLMRRLPPSQIEDNLAGLLDLVP
DLTEDLLSSIDQPLKVAYDAVSKKDYLL-CDYNRDADSYRSPWSNKYDPPLS---G-ACY
PSSKLRDIEVQANEIFEIYLNLYFEGGVSSVYCWDLD---DN-FAAVVLMKKTQDQSKKG
QPMRGTWDSIHVVEV--KLGKKD-KAVYKLTSTVMLSIETDN------------------
-----------DNTGKVNLAGSLTRQ------DE-KEYT-F---NEVDTHCVNIGKMVED
MESKLRQTLETIYFGKTKEVV-NTLRNATGNSELEKRKNLSNQIGSAIGNRG---
>Entahist
M--------------------------SQTDPLDYALDLMRRLPPQKVEDNLQMLIDLCP
DLTDDLLSATDQPLKIVEDTTAKKSFLI-CDYCRDGDSYRSPFSNKYFPAFP---E-GGL
PSDELRQLEISLNDAFDMYREMYYEGGVHSVYCWDID---DG-FAVCVLMKKTADQSKKG
NPMKGTWDSINVIEV--IPKGTS-KAEYRLTSTVILYMETDC------------------
-----------EATGKVAFAGSLTRQ------NE-KVLS-T---TQKDSHIINIGTFVEE
TESRMRQILDAIYFSKSKEIT-NNCRCQIGVSEQNKRTLMTKQINTQLRGRHDDD
>Filanola
-------------------------------QLDCALDLMRRLPPSQIEDNLAGLIDLVP
DLTEQLLSAVDQPLKIAHDPVSNRDYLL-CDYNRDGDSYRSPWSNKYDPPLD---EGGAF
PSAELRKIEITANEVFDIYRDLYFEGGVSSVYCWDLD---NG-FAACILIKKNQDQSKKG
QPMKGTWDSIHVVEV--QDNKK--SAHYKLTSTVMLGIETET------------------
-----------ATTGQVNLSGSLTRQ------DE-KDFP-V---DANNPHISNIGRMVED
MEIKLRLTLEQIYFGKTKDIA-NDLRSVVGTSVLNQQQRLQKEIGATIGKSG---
>FontBI
--------------------------------FDCALDLMRRLPPLHTEQNLLKLITLVP
DLTEDLLSTVDQPLKTSVCNTTGKTFLL-CDYNRDADSYRSPWSNKFQPSLP---D-ANY
PSDKLRNLEILANDAFDTYRSLYFEGGVSSVYLWDLD---TG-FAGVVLIKKTGEGSTK-
--MSGSWDSIHVFDV--ATEHPQSPSTYRLTSTVILNMDSTT------------------
-----------ADSAALNLSGNLTRQ------SE-LTIPQI---ETFDSHLVHIGRMIEQ
MEITMRNTLHEVYFSKTMDIV-NDLRSTRPRADTKLQTDLANELASKLVSR----
>HomoSapi
MPRQFQDTGFSRPGLGQPRRCDPEPRKSD-QQLDCALDLMRRLPPQQIEKNLSDLIDLVP
SLCEDLLSSVDQPLKIARDKVVGKDYLL-CDYNRDGDSYRSPWSNKYDPPLE---D-GAM
PSARLRKLEVEANNAFDQYRDLYFEGGVSSVYLWDLD---HG-FAGVILIKKAGDGSKK-
--IKGCWDSIHVVEV--QEKSSGRTAHYKLTSTVMLWLQTNK------------------
-----------SGSGTMNLGGSLTRQ------ME-KDET-V---SDCSPHIANIGRLVEV
CADFCRQI-------KTRSSE---------------------------------E
>Monobrev
M--------------------------SD-QQLDCALDLMRRLPPQKIEENLTGLIDLVP
SLCEDLLSSIDQPLKRATDPESGRHYLL-CDYNRDGDSYRSPWSNQYYPAMD---D-GVV
PSPELRELEIQANNAFDSYRDLYYEGGASSVYLWDTE--EDG-FAGVVLIKKIGDGSKK-
--IKGCWDSIHVFQV--LEKSNGRNATYQLTSTVMLWLETNK------------------
-----------DGSGLMQLGGSLTRQ------AE-QDCT-V---DDNNPHIANIGRMIED
MENQMRSVLNQIYFGKTKDIV-NDLRSVKSLKEAQSHMQMQKDIAAALTLRNKKN
>PCBtrin
M--------------------------SE-EQLDCALDLMRRLPPQDIEDNLAGLIDLVP
DLTESLLSSVDQPLKIATCKQTGKDYLL-CDYNRDGDSYRSPWSNEYDPPLE---D-GAL
PSDSLRELETRANEVFDVYRSLYYEGGVSSVYTWDLD---DG-FAAVVLIKKGTDETKKS
S-LVGVWDSIHVLEV--TNKTK--RANYKLTSTIMLSMTTTN------------------
-----------TDVGSCNLSGSLTRQ------VE-QDCV-V---DAANTHISNMGRMIEE
MEFKLRNALDQIYFGKTKDIT-NDLRISMGSKKLKAQQNLQSNLLGDLKKK----
>Polypall
-------------------------------KLDSALDLMRRLPPAQIEDNLAGLLDLVP
DLTEDLLSSVDQPLKIAFDPVSKRDYLL-CDYNRDGDSYRSPWSNKYDPPIG---D-GAL
PSPKLREIEVQANEVFDIYRELYFEGGVSSVYCWDLD---GG-FAAVVLIKKTQDQSKKG
QPMRGTWDSIHVVEV--KDMKK--NARYKLTSTIMLSIETEN------------------
-----------DNTGNVNLSGSLTRQ------EE-KEAP-V---NDVDTHITNIGKMVEE
MESKLRLTLETIYFGKTKQVV-NELRSATGSSELEKRKNLSNQIGSALSSR----
>Sterramo
-------------------------------ELDCALDLMRRMPPSQIEENLAGLIDLVP
DLTEHLLSMVDQPLKVAHDSRAKRDYLL-CDYNRDGDSYRSPWTNEYDPPLR---D-GAV
PSKKLRAIEVQANDVFDIYRDLYFEGGVSSVYCWDLD---EG-FAAVILIKKTQDQSKKG
QPMKGTWDSIHVVEV--IDRGN--SAHYKLTSTVMLFIETDT------------------
-----------AETGTVTLAGSLTRQ------EE-KDFK-V---DKVNPHVANIGRMVED
MELKLRVTLQTIYFDKTKDIV-NTLRQKIQVSELAQRNLLMGDLANAIGAK----
>Thectrah
-------------------------------ELDCALDLMRRLPPADVEENLAGVIDLVP
DLMDELLSAVDQPLRVEKDEASGKDYLL-CDYNRDGDSYRSPWSNAYNPPLD--YD-GTF
PSERLRTFEEKANGVFDTYRSLYYEGGVSSVYAWDLD---SG-FACVVLIKKTEDGSGK-
KGAKGSWDSIHVVEV--QENGA--DVHYKITSTIMLSLITNV------------------
-----------PGCDDVNLSGSLTRQ------AT-SDAN-VSSQDSSAPHIVNIGKLVEE
MESKMRNALEQIYFGKTNDIISSDLRVASGLGEANRRKALATQAMAEMGARS---
>VannDIVA
--------------------------------LDCALDLMRRLPPADIEENLMGLIDLVP
DLCENLLSAVDQPLKIAHDAASKRDYLL-CDYNRDGDSYRSPWSNKYDPPLG---D-GQL
PSQTLRGVELKANEIFDIYRDLYFEGGVSSVYCWDLD---SG-FAAVVLIKKTQDHSKKG
QPMKGTWDSIHVVEV--NESKK--NANYKLTSTVMLSIETET------------------
-----------EATGTVTLSGSLTRQ------TT-NEYQ-V---TETSPHVCNIGRMVED
MEYKLRQTLETIYFGKTKDIA-NELRQAVGTSELKRRADITSKISGSM-------
>Pessonel
-------------------------------QLDCALDLMRRLPPADVEDNLAGLIDLAP
DLVEDLLSAVDQPLKIAHDKAANRDYLL-CDYNRDADSYRSPWSSKYDPPLG---D-GAQ
PSPELRKLEVQANEVFDIYRDLYYEGGVSSVYCWDLD--GSG-FAACILIKKTQDQSKKG
QPMKGTWDSIHVVEV--NDKKS--KAAYTLTSTVILSLETQT------------------
-----------DSTGKVHLAGSLTRR------DE-KEFP-V---NAANPHVTNIGRMVED
MEIKLRQTLETIYFGKTKEVA-NTLRSHLSQTERNTRSQFQAEVGAAVGRR----
>MayoBSH0
M--------------------------TEMDQLDCALDLMRRMPPSQIEDNLANLIDLVP
DLTEHLLSAVDQPLKIATDQTAKRDYLL-CDYNRDGDSYRSPWTNRYDPPLD---D-GAL
PSKQLRELEVQANEVFDIYRDLYYEGGVSSVYCWDLD---GGAFAAVVLIKKTQDSTKKG
QPMKGTWDAIHVLEC--SPNGA--SASYKLTSTVMLGIETET------------------
-----------AATGTLSLGGSLTRQ------EE-QEFP-V---NAQNPHVSNMGKMIEN
LEMKLRTTLNTIYFGKTKDIA-NELRQINGVALLKHQREVASQIGVGMASR----
>TricAmI7
M--------------------------AN-DDLDCALDLMRRLPPGNIEDNLAGLIDMVP
DLVEDLLSAVDQPLKIAHDQESNRDYLL-CDYNRDGDSYRSPWSNKYDPFIG---D-GNV
PSKGLRELEVELNDGFDIYRDLYFEGGVSSVYCWDLD--GSD-FAACILIKKTQDQSRQG
QPMKGTWDSIHVVEV--EVSGK--KAQYKLTSTVMLGIETET------------------
-----------KQTGTVNLAGSLTRQ------DT-KQHP-V---PARGAHVKNIGKMVEE
MEIKLRMTLNTIYFGKTKDIV-DNLRSVRDAGLIRKQRAMQQGIGGALGN-----
>Neopaest
-------------------------------QLDCALDLMRRMPPTDIEDNLANLIDLVP
DLCEHLLSAVDQPLKIATDKAAHRDYLL-CDYNRDGDSYRSPWSNKYDPPLG---D-GAV
PSDGLRKFEIQANEVFDIYRDLYYEGGVSSVYAWDLD---DG-FAAVILIKKTQDSTKKG
QPMKGTWDSIHVVEV--VDQGN--SAQYKLTSTVMLGIETET------------------
-----------DQSGRVNLGGSMTRQ------TE-QTQQ-V---NDMNPHVSNIGRMVED
MEMKLRTSLETIYFGKTKDIV-NELRQASGASAMMARQAFAADISASLGSRG---
>Paraatla
-------------------------------QLDCALDLMRRLPPSEIEDNLANLIDLVP
DLCEHLLSAVDQPLKIATDKAAHRDYLL-CDYNRDGDSYRSPWTNKYDPPLS---D-GAV
PSDGLRKFEIQANEVFDIYRDLYYEGGVSSVYAWDLD---DG-FAAVVLIKKTQDSTKKG
QPMKGTWDSIHVVEV--QDSGN--KANYKLTSTVMLGIETET------------------
-----------DQSGRVNLGGSLTRQ------TE-QGQA-V---NDQNPHVSNIGRMIED
MEMKLRTTLNTIYFGKTKDIV-NELRQASGASAMAQRAAFAADISSSLASRG---
>VexiDIVA
-------------------------------QLDCALDLMRRMPPSQIEDNLANLIDLVP
DLTEHLLSAVDQPLKIATDPQAKRDYLL-CDYNRDGDSYRSPWTNNYDPPLS---D-GAV
PSNDLRTLEVQANEVFDIYRDLYFEGGVSSVYCWDLD---DG-FAAVILIKKTQDSTKKG
QPMKGTWDSIHVVEV--QEQGT--SAHYRLTSTVMLTIETET------------------
-----------QSTGRVSLAGSLTRQ------SE-KDFE-V---SEASPHVSNIGRMVED
MELQLRNTIETIYFGKTMDIA-NELRQAVGVAHIKRQQANQRQIGAGMGSR----
>Endozona
-------------------------------QLDLALDLMRRMPPSKIEDNLAGLIDLVP
NLTEELLSMVDQPLKVAHDSSAKRDYLL-CDYNRDGDSYRSPWSNKYDPPIS---G-GAQ
PSAKLRDLEVKANDAFDVYRDLYFEGGVSSVYCWDLE---NG-FASVILIKKSQDTTKKN
QPMKGTWDSIHVVEVTPDPKNG--QGQYKLTSTVMLFIETQT------------------
-----------PETGRITLAGSLTRQ------DA-KNLK-I---NKDWNHVANIGKMVED
MEFRLRQTLETIYFGKTKDIV-NNLRTTVGMQQLNHQNALQAQIKQSVGQK----
>StygNOMA
-------------------------------ELDCALDLMRRMPPSMIEDNLAGLIDLVP
HLTEHLLSAVDQPLKIAHDSASKRDYLL-CDYNRDGDSYRSPWSNRYDPPLD---D-GAV
PSAQLRSLEVHANEVFDIYRDLYFEGGVSSVYCWDLD---TG-FAAVILIKKTQDQSKKG
QPMKGTWDSIHVIEV--DDNRK--SAHYKLTSTVMLTIETST------------------
-----------DSAGNVSLSGSLTRQ------AE-QDFP-V---DQNNPHVSNIGRMVED
MELKLRTTLETIYFGKTKDIV-NDLRQMVSVGLLRQRQNMQKQIGQQM-------
>Cochminu
------------------------------------------------------LIDLLP
DIVEDLLAAIDQPLKVAHDSSQKRDYLLCCIYNRDGDSYRSPWSNNYDPPIK---D-GTL
PSESIER-----------------------------------------------------
------------------------------------------------------------
------------------------------------------------------------
-------------------------------------------------------
>Ovaldese
---------------------------------------------SHIEDNLAGLIDLVP
DLTEDLLSAVDQPLKIAHDAGSRRDYLL-CDYNRDGDSYRSPWSNKYDPALP---D-GAV
PTATLRKVEVQMNSVFDIYRDLYFEGGVSSVYCWDLD---NG-FACVVLIKKTQDQSRRG
QPMKG-------------------------------------------------------
------------------------------------------------------------
-------------------------------------------------------
>Vannrobu
--------------------------------LDCALDLMRRLPPSDIEDNLAGLIDLVP
DLCEHLLSAVDQPLKIAHDAASKRDYLL-CDYNRDGDSYRSPWSNKYDPPLS---D-GAV
PSANLRQLELQANEVFDIYRDLYFEGGVSSVYCWDLD---SG-FAAVVLIKKTQDHSKRG
QPMKGTWDSIHVVEV--QESSS--NAHYKLTSTVMLSIETET------------------
-----------DATGTVTLSGNLTRQ------QE-NDYP-V---SDDSPHVCNIGRMVEE
MEYKLRQILETIYFGKTKDIA-NELRQVMSAHDLKKRMETQQQITGAM-------
>Vexibaci
------------------------------------------------------------
------------------------------------------------------------
----------------------------------SLS-----------------------
--LKGTWDSIHVVEV--QDKKRERSGHYRLTSTVMLTIETET------------------
-----------AATGMVSLAGSLTRQ------AE-KDYS-V---DDLSPHVSNIGRMVED
MELQLRNTLETIYFGKTMDIA-NELRQAHGVAAVKTREKHRQRQ-----------
>Luaphula
M--------------------------AT-DELDCALDLMRRMPPSSIEDNLAGLIDLVP
DLTEQLLSMVDQPLKVARDPTAKRDYLL-CDYNRDGDSYRSPWTNRYDPPLS---D-GAT
PSKKLRDIEVQANDIFDIYRDLYFEGGVSSVYCWDLD---GG-FAAVILIKKTQDQSKQG
QPMKGTWDSIHVVEV--QDKGR--NGHYKLTSTVMLFIETET------------------
-----------KETGRVTLAGSLTRQ------EE-RTQP-V---DKVNPHVANVGRMVED
MELKLRTTLQTIYFGKTKDIV-NELRQTVAISSLSMRNALAAEIGRAIGGR----
>Protarac
M--------------------------AT-DELDCALDLMRRMPPSSIEDNLAGLIDLVP
DLTEQLLSMVDQPLKVARDNTAKRDYLL-CDYNRDGDSYRSPWTNRYDPPLS---D-GAT
PSKKLREIEVQANDIFDIYRDLYFEGGVSSVYCWDLE---GG-FAAVILIKKTQDQSKQG
QPMKGTWDSIHVVEV--QDKGK--GGHYKLTSTVMLFIETET------------------
-----------KETGRVTLAGSLTRQ------EE-KDQP-V---DKNNPHVANVGRMVED
MELKLRTTLQTIYFGKTKDIV-NELRQVATVSSLNVRNALQAEIGRAIGGRG---
>Protbohe
------------------------------------------------------------
------------------------------------------------------------
--------------------DLYFEGGVSSVYLWDLE---GG-FAGVLLIKKTQDQSKKG
QPMKGTWDSIHVVEV--HDKGGK-GGHYKLTSTVMLFIETET------------------
-----------KETGRVTLAGSLTRQ------DE-KDYP-V---DRNNPHVANIGRMVED
MELKLRTTLQTIYFGKTKDIV-NELRQQLSVSSMQARKGFHDELVRTLGG-----
>PhysTSA
-------------------------------KLDCALDLMRRLPPAQIEDNLAGLIDLVP
DLTEELLSAVDQPLKIAYDSHSKRDYLL-CDYNRDEDSYRSPWSNKYDPPLA---D-GAV
PSAQLRNIEVQANEVFDIYRDLYFEGGVSSVYCWDLD---DG-FAAVILIKKTQDQSKKG
QPMKGTWDSIHVVEV--KDSKK--NANYKLTSTVMLSIETET------------------
-----------EATGSVNLSGSLTRQ------ET-KDFP-V---NEANPHVTNIGRMVEE
MESKLRTAIEQIYFGKTKEVV-TVLRNQIGTQELEKRKNLSNQIGSALGNRG---
>Protpyro
-------------------------------ELDCALDLMRRMPPSSIEDNLAGLIDLVP
DLTEQLLSMVDQPLKVAHDAQARRDYLL-CDYNRDGDSYRSPWTNKYDPPLP---D-GAL
PSAQLRQLEVQANEVFDIYRDLYFEGGVSSVYCWDLD---DG-FAAVVLIKKTQDQSKKG
QPMKGTWDSIHVVEV--VDKGK--NAHYKLTSTVMLFIETET------------------
-----------KETGRLTLAGSLTRQ------DE-KDFP-V---DKINPHVANVGRMIED
MELKLRTTLQTIYFGKTKDIV-NELRQVVPVSVLKSRSALQQQIAGAIGGRG---
>PellCATA
M--------------------------T--EQLDFALDLMRRMPPSDIEDNLTGLIDLVP
DLCEQLLSMVDQPLKVCHDTGAKRDYLL-CDYNRDGDSYRSPWSNKYDPPLPGGEQ-GAQ
PSSKLRSLEVKANDAFDIYRDLYFEGGVSSVYTWDLE---NG-FAAVVLIKKSQDTTKQN
QPMKGTWDSIHVVEV--QDGKG--DANYKLTSTVMLFIETRT------------------
-----------PETGRITLAGSLTRQ------DA-KKLK-I---NRDWNHVSNIGRMVEE
MEFNLRTVLETIYFGKTQQIV-NTLRTRAGTATLNQQRRLQDEIKRSLGQK----
>ClydYONA
M--------------------------AA-DPLDCALDLMRRLPPSEIEDNLAGLIDLVP
DLCEHLLSAVDQPLKIAHDKKSKRDYLL-CDYNRDGDSYRSPWSNEYDPPLG---D-GAV
PSKPLRELELKANETFDVYRDLYFEGGVSSVYTWDLG---SG-FAAVVLIKKTQDHSKKG
QPMKGTWDSIHVVEV--QESSK--NAHYKLTSTVMLRIETET------------------
-----------EATGTVSLAGSLTRQ------AE-QDSP-V---NDMNPHISNIGRMVED
MELKLRQTLETIYFGKTKDIA-NELRSMSSTADMNQRKRLQQGIAGAVGGRG---
>GoceYONA
-------------------------------------------------ENLGGLIDLVP
DLTEQLLSMVDQPLKVAHDSSAKRDYLL-CDYNRDGDSYRSPWTNKYDPPIS---G-GAQ
PSAKLRDLEVKANDAFDIYRDLYFEGGVSSVYCWDLD---NG-FASVILIKKSQDTTKKN
QPMKGTWDSIHVVEV--QDKGG--NATYKLTSTVMLFIETQT------------------
-----------PETGRITLAGSLTRQ------DA-KNLK-I---DKNWNHVSNIGKMIEE
MEFKLRSTLETIYFGKTKDIV-NNLRTSVGTQQLNAQSALQDQIKRSLGQK----
>Undascha
--------------------------------LDCALDLMRRLPPSDIEDNLAGLIDLVP
DLCEHLLSAVDQPLKIAHDAASKRDYLL-CDYNRDGDSYRSPWSNKYDPPLS---D-GAV
PSAKLRQIELEANEVFDIYRDLYFEGGVSSVYCWDLD---SG-FAAVVLIKKTQDHSKRG
QPMKGTWDSIHVVEV--QESSK--NAHYKLTSTVMLSIETET------------------
-----------DATGTVTLSGNLTRQ------QE-NDYP-V---SDDSPHVCNIGRMVED
MELKLRQILETIYFGKTKDIA-NELRQSMSAHDLKKRMEAQQKITGAI-------
>Thecquad
-------------------------------QLDCALDLMRRLPPTQIEDNLAGLIDLLP
DLAEDLLSAVDQPLKIAHDKQEKKDYLL-CEYNRDGDSYRSPWSNKYDPPLS---D-GAL
PPKELRLIEVQGNEIFDTYRELYFEGGVSSLYCWESSENSKG-FAAVILIKKSQDQSKKG
QPMKGTWDSIHVVDV--ADKKT--KAQYKLTSTVMLSLETQT------------------
-----------EQTGQVSLSGNLTRQ------DE-KEFP-V---NEANPHLINIGRMVED
MEIRLRNTIETIYFGKTKDIA-NMLRQSVKVSETRQKQLMQKQIGSSLGRG----
>Vermanta
-------------------------------QLDCALDLMRRMPPSQIEDNLAGLIDIVP
DLTENLLSAVDQPLKIAHDSVSKRDYLL-CDYNRDGDSYRSPWSNKYDPPLG---D-GAV
PSSQLRQLEIQANEVFDIYRDLYFEGGVSSVYCWDLD---DG-FAAVILIKKTQDHTKKG
QPMKGTWDSIHVVEV--QEGRK--QAHYKLTSTVMLFIGTDT------------------
-----------QATGQIDLAGSLTRQ------AE-QDFQ-V---NETNPHVSNIGRMVED
MELKLRHTLETIYFGKTKDIA-DELRQFVSSGILKQRKDMQRQIGGALGQR----
>ParvMONO
---------------------------------------------------LEGLLDLAP
DLVEDLLSAVDQPLRIAHDKKKKRDYIL-TDFNRDGDSYRSPGENTYDPPLS---D-GAV
PTDKLRELEVEANGIFDIYRDMYYEGGVSSAYFWDVD---GG-FACVIAFKKTADASRKG
APMKGVWDSIHVFEV--EDNGK--TASYHLTTTIMLGIRTKA------------------
-----------TDMGSLDLAGSLTRQ------SDNEGQS-V---DARNPHCVNMGRMIED
MENKLRNHLSLIYFGKAKDIG-NTLRSHVSLEHERERRAFGEKLNQKL-------
