# Supplementary material for: Expansion of the molecular and morphological diversity of Acanthamoebidae (Centramoebida, Amoebozoa) and identification of a novel life cycle type within the group
Source: Biol Direct. 2016 Dec 28;11:69. doi: 10.1186/s13062-016-0171-0 (PMC5192571; doi:10.1186/s13062-016-0171-0)
Supplement: Additional file 3: — Bordor.325.Cent40.tgz. Phylogenomic alignment files and single gene trees for each gene included in the phylogeomic supermatrix. (TGZ 8396 kb) [file 13062_2016_171_MOESM3_ESM.tgz › Bordor.325.Cent40/unmasked-alignments/AP1S2.faa]

>AcanGEN
--------------HFVLLLNRQGKTRLAKWFSTYTAKQRARFSREVSTLVLNRNARYCN
IIEWKEHKLIYKRYASLYFVACVDWNDNELVTLETIHHFVEILDKYFGNVCELDLIFNFH
KAYFVLDELIATGELQESSKNAVLRCVAQQDVLQE-APHE---NKAEL----------
>Coprcine
------------MINYILLVSRQGKVRLAKWFTTLPPKSKAKIVKDVTQLVLARRTRMCN
FLEYKDTKVVYRRYASLFFVTGISSGDNELVTLEIIHRYVEVLDRYFGNVCELDLIFNFQ
KAYAILDELIIAGELQESSKKSVLRVVTQSDSVEE-QENA---EDTIARLGSRIGPAM
>Coprprot
------------MIHFVLLISRQGKARLTRFYSPYGNKEKTRIVREASNLILSRPAKLCN
FVEWKNYKIVYRRYASLYFMFGVDQDDNELITLEVIHSFVEILDAYFGNVCELDLIFHFH
KAFYILDELIIAGEHQETSKQLVLRTLREQDAQAD-AANT---ESKPLS---------
>DictDisc
-----------MTFHFLLLLSRQGKTRLTKWYSPFTNKEKSRFTREIGNMVLNRPPKLCN
FLEWKEYKIIFKRYASLYFVVCCDREDNELIVLEIIHHFVEILDRYFGNVCELDLIFNFH
KAYYILDELIMAGELQETSKKTVLRLISQQDTLLEGGPGE---HKVDL----------
>Entahist
------------MIKFLLVVNRQGKVRLHKWYTSHSLKERERIIREVSNLVLKRTTAVSN
FVEWRDSTIVYRRYANLYFMTCIDKGDNELLALETIHRYVVILDKYFGSVSEIDIIFDFA
RAYVVLDEVINAGELIEAGPQIVLNEIEQQDELHR-SDLE---KR-------------
>Filanola
-------------FHYVILLSRQGKTRLTKWYFPYNNKDKQRILREMGNLVLNRSPKLCN
FVEYRDVKIVSRRYASLYFIVAIDKNDNELLTLEIIHHFVEILDRYFGNVCELDLIFNFH
KAYFILDELLISGELCETSKKTVLRLIATQDAMSE-NPTEG--PKLDM----------
>FontBI
RPVALFSHFYVNMMQFFLLINRQGKVRLAKWFVPTPTSEKNKIAREVAQLVLSRRNKMCN
FIDWKDRKIVYRRYASLYFITTVDNDDNELYALEAIHQYVEVLDRYFGNVCELDLIFNFH
KAYFVLDEVLLGGELQESSKKAILKSVAQQDNLME-SPEH---API------------
>HomoSapi
-------------MQFMLLFSRQGKLRLQKWYVPLSDKEKKKITRELVQTVLARKPKMCS
FLEWRDLKIVYKRYASLYFCCAIEDQDNELITLEIIHRYVELLDKYFGSVCELDIIFNFE
KAYFILDEFLLGGEVQETSKKNVLKAIEQADLLQE-EAET---PRSVLEEIGLT----
>Monobrev
------------MIHFVLMFSRQGKLRLQKWYEAARQKERKKSTRELITMILARKPKMCN
LIEWKNVKVIYKRYASLYFAFAVSPDDNELITLEIIHRYVELLDKYFGSVCELDIIFNYE
KAYYMLDELLIGGEMQETSKKHILKAITAQDLLQE-ETES---AKVSMEEILNLAP--
>PCBtrin
------------MFHFFLLISRQGKTRLTKWFSPYTQKQRTRILRDSCQMVLNRRDSLCN
FLEYKNKKLVYKRYASLYFVACVDATDNELLALETLHMYVEILDRYFGNVCELDIIFNFH
KAYFMLDELLLGGEQQETSKKAILRVIAAADALQE-----------------------
>Polypall
-------------------------------------------------MVLSRPPKLCN
FLEWKEYKIIFKRYASLFFVVCVDRSDNELIVLEIIHHFVEILDRYFGNVCELDLIFNFH
KAYYILDELIMAGELQETSKKTVLRIMAQQDAQQE-NPSE---HKVDL----------
>Thectrah
-------------------------------YSSFSAKEKTKTVKEVTQLVLARDAKLCN
FIEWKGYKLVYRRYASLYFVAAIDMDDNELITLETIHQYVEILDKAYGNVCELDLIMNFM
TAYYLLDELIIGGEQQETSKKAVLRVVAQQDALEE-NPND---KASQI----------
>VannDIVA
------------MIHFVLLLNRQGKVRLTKWYSPYSQKERKKTIREVTNRVLGRPDRLCN
FLDWRDYTLIYKRYASLYFIFCVDNTSNELIALETIHKYVLTLDRYFENVCELDIIYGFD
QAYYILDEFIMSGEIQETSTRNMLKHIYNQNAQEK-SEEK---KGGLSAILS------
>MayoBSH0
------------MIHFVLLISRQGKSRLTKWYSTFTNKEKTRYVRDVSTQVLSRPQHLCN
VLEWKDYKIVYKRYASLYFCMAVDPTDNELITLEIIHQYVELLDRYFGSVCELDLIFSFH
KAYFILDEYLMAGEQCESSKRSVAQLCLNQDQMEE-GGKD------------------
>Endozona
-----------MGINFILLINRQGKTRLSKWYTAIANKEKTRIMRELTTLILHRNSSHCN
IIEWKDYKVIYKRYASLFFVACVSGSDNELITLEIIHHFVEILDRYFGNVCELDLIFNFH
KAYFILDELIMAGELQESSKKTILRVITQQDVLQD-NPND---NRPEL----------
>StygNOMA
------------MIHFLLLVSRQMKVRLTKWYSPFTQKEKTRIVREVCQLVVSRNPRLCN
FLEWKNYKIIYKRYASLYFVTCVDVTDNELLGLETIHQFVEILDRYFGNVCELDLIFNFH
KAYFTLDEFLMAGEIQDTSKKNVLKIIAQEDALHE-NPNE---XKRT-----------
>Cochminu
---------------FFLLISRQGKLRLSKWYSVYSEKEKSRIVREVGNMCINRHTKLCN
FLEWKDYKIVYKRYASLYFIACVDKDDNELISLETIHHYVECLDRYLETFVSLDL-----
----------------------------------------------------------
>Vexibaci
--------------------------------------------------------KNCN
FIEWKKYKIIYKRYASLYFIVCIDVDDNELIALEMIHHFVEVLDRYFGNVCELDLIFNFH
KAYYILDEVFLAGELQESSKS-------------------------------------
>Luaphula
--------------HWVVVMNQQGKTRLDKWYSAYTMKERARIKKELQADIPKRSRRACN
FLEWEKYILVHRRYASLSFVFCVDPEDNVLLALEIIQYFVECLDLHFMNVCELDLIFAFD
QAYQVLDEVIMGGEMQETSKRAVLRAVKE-----------------------------
>Protarac
--------------HWVVIMNQQGKTRLDKWYSPFTLKERARIKKELQADIPKRGRRVCN
FLEWEKYILVHRRYASLSFVFCVDPEDNVLIMLEVIQYFVECLDLHFMNVCELDLIFAFD
QAYQVLDEVIMGGELQETSKRAVLRAVKEGAVDMD-EADS---AESAAD---------
>Protbohe
-------------------------------------------TREVYNLVLNRPPKLCN
FIEWKNFKIVYRRYASLYFIMAVDPTDNELMALEVIHHFVEILDRYFGNVCELDLIFNFH
KAMWVLDELFIAGELQETSKKNLLRIVSLQDNLQE-QG--------------------
>PhysTSA
-------------FKFVLLLSRQGKTRLTKWYDVYTSKERQRIVREVSNMVLNRAPKLCN
FLEWKEYKIIYKRYASLYFVVCVSREANELVTLEIIHHFVEILDRYFGNVCELDLIFNFH
KAYFILDELIIAGELQETSKKTVLRLVAQQDALQD-NPND---QK-------------
>Protpyro
-----------MTLHWVIVMNAQGKTRLDKWFTPHGNKERRRVKREMETTILRRGRTASN
FIQWKEFTVIYRRYASLFFVFCVDAADNELLTLEAIHLLVRAMDKYFSNVCELDLIFNFD
KAYQILDEVVMAGELQETSLNKITHIVHEQDLL-------------------------
>PellCATA
-------------FNFILLINRQGKTRLSKWFQTYSNKEKSRFSRELSTLILNRNPKHCN
IVEWREYKIIYKRYASLFFIACIDSKANELAVLEIIHHFVEILDRYFGNVCELDLIFNFH
KAYYILDELIMAGELQESSKKIILRVATQADMLED-NPNE------------------
>ClydYONA
-----------MTIGFVMLLNRQGKVRLTKWYDPFTQKERKKAVREIGNKVLGRPDRMCN
FIDWKEYTVVYKRYASLYFVFGVDRDTNELITLESIHKFVLTLDRYFENVCELDIIYGFD
QAYFILDEFLMAGEIQETSIKTMLKHIYDQNMLEK-G---------------------
>Undascha
--------------HFVLLLNRQGKVRLTKWYSAYSQKERKKTIREVSSRILGRPDRLCN
FIDWRDYTLVYKRYASLYFLFCVDKNTNELIMLETIHKYVLALDRYYENVCELDIIYGFD
QAFYILDEFIMAGEVQETSTRLILKHVYDQNALEK-SQEK---KTG------------
>Thecquad
--------------HFLLLLNRQGKARLAKWYSPYTQKEKARIIRDVANLTLNRPQKLCN
FIEWKNYKLVFKRYASLYFIACVDMKDNELLTLEIIHLFVEILDRYFGNVCELDLIFNFH
KAYFILDELIMSGELQETSEKVVLRIVTQQDIIQD-TIGEGTFSKVDI----------
>Vermanta
--------------HFMLLVSRQGKVRLTKWWSTFTNKEKNRYVREVTNMVLNRAPRLCN
FLEWKKYKIVYKRYASLYFITCVDEDDNELLALETVHHFVEVLDRYFGNVCELDLIFNFH
KAYFILDEVLIAGELQETSKKSILRICTQQDALMD-NPQE---NKPDI----------
>ParvMONO
-----------MTIHFCLLFNKQGKIRLSQWFDVYSQKERARNVREIHSMIVKRSKRKCN
ILEWREYKIIYRRYASLFFAFCVSSDDNELLMLEQIHMYVVILDVLFQNVSELDIIFRFD
EAYQVLHEFIMAGEIQETSKRRLLRIIEHQNQLED-AEVG------------------
