# Supplementary material for: Expansion of the molecular and morphological diversity of Acanthamoebidae (Centramoebida, Amoebozoa) and identification of a novel life cycle type within the group
Source: Biol Direct. 2016 Dec 28;11:69. doi: 10.1186/s13062-016-0171-0 (PMC5192571; doi:10.1186/s13062-016-0171-0)
Supplement: Additional file 3: — Bordor.325.Cent40.tgz. Phylogenomic alignment files and single gene trees for each gene included in the phylogeomic supermatrix. (TGZ 8396 kb) [file 13062_2016_171_MOESM3_ESM.tgz › Bordor.325.Cent40/unmasked-alignments/Rpl14e.faa]

>AcanGEN
-----------------LVFKRFVEIGRVAVINYGPDAGKLCVIIDVLDQNRA-------
--------IPFKRLALTDLKIK-IQKSPRLKSLVKAYTEAGIQEKWEATSWAKKIALRKK
RAALNDFDRFKIMLAKKEKSRVVRQELRKLTKE---------------
>Coprcine
MST------------QTSNFKRFVEVGRVVLLNEGAFSGKIAVITEIIDQNRVIIDGPT-
-TDVPRQPFPLKHVVLTSLQLTGLPRGAGTGVVRKLVEKEAIVDKWNKSAWAQKREAIAK
RKSLNDFDRFKILIAKKQRRDLVRKAL---------------------
>DictDisc
-------------------FSLFVEIGRVVVINYGEYINKTAVIIDVLDQNRALVAGPH-
-SGVERHIINFKWINLTPLKVN-IQRGARINTLIAAIKAADLETKIAALSAVKKINARAT
KSNQTDFERFKANLIRRKLNKKV-------------------------
>Entahist
-----------------MVFSRFVEVGRVVLMKTGPFASKLAVIVEILDHNRVLVDGPQA
ITGVPRQVVNLNTISLTSFVVNKVTRGMTHKKLCLRFTQDAIIKRFNKTATGKAIEKRIL
REKMTDFDKFQVSIINRKINAAAKIAVSKKAH----------------
>Filanola
------------------LFKKLVQIGRVCFVNYGPDYGKLVVIVDVIDANRALVDAPE-
--GIARQAMSFKWLQLTHFTVN-IGRGAGYGAVKKAFTEAKIAEKWAATRKARILALQEK
RRNLTDFQRFELVKARRKRNLVLRKELAKLKKE---------------
>FontBI
-----------------MVYTKFVEIGRIVLINYGVDAGKIAAIVNVVDQNRALIDGPS-
---IKRQVVNFKRITLTNIVAK-VGINSSTPAVIAAFEKAEVAKKWAETAAAKKAAKKAT
RANLSDFDRFKVMVAK--------------------------------
>HomoSapi
-----------------MVFRRFVEVGRVAYVSFGPHAGKLVAIVDVIDQNRALVDGPC-
-TQVRRQAMPFKCMQLTDFILK-FPHSAHQKYVRQAWQKADINTKWAATRWAKKIEARER
KAKMTDFDRFKVMKAKKMRNRII-------------------------
>Monobrev
MYVVLLSLVLCACVLDVSVFRRFVEVGRVVLINAGPDAGKLAVIVDCIDEAKVLIDGPC-
-SGVARQPISYRYISLTDFKID-IVFGMRSKNVAKAYTDAGINEKWEQSAWAKKLALRKK
RASLTDFERFVVKVNKQKRNLAIKAEYNKLKKSA--------------
>PCBtrin
-----------------MRAKRLFKIGKVCLVNYGEHTGNLVAILDIVDQNRALVAGPK-
---VARGVLNLKRMVPTDLDVN-IARGCRNVTLNKAWESDKVDEKFSATQWGKTLTQRQT
RSNLSDFERFKVMIIKKKRNAILKKNVA--------------------
>Polypall
---------------LVSKFSLFVEIGRVVFINFGEYRNKTAIILEVLDQNRILVHGPT-
-TGVPRHVINLKWIALTKLKLN-VLRGARLTTLTNAIKAADLDNKVAQLRISKSVAAVEK
KANSSDFERFKSRIAKK-------------------------------
>Sexangul
----------------------------------GPEKGKLCTVINVVDGNRALVDGPNP
ITGVKRQIINFKRLTLTDIKVN-VGLHATEKSLKKAFEAEDVLAEFAKSDLAKTIEMRKK
RATMNDFDRFKVMLARK-------------------------------
>Thectrah
------------------VFTRFVELGRVVLITYGPLEGKLAVIVNIIDQNKALIDGPST
VNGVERQAISFKRIALTDIVLPGVTPGMNVKSLTKKWEKADAQAKWDASSWAKRRAVRAA
RAKLNDFDRFKLRKARR-------------------------------
>VannDIVA
-------------------FRRYVEIGRVCLVNYGPDKGKLCVIIDVVDGNRAFVDGPVC
CTGVARQIINFKRLALTDFTIK-ISRGARLKTLRKAFLDAKIEEQWAKTSWAKRLEAKKA
RDNTSDFERFQIMKAKKHRSAAVKAA----------------------
>MayoBSH0
-----------------MPFKRVAEIGRVVLINYGTNAGKLAVIVNILDQNRAQIDGPK-
-TGVKRQVINFKRLSITDFKVD-IGVGARHGTVAKAFDAADIANKWSATNWAKRQAAKAK
RDTLNDFDRFKIMKLRKRRSYRLRFETGKLLKQARV------------
>Neopaest
-----------------MANKKFVEVGRIVEIQRGQFQNKHAMIVTIVDQNRVLICNPE-
-EKISRRVVNLKSVKLTDIKVD-LEGNTSRKAVVEAFSKCKIGERISASRGVTKRRFMEQ
RRNASDYERFRLRKAKQVRANIAKK-----------------------
>Paraatla
-----------------MPYKRCVQVGRVVLINFGPQVGKLAVIVNVLDQNRVQIDGPL-
-SNVSRQVINLKRLSLTDFTIK-IQHGARQATVAAAWKKADVSAKWEQTAWAQKRAAKTH
RAEMTDFDRFRLMKARKRRSHVINSETNRLLKEAKK------------
>VexiDIVA
-----------------MVFKRYVQIGRICLVTYGPLLDQLVVIVDVVNQNTALIDSPNG
----RRQTISFKRVQLTDIVLP-LPRGARKKTLRKVWTEGEVEAKFAKTNWGKKVKARAT
KKSLNDFDRFKVLVNAKKQRTRYRQAL---------------------
>Endozona
-------------------FTKFVEIGRVVYINYGPQRGKTAVIIDVIDQNRAFIDGPSS
ITGVRRQQIPLRRLTLTNIKLN-IQRGARLGTLVKAYNTANVQTTFAKTALAKRVARQTQ
RRNLNDFERFQVQVLRRRRAYQERQEYSKLVSADNKARIAKKTAGKAK
>StygNOMA
-----------------MLFKKFVQIGRVCAVNYGEEEGKLCVILDVVDGNRALVHGPT-
-TGIPRQVINFKRLSLTDIVVKGVTRGMREKCLKKRITEAKVEEQWAKTSTAKRAALRLK
RAEASDFDRFQLMLAKKRRSAVLRASLNKVTKAAA-------------
>Cochminu
------------------LFTRFVEIGRVVLITYGEYEGKIAAILDVIDANSVVVAGPT-
-SDVPRHPISLKRVQLTDIVVP-FRRNPRSNTLAKAWNAIRVQEQWDNS-----------
------------------------------------------------
>Ovaldese
------------------LFKNFVEVGRLCVVSYGELKGKAVFIVDILDANRVLIDGPT-
-TGVTRQVINLKRLNLTEFKIA-IPRATREKTIKKQIEKSGVMKKWEASHWATRLAIVAK
RAQLTDFERFKIRIA---------------------------------
>Nolaaber
-----------------CPFPSFVQIGRVVLVSKDPDEGKLAVVVDVIDQNRAFIDGPAN
ITGVQRQSISFKNISLTDIVID-IPRGVRQKALAKAFEKADVQGQWE-------------
------------------------------------------------
>Vannrobu
------------------PFTKFVEIGRVAYINFGEELGKLCVILDVIDNNRAWVDGP--
--GLKRQQMNFKRLTLTKFVVD-IRRGARQKNVKKAWEAANIEEKWGNTQWAQRLNRQKQ
RAALNDFERFQVRSSRRQRAAIVKKNMKQLK-----------------
>Vexibaci
------------------VFKRFVEIGRVALINFARNNGKLCVIVDVADQNRVLVVGPR-
---VHRQLISVRRISLTDFKIT-VVRGSKSPAVLKAFEEEKVKERFESTSWSKKIQAKKT
KKNLNDFQRF--------------------------------------
>Luaphula
-----------------MVFKRFVEIGRVALINYGPLAGKLCVIIDVLDQTRAFIDGPSS
ITGVKRQMMPFRRLSLTDIKIT-IPHSPRLSTLVKAFKDGKVQEKWDRTAWAKKQVVKQK
RESLNDFDRFKVMLARKKRSQGVRKELKKV------------------
>Protarac
-----------------MVFKRFVEIGRVAVINYGPLAGKLCVIIDVVDQNRAFIDGPSS
INGVKRQMMPFRRLSLTDIKIT-IPHSPRLSVLEKAFKDGKVQETWEKSAWAKKQVIKQK
RVSLNDFDRFKVMLARKSTSRVVAEELRKV------------------
>Protbohe
-----------------MVFKRFVEIGRVAVINYGPDYGKLCVIIDVLDQNRAFVDGPST
LTGVVRQAIPLKRLALTDIVIS-IPRSPRLKTLAKAFQEANVLEKWEKTSWAKKQAVKTK
RASLNDFDRFKVMLGRKERSRVVWRELKKLVKE---------------
>PhysTSA
-----------------ETFHRFVQAGALVYITFGPLNQKVAVISDIVDQNRIIIDGPT-
-TGVPRQVINIKWITVTKFFLPFISRGASTKAIKKALEKDDLVAKWKATAHGKRIHQRQV
KANLTDFERYQYRQAEKRLRTEIRRQYTAIRRTAA-------------
>Protpyro
-----------------MVYKRFVELGRICVVNYGPDAGKLCVIIDVLDQNRAFVDGPSS
ITGVARQVIPFKRLALTDLKIT-IGKSPRLKTLVKAYTEAGVAEKWEATSWAKKIALRKK
RASLNDFDRFKVMLAKKEKSRVVRQELRKLTKE---------------
>PellCATA
-----------------MSFRRFVEIGRVCLINYGPDEGKLCVIVDVLDHTRAFVDGPSC
CTGVQRQTIPFKRLSLTDFKLN-IGKGARLKTLKKQWEKQEIQKKWDATSWAKKRATRNK
RASLNDFERFKVMVGKKQRSYLLRHETNKLLSAAES-----------K
>ClydYONA
-------------------FRTFVEIGRVAVINWGNDSGKLCAIVDVLDERKVYVQGPC-
-SGVPRQIIPIKRLSLTKITINKAQRGMREKALKKVWVEEDIDGQWKKTSWAQKKAKQAL
RANTSDFDRFEVMLARKRLNHHLRKALKNV------------------
>GoceYONA
---------------------RLVQVGRVALINSGPSAGKLAVIVDILDQNRAYVDGPG-
-LGVSRQVVPFVRLNLTDIKIK-IARTAGTGAVHKAIKKANVTEQWAKSSWAKKIARKQV
RDNLSDFDRFQVMLGRKHRSALLRREYRKVQREA--------------
>Undascha
-------------------FTKFVEIGRVCYINYGPLVGKLCVILNVIDNNRAWVDGP--
--GIQRQQINFKRLALTKFTIT-INRDARQKNVKKAWEEAKVEEQWAATAWAQRLQRQKE
RANLNDFERFQIMVSRKKRSALVKKNI---------------------
>Thecquad
-------------------FTRFVEVGRVCHINYGELRDKLCVIVEIMDQNTVLIDGPHK
YTGVHRQAINLKRLSLTDIVIKNLQRGSRTSVVTRAFKQQKIRDQISNTTFAKKVASQQA
RANLSDFGRYVAEKAKRRRSRNVTVELGKLLREKK-------------
>Vermanta
------------------IFKRYAQVGRVCLVNYGPDAGKLVVIVNILDQNRAQIDGPT-
-TGVTRQIINFKRLSLTPILMD-LGLNSREKAVVKAWKKDDVDAKWAKTAWSKRLSDKKL
RANTTDFARFQVGVAQKQKTKAINAQIKKTTKK---------------
>ParvMONO
------------------VYKRFVEVGRVVLINYGPDAGKLAVVVDIVDNTRALIDGSF-
-NGVARQTLNYGRMSLTDLRIK-IARNPKQKNLLKAYEEAKISEKWAKTSLARKQALRAK
RASANDFDRFKLRCA---------------------------------
