# Supplementary material for: Expansion of the molecular and morphological diversity of Acanthamoebidae (Centramoebida, Amoebozoa) and identification of a novel life cycle type within the group
Source: Biol Direct. 2016 Dec 28;11:69. doi: 10.1186/s13062-016-0171-0 (PMC5192571; doi:10.1186/s13062-016-0171-0)
Supplement: Additional file 3: — Bordor.325.Cent40.tgz. Phylogenomic alignment files and single gene trees for each gene included in the phylogeomic supermatrix. (TGZ 8396 kb) [file 13062_2016_171_MOESM3_ESM.tgz › Bordor.325.Cent40/unmasked-alignments/rpl9.faa]

>AcanGEN
M-KTIVASQVLPLPKN-----------------------------------------V-T
VSVNSRVVTVKGPRGELTRRFKHTDAEMEII-------GGKKRKLKVTIWFGKRKNLACI
RTICTHIKNMIVGVTKGYEYKMKFVYAHFPVNCNIPD----------DGKFVEIHNFLGE
KVVRRVHMLEGVKVTRST--E-KDEIILTGNDLELVSQSAANVHQSVLVKNKDIRKFLDG
IYVSEKKVIGQE--
>Coprcine
M-LDVQKVEDLEIPEG-----------------------------------------V-D
VSVKSRLITVTGPRGTLTKNVRHIDMDIRVI-------KGKKTKVLLTVWSGSRKHVACL
RTIRTMINNMVIGVTKGFQYKMRAVYAHFPINCIIQD----------GGKAVEIRNFLGE
KIVRHVDMLEGVVISESK--AQKDELILEGNDIDTVSQSAASIQGICRVRNKDIRKFLDG
VYVSHRGTIVEDE-
>Coprprot
M-KQLKTTQSVTIPAD-----------------------------------------V-T
VATSSRNITITGPRGTLKRNFAHLQVDIR----------KEGKRVVVEVWFGDRKNVAAV
RTVCTHIKNMIVGVTKGYHYNMRLVYAHFPINCAIVPTG--------NTSTLEIRNFLGQ
KIVRRITMPEGVSIVRSE--SVKDQLELQGNDLELVGQTAARIHQSCAVKEKDIRKFLDG
IYVSQKGVV-----
>DictDisc
M-KVINSSRKVQIPENEL--------ILIYINYHSNTHTIYI---------------V-T
VDVKGRSVKVTGPRGTLSKSFDHASVDINLV---------GKKELTVDLWFGNRKQIACI
KTITSIIENMITGVTKGYEYKMRFVYAHFPINVAVTD----------GGRVVEIRNFFGE
KIVRRIELLDGITCYRNE--KAKDEIVLTGNSLELLSQSCATIQLRSAIKYKDVRKFLDG
IYVSERNVLESN--
>Entahist
MPRLLKKTEHVVIPEG-----------------------------------------V-T
IEINKKNIKVTGPRGTLTREFQHPKVDIYASKLVVKKEGPKENVVVIDMWYGNRRDSAVV
RTIASHIKNMITGVTKGYQYKMRVVYAHFPVTLVIAD----------DGKSIQVQNFLGE
KRTRHIEMYDGVVVKKLG----KDEICLEGNDVEKVSQSAANIHAANLVRNKDIRQFLDG
VYVSEKCLIENDA-
>Filanola
M-RALQSTQSIKIPAD-----------------------------------------V-N
VTVKSRVVTVSGKRGSLTRSFKHLSLDMRIE-------GAKTKKLVASVYFANREQLAAV
RTVLSHIQNMISGVTKGFEYKMRLVYAHFPINATTTD----------DNTTLEIRNFLGE
KIVRRVPMLPGVSVSRSE--KVKDEIVLVGNDVELVSQSAANVHQSCLVKGKDIRKFLDG
VYVSERGILGEN--
>FontBI
M-RPVQTLQKIVYPED-----------------------------------------V-S
CKFNGRTVTVTGPRGTLTRTFDYVSIELKH--------NKASRTISVCVWFGHRKHVACV
NTIVTHIKNMITGVTKGFEYKMRYVYNHFPINV-IVE----------GGKSVEIRNFLGE
RRVRVIEML-GETVAAPS--SMKDELILTGNDIDHVSQSAASIQQACLVKNKDIRKFLDG
IYVSERGTVVKDD-
>HomoSapi
M-KTILSNQTVDIPEN-----------------------------------------V-D
ITLKGRTVIVKGPRGTLRRDFNHINVELSLL-------GKKKKRLRVDKWWGNRKELATV
RTICSHVQNMIKGVTLGFRYKMRSVYAHFPINVVIQE----------NGSLVEIRNFLGE
KYIRRVRMRPGVACSVSQ--AQKDELILEGNDIELVSNSAALIQQATTVKNKDIRKFLDG
IYVSEKGTVQQADE
>Monobrev
M-KVICSSEFVTIPDGGAYSLLSPLALQTAVPWHVKDIVVVVVVVVVVLVVLLRFEKV-T
VEVNQRHIKVTGKRGTLERVFRHIQTEIVFV---------SAQKLKVSCWLANKKALSCV
RTVASHIKNMIKGVSYGFAYTMKTVYAHFPINLAF-D----------GDKTINIRNFLGE
KVVRTRHMLEGVTVKSTS---NKDEIVVEGNDIEKVSLSAALIHQSTLVTKKDIRKFLDG
IYVSDVGTVDPIDA
>PCBtrin
M-KTIVSERSINIPDG-----------------------------------------I-K
VECKARKVRVTGPRGTLTREFKHIRAEMS----------STKKNFSVRVWNGTRKDLALI
RTITSHIENMITGVIRGYRYKMRFVYAHFPILAAIGD----------SNDYIEIRNFMGE
RRTRRIEMREGVKVIFSS---AKDEILIEGNDLEDVSIACSQIHGATLVRNKDIRKFLDG
IYVSEKGHIVEE--
>Polypall
M-KVIKSSKTVDIPAG-----------------------------------------V-T
VAVKGRSVKVTGPRGTLKRDFNHMSVDINL----------HKKTVLIDLWFGTRDQIAAI
STVASHIENMITGVTKGFEYKMRFVYAHFPINVAITD----------AGKVVEIRNFFGE
KIVRRIPLLEGVTCTRTE--KVKDEIVLVGNDLEKLSQSCANIQLRSVIKYKDVRKFLDG
IY------------
>Sexangul
M-KTINSAQTLEIPEG-----------------------------------------V-Q
VAIKNRSVTVTGPRGTLTRTFKAQTFDIYV----------KKNSIVVECWFGTKKQLACI
RTTLTMIKNMITGVTKGYEYKMRFVYNHFPINSLXAD----------DGSRIELRNFLGE
KKVRIVNMRDGVTVVKSN--DVKDEIVLSGNDIEAVAQTAADINIISSVRRKDIRMFLDG
VFVSEKGTI-----
>Sterramo
M-KTVLAQQEVLIPDN-----------------------------------------V-T
VSVKARVISVTGPRGTLTRRFKHIRGEIDVIS------RGKKQYFRVKIWFGKRKTAACV
RTICSHVQNMITGVTKGFEYKMRFVYAHFPVNCNIPD----------DGSQIEIHNFLGE
KFVRRVPMLDGVTVERSQ--N-KDEIILTGNNVELVSQSAANIHQSTLVHDKDIRKFLDG
VYVSEKGVIETD--
>Thectrah
-------------PST-----------------------------------------V-T
VTIKSRNVTVTGPRGTLTRRFNHQMLEMELV--------EGGKKVMVQSWHSNRKKLACI
RTTASHVQNMIVGVTQGYRYKMRLVYAHFPINTSIVK----------DGKEIEIRNFLGE
KRTRVVPMREGVIIKRGE--DVKDELILEGNDVEKVSLTCSDIYGSTLVKNKDIRKFLDG
VYKSESGPIPVD--
>VannDIVA
M-KKVYSSDIVSYPEN-----------------------------------------V-T
IRVKSRVVTVEGPRGRLTKSFKHLACDITGY--------PAKREVKVEIWFGLSKHTACV
GTVVAHIKNMIVGVTKGYQYKLKFVYAHFPVNVNPVD----------DGKTIEIRNFLGE
KIVRRVTMLGDSLVERTD---QKDEIRVYGNDIEDVSQSAAQIQQSTHVKNKDIRKFLDG
IYVSEKSNIDE---
>Pessonel
M-KIVKTARSVPIPDG-----------------------------------------V-T
VLIKSRRVKVTGPRGSLQRSFKHQSFDMFV----------KDGKVNIELWFGNRKTISAV
RTIASHIANMITGVTKGYEYKMRFVYAHFPHNVVITD----------DGTAVEIRNFLGE
RITRRVEMLEGVKIVRSE--DVKDEVVLTGNDIELVSQSAANINLKTLVRNKDIRKFLDG
VYVSQKGVLETD--
>MayoBSH0
M-KQILRTRYVEIPKG-----------------------------------------V-T
VRVSSRKVTVTGPRGSLVRDFKHFPCDMFMI---------GKKRVRVDLWFGNRAQASCV
RTVCTHMQNMIVGVTDGYRFKMRFVYAHFPIQAAFPVTD-VSGKAVPEGSVIEVRNFLGE
HIVRRITMLKGVTVTRGVGANSSSEIVLEGNDLEAVSQSAAQVHQSTLVKNKDIRKFLDG
IYVSESGPISS---
>TricAmI7
V-RTIKSEQKVTVDPDSG---------------------------------------V-E
VTVKARHVTVKGPRGTLNRHFKRQLMDIKQ---------KDANTILVSKYFGSKKENAAV
GSVVGHIQNMITGVTKGFRYKLRCVYAHFPINTSILD----------DGKVLEIRNFLGE
KAVRRITMLEGVKAVRSE--KIKDEILIEGNDLDNVSQSAAKVHDCTMVRGKDIRKFLDG
VYISAKENIV----
>Neopaest
----LKSEDHLVYPEN-----------------------------------------V-E
ISVKKRVITVTGPRGSLERNFQHISMDLVVK--------KAERKVVCTMWLAKRKQIACI
KTVLTTIRNLIKGVTEGYRYKLRFAYAHFPVNVSV------------EGQNVEIRNFLGE
KIVRRVPIPEGIKVERTDPSKVKDELVLTGNDVLQVSQASARVHQSCLVKDKDIRKFLDG
IYVQTKCS------
>Paraatla
----VNSHDSVTYPEE-----------------------------------------V-T
LSAHKRVVTVTGPRGSLTRNFQHIPMELRVD--------RAARRLTVTMWMAKTKQIACI
KTVLSSVRNMVKGVTVGYRYKMRFAYAHFPVNVAV------------EGSNVEIRNFLGE
KIVRTVPIPPDVTAERTDPSKVKDELVLTGNDVLSVSQAAARVHQSCLVKNKDIRKFLDG
IYVQTK--------
>VexiDIVA
------------------------------------------------------------
------------------------------------------------------------
----------------GFERKMRFVYAHFPIQCELPETDPFTNKPIPEGSLVEIRNFLGE
HIVRRIRMLEGVTCTRSS--DVKDQIVLQGNDLELVSQSAALINQACLVKNKDIRKFLDG
IYVSEKGTVVKED-
>Endozona
M-KTILSEQTISIPKE-----------------------------------------VKS
VTVSSRVVTVVGPRGTLTRSFKHVNAEIRVE-------GKRNRRLIVTMWFGTHKQIASV
RTICSHITNMITGVTKGYEYKMKFVYAHFPVNVNIPA----------DGSSIEIHNFLGE
KVVRRVVMAPGVQIIRSD---AKDEIILRGNSIEDVSQSAARVHQSTLVKNKDIRKFLDG
IYVSEK--------
>StygNOMA
V-KNILTKHAVKIPAG-----------------------------------------V-E
VTTRGREVTVKGPKGTLKKNFGHISVDMYVA-------GNKKKVLVIEMWFVNSKQAASL
RTIGSLIENMITGVTRGFQYKMRLVYAHFPINASVVE----------DGKVVEIRNFLGE
KEVRKINMLPGVTIDRTD---VKDELALTGIDVEAVSQSAANIQQSTRVKGKDIRKFLDG
IYVSEK--------
>Cochminu
------------------------------------------------------------
------------------------------------------------------------
---------------------------------------------------------LGE
RITRKLKWQRE-XLQKSE---KQYEIIISGNDIERVSQSAANIHEITRSKGKDIRKFLDG
VYVT----------
>Ovaldese
------------------------------------------------------------
-----------------------------------------------------QKGKAAV
RTVCSHIKNMFTGVTTGFQYKLRFAYAHFPTAVAITN----------NNTLIEIRNFLGE
KIVRRIHMLPGCKVDRNE--AVKDEIVVTGNDIERVSQSAAAIHQSCLVKKKDIRKFLDG
VYVSEK--------
>Nolaaber
M-KVIKTAETIEVPDD-----------------------------------------V-T
ITIKARIVTVKGPRGVLKRNFKHLQVDIKKV---------AKNKIAVEVWWGTSLQQAAV
RTVCTHIKNLVVGVTKGYQYNMRLVYAHFPINTSIVE----------DNSV---------
------------------------------------------------------------
--------------
>Vannrobu
------------------------------------------------------------
--IRSRTVTVTGPRGTLTRSFKTVSADIYGD--------KKAKKVSIDMWFGSSKQTAVL
RTVCTHIKNMMIGVTKGFQYKMKFVYAHFPVNVNISD----------AKDVIEIRNFLGE
KVIRRVPMLEGVTIDRSE---VKDEIILESNNVENLGTSASQIQQITKVRNKDIRKFLDG
IYVSEKGLVVKDE-
>Vexibaci
------------------------------------------------------------
------------------------------------------------------------
------------------------------------------------------------
--------------------------------VEHVAQTAALINQCILVKNKDIRKFLDG
CYVSEK--------
>Luaphula
M-KTIVAEQTIKVPEN-----------------------------------------V-T
VSVNARKVTITGPRGTLVRSFKHINCEILLGG------GKKTKTITVKTWFGNRKQLACI
RTVLSHLKNLITGVTKGYEYRMKYVYNHFPVNCNIPD----------NGKQIEIHNFLGE
KAVRIVRMLDGVTVRRSE---NKDEIILTGNSLELVSQSAANIHQSVLVKNKDIRKFLDG
IYVSQKTVLGDE--
>Protarac
------------------------------------------------------------
------------------------------------------QTVTVKCWFGTRKQLACI
RTVCTHIKNDITGVTKGYEYRMKYVYNHFPVNCNIPD----------NGKQIDIHNFLGE
KVVRVVRMLDGVTVRRSE---AKDEIVITGNSLESVSQSAASIHQSVLVKNKDIRKFLDG
IYVSERKVL-----
>Protbohe
M-KTILAEQTISIPQD-----------------------------------------V-T
VTVNSRVVTVKGTRGTLVRRFKHINVEMETF-------GKKNKKLRVKVWFGNRKQLACI
RTVCTHINNMITGVTKGYEYKMKFVYNHFPV-----------------------------
------------------------------------------------------------
--------------
>PhysTSA
------------------------------------------------------------
------------------------------------------------------------
---------MITGVTKGFEYKMRFVYAHFPINVVLNN----------DGSIVEVRNFLGE
KINRTVVLPTGVKCVRSE--KVKDEIVLSGSDVDAVSQSAALIHQKCSVKKKDIRKFLDG
IYVSESGVIGE---
>Protpyro
M-KTIVSSQVLRLPKN-----------------------------------------V-T
VTVNSRVVTVKGPRGELTRRFKHTDAEMEII-------GGKKQKLKVSIWFGKRKNVACI
RTICTHINNMILGVTKGYEYKMKFVYAHFPVNCNIPE----------DGKWIEIHNFLGE
KVVRRVHMLEGVKVTRST--E-KDEIILTGNDLELVSQSAANVHQSTLVKNKDIRKFLDG
IYVSEKRVI-----
>PellCATA
------------------------------------------------------------
------------------------------------------------------------
---------------KGFQYKMRFVYAHFPVNCNIPA----------DGSSIEIHNFLGE
KVVRRVKMLEGVSVDRSE--DVKDEIKLTGNDVELVARSCALIHESTLVKNKDIRKFLDG
IYVSEKGVLKQ---
>ClydYONA
------------------------------------------------------------
---------------ELRKDFNHLDCDMRMI--------DGGRSLKLEVWFGRTKALACM
RTVTSHVQNMITGVTKGFEYKMRFVYAHFPVNAIIED----------GGDVFHIKNFLGE
KVTRTVKMLDGVKITRSS--NIKDEVVLTGNNIENVSQSAALIQQSCHVKNKDIRKFLDG
IYVSEKGVL-----
>GoceYONA
M-KTIHASQNVSIPSD-----------------------------------------V-T
ITVKSRVVTVKGPRGTLVRAFKHANVQLEILG------KGAKKRLQVTLWFGDKASLATI
RTICSHVQNLITGVTKGFQYKMRFVYAHFPVNCNIPD----------DGSFIEIHNFLGE
KVVRRVVMPTGVKIERSS--DVKDEIVLRGNSIEAVSQCAAKIHQSTLV-----------
--------------
>Undascha
M-RKIFSTMSIDWLSG-----------------------------------------VED
VDIKSRTVTVKGPRGTLTRSFKSVSGDIYGD--------KAAKKISIDMWFGKSKQAAVL
RTVCTHIKNMMLGVTKGFEYKMKFVYAHFPVNVNITD----------ANDCIEIRNFLGE
KVIRRVQMKEGVTIDRSE---VKDEIILTSNNVENLGISASQINQITKVRNKDIRKFLDG
IYVSEKGFAVKD--
>Thecquad
M-RTIHSHDEVHVPSG-----------------------------------------V-N
ATVNARVVTVTGPRGTLTRSFKHFQCDIKII-------GQSKKKFQVEVWFGSTKERATI
RTVCSHIKNMITGVTKGFEYKMKFVYAHFPINVAITE----------DGKKIEIRNFLGE
KIVRKVQMLDGVTVVRTD---QKDEIALKGNNIDLVSQSAASIQQSCLVKKKDIRKFLDG
IYVSDRNVLEVEA-
>Vermanta
M-RTIKDTKQIEIPRG-----------------------------------------V-T
VTVKARQVTVVGPRGSLTRDFRHFQCNLHTV--------KRGRALTLEVWFGTPKQKACI
RSITSHIANMITGVTSGFEYKLRFVYAHFPTNAVIPD----------DGSWVEIRNFLGE
KNNRMVKMAEGCTVARGT---KKDELVIVGNSIDDVSQSAARVHECALVKRKDIRKFLDG
IYVSEAGIL-----
>ParvMONO
--------EQVKIPDD-----------------------------------------V-T
VQVNARRVIVRGERGILKRDFSHAGLTIRLVS-----GKKSGKFVRVELWHGGRKAQAAV
RTTVSHINNMITGVTKGYLFTMKYVYAHFPINCTINK----------AGNIIKINNFLGN
RHPVTVKMLHGVTVELAD---EKDTLLVHGLSIENVSQSAATIQQSVQSKGKDIRKFLDG
IYVSARGHISQE--
