# Supplementary material for: Expansion of the molecular and morphological diversity of Acanthamoebidae (Centramoebida, Amoebozoa) and identification of a novel life cycle type within the group
Source: Biol Direct. 2016 Dec 28;11:69. doi: 10.1186/s13062-016-0171-0 (PMC5192571; doi:10.1186/s13062-016-0171-0)
Supplement: Additional file 3: — Bordor.325.Cent40.tgz. Phylogenomic alignment files and single gene trees for each gene included in the phylogeomic supermatrix. (TGZ 8396 kb) [file 13062_2016_171_MOESM3_ESM.tgz › Bordor.325.Cent40/unmasked-alignments/l12e-D.faa]

>AcanGEN
---------------------------------------------------PVKGGKK--
--AVPAQPAKKANKGPSPALFEKRPKNFGIGQDIQPK-RDLTRFVRWPKYIRMQRQKRVL
LHRLKVPPTINQFTRTLDKNLAKNLFAFVDKYRPETKAEKADRLKKRAAEIAAL------
----KKGEQPPA---VATP-YFVKYGLNHVTSLVESKKAKLVVIAHDVDPIELVVWLPSL
CKKVGVPYCIVKSKSRLGQVVHKKTSAVLAITNVRKEDQPALATLTKAIQENYNDRYDDL
R----RQWGGLQLGRKSVHKQKAKAKAAAA--------
>DictDisc
----------------------------------MSQKQTKPAAATKAAPAKTAVATTKS
KKVVKKGEKKIKTRTLFNALYTKNVKNFGTGFGVQPK-RDLTHFTHWPRYIKLQRQRRVL
LKRLKVPPTINQFTRVFDKNTAVHLFKLLDKYRPEEASVKKARLLKIAEARAAT------
----PKGQAAPK---AEKPVQHLRFGIDSVTKLIEKKKAKLVVIAHDVDPVELVLYLPTL
CRRMDVPYCIVKSKSRLGELVHMRNASCVALTGVNSADSNELALLVESAKQMFNNN-SEH
R----KTWGGNTLSGPARAILAKRQKAEAKESLAKSKI
>Filanola
------------------------------------------------------APKT--
----GAAPAKKTSSNKNAALFEKRPRIFGIGGNLPPK-SDLTRFVRWPRYVKVQRQKRIL
LQRLKVPPAINQFSKALDKNHATTLFKLLNKYRPETDEERRKRIVAAAAQKA--------
----KEGEKAPATSTTDRN-QVVQYGLNHVTTLIEQKKAKLVVIAHDVEPVELVLWLPAL
CRRMDVPYVIVKGKARLGAVVHKKNAAVVALTNVKNEDKNELALLTQIAQDSFNKN-TEV
R----RAWGGARLGVKSLAAIRKREKTLAKEKATR---
>FontBI
------------------------------------------------------MSKV--
----ATKGKMPATASSAETPFESRPKNFSIGGTVQPT-RDLTRYVKWPKYIRVQRQRAVL
KARLKVPPTLNQFKKTLDKNGAVSLFKLLNKYRPETSVEKKARLQAIAQAK---------
----ADGKEPEA---TPKP-VYVKYGLNHVTALIEAKKAKLVVIADDVDPIELVCWLPAL
CRKMDVPYVIVKGKARLGTVVHMKNAAALAITDVRPEDAQELATLTQLAKAKYNDRFDEA
R----RHWGGGVLGYKSQQAIIKRERAKAKELNTA---
>HomoSapi
PGSGCIRCHPPPGAASEGLLLLLALGEPHSVWHGDTEPKGKKAKGKKVAPAP--------
-----AVVKKQEAKKVVNPLFEKRPKNFGIGQDIQPK-RDLTRFVKWPRYIRLQRQRAIL
YKRLKVPPAINQFTQALDRQTATQLLKLAHKYRPETKQEKKQRLLARAEKK---------
----AAGKGDVP---TKRP-PVLRAGVNTVTTLVENKKAQLVVIAHDVDPIELVVFLPAL
CRKMGVPYCIIKGKARLGRLVHRKTCTTVAFTQVNSEDKGALAKLVEAIRTNYNDRYDEI
R----RHWGGNVLGPKSVARIAKLEKAKAKELATKLG-
>Sexangul
------------------------------------------------------------
--------KVEKVTKKVNPLIKATPKFFGMTGS-RTK-RDLTRFVRWPRMVRVQRQRQVL
YKRLKTPPAINQFTFTADANVAGRLFKLLGKIRPEDKKAKKERLAAI-------------
----ASGAQSKA---TEKP-IFVKSGLNHVTGLVESKKAKLVIIAHDVDPVELVVWLPAL
CRKMDVPYMIVKSKARLGSVVHQKTAAALAITDVSKGDQAELAALIESAQDNFNNN-DYC
R----KTWGLGVLGAKSQAVIRKRQEAVRREQAK----
>Sterramo
------------------------------------------------------------
-----------------NPLFVSRPKNYGIGQNVQPK-KDLTRYVKWPRYVRLQRQKRVL
YNRLKVPPSIHQFSRTLDKSLARDLFGLLDKYRPETRAEKKARLKKQAKEIANL------
----KEGEKPSK---APKP-YTVKKGINHVTSLVESRRAKLLIIAHDVDPIEIVVWLPAL
ARRLNVPYCIVKSKSRLGQVVNQKTAAALAITEVRKEHQATLANLCESISETYNERYDDL
R----RQWGGLILGQKAIAAERKAEKAR----------
>VannDIVA
--------------------------------------------------------KK--
----GGAKKASKAKEQQVSLFEKNPKKFGIGQDVRPS-RDLTRYVRWPKYVRLQRQRRVL
YQRLKVPPSVNQFTRALDKNTATQAFKLMDKYRPEDKAAKKQRLLAIAEKK---------
----AAGEKVEQ---SKAP-NVVKFGLKHVTALVEQKKASLVLIAHDVEPLELVVWLPAL
CRKKQVPYAIIKGKARLGQVVGKKTAAVVAFTTVNKEDQAEFGKLVEVVKSNYLDRYDEL
R----KKWGGGTVGVKSRAKMLKREKAIAAE-------
>Pessonel
------------------------------------------------------------
-----------------VSLFERNPRNYTIGNDLPPR-RDLSRLVKWPRYIRLQRQKAVL
YKRLKVPPAVNQFSDTLDKNTAKQLFKLLNKYKPEDKAQKKARLAEAAKAD---------
-------GKPQQ---GKKP-LFVKYGINHVTALVESKKAKLVVIAHDVDPIELVVWLPAL
CRKLDIPYVFVKGKARLGQVVNKKTATALVVSEVKKEDHAALAQLVQTARESYNNNVQQ-
R----RTWGGGLLGHKSAMAHAKLARAVARE-------
>MayoBSH0
------------------------------------------------------------
--------------KKTLPIIEAAPRTFNIGGDIQPK-RDLTRFVRWPRYVKLQRQKRVL
LQRLKVPVAINQFNYAVDKTIAARAFQLCDKYRPETAKERQTRLRAAAEKK---------
----AAGEKVEA---TRPP-FTTKFGLNHVTALVEQRKAQLVLIAHDVDPIEVVVWLPTL
CRKMGVPFAVVKNKARLGQLVHQKSATAVALVGVEKGDKAELGQLITAINT-FHSGIGEA
Y----TRPGVKKIGSKSIAKVAKKQRAILAEEK-----
>TricAmI7
------------------------------------------------------------
------------------NLFVSRPKDFSIGNNLQPK-RDLRRFVKWPLYIRRQRRKALL
KKRIKIPAPINQFNYTLDKQSSKVLFKILAEHQPLNRKERKKARYEAAKEG---------
------GKQ------KPQE-AVIQFGLHHVYSLVEQKKAKLVVIAHDVDPIELVLTLPTL
CHKKGIPYCIVKGKARLGDFVGMKTATCLALKDVTPKFQAQLKQLVDHCREEYNDKYAEV
HM---KKIGGGIPSKKRQAKLEEERKERER--------
>Neopaest
------------------------------------------------------------
------------------PIFVSTPKNLGLGGNVLPK-RDVTRQVRWPLYVKRQRQKRVL
ERRMKVPPAVHQFRNVLDKDSKKSLLSFLTKYAATSASKEAKXXXXXXXXXXXXXXXXSK
EAKKSLDKDALR---KQKE-SELVFGIQEVTKMVETRKASMVAIAHDVDPLELVLWLPQL
CIAHDIPYCIVKSKSELGTLVGLKTCTAVALKSIRSADKETFDKLLSSVKAKFNDKFEEI
R----RSWGGNQQGIRAQIRAEKRKK------------
>Paraatla
------------------------------------------------------------
---------KKVKKNADLPLFDSKPRNYGIGNAIAPR-RDLTRFVRWPKYIKIQRQRRVL
LKRGLIPPALNQFSNTLDKNTALRVFALLDKYRPEDKKAKQQRLKAIAEAK---------
----VKGEEIAN---ERPP-NVVKFGLNHVTALIEQKKARLVLIAHDVEPVELVVWLPAL
CRRMEVPYAIVKGKSRLGQVVHQKTATCLALVNVDKEDLHDFTQLQTAIKESYLDRFGEI
N----KKWGGRQLGHKSVRALNK---------------
>VexiDIVA
-------------------------------------MPKSRRSRNKPAPAPYDIAQA--
----KKNSSKGKGSKQSNPLIVARKKQFGIGQDLPPQ-RDLTHFVKWPKYVRLQRQKRVL
YERLKVPPAFNQFNMTADKNTARQIFSLLNKYAPETKQEKAARIKDFAAQK---------
----AENAEWTA---PKPP-PVVKYGIKHVTALVEQKKAKFVVIAHDVDPIEVVVWLPTL
CRKMGVPYAIVKGKARLGVVVHKKTATCLALTKISGEDTNTFNQLAQVCRETFNDS-TSV
R----KTWGGQRLGPKSQAAHSKKAKAMAK--------
>Endozona
----------------------------------------AKAGQGKAAAKPAAGAKK--
-GGAAKGKAAPKARAPANPLIERRPRNFGIGQHIQPK-RDLTRFVRWPKYIRMQRQKRVL
FSRLKVPPSINQFTNTLPKSHALQLFSLLDKYRPESRADKSKRIKAKAKAV---------
----AAKTAPKE---ETRP-NVVKYGINHVTSLIESQEAKLVIIAHDVDPLELVLWLPAL
CRKVNVPYVIVKGKARLGQVVGKKTATVLALTTVNKEDEKQMAALQEVSRDTFNNN-TAI
L----KHWGGGVLGKKSIAAMKKKTKA-----------
>StygNOMA
--------------------------------------------KQGAGKTPYDAAKA--
----KGGKAAKDTKPEKNPLFEKRSRNFTVGNDIQPR-RDLTRFVRWPKYIKLQRQRRVL
CDRLKVPPMLNQFTKTLDKNLATQLFKLLDKYRPEDKSAKKRRLRKIAAAKVKAAEGKD-
--KAAAPAAATA---TKRP-NVVKFGINHIAALVEQKKAKLVIIAHDVDPVEIVVWLPTL
CRRMGVPYCIVKSKARLGAVVRKKTATALALVNVNNQDKNELAKLTQACKENYNDRYDEV
K----RAWGGGKLGIKSQHRVQQKEKALAKEQAK----
>Cochminu
------------------------------------------------------------
------------------------------------------------------------
------------------------------------------------------------
----------------------VTQFVNHVTALVENNAAKLVVIAHDVDPLEIVMWLPAL
CRTKHVPYVIVKGKAQLGALVGQKTAAVLALTNVNEGDQSDLTKIAKFATESFNDSWSHL
R----TQW------------------------------
>Ovaldese
------------------------------------------------------------
------------------------------------------------------------
------------------------------------------------------------
-------EAKPK---SEKP-YVVKYGLNHIVGLIENNKAKLVVIAHDVDPLELVLVLPTL
CKKKNIPYVIVKSKSRLGKVVHKKTAAALAITDVRNEDRDEFEKLKTAVRAQFLDKYETH
L----KTSGGKLIGRKT---------------------
>Nolaaber
------------------------------------------------------------
------------------------------------------------------------
------------------------------------------------------------
-----------------------KYGLNHVTTLVEQKKAKLVVIAHDVDPIELVMWLPTL
CHKKGVPYVIVKGKSRLGQVVHKKNAAALAIVDVDTKDKKDLTDLISRADDAFANRYTYQ
M----KQKGGNVMGYKHNAIKAKRARILAKESTRK---
>Vannrobu
------------------------------------------------------------
-------------------LFQSTPKNFGIGKALPPK-RDLTRFVRWPKYVRLQRQKRVL
QQRLKVPPSVNQFNRTLDKNTATQLFKLLDKHAPETKSEKKQRLMEAAKAK---------
----ASGEKPAA---PQKP-NTVKYGLKHITALVEQKKASLVLIAHDVEPLELVIWLPAL
CRKMGVPYAIVKGKARLGKVVGKKTATALALTTVNKDDRAEFSKLVETIKTNFLDRYDEL
R----RQWGGGRMGLKSNARKLKKERAIAQES------
>Luaphula
----------------------------------------KKRTGKKVAAAPY-------
--------KKTEKAPEKVSLFEKRPRNFAIGADIQPK-RDMTRFVKWPKYIRLQRQKRVL
LQRLKVPPTINQFTRTLDKSVAKQLFSLLDKYKPETKQEKKDRLKTRATEIANL------
----KEGAKPAA---VPTP-HFVKYGINHVTSLVENKKAKLLVIAHDVDPIELVVWLPAL
ARRMGIPYCIVKGKARLGQVVHQKTATALVLTTVRKEDQSTLAALTKSINTTYNERYDDL
R----RQWGGMQLGKKSMAKLKKKTKA-----------
>Protarac
------------------------------------------------------------
-------------------LFEKKPRNYAIGADIQPK-RDMTRFVKWPKYIRLQRQKRVL
LQRLRVPPTINQFTRTLDKSLAKQLFAFLDKYKPETKHEKKARLTARAEEIAKL------
----KEGEKPAA---VAAP-YFVKYGINHVTSLVEGKQAKLLVIAHDVDPIELVVWLPAL
ARRMGVPYCIVKGKSRLGQVVHQKNATALVVTNVRKEDASTLAALQKSISTTYNERYDDL
R----KQWGGMQLGKKSLG-------------------
>Protbohe
--------------------------------------------GKKVAAAPYQ------
------KPKVTKAVPKKNPLFEKKAHNFGIGQAVQPK-RDLTRFVKWPKYVRLQRQKRVL
LSRLKVPPSIHQFSRTLDKALAKQLFTFLDKYKPETRAEKKERLLKRAKEIASL------
----KEGEKPQP---IPTP-HFVKYGINHVTSLVESKTAKLLVIAHDVEPVELVVWLPAL
ARRMGVPYCIVKGKARLGQVVHKKTATALVVTSVKKEDQAQLTALTQAIHETYNERYDDL
R----KQWGGLALGKKSQAALRKKAKA-----------
>PhysTSA
------------------------------------------------------------
------------------PLYAKKERNFTIGNDVLPKGRDLTRFVKWPKRIRIQRQKKIL
QERLKVPPAIAQFRRALPKNHAVQLFNLLHKYRPETKLQKKQRLKKLAEAK---------
----AKGESLDT---IKRP-LSVISGINHVTSLVESDRAKLVVIAHDVDPIEVVVWLPTL
CRKKNIPYVIVKSKSRLGALIGKKNAAVVALPEPRKEDKAELTTLVGIAQERYNNE-TEH
R----RQWGGGKLGPKARARIARQKRLVAKE-------
>Protpyro
--------------------------VPY---------------DKNAKAAPAKGGKA--
----PAKGKAPAKKDPATSLFEKRPRNFGIGQDIQPK-RDLTRFVRWPKYIRMQRQKRVL
LHRLKVPPTINQFTRTLDKNLAKNLFAFLDKYKPETKAEKADRLKKRAQQIAAL------
----KEGEQPPA---VATP-YFVKYGLNHVTSLVESKKAKLVVIAHDVDPIELVVWLPSL
CRKVGVPYCIVKSKSRLGQVVHKKTSAVLAITNVKKEDQPSLATLQKAIQENFNDRYDDL
R----RQWGGLTLGRKSLSKQKAKAKA-----------
>PellCATA
-------------------------------------MPKNKGKKPIKKQAPYDRAKA--
------KAAKKATTPAKNPLIKKTPRNYGVGQDIRAK-RDLTRYVKWPEYVRLQRQKRVL
YHRLRVPPAIHQFSQTLPKNLTIQLFSLLDKLSPICKAEKRAAERAEAKAI---------
----VKGKPAKKVVKANRP--CVKYGVNHVTSLVEKKEASLVIIAHDVDPIELVIFLPSL
CRKLEIPYVIVKGKARLGQVVRKKTCAALAITTVKKSDQKQLDALRQSAIDNFNNA-PEL
L----RAWGGGVLGKRSMAKIRKREKAL----------
>ClydYONA
------------------------------------------------------------
-----------------SALFAPRPRIAGIGQDLPPK-RELNRYVRWPKYIRLQRQRRIL
YKRLKVPPSINQFTQTLDRNTAAQLLRLGEKYAPETKAAKRERLLAAAKAK---------
----VEGGKADA---PKKP-YTLKYGLNHITALVEQKKASLVIIAHDVDPIELVVWLPAL
CRKMGVPYCIIKGKSRLGKLVGKKTATAVAFTTIAPADKNDFATLLEAVNDNFAKRYTKV
M----KTWGGGKLSGRSNAAIAKKEK------------
>GoceYONA
------------------------------------------------------------
-----------------NPLFESKPRNYGIGNAIQPA-RDLTRFVRWPKYVRMQRQKRVL
YARLKVPPAVNQFSHTLNKSNAIQLFTLLDKYKPETKTAKKLRIKEKAKAVA--------
----ADGKPKAE---TSVP-DVVKYGINHVTSLVESKEASLVIIAHDVDPIELVVWLPAL
CRKMDVPYCIVKGKARLGQVVHKKTATALVLTTVGKDDAKQLEALRTVCKEEYNDN-TDL
R----RRWGGGKLGRKSVAAIARKTKA-----------
>Undascha
------------------------------------------------------------
-------------------LFQSTPKNFGIGKALPAK-RDLTRFVRWPKYVRLQRQKRVL
QQRLKVPPSVNQFNRTLDKNTATAVFKLLDKHAPETRSEKKQRLLTAAKAK---------
----AEGEKAEA---PQKP-NTVKYGLNHITALVEQKKASLVLIAHDVDPLEIVIWLPAL
CRKMGVPYCIVKGKARLGRVVNKKTATALAFTTVNKEDRAEFAKTVDAIKTNFLDRYDEL
R----RQWGGGRMGQKSNARKLKKEKAIAQE-------
>Thecquad
----------------------------------------TIKGQKKVAPVPYEAPKK--
---AEAPKTVAPKKNETNPLFESRQRGYGIGVGVQPK-RDLTRFVKWPLYVKLQRKRRVL
YDRLKTPPAINQFTRTLDKNNATTLFKLLSKYRPEEKLARQKRLLEAAKTRAEAV-----
--KAGKPAEKKD---NKKH-FTVKYGINHITALVESKRAQLVVIAHDVDPIELVIWLPAL
CRKVGVPYAIVKGKARLGAVVGKKTATALALVGVNKEDEGDFALLTNTIKENFNEKYDEI
RLNKATAWGGGQFGAKSIAKRAKKEKSEQKD-------
>Vermanta
-------------------------------------SKMPKKSSKTAKASPYDIKQQ--
----KKAGLKKGAKATGSVLFEKKARNFGIGQDIQPK-RDLTRFVRWPRYVKLQRQRRVL
LKRLKVPPSIHQFSRTVDKNTATALFKLLNKYRPETKAAKKERLLALAAAK---------
----SKGGAANA---SKKV-NVVKFGLNHVTALIEQKKAKLVVIAHDVDPIELVVWLPAL
CRKMDVPYCIVKAKSRLGAVVHHKTATCLAIVDVNKEDKNELATLTTAIKENYNDKFAEV
S----KQWGGQINGIKHNARVAKLAK------------
>ParvMONO
-------------------------------------------GKKKVAPLPKVAGKA--
--GKSDSGKKASKKTLKHPLLVSKPKRFGIGGDMRPG-RDVTHFVKWPKYVRLQRQKQVL
LDRLKVPPVIQQFRESLDKNSTVELFRLLNKYRPETKAQKQQRLLKAAKAA---------
----KDGKAAPK---GDAP-NVVKYGLNHVTALVENNKARLVVIAHDVDPLELVVWLPRL
CQKKNVPYVIVKSKARLGQVVHKKTSAVLAITSVAPGDTQQLDRLISSARDQFNGRSDQI
R----RNWGGLQRGLKSRA-------------------
