# Supplementary material for: Expansion of the molecular and morphological diversity of Acanthamoebidae (Centramoebida, Amoebozoa) and identification of a novel life cycle type within the group
Source: Biol Direct. 2016 Dec 28;11:69. doi: 10.1186/s13062-016-0171-0 (PMC5192571; doi:10.1186/s13062-016-0171-0)
Supplement: Additional file 3: — Bordor.325.Cent40.tgz. Phylogenomic alignment files and single gene trees for each gene included in the phylogeomic supermatrix. (TGZ 8396 kb) [file 13062_2016_171_MOESM3_ESM.tgz › Bordor.325.Cent40/unmasked-alignments/SYNJ.faa]

>Coprprot
------------------------------------------------------------
------------------------------------------------------------
------------------------------------------------------------
------------------------------------------------------------
------------------------------------------------------------
-----------------------------------------------------------E
FSRTREATLPAFTKHVSQLIADYESVHVVDLLDA-KKKEQEISEAFVFQIS------ALG
HE--KLKHTHWDFHQECAKS-RYENISK--LFSHLSSSVSE-------------FKWFH-
-RDPTGNVIN-LQQGVFRLNCLDCLDRTNVIEGSIAKYIIPMQFAQIGIED---------
-----PVSEFSGFGRALKIIWADNGDAISKSYTGTGAMKSEFTRTGKRT-----FLGMVD
DAQKAAARAWINTFKDDETQAALDLFL-GDREDEIPQE----------------HLTP--
-VERWVNSQVRFREPEYSTFHSAKIYIGTWNVNGKAPP-----SDIDLDQWISPENP---
--NGKDVDHDAISMYVFGFQEIVPLNSSSI-ISADETNMKNWATLLETALNER-------
----RKNSQVILCGCVQLVGMAVIVFISSKEAHYLTGFQIMKIKTAGMGYTGNKGALLAR
FQY-----------------------KATTICCVTGHFTAGQREVKERIKDIENIISKTR
FASRQ---------------TATISDHDYQFWFGDFNFRI-DLSYSEVIARIKSNDLSAL
LANDQLQKARITGQVFQGFKEGVIDFLPTYKYNVGTDVYDTSEKRRTPAWCDRILWSN--
--------------KEDCNA----------------------------VQLSYSRGEELY
FSDHRPVKSLFLVDVKEVDLQKKARIEKEM------------------------------
------------------------------------------------------------
------------------------------------------------------------
------------------------------------------------------------
------------------------------------------------------------
------------------------------------------------------------
------------------------------------------------------------
------------------------------------------------------------
------------------------------------------------------------
------------------------------------------------------------
------------------------------------------------------------
------------------------------------------------------------
------------------
>DictDisc
MA-----DNTFRIF--ITTQSFIIKRDSLHSKA-LVINR--------RDPSKIDIIQPDQ
ID---QSLRSERSVYCVLGIFRLVNE-------CYLVVVTESDIAANFQFQGQPNVIRKI
RCTDFISFQTGRGHISIGGGGGGGGSGNG-----ESKEDDRPY----VQVMNLLNSGHFY
WTPPN----------SSFDITRTYQSQCLEPK----SDLPVWERVDKRFYWNKYLQKDFI
AYRLY--DWCFPIIQGFVVSDHLGHIQGKNVVYTLISRRSRFRAGTRFVTRGIDDDGNVA
NFCESEQILSIESY-GVLAFLQIRGSVPVFWNQSSPQMSDLKIKMSNLSKIGKISKKKIT
IARNTQATTPAFQLHLKEQTKKYGNIVIVNLLSKLKSGECDLVNAYEEQIRIL-------
RSP-QVFYNHFDLNEQTKGN-RMDPLDS--LINYIDNQSISGGGGTTGGVSEKIVGYFF-
-QNSNGQIIS-KQNGIIRTNCKDCLDRTNIVQSRVSWVLFESQLRKLGLFRGH-------
----DSIGSYPRVSQTLKTTWADNGDALSIQYAGSGSLKSTLTREGDYG-----IMGMLA
DGKKTMTRFYINNFKDPGRQDVLDLLL-GLHKSMVVNNSNNGNGGNGG------NGSG--
-HDDNIRKQVQDRVKEYSKKEWRNVFVGTYNVGGVHS------SYFDLVQWLRPDGA---
--NCPT-----PDFYVLGLQEVVELTAGQI-LATDSSIGKQWEDAIERALPKV-------
----SPNVKYIKLQSSQLVGLLMAIYVREDAIHYFREVQIQNVKCGMNGLAGNKGGIGVR
LLF-----------------------SDTSFTFVTAHFAAGQSNVEDRISDFREIDSTLA
FGRQG---------------QFKVSDSDYSFWLGDFNFRI-DLPDEEIRRCVYDQQFPKL
YNYDQLRKCMEAGRVFNGYREETIAFPPTYKYDLNSTQYDTSQKQRSPAWTDRIVWSN--
--------------KVHHDL----------------------------RQLYYHRQ-EIL
ASDHRPVSSYFQLEVTKIDKDKERTLRQELYEQKSS---------QFITTSQSTNN----
-LINTTNQNGKDGANLITKEFEQ----LTLIKQSASTPNLQKGRSNTTNIQYQITSTNQI
SNTNNN-TIQQQQHHQELVNVTTTRKNSLNSNNNNNNNNINNSNNT--------------
----LVASGGSNGVPPRKLSSGR------------PLPMLP------------------Q
PIQIPPTQQQQQQQQQQQQQ-----------QQQETVNLQKMTGSGGGRKISSSPSSSFN
NTNSIGSSSSPSGAH----SP----------IFDDQFDPRKGRSSPVPQSFNENNNSNQS
KMELLIPNQNSTQYQQQQQQQQQQQQQQQQQQQQQQQQQQQQPQYNSNLYNSGPPPLQPI
HQ-----SNLNPNSNYNQQLQQPP-PQPINHDLQLIDSWGNS-----SNGY-QSREPPPL
QPIP--------------QSVYQSQPPPLQPIPQSVYQ-----PTNFALQQPLQPMMSPP
PLLYS----NQKAVYNIPVP--------SPYNQQQQQPQQPYQQPYQQ------------
------PYQQPYQQNLYNQPPPLNNSYNNYNNQNNNNNNQNNNNTY--------------
----------NNP--YLGSILD--------------------------------------
------------------
>Filanola
LLLGSSPTKPIRVYVLSNPDCFVIHHQFDPKKPILQIERKE------NGPGKINRLNAQE
MKALLKGYLASSDGYILVGILKIPTG-------VYLCVATDCRIVGKIN----QHEILCI
SETAFLPFGNRYYNLRT----------NDINEFTEKQNMEKSH----TEIRKWLNSNSFY
YS-------------HTYNLTVRAQEQYYQKTKSGAQEGHLLSQVDIRFFWNRHALHFFI
KNNLQ--DFIMPIMKGFVQISSC-RVNDQNVDLTLISRLSCLRAGTRYNARGVNDDGNVA
NFVETEQILSSQS--RLASFVIIRGSVPVFWEQKMVR-----------------GKYRST
LSRGKEATAPAFAKHFEDTMKIYGRQCIVNLLSPLKESEKTLIDAYEEQLK------AAN
YSENQIKYHAFDFSQQLENG-KKFNLIGPLLLDNLETDLLE-------------FGSFI-
-LDQDGNVLL-SQKGTFRVNCLDCLDRTNVSQSAISLRSLRTALHLLNIVPLD-------
----QNTDSINLLNDIARDMWANNGDALSIAYTGTGALKSALTKTGKLT-----LGGFVD
DGVKSVMRSYQNAFRDNEKQDIIDQFL-GTSYQNITEEIEE-------------------
-EQDFLTVQLRDREHEFATLKEVTVFVGTWNVGGQAPG-------ENLGGWLSNVNP---
--CPSE-----PDIYVVAFQEVVELNSKSV-WNADETNGQLWHKQILEYLATV-------
-----HKKKFIILRSYQLVGLLLTVFAPESEIHNFRDVCSEIAKVGFKGIAGNKGSISIR
FDY-----------------------HATSFCFTAAHLAAGQQAVEERNRDYQDIITTTA
FRTSKG--------------RRNILDHDHVFFFGDLNYRL-NAEYFEVRKLISEQNFETL
YLSDQLKAEMEKGVTLKGFTEGPLTFAPTYRYDIGTDVYDTSEKKRKPAWCDRILFLS--
-----------------NDI----------------------------KQYNYKAG-SLM
TSDHKPVSAVFGAPVKIIDKSKRDAIVAELTK----------------------------
------------------------------------------------------------
------------------------------------------------------------
------------------------------------------------------------
------------------------------------------------------------
------------------------------------------------------------
------------------------------------------------------------
------------------------------------------------------------
------------------------------------------------------------
------------------------------------------------------------
------------------------------------------------------------
------------------------------------------------------------
------------------
>FontBI
------------------------------------------------------------
------------------------------------------------------------
------------------------------------------------------------
------------------------------------------------------------
------------------------------------------------------DAG---
------------------------------------------------------------
---------------------------------------------------------GLG
YSP---------------------------------------------------------
---STPNLVLPASGGLARTSSADGLAGPDPSPSMPNLR--------LGPGRDDTHADAPA
TDPRLATAYWSTIDTLLSNLWYVAGDQISKSYAGTGALRSSVTKTGKQT-----FSGLLD
DVIKNVGRYVNNQFLDDSRQTATDFLL-GRWISAVRSCDDGQAGPRLSRQADHRLLRTA-
-FSEAIRPKLHHQLLRFRERHSFHIVCGSWNVNGRPFN-----PSIALDHWVQMPQF---
--FDVI-----PDIAAFSFQEIVPLSARQI-ASTDPQTRKVWELALGSALTRLVRQHPGA
ANSPANAVEYHLLCSEQLVGACLVIFVRPHILPLIRNVERASVKTGLSGMAGNKGGVGVR
FDLAGAVASPGRGAASLASPHPTAPAAGVSLLFIGAHLAAGQSKTADRDADYQVIAGNLR
FAALPGLDAVHRPGNEAPPPACGYRDHRHIFWLGDLNYRIAHFSNGFIRQAVAEGRFDAL
ARYDQLRQSQGQGRAFVGVLEGPLRFPPTYRYDIGTRQYDTSEKNRSPAWTDRILWEPST
GLAGAPVAGAPDAPAAPEEA----------------------------VLLGYDHVDRLL
QSDHRPIHALFRLNVGLLADTYAAAIQE--------------------------------
-M----------------------------------------------------------
------------------------------------------------------------
------------------------------------------------------------
------------------------------------------------------------
------------------------------------------------------------
------------------------------------------------------------
------------------------------------------------------------
------------------------------------------------------------
------------------------------------------------------------
------------------------------------------------------------
------------------------------------------------------------
------------------
>HomoSapi
MAF----SKGFRIYHKLDPPPFSLIVETRHKEECLMFES-----------GAVAVLSSAE
KEAIKGTYSKVLDAYGLLGVLRLNLG---DTMLHYLVLVTGCMSVGKIQ----ESEVFRV
TSTEFISLRI------------------------DSSDEDR-----ISEVRKVLNSGNFY
FAWSASG--------ISLDLSLNAHRSMQEQT------------TDNRFFWNQSLHLHLK
HYGVNCDDWLLRLMCGGVEIRTI-YAAHKQAKACLISRLSCERAGTRFNVRGTNDDGHVA
NFVETEQVVYLDD--SVSSFIQIRGSVPLFWEQPGLQ----------------VGSHRVR
MSRGFEANAPAFDRHFRTLKNLYGKQIIVNLLGS-KEGEHMLSKAFQSHLK------ASE
HAA-DIQMVNFDYHQMVKGG-KAEKLHS--VLKPQVQKFLD-------------YGFFY-
---FNGSEVQRCQSGTVRTNCLDCLDRTNSVQAFLGLEMLAKQLEALGLAE---------
-----KPQLVTRFQEVFRSMWSVNGDSISKIYAGTGALEGK---------------AKLK
DGARSVTRTIQNNFFDSSKQEAIDVLLLGNTLNSDLADKARALLTTGSLRVSEQTLQS--
-ASSKVLKSMCENFYKYSKPKKIRVCVGTWNVNGGKQFRSIAFKNQTLTDWLLDAPKLAG
IQEFQDKRSKPTDIFAIGFEEMVELNAGNI-VSASTTNQKLWAVELQKTISR--------
------DNKYVLLASEQLVGVCLFVFIRPQHAPFIRDVAVDTVKTGMGGATGNKGAVAIR
MLF-----------------------HTTSLCFVCSHFAAGQSQVKERNEDFIEIARKLS
FPMGR-----------------MLFSHDYVFWCGDFNYRI-DLPNEEVKELIRQQNWDSL
IAGDQLINQKNAGQVFRGFLEGKVTFAPTYKYDLFSDDYDTSEKCRTPAWTDRVLWRRRK
----------WPFDRSAEDL------DLLNASFQDESKILYTWTPG--TLLHYGRA-ELK
TSDHRPVVALIDIDIFEVEAEERQNIYKEVIAVQGP--PDGT-VLVSIKSSLPENNFFDD
ALIDELLQQFASFGEVILIRFVEDKMWVTFLEGSSALNVL------SLNGKELLNRTITI
ALKSPD-WIKNLEEEMSLEKISIALPSSTSSTLLGEDAEVAADFDM-EGDVDDYSAEVEE
LLPQHLQPSSSSGLGTSPSSSPRTSPCQSPTISEGPVPSLPIRPSRAPSRTPGPPSAQSS
PIDAQPATPLPQKDPAQPLEPKRPPPPRPVAPPTRPAPPQRPPPPSGAR----SPAPTRK
EFGGIGAPPSPGVARREMEAPKSPGTTRKDNIGRSQPSPQAGLAGPGPAGYSTARPTIPP
RAGVISAPQSHARASAGRLTPESQSKTSETSKGSTFLPEPLKPQAAFPPQSSLPPPAQRL
QEPLVPVAAPMPQSGPQPNLETPPQPPPRSRSSHSLPSEASSQPQVKTNGISDGKRESPL
KIDPFEDLSFNLLAVSKAQLSVQTSPVP-TPDPKRLIQLPSATQSNVLSSVSCMPTMPPI
PARSQ----SQENMRSSPNPFITGLTRTNPFSDRTAAPGNPFRAKSEESEATSWFSKEEP
VTISPFPSLQPLGHNKSRASSSLDGFKDSFDLQGQSTLKISNPKGWVTFEEEEDFGVKGK
SKSACSDLLGNQPSSFSGSNLTLNDDWNKGTNVSFCVLPSRRPPPPPVPLLPPGTSPPVD
PFTTLASKASPTLDFTER
>Monobrev
MGF----TRNFRVL------------EHQRDGSIFLLNRTTGLALWFRNDGKFEALTAPE
YELHGQELTKRYDVYGAIGVLELPTEKGSDVTAPVLLVVMDCKSNGRLP----GCQVYHI
SRIDLVYLAS-------------------------AAHDERPHDYYCTYLKQLFATGSFY
FSAREESLAPGANFTASARLTVHLPSACQRASRSPGE-------RDSSYFWTRVPWTWVS
RHGIASQDWLLPVIRGSVQIRTV-YAGSEQICCLLVSRLSNARSGMRFNTRGVDDEGNAA
NFVETEQVIFAGK--HILSFVIARGSVPIFWSQPGLN----------------VGQHKVQ
LTREFAATQPAFQRHFDQLAAAYGHTVIVSLLGL-KGGEYTLESQFEKH--------AST
YDP-DMPFVHFDVHAKCRGNKKAVKMLP--LVKQLRTWLTS-------------DSFFS-
---LTGKRVNHEQLGIIRVNCLDCLDRTNLCQSVVGLAVLEDMLGTLK-SELD-------
----LRESKLLEFRRVFALMWSVNGDNVSRCVTGTGAISGGV------------KTSKLK
DMQRSVVRTFKNNFMDSRRQAAIDLLL-GTYRDGQADE----------------LVIPNV
LMRQRLDEAMRLRINDYSDVMPI--------------------NGLCIDEWLIRPRS---
--RLSEDQGNELGIYAIGFQEMVDLNASNM-IKTAQTNRLEWANEICTILGD--------
--------DYALLTSVQLVGICLFVLVRTDLVDVVRDVCTCTVKTGAGGKVGNKGAVAVR
LRL-----------------------YNTPICFICSHLTAGKSHVAERNQDYHDIYRRID
FGKGR-----------------VLDSHSAVFWFGDFNYRI-DLENLECRQACADKDLATL
KEHDQLTRERARLAVFDSFNEPPIHFLPTYKYDFDSDVYDTSEKQRVPSWTDRAQQIDMS
----------KEL-RVREEILIELRKELATLAVECQQGNL----PAVVVQRAMEQFGAVV
IVDQLPSGYLTLVTFAAIESAEKA------------------------------------
-L----------------------------------------------------------
--RSVDPTIEGLPVSLRL------LDGSDAGSWASFDTSVAESFDLSDADVDD-------
-----------SGISTADDHEARATLAYLDQLSSGDLDSALAE-DDKESLYSSTTSGSSR
VMGRQRTGPVVTKARS----------------ESRPPVPQHKPPRPLSRKSSDKP-----
----------PLPARPGTSSPATLSTASTTGAGSSVASTTASSVSSS-------------
--------------------------------------------------VSGPPPPRP-
----------MP---PRATESKPPRPEP--------------------------------
---P--------------------RPEPPRPDP---------------------PRAKPP
SLRSSLVESELKSAANAIAP--------P----RRPSPPRPIH-----------------
-------------------------------------------KTW--------------
----------AKPR----------------HIIVYCVCVRVRAC----------------
--------------VQWM
>Sexangul
------------------------------------------------------------
------------------------------------------------------------
-------------------------------------------------VATLLASGDFY
FCAEG----------ETRQLSVATSALYDDKV----------SPVDM-FVWNSHMLSRIP
GGESS--PVARPLIRGFVGI-------DQPNGMALISRCGKGHAGTRFNARGVNDDGHVA
NFVETEAIVLADDGSTLSSFVQVRGSVPVFWEQRATT----------------VGAGPPA
LSRTADASLPAFAEHMSTLRQLYGDIAAINLLAF-KEREAVLSSAYSECVRGLLADTSAD
MSD-HLHYFTYDAAARCPTM-RIEELTP--LMTQLHAQFEV-------------VGYFQG
SLRDTSATLR-RQEGVFRTNCLDCLDRTNLFQAAAAWHALTTVHKVLSKGR---------
-------------RATHLRLWEENGAALSVAYAGASTSKTRYSAAKKRTGRTGFMTSLVD
DAISGAQRLYSSAFLDSARQEAMDCVLYGTAAE---------------------------
-----LHALHGDRG---TSTSDVTLFVGTWNVNGQPPA-----AHDDLADWLHPTSG---
-----------ADLYLIGFQEIVDLTAESVLLSASKENSRLWERRILRCLP---------
--------GYATVQRFQLVGVALILLAKRSAMQLISHVTHSTVRTGFGGYTANKGSVIVS
ATL----------------------GKRVRISLVASHMAAGQSHVEERNADVATTLDAVP
----------------------SLRTDDAAIWLGDFNYRV-NISRAEALRLTAANDIAPL
LRLDQLRQEQREGRTFPGFEEQPITFLPTYKYNLNSDTYDDSEKERIPAWTDRIMYRGVV
------------------------------------------------QPLRYARA-ELR
SSDHKPVYAMFRVPL---------------------------------------------
------------------------------------------------------------
------------------------------------------------------------
------------------------------------------------------------
------------------------------------------------------------
------------------------------------------------------------
------------------------------------------------------------
------------------------------------------------------------
------------------------------------------------------------
------------------------------------------------------------
------------------------------------------------------------
------------------------------------------------------------
------------------
>Pessonel
------------------------------------------------------------
------------------------------------------------------------
------------------------------------------------------------
------------------------------------------------------------
------------------------------------------------------------
------------------------------------------------------------
------------------------------------------------------------
------------------------------------------------------------
------------------------------------------------------------
------------------------------------------------------------
------------------------------------------------------------
------------------------------------------------------------
-----------------------------------------WTNHIKNTIDKR-------
-----TDHSYVLLKSRQLVGVLLMVFVREELVKEVSSLGAGLVKLGYGGMTGNKGAIGVR
FKL-----------------------YDTLVCFVCAHLAAGQSHVDERNQNYRDATAQMV
FGXXXL-AXRH---------RIGIDRHDVVIWLGDFNYRI-DCSKEEVEEHVKSNDLAPL
LAADQLLRERAAGRVFVDYHEGSIEFAPTYKYDVGTTTYDTSEKARSPAWTDRILYKASK
--------------DSASNV----------------------------RLVEYARA-ELL
ASDHRPVRAIFNVDVRKIDEERRKKVASEVRKQ---------------------------
-L----------------------------------------------------------
------------------------------------------------------------
------------------------------------------------------------
------------------------------------------------------------
------------------------------------------------------------
------------------------------------------------------------
------------------------------------------------------------
------------------------------------------------------------
------------------------------------------------------------
------------------------------------------------------------
------------------------------------------------------------
------------------
>PhysTSA
------------------------------------------------------------
------------------------------------------------------------
------------------------------------------------------------
------------------------------------------------------------
------------------------------------------------------------
------------------------------------------------------------
------------------------------------------------------------
----------------------MDKLDS--LIHQMYETKEI-------------SMYIKT
RSGEPKKEEL-LQRHVVRTNCKDCLDRTNLVQSRIAWKALEYYLRKLGFVTVH-------
----QPLEDFAELRSAHMALWANNGDEISVQYAGSGSLKSTITRTGETS-----IKGWLD
DGKKSVTRFYMGNFKDSARQEGIEQLL-GLHPAV-------------------KVASP--
-AEMAIQKALAGRLSEFTSSAPATIFVGTFNAGAQDP------GYESLAEWLDTTTK---
--GIDK-----ADIYAVGVQEVCELTPGKI-LTTDPERGMIWEREIKRYLP---------
--------GYVQVQSHQLVGLLLCIFVKEELVDCIRDVQYEITKVGLRGMAGNKGGIAVH
MVF-----------------------HNSSLCFVTAHLAAGQSNVDERNSDFVEINEQTA
FGRRR---------------NFKIFHHNYVFWFGDFNYRI-DLPDDEVRRCIAAGDLAHL
LKYDQLNKAKQAGQAFQQYQEAPIIFNPTYKYDMHTQIYDTSPKNRAPAWTDRILWKQ--
--------------QDSQHT----------------------------SLLFYDRA-EIT
LSDHRPVSAYFKIEVKKTDREKERQVRRQIIASKSYIVPNGADVKDFISWDEA-------
------------------------------------------------------------
-------------------------PAATNGTYTGNNTVIPGNFL--DFDFDP-------
---------------------------------RGTLTMAP-------------------
-----------------------------------------------------QP-----
-------PSDPSGAR---------------------------------------------
------------------------------------------------------------
----------------------PPQP----------------------------------
------------------------------------------------------TSTSPT
QLQST-------------------------------------------------------
------------------------------------------------------------
------------------------------------------------------------
------------------
