# Supplementary material for: Expansion of the molecular and morphological diversity of Acanthamoebidae (Centramoebida, Amoebozoa) and identification of a novel life cycle type within the group
Source: Biol Direct. 2016 Dec 28;11:69. doi: 10.1186/s13062-016-0171-0 (PMC5192571; doi:10.1186/s13062-016-0171-0)
Supplement: Additional file 3: — Bordor.325.Cent40.tgz. Phylogenomic alignment files and single gene trees for each gene included in the phylogeomic supermatrix. (TGZ 8396 kb) [file 13062_2016_171_MOESM3_ESM.tgz › Bordor.325.Cent40/unmasked-alignments/PR19A.faa]

>AcanGEN
MSLICSLSGQ-EAEEAVVSRSTGHVFEKRLIEKYLAA---NDRRCPVTGQTLDADDLLPL
K-V------NRS-------VRPRPATGT---------SVPSMLQLFQNEWDAAMLECYSL
KQQLNLARQQLAHALYQQDAACRVIARLTRERDDARTALSTAQAQP--------------
----SAVGPS------------GANADGMEVEGG-------------------AGISEQV
KQRLLSVSKQLTAERKKR--TVP----KETATEEQIKSLHATSSHP-TH-----------
------SSSKPGILCLDLHPSQKLVTLAAIPLFHAASCSGVAT---GGIDRNVVVLNRET
GVA-APAL----TG-HTKRVN-RVAFHP------ERD--VLLSASHDGTVRLWSAQGEEN
D----VPRY-AAAGQMQP-----HGGAEVVALSLHPT--GDFVASASLNGSWAFSDLSSQ
RTLVSVAA-------------------------PIQESVHAASFHPDGLIYSTGTSTAKV
RVWDMKSL-GNVA---TFDGHTG---PVRSLAFSENGFYMASA-SDDHTVRLWDLRKLK-
----SFQTISLPD-----SDLSSVAFDYSGKYLAIG-GSD-IRVYGF-----AGKLVEPL
VTLADHSAP-VTGVLFG-QHAHLLAST---SLDRTLKF-F----
>Coprcine
M-FFCAISGE-PPQEPVVSAKSGKVYEKRLIVKYIHE---NG-TDPITGDKLEESDLIAI
K-A-----SPEN-------APPRPPTNT---------SIPALLQLLQNEWDAMVLSTHAL
EQKYNATRQELSYALYSQDAANRVVARLIRERDAAREALANVQASM--------------
----GIAPSQP------------TGGEDVEMAENG---------------GVEEGLPADI
VTQIDETHAVLSAARKKR--KTP----PGYAAPAEVKTYKATHTIPSLH-----------
------SASPAGITSIALSTSNP---------------SQFLT---GGNDHIVQLYDRST
DKV-LASL----KG-HSKKVN-HVAFRE---REGDNT--LLLSAGADKIAKIWGHDGASG
-------EY-IPKATIRT-----HKG-ELTGLAVHPT--KTLLALSSVDKTYSLHDLSTF
QQVFRSA--------------------------PTDEPFSSMAVHPDGTFLAIGTPTSTI
HIYDVRAG-AIAA---SLTPPDAVPFTVHTLSFSENGYNLVAP-NSLSSIALWDLRKEK-
----ITASIDLGDD----FKVNKVLCDASAQFIGVA-GNQGARIF-------AQKSREEL
LRLEEGGE--VSDFAFG-AQGKEIWGA----TGREVRI-WG---
>Coprprot
-TMICSLSGQ-PAQEPVATK-NGDIYEKRLITKHIEA---HG-VDPITNEPLGVTDLVVL
K-V------SNPN-----GVKPRQVAQS---------SIPGLLQTFQNEWDALMLETFTL
KKQLDTTREELSHVLYQSDASCRVIARLIKERDTLQKELEQVRLAV--------------
----------------------GRAGSNMDIENA------------------LPGLDAEA
RNKITVKSQELSAQRKER--KVS----AQLATEEQLKGWKQASSHP-PH-----------
------KASTPGVLCVDIHPSKQ---------------DLTIT---GGVDKSAVVFNRST
GKK-EATL----VG-HTKKVT-SALFHP------TSD--IYLTGSGDNTVRVWGQDGK--
----------QHNNNFIV-----HND-EVVGLSLHST--NEYVVSASKDRTWAFHNIETG
KTLLQVTE-------------------------PDESPLTCVMLHPDGLILATGTEDNLI
RIWDLKSQ-KNVA---TFRGHKD---VINSVRFSENGYYLATS-ARDNFIKLWDLRGPK-
----NSHSLRLE------TQVVSLDYDYSGKYLAAATGSE-IRIF-------SGKNLDHI
TTLDGHTEQ-VTGIKFG-NDAQFLASS---SMDRMLKI-WG---
>DictDisc
--MICAISGS-TTEEPVISTKTGNVYEKRLIEKYIDT---NG-KEPTTGEPLGLSDLITV
K-I------GKT-------VKPRPTTAT---------SIPSMLQLFQNEWDSLMLETFTL
KQQHETVRQELAHSMYQYDAACRVIARLVKERDAARSALANARNIV--------------
----QQQQQQTN--------NNNNNNNNKDVEMSSASTPSS---------SEDNLLDSTI
YKRIAEKSEELIKTRKER---TH----QSLAEPDAIKQFKVSAN----------------
------VETDCQIKSLEVNSQDN---------------NLIAM---GGINGNVYVYSRET
NEL-CTAI----KGTSSAPIN-KVLFAP-------NN--TIVSAGSDAVIRVVKGGES--
------PSK-KTYTQYKSTYQFAHKA-SVTDISLHVL--GDYIISSSLDKSLNMYDIVNG
THLTSFGQ-------------------------SQQLCYTSVAFHPDGMFFAAGTQNGVV
KIFDLKSK-VNSF---NFQGLST---AVNCISFSENGYYLTA--ADNNTVKLFDLRKAAT
KNSPDIQTITLDNQ-----QIKSINFDYSSQYLGVASSNQ-INLYSC-----KSKQKPPI
SSIHSIDSD-CLDFKWARPNSNFFVTS---SSSKNIVNIFSN--
>Filanola
----CALSGE-TPQEPVVSKKSGHVFEKRLITKWLETSSNNG-LCPVTHEPLSQDDLIEL
K-V------NKV-------VKPRPTTAT---------SIPGLLQIFQNEWDALMLETYSL
KQQLESVRQELSHALYQHDAACRVIARLVKERDEARNALNHYSAHA--------------
----PQANNQ------------QTGSEQMEVEE--------------------STLPEDV
KQKISTVSKEMSSERKKR--TIP----STLATADDLKSFTNISSNS-FH-----------
------ESGKPGVVCVDLHPTDH---------------KLAVT---GGNDGNVLVFSRET
KKV-AHSM----KE-HEDRIN-DVHFHP------REP--LVFSASADKTAKVWNTKES--
----------SSSHTFTN-----HHD-DVCSITVHST--GDYVATASADKTWAFHDIQSG
KLLHTS---------------------------HCDAAFNVARFHPDGALFGSGNSDGVV
RIWDVKTG-KEAA---TFTGHSG---KVFALDFSENGYYLATA-GEDNTVRMWDLRKSA-
----NFHTLDLSDSG---STVKALDFDHSGSYLAVAVGKE-IRLY-------IGKTLGHI
TTLTKHTGI-VNGVKWG-EDAKFLASV---SQDKALKF-WSQ--
>FontBI
----------------------------------------SA-AAP--------------
-------------------AAPAAAATT--------------------------------
------------------------------------------------------------
----------------------------------------------------TGPLAGEL
VQRMEALSAAALEDRRAR--KTP----ATLASAEGLQSLHESWTAT-VG-----------
------ELSTVAISALD---------------------DLVLA---GSRDGTATLFAQG-
GAS-LQNL----TG-HKGRLT-AATFAPGPVQGAGRP--TILTASHDRTVRVWADEADT-
-------GY-KTRAVVEC-----HTG-PVTSAAFHPLD-GTLALTTSLDATWAFLDVTTG
RTLHQQACP------------------------VSKNGIIAADIHPDGLIFGSCAGDSQI
LIWDLRSA-ANIA---SLSSPDAAGANIDSLTFSQNGYYLSSI-GRDNTLRLWDLRKSQ-
----LVDSVVLD------WAPTSSTIDASGTYLTVG-GEGGVSIF-------RTRKLKPV
CNVPGLTS--VASVAFG-KDARTIVV----GGDSMLRV-FSVPE
>HomoSapi
MSLICSISNE-VPEHPCVSPVSNHVYERRLIEKYIAE---NG-TDPINNQPLSEEQLIDI
K-V------AHP-------IRPKPPSAT---------SIPAILKALQDEWDAVMLHSFTL
RQQLQTTRQELSHALYQHDAACRVIARLTKEVTAAREALATLKPQAGL------------
--IVPQAVPSSQ-------PSVVGAGEPMDLGEL-------------------VGMTPEI
IQKLQDKATVLTTERKKRGKTVP----EELVKPEELSKYRQVASHVGLH-----------
------SASIPGILALDLCPSDT---------------NKILT---GGADKNVVVFDKSS
EQI-LATL----KG-HTKKVT-SVVFHP------SQD--LVFSASPDATIRIWSVPNA--
----------SCVQVVRA-----HES-AVTGLSLHAT--GDYLLSSSDDQYWAFSDIQTG
RVLTKVTDE------------------------TSGCSLTCAQFHPDGLIFGTGTMDSQI
KIWDLKER-TNVA---NFPGHSG---PITSIAFSENGYYLATA-ADDSSVKLWDLRKLK-
----NFKTLQLDNN----FEVKSLIFDQSGTYLALG-GTD-VQIY-------ICKQWTEI
LHFTEHSGL-TTGVAFG-HHAKFIAST---GMDRSLKF-YSL--
>Monobrev
MALRCAITGD-VPKVAVISPKSGAVFEKTVIEKHVAS---AG-TDPINDEPLDVSELIQI
Q-A------PEF-------NVPRAPAAT---------SLPSLLKTFQDEWDAAMLETFEL
KRENHKLTQELTQSLYQHDAATRVIARLIKERDQARQALESLQASG--------------
---VAPANNAA----------PAAQSEAMDASSD----------------ESASGLSPEV
VARIDQTFAQLSQARRKRE-KNP----EGLATPEQIGTYKQQEVIKGVH-----------
------SSRSGNIHSLSYR-ASD---------------NMLLT---SSSDKTAALYNLES
KEV-VAHY----KG-HGKKVL-DARLHP------TAD--VAVTGSADNHVKIWTASTG--
----------ENVATLEM-----HSQ-AVNNVNIHPE--GQLVVSCSDDGSWAVSDIATQ
SNITLVND-------------------------AKAKSIKALRVHPDGAILGAGNESSTV
GIWDIRTA-KCEA---SFEGHGG---AVTSLAFSENGYHMATG-GIDSTVRFWDLRKLN-
----AFHTLEFDAG----HEVNSVAFDHSGQYCAVG-GSD-VRVY-------MVKKWSEL
VKLEEHKKA-VAGVAWA-PNAQSIFSA---GADSVIMQ-HGF--
>PCBtrin
--MYCAISGE-VPSEPVVSP-QGNIFEKRLIVKAIET---TG-KCPITGEDLTIEQLIPV
R-V------PQI-------AKPRVPAAT---------SIPGMLGLFQNEWDAVMLETYNL
RKQLEEARQELSQALYQHDAACRVIARLSRERDEARRQLAAAGLHA--------------
----TQV---------------AAPAEEMDVEEA-------------------EGMTDSI
IKKLTAHSQKLSEGRKNR--KNM--KFPDLAPASSIEKYSKASSHP-IH-----------
------KSSEPGILCVDIHPSHP---------------EITAT---GGVDSKIAIFNRNS
NKV-LASL----GG-HGKRVT-DVLFHP------SQD--VLLSSSADKTVRVWSGEGDSG
-------NY-STRAILKT-----HES-EVSSVTLHPS--GDYYVAASLDKTWSFNDLRSN
RTLVHIAEP------------------------VISSGITSAQFHPDGLILGTATADSRV
------------------------------------------------------------
------------------------------------------------------------
--------------------------------------------
>Polypall
--MICSISGD-VPQEPVVSIKTGNVYEKRLIEKYIDT---NG-REPTTGEPLSITDIVVI
S-K------QSMSGGGVGGAKPRTSNAT---------SIPSMLQMFQNEWDALMLETFTL
KQQFEQVRQELAHSLYQYDASCRVIARLIKERDQARNALANAKIKV--------------
----DSNNSQDS--------------------------------------MLIDDLSEQD
IKRITEKTQELTQKRKKR--SIP----VDLPKAQEVEAMSVLLSTN-VN-----------
-------NTAGSLGCLDYH-ANQ---------------TLVAT---GSNDGLATLYDVDK
SAV-VTTF----KG-HQKKVN-RVLFHP------TEQ--VVCSSGVDKTVRVWNHNG---
----------QQLHNIKK-----HAG-DVCGLTMHPL--GDYVVSASTDATWAMHNILTG
QTLITVTP-------------------------EDNGGYHCAQYHPDGQVVGLGTHDKKI
AIVTVNSK-KCEI---VLAEHNQ---FVNSIAFSENGYHMAS--SDSNTVKIWDLRRTEK
----SIKTIDFTDG-----QIGNISWDPSGTYLAIA-GSV-ISIYNH----KGKREFDQV
KTFSD-SIV-YTDIKWS-TNSKYFLTT---SDDSTLKM-WG---
>Sexangul
--IRCCLTHA-VPKNPVISTKTGHVFDKTAIETELAR---NGGRCPVSGVPLTEADLLPL
L-SDAGPTTAHT-------VPAFDAVPH---------SIPATLDALARAFAEXQAELAAR
DAQIASLSTQLATALYQQEAAIRVIARLQK------------------------------
----GGATVGEV-------GGPEAAVESAEAVAN-------------------PSLDSAV
LASLNEWNAAAQADRRKR-------SKGGFCKAATMAKYGVVGSVD-AV-----------
------PGASDGATALACCGSND---------------XLLAV---GTSAGTVALVDRTT
CAV-RSVLPAPTSG-AASLVT-DVSFIG------AAP----VASFASGAVVLWRDQEP--
----------ATIVPPSS-----DPL-GLTGLSVHPS--NQWLITYAEAGNWTLVDVEAA
TSLVSVP--------------------------ASRDPLAAGDVHPDGLLVGTA-DSTTT
AIWDVRKA-SSGA-VPDVSLGTE---GATAVAFARNGYHLFTA-SLAGAVELWDLRSTS-
----QVSSCAVPGG----GVATSLRVDPASKVVLAAHGAS-ASLLEA---KAKGTQLKVL
TSMTGEGDTSLAGVSVA-PDGSWFATL---AEGGTVRL-Y----
>Sterramo
--LRCSLSGT-EPEEPVINKNTGHVYEKRLIEKYLDN---ST-KCPVTGEPLSLHELVPI
K-V------SKG-------VKPRPPKAT---------SIPAMLGIFQNEWDAVMLECYTL
REQLNKVREELAHALYQQDAACRVIARLKNERDEAKRNLANTQAQL--------------
----ASAQAMV-----------PRASEEMDVDK--------------------NELDDRI
IQKMINLSKRLTTSRKKR--TIP----PETATVENIRALKCTGSHP-IH-----------
------DSSKPGILCLDIHPRQP---------------ELVLT---GGVDSKGILFNRST
QQV-VATL----SG-HTKKVR-DVLFHP------DRN--LLFTASQDKTVRVWSEDNE--
-------KY-STTHCFK------HGQ-EVVGLDLHPI--GDYLVAGVADASWSFSDINTG
TTLANVTS-------------------------GQSEPITCIQFHPDGLILGTGTVGSRI
KVWDVKTL-SNVA---AFDGHKG---SVTDISFSENGFYMASC-AEDCTIKLWDLRKLK-
----VFQTIALEGS-----HCSSLSFDFSGKYLVVG-GDN-VRIYGF-----SDKLLEHR
TTLSDHKKR-VTDVKFG-RHAHFVGST---SMDRTLKF-Y----
>Thectrah
--MFCSLSNT-VAKEPVVDPATGYVYEKRLIGQHLES---DG-RCPHTGNPLGMDQLIEV
V-A------PKTA-----FAAPRPPSAN---------SIPGMLAAFQAEWDAVMLESFQV
KQALLATRQELAHALYKNDAAARVIARLVRERDEARAALTALNKSI--------------
----PASLPTPATSGGAAGNGTDSGVAAMDVAGEAAPAPSAAAAAPAAGDGPADVFSPAE
FKALSKAGKAVRKLRKKA--VPP----PDMATTSMVAEFAAADEVPLTHVFPADKGGIS-
----VAVPVAAGVAAGEHVASHG---------------QTLVV---GSGHGVVKIASAVD
GSV-VATL----RG-HKGRVTAAAAVAD------GAS--VVYTASSDGSARMWTRDESG-
-------SYHKTHLHNKV-----HNG-AVTGVDVHHT--GKLYVTSSDDGTLALYSASDG
AVVTQKGAEA---------------------RGGNTAPLHAVAFHPDGLILGAASEAGCV
EIWSLQTM-ARIA---ELAAPAGAG-SCTHVAFSEIGYVVAGG-FADGTVCAFDLRNQQ-
----VFRVLRHS------APVSALGFDATGTYLAVGVGEQ-VAIY---------------
--------------------------------------------
>VannDIVA
--MHCEISGA-EAMEPFVSR-NGHVFEKALIEKYLDQ---NG-TCPVTGEPMNFEELIPL
K-V------SRA-------APPRTAATA---------SIPQLLQMFQSEWDSTMLETFAL
KKQLDSVRQELAHALYKHDAACRVIARLMQERDEARAELVAVQAAG--------------
----GAAKAG------------GGA----------------------------EEVTAEL
KASMAQLSAQLTAERKTR--QTP----A--PTAQQVAAFKQVASHS-VH-----------
------KASQPGVLSVDVSVADP---------------TIVVT---GGNDHTAVVFNRQT
KKK-LATL----VG-HAKPVT-QSVFHG------GSG--VVLTAAADGTAKVWKPSAQA-
----------AALRTVSA-----HSG-AVTALQVHPVNGGAYFMTASLDQTWGFHSVERG
STLAHVRSP------------------------KVTSGITSAHLHPDCLLMASGCEDGTV
SIWDIRNQ-AVAAGLGTSDAHAG---GVRAIRCSENGYYLVSA-ARD-VVHLWDLRTCK-
----AVTQAAVKSG-----DLAALDIAYSGKYVAVA-GKE-ISVF-------STEDLQIV
KTLSDHTQQ-ATDVKWS-RDGSFLASV---SLDRNLKF-FSM--
>Pessonel
----CALSGQ-TPKDPVVSVKSGHLYEKSLVTKYIEI---NG-KDPITDEELTIEDLISI
KKA------SAP-------AVPRPATAT---------SIPQLLQTLQNEWDATMLETFQL
KKHLDTARKELSQALYQHDAACRVIARLIKERDQAREALSNAQAGR--------------
----VPAAAN---------------SNSDKASQP------------------VSGLPEKV
ASALQTTAKXLSKSRKKR--QIS----RSLATNEAISNYESSQGHQ-WH-----------
-------SDPSGVQCVAVHPKDD---------------TLIVT---GGNDGNAVVYNRNT
NQV-AATL----AG-HTARIN-SVQFT-------AEG--VVLTASADRTARVWQRNKKG-
-------EF-NEAARLPG-----HSD-EITAITLHPS--NNYAATGGRDGRWALHDVVKT
HDAPLQTV-------------------------DSGAPLSVVQFHVDGLLLATGDSLGSV
GLYDVLSK-QRAL---SFDAHQG---GVSAIAFSENGYNLVTSGSADSSVKLWDLRKQL-
----CVHTLRLEKG----YGVKALQFDHSGSYVAVA-GAD-VRVF-------AGKTLTHV
KTFTDHAAA-VTGVAFG-DDAKWLVST---SAXHTVRF-W----
>MayoBSH0
----CALSGE-PCVHPVVSP-SGHVYEQSLIEKELAS---NGCIDPFTKESLTMDNLVVI
Q-G------QNV-------VKPRAAEAT---------SIPGMLKMFQDEWDALTLETFNL
RKQLHEVRHQLAQSLYQQDAACRVIARLLKERDEARSTLANAHLQS--------------
----ATTAQGP------------------------------------------SEITKEV
SKSLVNLNKTLSAARRKR--TVS----SALASTEEVSSYRVLSSHP-LH-----------
------KASQPGVLCVAVHPSNA---------------SRVVS---GGVDHTAIVFDRET
GTT-VATL----RG-HTRRVN-EVLFHP------TED--CVLTGSADKSARVWTPTPA--
-------GY-GPSARVRA-----HSG-AITGLSMHAS--GNYFVTASEDQSWAFHDLHTG
NTLLHVKEW------------------------SDAAPIHCAAFHPDGLLLATGTENSAV
RLWDVNSKGKNVA---TFTGHQG---AVSSVCFSENGYHMVTA-AQDNTIKMWDLRKLK-
----EFQSFGLRDG-----SASRVSFDFSGTYVAAA-ANN-LHVF-------TAKDLAVV
KVFEDHSNV-VTDAKFG-PDASWLVST---SMDRTMKF-WG---
>TricAmI7
---LCTLSAQ-ICEEPVVTR-NGDIYERRLIEKHIET---TG-TDPITKEGLRKDDLIAI
KGA------SAK-------PQPRSTQTT---------SLPGLLSKLQAEWDATMLEMFGL
KQQLEATRQELAHTLYQHEAACRVIARVVEERDAARKELVNAQANR--------------
-----------------------STGDAMEVDEAA---------------NAFPGISEDL
NRRIAEKAKELTKRRKVQ---TP----EGQVSAEDIAKYKLLSSKP-TH-----------
------KASSPGILCVDVHPNKP---------------QLILT---GGVDKTTVVFDRVA
GKK-LATL----SG-HTKPVT-SVMFHP------NED--IIASTSLDGTVRLYESNPSGR
N------PY-KLKXKFAL-----HSS-GIVKGCLHPL--GEHIITVSRDQSWAIHDIIAE
KTLVHAKP-------------------------AIKGAFTACRIHPDGVIVGTGTEENLI
RIYTVGTQ-KNIA---TLEGHNA---PVTDIAFSENGYYMATA-GQDNVIKLWDLRRQKN
L---NIHTINLD------SSVSALDYDCTGKHLAAAIGSE-IRVF-------AGKTLQHV
VTWDEHSGD-VTDVKFG-SDGKFLAST---SMDRTVKF-WG---
>Neopaest
-TMFCSISGE-QCREPVVTP-GGRIYDRRALENALQQT--PG-KDPVSGEELQLEDVIAI
K-SGK---ESGP-------VAPRAPSSS---------SIPGMCVLFQNEWDALMLETFEL
KKQLDQTRQELAQALYQQDASCRVIARLIRERDEARSALTNVRLAG--------------
----PEVGAG---------------------SGP-------------------TEITPEI
KASMENLSKRLMLDRKKR--TAS----ASLAKTDDIAKYVELSSHP-IH-----------
------RASEPGILCVDIHPGKD---------------DRIVT---GGVDKQAVLFNKRT
GKK-VASL----TG-HTKKVT-SVLFHH------SQD--VIFTASPDKTVRIWGSTPA--
-------GY-ETLNKIRT-----HSD-AVTSIALHPS--GDYLISSSLDETWGFHDVKSG
NTLLKAKT---------------------------NKAINCARFHADGILVGTATSDGLI
QLWDVKDNVKNVA---KIQAHKG---DAKSISFSENGFYMASC-GADNTVKMWDLRKIAK
KEGCELQTYKLPDSD---VAPEKVIFDHSGIYLASC-GDH-VRVF-------VAKTLKPI
VTLSGHAGV-STDVKFG-TDSKFLAST---SMDRTLRF-WGL--
>Paraatla
--MICSISGE-PCQEPVVTP-SGKIYEKRLLENALQQS--GG-KDPATGEQLEMEKVIAI
Q-T------DGP-------VRPRQLAAS---------SIPGMCVLFQNEWDALMLETFEL
KKQLEQARQELAQSLYQQDAACRVIARLIKERDQARSALANARLVA--------------
----PDATVGA-------------------VAGP-------------------TEITMEI
KLSMEMLSKKLTKNRKDR--IIS----PTLAKSDDIARYSELSSHP-IH-----------
------KTSEPGILCLDIHPTNP---------------DRIVT---GGVDKSAVLFNRKS
GKK-VAAL----TG-HSKKVN-CVLFHP------TQD--LIFTGSADKTVRVWAMNVS--
-------GY-ETQHKIRT-----HSA-DVTDIAVHPS--GDYVVSSSLDETWGFHDVRSG
NTLHRAKN---------------------------PKALECIKFQPDGLLVGTGTSDGLI
QLWDVKDNVKNVA---KIPGHKG---KISSIAFSENGFYMASS-SADNTVKMWDLRKITK
D--CNFQTYQFPDSE---VTPRSVTFDFSGVYLACA-GDH-LRVF-------VAKSLEQI
ALFTGHSGV-STAVKFG-PNARWLAST---SMDRTVKF-WGL--
>VexiDIVA
-----------------------------------------------TGEQLSLDSLIQL
K-S------EPA-------LQSSVAVTTTGQSSSPVSSIPQILHLFQNEWDALMIEQFEL
KKALGETRQELAHAIYQNDAACRVIARLCKERDQAREALAQYVQESSSTMQDDDDQSSST
TTSSTSSSNSSS-------SNSSSSTSSSSSSSN-------------------TSMSKEI
SQHMFQTAKKLSAARKKR--DPT--QHPIIDGGQSITNFSVKRTVC-VS---SNKKTKTR
RQRKTSTRAIDGCQSIDVHPTQP---------------NLVAVACGASHDYQGYLIDMND
GKTPLATF----SG-HSDHVN-ALRFHP------SQNNTLIFTASQDNTVAFGNKTKKNQ
F------DHVNDQYAASY-----HEA-AVNDLALHPS--GNYLASCSADGSWAFIDVNTN
GSIISQNHVPDDASATKKRQRTGRRASSSANTLNTKTALSTVEFHPDGLLLVTGGGDGIV
RLWDIRDSGKCVS---TTMQCAS---KVTQLAMNENGVNFCSA-SLDGVVQLWDIRFQKS
----MCAPLEKPSQ----NVITSLEFDESGQNLLMGAGET--------------------
--------------------------------------------
>StygNOMA
--MLCALSGQ-TPEVPVVSS-TGYLFEKSLIEKYIEA---NG-KCPITNEPLSQNDLTPL
K-A------SRV-------ARPRPTTAT---------SIPSMLHLFQNEWDAVMLECFTL
KQHLETCRQELAHALYQNDAACRVIARLMRERDEAKTALANVQTQL--------------
----ASAGVQA-----------AAAPSAMEVDG--------------------ARMPESV
QAELRNLSKELSGERKKR--KNKLESFPDLAKPEQVARFTSSAGYP-VH-----------
------KASVPGITCLAVHPELP---------------NLILT---GGADKEAVLFNRAT
QKK-LATL----TG-HSKKVT-DVCLHP------TQP--LALTASNDKTVRIYRNPTAWD
EGRDSLPTP-PLHGSLTT-----HKG-PLVSLSLHPS--GKHVITASADRSWAFHDIETL
SCLAQVAS-------------------------DRGEGYTCGQVHPDGLIFATGTADNQV
KIWDVTAL-NHVH---TFKQHTA---PISSLAFSENGYILATA-SEDGVVKLWDLRHLKN
P---HLHTIQVADXDAGSSLPTVVTFDSTGTYMGVACNRA-LRVYHN-----FRDVTEAL
RIPDAHTDT-ITDLAFG-ANASFIATTIDGSPPQDLAV-IG---
>Vannrobu
---------------------------------------------------LSVEELIAI
K-I------NKA-------VQPRPAGAA---------SIPGLLQTFQNEWDASVLETFTL
KKQLDTVRQELAHALYQHDASCRVIARLIKERDEARDALIELREQ---------------
------------------------------------------------------------
------------------------------------------------------------
------------------------------------------------------------
------------------------------------------------------------
------------------------------------------------------------
------------------------------------------------------------
------------------------------------------------------------
------------------------------------------------------------
--------------------------------------------
>Luaphula
MSLKCALSGQEPPEHPVISRASGHVFEKKLIEKYLES---SS-TCPATGEPLSVSDLLEV
K-V------SQI-------VRPRPTKAT---------SIPALINLFQNEWDAVMLETFTL
KEQLNTTRQELAQALYRQDAALRVIARLTKERDDARNQLAAAQAYL--------------
----ATAR--------------PTQEEGMEVEE--------------------KGISEQI
KQKLIAASKKLTAERKQR--RLA----SELATENDLKNYRVVSSHA-VH-----------
------SSSKPGILCVDIHPNQ----------------NLVLT---GGVDKNVVLFDRSS
QTI-AATL----TG-HSKPVT-DVLFHP------EQQ--LLVSTSKDKTVRFWTPEQD--
-------RY-AAAQTLRI-----HEG-EVVGASLHPT--GDYLASGSTDSSWAFVDIQAA
RALAHVRT-------------------------DEPEAIQCISFHPDGMILGTGTVGSRV
RVWDLKTT-RNVA---QFEGHTA---PVTDICFSENGFYMAST-ADDNTVRLWDLRKLK-
----VFQTFDFQEGSGGPARCSALAFDYSGSYLAVA-GASMVRVYGFGVGGPAGTQLDPL
TQLTDHTAA-VTDVAFG-AHARTLVST---SMDRSLKF-YAF--
>Protarac
MSLKCALSGQEPPEHPVISRASGHVFEKHLIEKYIET---NQ-KCPITGEPLSQSDLLEI
Q-V------NEI-------VRPRPAKAT---------SIPALINLFQNEWDAVMLETFTI
KEQLNNTRQELAQALYRQDAALRVIARLTKERDDARKQLATAQAYL--------------
----AAVPTTA----------TGQSGDDMEEEE--------------------RGISDQI
IQRMVATAKELTQTRKQR--TIP----ESTTSETKIKKFAVASSHA-VH-----------
------SSSKPGITCLDIN-QRG---------------NLVVT---GGVDKNVVVFDREA
ATI-TATL----TG-HSKKVS-DVLFHP------TED--LLISASSDKTVRFWTANDT--
-------KY-TAAHTLKI-----HED-EVVGITLHPT--GDYLVSASTDSSWAFTDIHAA
RTLVHVRP-------------------------DEPEPVYSVAFHPDGLILGTGTTGNRI
RVWDVKTQ-KNVA---TFDGHNG---AVNGISFSENGFYMAST-SDDATVKIWDLRKLK-
----VFQSIDLSGE-----RCSAVSFDYSGKYLAVA-GET-VRVFGFLTAD-KNGPIESV
TQLLDHGGI-VTDVRWG-RDAAYLAST---SMDRTLKF-FA---
>Protbohe
------------------------------------------------------------
------------------------------------------------------------
------------------------------------------------------------
------------------------------------------------------------
------------------------------------------------------------
------------------------------------------------------------
------------------------------------------------------------
------------------------------------------------------------
------------------------------------------------------------
----VKTM-ANVA---SFEGHKG---KVTDISFSENGFYMAST-GEDNTVKLWDLRKLK-
----VIQTVNLE------GSAGCLSFDYSGKYLAVG-GDD-VKVFAL-----TDKLLEQV
VSLGDHTST-VTDAKFG-QHCSFLAST---SMDRSLKI-FS---
>PhysTSA
--MLCAISGT-TPEEPVISSKSGHIYERRLVEKYIDA---NG-KCPVTGEPLTTEDLIGV
K-I------NKT-------VKPRPVTAT---------SIPSMLQLFQNEWDALMLETYTL
KQHLETVRQELAHALYQHDAACRVIARLIKERDQARAALGNLHGQI--------------
----PDARN-------------VPSEQAMEVETP-------------------NVIPDAV
KEKLTIKSSALSKDRKKR--QIS----PNLASEDDIKGYAVQSSDTGLH-----------
------KTSPPGISCLDVHPSKE---------------HTVVT---GGLDSDLSLFNTQS
RKI-IAKL----SG-HTKRVN-DVAFHP------TDD--LIFSCSQDRTVRVWQSNGD--
-------NY-APSHVLRA-----HTD-DVVGISLHAT--GDYLASASHDKSWAFHDIRSG
TTLTKIQDP------------------------SVTVGFSSISFHPDGLILGTGTKDNVV
RIWDIKAQ-TNVA---TFEGHTA---PVEGLSFSENGYHLATA-GGD-SVKLWDLRKLT-
----NFHNIPLT-------DVHSVSFDLSGQYTHLN-GNS-LDTT---------------
-----------------------------RSHFRTFFLTWGVL-
>Protpyro
MSLICSLSGQ-EAEEAVVSRSTGNVFEKRLIEKYLAS---NDRRCPVTGQTLDADDLLPL
K-V------NRT-------VRPRPATGT---------SVPSMLQLFQSEWDAAMLECYSL
KQQLNLARQQLAHALYQQDAACRVIARLTRERDEARSALSTVQAQP--------------
----STTTT-------------ATAGEGMDVEGG-------------------SGIPDQV
KQRLLSVSKQLTAERKKR--TVP----KETATEEQIKSLRVTSSHP-TH-----------
------SSSKPGILCLDLHPTQ----------------DLAVT---GGADTNVVVLNRQT
GVA-APPL----TG-HSKRVT-SVAFHP------ERD--ALVSASQDGTVRLWSAPQGQE
SN-AGIPRY-AASAEFQP-----HGGAEVTSLSLHPT--GDFVASASLNGSWAFTDLSAR
RTLACVPSV------------------------GEANAVHAASFHPDGLIYATGTSAGKI
CVWDLKTL-GNVA---KFEDHTA---PICSVAFSENGFYMASA-AADHTVRLWDLRKLK-
----SFQTLELSEE----SVLSSVVFDYSGKYLAVG-GSDGIGLYGF-----AGKLVEPL
VTLTDHSAP-VTAVRFG-KHAHLLAST---SLDRTLKF-F----
>PellCATA
---------------PVVSKKSGHIFEKRLIEKYLST---SGDTCPITKEPLSVEDLVDV
KQL------GTT-------VKPRPATAT---------SIPGLLQLFQSEWDGVMLECFAL
KQQLDQTRQQLSHALYKQDAACRVIARLIKERDEARQALEAAGSVS--------------
----TRQTNSD-----------TTTTSEMEVDEA------------------ETGIPKDV
LDTIESFHKNSVAQRKKR--KVP----DSTASKSAIKKYTLLSSHP-PH-----------
------SSSKPGILCLDVRPHN----------------DHVVS---GGADGNVIVFDKKK
KTV-LAKL----TG-HKKKIT-DVQFHP------KGD-AVICSSSYDKTVKIWRAKSGNK
-------SY-ETAATVKS-----HKA-EVVALSFHPL--GDFFASASTDGVWNFSGL-SG
NALSTQS--------------------------SDKYAYQCLEFHPDGALLGGGTTNNEI
KMWDVRNM-SNVA---DFVGHEG---PVTDISFSENGYLMLST-AEDKRLKLWDLRKLK-
----SLQTLNLD------STPTAVNFDFSGTNAVVAAGNV-VQLFTF----KSRKALEIL
CEFQDHTAT-VTDAHFG-HDAAFVVSA---SMDRNLNF-FG---
>ClydYONA
--MYCQISGE-VPQEAVVCKECGGVFERRLAVKYIED---NG-KCS-CGEPVSVDELITV
K-T------SGV-------VHPRTSAAT---------SIPGLLSHFQNEWDATMLETYNL
KVQLDSTREELANALYRLDAAARVITRVMKERDDARAALQHVGGVV--------------
----DGGAAN----------------------------------------GEENALPPAV
IARMAAAQAQLASGRKTR----P----FTLQPKEKVQSLAESGAFP-VH-----------
------KASKPGIAAVAVHPAHP---------------NKVLT---GGDDMTGVLFDTAE
GKK-MATL----SG-HSKKVT-HVAFHP------QHD--VLLTGSADKTARVWGQSSG--
-------SY-STVHVLEG-----HTQ-PITGLSLHPI--GEYAATGSKDATWAIFDIRSG
TRVCHIESE------------------------DITHGYSSLSFHPDGMLVGTGSENGVV
RLWDMNTR-EVAA---TFDSADG---SIV-TAFSENGYYLLGA--TASALRLWDLRKQK-
----ELRSVDLQKS----FKANAIDVDFSGAYTAVA-GKE-VR-----------------
--------------------------------------------
>GoceYONA
--MLCSLSGQ-EAEIPVTSR-SGYIFEKRLILKQLEA---SGNVCPITKEPLSPDDLIEI
KST------SSI-------VRPRPTSAT---------SVPGLLQLFQNEWDSLMLETFHL
KQQLQTVQQQLAHTLYQQDAACRVISRLVKERDDLRKQLTTTKLSQ--------------
-----------------------HSTIKMEEDDS----------------SLVIGMTEEV
VSKIASVNDELHQQRKTR--AVP----PSTVSVDKLKKYKVKASHP-TH-----------
------SSTKPGITCLDIHPTQD---------------NLVVT---GGMDKVAVVFDKSK
ELI-LDRL----TG-HSKRIS-DVIFHP------SSN--MILTSSYDKTIRLWGGESSGS
TY-----KF-KTLKNFKG---VHKNS-EIIGLTLHPS--GDYVASAESAGIFSFWDLTSG
QKYFLN---------------------------EDSAGYGAIQFHPDGGVLGLGTGKGEV
ELWDVKSM-KKAV---SLEG-SG---AVRGMSFSQNGYLMVSV-EEGGILRLWDLRKKP-
----SLQSLVLE------GEGNAVNFDWSGNNVAVATAAD-LSVFSF----VSKTQLELV
KS------------------------------------------
>Undascha
----CSLSGQ-EPVEPVISP-AGHVFEKSLIEKYLSE---NE-NCPITNDPLSKEELIPI
K-I------NKA-------VQPRPAGAA---------SVPGLLQIFQNEWDASVLETFNL
KKQLDTVRQELAHALYQHDASCRVIARLIKERDEARDALVELREQV--------------
----KNQQP---------------VNDAMD-----------------------EGFPAEV
EKQMKITSQGLSAERKTR--E------NKALPVEKIKQFSEKQSNP-IH-----------
------KASEPGILSVDIHSHDS---------------AKIVT---GGVDCTAVLFDKAQ
KQK-LATL----SG-HSKSVT-QVAFHP------DST--AIVTGSSDKTVRVWTAQEG--
-------TF-DYKTRFSF----NHSS-EISSLLFHPL--NEYIISASKDKSWSFHNIATG
ATVAVATSE------------------------KIRSPITSGCVHPDGLLFASGQQDGTV
GLWNIAAQ-SVVL---DFANLSG---GVRALQFSENAVQITTC-GAS-EVSLWDLRSIKE
----PLKTINLDPK----FNLTSMDISYNTAYLAVA-GTS-VGLY-------NAQTLEQI
TTLNNHTDL-VNDVKWD-RSGASLATV---SLDRTLKI-F----
>Thecquad
----CSLSGQ-PPDDPVVST-TGYLFERSLIVKYLEA---NG-KCPVTGVPLKVEDLIPL
K-I------NKT-------VKPRPSVAT---------SIPSLLQIFQNEWDAVMLETYTQ
RQQLETVRQELAHALYQHDAACRVIARLIKERDSARTALATAQAQL--------------
----AAHGD-------------TSRTHPMEVD---------------------ETITEEI
KQKMTDLSKGLSAARKKR--VPP----AELPQSTDLAKYQVLGSYP-LH-----------
------QATDPGIICLDIHPTKQ---------------NLFLT---GGADKVVNLFDRGT
DKK-VASF----SG-HTKKVT-GVQFHP------TLP--FVVSSSADKTARIWSTE----
-------DF-NNVSVIKA-----HKD-VVVGVSLHAS--GDYFATASLDASWAFHSLHTG
KTLASVPLS------------------------DASAGITCLDFHPDGLLLGTGATNSIV
RIWDVKSQ-ANIV---NFEGHKG---RITDITFSQNGYYMASS-SEDGLVNLWDLRKKQK
----KFQSYQFD------GPVVSLDFDDSGVYLAIAVSNE-LHLF-------TAKTLEPI
EKLTGHTSL-ITDVKWA-QNASFVAST---SLDRTLKV-FG---
>Vermanta
----CAISGQ-PPEVPVISAKSGHLFERSLIEKYIEV---NG-KCPITKEELGLDDLIAV
Q-Q------GTT-------VKPRPVTAT---------SIPGMLQLFQSEWDALMLESFTL
KQHLEQARQELSQTLYQHDAACRVIARLIRERDEARSGLSSMQAQI--------------
----ADLRANG----------PTDGGDGMEVEAA-------------------STINEQL
IGKLDSLCKELSAGRRKR--QIS----STLRTQENIKAYKTSKSVN-IH-----------
------KATPPGVLCVDVH-KDQ---------------NRILT---GGADSNVVVFNRST
GKK-VTTL----SA-HSKRVN-QVSFHP------TSD--ILLSASQDKTVRVWSQSSSKT
S------SY--KDTCLAP-----HKD-AVTGISLHPM--GEHVASTSLDGTWAFHDINTG
TRLASIVS-------------------------PNSEGLTSTQFHPDALLLATGTSEGTI
RVWDIKTQ-NNVA---NFEGHQG---ATTSIAFSENGYYLATA-AEDGTIKVWDLRKLK-
----NIKTVSGNKK----NPFVSVALDYSGTYLAAA-GPN-VSVY-------QTRTLEQI
ATFGDHTDT-VTDVKFG-VDASFLVST---SLDRSVKF-Y----
>ParvMONO
--MFCSISGQ-VPQEPVISS-TGYLFERALVCDEIAR---TG-NCPVSGEPLSEQDLTRV
K-V------NAFA------RPPAPAQEA---------SVPALLASLQQEWRAGAVQTFEL
RKQVADLKQQLSAALYREDAGKRVIARLLQERDEARAGAASGHQQQ--------------
----QQQGAEE----------EHGGAEPMQMEED-------------------AGLSPQL
AASLGEAATSLSAARKSR--AVA----AELASGDSLETYKAVESMQ-PH-----------
-----GNAKNSSVTTLHAHHKFP---------------SRLIS---GASDGNVALFSVDS
DAA-PDIV----KT-GSKRVN-SALF----------------------------------
------------------------------------------------------------
------------------------------------------------------------
------------------------------------------------------------
------------------------------------------------------------
--------------------------------------------
