# Supplementary material for: Expansion of the molecular and morphological diversity of Acanthamoebidae (Centramoebida, Amoebozoa) and identification of a novel life cycle type within the group
Source: Biol Direct. 2016 Dec 28;11:69. doi: 10.1186/s13062-016-0171-0 (PMC5192571; doi:10.1186/s13062-016-0171-0)
Supplement: Additional file 3: — Bordor.325.Cent40.tgz. Phylogenomic alignment files and single gene trees for each gene included in the phylogeomic supermatrix. (TGZ 8396 kb) [file 13062_2016_171_MOESM3_ESM.tgz › Bordor.325.Cent40/unmasked-alignments/PSD7.faa]

>AcanGEN
----------------TVVVHPLVLLSVVDHYNRV---------AK-DTK-KRVVGVLLG
ETNK--GVVDITNSYAVPFEE-DPRNPK-IWFVDHNYHENMFAMFKKVHAKERVVGWYST
GPKIRPADLDIHE-LFRRY-------------TPN---PVLVIINVKP--------TE-I
GLPTKAYLTVEEVSK---------DGT------ES-KMAFQHIPSEVGAVEAEEVGVEHL
LRDIHDPSV-STMGSNVNAKLLALKSLVEHLKEVQAYLNNVCEGKLPINQKIVGQLQDIF
NLLPNLNVE-EMIRSFAVKTNDMMMVIYLSSLIRSIIALHNLINNKQSLRAAEVGTKKVD
KEEDKEKKGEKADSKEKEPKKTEEGAN----KKEKK-----
>Coprcine
MVATTT-EQLTALAGTTVIVHPLVLLSVTDHHARS---------NQ-RTSNKRVIGVLLG
QDNG--KTINVANSFGIPFEE-DEKDSK-TWFLDHNYIEAMYDMFRKVNAKERLIGWYHT
GPKLRASDQEIND-LFKRY-------------IAR---PVMVIVDVRP--------DT-V
GIPTDAYFGVEEIKD---------DGT------ET-RKTFLHVPSAIEAEEAEEIGVEHL
LRDIKDSTT-TTLATRVAEQLASLQGLQSRVSDIQKYLVQVAKGEVPINHQVIYHLQDAL
NLLPDLDGDKELTQGFAASTNDQMLVVYLSSLLRAVIALHALVDNKETIGRAEL------
-----------------------------------------
>Coprprot
-----------------VVVHPLVLLSCVDHYNRV---------AQ-TAG-MRVVGVLLG
SISR--GRVEVTNSYAVPFEE-ESRNPE-IWFLDHNYHEQMWSMFRKVNASEKIIGWYSS
GPKIRPADLALHE-LFRKY-------------CPN---PVFVIIDVNP--------AE-V
GIPTKAYVSVEEVSE---------VG-------KV-EYGFQYIPSIIDALEAEEVGVEHL
LRDVKDTNV-STLATRINDKVLSLQSLTLRLQEMHNYLTLLDSGALPVNNTIIRQIQEAF
NLVPNLNDP-ELAKAFMVKTNDNMLAVYLASLVRSVTALHDLINNKLEFRDAE-------
-----------------------------------------
>DictDisc
----------MSTFPTSTIVHPTVLLSVVDHYNRV---------AK-DTN-KRVVGALLG
SNNK--GVVDVSNCYGLPFEE-DEANPN-IWFLDHNFHENMFAMFKKINARENVVGWYST
GPKIRPADQDINE-LFRRY-------------TPN---PVMVIIDVAP--------KE-L
GIPTKSYVTVEEINK---------DTS------ES-TMRFQHIPSSIDAVEAEEICIEHL
LRDVKDSSI-SSLTTQITDKKISLKHLLTNLQEMQHYLKLVCDGTLPPNHQIIGYIQDII
NLSPNLNAN-EISKSFAVQNNDTMSVIYLSSMIRSIIALHNLIINKTANREAEK---KAD
IINSTPPT----TATSPSVADKGKEKEQNAFNGADKPSKQA
>Entahist
MT-----EPLQSSYIKKVIVHPLVLLSISDHQTRA---------SK--EG-KRVVGVLLG
FIRK--GIVDVMNSFAVPFDE-DEKD-N-IWYLDHQYLETVYRMTQRVTAKEVLVGWYST
SSSIKPCDIQIHS-VINKY-------------TAH---PVYLTVDVSA--------TVSH
DLPVHSYVSAESIDS---------SENI-LLQPEL-SLRFIHVPTDVGSDES-EVGVERL
LRDLQKPTG-TVLKHEVELKMDSLRALDDKIKLMRNYLELVESGKIPVNQKIIQNIQDIF
NLSPNIE---KYTQQFAVNTNDVMVTIYLSQLVKSVLAVHDLIRNKNDYEIKLK---QLH
DNNNKEPIKDDSQQQPVVQK---------------------
>Filanola
----------------KVVVHPLVLLSTVDHYNRI---------AK-DTS-KRVVGVLLG
EVHK--GVVDVTNSYAVPFEE-DEQNSK-IWFLDHNYHENMYGMFRKVNARENVVGWYST
GPKIRPADLEINE-LFRKY-------------TPN---PVYVIIDVQPK-------EE-F
EIPTKAYVAIEEVKE---------EGT------EAPSLQFQHITSEIGALEAEEVGVEHL
LRDVKDTSV-STLATQVHAKIMSIKSLLSHLEEILSYLDHVANNKLPINHTILYQLQDIF
NLAPNLNVE-ELAKSFAVKTNDMMLVIYLSSLIRSIIALHSLINNKVDLRESER---KAD
ASDGAPAA--KPTNT--------------------------
>FontBI
----------------SVVVHPLVLLSVVDHYNRV---------AK-GTT-KRVVGVLLG
QWNG--STIDVSNSYAVPFEE-EGQDSS-IWFFDHGYLEEMWHMFRKINAREKIIGWYHT
GPALRSSDLAIHS-VMSRF-------------CPN---PVLVTIDVNP--------EC-V
GLPTESFVAIEEVDDSINASTSSESGP------SS-RKTFTQVSTEVRATEAEEIGVEHL
LRDVKDNAV-SSLATQVTEKVSSMRSLHNHLKDIATYLQMVADGRIQPNPVVLTNAQALL
AGRPDISGSDALSAAFTSAGNDAMLVLHIAAMCRSLTALHDLIRNRQNVASSEQ---TLA
AAAAAAAAERPAATPST------------------------
>HomoSapi
---------MPELAVQKVVVHPLVLLSVVDHFNRI---------GKVGNQ-KRVVGVLLG
SWQK--KVLDVSNSFAVPFDE-DDKDDS-VWFLDHDYLENMYGMFKKVNARERIVGWYHT
GPKLHKNDIAINE-LMKRY-------------CPN---SVLVIIDVKP--------KD-L
GLPTEAYISVEEVHD---------DGT------PT-SKTFEHVTSEIGAEEAEEVGVEHL
LRDIKDTTV-GTLSQRITNQVHGLKGLNSKLLDIRSYLEKVATGKLPINHQIIYQLQDVF
NLLPDVSLQ-EFVKAFYLKTNDQMVVVYLASLIRSVVALHNLINNKIANRDAEK---KEG
QEKEESKKDRKEDKE------KDKDKEKSDVKKEEKKEKK-
>Monobrev
MASLDIVTKKPVSGETTVTVHPLVLLSVVDHYNRT---------SK-GTK-HRSVGVLLG
SWKS-PTNLDIANSFALPFEE-DLKSPD-VWYMDHDYLRNMFGMFRRVNAKERVVGWYHT
GPKLRANDIQISE-MLQKF-------------VEH---PILCVIDVRP--------EV-S
GLPIKAYVAVEEIHD---------DGT------PT-TKGFEHVGSEVGAEEVEEVGVEHL
LRDITDLGFSGSLSHRLQQQLDSLKGLSGHLQQVHEYLQMVAEQKLPINHNIMYLIQEIF
NNLPNVSGK-DLATSVSNTTSDQMLVVYLASMIRATIALHNLINNKLENLEHEK---EGP
TGTKKKPAAEESSEDNKESG-KDKAKEKAGKKPAQ------
>PCBtrin
--------------LKSVIVHPLVLLSVVDHYNRV---------AK-DTK-KRVVGVLLG
NVSN--GVANVENSFAVPFEE-DERDPS-VWFYDHNYQESMFSMFRKVNAREKLIGWYSS
GPKVKPNDKDIHE-LLRKF-------------TPE---PLFVIVDVKP--------RE-V
GIPTEAYCTEIQVLE---------DGT------EV--PTFRNLPTEIGGLESEIMVVEHL
LRDVKDATI-TSLSHSISEKIDSMKGLTLKLRSFLTYLENVLAGKLPVKQEILSEIQEVF
SLLPNLGTK-EMVSAFTMTVNDNMMMVYLASLLRTIIALHDLIENKLALKREEGG-----
-----------------------------------------
>Polypall
----------MSTFPNSTVVHPTVLLSVVDHYNRV---------AK-DTN-KRVVGALLG
ANNK--GVIDISNCYGVPFEE-DDANPN-IWFLDHNFHENMFAMFKKINARENVVGWYST
GPKIRPSDQDINE-LFRRY-------------TPN---PVLVIIDVAP--------KE-L
GIPTKSYVTVEEVNK---------ETS------ES-TMRFQHIPSSIDAVEAEEICIEHL
LRDVKDSSI-SSLTNQIVDKKISLKHLANNLQEMTTYLDYVVAEKLPLNQQIIGFIQDII
NLSPNLNVG-ELAKSFSVEMNDTVSVIYISSLIRSIIALHNLILNKIENRDAEK---KAD
QIANQPAPSSKDTATTTTTDSKDKPKE--------------
>Sexangul
-----------------VIIHPLVLLSTVDHHHRT---------N--VKN-GRVIGILLG
SVNKRRGEIDVTNSFALPFDE-DNRDAT-VFFADQNFAIDMDRMFRKVSAGEKIVGWYST
AKTLRQNDALIHAQLAKLA-------------VXGPLSAVLVCVDPHS--------ESPL
DLPIAAYTGTPT------------AGA------TT-SISFDHIPSEVGALEAEEVGVEHL
LRDVHDASV-STLAQRLSARKAGLSSLNEHLATIQTYLDNVEAGKLPMSQEILERLQNMS
NVTPSDTAA-GLSSAFAAVGNDEAAVLFFATLSRAVLGLHGLVLNKRECAEAE-------
-----------------------------------------
>Sterramo
----------------------LVLLSTVDHYNRI---------SR-----NRVIGVLLG
EVNK--GVVDVTNSYAVPFEELRTGDKP-VWFADHNYHERMFGMFKKVNAKERVVGWYST
GPKIKPADLEINE-LFKKY-------------TPN---PVLVIIDVKP--------TE-I
GIPTKAYVSVHEVSE---------DGT------ES-NTAFQHIPSEIGAVEAEEVGVEHL
LRDINDTSI-STVATNVNAKLLSLKSLVSHLKEMHQYLDNVCSGKLPVNQHIMSQFQDIF
NLLPNLNVE-ELVRSFSVKTNDMMLVIYLSSLIRSVIALHNLVNNKL-------------
-----------------------------------------
>Thectrah
-----------------VTVHPVVLLSVVDHYNRV---------AS-GSRNKRVVGVLLG
EKYK-DGRIDVTNSFAVPFDE-NSKNPG-IFYLNHDFLERMFGMFKKVAAKEKIVGWYHS
GPKIRESDLAINE-IFRGY-------------VRD---PVLTIID---------------
-----AYYAVEEIPE---------DGS------EP-RKTFRHIASDIGAEEAEEVGVEHL
LRDINDSTL-STLSNEVKHKLNGLRGLGERLRAMQKYLENVVNGVLPVNHEIVAQIQDVF
NLLPNISSE-GMVKAFAVKTNDNMVVLYLAALIRSVLALHNLLNNKIFTKSAEQ------
-----------------------------------------
>VannDIVA
---LGT-DKMSGVEPTCVVVHPLVLLSVVDHFNRVVPPEDRVARGS-RAK-KRVVGVLLG
SVER-DGTVDVTNSFAVPFEE-EERS-G-IWYLDHNYLATMFAMFKKVNAKEKVVGWYST
GPKIRSIDLDIHQ-VMQRF-------------AING-KPAFVIIDVEP--------TE-L
GIPTKGYVAVEEVSE---------DGT------ET-RQAFQHKPTTIEALEAEEVGVEHL
LRDVKDSSI-GSLSTSITSKVAALQSLANHLAEMQEYLDNVADGVLPMNHRIIGQLQDMF
NLMPNLNVE-SLVRSFAVKSNDMMLAVYLSSIIRSVLALHNLINNKISNKEAEQ---KAA
EEADKAD----------------------------------
>Pessonel
-----------AGGIHTAVVHPLVLLSVVDHYSRV---------AK-DTK-KRVVGILLG
EIYK--GTVDISNSFAVPFEE-DSKDPS-VWFLDHNYHEQMHRMFKKVNARENVVGWYST
GPKVRSSDLEINE-LIRNY-------------TPN---PVLVIIDPTD--------TNVL
GLPTKAYVSVEQVSET-------RDGTA-----KA-SKSFKHITSAMGALEAEEVGVEHL
LRDIRRMTN-ATLAGSVESRGTALRSLEKRIGEIQEYVSDVRAGKLPLSQRVMTNLQDIF
NLAPAVTRS-PLAPAFASATNDMMLMIYIASMVRSVIALHNLLLNKRQLKEDE-------
-----------------------------------------
>MayoBSH0
MTLLGG-ERPNTKMPRRVIVHPLVLLSVVDHYNRV------------GSR-RRVLGVLLG
SIEE--GVVDITNSYAVPFDE-DKKNPK-IWFLDHNFHEQMFHMFKKVNASETVVGWYST
GPKICSSDLDINE-VFRNY-------------VPN---PVLCVIDVHPND------EK-K
GLPTKAYLAVQEPES---------DHGK-STRSGS-KLQFQHIPSEIGALEPEEVAVEHL
LRDITDSSV-STLATRVMDKLDSMKSLVTHLEEMREYLENVCAGKLPVNQEIIGNIQDMF
NLLPNVAVD-DLVRAFAVTQNDSMLVIYLSSMIRSVIALHSLINNKISNREAEL---KYQ
TEGEDDKP---------------------------------
>TricAmI7
---------MSQTTPSMVVIHPIVLLSVVDHYNRI---------AR-DTK-KRVVGVLLG
SQSK--GVVDVTNSYAVPFEE-DDSNPK-VWFLDHFFHEQMWEMFKKVNAKERIVGWYSS
GPQIKQSDLAIHG-LFKKY-------------LKT---PTFVIIDIK---------KE-I
GLPTKGYITKIEANE---------DGS-------S-SERFNHIASMVGALEVEEVGVEHL
LRDVKDTNI-STLSTTISQKIVSLKSLIERLGKMRTYLEDVAAKKLPINQTILNHIQEIF
NXLPNLQDP-TLLRAFNVQTNDQLVAIYIASIIRSIIALHNLINNKLDNQEAER---KLE
EPEKP------------------------------------
>Neopaest
----------------KVVVHPIVLLSVVDHYNRM---------GR-DT---RVVGVLLG
KTGK-DGEIDVVNSFAVPFDE-DKKDPS-IWFLDHNYLEEMFRMLIRISAGEKIVGWYST
GPKIKPADLEIHENVFRKY-------------VKD---PCFVIIDVQPRD------SD-L
GIPTTSYVAVQEVEE---------GTQ------KT-TMQFQHIGGEIGALEAEEIGVEHL
LRDVKDTSV-SSLAKQVTEKLGSLKNLVLHLKEMHVYLQNVCEGRLPLNHEIMNIVQNIF
NLLPNLKRE-TLVEAFNVKANDMLLVLYVSSMIRSILALHVLINNKLENRK---------
-----------------------------------------
>Paraatla
----------------KVVIHPIVLLSTVDHYNRV---------GR-ET---RVVGALLG
KVDK-DGVVDVFNSFAVPFDE-DIKDDQ-IWFLDHNYLEEMFRMLIRISAGEKIVGWYST
GPKIRSSDLDIHENVFRRY-------------VKD---PVFVIIDVQPRD------NE-L
GIPTTSYVAMQEVEE---------GTQ------KT-TMQFQHILSEIGALEAEEIGVEHL
LRDVKDTSV-SSLAKQITEKLSSLKSLVEHLKDMHAYLVNVSEGKLPINHEILSIVQNIF
NLLPNLKRE-VLVTAFNVKSNDMLLVLYISSMIRSILALHMLINNKLANRAATK---KE-
-----------------------------------------
>VexiDIVA
-----------------VIVHPLVLLSTVDHYNRV------------NTG-RRVVGVLLG
VVED--GIIDVRNCYAVPFDE-HRRNPN-IWFLDHNYHEQMFGMFKKINAREKIVGWYST
GPRLRPCDIDIHE-MFKKY-------------CND---PVLVVIDVQSTDSAATSQQD-L
DIPTKAYVSREEVEK---------NASGTCANKES-KPQFVHIPSEIGALEAEEVGVEHL
LRDIKDLSAHSTLSAHISNKILSLKSLLTHLEEAKVYLDNVCAGKLPINHNILSQLQNVF
NLMPNLSQQ-HIVKQFAVKSHDMMLNVYISSLIRSIIALHNLINNKIACKEAEK------
-----------------------------------------
>Endozona
---------AGSSKIKSVTVHPLVLLSVVDHYNRV---------AK-DTQ-RRVVGVLLG
EFSK--GVVDITNSYAIPFEE-EPRQPS-IFFVDHIYHENMFDMFKKVNATERVVGWYST
GPKIRPNDLEINE-IWRRY-------------TPN---PVLVLVDVKL--------QE-L
GIPTKAYIATEEIAK---------DGT------EC-KMEFVHIPSDIGAIEAEEVGVEHL
LRDIHDSNI-STVASNVNAKLLTLKSLVTRLKEMHDYLTRVCDGELPINQTIISQMQDIF
NLLPNLNVE-EMTRSFAVKTNDMMLVIYLSSLIRSVIALHNLINNKLV------------
-----------------------------------------
>StygNOMA
-----------------VIIHPLVLLSTVDHYNRV---------AK-DTK-NRVVGVLLG
SSVK--GVYDVTNSYAVPFDE-ESGSSD-IWFLDHNFHEAMYTLFKKVNAREQVIGWYST
GPKIKSNDFAIHK-IFERY-------------HPK---PIFCVIDVQP--------KE-L
GLPTKAYVSAEEVKE---------DGT-------S-VFTFQHIKSSIGALEAEEVGVEHL
LRDIKDMNI-STLASEVHQKVLSVKHLHAHLEEMHEYLQNVIDGRLKPNQTIINQMQDIF
SLLPNYNIP-XLAEALTVKSNDMMVSIYLSSLIRSVIALHNLINNKIANIKAEK---EAA
NPKPVA-----------------------------------
>Ovaldese
------------------------------------------------------------
------------------------------------------------------------
------------------------------------------IIDVAP--------ST-L
GLPTKGYIAIEEVRE---------DGT-------S-EMAFKHIPAEIGALEAEEVGVEHL
LRDIKDTTV-STLATEVNRKLAALKNLVARLKE---------------------------
------------------------------------------------------------
-----------------------------------------
>Nolaaber
------------------------------------------------------------
------------------------------------------------------------
------------------------------------------------------------
------------------------------------------------------------
-----------------------------------------------------------F
NSQPQLPGP---PQCFHGQTNDNMLAIYVSSLIRSVTTLHDLINNKLELASYESG--E--
-----------------------------------------
>Vannrobu
------------------------------------------------------------
----------------------------------------MYHMFKKVNARERVVGWYST
GPKIKANDLAIHE-VLRDY-------------TPSG-HPVYVIVEVQP--------KD-L
GIPTKAYVTVEEVSE---------DKT------EN-RMAFQHTPSSIGALEAEEVGVEHL
LRDVKDASV-SNLTTAIQEKINSLKSLNEHIKEMEEYLTNVCSGKLPVNHQIINQIQDIF
NLLPNLNVE-EIVRSFSVKTNDMMLVIYLSSVIRSVIALHNLINNKIANRDAEL---KA-
-----------------------------------------
>Luaphula
-----------------VVVHPLVLLSVVDHYNRV---------SK-ETK-KRVVGVLLG
EVNK--GVVDVTNSYAVPFEE-DTRGAKPIWFVDHNYHENMYGMFKKVNAKEAVVGWYST
GPTIRPADLDIHA-LWKRY-------------TPN---PILVIVDVEP--------TE-I
AIPTKAYATVEEVSK---------DGT------RS-VMSFQHIPSEVGAVEAEEVGVEHL
LRDIHDTSI-STVASNVNAKLLSLKSLVARLKEVHDYLGKVVAEELPVNHVIITQLQDVF
NLLPNIAVD-ELVKSFAVKTNDMMLVIYLSSLIRSIIALHNLLNNKQALRKAEKG-----
-----------------------------------------
>Protarac
--------------PNLVVVHPLVLLSVVDHYNRV---------SK-ETK-KRVVGVLLG
EVNK--GVVDVTNSYAVPFEE-DARNPN-IWFVDHNYHENMYAMFKKVNAKESVVGWYST
GPAIRPADLDIHA-LWKRY-------------TPN---PILVIVDVEP--------TE-I
ALPTKAYATVEEVSK---------DGT------TS-VMSFQHIPSEVGAVEAEEVGVEHL
LRDIHDTSI-STVASNVNAKLLSLKSLVAHLKEVHEYLGKVVDGQLPVNHTIINHLQDIF
NLLPNISVD-ELVRSFAVKTNDMMLVIYLSSLIRSIIALHNLLNNKQALRTAEK------
-----------------------------------------
>PhysTSA
-------------LPTSVVVHPLVLLSTVDHYNRV---------AK-ETR-KRVVGVLLG
TVSK--GVVDVTNSYAVPFEE-DEQNPS-IWFLDHNFHENMWAMFKKVNARENVIGWYST
GPKIRPADLEINE-LFRRY-------------TPN---PVLVIIEVQP--------KD-L
GIPTKAYVAVEEANE---------ETQ------ET-RMAFQHIPSEIGALEAEEVGVEHL
LRDVKDTTI-STLATRIHDKLASLKSLISHLHEMNVYLQHVVDGKLPINHQIIGHLQDIF
NLSPNLNVE-QLVKAFAVKTNDSLLVIYLSSLIRSVIALHNLILNKLQYREAEK---KAD
SGKEEEKKDEKKEGEKKEGDKKEGDKK----EGEKKEAEKG
>Protpyro
-----------PTSINTVVVHPLVLLSVVDHYNRV---------AK-DTR-KRVVGVLLG
ETNK--GVVDITNSYAVPFEE-DPRNPK-IWFVDHNYHENMFAMFKKVHAKERVVGWYST
GPKIRPADLDIHE-LFRRY-------------TPN---PVLVIINVKP--------TE-I
GLPTKAYLTVEEVSK---------DGT------ES-KMAFQHIPSEVGAVEAEEVGVEHL
LRDIHDPSV-SAVGTNVNAKLLALKSLVEHLKEVQAYLHNVCEGKLPINQKIVGQLQDIF
NLLPNVNVD---------------------------------------------------
-----------------------------------------
>PellCATA
----------ATTPIKSVTVHPLVLLSVVDHYNRI---------AR-DTS-KRVVGVLLG
EVIK--GEVDVTNSYAIPFDE-DLKNPD-IWFVDRNYHENMFAMFKKVNARERVVGWYST
GPMIKRNDIIINE-EWKRY-------------TPN---AVLVLIDVKL--------QE-V
GIPTKAYIAQEEISK---------DGT------EC-KSQFVHIPSIIGAIEAEEVGVEHL
LRDIHDTSI-STVASDVNAKLLSLKSLVSRLKDMYDYLGLVCEGKLPVNQTIIAQMQDIF
NLLPNLNVE-ELIQSFAVKTNDMMLVIYLSSLIRGVIALHNLLNNKI-------------
-----------------------------------------
>ClydYONA
--------------PTGVVVHPLVLLSTVDHYNRM---------AK-GTS-KRVVGALLG
SVDR-DGQVDITNSFALPFDE-AKK--G-IWFVDHNYHENMYGMFKKVNAREKLVGWYST
GSKIQPNDLDIHD-MFRRYCTPELQARGMSAPVTQ---PVLVVIDVKP--------KE-L
GIPTKAYKTVEEVSE---------EGK------EP-TLRFQHIPSEIGALEAEEVGVEHL
LRDVKDNAV-SSLATDVGNKLIALRSLGTHLQEMHDYLEMVVSKKLPVNHQIVSQIQDIF
NLMPNLNAD-EVVRSFAIKTNDMMLAIYLSSLIRSIIALHNLINNKISNRKLE-------
-----------------------------------------
>GoceYONA
------------------------------------------------------------
------------------------KKPG-IFFVDHIYHEHMFTMFKKVNAKERVVGWYST
GPKIRPNDLEIND-LWKRY-------------SSN---PVLVIVDVKL--------QE-L
GIPTKAYVVDEEIST---------DGT------PC-KMEFVHIPSDIGAVEAEEVGVEHL
LRDIQDTSI-STVANNVNAKLLSLKSLVARLKDMQDYLSQVCEGALPINQTIISQMQDIF
NLLPNLNVE-EMVRSFAVKTNDMMLVIYLSSMIRSIIALHNLINNKLTLRANE-------
-----------------------------------------
>Undascha
-----------------VVVHPLVLLSVVDHYNRL---------AK-GTR-KRVVGVLLG
EQDK-QGRVDITNSYAVPFDE-EERT-G-IWFFDHNYHENMFAMFKKVNARERVVGWYST
GPKIKANDLAIHE-VLRNY-------------TPSG-HPCYVIVEVQP--------KD-L
GIPTKAYITVEEVSE---------DKT------EN-RMAFQHTPSSIGALEAEEVGVEHL
LRDVKDASV-SNLTTSIQEKVNSLKSLNEHIKEMEEYLENVSSGKLPMNHEIINQIQDIF
NLLPNLNVE-ELVRSFSVKTNDMMLVIYLSSVIRSVIALHNLINNKIANRDAE-------
-----------------------------------------
>Thecquad
----------------QVVVHPLVLLSTVDHYNRV---------AK-DTN-KRVVGVLLG
EVSK--GRVEVLNSYAVPFDE-DETNPN-IWFLDHNFHENMYSMFRKVNAKEHVIGWYST
GPKIRPADIDIHE-VFKRY-------------VPN---PILVIIDVQP--------KE-L
GIPTKAYISVEEVKE---------DGT------ES-RMTFQHVPSEIGALEAEEVGVEHL
LRDVKDSSI-STLGSHVHNKLLSLKSLHSHLQEMHEYLDQVTSGKLPLNHQILNHLQDIF
NLLPNLNVD-ELVRSFMVKTNDMMLAIYLSCLIRSIIALHNLINNQLKNR----------
-----------------------------------------
>Vermanta
--------------IDEVVVHPLVLLSVVDHYNRV---------AK-DTR-KRVVGVLLG
ETWK--GKVDVTNSYAVPFDE-DERNPN-IWFLDHNFHENMSSMFKKVNAKEKVVGWYHT
GPKIRSNDLAVHE-IFKRY-------------NPN---PTLVIIDVKP--------EE-L
GIPTKAYVAVEEEKEK--------EKG------AS-RMSFAHIPSSIGALEAEEVGVEHL
LRDIKDTSI-STLATRVQNKLIALKTLHNKLGEMGDYLDKVVAGTLPMNHDIINNIQDAF
NLLPNISTE-QMVSSFAVKNNDMMLAVYVSSLIRSIVALHNLINNKLANREAER------
-----------------------------------------
>ParvMONO
--------------IHSAVVHPIVLLSVVDHYHRA---------AE-GTN-RRVVGALLG
TVKN--GVADVTNCYAVPFEE-DPKNSS-VWFLDHNYHERMFAMFRKVNAGERVVGWYSS
GPKIKPCDIDVHS-VFERY-------------ATN---PVLVVIKARP--------TE-L
GIPTKAYVSVDHVSE---------DGK-------L-SQTFKHIDTSIGAEEAEEVGVEHL
LRDVRDTSV-SSLTQRISQQVLSLKGLREKVTLISTYLEHVAAGRLRVNRDIVDSLQRIL
NLFPVLNAE-SKRAAFAEKTNDSMLLIYVTSMIRSCIALHELINNRLDNKAAEL---KQD
A----------------------------------------
