# Supplementary material for: Expansion of the molecular and morphological diversity of Acanthamoebidae (Centramoebida, Amoebozoa) and identification of a novel life cycle type within the group
Source: Biol Direct. 2016 Dec 28;11:69. doi: 10.1186/s13062-016-0171-0 (PMC5192571; doi:10.1186/s13062-016-0171-0)
Supplement: Additional file 3: — Bordor.325.Cent40.tgz. Phylogenomic alignment files and single gene trees for each gene included in the phylogeomic supermatrix. (TGZ 8396 kb) [file 13062_2016_171_MOESM3_ESM.tgz › Bordor.325.Cent40/unmasked-alignments/AP3M1.faa]

>AcanGEN
M-INSIFILNKNGEVIIEKHYVGLVGRA---ICDKFWDA-VTDVDD-----LQDVPPV--
-------LA-TPKWYLVH-------IQHRGLFFLAVV-KNDTPPLLVLEFLQRVVEVFGH
YM-T------DVTEESIKDKFVIVYQVLDEMMDG-GFPFTTEPNVLTSMISKTN-LLSEL
ME-------------------NIPVPGTLNVPLPMSL-GGKISMGSRAI--SL------A
A-PIG-TS--------------NQLPRAAGSTVPWRTVGVKYTTNEVYFDINEEIDAIID
-RNGHVLRCVAHGNVQVNCKLSGMPDLSLLFYNPRVLEDVAFHPCIRYSRWDQSKVLSFV
PPDGAFKLMEYRVT-------------------SG--LEIPLSVKPQVSWTN--------
-----GG---GRVHITVS-AK---M-------SVKH-AVGDVQLTIPFSK-LVSST----
-----------NLTATAGEVQYDEINKVCIWKVGKVGRE--KSPILSGNISVL--PGSPQ
PD-SNPIIEVGFRVNQFSASGIRVESLSLHNEKY-KPYKGVKNITYAGNFQ---------
------VRT----------------
>Coprcine
MGIDGLILLDSAGRSIIQSGFRSTTSTYPFLHVEAFNAA-AANAQR-----PTDIDSV--
-------IY-VQHPTNVDIPSACCHVSVGDLRILCPI-SGNVDPLVGFSFLRTFIDILQE
YF-G------DVSVVTVKENFDIVYQLLEEILDSVGHPLTTSHNALRDIVLPPS-LLTKL
LN-------------------------------------------------AASANLAAI
G-AGG-TA--PGLH--------TAAHGPFSSPIPWRRAGVKYASNEIYFDMVEELRAIVN
-KHGVPLSSNVFGQIEGNCRLSGTPDCLLTFSNSQVLADCAFHPCVRLQRWSKDRALSFI
PPDGHFVLAEYRFAPNAGNSALRFGTSSTTAVKDQ--IPMPFVMKARFEFDG--------
-----NN---ATFEISFT-SRLTTRV------NENV-SLENISVELNLGE-GVHGIKCVA
SRESGGLGRGLSVETSTASWSFDQKKKVLRWEIPRAPPS--THWTLQGSFTAP--TAPPR
PS---RAMQIRFEIPSRTFSQLKVEQLRITGEGY-KPYKGVRGRSCAN------------
------VEWRW--------------
>Coprprot
M-IQSLFILDSSGAIIIEKHFRGIVPRQ---VADQFWDE-AQKVSP----FFAELVPV--
-------IA-TAKYYLVH-------VIRGGLFFLGVV-AKDTTPLGVVEFLDRVSRIFYH
YF-GE-----QLNERALKDNFITAYHLLEEVNDA-GYAFNTEPNILEGIVSIPS-LLNQT
TD-------------------------------------------------LV----MGT
G-SNG-IS--------------NIFPSGGLTTIPWRKNGVTKTTNEIYIDITEEIDAIVE
-SNGSLTYSKISGVIEVDSQLAGMPDIVLKLTGVGCIDDIGFHPCVRLKRWDQERVVSFI
PPDGKFFMAKYIVR-------------------NN--VPMPIYVKPQILIGE--------
-----QN---GTVHVMVG-SK---HVA-----PGNK-EIENIIVTIPFSK-NCIGT----
-----------SLTSKVGTVTFDEQTKVCRWKIPQLPKT--VTPILEGSFTFD----PEH
PP-SKPTIGVYFEIQTWSCSGIKVDTLSILNEKY-SHFKGVKALTCGGQVQ---------
------IRS----------------
>DictDisc
M-LSSFFIIADQGDILIEKHWRGLMNRS---ICEYFWDQVLQSKQN-----GSSVPPI--
-------IS-TPKYYLIN-------IQKQNVYLLGVC-QSEVSPLLVVDFLQRIYDTFVE
YFGS------NITSATIKENFVHVYQLLDEMADN-GFPFTTELNFLKEMIKPPG-VLSNV
IS-------------------------------------------------SV------T
G-TSN-IT--------------DILPNGSLGAIQWRKTGIKYTQNKIFFDIIEEIDCIID
-SNGYIVSSEINGEILCHCNLSGMPDLTMTFNNPRMLDDVSFHPCVRYSRWENDRVLSFI
PPDGNFKLLSYRVK-------------------GI--NQFPVYVKPQISYSE--------
-----GSSSVGRVNVTVG-AK-GYN-------VQNKLSIEDVVATIPFSK-TTSST----
-----------NLTANIGSFGMDEQSKILRWNIGKIPKE--KTPFLNGTVSLI--AGSMT
PE-STPSIMLQFKIPQYAISGLTIDSLAC-SERY-KPFKGVKCTTKAGKFQ---------
------VRS----------------
>Entahist
M-IKALFIVNCSNDIIYQKNYGKTIDKG---VLVPFYDK-LTTIPI-----YNNIPPV--
-------IN-CNTYCLFHF---CRELPSNSVYFIAVT-DIDVPPLFISSFLQRIRIILKY
CY-PDG----SFNDNTLKQDYIRLIQIMDQLADG-GFPFITEPNTIDALLNENT-TSQKI
EK-------------------------------------------------AV------L
G-ELS-VN--------------YDKDALGSRTLPWRKDGVIHKTNEILFDVNERISTVFN
LVTGKASRTEVLGEVVCISSLSGIPDVTLRFDNPQIMDDVSFHPCIRIGKWEQQKVLSFI
PPDGKFTLFNYRVR-------------------GT--LQAPIKLGGSVKYTS--------
-----SQ---GLVELSVY-SN---NIAGFGSGPLKS-ELINQQVVIEFPV-SVTSC----
-----------QLVVNTGKYIFDGIKHVLIWTIGKHDPK--IIPTISGTVNRS---MYED
TD-TFTKVSMNFQIINYAASGLRFKHLDC-NQPY-QVRKGVKFTTYGGRYL---------
------IKV----------------
>Filanola
M-IQSLFILNNVGDILIEKHYRGLVSRS---VCDYFWNE-VMKQSS-----PQDVNPI--
-------LT-TPKYYLIH-------IQRGGLFFLSVV-SMEVSPLLVVEFLHRICDIFTD
YF-E------KLQESTLRENFVIVYQLLDEVMDN-GIPFNTEPNALVELIPAPN-LLKKF
VG-------------------------------------------------GL------T
G-QPS-MQ--------------GNLPDGTLSNTPWRPVAVKYTTNEIYFDIIEEIDATID
-TNGIATACEVSGEVQSQCKLSGMPDLTLAFTNPHILDDVSFHPCVRYNQFEQNKIVSFV
PPDGSFKLMNYRVK-------------------GQ--ILLPIYVKPQITFNS--------
-----TG---GRVTIMVG-TK---Q-------TNGK-QVEDTVVTIPFPK-SVSSV----
-----------NFTVSTGNFQFDDMTKVCRWNIGKIPKD--KSPILEGTVALA--PGSSV
PE-SNPVIQADFKIVMYAASGLKVDSLAVHNVGY-KPYKGVKTITKAGKFH---------
------IRS----------------
>FontBI
M-INSLFIVTPSGVFLAEKHYRKTLQRGP--IISFFLEQ-VQSLSD-----ISELPPVTL
LSAASCGLP-SSEGYLIH-------VQRDGLIYMAIV-LEEVAPLFVTEFLHRVVDIFKD
YF-EGV----RIDEKVLRENFIVVHEILEEVMDN-GLPLTTEPSLLKETVNPPS-VLNKV
VR-------------------------------------------------SV------A
G-----PS--------------SKVPTQNISAVPWRKQGIRHANNEIFFDIIETIDAIVD
-PNGAIVSCDIVGVIKALSRLSGMPDLTLRFTNPNILEDVSLHPCVRIARYERERVISFV
PPDGAFDLLSYRVPSD-----------------SS--YMLPINVRGQCTYSK--------
-----SD---GQLNISVMVPR---N-------RADV-QPEDVLIRVPLPE-KVSAGT---
-----------NISAGFGTIRFDPSTRVLLWNIGRVPTN--RAITCQVPLRLD--AGARD
VELPRPVISVDFTINRFAASGLKGDRLDVHAVQY-KPYKGQLYITKSGNFQ---------
------VRC----------------
>HomoSapi
M-IHSLFLINCSGDIFLEKHWKSVVSQS---VCDYFFEA-QEKAAD-----VENVPPV--
-------IS-TPHHYLIS-------IYRDKLFFVSVI-QTEVPPLFVIEFLHRVADTFQD
YF-G------ECSEAAIKDNVVIVYELLEEMLDN-GFPLATESNILKELIKPPT-ILRSV
VN-------------------------------------------------SI------T
G-SSN-VG--------------DTLPTGQLSNIPWRRAGVKYTNNEAYFDVVEEIDAIID
-KSGSTVFAEIQGVIDACIKLSGMPDLSLSFMNPRLLDDVSFHPCIRFKRWESERVLSFI
PPDGNFRLISYRVS-------------------SQNLVAIPVYVKHSISFKE--------
-----NS-SCGRFDITIG-PK---Q-------NMGK-TIEGITVTVHMPK-VVLNM----
-----------NLTPTQGSYTFDPVTKVLTWDVGKITPQ--KLPSLKGLVNLQ--SGAPK
PE-ENPSLNIQFKIQQLAISGLKVNRLDMYGEKY-KPFKGVKYVTKAGKFQ---------
------VRT----------------
>Monobrev
M-IVSIFILQPTGDVLVEKHNRSPLPRN---VLDPLQEA-LLHADA-----LEDVPPI--
-------IP-GGRHYLIN-------IIKHNMVFVAVV-TSETPPLTVTEIMHAIVNVFED
YF-G------TINDRVVHREAVMIYQLLEEMNDN-GFPLTMELNVLQEMIMKPT-MLNRA
QN-------------------------------------------------AV------G
R-RQR-LS--------------DTLPSGQLTSTHWRKAHARYPTNECFVDIEEEVDAIIG
-KSGTPIASSVTGTINCRCYLSGFPDLTLSFQNARFFDDVALHPCVRIAKWTSERIMSFV
PPDGKFVLAQYFVH-------------------SL--SQLPITVRANINYSKT-------
-----GS---GRIEIDLH-SA-----------RPDQ-VVEGLQIQIRFPK-AVSSA----
-----------SADAAEGHCSFQEMTKTLRWELKRLPES--GSISLRGQVTLG--VSEAI
PD-GTPPVQVKFKTTGYTASGLKVNRLDIYRETY-KAFKGVKYITSAGDFQDIDFTFLQT
LAAAQAARSCCPSLLSFHHCHFCGV
>PCBtrin
--MQSLFIINSKGEPFVEKHWRGRLDRA---VCDVFWDY-VKKSPS-----PEDLDPI--
-------IQ-LTKYFLLN-------VKKRDLYFIVVT-QEEVPPLLFFEFMHRLAEILED
YF-G------NLTETDLLANISTVYQLLEEMADN-GYPFTTEPNILREMVSKPS-LFS--
------------------------------------------------------------
--NKS-SA--------------QNVPAGAQSIVPWRKSGVKYANNEIFLDIVEEMDTIID
-SKGIAVSCELNGKIMCNSKLSAMPDLTLHFNNPHMMDDCSLHPCVRLGPYQQSRIMSFI
PPDGQFKLCTFRVA-------------------DNRGLQVPISIQPQFSLSEA-------
----MGT---GKLSLNVS-PR---N-------TQNK-TIEGLVLELPCP--SVGTM----
-----------SLSSTVGTAVFDQKTKVMTWTIGRLAPG--KNAQLTGSLTLN---STNE
QK-THPTLNVHFKINGFSASGLKVDQLTITNVKY-KPFKGVRSITTAGAFQ---------
------GR-----------------
>Polypall
M-LSSLFILADTGDIIIEKHWRGIINRS---ICEYFWDQKISAESE-----GSSVAPV--
-------IT-TPKYYLVN-------IKRTTIYFLGVL-QNECSPLLVVDFLQRIYDVFID
YFGQ------NLNESIIRDNFVHVYQLIEEMADN-GFPFTTEPNFLKEMIKPPN-VVSNL
LQ-------------------------------------------------GV------T
G-TSN-IS--------------DNLPNGSLGAIQWRKTGIKYTSNEIFFDIIEEIDCIID
-SNGFVVSCEVNGEIQVNCKLSGMPDLTLTFNNPRMLDDVSFHPCVRYSRWENDRVLSFI
PPDGSFKLMNYRIK-------------------GI--NQLPIYVKPQISFGE--------
-----GG---GRVNVLVG-SK---N-------TNNK-PVENVFVTIPFPK-TTTAV----
-----------NLTSNVGG--HFTEDKVCKWNIGKIPKE--KTPMLSGNVVLA--AGQPL
PE-ANPSIMVQFKIAMFTISGLGVDSLAC-SEKY-KPFKGVRSVTRAGKFQ---------
------VRA----------------
>Sexangul
-----------------SKRMAATATQS---SADAATXA-ASTSPTSGGTSVATIAPV--
-------IKGPHNTHIVWM------TTPTSLVIAAVLGTHSMDPTECLAFLRELLRSCAA
YL-TNTGSLVQLTPAVITQHFATVLQLVEEQCDA-GLPFRTHMNHLTSFIPPPS-IANRL
WS-------------------------------------------------GL------S
G-ASS-VA--------------STL---QESSVPWRRGGVQYSRNEVKFDLVXMIDVTVS
-PTGSLAKPAIRGKLVCKCRLSGEPELTVALNTPAIVCDMAMHPCVRVKVWEQTKTLSFL
PPDGDTVIAEFRID-------------------RTVRPALPLYVNPRVVFEE--------
-----AA-SRLKVELQVG-TK---FL------QQAS-FVGKVTLSMQLPH-ETVST----
-----------TLSADAGSVNVDLHSGKCVWTVGRLEPA--KSPILSGFIILR--SGTPK
PA-KMPLVHVRFECEKFSASGLKVSTVSVAHASYTKLFKGYRSVTQAGSVL---------
------VES----------------
>Sterramo
M-IESFFILNGAGVIIIEKHFCGLVSRS---ICDKFWEV-VMDSKN-----AEDVPPI--
-------ISHGAHWYLFH-------KQHNGIYFLAIV-QTETPPLLVLEFLERVVEVFQH
YM-E------EITEDEIKNQFVTVYQVLDEMMDG-GFPFTTEPNVLTVMVNRNN-ILTDL
MG-------------------NMPLPGTMALPVPMRV-DGKLTMGEKTF--SL------T
N-PSS-VK--------------QHIPSGTTTNVPWRAAGVRYATNEIYFDATEEIDCIIG
-RTGRVVKCEVYGTVQQIADFLGCP-----------------------------------
------------------------------------------------------------
------------------------------------------------------------
------------------------------------------------------------
------------------------------------------------------------
-------------------------
>Thectrah
------------------------------------------------------------
------------------------------------------------------------
------------------------------MMDS-GVPLTTEPNVLKELIRPPT-AMARV
MK-------------------------------------------------SM------T
G-ASG-VA--------------TVLPDGTLTNVPWRKAGVKYSNNEMFFDIVEEIDAIIE
-ANGIPATFEISGRIMANSKLSGMPDLNLVFANPRILDDVAFHPCVRYATFESDRIISFI
PPDGEFELMTYRVH-------------------HQ--SQLPLYCKPQITFSE--------
-----GY---ANVNIMVG-SK---PL------SEDV-RVADVSVTIPFPK-IISSA----
-----------DLSANHGKVVYDEISKTATWTVGKIPQS--KTPTLTGSLVLPVSDSVTI
PE-SNPNVSLSFVLPSYAISNLKVATLTVRNEDY-TPFKGVRSVTRAGSFE---------
------IR-----------------
>VannDIVA
M-IRSFFILTTKGDVIIEKHYRGYLNRT---VVDTFMTH-AAKYER-----PKEVPPV--
-------IS-TAKIYLVH-------IHTGNLFFVCPV-EGDVPPLLVLEFLYRVHDIFKN
YF-G------NVSEQDIKNHFVIVYQLLEEVMDS-GLPFTTYPNILRGMVQPPT-AIKW-
------------------------------------------------------------
--KAL-KKNI------------TELPEELGSNTAWRKP-AKYTNNEIFFDIYENIDAVVD
-MNGMLLHSSVYGHVDTLCRLSGMPDLTLRWTNPRLIDDASFHPCVRYNRFEHDKVVSFV
PPDGHFVLMKYRIY-------------------QP--IQPPMYCKPSISFSE--------
-----TG---AKVNIMVG-PK---NL------PTGK-VVEDVVVVVPFSK-VVNSV----
-----------NLDASYGHFSWDDIRKVVTWHVGKIPKD--KVPMLTGTASVT--PGMEP
PD-ANPSVMVDFRVNMFTVSGLQVDSLALHNEAY-KPYKGVKSITKAGHFE---------
------VR-----------------
>Pessonel
-------------EIIIVKHYRDKCSRT---VADLFYTN-VVKAAS-----PEDVLPI--
-------ID-AGRHFFIH-------IQRDGLFFLALV-QKETGPFYVFDFLERVYEVLVD
YL-G------KVTVSSLKAQFTIVYQLLDEMMDY-SIPFTTEPNNLRDIVAAPN-VLKAV
AG-------------------------------------------------SM------L
G-SSQ-VA--------------DALPSAAVSDVDWRRRNVKYRTNEIFVDLVESIHAIIE
-SNGAMVXSEVTAEFKCDCRLSGMPDMSMHFNRPELIDDASFHRCVRYKVWEKQKHISFI
PPDGKFTLMTFRSK-------------------GQ--IQLPLLVEPKINITN--------
-----SG---GDVRIKLT-PR---D-------LSPK-PCAAVKITIKFAK-NVSSA----
-----------TLIGDAGRAMFDDTTKVCTWDVGTMKPG--MXVELTGTFQLP--SGQTC
---DNPTIALEFVQNGWTPSGLKVTXLALHRETY-APFKGIRYISQG-------------
-------------------------
>MayoBSH0
M-IHSLFILNRNGDILIAKNCRGFVDRS---IAYEFWNE-VARAKK-----PEDVCPV--
-------IS-TLRHCLVH-------VRRDELTFLAVI-QQDSPPLLVISFLDRIYTVLQV
YL-SN-----KVNEGSVKENFATIYQVLEEMMDN-GAPFTTEPNLLTEMIHPPGGLIGAA
ED-------------------------------------------------LI------T
G-KTG-AS--------------SQLPGMMLRSTPWRNPK-KHLQNEIFFDIIEDVDCIVD
-ANGMLVSSDVRGTIMADCNLSGMPDLTMHFNYPRILDDVGFHPCVRLLRWAESSVISFV
PPDGIFKLLDYRVPRG-----------------TT--VNMPIYVKPQFSFHQ--------
-----GT---GQVTVMVG-TK---Q-------TQGK-DVTNTVVYIPFSD-EVSSV----
-----------SFTVTHGETFYDSTKRLCTWTIGTLPND--KAPMLTGQILLG--GGKQS
LV-SRPTITADFHVKGLSCSGIKVTTLGVTNVDY-SLYKGCRHLCRAGRFQ---------
------VRS----------------
>TricAmI7
-------------------------------ICDTFWDN-VLKADT-----KADAPPI--
-------MS-TPKFYLIH-------VQTEGLFFLALS-ARETSPLLIIQFLYRLVDVFKS
YF-S------SVSEQIIKDNFVTVYQLLDEMMDN-GVPFTTEPNILSEMITPPN-LLSTI
GS-------------------------------------------------VF------M
GPGNN-VT--------------SVLPDASLTNVPWRRQGVKYTTNEVYFDILEEIDCIID
-RSGSMIQCEARGEIQTNCKLSGMPDLSLRFTNARILDDVSFHHCVRYNRWEHDRVVSFI
PPDGTFKLMEFRVT-------------------GQ--XRAPIYXKPQILYSN--------
-----TG---GKVHVSVG-NT---X-------VTDK-QVEYVVITIPFSK-TSGSA----
-----------TLSANIGAVHXDEIQKVCKWNIGKLPKD--XTPVLDGTINLQ--TGAEA
PE-SNPVXTAEWKVVMWSAXGLAVDSLTLHNEKF-NP-----------------------
-------------------------
>Paraatla
M-IHSLFIINQTGDVIIEKHYRGFQTRA---VCDIFWRE-VSKATS-----KTDLSPI--
-------IK-TPKHYLVH-------ICCKDMYFLATV-LQDSPPLLVIEFLYRVVDVFSD
YF-Q------DLSERAIKENFVTVYQILEEMMDN-GFPFTTEPNALKEMISPTS-LFGDL
SS-------------------------------------------------TV------T
G-KSSYVS--------------SSLSEGRLSSTPWRKAVVKYSKDEIFFDIVEEIDCIID
-SNGLIVTSEVAGNVASLCRLSDMPDLTMIFNYPRIMTDVSFHPCVRLTRWEQNHVVSFI
PPDGQYKLMQYRVN-------------------TQ--VQPPIYCKPQITYHD--------
-----GQ---GKISVMVG-PK---N-------TGGK-VVEDVKITFPFPK-SVLTC----
-----------NLEPSKGKVAYDENTKTAVWTIGTLPAD--ATPTLNGTVNLT--PGLKV
PD-SAMTVLVDFTVNMFACSGLKVESLNLQNVGY-KPFKGVRSITKAGKFQ---------
------VRT----------------
>VexiDIVA
M-INSIFILNGSGDVIFEKHYRGLISRA---ICDIFWVQ-VMKASN-----PNDVKPV--
-------MQ-SSKFYLIN-------IHYKDLWFLAVV-ERDVNPLLVVEFLYRVGDIFRD
YF-E------NVTESILKNNFVIVYQLLEELMDN-GMPFNTEPNQLKAMITPPS-FYGGV
MA-------------------------------------------------SM------T
G-KKG-VS--------------SSVPTGSMSNTPWRRVGVKYTANEVYFDIIEELDAIVD
-ANGLLVSSEVNGSIQSTCHLSGMPQLTMIFRNPRILDDVSFHPCVLLSSWEQSKILSFV
PPDGNYKLMSYRVR-------------------SN--VQPPIYVKPQINFSQ--------
-----GV---GRVTVTVG-TK---V-------AANK-NVENVVVTIPWGK-TTSSC----
-----------NLTASFGKAQYDEQSKTLIWTIGRMPSD--RTVSLSGSVHLV--SGEK-
-E-VYPSIQASFKVLLMSSSGLKVESLAVKNVNY-KPYKGVRAITKSGTFT---------
------IR-----------------
>Endozona
--MQSLFIINNGGEIIIEKHYRGLMGRA---VCDQFWLE-VLKCKE-----PRETKPI--
-------LS-VAKWYLVH-------VQHNSLFFLAVL-QAEAPPLQVIEGLKSVIEVFGH
YM-T------EVTEESIKDQFVPVYQLLDEMFDY-GIPFNTYPNSLTSMIGSSS-VFKDL
LGPGGITSGYDLAELGSGSGGFTPTKGNLGTGMRLTG-MGSDTIGSPPVSRTL------T
G-SSG-FGSTPTNIGAGNGAGGNMAGVGGSNTVPWRSIEKDHTLNEVYFDIIEEIDCIIG
-RNGRIVTSELFGTITSDCSLSGTPHLSMFFNNTRAIDSVSFHPCVRLKDWDNSKVINFI
PPDGKFTLLDFTVSRS-----------------QN--IDIPIMITPVLNWNANPPTKEAP
IEISGGI---GNLQISVG-SK---A-------MMKS-DLEDVVITLTFPK-GISST----
-----------SLTPSTGLVTYDEITKILVWKMKTVTRE--KPPVLSGSIIVP--PGSQR
---IGPTVEVQFTAMKYSAVGLTIDQLVVSEINY-KPRKAVRSITKAGRFE---------
------V------------------
>StygNOMA
M-IHSLFILNRNGDILIAKNCRGFVDRS---IAYEFWNE-VARAKK-----PEDVCPV--
-------IS-TLRHCLVH-------VRRDELTFLAVI-QQDSPPLLVISFLDRIYTVLQV
YL-SN-----KVNEGSVKENFATIYQVLEEMMDN-GAPFTTEPNLLTEMIHPPGGLIGAA
ED-------------------------------------------------LI------T
G-KTG-AS--------------SQLPGMMLRSTPWRNPK-KHLQNEIFFDIIEDVDCIVD
-ANGMLVSSDVRGTIMADCNLSGMPDLTMHFNYPRILDDVGFHPCVRLLRWAESSVISFV
PPDGIFKLLDYRVPRG-----------------TT--VNMPIYVKPQFSFHQ--------
-----GT---GQVTVMVG-TK---Q-------TQGK-DVTNTVVYIPFSD-EVSXV----
-----------SFTVTHGETFYDSTKRLCTWTIGTLPND--KAPMLTGQILLG--GGKQS
LV-SRPTITADFHVKGLSCSGIKVTTL---------------------------------
-------------------------
>Ovaldese
------------------------------------------------------------
------------------------------------------------------------
------------------------------------------------------------
------------------------------------------------------------
------------------------------------------------------------
------------------------------------------------------------
------------------------------------------------------------
------------------------------------------------------------
-------------------------------------KE--KTPLLSGTISFP--PGQKP
PD-SKPAIHVTFVINMWSSSGIKVDSLNLRNELY-KPYKGVRTITKSGRFQ---------
------VRT----------------
>Luaphula
--MDSVFVLNTYGDVLIEKHYCGLVNRT---VCEKFWSL-VMEYKE-----YSDVPPV--
-------VS-SGKWYFIH-------VQHKRLFFLAIT-QGESQPLLVVEFLDRFIEVLQH
YI-E------DLNEESIKDKFVVVYQVLDEMADG-GFPFSTEPNVLTSLVSKSN-MFGDL
VE-------------------SIPLPGTISIPLPVGVGGGEFTMGSKRI--SL------A
T-PSG-AS--------------AQLPVNITSNTYWRASGLKYTTNEIYFDVTEEVDCIME
-R-GRAIKCEIYGDIMCNSRLSGMPDLTLSFTNSRMLDDVSFHPCVRIKRWEESNILSFV
PPDGVFKLMNYRTSG------------------SN--VEVPIDVKPQISFSET-------
-----GG---GRVHITVT-QR---T-------LSRQ-SIGDVTIVIPFSKNFISST----
-----------NLTATVGEVQYDEMEKTCKWKLGKMPRD--KTPILSGNVSVI--QGTPA
SSLRNPVIEVFFRITQFAASGIKIDSLSLHNENY-RPYKGVKSVTQAGNFQ---------
------VRS----------------
>Protarac
--MDSIFILNSYGEVIIEKHYCGLISRS---VCVKFWDL-VLEHKE-----FADVPPV--
-------LS-SSKWYLVH-------VQHKSLFFLAVT-QAETQPLLVLEFLERFIEVLHN
YI-D------EINEDSLKDKFVIVYQVLDEMNDG-GFPFSTEPNVLTSLVSKSN-VFGDF
VD-------------------SIPLPGTISIPLPVGV-GGEITMGSKRI--SL------A
S-PSG-AS--------------TQLPTNITSNTYWRASGMKYNTNEIYFDVTEEVDCIID
-R-GRMIKCEIFGDIMCNSRLSGMPDLTLSFTNARMLDDVSFHPCIRIRRWEESNVLSFV
PPDGIFKLMNYRTSG------------------SN--IEVPLDIKPQITFSE--------
-----GG---GRVHITVS-QR---S-------LSRQ-SVSDITVIVPFSK-LISST----
-----------NLTATVGEVQYDELEKRCKWKIGKLPKD--KMPVLSGNVSIV--PGTPP
PP-RNPVLEVFFKINQFAASGLKIDSLSLHGEAY-RPYKGVKSVTQAGHFQ---------
------IRT----------------
>PhysTSA
M-IHSLFILHENGDVIIEKHYRGLINRS---ICDYFWDQ-VNKASS-----PSEVNPV--
-------II-TPKFYLVH-------IQRNGLYFLATI-QNEVPPLLVIDFLQRLYDVFQE
YF-T------NVTESSIKENFSTVYQLLEEMLDN-GVPFTTEPNILREMIAPPN-IITSV
IG-------------------------------------------------SV------T
G-NSS-VN--------------EVLPDGSLTNIPWRKMGVKYTNNEIFFDITEEIDCIID
-GNGLVVNSEVHGEIQSNCRLSGMPDLTLCFNNPHIMDDASFHPCVRYSRWEHDKVLSFV
PPDGNFKLMNYRVK-------------------GQ--LQMPLYVKPQISFHD--------
-----GG---GRVNVMVG-PK---N-------NMGK-QIEAVVVTIPFPK-VISSS----
-----------NLTANVGSVQYDEQAKVAKWNIGKLPKD--KTPQLTGTITLP--TGAQL
PE-ANPTLTAQFKIMMYTASGIKVDSLGC-TERY-KPYKGVRSITKAGKFQ---------
------IRS----------------
>Protpyro
M-INSIFILNKNGEVIIEKHFVGLVGRA---ICDKFWDA-VTDVED-----PQDVPPV--
-------LS-TPKWYLVH-------IQHHGLFFLAIV-KNDTPPLLVLDFLQRVVEVFGH
YM-P------DVSEENIKDKFVIVYQVLDEMMDG-GFPFTTEPNVLTSMISKTN-LLSEL
ME-------------------NIPVPGTLSLPVPMSL-NGKISMGSRAI--NL------S
S-PIG-VS--------------GQLPRATSSAVPWRTAGVKYTTNEVYFDINEEIDAIID
-RNGHVLRCVAHGSVQVNCKLSGMPDLSLLFYNPRVLEDVAFHPCIRYSRWDQSRILSFI
PPDGLFKLMDYRVT-------------------SG--LEIPLVVKPQVSWTN--------
-----GG---GRVHITVS-PK---M-------SVKH-AVGDVQLTIPFSK-LVSST----
-----------NLTATAGEVQYDEINKVCIWKVGKVGRE--KSPILSGNISVV--PGSPQ
PD-CNPIIEVNFRVNQFSASGIRVESLSLHSEKY-KPYKGVKNITFAGRFQ---------
------VRT----------------
>PellCATA
M-INSIFIISASGEVVIEKHYRGLMTRS---VCDKFWNE-VNSVKD-----AKDVKPI--
-------IA-TSKWYLIH-------IQHKGLFFLAVV-QHETPPLLVLEFLQQVLTVFGQ
YM-S------DITEDAIRDKFVIVYQLLDEMMDD-GFPFTTYPNVLTEMINNSN-LWKDF
MD-------------------NIPIPGTLP------------GIGDRIG--AI------T
T-PTG-HK--------------SQLPLSASSNIPWRAASVKYATNEIYLDIIEEIDCIIG
-RNGRTVQCEVFGTVLCNSRLSGTPDLALSFQNARLLDNLSFHPCVRFRQWDNSRVVSFV
PPDGKFKLMEFTMTGK----------------TQG--LDVPMYVNPNISWGP--------
-----GG---GRVSITAG-TK---G-------LVSN-TVENVVITIPFSK-KVSST----
-----------NLTADWGQVSYDEIGKVCVWKMSKLPRD--KSPTLSGNVSLP--PGDPI
PD-ARPIISVQF------------------------------------------------
-------------------------
>ClydYONA
M-IRSLFIISDKGDVIIEKHWRGFLNRN---VVDHFLEM-LNQSDP-----DADLQPV--
-------MH-GQKYYIAN-------IKVNDLYLVCPM-EGDTPPLLVIEFLYRITSTFKG
YF-R------EVTEDSLKDNFVTVYSLLDEMMDS-GIPFVTEGNILMELVKPPT-LL---
---------------------------------------------------DL------V
G-KSS-IS--------------CSLPDGALTNIPWRRMNVKYTANEIYFDITERMDCIFD
-GNGLVIKSGINADIQVSCQLSGVPDMTLRWVNSRLLEDVSFHPCVRYNRWERERVISFV
PPDGNFQLMTYRVN-------------------QH--IQPPMYCKPQISFHN--------
-----GV---GKMSIMVG-PK---N-------NGGK-TIEEVAIQVKFPK-SVIGV----
-----------NCDSGFGSIRYDDMSHTLTWNIGRLATD--KSPMLDGSVTLQ--SGLDK
PD-GNPVCLVAFKVNMYSVSGVKVDSLAVHNEPY-KPYKGVRSVTRAGNFE---------
------VR-----------------
>GoceYONA
M-INSIFLLSKSGEILIEKHYRGLVNRN---VCNKFWEE-VSQVKD-----SKDVKPV--
-------IS-TSKWYLIH-------VQHNGIFFLAVV-QQENPPLIVIEFLNTLVEIFKI
YM-T------DISEDSIKEKFVEVYLLLDEMADG-GMPFTTYPNILTDMISSSS-AFKDL
VDI------------------MIPLPAALS---------G--SFGE-----KL------G
N-PSG-HK--------------SSLPVSTASLMPWRTVGINYANNEIYFDIIEEIDCIIE
-RTGRVISCDLYGSVDVNCRLSGTPDLSLSFLNSRSLDNISFHSCVRFRQWDNSKIVSFI
PPDGKFKLMEFTVSGG----------------TQG--IDIPIYITPSFTWSQ--------
-----AG---GRVNITLG-AK---G-------SVSV-PIEDICIRIPFSK-HVSST----
-----------NLTTTWGHVSYDEITKVLTWKIIKLPRD--KISTLSGSVTLL--QGANV
AE-CRPIIDVNWKVTQYSA-----------------------------------------
-------------------------
>Undascha
M-IRSIFIVTVAGDILIEKHWRGFLNRS---IIDQFLTE-VNKYTF-----PDDVPPV--
-------IS-TSKFYLIH-------YREADLFFVCPV-QGDIPPLLVSDFLYRFADICKN
YF-G------SINEEVVKQNFVTIYQLLDEVMDS-GVPFNTEPNILRGMVRAPS-LIPW-
------------------------------------------------------------
--GKD-KQ--------------IELPAELGTSIPWRHA-VKYTTNEIFFDIIEEIDAIID
-LNGMVISSSIYGCVQSQCKLSGMPDLTLRWNNPRLIDDASFHPCVRYNRYEMDRVISFV
PPDGDFTLMKYRIY-------------------QT--IQPPMYCKPSISFGE--------
-----TG---GRVSIMIG-PK---N-------CGDK-IVEDVVVTIPLPN-CISTF----
-----------NLEPSVGQTKYDDKTKLFKWMVSRIPKD--KVPMLEGTLTLA--TGAAP
PD-SNPTVRLEFQVKMFAASGLKVDSLALHNESY-KPFKGVKSFTKAGKFQ---------
------IRT----------------
>Thecquad
M-IQSLFIINNKGDVLIEKHWRGHLSRS---ICDFFWDK-LSKMPS-----SQDLVPV--
-------IS-TPKLYLIY-------LRHNDLYFLSAV-QQEISPLFVLEFMRRVADIFRD
YF-S------VINDETIKSNFVTVYQLLDEMMDN-GFPFTTEPNILKEMIPPPG-VMRQF
VE-------------------------------------------------EL------T
G-STG-IS--------------NVLPDGSLSSTHWRKAGVKHSPNEIYFDIIEEMDTMID
-SNGIMITGEISGQIQCNCKLSGMPDLTLTFNNPRIFEDHSFHPCVRLMLYEQQKIISFV
PPDGQFELMKYRVT-------------------QQ--VQPPLYCKPQISFSD--------
-----IG---GKVLIMVG-PK---NV------SSGR-VIENVVISIPFPK-AVSSI----
-----------NLTPNYGTVQYDEMSKVCRWNIGKLPKE--KSPNLSGSVTFQ--PGATV
PE-GTPILLVDFKISQFSVSGLQVNSLTLHNEAY-KPYKGVRNITKAGKFQ---------
------VRS----------------
>Vermanta
M-IHSLFILNPLGEVIVEKHWRGFVDRS---VVDLFWGE-VSKQSD-----PREVLPV--
-------IS-STKWYFIH-------IQNQGLFYFVPV-SGEVSPLLVLGFLERVISIFAD
YFSS------EITEDVLKANFATVYQLLDETMDN-GHPFTTEPNVLKEMINPPN-FVKRV
TD-------------------------------------------------AI------S
GPTKG-SQ--------------QTMPEGNISNVPWRRSGVKYSTNEIYFDIIEEIDALVD
-ANGALIASEITGTVQCNCKLTGMPDLSMHYSNPRLLEDCSFHPCVRYLRWENDKVISFV
PPDGKFELMTYRIK-------------------QN--IQPPMYCSPQISFSE--------
-----AG---GRVRVAVG-TK---H-------TGGK-FVENIEIRIPFSK-SVGSA----
-----------SLIADVGSVEYNEMNKVAIWKLGRIPKD--RSPVLSGTTTLI--PGMAV
PD-AGPVLEVGFSINSFSVSGLKVDELNLHSEVY-KPYKGVRFITKGGKFF---------
------VR-----------------
>ParvMONO
-------------EVMVEKHYRGYMQRS---IADLFWRE-VMKKDE-----KRFMEPV--
-------FH-ADKYVLVH-------VQHKSLFVLAVC-DGDSNALMVIDFLNRFVEVCRS
YF-G------MVDEEAIKKHLSIVYQLLDEMMDA-GMPFNTEVGLLKEVIQPPS-FQDVI
PLW------------------------------------------------TR------K
K-KAV-IP--------------QWGADSSGAAVPWRKRGIKHPANEIYLDLVEXVDAILD
-AQGKAITTSVHGEIACDSQLSDMPDLTLVFKNSRVVRDVGVHPCVRYKRWEAERVISFV
PPDGKFQLLSYRST-------------------ES--VSLPIYVQPQIMFSK--------
-----DG---GSVSVLVG-SK---Y-------SASA-SVEDVEVRIPFPR-SMGAAK---
----------FELSCTQGLVHVDDDSKLVTWKVGRISKESSNTPHLEGKVFLS--SGAPV
PL-GHPVISLQFRIADWTASGLTVDSLAIANVDY-KCFKGVKSETRAGEFE---------
------VRT----------------
