# Supplementary material for: Expansion of the molecular and morphological diversity of Acanthamoebidae (Centramoebida, Amoebozoa) and identification of a novel life cycle type within the group
Source: Biol Direct. 2016 Dec 28;11:69. doi: 10.1186/s13062-016-0171-0 (PMC5192571; doi:10.1186/s13062-016-0171-0)
Supplement: Additional file 3: — Bordor.325.Cent40.tgz. Phylogenomic alignment files and single gene trees for each gene included in the phylogeomic supermatrix. (TGZ 8396 kb) [file 13062_2016_171_MOESM3_ESM.tgz › Bordor.325.Cent40/unmasked-alignments/EIF3C.faa]

>Coprcine
SSEDEAPKPATTVPRTGMARFMRGVGSSDSSSSESSD------ESESDEDD---------
----EDEDEDDDDEDEKGIRILSAQEKRLKEMEATGKAIE--NGLKI-------------
--NDWVAISNEFDKLGRMV--HRQQNMSEP----AAPLYLKSLINLESSINTTVSKEKE-
--AKKKMNATNAKALTAMKQKIKKAL-------KEFEDD-VSKYQKD--PEAFEREYLAH
ISQATQ--TPATRGPAAAAAPATDADEFTT------------------------------
------------------------------------------------------------
------------------------------------------VGKG--------------
--GRAQQYTSETIFKHLQAVQE--AR-GKKNTDRAEQIRILEKLLEVS------VTPYQR
IRVLLALISYRFDYNSA---LSTHMPAELWLAAQREVDQLLSIVTTDTNYSVQEITDDYD
ELVER-------------------------------------------------------
----SPETE---GGVVKIRGSIISFVDRLDDEFTRSLQNI-DPH--GTEYVDRLKDEKVL
YTTICRSQAFY---------------EKTDPKDPLARVIMRRLEHIYSKPN---------
---AVVQALESAAASDVQVK----------------------------------------
-----------PTMS--------------------LEIQGDTTALIHALCAHLY-KSGNS
LLRTRAMLSHIYHHALYNNFYTARDMLLMSHLQESIHSADVATQILYNRTVVQLGLCAFR
LGLIKEAQSTLLEIFTTQR--VKELLAQGVH-QQRFQTLTP-------EQE---KAEKQR
QLPFHMHINTELLEAAFLVSSMLVEIPLLA-SIDSEEQR-------RKTISKPFRRLLDF
ADRQVFTGPPESTRDHIMQASKAL-QDGEWEKCRDLI----QSIKIWSLM-PEC---ASV
KEMLAKRIQEQGLKTYLFTYAPHYSSCSLSLLSRTFALPLRTVSSIVSKMIWNEELSASL
-DQSAGVVVFHRMELSRQQQLAQTIADKLGVLVDQ----NEKTLDVKMGGSVGWN-----
------------------------------------------------------------
------------------------------------------------------------
------------------------------------------------------------
------------------------------------------------------------
------------------------------------------------------------
------------------------------------------------------------
------------------------------------------------------------
------------------------------------------------------------
------------------------------------------------------ERGGDK
GAKGGEQAQE--------------------------------------------------
------------------------------------------------------------
------------------------------------------------------------
------------------------------------------------------------
------------------------------------------------------------
------------------------------------------------------------
------------------------------------------------------------
------------------------------------------------------------
>Coprprot
-------------------------GSSDNDSFFSSS------VSETDEEKDEVQPSINP
E--FMDLMDSGDDSVDDKRVIKSAKAKRWEELQKITKNIQ--QKKSL-------------
--NDWVAIFEEWNAMLKCI--DKAKNVIAEHG--LPSFVIATFLQLEDFINE-TSANKD-
--LVKNMKKQNATAFNTVRMRFKKYLDTD---VAGIKAK-MTEWRES-------------
------------KKEYDGEDFDSSEEETKV------------------------------
VDDDDLFGSDSGE-----------------------------------------------
------GSEEAPAPQKKSQDL---------------------------------------
-RDEDIKWTQEKVDKKVSEMLL--KR-GTKAYDKKQHYKDFTFLREKS------EGLNNQ
IAIDFHILNVLHDLIP----QSTTISLKLWTQTYNLLVKLLTYFVNEPELKLYETKDEFH
AAF---------------------------------------------------------
----GIETDVCPLPANAVLGHLLHSLEKIGDEYTSALQAA-EAP--SEQYITWLAHENPL
LKLYDFAQKYY---------------TNKGDYKRATVIAQKMLHYISYRHETAEKGQA--
-DPNVSQTTIDSSANNAAED--EDGN----------------------------------
-----------PLPVAEEVEEVVVLQTPD------IKDDWNITELVPQLCSFVCRHHPED
RQKRYSILELVYHYAIHDKYFEARDLLLMTHLQEKIHKAKPALQVLFNRATIQLGLAAFR
IGRIQDAHNCLQEICSSGR--IKELLAQGIN-VRYQVEKSK-------EQE---KQEQRR
QIPYHMQINLELVEFVHLVCAMLLEVPNMA-QSRDREQK-------RRVISKYFIKIMEY
YDLQVFTGPPESVRETILVAAKAL-ERGDWKACKDLI----LALPVIQLL-PNS---EAM
KELLAKEIQEQALRTYLFAYGQYYDSLSLDHLSSMFELDQNVAHSIISKLIISEELAGSW
-DQPTGALLIHTQDPTPLQLQALSYADKINILLESVDGSEQRSFEHR-------------
------------------------------------------------------------
------------------------------------------------------------
------------------------------------------------------------
------------------------------------------------------------
------------------------------------------------------------
------------------------------------------------------------
------------------------------------------------------------
------------------------------------------------------------
------------------------------------------------------------
------------------------------------------------------------
------------------------------------------------------------
------------------------------------------------------------
------------------------------------------------------------
------------------------------------------------------------
------------------------------------------------------------
------------------------------------------------------------
------------------------------------------------------------
>DictDisc
-----------------MSRFYRQGSSSESSSE-----------SSSDSDVQVKKPTRYV
S--------SSEDEIEEKRIVLSAKDKIWQQFDESLKKVR--NALKT-------------
--NDWVSTTSEFDNMTKLITNGKTTRIIEKEG--FPPSFIKALFIIQTSHRD---LTTE-
--QKKKLHANNNKSYNSIKQKLKKTC-------DLYAKE-LKPYHDN--PALVNEQENKA
NSDDD----DDDLSESESEESESSDDDKGKGKGKAAFGKKPATKAVVAKKP----LTKKG
DDDSESESEESESESEELISESW----SSDSDDDSDSDSDDDSGDNKWMIKDDKKVVAKA
SVT-TVRKTDKDKLDRRNAVV----SPLSGS------------------GSAVPTAGE--
--GEGEKLTQDQIMKKVKEVIS--NR-GKLKTDPMKQIQQLEYFYSLI------QGDKET
FIVLYELIAAQFDTAS----VKVALSIPVWQKVADGIKKLLEILETNTNFVLVLEHQEPT
IS----------------------------------------------------------
------------KGQVAVTGNLLALFEMLDDEFSKSLQSI-NYP--TKEYLDRLQDEQII
LDLGESLQKYY---------------ESAGNNGAAAKIAIRRIEHIYYKSS---------
---NLKNNIIPS------------------------------------------------
-----------------------------------TMPLSEQITLMSKLSSFVY-KFGDE
RLNARTILCNIYFNAINNKFHEARDMMLMSHLQDNPTLMDVSTQILFNRAMVQLGLCAFR
CGYIQEAQNCVVEF--SGL--RKDLLAQGLSVQSKTAEKDT-------VRE---VEETTR
ILPAHMWIPIDLIETVNLISGMLIAVPQNA--YRPFDNK-------FK-TCKFYQRHMDS
VDRQIFIAPSETSKDIIYQASKAL-SAGDWQQCLEHV----NTLRFWSLI-PDI---DSV
REKLTRIVQEVSLKTFLFTYSTSYDSILLSELADRFHLPKSQVHSIVAKMMNNHEISASM
-EHSTESITF-RAEQTKLQYLALHYSESLVDFVEQ----NERIYDVKFGT-------SY-
----RKKGDNDHLPI---------------------------------------------
------------------------------------------------------------
----------AGGQHHGHQHHGHQ------------------------------------
-------------------------HHGHHHHNQQQQQHHQQQQQTTQH-----------
------------------------------------------------------------
------------------------------------------------------------
------------------------------------------------------------
------------------------------------------------------------
-----------------------------------------------------HHHHHQN
QNQGNQQYQNKKHH----------------------------------------------
------------------------------------------------------------
------------------------------------------------------------
------------------------------------------------------------
------------------------------------NSNQQK------------------
------------------------------------------------------------
------------------------------------------------------------
-------------------------------------SHKKRQNNSLVVNN---------
>Entahist
------------------------MSRKNSNKKLQEE-----EEEIEDEEEEEVEEGVED
E---EEEEDESDEEVDEKDDEEEVEEEEEEEEEDSVEEYE----IHVYEENGEEVLFGDE
EDEEWNPVVAEIAPAPNV---DVTQTATSNFWKWLRKDWIESHGGLQAVINGGLYYGND-
--E---IKKTSGTTETKEKVEVKKERVQ------------VELFDKSIQGD---------
------------------------------------------------------------
------------------------------------------------------------
------------------------------------------------------------
----------EAIEKKHIEVID--KT-KQK--DRDELPMYLIWLEENA------SAQTLK
FKIASDILSVSITNYGRSKRPGIGMDNEFLGTLLKTSERILEYLKNNEVIAL--------
------------------------------------------------------------
------------LNDKSISNRISLSLSRIIEDEVHSLKEF-TPS--TEIYSNKMQEIVKF
SNISLVVLAHL------KNIAKSVNALANDFIDIFIDLALSILKAIHCFPN---------
------------------------------------------------------------
--------------------DTSFIY---------DNQPITLKNLVTALATVIFTESKDE
ESKQIAFLCHVAYLALNGDYSGAS---LLVSIPATLINSNIPFQILHNRAVALTALSAFK
AKEYRLVYKLLHDLIQTNH--VQVILGQANM-----------------KSE-------TR
SIPPHMFIDINALTAAFYFSAIASEEGDSP--MNIT----------------AFKKLIE-
NKSAAFIVPAQNISGHACAIHRAI-LEGDWVSAFERI----DIIESQTTLKLDY---SDI
KNI----IKTFAAKVYIKKYRDYYNDLTPEYFAELFQISEDAAKTLLN------------
------------------------------------------------------------
------------------------------------------------------------
------------------------------------------------------------
------------------------------------------------------------
------------------------------------------------------------
------------------------------------------------------------
------------------------------------------------------------
------------------------------------------------------------
------------------------------------------------------------
------------------------------------------------------------
------------------------------------------------------------
------------------------------------------------------------
------------------------------------------------------------
------------------------------------------------------------
------------------------------------------------------------
------------------------------------------------------------
------------------------------------------------------------
------------------------------------------------------------
>Filanola
----------------MASRFWAAQGASESEDESDSR------EEESDSEQEIKVPTKFG
KG--GAASDSEEEVAPQKRVVRSARDRTIEELQNTANKIK--NAMNI-------------
--NDWSAIHTEFDKLNKQL--QKAQTILSKEG--TPRFYFRTLVTLEDFVKK-THENKD-
----KKMTSTNLKAFNTFKNFLKKHN-------KTYEKQ-IEEYRKN--PDEEEKKQSE-
------------EEEAQEEEEEEEEENFFDTPAPSK-----T-------------KGAAP
VDEDEEEEEEEEEE-------------------SEEESEEESSGPSKWMLKAGEKKEE--
-----PKKKEKEKKDKE-------------------------PKDRTKKPKKTQPTEAV-
-EKKPIEMNEEDIKKKLGEILA--AR-GKRNTDPYKQIQNLGDLVNYASN----KGAELQ
LEILTHLISSQFDVNRS---ATGSMPVVLWKSCHDNLIKMLNILEQNPGISLHDLDVDDK
PAAA-----------------------------------------------FPADGEPDS
MSSFEIEEE---QELKLVSGNLVAFIQRLDDEYTKSLQSI-DPH--TKDYIQRLQDEASF
LELAERAQTYY---------------EKSNKPRQAARIAARRVEHMYYKSD---------
---AHSGAPA--------------------------------------------------
-----------------------------------AEAKDDSKVLLDKLAHLIY-NHGDE
RSKTRTILCQIYHHSLHDRFYQARDMMLMSHLQESIGRTDIPTQILFNRTMVQLGLCAFR
NNLIKQAHSCLMEICSSRR--IKELLAQGTN--TSYTDRTP-------DQE---KLERKR
QLPYHMHINLDLVDAVHLISAMLLEIPNMA--QNALDTK-------KKVISRTFRNLLDY
FERQVFTGPPENTRDVIMTAAKGL-QRGEWKQTVDLL----LGLPIWAFL-QNS---DKV
KEALKRKIQEEGLRTYIFTYSSYYDSMSLDQLSEAFALSKNTIHSVVSKMMISEELHAAW
-DQPTAAIVMHKAEATKLQYLALQLAEKAATFVEN----NERLLEAKTGQPSGQTAATYG
YK--DGKQQQKDR-----------------------------------------------
------------------------------------------------------------
---------WQDQKQQQRGQKQS-------------------------------------
---------------------------GGRSQQQRYQN----------------------
------------------------------------------------------------
------------------------------------------------------------
------------------------------------------------------------
------------------------------------------------------------
-------------------------------------------------------QGQRK
GQSGG-------------------------------------------------------
------------------------------------------------------------
------------------------------------------------------------
------------------------------------------------------------
------------------------------------------------------------
------------------------------------------------------------
------------------------------------------------------------
------------------------------------------------------------
>FontBI
------------------------------------------------------------
-------------------EVLSARAKTVAALNGTVYNLE--DAMDD-------------
--DNWEQVAVLFEKLVRLI--EKSPFITES--------VITVLNELENNINE-LWEDKS-
--NLDHMSDLAKRDFNLVRQKLRRYL-------ADNRESLASSVQADTLPD---------
------------------------------------------------------------
------------------------------------------------------------
------------------------------------------------------------
--TGDASDDEEDNSKKIERFIA--TR-GRKNFRPAEAILAVKALLEEVD-----AESDLF
VAALDFIMACHFDQVRS---NMEFLPIDKWPVVIKDLDAFFAVLESHADFAK--------
------------------------------------------------------------
----------------RFGPSLVRYVEHLDNEFMKSLRFG-DPH--SNAYLERLSEESAV
YAFILRAERFF---------------TEQGMNAELCRVSTLRIEHLYWRPQ---------
---TLADSLEGK------------------------------------------------
-------------------------------------VGVDTVALISSLATRVY-KHGDL
VARARALLCQVYSLALYDHFYQARDLLLQSALQNSITNADLRVQALYNRALVQLGLCAFR
QGHLLEAQDALTDFVNNKY--LRDLLTQGYT-QSRANDCT--------------APEKEA
RQPFHLHLSTDLIECVFSVCSLILQVPLSL-----RPDR-------PMRINRVLSRNMDN
FEKQLLRGPPENTREYIYYATRAM-LAGDWVKCQNYI----NSIRIWQLM-PDH---KRV
LEMIGTRIQEACLKSYVLANSQYFSNIKLSHLTAKFDLDERAVMEIISNMIISRDLDGFV
-DDQTKVLYINPKAETNLQRKSLQMVDRLTSLVEA----NEK------------------
------------------------------------------------------------
------------------------------------------------------------
------------------------------------------------------------
------------------------------------------------------------
------------------------------------------------------------
------------------------------------------------------------
------------------------------------------------------------
------------------------------------------------------------
------------------------------------------------------------
------------------------------------------------------------
------------------------------------------------------------
------------------------------------------------------------
------------------------------------------------------------
------------------------------------------------------------
------------------------------------------------------------
------------------------------------------------------------
------------------------------------------------------------
>HomoSapi
-----------------MSRFFTTGSDSESESS------------LSGEELVTKPVGGNY
G---KQPLLLSEDEEDTKRVVRSAKDKRFEELTNLIRTIR--NAMKI-------------
--RDVTKCLEEFELLGKAY--GKAKSIVDKEG--VPRFYIRILADLEDYLNE-LWEDKE-
--GKKKMNKNNAKALSTLRQKIRKYN-------RDFESH-ITSYKQN--PEQSADEDAEK
N-----------EEDSEGSSDEDEDEDGVSAATFLK-----KKSEAPSGESR--KFLKKM
DDEDEDSEDSEDDED-------WDTGSTSSDSDSEEEEGKQTALASRFLKKAPTTDEDKK
AAEKKREDKAKKKHDRKSKRL----DEEEEDNEGGEW----ERVRGGVPLVKEKPKMF--
--AKGTEITHAVVIKKLNEILQ--AR-GKKGTDRAAQIELLQLLVQIAAEN--NLGEGVI
VKIKFNIIASLYDYNPN---LATYMKPEMWGKCLDCINELMDILFANPNIFVGENILEES
ENLHN-------------------------------------------------------
-----------ADQPLRVRGCILTLVERMDEEFTKIMQNT-DPH--SQEYVEHLKDEAQV
CAIIERVQRYL---------------EEKGTTEEVCRIYLLRILHTYYKFD---------
---YKAHQRQLTPPEGSSKS--EQDQ----------------------------------
----------------------------------AENEGEDSAVLMERLCKYIYAKDRTD
RIRTCAILCHIYHHALHSRWYQARDLMLMSHLQDNIQHADPPVQILYNRTMVQLGICAFR
QGLTKDAHNALLDIQSSGR--AKELLGQGLL-LRSLQERNQ-------EQE---KVERRR
QVPFHLHINLELLECVYLVSAMLLEIPYMA--AHESDAR-------RRMISKQFHHQLRV
GERQPLLGPPESMREHVVAASKAM-KMGDWKTCHSFIINEKMNGKVWDLF-PEA---DKV
RTMLVRKIQEESLRTYLFTYSSVYDSISMETLSDMFELDLPTVHSIISKMIINEELMASL
-DQPTQTVVMHRTEPTAQQNLALQLAEKLGSLVEN----NERVFDHKQG--------TYG
GYFRDQ------------------------------------------------------
------------------------------------------------------------
----------KDGYRKNEGYMRR-------------------------------------
---------------------------GGYRQQQSQTAY---------------------
------------------------------------------------------------
------------------------------------------------------------
------------------------------------------------------------
------------------------------------------------------------
------------------------------------------------------------
------------------------------------------------------------
------------------------------------------------------------
------------------------------------------------------------
------------------------------------------------------------
------------------------------------------------------------
------------------------------------------------------------
------------------------------------------------------------
------------------------------------------------------------
>Monobrev
----------------MSSRFWG-DDDSSSSSD------------ESDDEIQQQPQTKLM
R---NAFLAGDDDEDEEKRMVRSKEQKFKEEMLTTAQQMS--NKVTV-------------
--SDWAKVEDLYTSLNKQL--EKNRNLNK-----PPRYYLKVAIELEDAINA-------A
WGDRKKLNKTAASSLSKVKAKLRKFNKDTKFLDVPLEDT-IAECRED--PSLLEEEEEAD
EDQEATGAADSDASDSEAEVEAPKAKSKAKAKAKKS--------------------TEDG
DDSDSDFWNDGSEE--------------SSDSDSDNEAEGGFRYTAAYFLKSNVVKPQK-
------RERKERDTEKKQKTVQGAGDEDDED-----------DGFQLVQPTRAKKETVL-
-FKRGDEVTVKAVLEKMDEVLQ--TR-GRKNTSHFDLRGLLRKLLATSREN--NLGVGIE
AKLMLQIIALHFDEPTS---IAGYFKPAHWANCYDDVMQVYRLLHEHDDLRIQMQPDRA-
------------------------------------------------------------
-----EEIE---QAPFFLQGDVINYVERLDTEFTKSLRNI-DPY--TPDYVVRLRDEPVL
YNLILLAEQYA---------------MRLNTEDDLSRSRLMRIEHVYFKTS---------
---HVPSTIRSPTRQLPSEA--EKED----------------------------------
-----------VVPVEPEISDVETLWVTD------DAVESDITGVMNRLCTYIYSLQNAD
RKRLRAMLCHIYHNAIFDRLSRARDLMLMGHLQENINHADPLTQILYNRTMVQLGLCAFR
RGEIQEAQHALHDIWSS-R--VRELLAQGMS-YRKDHDKSQ-------EDQ---KIEKAR
QTPFHLHINHDLIESVFYTTAMLLEVPFIS--QQMHDPS------RTRMPIRQYRRQLDQ
FCGQMFTAPPENTRERIMAASLAL-MHGDWKTCCDHI----LNLKAWKLM-TDR---EAV
CAMLKQKICEEGLRSYLFHASGHYNSLQLAFLAKKFELDSRRVHGIVSRMVYSNELHGSI
-DEVEGTVVMHKAEPNELQRLAMTFAEKVGQFVEN----NERLVDVGSGTG------GY-
----KDRYNNTSRSYKRFGGVRRYMRPMHDRGERATTLTTGNGGGPPPPPPPPPPPAGPA
GAPPPPPPPPPAAASSAPPPPAPPASNNIGDTPAEPATPMVSQNPVTAWERPWSIPELRA
STTQWSLAADEGLRHHLEQFSSHLLSRTSELEKAVDSLVTETKMTQVRAENVINGFMMLS
NTQFIESRVYEDDVDTATPAEAPPQTDGSGGAKDKEEQRKEIVRKFTDSLQLGLKVLEDH
YEIVEDQPMEMDIDSDAGSDVGAPARTQQRRYQPKSAYAHRLLPYIIGTVAYIEDATVGL
KDYHAEEEELLVDEDGDGASIIASEDELEMDGPTSDGRFEDPLADEEEPEATAIPPAPPA
AMPNMFDVPDSADDSEDDMFAPQAPKVPAGAARMHGQTAEEQAAAGSMLEEEMNTPAPVP
AFAEAPKKARGLFDDSDEEEEDDTFAPASSTGGAGEYVEVAGDDDGTAVTAPAPANPVNP
LAAAVAAAAARRRAQDSDEESDGEFGTPSVGAPAIAAAVASAPVPAAPQAAPAKASGSSK
GGLGGLFGDEDEDEDEDMGALFGAPTGAPAVVAPVSQPAAHQSAAGASKPKKGLFFDDDD
DDDDDFLASDGNLFGDKPTAPAAAAAAAAAAAAAKAPSRSLFDDEEEDEPLVPAPVKASQ
PKPKAGASLFGDEEDDDEFGFDVAADQPPTKPKEASPEPEPVEAPSKPVGPKKPIGGQAT
FSPGLLTELHKRGIGASSPAAVNNDAEEPASNISDKDEQQPAARGNSAAAKPKAASQGSS
SLFDDDDDDDGDLFGGAGAAAESTTKEPTPVATTTTSSNDRKPAATNTLFGGDDDDSDGD
DLFGGAGNKSQTPDSNAAPAPAQTSGASSNSKPAATTVPAPAAAEPAPMPSSPKMEKKPA
EVKETKQKTPETVAEVKNGTVDDIFGDDDGDDMFKDTRKVTANGNGKTKQPVELAASSSK
ATKKKKTPKAAATPATDGTLDDIFDTLDSVPVKQKSVKKKKKTTTSAKVTKADLDDLFAD
>PCBtrin
------------------------SSSSESESEVEVEI--------------AAPAKKQI
E------YFSSDDEEETKRVVKSAQDRRLDELESCFNKLK--NDMKI-------------
--NDWVSIVSDFDALNKAC--DKFRGFAKEEN--APRVYIKALVHLEDFLKE--KLNTE-
--EKRKMSPSNAKSMNIMKQRLKKNN-------KNYDDL-ISEFREN--PESEESESE--
------------ESESESESEESSEESSEE--------------------------ESSE
EESEESDSEESESD-----------------SEEENKPAAKATGRSRWYSKDSSSSES--
-----SDEEEEEKQKKKVKTS---------------------KAKVKSFKTTAEIREEQI
NAQKMEDLSPAQVEIKLKELLA--NR-GKKGVKAQDQIDQLKLLSSRA------TDSANK
VEILLHLVSVHFDYNPS---VENFMPIKHWMDTKNVLLDLLALVRQEGILSKVLAESDRM
GLG------------------------------------------------APSKSAQKL
EA--NPDSE---KPFFSLLQAVVNFIERLGDEYTKSLRFI-SHR--TEEYVERMRHESQY
LVLLKGWFEFL---------------RDLGYLRLAASLAFQQIAHVYYLSD---------
------------------------------------------------------------
-------------------------------------KSNESDAPIKALAHLVY-KNGDE
MCRLKTMLCQICHHAIHNRFYVARDLMLMSHLQDLLSELDVETQILYNRTMVHLGLSAFR
LGLIKEAHECLSELCGTGH--IRELLAQGLS--QRIDDELL-------ERE-----ERRL
RTPYHMHINLELIESVHLTSALLLEVPNQA--LHGTD-R-------QFVISKHFRNLQNR
MAQTPFVGPPESTRERIMTAARCL-SEGDWETCIEHL----LLLKIWRLL-SNR---DEV
MDKLKKLIQVEGLRTYLFSYSVYYSSLSLPIIAERFQLSKSEAHSIISKLILTGELAGAW
-HQPTESLKLHCSEPSRLQQLAKTFAEKTVALMES----QDWQAEHRPAAALAEP-----
------------------------------------------------------------
------------------------------------------------------------
----------EGGRRQVKQFMRSF------------------------------------
--------------------------GGQKKLQYPQQQHRGGSRR---------------
------------------------------------------------------------
------------------------------------------------------------
------------------------------------------------------------
------------------------------------------------------------
------------------------------------------------------GRGGRS
GGGGGNR-----------------------------------------------------
------------------------------------------------------------
------------------------------------------------------------
------------------------------------------------------------
------------------------------------------------------------
------------------------------------------------------------
------------------------------------------------------------
------------------------------------------------------------
>Polypall
-----------------MSRFFV-GSSSESESD----------SSSSDSDVQVVPKRRVI
S--------SSEDEVDVKRVVRSAKDKLWIQLEEILQATK--QQIAA-------------
--NEWANVQTGFETMMKSV--DKSTALIKKEG--VPPALVKTLYLIESG----LAIDEA-
--IRKKLSQRNSKAHTFLKQKIKKTT-------PPYEAQ-IKPYREN--PELLASDATAT
KKPAN----DDSESE---DDDESSDDDTPKKPTPAA-----SKKAAPAKKPAGGWFKKGS
DDSDSGFSSDSEDE--------------TSSDDSSYSDSDEDTG-SKWWVKDTGAKAT--
-----TQTTKKDKKKEPKKVV----TPQVES------------------TTTAATAGAA-
-PAVQRQLTQEEITKKLKEILS--SR-GKKGTSPSKQVEDLEFLLTQV------KTEKET
FDILYNLINAQFDLSPN---LQTSLALPVWKSCSDNILRLLDMLNTNKHFILCSDNEEPK
LK----------------------------------------------------------
------------EGEVVIRGNLLSLFERLDDEFTKSLQHL-HFP--SAEYTARLADEPVL
LKIGESVQDYL---------------EQHDTSAKSSRAAIRRLEHLYHRAD---------
------------------------------------------------------------
-----------------------------------PTEFEQNDKLIKRLSSYIY-QHGDE
RLNARTILCNIYFNAIHNRFHEARDMMLMSHLQDNPTVMDILTQILFNRAMVQLGLCAFR
KGYIQEAQQCLAEF--SGL--RKELLAQGASMHPKYQEKDP-------LKE---IEEKQR
ILPGHLHIAIDVIETVNLLSGMLIAVPQTA--ARPFDSK-------LK-TCKFFQRHMDH
LDKQVFVPPPESFKDVIYASSKAL-ATGDYRTTIDLL----AGLKLWTVI-QDA---EAV
RERLNRIIQEVSLKTFLFTYSAYYDTMLLSELADRFQLPKNHVHSIVSKMMANHEISASW
-EHSTETITFHRSEQTKLQYLALNYSDSLINFVEQ----NERIYDIKFG--------SY-
----RNKKFDD-------------------------------------------------
------------------------------------------------------------
------------------------------------------------------------
------------------------------------------------------------
------------------------------------------------------------
------------------------------------------------------------
------------------------------------------------------------
------------------------------------------------------------
------------------------------------------------------------
------------------------------------------------------------
------------------------------------------------------------
------------------------------------------------------------
------------------------------------------------------------
------------------------------------------------------------
------------------------------------------------------------
------------------------------------------------------------
------------------------------------------------------------
>Sexangul
-------------------------GGADAGEG---------------------------
------------------------------------------------------------
------------------------------------------------------------
------------------------------------------------------------
------------------------------------------------------------
------------------------------------------------------------
------------------------------------------------------------
--SATVEWTPARVTAGAEDLLA--KR-GTRGNEPRKQATRWRVLVKHAEKL--EMSVPER
ASLHLQLILTLLDSTPS---LVLPLSVGLFATVAEAVSELLNLLESMKSKAPTRST----
------------------------------------------------------------
-----------VVKGVFVEGGVASVVARLDGEWTKALRKA-DPS--KSVYVERLRQEQML
MGLLSRTQALL---------------ERLSAKGVSASLALRLLEHLYYRRA---------
---SPSVEVEGT------------------------------------------------
-----------------------------------WLTPEQHVAKVQSLVAAVA-ADGEA
AGQVKALLCLVYTEALHGDFAAAKERLAVSKVADAVGGLDVPTQALFNRCLAMLGISAFR
AGLFSETYSSLVDLLSSNK--LRELLAQGVS-IGRQASLAER------ALA---ERERER
QLPFHMHLNLDMVEAVFLVSAMLVEIPASS--------R-------HHTSSRAWRRLLDL
AEKQAFAGSPESTRECVLAAARHL-ASGDWVTAEENV----LRIDALDLVPPPS---DKW
KETLRCELQRAGLIAYVRAYSLVYRSVSLDSLAARFSLPTTEVYTTLSKLIMNXDLAASW
---ADDVLLFLAERPSKLHSVAMTVADRIAALVDV----NER------------------
------------------------------------------------------------
------------------------------------------------------------
------------------------------------------------------------
------------------------------------------------------------
------------------------------------------------------------
------------------------------------------------------------
------------------------------------------------------------
------------------------------------------------------------
------------------------------------------------------------
------------------------------------------------------------
------------------------------------------------------------
------------------------------------------------------------
------------------------------------------------------------
------------------------------------------------------------
------------------------------------------------------------
------------------------------------------------------------
------------------------------------------------------------
>Sterramo
-----------------------------------SD------YSQSDSEEIGGGKGGE-
----IIFSSTESSSDDVVQQLKSEREKVSELLDTIEFDLG--NAVDE-------------
--KDWGKINEGWIKLDHWMT-KKAKNVIRKHG--YPGTFLLALTTIEDCINQTMETEKE-
--TKKDMNRTNFKNYVAVKQKFPKFLK-----KNKLEGV-MKKYRED--PDAFDEEQWE-
------------ASENEEPEPSDEEE----------------------------------
------------------------------------------------------------
-------------------------------------------------RVAMDPFGS--
--TTKIDWNDDIVQEKLSELMK--LR-GRRKVEKKEIIEKLKFLLGKA------SSPQKK
VDVYMQTIACMFDSVSTN--VNKYMKPELWNNCRLHIRKLLILIHQNPDVVFTEDAEDDN
EDF---------------------------------------------------------
------------QGGDAILMNLRSFVEKLDTEFIKSLQNI-DPH--TNEYIDRLKDESLF
LELAAMAQQYY---------------TTINDYSQAVKMAQKRVEHIYYKLD---------
---SLSEKIMGAHQERKEKA--AEE---------AALQEEEAGKEGDV---EEDGKEGAP
E---------------DKKEDTVLVKETD-----IAKELKTEIADLEKLCTLIY-KYGGD
RVRTKAMLCHVYHHALHGRFYVARDIFLTSHIQDNIQFMDTTTKILFNRTVVQLGLCAFR
SGLIQEAHECLSDIVSGGR--IRELLAQGMTSHQRFPEKNS-------EQE---ILEKKR
QIPYHMHLSLELVETCYLTSAMLIEIPEMA--SKPYE-K-------PKSSGSRFRRFMDL
FERQVFTGPPETTRDFVVIASKHL-SKGEWKKCSELL----LNLPVWEQV-HGS---EAV
KKMLNQKIQEQGLVTYLFTYSKYYDSLSLTELSNIFELPENKVHSIVSRMMTNNELHAAW
-DQPSGAIVMHNIEPTRLQYLTLKYADRVGILVEN----NEKLLAA--------------
------------------------------------------------------------
------------------------------------------------------------
------------------------------------------------------------
------------------------------------------------------------
------------------------------------------------------------
------------------------------------------------------------
------------------------------------------------------------
------------------------------------------------------------
------------------------------------------------------------
------------------------------------------------------------
------------------------------------------------------------
------------------------------------------------------------
------------------------------------------------------------
------------------------------------------------------------
------------------------------------------------------------
------------------------------------------------------------
------------------------------------------------------------
>Thectrah
----------------MSSRFFGGGSSSSSEEY--------------SDEEQLRPQENYV
S---KFDMFGESSSDDEKREVKSKKAKMYEAFGDLANKLS--KAVAA-------------
--NQWIAVGELFAELQKLH--KKSKNDMKKYG--VPSAFYRALESVAESAEE-MFGDKK-
--KRKAMDGKEAKALSKVRQQVRKAT-------KQYQKE-LSAWQAK--RDAGEVD----
------------EGASDADAADGSDHAGPA--------------------------QAGG
DDDDDEYEYYSDSE-------------------DAGPAVSAAARRNRWMASDSDSDDEET
AAA--KAAEEKAKEERRAA----------------------RRAKRDARKAESQARDA--
--AEDDKPTAYDVRDVVVECSR--KR-GRKNLDIPAQMAKLEEALPLA------ITPQRR
IEVLALLCSFQLDVAPN---MFSAISNEAWKSMLARSVEIMELLEANPEIVVDPDYRGIC
PRTPSEM-----------------------EARKKKKNDKGE--------EIPPEPQPKL
TAQETEDAE---AGRVRVAGSLRAIVERLDDEFTKSLQSL-SPH--SSRYLERLRDAADF
EALAERVHAKL----------KTDS-RVARNADDAIYCAYRRVNHIYYKRP---------
-DMFAADAIDAA------------------------------------------------
------------------------------------------KATIYELCIEMF-ASNSE
FVRQIGMCYLVTHYAIFDQYFKARDLLLMSHLQDIIHRSSPEVQVFFNRMMVQLGLCAFR
AGLIAEAHRCLIIISSSKH--IRELLAQGST-AIR-TEADQ-------QRE---KVQRRR
ILPFHLHINIELIECVHLVCAMVLEIPNMA--RSTTDSH-------RRVINKEFRRKL--
TERGPFTGPPESPRDHIIAGARAL-VKFDWTATLSHV----LSQSCWNLL-SNP---QDV
RSMVETKIKEAALRTYLFKNGGYYASFSVATLCTKFGLPEKAVHALVSKMMISEEIHASW
-DQPTASIVMHKDDMSRVQMLALQLSEKASLMVEN----NEKLLDDHNIS----------
----FDRFGNGGR-----------------------------------------------
------------------------------------------------------------
----------SGGRRKRRGGYRGG------------------------------------
--------------------------GGGGGGRSGGNHNS--------------------
------------------------------------------------------------
------------------------------------------------------------
------------------------------------------------------------
------------------------------------------------------------
-----------------------------------------------------GGGGGGR
GGKGGRG-----------------------------------------------------
------------------------------------------------------------
------------------------------------------------------------
------------------------------------------------------------
------------------------------------------------------------
------------------------------------------------------------
------------------------------------------------------------
------------------------------------------------------------
>VannDIVA
------------------------------------------------------------
------------------------------------------------------------
------------------------------------------------------------
------------------------------------------------------------
------------------------------------------------------------
------------------------------------------------------------
------------------------------------------------------------
----------EDVDKELGKMLS--QR-GKKNYDKHGQLAALISLREKA------KDEEQE
LRIMLNTVGAYFDLTS----MEQSFDRKTWLASVALVNEILDKLANNTSLSLNSRGTAPV
TAM---------------------------------------------------------
------------EGSTQAYGSPINFLERLDDEFTKQLQDI-DHHRSIKRYIERLGDLPAL
LALADKTAAYY---------------KRRGKQSHILRTTMVRLRNVYYMPP---------
------------------------------------------------------------
----------------------------------------KEGDSIDELVNELY-KSGNE
KQKTVTALYHAYYLANHGDFYRGRDLMLMTRMQEAAQSADIPTQILHNRAMGRLGICAFD
MGLIYEAHSCLSDLCSGSR--TKELLGQGTT--NRYGDRY--------ETE---KLSKRM
HVPYHMHINLDVLETVHLISAMLMEVPNIA--AGALESR-------RRTISRALRKYIDY
VDRQFYAAPPENTRETVVAASKLL-LQGDWKAAYEQI----VSLKVWALI-PGA---ERI
QVTLRRKIQEEGLRTYLFAFSNFYDSINQEELSALFELPPNTVHSIVSKMIINDDLHAAW
-DQPTRCVVIHKLEPSRSQALFLQFTEKIGSFVEN----NERILEARAG--------GYS
YKF-DSKSGKDGR-----------------------------------------------
------------------------------------------------------------
---------WRDDNSW--------------------------------------------
---------------------------GGRDKRNNSKKY---------------------
------------------------------------------------------------
------------------------------------------------------------
------------------------------------------------------------
------------------------------------------------------------
-----------------------------------------------------DNNRRNN
GSRGNYRDNNN-------------------------------------------------
------------------------------------------------------------
------------------------------------------------------------
------------------------------------------------------------
-----------------------------------RDNRNR-------------------
------------------------------------------------------------
------------------------------------------------------------
------------------------------------------------------------
>Pessonel
------------------SKFWA-GSDSDTESD----------SQYSDDASFEDKPAGLS
K----YMDSDSDFSDDEVRVVRSAKQKAASSLNALTESIK--DGMDD-------------
--NDYIAISTNFDKLQKEV--EKYQKLESLRK--WPEPNTATVIALNNFLVE-QNQDKA-
--NKKKLSKTQTKAFNSLSQKLKKLL-------KENEKE-VKKVEAKGLPE---------
------------EWGVYDEDEDDDDDDDFD------------------------------
DDDDDDDVEDKLQD---------------SDDDDFQGFQEAKTRKXKWMMNDDKKAA---
-----SGSKRKPKRDRSKATG----DDDSE-------------------DTASVTSEQ--
--QVEAKWDEARVERTVRELLS--RR-GLRGTGRTRQIGEWRRLLGHAAEL---QSPSSE
LLVLVHTITAEFDSANT---MSGPLKASTWHKSASHLARIVTLLEENKDLQLIGDSDQAE
GADLALAGLAAGGRKKRALLGASLLQGSDDESSEEDDDEKPEEGDDETMAEQAAQRQAAA
QNS-DDEGD---DAPLQIVGSLAALVERLDTEWRKALQAA-DAH--SLNYVARLRDEGEL
LALVQRIYQRY---------------TATGSPKLAARLASRLIEHLYWRRY---------
-DASLAQRLQAAADKAKASG-------------------------------TDVDLYTT-
----------------------------------LWLATENHTERIKTLTKHVY-KYANE
RLQTRAXLAGVYHDAIHDRYTEARDTLLMSYTQETIHHADIATQVLFNRAMAQVGLAAFR
RGDINEAHAALSELYNSGR--VKELLAQGSS--ARYGERTP-------EQE---RAEKRR
QLPYHMHINLELLEASHLTSALLLEVPNMA---QLNDTK-------RRVISRVFRRQLDY
SERQVFSGPPESTRDVSVVAAKAL-LKGDWRRCADLI----TGLSVWQQM-PRK---EAH
LVLLRRLIQRAGLRAYLLAHGGAYASVSAAALAKQFDLDESEVHALCSRMQVRDELSASW
-HQMSACLIMHRVDPTRLQQLSLQLADRAATFVEN----NERSFDARS------------
------------------------------------------------------------
------------------------------------------------------------
------------------------------------------------------------
------------------------------------------------------------
------------------------------------------------------------
------------------------------------------------------------
------------------------------------------------------------
------------------------------------------------------------
------------------------------------------------------------
------------------------------------------------------------
------------------------------------------------------------
------------------------------------------------------------
------------------------------------------------------------
------------------------------------------------------------
------------------------------------------------------------
------------------------------------------------------------
------------------------------------------------------------
>MayoBSH0
------------------------------------------------------------
------------------------------------------------------------
------------------------------------------------------------
------------------------------------------------------------
------------------------------------------------------------
------------------------------------------------------------
------------------------------------------------------------
----------EKVDEALVHLFA--PRSGKRKLQYSQIMEQLKQLAVHA------KTPAQH
IVVHMQQVQATFDEFTS---LKQTLKRSIWVDCFSNLCTVMEMLQSDQSLNLTPPSVLQK
FIQ---------------------------------------------------------
-----------FSEDVEHDQKPMHYMARLVAELKKNYRHT-EPH--SPAYLKFMRDEEDL
IYLAELVDRFY---------------RRTNNTVGMATIALIRIKFIFYRVPCDEAFNQER
YERVVAKRTALHAAQTAAAA-----------------------------AAAQLSELPAP
A----------PTPFSP-----------------RPFRQVSREALMQKLCGLVF-AHGDQ
RQCTDAMLCQVYHKALYDHFYQARDLLLMSRLQENVSHMPIGTQVLYNRAMVQIGLSAFR
AGLIAEAHSCLAELYSGGR--VKELLAQGMS-SSRHQEKTK-------SLEANKTLEKNR
QVPYHMHVNLELLECVHLITAGLLEVPNMA--ANAFDIKVRYGHHQRKEISRWFRRLMDI
TRRQVFSGPPETPRDHVIAGSLRL-AEGDWRGASNLL----LNLNCWKALGPRR---EEV
TQMLRTAIKETGLRTYLFTYSHLYSSISQEDLAVMFELPATRVHCIVSKMIIDEELSASW
-HQPSATIVLHQVEPTRIQALALQVADKISSFVDY----NERLFDQVTGGSNSREP----
----GDRRGGGD------------------------------------------------
------------------------------------------------------------
----------ASGWRKGQGSSDSRSSGSSGRS----------------------------
-------------------------HRGGGSNQNNQQHGS--------------------
------------------------------------------------------------
------------------------------------------------------------
------------------------------------------------------------
------------------------------------------------------------
-----------------------------------------------------SGRGGRS
SGRGGGSSNR--------------------------------------------------
------------------------------------------------------------
------------------------------------------------------------
------------------------------------------------------------
------------------------------------GSNSRG------------------
---GGGG-----------------------------------------------------
------------------------------------------------------------
------------------------------------------------------------
>TricAmI7
------------------------------------------------------------
------------------------------------------------------------
------------------------------------------------------------
------------------------------------------------------------
------------------------------------------------------------
------------------------------------------------------------
------------------------------------------------------------
------------------------------------------------------------
------------------------MATDHWKKCFVVLTDILEQVIENDKLVAINVINPDV
VAS---------------------------------------------------------
----LTEQD---DTKYYVQGNLSQKLRRLGDELFRSLRSL-DVH--KGEYVDRLKDEVPF
YLLLTRAQNYF---------------QEMGKFKLVAGFASGRAELLYYRKS---------
---MPQPSVTYRVPKD--------------------------------------------
-----------------------------------VSVPEDALEELKLCASTVY-KHGAD
SLKRMVVIQQVYALAIRDLYFEARDLMLMTHLQDTIDKAEPVAMILFNRAIAQLGLGAFR
LGRIYEAQQCLADLVGSNK--IREMLAQGVS--RYAQDKTQ-------EQE---KQERKR
QMPHHLHISTELIEASYLISAMLLEIPNMA--RR--DTR-------PKLHSKSFRKTMDF
HNRQVFRGPPESSKEAIVAAAQAM-QVGDWQTAQNHV----IGLSVWRYV-PSF--EEKI
APLLKQQIREQTLKTYLFSYGKFYEALSLDRLMDIFQLTKSQIHSVVSKMMISDELPASW
-DQPTGTIIFNRVEPTKLQQITLQLADKATQVID--------------------------
------------------------------------------------------------
------------------------------------------------------------
------------------------------------------------------------
------------------------------------------------------------
------------------------------------------------------------
------------------------------------------------------------
------------------------------------------------------------
------------------------------------------------------------
------------------------------------------------------------
------------------------------------------------------------
------------------------------------------------------------
------------------------------------------------------------
------------------------------------------------------------
------------------------------------------------------------
------------------------------------------------------------
------------------------------------------------------------
------------------------------------------------------------
>Neopaest
------------------SRFWG-GDDTDSEDE----------EELSPDESTMHLTSRFA
R------TEDSDDEDEVKRVVQSHKDKHLETLSEISDSID--NNIDG-------------
--KDYAALSDDFTKLNEAV--IKWKKAAKSSA-LAPPPYYEGLLSLHEFLEG---MDKN-
--TKKSLDKKSARAVTALAQKFKKNL-------TKYNDE-FEAYKEK--VESGA------
------------LTGSQEPDEQDEEDDIFDAPS-----------------------DKGK
EPEKKVEEPEEEDE---------------------------TPELDIESVTGVETGEKKK
RT-------RKRNKNK--------------------------AAKG--------------
--GADGEWTVERVNEELKNIVS--GKAGKKKLDKSTQVVQLRELLEKA------KNISQE
LAIRMNIIATHFDQTIS---MKQHLSRENWMIAHNEIVEVLSLLEKNQSVRVKEAATPKD
QN----------------------------------------------------------
------------ASDEFETARLVAFLGRLREELLKAFRAL-DSP--AQEYIERVGDEELV
LETARHMQRYY---------------RKVGQRLEAAQISLIRMSFLHYRRD---------
---SAESPSVMPVRNSK----------------------------------VPVAKFAHS
S-----------------------------------KPKGTRSETLDKLLATVC-QDGNE
RMKSHALLYTIYHHALEKRFFEARDLLLMSHLQDQIQHADVPTQILFNRATARMGLCAFR
VGRIADAHNCLSELFQTNR--LKELIAQGVT-QQR--NQNA-------EQD---KIEKQR
QVPYHTFMNIEQLECVHLISAMLLETPNMV--APGYDAK-------KRVISRSFRRTMDL
YDRQVFTGPPESPKDHIIAAARSL-RDAKADEAYKFA----VSLRCWDVY-PDP---ENV
KEILERNIREVALQTFLLKHSGSFASVSVEFLAKTVGLDEKAVHTVTSRMMINEEIQSCW
-HQPSGTVVMHQCEANKLQSLVLQYADKVETFVAE----NERTFENRTG--------GFG
YDKRGNREDDGDR-----------------------------------------------
------------------------------------------------------------
----------KGGQGWRDGGRRE-------------------------------------
---------------------------GGGGRKNYRDN----------------------
------------------------------------------------------------
------------------------------------------------------------
------------------------------------------------------------
------------------------------------------------------------
------------------------------------------------------NKGGGR
GNYGGR------------------------------------------------------
------------------------------------------------------------
------------------------------------------------------------
------------------------------------------------------------
------------------------------------------------------------
------------------------------------------------------------
------------------------------------------------------------
------------------------------------------------------------
>Paraatla
------------------------------------------------------------
-----------------KRVVRSHKEKHMEALHELVDSIE--MCVDG-------------
-SEDFIQLQEHYKKLNDAL--VKWKKSSKSENVLAPPPYYAGLLMIQQKLGG---ITKA-
--DKSALDKKQSRAMNTLNQQFKKNL-------VQYKQE-FEEFKEK-------------
-------------EENPDEEAAEKELDVADDAD-----------------------DVAQ
MSSSSSRVDEEEQD---------------------------DSSVSSSLLKSSEEEEEET
ST----GGGRKRKRNR--------------------------KGKGGAAKPAAKPIERGF
EEAPKTEWTEERVNQELKDILS--GKLGKKKLDKSSQIVKLRELLDKA------KNVTQE
LSIRMHLITSHFDQTIS---MKQHLNRENWMIVYNEIVRVLVLLDKNRGIELNESVPSV-
------------------------------------------------------------
------------ETDDLSASRLVAFLHRLKDEVNKAYRST-DPH--AIDYLERLGDEELL
LQLARQMARYY---------------NRINHRLEVAQVALLRMSFLHYRRD---------
---DLPDIPTLPVRNFK----------------------------------EPIATFNDA
E---------------------------------LVKPKGNRSQVMEKLLAVVC-ADGNE
RMKSHAILYAIYHHALEKRFFEARDLLLLSHLQDQVQHADIGTQILYNRSTAQLGLCAFR
LGRMADAHNCLSDLYQSNR--VKELLAQGVT--PRYGDRNS-------DQE---KIEKQR
KVPYHTHMNLELLEVVHLVSAMLLETPNMV--SHGYDAK-------RKIISRSFRRLMDI
FDRQVFSGPPESARDHVIAAARAL-RESNVADAIRFL----MNLNCWNLF-VDA---AEV
KAVLEQSVREVGLQTFLLRYSQAFASVSIDFLAAKFGLPPKAVHRIVSRMMINEDIQSCW
-HQPSGTVAMHQVEPNKLQSLAFQFADKIDTLVSE----NERSFDS--------------
------------------------------------------------------------
------------------------------------------------------------
------------------------------------------------------------
------------------------------------------------------------
------------------------------------------------------------
------------------------------------------------------------
------------------------------------------------------------
------------------------------------------------------------
------------------------------------------------------------
------------------------------------------------------------
------------------------------------------------------------
------------------------------------------------------------
------------------------------------------------------------
------------------------------------------------------------
------------------------------------------------------------
------------------------------------------------------------
------------------------------------------------------------
>VexiDIVA
-------------------------DDSDGSDD---------------------------
------------------------------------------------------------
------------------------------------------------------------
--NKGKRKRSQKK-----KVRVKK------------------------------------
------------------------------------------------------------
------------------------------------------------------------
------------------------------------------------------------
-AVKQIKWTKDLVDERFKILQQGGKR-NRAKLSRKEIINKLVFLLTKA------KTPDQR
LKMVTMMTAVYFDSHKG---MDQVMPSKRWEKCLFNVVRIIKMFEQHPDIPLSTLEQASI
VSG---------------------------------------------------------
-----GQSS--VASENSGLERIMAFTERLGDELKKSFQVH-DLH--SRDYLIALHNEERY
LSLCLFVKKFYEGFVRSKAAQQSDNADALDVDSVLARIGYRLMNAIYYRRD---------
---SYVPAKIDITPPPIAKP--PIQNNLS--ILSNDNGDAKATSTTGQPSTDDTKATTST
A----------PVQDQVTKSDPTLVYNAD------PKQPPQYSQLLHQHAKSVY-KAGSR
ELRSRALLMEVYHHAVEDRFHQGRDLMLMSHLQQTIHNADVETQIYFNRAMVQLGLSAFR
NGLIKEANASLGELFNGSR-SNKELLAQGVS-SSRYSERDP-------SQL---KVEKFR
LVPDHKHINGELIECVHLMTAMLHEVPSVA--ANPFAVK-------RKSLSRPFRRLMDY
FDRQLFIGPPESSRDYIFAATKALTSSGDWQTCYSYL----LKLSCWKFMHPKT---EQV
QRMVLRKVKETALRTYIFTYVRYYDSFSLQNLSLMFQLSQPVVKGILSKMMVDEELHASW
-DQPTNSIIVHQLEPTRLQSLALQFSDKLSNLVDY----NERTHD---------------
------------------------------------------------------------
------------------------------------------------------------
------------------------------------------------------------
------------------------------------------------------------
------------------------------------------------------------
------------------------------------------------------------
------------------------------------------------------------
------------------------------------------------------------
------------------------------------------------------------
------------------------------------------------------------
------------------------------------------------------------
------------------------------------------------------------
------------------------------------------------------------
------------------------------------------------------------
------------------------------------------------------------
------------------------------------------------------------
------------------------------------------------------------
>Endozona
------------------------------------------------------------
------------------RVVKDAKTKAYDRLTQTSQQIY--RDIES-------------
--GNWIGVFDNLQIALSWP--QDNSLLINQDG--VPREYLEFLTKLEAGIQSANEKDEEE
GVKAKSMSKDQARALAKVNQKAKKSL-------SDSKSD-LDKFRQD--SEQFTTVSERL
RQIE--------QEKQARQTGTTLNEDVTDSTG---------------------------
------------------------------------------------------------
-------------------------------------------------DSVGNVAGT--
--GPNGEWLEADTEKLLDEIRK--KR-GARKTDSKEQIGLLKQLMTKKT-----TNDRKK
VEIYMFIISYSFDDAGA---SQRVMRRARWNESIRNISTLLKLLESDPSFVNSDISED--
------------------------------------------------------------
------------ITKAVVLNNLASFIYKVDGEYRKALQVV-DIN--SKEYVERLGEEHVL
VDVVRAVQEYF---------------DKAGDKALAARMAMIRVEHIYYKLD---------
---ASSATIAAANTNAASNN--TKEDEEEE----VVSNEPEATGEGEE-ENINISSTKKR
ELS-------------------------------KFIFAADTTPLIDQLCKRLY-RDGTD
RIRTRALLCHVYHHALNDRYYPARDMLLMSHIQDNVYRMEIGIQVLYNRTLAQIGLAAFR
KGLIAESHASLAELCSAGR--VRELLAQGLP-RNNAGDTSDNHNAAMMEQE---RLA-EV
QLPYHMYINTELIETVHLISAMLLEVPNMA--AHPFDIK-------QKVISRSFHSLVKY
FSGHIFTGPPETNKDYIISASKAL-SRGEWSKCYHLL----LDLPIWTQI-SAPFTLEGV
KSVLKLKIQEEGLRTFIFTYKNQYQSLSLTQLSTIFELPLNRVTSIISRMIMNEELHGTL
-DQPSNSVVMRGEESSRLQYLAGQYAEKMNQLVDN----NERIMD---------------
------------------------------------------------------------
------------------------------------------------------------
------------------------------------------------------------
------------------------------------------------------------
------------------------------------------------------------
------------------------------------------------------------
------------------------------------------------------------
------------------------------------------------------------
------------------------------------------------------------
------------------------------------------------------------
------------------------------------------------------------
------------------------------------------------------------
------------------------------------------------------------
------------------------------------------------------------
------------------------------------------------------------
------------------------------------------------------------
------------------------------------------------------------
>StygNOMA
------------------------------------------------------------
------------------------------------------------------------
------------------------------------------------------------
------------------------------------------------------------
------------------------------------------------------------
------------------------------------------------------------
------------------------------------------------------------
------------VTRQLKKTVA--IR-GKKGYDRRAQIEKLQAFLPRA------KDTPQT
VEVMVEVVAAQFDVVTS---MATHMPVPLWKSAADNLKKILDLLAGARFILMVETEEEAV
RVA---------------------------------------------------------
------KKD---KSRTPVVGSLLAFFERLDDEFIKSLQFI-DPH--TTEYVERLTDEATL
LELAESIQLYY---------------ARNDQVRSVARTAIRRIEHLYYKST---------
---GDAA-----------------------------------------------------
-------------------------------------AQADVAGTLAKLCGLIY-SDGDD
RMKARAMLCNIYNHAICDHFFEARDMMLMSHLQESVVHMDVPTQILFNRTMVQLGLCAFR
KGLIHDAHSCLSELYSGSRVSVKELLAQGFT-NTRYQDKSQ-------EQE---KLERRR
QVPYHMHINLELLECVHYICAMLLEVPSMA--ANAFDVK-------RKIISKPFRRLLDY
LDRAVFNGPPENTRDYVIAASKHL-MKGNWKKCAEQL----LDLAIWGLI-PNS---DQV
KAMLRRRIQEEGLRTFLFSYSQFYESLSLDHLATMFELPANAVHSLISKMMISEELHASW
-DQPTSSIIMHRVEPTRLQSLCLQFTEKAASYLEA----NERLYE---------------
------------------------------------------------------------
------------------------------------------------------------
------------------------------------------------------------
------------------------------------------------------------
------------------------------------------------------------
------------------------------------------------------------
------------------------------------------------------------
------------------------------------------------------------
------------------------------------------------------------
------------------------------------------------------------
------------------------------------------------------------
------------------------------------------------------------
------------------------------------------------------------
------------------------------------------------------------
------------------------------------------------------------
------------------------------------------------------------
------------------------------------------------------------
>Ovaldese
------------------------------------------------------------
------------------------------------------------------------
------------------------------------------------------------
------------------------------------------------------------
------------------------------------------------------------
------------------------------------------------------------
------------------------------------------------------------
------------------------------------------------------------
------------------------------------------------------------
------------------------------------------------------------
------------------------------------------------------------
------------------------------------------------------------
------------------------------------------------------------
------------------------------------------------------------
------------------------------------------------------------
------------------------------------------------------------
---------------------------TLA---------------V--------------
-----------------------------------------------TLV-LQN---EKL
KTILRRKVQEQGLRTYLFAFSAHYDAMSLEELTKLFELPEKTVHSIVSKMMINGELHASW
-DQPTRSIIIHAWSQT--------------------------------------------
------------------------------------------------------------
------------------------------------------------------------
------------------------------------------------------------
------------------------------------------------------------
------------------------------------------------------------
------------------------------------------------------------
------------------------------------------------------------
------------------------------------------------------------
------------------------------------------------------------
------------------------------------------------------------
------------------------------------------------------------
------------------------------------------------------------
------------------------------------------------------------
------------------------------------------------------------
------------------------------------------------------------
------------------------------------------------------------
------------------------------------------------------------
>Vannrobu
F--------------------------SDSEEG--------------EDEEATGNASRWV
QG-----AAYGSDDEEETREVRAKHERINDTLEKQVQSLR--NKIEE-------------
--NDWNAIAKEFDEVSKTH--KKWLAAWERTEKEAAPVYIALLADLETFHAT-CYGDNK-
--YKKSLSKTNKKSLNGMQQKMRRNN-------APFAAA-IDQFRER--KKLVEAGELE-
------------ETELIEEVTKDDPTSV--------------------------------
------------------------------------------------------------
-------------------------------------------------EPETPAEEA--
--KEEKQWTPALVDEKLEKIIS--AR-GRKGYDRQTQIRKLKKLLDTGV-----QTNFQT
GQIYMHIISIQFDASS----IAAHMGTKIWKECIDYLVKTMKLVESDSSVAKTKKN----
------------------------------------------------------------
-----KDAV---IPVVDVATSIYHFLERLEQEYFKSLQDS-DPTK-VSSYVKRMRDVPSM
LSITEKVRDFY---------------AKWNDMQVIVKCTLVLMKYKHQTIRLNEQGGE--
-DNQLGDSI---------------------------------------------------
----------------------------------CEGMATCSEEEIERLAKIVF-KNGDE
RQKTHSMLYLITFLASHDKYDKARNLMLMSHIQETVSSADIETQILFNRAMAYLGICAFR
DGKILDCHNCLVDLYSSMK--YKELLAQGTT---RYSDKGA-------EQE---KIESRR
QMPYHMHINTEVLETFYFISAILLEVPDSA--ANSFDVK-------RKPVSRILKKYLEG
SERQIFAGPPEAPRDYFVASAKAL-IRGDWKKSCKLL----FGLSVWNYI-ADA---ERL
KDMIQQRIKEAGLRTYLFTASSVYDSLSAERLSSLFDLEQKLIHSIVCKMIISGNLSASW
EDQESPCVVLHRADPSNIQNLSLHFAEKIGSLVEN----NERLFDS--------------
------------------------------------------------------------
------------------------------------------------------------
------------------------------------------------------------
------------------------------------------------------------
------------------------------------------------------------
------------------------------------------------------------
------------------------------------------------------------
------------------------------------------------------------
------------------------------------------------------------
------------------------------------------------------------
------------------------------------------------------------
------------------------------------------------------------
------------------------------------------------------------
------------------------------------------------------------
------------------------------------------------------------
------------------------------------------------------------
------------------------------------------------------------
>Luaphula
------------------------------------------------------------
-----------------KRTVKSARRKRYDELVEKVDAMR--AHIEE-------------
--KDFDKLWEDMAGLDAWL--QRARNIIEVEG--IPWHFYDMMVALENVIAE-VGDDKQ-
--SIADLNKTQAKAFNRLKKALPKHN-------KEYAEK-LAAYREN--PDSFPEINMED
DWAE--------GGEAAEPDTTEAV-EGDE------------------------------
------------------------------------------------------------
------------------------------------W----QTDKKKKRQPAAAPPKA--
--KEPEEWTDVLVEEHLDALVK--LR-GRKKTDKKEQIAGLKKLLSHA------ESVRTK
AEVTKQIIAAQFEFSSAK--LNKHMKPEQWNAARAQIQDLLTLVST-PEYPAKEE-----
------------------------------------------------------------
----------------RAAYTLRSFVDQLASELTKSLQNI-DPH--THEYVDVLKSEAHL
LEVAAQVQSYL---------------ETIGAKDEVAHVAMKRIEHIYYKLD---------
---TVSEKLEVAHQERKAAA--TEEGSATSGIIATVIEKVEEVAQAVV---EAVVGTSNA
E---------------EKKQ----------------TPESTSSADLDQLCTIVY-TYGEK
ELKVRAMLCQVYHRALHDKYHQARDMVLMYHLQDDITSADIATQILFNRTMAQLGLCAFR
KGYIAEAHSALADI-ATNK--VREYLAQGII-NLRYGEKNP-------EQE---KLERQR
QVPYHMHINLELLEAVHLIAAMLLEVPNLA--SRPFEVK-------PKYISRAFGRLLTL
YERQVFSGPPETTRDYVLNAAKAL-EKGDWKKCEELL----LNLPVWEMM-HSV---DQV
KVMLRSKIQEAGLRTYLFTYGQHYDSLSLNPLCIMFDIPHANAHSIVSKMMFNEELHASW
-DQPTGAIIMHKTEPSRLQFLALQYAEKLSFCVEN----NERILD---------------
------------------------------------------------------------
------------------------------------------------------------
------------------------------------------------------------
------------------------------------------------------------
------------------------------------------------------------
------------------------------------------------------------
------------------------------------------------------------
------------------------------------------------------------
------------------------------------------------------------
------------------------------------------------------------
------------------------------------------------------------
------------------------------------------------------------
------------------------------------------------------------
------------------------------------------------------------
------------------------------------------------------------
------------------------------------------------------------
------------------------------------------------------------
>Protarac
------------------SKFWE-GGSSDSEEIEEEDDEVSWGDGGSDGEQNEEQGEENE
QPAYVMSSDSDDDDDNKKRTVKSARVKRYEELGEIVQATRDNAEGEE-------------
--KDFDKLWNDLSNLDAWM--VRARNLVDAEG--IPGPFLEMLTLLEDTVSS-MAKDKE-
--AIGALNKTQSKAFNKLKKNLPKHT-------KDYADK-IAAYRAN--PDDFPEPDLNE
TQVV--------PDDDEKPGSTQPVSESGD------------------------------
------------------------------------------------------------
------------------------------------W----QPASGRVRPKKQQQQQP--
--AQDKKWTDELINEDLDNLAK--QR-GRKQTDKKEQMRLLQELQVHA------QSTRTK
ADVLKQIIAALFEFSSSK--LNKFMKQDAWNAARLNIQNLLNLVSSDADYPAKED-----
------------------------------------------------------------
----------------RIAHALRSFVEQLSAEFLKSLQNI-DPH--THEYVERLKGENHL
LEVAANVQAYL---------------EKLGEWDEIALLAMKRVEHMYYKLD---------
---TISEKLEVAHRDRKA----------QEGVLSTIVEKAEEVAHAVVEKIESVLGVKHE
EK---------PV---EKKE----VEKPEISAAQNAILPTPQTADLDQLCQIIY-KYGDK
ELKLRAMLCQVYHRALHDKYHQARDMVLMYNLQADIINADVPTQILFNRTMAQIGLCAFR
KGYIAEAHSALADI-STSK--VREFLAQGIV-NLRFGEKNP-------EQE---KLEKQR
QVPYHMHINLDLLEAVHLISAMLLEVPNLA--SRPFDVK-------PKYISRAFGRLLML
YERQVFAGPPETTRDFVLTAAKAL-EKGDWKRCEELL----LNLPVWEMM-HSV---DQV
KAMLRSKIQEAGLRTYLFTYGQHYDSLSLEPLCIMFDISHSTAHSIISKMMFNEELHASW
-DQPTGAIIMHKVEPSRLQFLALQYAEKLAFCVEN----NERILDART------------
------------------------------------------------------------
------------------------------------------------------------
------------------------------------------------------------
------------------------------------------------------------
------------------------------------------------------------
------------------------------------------------------------
------------------------------------------------------------
------------------------------------------------------------
------------------------------------------------------------
------------------------------------------------------------
------------------------------------------------------------
------------------------------------------------------------
------------------------------------------------------------
------------------------------------------------------------
------------------------------------------------------------
------------------------------------------------------------
------------------------------------------------------------
>PhysTSA
------------------------------------------------------------
------------------------------------------------------------
------------------------------------------------------------
------------------------------------------------------------
------------------------------------------------------------
------------------------------------------------------------
------------------------------------------------------------
------EMTGEQVDKRLGELLA--LR-GKRGTDKLEQIEQLELLVQFA------KSDAQL
TGILMHLVSAQFDATPS---VATHMPANLWKGALSNLIKIVNVLKVNTSLILTESEEDAT
Q-----------------------------------------------------------
------------EEGQVVVGNLLAYVERLDDEFIKGLQNIDDPH--THEYVQRLQDEQGF
LDLTENVQAYY---------------TRRNDPKRAARAAFRRMEHLYYKSD---------
---KEAAALAKAAATKAAQPNGTPEQQPTE----QVQGQPDAPSTGAS---EPTTPSTPT
E----------PSPS------------LDVV---PPNGSSPHSQTIHDLAVLIY-AHGDE
RLRARTMLMHIYHHALHDRFYEARDMMLMSHLQESVHQMDIPTQILFNRTMVQLGLCAFR
CNLIWEAHSCLSEICGVSR--MKELLAQGVT-NTRFQDKNV-------EQE---KLEKKR
QIPFHMHINLELLECVHLISAMLLEVPNMA--ANPFDAK-------RKVISRTFRRLMDY
FDRQVFSGPPENNRDFVAAAAKAL-AAGNWKTTENLL----LSIKVWSLM-PNA---ELV
KANIRKRIQEEGLRTY--------------------------------------------
------------------------------------------------------------
------------------------------------------------------------
------------------------------------------------------------
------------------------------------------------------------
------------------------------------------------------------
------------------------------------------------------------
------------------------------------------------------------
------------------------------------------------------------
------------------------------------------------------------
------------------------------------------------------------
------------------------------------------------------------
------------------------------------------------------------
------------------------------------------------------------
------------------------------------------------------------
------------------------------------------------------------
------------------------------------------------------------
------------------------------------------------------------
------------------------------------------------------------
>Protpyro
------------------------------------------------------------
------------------------------------------------------------
------------------------------------------------------------
------------------------------------------------------------
------------------------------------------------------------
------------------------------------------------------------
------------------------------------------------------------
------------------------------------------------------------
------------------------------------------------------------
------------------------------------------------------------
--------------------NLTSFVEQLDTEFNKGLHHV-DPH--THEYVDRLRQESLF
LELAGQVQEYY---------------EQHGDKVQAARIAMKRVEHIYYKHD---------
---TISEKLEEAHIERQKEA--QKK-------------KKDGAA----------------
-----------------------------------DAVSDKKAVDMEKLCVLIY-THGDE
RLKTNALLCHVYHHALHDRFHQARDLMLMSHIQDNIQHMDARMQVLFNRAMVQLGLCAFR
KGAIYEAHSCLSDICS-GK--TKEYLAQGMS-SARFQEKSP-------EQE---KLEKLR
QVPFHMHINLDLLDTIHLTSAMLLEIPNMA--AHPHDIR-------PKIISRALRRSLDG
YEKNYFTGPPETTRDFCVAAARAL-AKGDWKRTEELL----LGLPAWALV-QDS---ENV
KVMLKRKIQEEGLRTYIFTYSPHYTAMSLEELANLFELPQSHVHSLISKMIINKEIQASW
-DQPTATLVMHKAQSSRLQLLALQLADKAGYLVEN----NERLLE---------------
------------------------------------------------------------
------------------------------------------------------------
------------------------------------------------------------
------------------------------------------------------------
------------------------------------------------------------
------------------------------------------------------------
------------------------------------------------------------
------------------------------------------------------------
------------------------------------------------------------
------------------------------------------------------------
------------------------------------------------------------
------------------------------------------------------------
------------------------------------------------------------
------------------------------------------------------------
------------------------------------------------------------
------------------------------------------------------------
------------------------------------------------------------
>PellCATA
------------------------------------------------------------
------------------------------------------------------------
------------------------------------------------------------
------------------------------------------------------------
------------------------------------------------------------
------------------------------------------------------------
------------------------------------------------------------
------------------------------------------------------------
------------------------------------------------------------
------------------------------------------------------------
------------------------------------------------------------
------------------------------------------------------------
------------------------------------------------------------
-------------------------------------------QLIEILCAQVY-QKGTD
RLRTRTLLRHVYHHAICDRYYKARDIMLMSHIQDNVQHMDPSTQVLYNRTIAQVGLCAFR
AGEIFAAHSCLSELCSGGR--TRELLAQGIV-HQKYVEKTL-------EQE---MREKTR
QVPYHMHISQELLEAVHLISAMLLEVPNRA--AHPHEIK-------PKMISRTFHNMLKF
YNMQVFTGPPENTRDFVSTAAVAL-SKGDWKQCEDLL----LTLPAWSFITHNS---DQV
KAMLRRKIQEAGLTTYLFSYGQYYDSLSVVKLSAMFEMSEKDILSLLSKMIISEKLHASL
-DQPSQSLVMHNAEPSRAQYLAKQYAEKLALLVEN----NERLFDT--------------
------------------------------------------------------------
------------------------------------------------------------
------------------------------------------------------------
------------------------------------------------------------
------------------------------------------------------------
------------------------------------------------------------
------------------------------------------------------------
------------------------------------------------------------
------------------------------------------------------------
------------------------------------------------------------
------------------------------------------------------------
------------------------------------------------------------
------------------------------------------------------------
------------------------------------------------------------
------------------------------------------------------------
------------------------------------------------------------
------------------------------------------------------------
>ClydYONA
------------------------------------------------------------
------------------------------------------------------------
------------------------------------------------------------
------------------------------------------------------------
------------------------------------------------------------
------------------------------------------------------------
------------------------------------------------------------
------------------------------------------------------------
------------------------------------------------------------
------------------------------------------------------------
------------------------------------------------------------
------------------------------------------------------------
------------------------------------------------------------
----------------------------------------------------VF-RSGNE
RQKTRALLYTVTNLAINDRYHEARDLLLMSHLQDTVHHMDMPTQVLYNRATVQLGLCAFR
EGLITDAHSCLSEICSGGK--IKELLAQGTSTNMRHQDRTP-------EME---RLERIR
QLPFHMHINLEHVECAHLLSAMLLEVPNMAASANSSDTR-------KKVISRPFRKLVDW
FERQNLSGPPENTRETIVAAARAL-QKGDWKLARTLV----LKLRLWKLM-PEA---ERI
QGVLIEKLKEEALHTHLLTYAGCYSSVLLSDLADCYEVPKSTVHKVVCRMMINEELRAAW
-DQPTESIIMHDVEPSKLQSLALQYADKVGLFVES----NERALDGR-------------
------------------------------------------------------------
------------------------------------------------------------
------------------------------------------------------------
------------------------------------------------------------
------------------------------------------------------------
------------------------------------------------------------
------------------------------------------------------------
------------------------------------------------------------
------------------------------------------------------------
------------------------------------------------------------
------------------------------------------------------------
------------------------------------------------------------
------------------------------------------------------------
------------------------------------------------------------
------------------------------------------------------------
------------------------------------------------------------
------------------------------------------------------------
>GoceYONA
-----------------GGRFWG-GSDSEESENETSE------EQFSDDDQDKSEDDDWL
S-------DSGSSDGDVKRVIKDARTKAYERLLTLTSSLE--TDIGK-------------
--NEWEKILEDFENLKDWLI----NSLVKEDG--IPRDYFQTLVKLEEFIQE-TQTNRT-
-DDKTTMTKNDSKAFSTTKQRLKKHV-------TDNQTG-FEEFKKN--PEGFVGAQAKI
DEIKN-------RASADFEEEEPAEDSWTK------------------------------
------------------------------------------------------------
------VSGRKGRANK-------------------------------------------I
DLVPDSEWTEEDTESVLNAIKR--DR-GLKKTDNKEQLRQLRTLITKRV-----KTEKRK
LEVMMVLISCMFDETS----TRKGMRSHPWNDARKALLQVLKLVERNPGLVKSSGTSVV-
------------------------------------------------------------
-----TPDE---LTLEAVLNNVNAFTDKLDSEFRKSMQTM-DPH--TLDYVERLRDESLL
LELAKSVQEFF---------------EKEGNKQLAARMAAVRVEHVYYKLD---------
---SVAEKIEEAHLGRVEKQ--KQEGDAQQTVDSAATTTPAVSSEGAA-TTTTVDKVVET
P---------V------------------------KKEDLDTSQLVEKLCVQIY-RDGTD
RLKTRAMLCHVYHHALSDRYHDARDMILMSHIQDNVLHMDISTQVLYNRTMAQIGLCAFR
KGLVTEAHSCLAELCSGGR--TRELLAQGLSHASRSSDIELTA----TEQE---KLQ-EV
QVPYHMHINLELLETVHLISAMLLEVPNMA--A---------------------------
------------------------------------------------------------
------------------------------------------------------------
------------------------------------------------------------
------------------------------------------------------------
------------------------------------------------------------
------------------------------------------------------------
------------------------------------------------------------
------------------------------------------------------------
------------------------------------------------------------
------------------------------------------------------------
------------------------------------------------------------
------------------------------------------------------------
------------------------------------------------------------
------------------------------------------------------------
------------------------------------------------------------
------------------------------------------------------------
------------------------------------------------------------
------------------------------------------------------------
------------------------------------------------------------
------------------------------------------------------------
>Undascha
------------------------------------------------------------
------------------------------------------------------------
------------------------------------------------------------
------------------------------------------------------------
------------------------------------------------------------
------------------------------------------------------------
---------------------------------------------------EEKPEEK--
--KKEVEWTPELVDEKLAKIIS--SR-GRKGYDRQTQIAKLKKLLGTGV-----QTDYQT
GQIYMRIVSIQFDTST----MAAHIGNKVWKDCIDYMEKIMALIETNPAITKVKK-----
------------------------------------------------------------
-----ANSD---VANVDIKTSLFHFLERLEQEYFKSLQDC-EPSK-VSSYVKRMRDVSLM
LSITRKIETLY---------------SKWNDTKALVKCTLIQMKYQHQTIRLNEAQGE--
-ENQIGDSI---------------------------------------------------
----------------------------------CEGMVTCSEDEIKRMAKICF-THGDE
RQKTHAMLYFISYLASHDKYARARNLMLMSHIQESVTNADIDTQILFNRSMAFLGICAFR
AGQIADCHNCLVDLYSSMK--YKELLAQGTT---RYSDKGA-------EQE---KLESRR
QMPYHMHINTEILETFYFISAILLEVPNSA--ANAFDIK-------RKPVSRILKKYLEG
SDRQIFAGPPEAPRDYFVAAAKAL-IRGDWNKCCSLL----FGLSVWDYV-ADS---DRL
KTMIRQNIKEEGLRTYLFT-----------------------------------------
------------------------------------------------------------
------------------------------------------------------------
------------------------------------------------------------
------------------------------------------------------------
------------------------------------------------------------
------------------------------------------------------------
------------------------------------------------------------
------------------------------------------------------------
------------------------------------------------------------
------------------------------------------------------------
------------------------------------------------------------
------------------------------------------------------------
------------------------------------------------------------
------------------------------------------------------------
------------------------------------------------------------
------------------------------------------------------------
------------------------------------------------------------
------------------------------------------------------------
>Vermanta
------------------------------------------------------------
-----------------KNVVRTAKEKRFEEMSKSIKSLN--NYSKI-------------
--KDFIKISQEFDNLLNLL--KKAAKIIKDHGDVVPRPVIKCFTEIEDLVEV-QAKNKK-
--ECKKMSKTNYKALNAMKQKLRKNL-------QKYSKL-IKLYRQN--PDVEEEKVEVE
DETAL-------RSDDDEEEEEEEKEEEERTVRGRS-----Y-------------WLKKP
EEDDESSDDDDDDD--------------FLNDDEDDADVEDNAKASKWLKAGGG------
-----GKGKKVGKGNKNTFEV----DEWATGGKGSDWSVASINKEEEEKRLKAEEEKK--
--AKEEKWDQARVEKELLALVA--TR-GKKGYDKYGQIGKFTDLLDKARTLEEGKSVAQE
IGILAHLISAIFDMTSN---ADTHLPVLKWHQAYENLALVLSLLEANPTIILASEQEYDQ
R-----------------------------------------------------------
-----HEKE---KDLTFVVADILGLFEKLDAEFTKSLQKI-DPH--TQDYIHRLQDEQML
LVFAFGCKKYY---------------TRIAKVSHCATLSLRIVQHLYFKLD---------
--RDYVKQLSLSMKTSDNVEDLEDEDEDDE----DEEAEEEEEEDKVE---EDVKGLTKA
EQKARRNAVPVPTMSSDEAAEKAEAAAAD-----CEGEVLTATQLISKLSAYVY-DNGDA
KLRTPVLLCQIYHHSIHDRFFQARDLMLMSHLQDSIMQVDIGTQILFNRTMAQLGLCAFR
GGLVSEAHGCLNELYSGGR--VKELLAQGMT-SRYNNDKTS-------EQE---KLERRR
QVPFHQHINLELLECVHLVCAMILEVPHMA--SNNYDSR-------RRVISRQFRRQLDI
YDRQVFNGPPENTRERVIKAARYL-MKGNWSKCCRLV----LELQCWNLL-PNP---TNV
QEMVKRKIQLAGVRTFLFTYATYYDSISLEELSKLFELGKDEVHSEVSKMIIHEELQASW
-DQPSSAIVLSNPDPNRVQTLGLQLADKLTTYFEQ----SDR------------------
------------------------------------------------------------
------------------------------------------------------------
------------------------------------------------------------
------------------------------------------------------------
------------------------------------------------------------
------------------------------------------------------------
------------------------------------------------------------
------------------------------------------------------------
------------------------------------------------------------
------------------------------------------------------------
------------------------------------------------------------
------------------------------------------------------------
------------------------------------------------------------
------------------------------------------------------------
------------------------------------------------------------
------------------------------------------------------------
------------------------------------------------------------
>ParvMONO
------------------------------------------------------------
------------------------------------------------------------
------------------------------------------------------------
------------------------------------------------------------
------------------------------------------------------------
------------------------------------------------------------
------------------------------------------------------------
------SVDPEDITEEQKALL---------------------------------------
------------------------------------------------------------
------------------------------------------------------------
------------ESKKYVTGSLLSHLEPLDAMLMRSLRSI-DPH--TQEYLTRLQDDRDF
VKLAELSYDYY----R----------NQLQDLKKSASTLVLLMQHLYYKPFGE-------
------------------------------------------------------------
-----------------------------------DGKRQDLTERLNGYATFIY-ENGDV
RERTHALLMCVYHMALQDKFELACERLLMSHLQETAHQMDIPTQILFNRCNVQIGLCAFR
LGLVKQAHACLSEVYAGGR--IKELLAQGTS-SQRYVDKDR-------ELE---RIERER
MLPYHMHINAELLESAHLVSALLLEVPNLA--QHG-KTG-------GRVISKYLRKLLDY
FERQIFTGPPETTRDFIASSSRAL-SRGNWRKASALL----LAMPGWEHL-EDR---ERV
MERLQAAIKHSALTTYLFTYAPHYDTLALSELATLFEIEERAIHRAVSKLMIEGDLPASW
-NQPASVIVFHRIEPSALQKKCLQHTSKLASYVEA----NERLLD---------------
------------------------------------------------------------
------------------------------------------------------------
------------------------------------------------------------
------------------------------------------------------------
------------------------------------------------------------
------------------------------------------------------------
------------------------------------------------------------
------------------------------------------------------------
------------------------------------------------------------
------------------------------------------------------------
------------------------------------------------------------
------------------------------------------------------------
------------------------------------------------------------
------------------------------------------------------------
------------------------------------------------------------
------------------------------------------------------------
------------------------------------------------------------
