# Supplementary material for: Expansion of the molecular and morphological diversity of Acanthamoebidae (Centramoebida, Amoebozoa) and identification of a novel life cycle type within the group
Source: Biol Direct. 2016 Dec 28;11:69. doi: 10.1186/s13062-016-0171-0 (PMC5192571; doi:10.1186/s13062-016-0171-0)
Supplement: Additional file 3: — Bordor.325.Cent40.tgz. Phylogenomic alignment files and single gene trees for each gene included in the phylogeomic supermatrix. (TGZ 8396 kb) [file 13062_2016_171_MOESM3_ESM.tgz › Bordor.325.Cent40/unmasked-alignments/COPG2.faa]

>AcanGEN
-------------KKNDD-------EAYDPF-MGVDKGSVLQEKRIFNES-PINPRKCCH
LITKILYLLG-QGQ----TFTKTEATDLFFATTMLFQSTDVNLRRMVYLVLKELLPLA--
ED--VIIVISCLTKDMNS-KTD----------LYRANAIRVLCKI--NDVAMLG-QAERY
LKQAIVDREAYVASAALVSGMHLMKGSP-AG----VDIVKRWFSEV-QSAVK--------
--------------------------SKSTMVQYHALGLLHQIKRNDRLAVSKLVSEMTR
------SPVRSHYAHCLLIRYTCQVLEDES-------DDTERGRLYDYLESCLRHKSEVV
IYEAARGICG--LRT-VSSKE---LTPAVAVLQMFLS-SPKASLRFAAVRTLNKVASTHP
LSV-TVCNPDMENLIGDVNRSIATLAITALLKTGAETTVDRLMKQITNFINDISDEFKIV
VVDAIKTLCLKYKQKHRTLMTSLANMLRD-EGGYQYKKAIVDAMLTIIAALPEAKEPGLA
HLCEFIEDCEFTQLSTRVLNLLGREGP-TTSSPSKYIRYIYNRLTLESANVRAAALSALA
KFALGLP-------------------------------ALRPSISILLSRCLHDSDDEVR
DRATLYLRLLQQDQ-------------DLAQTLI-------------------L-DSLPV
PLDNLERCLKEYAANP---SAQPFDIAVVPVTPIA------------------PEPS---
ELLRSK------YGSSQGFSPVFK-------------------PDADRPAAAQLPAIPEL
--AALGPVFKSS-APQQLTESETEYVVNCVKHIFAE-HVVFQFNCTNTLDAQVLENVVVK
MDASS-----------APGFRVEWELEASSL-VYGVPGAAYVCASH------------DP
EAY--------PTGSFGNV-LKFQVKDVDPATGE---AD--ETGYEDQYPLDNLDVTV-A
DYMKKTYC-------TSFKDEWAALGE-DNELVEIFALS---TMKSLKDAVNEIIDFLGM
QACDKTEVVP------PKRTKHILLLSGSFV---DGNAPALVRIRMKMDD------SAPG
VSMELTVRS----------------
>Coprcine
M---------AFASKKED-------ESGLSS-YYNNKTTIIQEARVFNDT-PVSARKCRA
LLTRIVYLLY-IGE----TFGTQEATTLFFGTTKLFQNKDSGLRQAVYLAIKELATTA--
ED--VIMVTSSIMKDMQA-NAE---------VIYRPNAIRALVRI--IDPSMAQ-GVERF
FKAAIVDRNPSISSAALVSAYHLFPFA--------KDVVKRWVNEA-QEAVNAKSSSGFF
GSGGGGGGYLGFGGGSSQPSGHQAIQSTSYATQYHALGLLYLIRQQDRMAVTKMIQQLGG
GKSGAGTTLKNPMALCMLIRFAARIIEDDP---------NVQRQMIEMLEGWLRHKSDMV
NFEAARAIVE--LKH-VQPSQ---LTKPIAVLQLFLS-SPKPVLKFAAARTLAALALTYP
QAV-AACNVDLEALIADPNRSVATYAITTLLKTGNEASVDRLIKQITGFMTEISDEFKVI
IVDAIRSLCLKFPTKYSSMLSFLSGVLRD-EGGYDFKRAVVEAMFDMIKFITDSKEQALS
HLCEFIEDCEFTKLSVRILHLLGVEGP-KSPQPAKYIRYIYNRVVLENATVRAAAVTSLA
KFGVNSP-----------------------------EESLKRSITVLLRRCLDDVDDEVR
DRAALYLKIFDRKP--------------LADAYV-------------------K-EESVF
SLAALEAKLVAYVKDPS-AASEPLDVSSVPKISRAQA------AQEAA----RPSSL---
--DTIGVP--VAKSVSPAPQAPSA-------------------AETQSAYLQQLAEVPEF
--ASYGTVLNSSATPAQLTESETEYQVTCVKHIFKE-HVVFQFNVSNTLPDTVLEQVSVI
MTPSSD--------EDETPLVEDFIIPLPSLSSTNSPGIIYVSFTR-----------TDP
ETY--------ALGSFACT-LKFISKEVDPATGE---PE--EEGYEDEYQLEEVELSAGG
DYIIPSY--------ATFGSEWDRMRS-APSQTETFTLS---AMESLKAACDSIIEVLNM
EPLGGTETP-------QSTSVHTLQLSGLAT---GGGGKVLARCRMTYSR-------GAG
VTLELSVRAEKQEVCDLVIAAVGG-
>Coprprot
---------------DED-------EYYLPF-QGLKKGSVIQNVRMFSSP-KINTRECYF
LLTKILYILTGKGE----DFTQDEATTVFIAVTKLFQSQDVGLRRMMYLLLKELGPKA--
EE--TIMAFASLVKDVNS-PNE----------VNRANSIRVICGF--MDSKLLSQTMERY
LKQAIVDKEPYVASAALVSTSHLASHS--------MEIIKRWTTEL-QEALN--------
--------------------------SMNPMVQYHALGLLHRIKCRDRLAVIKLIKSLSK
------GSLRSHLGHSLLIRYTAQIIEESS---------ETDSELFAYLETCLHHKSELV
AYEAARQICA--LTR-VTEKD---VRSAVAVLQVLLG-SGKATSRFGAVKTLNKLATRMP
NAISSSCAFDMESLISDVNRSVATLAITTLLKVETENNVDKLMKHISSFIPDISEEDKLV
VVEGVSALSNKYPKKYNTIMQYLSNMLRG-EGGKDYKSAVVDAILGIVKKVPESKELGLE
HLCEFIEDCEYPILATKILHLIGSEGP-NTTSPSKYIRYIYNRIVLENENVRASAVSALA
KFGLKHA-------------------------------ELRPKIITLLKRSLHDTDDEVR
DRATFYHRILASSE--------------AAQKLM-------------------V-NKLSV
PLQNLEHDLQEYLQSDS--QEVPFDVSSVATTVTKVF---------------DPKQA---
------------AMDSKKKAPTAV-------------------AHSPASVKKGGESIPEL
EPFGLGPKLASS-RVLEVTESEAAFPVSVVKHLFPA-HLVLQFTVVNTLEEAFLKDVSVA
VTSK------------NPQFRVLQATKLATL-SFEESAHVFVIIGRPSSS------KLNF
ESL--------PVASFSPQ-LLYCLHEVDTKTGE---VDE-SDIEQEEFALDEIAFSV-S
DYMTRAKA-------SNFAGAWEHVGE-DGQAVTTFSLS---TVSNVLQGVQEMVKFLGL
APCDDSEVVE------ASKTKHILYLSGKFVDAPDGGYNILARIRMRVTA-------TRA
VGMELTVRSTNLALSNTI-------
>DictDisc
M-------ASRVQKKDDD-------ESDFLF-ENLDKGQVIQEKRAFNES-PIHPRKCSL
VISQFLYLLS-RGD----SFTKTEATDIFFAATKLFQSKDIPLRRLMYLLLKELSTIS--
QD--AIIVISSLTKDMSH-KIE----------LYRANAIRILCKI--TDSSILP-QIERY
FKQSIVEKDPHVSSAALVSSIHLLKVC--------PEIVKRWANEV-QEAIS--------
--------------------------NKSNMVQYHALALLHRIKQHDRLAVSKLVSNLIK
------NSLRSPYAQSYLIRCCVEVIEETN---------TEDRIFREYIESCLRSKNEMV
AYEAARSICT--FKN-VSNKE---INSAVGVLQNFLN-STKPTLRFAAVRTLNKLAQTNP
TAV-IPCNLDMENLITDTNRSIATLAITTLLKVGNESNVERLIKQIANFLGDINDEFKIV
VVDAITSLSQKFPKKYKHLIIFLNKILRD-EGTLQLKQATLDAILTVVNNIPESKEIALT
ELCDYIEDCDFPDLSVQILHLIGQEGP-LTSSPAQYMRYIYNRVLLDGGIIRAAAVTSIA
KFGLLYE-------------------------------PMKEKVVILLQRCLLDEDDEVR
DRATLYLKLFKEND------------VRYLNKVL-------------------M-DDVPV
PLNNLQKSLELYLHQGD--FSEPFDIASVSTVVETYQS-PLLGDGK------SPFST---
GASKKG----DSVTGTPKSNNASN------------NNNNNEESSGPESFATKLSQIPQF
--STFGKLLKSS-EYIELTETETEYVVNCVKHIYRE-HIVFQFNCTNTLNEQQLSNVSVK
MVPSD-----------PKLLKYECSIPIDVL-PYGEPQQCYVAIRY-----------IPA
NGY--------PLCSFSNA-LKFKVKEVDPSTGE---LD--EPGYDDQYSLERLEIVP-K
DFLNRAFV-------GNFSEEWKKMSE-DTQLVQTFSLV---GVKSIDEAVKQIIKTLGM
APAEKSEVVT------PKSAKHILYLTGKSL----NNQLIYVRARMKLDQ------SQTN
TDVELTIKSDDESLNDFVISAFIEK
>Entahist
MK----------VYDDEDN-IGVLEQTIFP-----DKGVLYQQRIVCAEQ-KINLVQCRL
FLTKLIAVFN-RGD----TFTQEEATELFFATTKLFYSPNVPLRQLLFTALRSVIPYA--
CD--VFVVMNSLSKDATS-TYD----------FQRSSALRTLGMI-LTD-QTIN-SLERH
YKQGIVDKIPNVSVSALSTACKLALTH--------ADVVAKWMPEI-STALS--------
--------------------------SSNHLVQYQAIRLLHILKKHDRVALIRCVVTYGK
-----EKPLRSPYAHVELLKICKDILIGERA------FSKTVLPLVEYIQTSMRPNNDLV
ALEAIKLASQ--LELDAAPQSL--SAQLMNSIQVYLQ-SNKTILRFEAIRVVSEMSYRYN
ELV-STVRIDVESLLRESNRAILTLAIATSLNICNESSIDGLLNKVAKFMSELPDSFRTK
VVNTVEKLAERYPSKYLTLLSFLSHSLTI-K-GVKFQTAVVNTIRRLCIIQPRCRETSLT
TLADYIEDCEYPEIIMKVFSFIGEEGP-HSKKPMKYIRSIYNRLLLESPIIRAAGITTLS
KFA-EIP-------------------------------ELKPNIIEILKKCAYDEDQEVR
DRACFYSVFLDTPK--------------VETPVI-------------------T---SQT
DIDALQHVLEQYINGD---CETPFDLEEESKKTIIIE-----------------------
-------------------------------------------PIKEEEVSNEVKKEQEI
I-EGFGEVIKKS--EVTLTTTGSEYDVVCKKMIYKN-NVVLLYSITNTLTDYCLSNVSIE
IGIE------------KGDYKIIEQSTISSL-PAQGSDIIKVVLDRPDS-----------
-----------LIGTFSNK-LIYTLKE--------NIED--DTGDEDEYIIDNVSLNL-S
DFVSPVEI-------EDWNVQFESLSK-EANKTQIFKFP---AFKNLQIAVDKLKELFGL
NVINGSDDAK------KAVKKHVLLLAGNIL----LKEPATTFIRLRMLC------DEKG
VTVEVCIRSTNTLIPDMLLALL---
>Filanola
---------------------------FMPF-QGLDKGIVLQEKRIFNDT-PVNPRKCCQ
LVTKILYLIQ-QGD----RFTKTEATDVFFAVTKLFQSKDIPLRRMVYLVLKELIPMADE
QN--VLMVMSSLLKDINS-KTD----------LYRANAIRVMTGI--CDSTLLG-SVERY
LKQAIVDKEPYVASAALVSGTHLLRTS--------PDIVKRWVAEV-QEALQ--------
--------------------------SKSVMVQYHAMGLLHQIKQHDRLAVSKLVTSMTK
------ASIRSSLAHCLLIQFAVQVIEEDP--------SSIERGLFSYLESCLRHKSDMV
IYEAARAIXG--LXG-ITSRE---LTPAVTVLQLFLS-SPKPSLRFAAVRTLNKVAQTHP
LAV-TSCNLDMENLIGDSNRSIATLAITTLLKTGSESSVDRLMKTISGFMGDISDEFKIV
VVDAIRVLCVKFPQKHRTLLNFLSNILRD-EGGYEYKRAIVDTILFIINELPEAKELGLT
HLCEFIEDCEFTHLSTKILHLLGKEGP-NTSVPTRYIRYIYNRISLENAPVRASAVSALA
KFAXKLE-------------------------------HMRPSIVVLLRRCLHDNDDEVR
XRATFYLNLLENNF-------------NTASKLI-------------------G-VDXKI
PLANLEQSLKXYQLNP---SVHPFDINTVSVLPQEKKVAP---TKTT-----TPSPS---
------------AMAANINAAPKA-------------------EGATEVYASMLAAIPQF
--ASYGPVLKSS-KPVELTESETEYVVNCVKHLFAD-HFVFQFNCTNTLNDQMLENVHVK
MDVSA-----------VKGFKVEHVIPLNSL-PYGSPGTTFVAIKK------------QS
EGF--------SLGNCTNT-LKFVAKEVDPQTGQ---PD--ETGYEDEYQLEDFEITV-S
DYMQKSFV-------SNFQEKWDEIGD-EFEVVETYSLA---TMKSLQAAVDEVINFLGM
QAIDRSEKVP------PKKTKHILQLSGNFILG-KEPVPAVVRCRMKFTE-------GQG
VQMELTVRSANDDVSTAL-------
>FontBI
M-------GGAMRSKDED------SHDRSRF-SQVDKYTVLQDARVFNNAGSDNITKCLQ
VLTRIMYLRTCKGE----AFTEQEATNLFFAVTKLFQSRDVNLRRVVYLTIKELAPMA--
SD--VIMITSSLIRDVSS-ASSSVDVAAGEGAIYRANALRALISIVMTDPSVLP-SVERL
IRQAIVDRSPVVSSAALVSSLRLLYTGG-SSASMIRETIRRWIQEA-TEAIS--------
--------------------------RQSPMIKYHAMALICEIRSRDRTAVLKFLQSIMQ
SVN-AGFIGNSPHATMMLARHIGTILREESP------DSGARKQFYPMLESLVRYKSDMV
VLEAARAIAA--LPS-VTSRE---LLPAISALQQFLS-SARPLFRFSALRTLAQIAASHP
LSV-SQCNLDIEALVADPNRSIATLAVTTLLKTGSEASVDRLLVQVEALMPEMPDEFRCV
LVDAVRALFFKFPSKQTRLFHFLASCLRD-DGGLAFKRSLVDALITCAHNVPESREFALL
HLCEFIEDCEFPALAIRVLNFLGAEAP-NTSCPGKFIRYINNRVILESAPVRAAACSALA
KFALSPPPSSVPLPSAGGDELSREDYMLALRTARETHASLRKSVRVLLERCTRDADDEVR
DRASYYCSLIDAVM--------------LQSALAAGGGAKPGAAETGFGESDFA-DAMGT
P---LEEELLGYIGAKD--TIIVPNAKDILDASTL-----------------SPGAA---
--SGTA------LSPGGAAAGNDF--------------------AKLADVSSVLLSVPQL
--SPYGVPLRSSAGPVPLTEAGTEFSVALVKHIYKS-VVVLQFDIANTLAEQQIEDVSVE
LDLDQY----------GGICQAELVLPAPVI-GPNETARSFIVLRATESVPVTEDTVLTP
EMAAVGAVTMPIVASFGTH-LLFTVRDIDPDTME---PS--PSSYTDRYDLEPVEITL-A
DNMIASGPAPPSLAQASFRDAWSLFNK-NTEFSETYTLPVSAEQAPLQALVRSVIGLLGM
RASDGSETVLSSPDTGEEAHTHTLLLSGRLL---GRQPPCLIRVRLVRVSADSSPTGIPA
IVMQITVRAPDHPTAEFIARLIA--
>HomoSapi
M-------IKKFDKKDEES-----GSGSNPF-QHLEKSAVLQEARIFNET-PINPRRCLH
ILTKILYLLN-QGE----HFGTTEATEAFFAMTRLFQSNDQTLRRMCYLTIKEMATIS--
ED--VIIVTSSLTKDMTG-KED----------VYRGPAIRALCRI--TDGTMLQ-AIERY
MKQAIVDKVSSVSSSALVSSLHMMKIS--------YDVVKRWINEA-QEAAS--------
--------------------------SDNIMVQYHALGVLYHLRKNDRLAVSKMLNKFTK
------SGLKSQFAYCMLIRIASRLLKETE--------DGHESPLFDFIESCLRNKHEMV
IYEAASAIIH--LPN-CTARE---LAPAVSVLQLFCS-SPKPALRYAAVRTLNKVAMKHP
SAV-TACNLDLENLITDSNRSIATLAITTLLKTGSESSVDRLMKQISSFVSEISDEFKVV
VVQAISALCQKYPRKHSVMMTFLSNMLRD-DGGFEYKRAIVDCIISIVEENPESKEAGLA
HLCEFIEDCEHTVLATKILHLLGKEGP-RTPVPSKYIRFIFNRVVLENEAVRAAAVSALA
KFGAQNE-------------------------------SLLPSILVLLQRCMMDTDDEVR
DRATFYLNVLQQRQ------------MALNATYI-------------------F-NGLTV
SVPGMEKALHQYTLEP---SEKPFDMKSIPLAMAPVF---------------EQKAE---
------------ITLVATKPEKLA-------------------PSRQDIFQEQLAAIPEF
--LNIGPLFKSS-EPVQLTEAETEYFVRCIKHMFTN-HIVFQFDCTNTLNDQLLEKVTVQ
MEPSD-------------SYEVLSCIPAPSL-PYNQPGICYTLVRL----------PDDD
PTA--------VAGSFSCT-MKFTVRDCDPNTGV---PD--EDGYDDEYVLEDLEVTV-S
DHIQKVLK-------PNFAAAWEEVGD-TFEKEETFALS---STKTLEEAVNNIITFLGM
QPCERSDKVP------ENKNSHSLYLAGIFR----GGYDLLVRSRLALAD---------G
VTMQVTVRSKERTPVDVILASVG--
>Monobrev
M-------AHR-DKKDEE------DGLVNPF-LGLEKSTVLQEARAFNEM-PIRVSKCLM
ILTKLLFLIH-QGD----TLGTREATETFFSMTKLFQCPDVRLRRMVYLTIKAMSTIS--
ED--VIMVTSSLMKDMTA-RDD----------TYRGAAIRALCTI--TDNTTLQ-SLERF
LKQAIVDRNPSVSSGALVSSLHLLNKG--------HDVVKRWVNEV-QQAAS--------
--------------------------NNSAMSQYHALGLLYHIKAKDRLAVQKLVATQIK
------KHLSSPFATCQLIRYSLKVIEADP--------DANHDDLHDFLESCLRNKSEMV
VYEAARAIVN--LKN-VTARQ---LAPAVSVLQLFLS-SPRPVLRFAAVRSLNKVSISHP
NAV-KTCVLDMENLITDSNRSVATLAITTLLKIGNEASVDRLMKQITSFMNEISDEFKIV
VVEAIRSLCLKYPQKYPVMMSFLAGALRD-EGGYDYKKAIVAAISGIIEHIPEAKEAGLA
QLCEYIEDCEHSALLTTILHMLGERGP-STPSPSKYIRFIYNRLILESSIVRAAAVDALS
KFGSHCE-------------------------------SLRPSIIVLLRRCLMDTDDEVR
DRVTLALTLLEGNE----------------GAAF-------------------M-NQLPL
SLSSLERALKEYVAEP---RDQPFDINAVPVEVD--------------------------
------------TTEKSALDDMFD-------------------PEQRAENEARLAAVPEL
AQLNLGPLFKSS-PPTQLTEAETEYVVKAYKHVYQS-HVVFEFNITNTLNDQILEQCTVI
MEGGEQ----------EIDEDDVVIVPAPKV-MYDKPASAYVAFPL-------------D
ASI--------ASQTFETT-LDFVVKDCDPETGE---ED--PEGYPDKYELEEIELGF-A
DYVSPVTR-------PNFAQAWQALEDKGGESEDVFELT---SMTNLQEAVDQVLKLLGL
SACERSSTVK------EGKNRHELFMAGMYV----GGQEVLARARLAFDE---------H
VSMNLCVRAPSEELSQLVLSCIE--
>PCBtrin
--------------KDED--------EVGHF-SHLEKSAVLQEARAFNET-PINARKCCL
VSTKILALLY-NGE----VFTNTEATDLFFSITKLFQSNDKALRRLMYLLIKELSKTA--
SD--VIIVTSSLTKDMNT-KVD----------IYRANALRTLVQI--TEPSMLQ-AIERF
IKQSLVDSVPFVSSAALVSAVHLMNIN--------QDVVRRWLGEI-QEGVV--------
--------------------------SDDPMVQYHALGLLHMLRKGDKLAVAKLISQISH
-----KTKGLSPYSASLLVRFAVDVLNTIP-------LDSPGTTEIVALFNKILKGSDLA
ALEACRAVTN--LNK-GIPESLNLLTTVLARLKTFLS-SVRPTVCYGALRTLLKLSQDHS
SLV-SVCNPILETLITSSNKIIATLAISILMKCGSESSIDHLMKQIRGMMGDINDDFKLV
VLDAVKALCFKYPQKHRLMLNFMTTVLRE-EGGFSFKSQVVDVMIALVEKIPEAKEKGLE
HLCEFIEDCEYSLLCLRVLHFLSLHGI-HTSNPTQYLRHIYNRIILENPMVRAAAVTTLA
EFGLSNP-------------------------------SLKPNVIVLLRRCRSDSDDEVR
DRAVFYLGMLEQAR-------------PDECSAL-------------------L-EEFGI
SIDSLEHSLKEYLASE---PAEAFDLATVPKLSVAEQ-------KEV-----EERAAIEA
KQEETA------ASILTADDGSDA-------------------TKRTTMFEKLLASIPET
--ADAGSLLKSS-APVELTESETEYGVTCIKHVFAN-DVVFHFAIKNTLEDIKLKNVCVN
MECD------------AEGLELRAATVCESV-EPGKEGTCYVRWGF--------------
VQM--------PTAVFTSH-LDFQVAEIDPTTGE---EEE-GEPYDDEYALEDVMFGI-G
DLATPLAL-----APPQFKALWDELGQ-EHEVVEAFALGP--SVSNITKAVELIPKVLGL
GIIDGARPK-------DAVSPHSLQLAGVVR-----GERVAVLARLIMPS-------ENK
VALKLGVRSSNTEISRAVTQAI---
>Polypall
---------GRFEKKDDD-------EYEYPF-EHLDKGQVVQEKRVFNDT-QIHPRKCSF
VISEFLYLLA-RGD----TFTKTEATDVFFAATKLFQSKDIPLRRMTYLLLKEFSTIS--
QD--AIIVTSSLIKDMSH-KIE----------LYRANSIRILCKI--IDASSLP-QLERH
FKQSIVEKDPHVSSAALVSSIHLLRVA--------PDTVKRWANEV-QEAIS--------
--------------------------NKSNMVQYHALALLHRIKQHDRLAVTKLVSSLIR
------GSLRSPYAQCYLIRCAVEVIEETN---------TEDRTFYDYIESCLRNRNEMV
AYEAARSICS--LKN-ASLKE---LTSAVGILQLFLS-SSKPTLRFAAVRTLNKLAQTNP
LAV-VPCNLDMENLISDSNRSIATLAITTLLKIGNESNVERLIKQISNFLGDINDEFKIV
VVESITMLSVKFPKKFKHLIIFLNKILRD-EGSLQLKQTTLDAILNVVNHIPESKEIALN
ELCDFIEDCEYPDLSVQILHLLGQEGP-LTSSPSKYIRYIYNRISLDSGTIRAAAVTSIA
KFGLLYE-------------------------------PMRQKVVILIQRCLLDEDDEVR
DRATLYLRLFKEDN------------IKLLGRIL-------------------L-DDVHV
PMLNLQRSLETYLESP---AAEPFDISKVSTVIEAHS--PVLGDKGSS----KPSST---
ANTPKA----MSLAGSDKPAAATG-------------------QSAQEAYAAQLAAISNF
--ATYGKLLKSS-ELVELTETETEYVVSCVKHVFQE-HLVFQFNVTNTLNDQLLENVYVK
MVPSN-----------SKLVKYEFHLLIESL-PYGEPHSCYVSVRI------------PP
GAY--------PTLSFTNM-LKFKVREVDPSTGE---PD--EGGFDEQYNIEDLEVVP-K
DYMLRAVC-------PNFQEEWKRLPE-DIQSIQTFGLV---SIKNIDDAIKEIIKTLSM
APCEKSEVAQ------PKANKHILYLSGRFV----NGTAVLTRARMKIDG------SGQS
VDVELTVKSEDEIINEFVSSAF---
>Sexangul
--------------------------EAAPF-ANIDKGVVLQEKRIFGDP-KVKPLRCCQ
LLTKILYLVV-QGE----RFTKKEATDVFFSVTKLFQSKEMMLRRMVYLVLKELAPLA--
EQDHVIIVIASLTKDMTS-TVD----------SYRANSIRVLTRI--AEASMLQ-QVERY
LKQSIVDKEPYVQSAALIAGVHLNHVA--------PEIVKRWVNEV-QQALS--------
--------------------------SRSPMVQYHALGLLHEIKKRDRLALTKLASSLTK
S----SSSVRSPYAACLLVRFCAQVMAEDP--------AGDNRAFFDFLEASLRHKSEIV
VYEAARTICS--LPG-VTSRE---LAPSITVLQLFLS-SPKATLRFAAVRTLNRVAMTFP
AAV-AACNLDMENLITDVNRSIATLAITTLLKTGRGHGIERLMKQIQAFMSDITDEFKVV
VVDAIRGLALKFPEKHRVLMGFLATALRD-EGGFPFKRSIVEAILEITRAIPEAKEAGLS
HLCEFIEDCEFSFLSNKILHVLGSEGP-GTKTPSKFIRYIYNRVSLENAPVRASAVVALA
KFGIAIE-------------------------------SLRPAVRVLLRRTLHDVDDEVR
DRASFFLAELDSLDEG----------AQGTPTLL-HG----------------A-DSFGV
PLSNMEASLIEYVKAPK--SSTPFQLSMVSSEPSMRE-------KDA-----AAKSAIRD
AGEAAGLLAATNTPLFAGAAGPGL-------------------SGLADSYAAAMSAVPEL
--ADLGKPATSS-RPSSLTETETEYVVTVIKHLFANGSLVLQFSVTNTLAEQLLEQVEVV
VRPS------------GSVYAPTASTKLETL-SYGAPGVVYVRCDL-----------NSD
GADS-LAAAIEAPFQYEAS-LRFQVREIDPSTNE---PD--DMAYDDEYILESIDVRV-A
DFFTPTFV-------TDFGATWEGLGE-GAEVTEAYALA---AADSLQGGVKLLLGLFGL
GPAEGSDSVP------DKKKKHILYATGTFF----DGSAAAVRVRMRQTP--------EQ
VLVEVTARSADYGLSSLL-------
>Sterramo
---------------------------FEPF-SGLDKG-ILQEKRIFSES-PLHPRKCYH
LITKILHLFT-QGE----EFTSKEAEDLFFSITLLFQSQDVPLRRMVYLVLKMLVPLV--
ED--SIIVISCLTKDMKADQPD----------LYRANAIRVLCKI--NDIPMLL-QAERL
LKQAIVDKEPYVASAALLSGVHLLKAS---G----IDIVKRWFSEI-QSAVK--------
--------------------------SRFVMVQYHAMGLLHHIKRHDRLAVSRLVSELIR
------TPIRSNYAHCLLIKYTCQVLDQED-------DESEKERFYDYLESCLRHKSSMT
AYEAARGICE--LEN-VSSKK---LSPAITTLQTFLG-SCQPTLRFAALRTLNKVAMTHP
LSV-TSCNLDMENLISDPNRSIATLAITTLLKTGSEVSVDRLMKQISTFMNEITDEFKIV
VVDAIKSLCLKFKNKHRSLMNFLANMLRD-EGGFFYKKAIVDTLLVIIESLPDAKEVGLS
HLCEFIEDCEFTQLSTTILNLLGKEGP-TTSCPSKYIRYIYNRVILENANVRASAVSALA
KFGIALA-------------------------------DLRPRIVILLKRCLHDNDDEVR
DRATFYLSLVQNNE-------------EMAKQLI-------------------VDDILPF
PLVNLEKSLREYQKNP---SSEPFNIMDVKRDVVR------------------PATT---
-------------------------------------------KQKLEDVAVSFKLPSEF
--DIYGPVFKSS-KPVELTESGTEYSVNCVKHIFGE-HIVFQFSITNTLSDQQLEHAVVK
LDSDA--------------LIVESAIEAEVL-PFQVPGNAYVVTTL------------QP
GSF---------AARVACN-LKFMVRDVDPTTGE---VE--DMSYEDEYPLEDLDVSL-N
DFMKRFFI-------SNFPEEWDTLGD-SCEAVEKFSLA---NVTNLKDAVTQIVGFLGM
QPCEQSEQVK------ETKKRHQLFLSGTFL----GNVSVLARVRMRLAE------GGKG
VMMQLAVRSTD--------------
>Thectrah
-------------KKDDD-------ERVNPF-ANLVKSTVLQEARLFHKS-PIKAGKCIP
ILTKILYLLH-QGE----SLTTTEATDVFFATSKLFQATSLQLRRMVYLVIKELAESA--
ED--VIMITAVVMKDLNS-NSP----------MLKANSVRVLCNV--TDPSMLG-QIERY
IMQAIVDKNTYVASAALVSAMHLMGEN--------KDIVKRWVSQV-NEALK--------
--------------------------SRAVMVQYHALGLLYKIKQQDRLAVTRLVQTLTK
-----QSTLRCPYATCLLIRLASHVIADDP-------SGVPDTSLFDYLELCLRHKSEMV
IYEAARAICN--IPS-ITARE---LTPAITVLHLLLG-SPKSSHKYAAVRTLNAVAMTHP
VSV-TQCMVELETLVKDSNRSVATLAITTLLKIGSESSVERLMTQMSEFMGDIPDEFKVV
VVDAIRSLCLRYPKKHHMMISFLAAALRDSEGGYEYKKTIVDTIMLLIDQIPDAAESGLS
QLCEFIEDCDFPILSIRILHLMGAVGP-RTANPSRFIRFIYNRVILEVAPVRAAAVSTLA
RFGLLCE-------------------------------PLKDAVTTLLKRCMFDTDDEVR
DRCAMYVALLEAGA------------SPEDVALV-------------------L-DDGPL
PVKNLEAALLEYQAKP---SRTPFNLATVQPDPVAPA------ARGAAAAGEAPHAE---
------------ASPAAAAGSPAA-------------------SSSAAMYAAMIAAVPQL
--APLGAPYASS-APVQLTEIETEYQVNVVKHSFAQ-AVLLQFNVTNTLDMFCLKDVTPV
VEFADG----------DDGLEPIGVVAAPTI-AYGAPGTAWVVLRK------------EA
TAF--------PSATFSCT-LKFRVLDVDPESGE---PEEGDEGEDDEYEVDEVDIAP-A
DYMQKTFV-------PNFAAAWDKFTD-DHQSLELFALG---SLGSVAEAVSTLIDLLGM
QVCERSNAVK------PDAVTHTLLLSAVFA----GQVPLLVRIRLKLDQ-------TRT
VQMELTVRCE---------------
>VannDIVA
LRRPQKHSTMMDTKKDDDE----MEENVLPF-QGVEKSAVLQERRVFSET-PLNPRKCCL
LLTKLLYLLN-NGE----TFTSQEATDVFFAVTMLFQSQDMVLRRMTYLMLKELVHLA--
KD--VIIVTQSLMKDINS-KNE----------IYRANSIRVLCKT-IDELAMLGQQGERL
LRQAIVDKQTYVAASALTSAYRLVNLNS-GN----ADIVKRWLQEI-SEAAS--------
-------------------------KSDASMVSYHALGLLYQIRKHDRLAVTRLARSKAS
QQA---KGNSSPFEVCLFIRIITVLIRDSG--------VEASMPLIQFLQNC-KFGHTMV
KFEAAKALCS--LEDIVPPSA---VATAVTMLTSMLSNSTKSTARVSALRILNSVKA---
-PV-TNCQHDLEMLVSDSNLSVATLAISMLLKTGVESSVESHLKTLSNFMMEISDDFKCN
VADAVKGLCFKYPRKKTVLLNFLSKSLRD-DGQFVYKSKVVDTILAIVKEMPSAKEEALS
HLCEFIEDCEYTDLACRILHLLGDEGP-STKCAHKFIRYIFNRVILENPAVRGAAVQALA
KFGRQCP-------------------------------ELRPRVLLLLRRCFGDSHAVVR
ERALLHYRLLEDEE---------------RLRIA-------------------A-QPIGI
PLENLENALKDYLAAGP--SDVPFDMSAVSRKPKL-----------------LPKKD---
---------------EGKKAKAEA-------------------APTAASYAEELAKIPEF
--AELGQLICSSRTPTELTEPDTEYVVSCIKHIYPE-HIVFQFNCSNTFEEQLLEDVCVR
LEPKN-----------DADFEVLEELPLESL-PFDTSGVTYVVVQR-------------S
AGF--------PEGRFVCT-FVYNAKEVDPSTGE---AS--EEGEESEYPLENLEVTV-C
DYVSFWVA-------GNYQELWTKLGE-EKQALEVCALS---TFKGIHKASLGIANLLHM
SACDRTAYVPGK----DSKAKHILHLSGKFL----KETPVLARARMKLNA-------SGG
VDVELTVRSEDPEINEAL-------
>Pessonel
-----------------------------PF-SNLDKGLVLQEKRIFGDP-KPNARACCH
LITKILYLIQ-QGE----KFTKTEATDTFFAVTKLFQSKDVQLRRMVYLVLKELAPLA--
EQDHIIIVIASLSKDMND-KNE----------VYRANAIRVLCRI--IESSMLA-QVERY
LKQCIVVKEPYVSSAAIVSGLHLIRVS--------PDIVKRWVNEV-QQALA--------
--------------------------SRFVMVQYHALGLLYQIKRHDRLAVAKLVQSMTR
------GAIRSAYAHCLLIRFASRAMRDER--------AGEQRAFIDYLESCLRHKSEIV
IYEAARAICA--LPD-VTTRE---LTPAITVLQLFLS-SPKATXRFAAVRTLNRVAQTHP
MSV-TACNLDMENLITDTNRSIATLAITTLLKTGSASSVERLMKQIAAFMNDITDEFKVV
VVDAIRSLALKFPEKHRSLMSFLSGALRD-EGGFAFKRAIVDAILDIITQIPEAKDAGLT
HLCEFIEDCEFAYLSTKIINLLAREGP-DTATPHKFIRYIYNRVSLEAAPVRAAAVSALA
QFGERRP-------------------------------ELRAPVGVLLRRCVEDSDDEVR
DRAACYIRLLDAASQ-----------PNAVPSRI-------------------A-DELNV
APHALEAALLAYIHDADAVAAAPFDLEAAAAAIKADR------AAST-----AADAAAAQ
QRNKGGL-----LGMVAAGQNQDA-------------------KSLHARYAAELAEVPAL
--FECGQLFSSS-KPVALTEAETEYIVTVVKHVFAK-HIVFQFNLNNTLSDQLLEQVSVK
VEPSTD--------AAARRLKVDSVLPCASL-PYNRDGVSYVILKRIGDG------DDVE
AMA--------PVGTFTAT-LRFMVKDVDPSSGE---AD--SEGIEDEYELEEFPLTV-A
DYVRPTFV-------ANFGDEWENLGA-GNEAIETYALT---SLDTLSAAVTAVTRYLGM
QAAEQSDVVK------QGAKKHILYLSGRFV----GDVQVLVRVRMRLSK------DGKG
VSMEVSVRSPNADVS----------
>MayoBSH0
------------DKKEED-------KYYMPF-QGLEKGIVIQDKRIFNET-PLKPGKCCH
LLTKLLYLLV-QGD----KFTTAEATDLFFSVTKLFQSNNPMLRRMLYLVLKELSPIA--
ED--VIIVISSLTKDMNS-DVE----------LYRANSIRVLCHL-LDNLALLG-QGERY
LKQAIVDKSPYIASAALVSGIHVVKENRPGN----VDIVKRWHTEI-LTATK--------
--------------------------SQDVMVQYHALALLYKLRQHDRLAIIKLISSLTS
------SGLRSPYANCLLIRYMANLIPLVS--------EDQQKIFHDCLMSFLRNKSDMV
IYEAARTICT--LDT-APEKL---INGAISVLSLFLS-TANSTLRFSAVRTLNRVAAKYP
NFV-SQCNQDLESLISDSNRSIATLAITTLLKTGNADNVDRLIQQISHFVSEISDEFKVV
VVQSIRLLCQKFPHKHRAMLNFLSDVLRE-EGGFEYKKTIVDTILNLADDIPECADAALT
ALCEFIEDCEFTALSIRVLNVLGEKGP-TAEDPSKFIRYIYNRVILEKAPIRAASVTALG
KFAQKLK-------------------------------PLRESILVLLRRCQFDHDDEVR
DRATFYLQLLASDE-------------LAACAGE-------------------V-IHCPV
PLMNLELALKQYTKGT---CDTPFDLRSVPTIPLVAA---------------TPAST---
-ASSGG------TAASERAAAQKA-------------------DAASAIYTKMLAEVPEF
--ATYGPLFKST-PTIPLTETETEYLVTCVKHVFAS-HLVFQFNITNTLNDQVLEHVSVK
MEAVDE--------L-GADLTVEAEVEADSL-TYDTPGVVSVSVRH------------DP
GHF--------PTGTLSCT-MKYEMKEIDSSTGE---PD--EFGEEDEYQLEDIVISL-S
DYVTGRFC-------VNWNEEWEKHGE-ETQAIETFSFS---SMRTLPDAVEQLLKLLAL
NPCDGSENVE------ANRQKHILYMAGVFV----TGVPLVARVRMRLAP-------SGG
TQMELAVRSPDPE------------
>TricAmI7
------------------------------------------------------------
------------------------------------------------------------
------------------------------------------------------------
------------------------------------------------------------
------------------------------------------------------------
------------------------------------------------------------
------------------------------------------------------------
------------------------------------------------------------
------------------------------------------------------------
-----------------------------------YIRYIYNRIILEGPTVRASAVSALA
KFGINHE-------------------------------ALRTKVIIVLKRCLLDTDDEVR
DRTTFYLSILEDHK--------------SAKALL-------------------V-EDLGV
PLTNMELSLREYLDVGA--KTERWSIENVPAIPLP-----------------EPKPA---
---------------TSTKPKPGQ-------------------RAQPVVIPAPAPSLSQF
--SGLGPLFRST-EAVALTELETEYVVHYTKHLFQSGYVVLQFDCKNTLEEQLLENVTVD
VVSTG-----------ANDFVVESTVNAPSI-GFDETKQILVKVKM----------NVPA
TSM--------PFGTFTAT-LKFTTKDVDVDTGM---PDD-DSGYQDDYQLENVEIRL-N
DYIQGCIV-------PNFKPVWDSLQ--GSDGVAGFKLA---TLHTCQAAVKQLITFWGM
QACERSDQVP------SGKKNHTLFFAGKHV----SGVQLLAVARMKVAP------NGAG
MLI----------------------
>Neopaest
M-------ANRYDKKDED------EPEVMPL-VGMDKGLVLQETKAFSAS-PVDIRKCSH
LLTKILYLVY-QGE----RLTTNEATDVFFSITKLFQSQDLFLRRLVFLALKELSPMA--
DS--VIIVISSLTKDMNS-PID----------MYRSHAIRVLCKI-LTDISLLG-QGERY
LKQAIMDKDLAVQSAALVSGVHLLKYP--VN----VELVKRWFTEI-FEASK--------
--------------------------SRDAMVQYHALGLMYQLRKHDRLAVTKLLGSVKK
-------NVRSPFASCLLIRLIVTLLRESP-------DSEENVPFYSYLASCLRNTNDLV
MYEAARALSTNDLPG-LTTKL---LSGAIAALQSLLG-NPKATLRFAGIRTLNEVALKHT
KEV-QLCNSDIENLISDQNRNIATLAVTTLLKTGDVESVDRLIKEISNFMGELSDEFKII
LISAVHTLCGKFPQKYRVLIVFLSDILRE-EGGYAYKKAIIDSILGIMNDVPESKEMALS
SLCEFIEDCEFAQLSVQVLDLVGREGP-STSLPSRYIRYIYNRVILETPSIRSAAVQALA
SFGIRLP-------------------------------SLRPSIIKLLRRILHDSDDEVR
DRATFYLSILQKEQEEDE-------ASEAEIANF-------------------A-ADFPI
TGEELQNALLDYQQSG---FEESFDLEGTVQMVLQDR------PVRL-----AKETM---
------------EQQKKQAAGG--------------------------------------
------------------------------------------------------------
------------------------------------------------------------
------------------------------------------------------------
------------------------------------------------------------
------------------------------------------------------------
-------------------------
>Paraatla
M-------ANRFEKRDED------EEEAMPF-VGLDKGIVLQETKAFSET-PVNIRKCCH
LLTKVLYLIY-QGE----RLTKNEATDVFFAITKLFQCQDLFLRRLVFLALKELSVMA--
DS--VIIVISSLTKDMNS-PID----------MYRSHAIRVLCKI-LTDISLLG-QGERY
LKQAIMDKDISVQSAALVSGVHLLKHS--SN----VELVKRWFTEV-FEASK--------
--------------------------SRDEMVQYHALGLMYQLRKHDRLAVTKLLGSVRK
-------NVRSPFATCLLIRLVTQLLRDSP--------SEENAPFFDFLSSCLRNSSDLV
MYEAARALSTNNLQG-LSTKL---LSGSIAALQSLLP-NPKAALRFAGIRTLNEVALHHT
KEV-QLCNSDIENLIGDPNRNIATLAVTTLLKTGDVESVDRLIKEISNFMGELSDEFKVI
LISAVQTLCAKFPQKYRTLIVFLSEILRE-EGGFPYKKAIIESILGIMKDVPESKEMALS
CLCEFIEDCEFTQLSVQVLDLVGREGP-STPHPSRYIRYIYNRVILENASIRSAAVQALA
NFGIHLG-------------------------------SLRPSIIQLLRRIVYDSDDEVR
DRATFYLSVLEQEE-------------KFNLTEF-------------------S-GDFEI
RADELERSLLDYQHSG---FENPFDIDAAISMAIADR------PVRL-----AQESA---
------------QKASSSSSSSSF-------------------SSDAPSATSRLAAIPEF
--ALYGKVFKSS-NPVKLSEDETEYTVSCIKHMFAK-HIVFEFQVLNTVSEQELEDVGVK
IEVDPASE------EELSLISPDVEIEIKSL-PYDTPASCYVSFDR------------DP
DVH--------SLGTFTAT-LKYTAFNLD-SSGV---RE--DDGDDDEYPLEEFDLVI-G
DYCLRALV-------PNFHEEWEKYA--DLEAVETFTLN---SVKTLQNAVNEILSHLSL
QAIDKTDEVP------AKKSKHILFASGIW------------------------------
-------------------------
>VexiDIVA
---------------------------------GLDKGLVLQEKKIFSQT-PVDTQKCCH
LISKILYLLN-QGE----HFTATEATDVFFALTKLFLSQDVVLRRMVYLALKELSPYA--
QD--MIIIVSSLTKDMNS-DIG----------TYRANSIRVLCKI-LNDFALLG-QGERY
LRQAIVDRDPYVGSAALVSGVHMMNSNQ-SN----ADIVRRWISEI-TEATK--------
--------------------------SKFSMVQYHALGLLYQIKQHDRLAVSKLVATMSR
------SVVRSPYAHCLLIRFAAQVLSEQAAQGKGVNDSSAIKGLFDYLVSSLRHKQDMV
IYEAARAIVD--LDN-APQSA---LSAAISVIQLFLT-TPKSTLRFAAIRTLNRVSIKHA
TLV-QTCNEQMERLIDDSNRAIATLAITTLLQTGTLESIDRLIRQITTFMGDISDEFKVV
VVKAIRQLGIKFSREYKTWMNFLSEVLRD-EGGFELKKAVVDTIITLIEQVPASKETGLS
HLCEFIEDCEFTQLSTLILTVLGREGP-YTSCASKFIRYVYNRVILENTSIRTAAVSTLG
RFALAQP-------------------------------PLRKNIVVLLQRCLFDNDDEVR
DRATYYLSLLKVGDK-----------GIEIGAQQ-------------------G-VGGGV
PLVNLESALLSYLSNIKESADQPFDITSVSMKPPF-----------------DPHAA--S
AA----------SSSSTGAASASA-------------------SSSGSSYEHALAAIPAF
--QAYGKLFCSS-SPVQLTEPETEYGVSCVKHTFPE-HFVFQFNITNTLKEQLLENVQVV
MQPSSD--------L-KSHVAFECAVPAASV-GFSLSAPSYTVFKR----------ISSD
ALM--------PVGTFKTH-LDFTLKEVDPMTQELIDDD--DEGFPDEYEIDEIDLSA-G
DYILATQS-------PNFPATWEKLDNPEAQVAGTFNLS---SMSTIEEAVKQVSAFLGM
APCDRSGEVH------PNQQKHILYLSGIFL----GLGPVVAQVRIRVPP------SGSG
IDMQLTVRSKHPKLSQTICNLI---
>Endozona
------------------------------F-PELDKGALRQDTRAFNQS-PLDLQLCFS
IISKLLLFIS-RGE----TFSKNEGTEIFFATTRLFENKDVALRRMVYLLLKELAPMA--
DN--VIVITSSLTKDMIS-NID----------FYRANSLRVLCKI--SEAANLGQQIERP
LKQALVAPEPYVTSSALVSAIHLFNSP--QY----IDVVKRCQPEILQNATK--------
--------------------------TKSVMNQYHALGLLHQLRRHDRLSVSKLVTEMTR
------STIRSQYAHCLLIRFSCDVLLHED-------DPMERAKYTDYLDSCLHDKSEMV
VYEAARGIAS--LPG-VTTKE---LNSAVSVLEMFLA-SNKATLRFAAIRTLNKIAMQHP
NIV-SATNKQMETLITDKNRSIATFAITTLLKTGSEGTVDQLMKQITQFLSDISDEFKIV
VVDAIKLLSQKYKQKYKTLLNFLSSMLRD-EGGEEYKKAIVDTILYIIHEAPESCETGLG
ILCEFIEDCEYTFLSTKILNLLGQQGP-KTSKPEKYIRYIYNRVHLENAIVRASAVCALA
KFGLEIE-------------------------------SLRPSILVLLSRSLYDLNDEVR
DRATFYLAILKSRGAGGENGTEGKGNSTAAQDLV-------------------F-EDLPI
PLDNLLNSLTAYISAGP--SANPFNLNNVSLEVVA-----------------PPQVA--R
KKPIGG------RDQASAAHASDA-------------------PKGIIEHELALFAIPEF
--SKLGNIYKSSTKPIELTESQTEYVVTCIKHVFAK-HIIFQFNVTNTLSSRILSNVSVK
MEPANN--------ASSRALKYQCTVPSSNI-GANGSGVTYVLFEV-----------VAP
NGV--------GVGSWSNL-LRFEGRDIS----E---EE--EEGEEDEFSLEDVDVGL-G
DYVKRGIG-NMAMTDAKWKEEFERLGS-EGEMLDRFSLS---AVKTLEEAVRKILDLLGL
GPVAGTEKVK------SKSTRHELLLCGGFL----GGVEVFARVRMRRDE-------GQG
VMMEFVVRSEE--------------
>StygNOMA
-----------------------------PF-IGIEKGLVLQEKRAFNDV-PIDPKKCCL
LLTKILFLLA-QGD----TLTRSEATDTFFAVTKLFQCKDVYLRRLVFLVLKELSNIA--
DD--VIIVISSLSNDMNS-NTD----------VYRANAIRCLCSI-LTDMAILG-QGDRY
LKQAIVDKEPFVASAALVSGVHMYQNP--SN----VEIVKRWFSEI-QDATK--------
--------------------------SKSGMVQYHALGLIYLIKQNDRLAVQKILSTSSK
------GAVRSPLSHCLLIRIAIKCMDNDA--------QCEDRSLYEYVESCLRHKNDLV
EFEAARSICN--MRN-VTPQQ---LTPAITVLQVFLS-SSKPTLRFAAARTLSSISNQYP
TAV-MVCNSDLENLITDVNRSVATYAITTLLKTGAEANVDRLMKQIGNFMREIGDEFKVI
VVQAIRALCLKFPNKHRSLLNFLSANLRD-EGGFEYKKAVVNAILDIIHEIPMSKEIGLT
HLCEFIEDCEYTSLSTKVLNVLGREGP-TTNCPSRFIRYIFNRVILENATVRAASVSALA
KFGLKLP-------------------------------SLADSVVVLLKRCLHDTDDEVR
DRATTYLKLLQTDT-------------NLAKKVI-------------------D-SSLPV
PLQALEKSLKAYLEHP---TATPFDLDTVPKTVEKPVA----------------------
------------LKQEKAAKKEQA-------------------REGGSTAESELAKVPEF
--STYGKLFKSS-QSVDLTEKETEYFVSCQKHVFAS-HIVFQFRITNTLDSTFLSKVAVK
MDGS------------FDELSVECELPVAAL-PFDTPGDAYVSMLY------------EE
GTF--------PLATFTNV-LKFMMHEVDPATKT---PD--EFGDEDEYQVEDVEVTV-S
DYMRRNFL-------MNFQEKWAALEN-DCQVIETFVL----PIKTLEEAVKQVLDILGM
QACEQSEIVA------PGKTKHILYMSGIFV----TGLEVVARARMMLDS-------KGS
VNLELTVRSEDETINQMVAE-----
>Cochminu
------------------------------------------------------------
------------------------------------------------------------
------------------------------------------------------------
------------------------------------------------------------
------------------------------------------------------------
------------------------------------------------------------
------------------------------------------------------------
------------------------------------------------------------
------------------------------------------------------------
------------------------------------------------------------
------------------------------------------------------------
------------------------------------------------------------
------------------------------------------------------------
------------------------------------------------------------
------------------------------------------------------------
---------------------------------------AVTQFEK------------EE
NAF--------PTGSFTST-LKFLMKEVDGDTGE---PDEDDQGYEDEFQLDDLELSA-S
NYICKSEI------NNDWNDVWEQLGE-SAQK----------------------------
------------------------------------------------------------
-------------------------
>Vannrobu
---------------------------------------VVQERRVFNET-PVDPRKCCH
LMTKVLYLIN-SGV----EFSSQEATDLFFACTKLFQSQDPILRRMTYLVLKELTPYA--
KD--VIIVCASLTKDMNS-KNN----------NYRANAIRALCCA-VDDMALLGQQGDRL
LKQAVVDKDAYVSTSALVSAYHLSHVSP-QN----NEIIKRWVQEV-SEASK--------
-------------------------NSQSNLVSYHALGLLYRIRKHDRLAVSRLASAKAS
QQS---SGYSSPFEACLFIRIATSLIRETG--------PEASASLVKFLQGC-KHSHAMV
KFEAAKAICS--LEDVLPASA---ISTAVSMLTSVLS-GSKPAVRVSALRILNRVKA--P
VSS-ASCH-ELESLVSDSNLSVATLAISMLLKTGAESSVESHLKTLSNFMIDISDEFKCN
VANAIKGLCHKYPRKKTVLLNFLAKSLRD-DGHFEYKSKVVDTMMELMREIPGTKEETLL
HLCEFIEDCEYTDLACRILYTLGEEGP-TTKCASKYIRYIFNRIILENPAVRCAAVQSLS
KYGRKCP-------------------------------SLHNRVCLLLKRCFGDSHAVVR
ESALVHYKVLQNSE---------------LNSYV-------------------D-NSLGV
PVDNLVSTLQEYLGNG---TAKPFDINTVPKKVKQ-----------------QPKKK--D
EK----------RDAPSPVV--TA-------------------TGAI-NYSEQLAKVPEL
--ADLGPVLASS-KVIPLTEKETEYIVTCIKHMYEE-HVVLQFDCNNTLEDQLLEDVSVK
VEID------------EGEFEVVEEIPLESL-SYDSVGTTFVIIQK------------EP
ESN--------PTGTFSCT-LKFTAKEVDTTTGE---AD--ESGFEDEYQLEEVEVTV-A
DYMTSWIS-------PNPTALWDTLGE-ENQLVEKYALS---SFKTLEVACKEIADFLNM
TPCGQTDYRPGA----SSKSKHLLLLSGKFL----GRTDVVARSRMKLNP-------SGG
VAMELTVRSTD--------------
>Luaphula
---------------------------YIPF-QGLEKGTVLQEKRLFNES-PLNPRKCCM
LLTKVLYLLV-QGE----TFTTNEATDLFFSVTKLFQSKDVNLRRMVYLMLKDLLPLV--
DDTGVIIVISCLTKDMNS-KID----------LYRANAIRVLCKI--NDISMLG-QAERY
LKQAIVDKEPYVASAALVSGVHLMRVSP-AG----VDLVKRWFSEI-QNAVK--------
--------------------------SKAVMVQYHALGLHHQIKHHDRLAVSRLVSEMTR
------SPVRSHYAHCLLIRFTCQVMEDEE-------DPSERARLYEYLESCVRHKSDTV
IYEAARGICA--MRN-VTSKE---LAPAIAALQLFLS-SPKPTLRFAAVRTLNKVAMTHP
LHV-ATCNMDMENLIGDANRSIATLAITTLLKTGSESSVDRLMKQISNFMNEISDESKIV
VVDAIKTLCLKYKQKHRMLMNFLSNMLRD-EGGYLYKKAIVDTILLIISALPEAKEAGLS
HLCEFIEDCEFTGLSTKILHLLGREGP-STSCPSKYIRYIYNRVILENANIRASAVTALA
CFAVSLP-------------------------------DQQKRILVLLQRCLHDNDDEVR
DRATFYYSLLKTNH-------------PLARQHI-------------------L-EGFAV
SLPNLERALLTYKANP---SSLPFDISSVPAAPEP-----------------EIHTK---
------------ATPTSGFGVRPA-------------------ASTVSAYAEALQQIPEF
--ASLGALFRST-KSVELTESETEYVVNCVKHIFAE-HVVFQFNCTNTIKDQLLEEVSVK
MDASN-----------APGLQAELETSADSL-PYQVPGVVYVCMRH------------DP
ENF--------PVGRISNT-LKFSVRDVDAATGK---PD--GESYEDEYQLEDLEVGI-A
DYVKRTPC-------ADFKERWEALGD-EAESRERYTLS---TVHSIKDAITQVCNFLGM
QPVDKTDEVP------PKKSLHELHLSGTVL----PDVPVLARVRMGADP-------SQG
VNMQVAVRSTHLPIA----------
>Protarac
---------------------------YMPF-QGLEKGSVLQEKRLFSES-PLNPRKCCM
LLTKILYLIV-QGE----EFTQNEATELFFSVTKLFAEKDVNLRRMVYLMLKDLLPLV--
DDTGVIIVISCLTKDMNS-KID----------LYRANAIRVLCKI--NDVSMLG-QAERY
LKQAIVDKEPYVASAALVSGVHLMRASP-SG----VDLVKRWFSEI-QNAVK--------
--------------------------SKSVMVQYHALGLHHQIKHHDRLAVSRLVSEMTR
------SPVRSHYAHCLLIRFTCQVMEDEE-------DPTERARLYEYLESCVRHKSDTV
IYEAARGICA--MRN-VTAKE---LAPAIAALQLFLG-SSKPTLRFAAVRTLNKVAMTHP
LAV-TTCNLDMENLISDSNRSIATLAITTLLKTGSESSVDRLMKQISNFMSEISDESKIV
VVDAIKTLCLKYKQKHRMLMNFLSNMLRD-EGGYLYKKAIVDTILLIIAALPEAKEAGLS
HLCEFIEDCEFTGLSTKILHLLGKEGP-STSCPSKYIRYIYNRVILENANVRASAVSALA
CFAISLP-------------------------------DQQPRILILLQRCLHDNDDEVR
DRATFYYSLLKKAH-------------PQARQLI-------------------L-EGFPF
SLPNLEQALVSYKAQP---TSHPFDLSSVPTAEPE------------------PHVK---
-------------AAAAGALAQSA-------------------GTTVSAYAEALQQIAEF
--SSYGPLFRSS-KSIELTESETEYVVNCVKHIFAE-HIVFQFNCTNTLKDQLLEEVSVK
MDVSG-----------VPGLTAELETTCASL-PYQIPGVVYVSARR-----------ASA
DTY--------PRGRINCT-LRFSVRDIDPSTGKA-HPG--GDSYEDEYQLENLDVGL-N
DYVKRLPL------HGDFKETWEQLPE---EAMERFNLS---TINTVKDAVAEVMDFLGM
QPVESTEVVA------PKKTQHQLYLHGLFL----PDMPVLARVRMMADP-------SGG
INMQLAVRSTDPTTAQTI-------
>PhysTSA
---------------------------FLPF-QGLEKGIVLQEKHLFNAT-PINARKCSA
LITKLLYLLV-QGE----KFTRQEATDVFFAVTKLFQSKDIPLRRMMYLMLKELASIS--
DD--VIIVISSLTKDINS-KIE----------LCHANAIRVLCKI--ADSSLLP-QLERF
LKQSIVDKDPHVASSALVSGIHLMKSS--------PDLIKRWVNEV-QEAV---------
--------------------------NKGTMVQYHALALLHQIKQHDRLAVSKLVASLVR
------GSVRSPYASCLLIRLAADVMD-----------ASDDRTYLDYLEQSLRNKNEMV
VYEAARAICS--LRN-ATAKE---LTPAITVLQLFLS-SPKPTLRFAAVRTLNKVAMTHP
LAV-TTCNLDMENLITDSNRSIATLAITTLLKTGNESSVDRLMKQISNFMGEISDEFKIV
VVEAIRVLTIKFPQKHRTLMSFLANILRD-EGGFEYKKAIVESILAIITQIPESKEAGLS
HLCEFIEDCDFTFLATKILHLLGKEGP-NTTQPSKYIRYIYNRVSLENAKIRSSAVSALA
KFGVKLE-------------------------------HLRPSIIVLLKRCLYDNDDEVR
DRATFYLNVLEAKD------------ANLSTRLV-------------------TEVELAI
PMVNLEVALREYLRDP---SSTPFDITTVPVDVPEPVK-P---AKET-----APGTR---
---ERG------APPAALTPAAPA-------------------SAEGSEYSQILSQIPQF
--ANYGKLFKSS-QPVELSESETEYVVNCVKHIFHD-RIVFQFNVTNTLPEQQLSKVMVK
MVPQ------------SPDFKVEGQIAAPVL-QYNVAGTSYVAVKY------------LA
SAY--------PAGAFTNT-LKFIVKEVDPSTGE---VD--EPGYEDDYHIEDIEVTI-S
DYIKRTLV-------TAFQEEWDKLGE-EGEAISTFNLS---TMKTLQDAVKEITTFLGM
QPIDRSDQVP------PKRSKHILFLAGRFV----GDIQVLARARMKQGD------AGQG
VAMELTVRSIDKDLSTAIASAI---
>Protpyro
------------------------------------------------------------
------------------------------------------------------------
------------------------------------------------------------
------------------------------------------------------------
------------------------------------------------------------
------------------IRYTCQVLEDET-------DDSERGRLYDYLEGCLRHKSEVV
IYEAARSICA--LRN-VTSKE---LTPAVAVLQMFLS-SPKASLRFAAIRTLNRVATTHP
LSV-TVCNPDMENLIGDVNRSIATLAITALLKTGAETTVDRLMKQITNFINDISDEFKIV
VVDAIKTLCLKYKQKHRTLLTSLANMLRD-EGGYQYKKAIVDAMLTIIAALPEAKEPGLA
HLCEFIEDCEFTQLSTRVLNLLGREGP-STSSPSKYIRYIYNRLTLESANVRAAALSALA
KFALGLP-------------------------------NLRPSISILLSRCLHDTDDEVR
DRATLYLRLLQQDQ-------------DLAQRLI-------------------V-DALPV
PLQNLERSLKEYAANP---SARPFDISTVSTTPIV-----------------APEPL---
DRSKVG------MGGSGGFSSVFR-----------------GESSADTGKSVQLPAIPEL
--AALGPVFKSS-APQQLTESETEYVVNCVKHVFAG-AVVFQFNCTNTLDAQMLESVVVK
MDAAS-----------APGFRVDWELEVPSL-VYGVPGSAYVCASH------------AP
EDF--------PTGSFANV-LKFKVKDVDPATGE---AD--ETGYEDEYPLDNLELTV-A
DYMKKTYC-------TSFKDEWQALGE-DNELVEIFSLS---TMKSIKDAVTEIIDFLGM
QPCEKTEAVP------PKRTKHILLLSGAFV---DGNAPALVRVRMKMDD------SAPG
VSMELAVRSTSP-------------
>PellCATA
---------------------------YVPF-SNIEKGLVLQEKRMFNET-PLNPAKCAA
LLTKALYLII-NPKSAEAQLNTTEATDLFFSVTRLFESNHLNLRRLVYLVLKELLPLA--
ED--VIIVFSCLTKDMNS-SNT----------IYRANAIRVLCAL--PDVSLLG-PAERY
LKQAIVDKDPYVSSAALVSGMHLIQSS--GG----IDIVKHWHSEI-SNALR--------
--------------------------SRNTMVQYHALGLLHSLRKNDRLSVGKLVSELIR
------GNVRSAFAQCLLIRICVQVMREED-------DPKERIHYYEYLESCLHDKSEIV
IYEAARGMCS--LP--LRSKD---VSPAISALQLFLS-CPKSTLRFAAIRTLNRVALDHP
VAV-TACNADMEHLINDVNRSIATLAITTLLKTGSESHVDHLLKQIVSFMSEISDEFKIV
VVDAIAALATKYAKKYRSLLNFLSNMLRE-EGGFAFKKAIVDTILVIISNQPQAKELGLS
HLCEFIEDCEYTQLSIKILNLLGKEGI-HTSNPSKYIRYIYNRVNLENANVRASAVSSLA
KFGLALP-------------------------------HLKQSIVVLLNRCAHDRDDEVR
DRATYYLRLLGQDN-------------DKGKKFLLNE----------------E-QKFGV
SLDNLDASLRAYLAEP---TNEKFDLKTHLVVTKEEQ---------------RPAPV---
----------SVVEYSAIASSEDAQKFAYKRYIVESIFQNELVQERCQRYTEEDNFLETL
--FSEEAYFKSS-RIVELTEAEMEYVTHMVKHVFNG-GIIFEFTVTNTLEDRSLTDLRVT
VDNFYAGTTTKSEYLEDKNLKYLFSVPIPEL-LPHKPQKTFIFVQF---------RPFDP
KADD---LTLPPVGSFGEVYLKFNTNELDDPT----------EPEEDEYKLEDIELNV-N
DYIKRAAA-GGSLVNTLFAEELGTLSE-DNEIVERFSLP---A-ANLSAACDKLLKFLGM
EPLEGTEKVK-------SKKRHALFAGGFFL----GDCKIIARARMKNLP-----GNTSA
IAMEVLLRS----------------
>ClydYONA
-------------KKDDD------EYELMPF-QAIEKGAVLQESRCFSAT-PLDPRKCCH
VLTKLLFLIA-QGE----TFTTNEATEVFFSVTKLFQSQDVVLRRLMYLVLKELTAMS--
DS--VIIVISSLTKDMNS-NID----------VYRANSIRVLCNI-LTEIAMLG-QGERY
IKQAIVDKDPYVSSSALISGYHLVHQNP-SN----LDVVKRWFNEV-QDAAK--------
--------------------------SKYTMVQYHALGLLYKLRQHDRLAVSKLVVSMAR
------STVRSPYAHCLLIRLAVRVLGDNE---------QIDRTLMDYLEGCLRHKSDMV
ELEAARAITS--LPN-ITSKE---LASAVSALQLFLS-SSKPTLRFAAVRVLSKLSVQHP
SAV-SACNLDMENLITDVNRSVATLAITTLLKTGSEASVDRLMKQIGSFMNEISDDFKMV
VVDAIGTLCVKYPRKQRTLMAFLSESLRD-EGGQEYKRGIVEAIVKIVDTIPEAKEAGLS
HLCEFIEDCEYPALSTRVLYVLGEKGP-NSKCPSKFIRYIYNRLILENARVRASSVNALA
KFGRRLP-------------------------------QLRPSVLVLLSRCLRDTDDEVR
DRATFHLSLLQKENFD----------ACKGSDFV-------------------D-EPIKQ
PLVNLEEALSGYLASGE-CGVAPFDISQVSLEPPR-----------------GPPSK--K
KRDDDA------PGRAHPAAAAAA-------------------AAAATPYEEQLAAVPEL
--EGLGTLFVSS-KPLELTESETEYTVNCVVHTFPQ-H----------------------
------------------------------------------------------------
------------------------------------------------------------
------------------------------------------------------------
------------------------------------------------------------
-------------------------
>GoceYONA
------------------------------------------------------------
------------------------------------------------------------
------------------------------------------------------------
------------------------------------------------------------
------------------------------------------------------------
------------------------------------------------------------
------------------------------------------------------------
--------------------------------------VDHLMKQIVNFMGEISDEFKIV
VVEAIKALCLKYKVKHRSLMGFLSNMLRD-EGGYEYKKAIVDTLLTIIEQIPESKEAGLG
HLCEFIEDCEFTHLCTKILHLLGKEGPFVASSPSKYIRYIYNRINLENANVRASAVCALA
KFGYHLP-------------------------------AVRESIIVLLRRSLFDQDDEVR
DRATFYLKVLEGLEEG---------NENMGTGLL-------------------V-DELAI
PLDNLEESLTQYIERP---TEEPFDITTVSLEVHE-----------------KPVTK--D
SKGKGGI---GITSISTGVSAAMS-------------------GSLTAEYEQNLLQIDEL
KDLGLGRLFKSS-KPVELTELSTEYVVSCVKHIFDQ-FVVFQFTCVNTLQDRILETVHVK
MDGLS-----------AAGFKPVASIHSPQL-KFDEPGQAYACVQY------------AE
GSH--------PVGSFGMI-LKFKVNEIDV-------GD--DEGYDDEYPLEDLEMTI-A
DYVKRTGI------VNKFDDEWEALGG-EFEVVERLSLT---SMKTLEEAVKEIVSFLGL
SPVEGSDKVK-------SKKRHILYLSGTFV----GGTPILSRIRMRKDD-------AQG
VIMELVVRSTDQKVSTII-------
>Undascha
------------------------------------------------------------
------------------------------------------------------------
------------------------------------------------------------
------------------------------------------------------------
------------------------------------------------------------
------------------------LIRETG--------PESNQNLVKFLQGC-KHSHAMV
KFEAAKAICS--LEDLLPASV---ISTAVSMLTSVLS-GSKPAVRVSALXILNKVKA--P
VSS-ASCH-ELDSLVSDSNLSVATLAISMLLKTGAESSVESHLKTLSNFMIDISDEFKCN
VADAIKGLCFKYPRKKTVLLNFLSKSLRD-DGHFEYKSKVVDTMMDIMRDLPGTKEETLL
HLCEFIEDCEYTDLACRILYTLGEEGP-TTKCASKYIRYIFNRVILENPAVRCSAVQSLA
KYGRSCP-------------------------------SLHNRVCLLLKRCFGDSHAEVR
ESALLHYKVLQNSQ---------------LNSFV-------------------N-TQLGV
PVDNLVATLKTYLDDG---PNKPFDINTVPKKVKQ-----------------QAKKK--D
DR----------SEETVRIKQESS-------------------SGAIRSYAEQLAKVPEL
--VDFGKVKTSS-KPIPLTESETEYTVTCIKHMFAE-HVVLQFDCTNTLNDQLLEDVSVK
VEVD------------DGSFEVFDEIPLESL-AYD-------------------------
------------------------------------------------------------
------------------------------------------------------------
------------------------------------------------------------
-------------------------
>Thecquad
--------------------------DYLPF-QHVEKGVLLQEKRQFNET-PINARKCCN
LLTKVLYLLV-QGE----FFTQIEATDLFFAVTKLFQSKDIVLRRMVYQVLKDIAPMAIP
EN--VIIVISSLTKDMNC-PIE----------LYRANAIRVLCKI-IPDSSLLG-QGERY
LKQAIVDKEFYVASAALVSGIHLMQKQ--SF----QDMVRRWFSEI-QEATK--------
--------------------------KKAPMVQYHALGLLHLLRQHDRLAVSKLVSAMAA
------GPIRSPHAHCLLIRYAAQVIEEDSE------AISKERGLYDYLESCLRNKSEMV
AFEAARALCT--MKN-VNTRE---LTSAMSVLQIFLG-SSKPTLRFAAIRTLNKVAITHR
IHV-SSCNLDMENLISDSNRSIATLAITTLLKTGSETGIDRLMKQISNFMNEITDEFKIV
VIEAIKSLTMKYPEKHRSLMSFLSNVLRE-EGGFDYKKAIVETILSLINDLPASKEAGLS
HLCEFIEDCEYTFLSTKILHILGEEGP-STSCPSKFIRYIYNRVILENPQVRAAAVTALA
KFGAQID-------------------------------TLRSDITILLRRCLTDGDDEVR
DRATLYFRLIEKDL-------------DFAKDVV-------------------LNAGLKV
PLENLEQSLIEYRNNP---TKIPFDITSVSIALPE------------------PKTK---
----KG------VKQTAAAAPIEAK------------------GSQAQSQAVDGVNKEFV
--KKYGPLHKSS-KPVELTEAETEYVINCVKHVHSR-HIVFQFNCTNTLNDQILENVTVK
IEPDED--------L-ADQIKIEEVVPVPRL-SPNAPGVTFVVVSF------------PE
GSY--------PIGTLANT-LKFKQSNIDPSTGE---SD--GQGFEDDYALDQLEVTT-S
DYMQRAFI-------SNFAQQWEGVPD---ELKEIFTLS---SIKTIQDALVEIPEYLGM
QPCDRSENPT------NDKTKHILYLAGKFL----GGAKVLARARLKVDN-------NEG
VKMELCIRSTDEEISSLL-------
>Vermanta
---------------------------FVPF-QDMDKGIVLQEKSLFNAT-PLDARKCCH
LITKYLHLIT-QGD----VFTTKEATDVFFAVTKLFQSKDMVLRRMVYLILKELAPFA--
ED--VIIVISSLTKDMNS-NVD----------VFRANAIRVLCCI-LEDMSILG-QGERY
LKQAIVDKEPQVASSALVSGIHLLGVA--SN----TDIVKRWINEI-QDAAK--------
--------------------------STNRMVQYHALGLLYQLKKRDRLAVTKLVISTTR
------SSVRSPHAHCLLIRITADLLADQD-------PDNRDQILVNYLESCSRHTSDMV
EFEAARAICS--MPN-ATPRD---LTHSVSVLKMFLV-SPKAVLRFAAVRTLNKVAMLHP
VSV-TTCNLDMENLLADSNRSIATYAITTLLKTGRESTIDRLMKQISTFMNEISDEFKVV
VVEAIHSLCTKFPGKHRALMGFLSNILRD-EGGYEYKRAIVDAILEIIHEIPAAKETGLT
HLCEFIEDCEFTQLATTVLHVLGEEGP-TTQTPQKYIRYIFNRVILENAVVRAAAVSAIA
KFGYRVP-------------------------------ALRESVIVLLRRCLVDDDDEVR
DRATMHLKLILARQE-----------EGEIQDEI-------------------L-TPITV
PLVNLEKELRKYIQHP---STTPFDMASVPQHVREPA------KAKS-----GPGSK---
---------------VAREVHAGE-------------------KQRANSGATQLAHIPEL
--AALGKPFKSS-ASVSLSEKETEYVVNCVKHVFAG-HVVFQFTITNTLNDQQLEDAVVK
MEQD------------GDALVFECEIAAKVL-AYDAPGQAFTVFRR------------AE
ETF------VPDLCSFNNT-LKYKVKDVDPSTGV---AD--EEGYDDEYALEEIELET-S
DFVQSRYN-------VQFQNEWEALGE-DNECVQTYGLS---SVKSCQAAVAEITSYLGM
KAVDNTDQVP------EDRTKHILYLAGKML----GDVPVLARVRMKAGP--------SG
VNLELTSRSTEADASNAI-------
>ParvMONO
---------KRIAKKDDDLWGGGWEEEAMPFSSGCDKGIILQEKRMFGET-PVRTFDCVS
LLTKIMWLLV-QGE----EFNPTEAEDLFFAVTKLFQSKDIVLRRMVYLVLKELTPLA--
QS--ALMITASLTKDMTS-PVA----------GYRANSLRVLCGI-LTDVSLLG-QGSRL
IKQSIVDQEPYVASAALLSGYHLLGYG--GN----VDVVTRWYSEI-QDAFS--------
--------------------------STDVMVQYHALGVLSRLRGGDRLALSKLVTSATR
------APLRSPWAHCLLIRLVSKVIAQDT-------QGNHVATLFEYLEGCLRHRSDLV
IFEAARAIAG--LPG-VTSRE---LTPAVSVLQLFLS-SPKAVTRFAAVRTLNRVAQTHP
SAV-TTCNLDMDTLVTDSNRSIATLAITTLLKTGSEDSVDRLMKQISTFLTEISDEFKQV
VVKALQGLCLKFPSKQSVLMSFLDTMLRS-KGGFEYKKSIVDALIVIIHEQPNSLEKGLG
YLSEFIEDCDYTHLSVQVLGFLGDKGP-SAPNPGKYIRYIYNRLILENASVRSAAASALL
KFATALP------------------------------GDMTHSISTLLGRCVGDDDDEVR
DRCTLYLGLLNSGEIT----------AEEVADLL-------------------H-PRVRV
PLENLERSLQAYLEDP---TGAPFDLSSVPAQSAQQA------QE---------------
------------QAKAAEEAARAG-------------------RSAESIYGEQLAMVPAF
--ADLGALWRTT-GPVMLTEADTEYSVALLKHVFER-HVIFQFTVGTTMDDQQLLNVRVR
CDNDA-------------GLVPSDVLALERV-TDSAPGVCYTVFER-------------P
ELV--------SLATFQNV-LKFNALDVEPGVEP--DPQ--DEGFEDEYDLESCSLRT-S
DYVKPTFV-------SNFGEQWEHLGA-ESETKQLTTLA---EADDMPSAVSRLVAFFGM
ASCDGSDRVS------AKKSKHELLLAGTLI----GGAAVLVR-----------------
-------------------------
