# Supplementary material for: Expansion of the molecular and morphological diversity of Acanthamoebidae (Centramoebida, Amoebozoa) and identification of a novel life cycle type within the group
Source: Biol Direct. 2016 Dec 28;11:69. doi: 10.1186/s13062-016-0171-0 (PMC5192571; doi:10.1186/s13062-016-0171-0)
Supplement: Additional file 3: — Bordor.325.Cent40.tgz. Phylogenomic alignment files and single gene trees for each gene included in the phylogeomic supermatrix. (TGZ 8396 kb) [file 13062_2016_171_MOESM3_ESM.tgz › Bordor.325.Cent40/unmasked-alignments/atp6.faa]

>AcanGEN
------HSASALLAAD--------DGNTPAAAAFFGFMGCASALVFACLGAAYGTAKSGV
GVAAMGVTKPDMVMKSIIPVVMAGVIGIYGLIIAVILATNVT-------------PTAYT
AFRGFAHLASGLSVGLSGLAAGMAIGIVGDAGVRATAQQPRLFTGMILILIFAEALGLYG
LIVALILSTK-----------------------------
>Coprcine
------------MS----------SDLCPVYAPFFSAMGCTAAIVFTCIGASYGTAKSGV
GISAMSVLRPDMMMKCSIPVVMAGIIAIYGLVVSVLIANNLS--------------ITMS
LAQGFIQLGAGLAVGLAGLAAGFAIGIVGDAGVRGTAQQPRLFVGMILILIFSEVLGLYG
LIVALIMNTKAQAMTC-----------------------
>DictDisc
----MFQLLSFLLSGEATAVERIITDACPVYAPFFGAMGVTAALVFTVMGAAYGTAKASV
GISNMGVMKPDLVIKAFIPVIFAGVIAIYGLIICVILVGGIKP------------NANYT
LMKSFTDLGAGLTVGLCGLAAGMAIGIVGDSGVRAFGQQPKLYVIMMLILIFSEALGLYG
LIIGILLSSVSDTYCPGQALVPLN--SGNV--IGKN---
>Entahist
----------MLMSIL----LRSVTELCPVYSPFFGSMGITASIVFTVFGGAYGTAKSSV
GISSVGVMKPEFIVRSVAPVVFAGIIGLYGLIVCILLFINVT-------------KSEYS
LNRAFLDLGAGLTCGLCGLASGMAIGISGDCGVRGAAQQPKLFVGMLICLIFSEALALYG
FIVALIMASTGENSCVATASSSSA---------------
>Filanola
-------------S----------ASSTPASASFFGFMGCTSALVFACLGAAYGTAKSGV
GIASMGVMRPELVMRSIIPVVMAGVIGIYGLIIAVIIGTNIS--------------TSTT
AYQGFARLASGLCVGLSGXAAGMAIGVVGDAGVRATAQQPRLFVGMILILIFAEALALYG
LIVGLIL--------------------------------
>FontBI
------------------P-----TDLCPVYAPFFGVMGATASVVFTSFGASYGTAKAGV
GVTVLAVMRPELMMKSVIPCVMAGIIGIYGLVVSVLISSGMQ-------------WNEYT
LFAGFIHLGAGLAVGLAGLSAGFAIGIVGDAGVRGTGQQPKLFVGMILILIFAEVLALYG
LIVALVLQTRAGDAKC-----------------------
>HomoSapi
------------MSE---------SKSGPEYASFFAVMGASAAMVFSALGAAYGTAKSGT
GIAAMSVMRPEQIMKSIIPVVMAGIIAIYGLVVAVLIANSLN--------------DDIS
LYKSFLQLGAGLSVGLSGLAAGFAIGIVGDAGVRGTAQQPRLFVGMILILIFAEVLGLYG
LIVALILSTK-----------------------------
>Monobrev
--------------------------MCPIYSSFFGVMGASAAMVFSALGAAYGTAKSGT
GIAAMSVMRPELIMKSIIPVVMAGIIAIYGLVVSVLIANNIG--------------TDYP
LFNGFIHLGAGLAVGISGLAAGFAIGIVGDSGVRGTAQQPKLFVGMILILIFAEVLGLYG
LIVALILNTKASKGDCHASCYNPCCPTGQCYDTDKNQCA
>PCBtrin
-----------LLEVT--------SDNCPPSAPFFGFMGCASALVFACLGAAYGTAKSGV
GVAAMGVLHPELVMRSIVPVVMAGVIGIYGLIVAVIIATGTS-------------PDDYS
LFKGYGQLAGGLAVGLSGLGAGMAIGVVGDAGVRATAEQDKLFVGMLLILIFAEALALYG
LIVGIIL--------------------------------
>Polypall
----MIQFLTLF-----ATIVRYITPACPVYAPFFGAMGVTAALVFTVMGAAYGTAKSAV
GISNMGVMKPDLVIRAFIPVIFAGVIAIYGLIICVIIIGKLKP------------NKNYT
LFKSFTDLGAGLTVGLCGLAAGMAIGIVGDSGVRAFGQQAKLYVIMMLILIFSEALGLYG
LIVGILLTSVDDEYCPGTNLVP-----------------
>Sexangul
-----------LLSVALGADTREVSELCPVYSPFFGAMGAASALVFCIIGSAYGTAKSGV
GIASVGVLKPDFIIRSLVPVIFAAAVGIYGLILAIMISSNLH-------------ADKYP
LVNSFSDLAAGLCCGLSGLAAGMAIGVIGDAGVRSAAQQPRMYVGVVLILIFAEALALFG
MITGIVLQAPATSCVAKHV--------------------
>Sterramo
DNMDVLLSLSTLLA----------DSDTTASAAFFGFMGGSSALIFTCLGAAYGTAKSGV
GVASMGVQKPELVMKSIVPVIMAGVIGIYGLIISIIVSSKIK-------------ATGYT
SFQGFAHLGAGLSVGLAGLAAGMAIGIVGDAGVRASAQQPKLFVGMILILIFAEALGLYG
LIVGLIYANK-----------------------------
>Thectrah
------------------------------------------------LGAAYGTAKSSI
GISAVGVLKPELIMRSIIPVVMAGIVGIYGLIVSIIISTSMK-------------PATYP
DASGYIDLGAGLAVGLAGLASGMCIGIVGDSGVRAFAQQPRVYVTLILILIFAEALGLYG
LIVAIVMGGQK----------------------------
>VannDIVA
-----------MLQ----------SDDVTMAAPFFGFMGVTSALVFACMGAAYGTAKSGV
GIAAMGVLHPDLVMRSMIPVIMAGVVGIYGLIIAVIVGSSIG--------------EDYT
SFQGFAHLGAGLSVGLSGLAAGMAIGIVGDSGVRATAQQPKLFVGVILILIFSEALGLYG
LIVALIVQGK-----------------------------
>Pessonel
---------------------NEYNDVCPVYAPFFGSMGAASALIFCVFGSAYGTAKAGI
GIASVGVIKPDFIMKALVPVIFAAAIGIYGLIIAILINDNVK-------------KYPYP
LAAGFSDLAAGICCGLSGLAAGMSIGIVGDAGVRSAAQQPQMYIGVVLILIFAEALALFG
MILGIVLGGSAGGS-------------------------
>MayoBSH0
------------LDTT--------TPPPPDSSYFFGFMGCASALVFACLGSAYGTAKSGV
GVANMGVTHPEMVMRSIIPVVMAGIIGIYGLIIAVIISTGIKD------------DNSYS
AFSGYAHLGAGLSVGLSGLAAGMAIGIVGDAGVRATAQQQKLFVGMILILIFAEALGLYG
LIVALILGTK-----------------------------
>TricAmI7
----------------------------EASNAFFGFMGSASALIFACIGAAYGTAKSGV
GIASMGVMHPQLVMRSVIPVVMAGVIGIYGLIIAVIIAVGISN------------SDEFN
SFKAFSRLGAGLSVGLSGLAAGMAIGIVGDAGVRANAQQPKLFVGMILILIFAEALALYG
LIVALILAIK-----------------------------
>Neopaest
---------------------------------FWAAAGSAAALVFSNLGAAYGTARAGV
GVANMGVTRPELVMRSIIPVVMAGVIGIYGLIISVVIVNDVL-------------DETLD
YAKGFADLGAGLSVGLSGLAAGMAIGVVGDAGVRATAQQPRLFVGMILILIFAEAIGLYG
LIVGLILTSS-----------------------------
>Paraatla
---------------------------------FFAAMGCAAALVFSNMGAAYGTAKSGV
GVASMGVIRPELVMRSIIPVVMAGVIGIYGLIIAVVIVNDVV-------------TADLD
YTKGFADFGAGLAVGLSGLAAGMAIGIVGDAGVRATAQQPKLFVGMILILIFAEALGLYG
LIVGLILTS------------------------------
>VexiDIVA
-----------LLADE-----DPADQDTPPAAAFFGFMGCTSALVFACLGAAYGTAKSGV
GVANMGVMRPELVMRSIIPVIMAGVIGIYGLIVSVIITTNID-------------PKGYT
EYKGFAHLAAGLSVGLSGLAAGMAIGIVGDAGVRATAQQSRLFVGMILILIFAEALGLYG
LIVALIL--------------------------------
>Endozona
----------------------DINPMDGAAASFFGFAGVASALVFACLGASYGTARSGI
GVSSMGVMRPDLVMRNIIPVVMAGVIGIYGLIIAVIIATNLTS------------PNDYT
YYKGFAHLGAGLSVGLSGLAAGYAIGVVGDAGVRAVAQQPKLFVGMILIMIFAEALGLYG
LIVALILSTKKSE--------------------------
>StygNOMA
------------MSST--------GEATDAPAAFFGFMGATSALVFACLGAAYGTAKSGV
GVAAMGVMRPELVMKSIIPVVMAGVIGIYGLIIAVIIGTKIN-------------VTGYS
RFSGLAGLGAGLSVGLSGLAAGMAIGIVGDAGVRATAQQPKLFVGMILILIFAEALGLYG
LIVALILGTK-----------------------------
>Cochminu
------------------------------------------------------------
------VMKPDLVMRAIIPVIFAGVIAIYGLIISVIISGGIDP------------SNNYS
LLKSFMDLAAGLSVGLSGLGAGMAIGIVGDAGVRAAAQQPRLYVGMVLILIFSEALGLYG
LIVAIILS-------------------------------
>Ovaldese
------------------------------------------SLSFTVLGASYGTAKAGV
GISSMGVMKPELVMRAIIPVIFAGVIGIYGLIVAVIISGHIDG------------SKPYP
LLQAFLDLGSGLAVGLAGLGAGMAIGIVGDAGVRATAQQPRLYVGMVLIL----------
---------------------------------------
>Nolaaber
------------------------------------------------------------
---------PDLIMKSVITVIMAGMVGLYGLIIGILLTANIK-------------STDFP
EFKGFAFLASGLSVGLASLAAGMCIGIIGDAGVRANAQQEKLFVGMILMLVFAEALGLYG
LIVALILA-------------------------------
>Vannrobu
------------ML----------QSTTDTSAPFFGFMGVTSALVFACMGAAYGTAKSGV
GVSAMGVMHPELVMKSMIPVVMAGVIGIYGLIIAVIIGSSID-------------ASGYT
SFDGFAHLGAGLSVGLSGLAAGIAIGIVGDAGVRATAQQPKLFVGMILILIFSEALGLYG
LIVALIVQTKA----------------------------
>Luaphula
--------------------------------------------------AAYGTAKSGV
GVASMGVMRPELVMRSIIPVVMAGVIGIYGLIISVIIATNVN-------------SDSYT
SFRGFAHLGSGLSVGLSGLAAGMAIGIVGDAGVRATAQQPKLFVGMILILIFAEALGLYG
LIVALILSTKS----------------------------
>Protarac
-----LLSATTLL-------------DTPAAASFFGFMGCSSALVFACLGAAYGTAKSGV
GVASMGVMRPELVMRSIIPVVMAGVIGIYGLIISVIIATNVT-------------SDTYT
SFRGFAHLGSGLSVGLSGLAAGMAIGIVGDAGVRATAQEPKLFVGMILILIFAEALGLYG
LIVALILSTKS----------------------------
>Protbohe
-----LLSATTLL------------DGTPAAAAFFGFMGCSSALVFACLGAAYGTAKSGV
GVASMGVMRPELVMRSIIPVVMAGVIGIYGLIISVIIATNVT-------------SDNYT
DFRGFAHLGSGLSVGLSGLAAGMAIGIVGDAGVRATAQQPKLFVGMILILIFAEALGLYG
LIVALILSTKS----------------------------
>Protpyro
-------------------------DDTPAAAAFFGFMGCATALVFACLGAAYGTAKSGV
GVAAMGVTKPHMVMKSIIPVVMAGVIGIYGLIIAVILATNVT-------------PTAYT
SFRGFAHLASGLAVGLSGLAAGMAIGIVGDAGVRATAQEPRLFVGMILILIFAEALGLYG
LIVALILTTK-----------------------------
>PellCATA
----------------------------DSAASFFGFMGCASALVFACMGAAYGTAKSGV
GVASMGVMRPELVMRSIIPVVMAGVIGIYGLIIAVIVATNVN--------------TDIT
AFKGFAYLGSGLSVGLSGLAAGMAIGIVGDAGVRATAQQSKLFVGMILILIFAEALGLYG
LIVGLILTTK-----------------------------
>ClydYONA
----------------------------SNTAAFFGFMGAASALVFSCLGAAYGTAKSGV
GVSAMGVMRPELVMRSIIPVVMAGVIGIYGLIIAVIVGTNIQ-------------STGYT
DFKGFAHFGSGLAVGLSGLAAGMAIGIVGDAGVRATAQQPKLFVGMILILIFAEALGLYG
LIVALIVSSR-----------------------------
>GoceYONA
--------MSPLL--------------MDSAASFFGFMGCASALVFACLGAAYGTAKSGV
GVASMGVMRPELVMRSIIPVVMAGVIGIYGLIISVIVATNVTD------------TESYT
GFKGFAHLGSGLSVGLSGLAAGMAIGIVGDAGVRATAQQPKLFVGMILILIFAEALGLYG
LIVALILSTK-----------------------------
>Undascha
----------VLLD----------TTSTDTSAPFFGFMGVTSALVFACMGAAYGTAKSGV
GVSAMGVMHPELVMKSMIPVIMAGVIGIYGLIIAVIIGSSID-------------ESNYT
SFDGFAHLGAGLSVGLSGLAAGIAIGIVGDAGVRATAQQPKLFVGMILILIFSEALGLYG
LIVALIVQTKA----------------------------
>Thecquad
-----MSSLMSLLL----------QSSSSNYAAFYGFMGCASALIFACLGAAYGTAKSGV
GVCAMGVMRPELVMRNIIPVVMAGVIGIYGLIIAVIIGTSVS--------------ANMS
IYNGLAYLGAGLSVGLSGLAAGMSIGIVGDAGVRATAQQPKLFVGMILILIFAEALGLYG
LITALIL--------------------------------
>Vermanta
-----------LLASD--P-----TTASSSGYAFYTFMGCASALVFACLGAAYGTAKSGV
GIAAMGVMRPELVNRSMVPVVMAGVVGIYGLIIAVLIAMSAGS--VP--------GEDCT
DFQGLARLGAGLSVGLSGLAAGMAIGIVGDAGVRATAQQPKLFAGMILILIFAEALGLYG
LIVALILTMNS----------------------------
>ParvMONO
------------LSMLAAPAQEFVTDLCPAYAPFFGAMGAMSALVFTVFGAAYGTAKSGV
GISTMGVMKPDLVMKSIIPVIFAGVVAIYGLIISVIITTSMKPGGVAGVGLRSADDGGYT
LFKSMMDLGGGLACGLAGLGAGMCIGIVGDAGVRASAQQPRMYVAMVLILIFSEALGLYG
LIVGIVMSTNSDKNNCGQ---------------------
