# Supplementary material for: Expansion of the molecular and morphological diversity of Acanthamoebidae (Centramoebida, Amoebozoa) and identification of a novel life cycle type within the group
Source: Biol Direct. 2016 Dec 28;11:69. doi: 10.1186/s13062-016-0171-0 (PMC5192571; doi:10.1186/s13062-016-0171-0)
Supplement: Additional file 3: — Bordor.325.Cent40.tgz. Phylogenomic alignment files and single gene trees for each gene included in the phylogeomic supermatrix. (TGZ 8396 kb) [file 13062_2016_171_MOESM3_ESM.tgz › Bordor.325.Cent40/unmasked-alignments/PSMD6.faa]

>AcanGEN
------------------EEASMPKNPDLELAQKRFLLTLNDEIVP-PEEKQTIKDELFE
AVKKDNMLPFYQALCEQFKW------------------KVDTALVETMKAEIEKKVKELN
DTIADAEENLGESEVREGFLARADFYCRIGDKEKAIQAFRETTEKTVGLGQKLDILFTLI
RMGFFWNDNDLVTRNIEKAKSMIEQG-GDWDRRNRLKVYEALYN---ASI-RKFSEAATL
FLEGLATFTSYELCTYNHFIFYAILMSAVSIDRVNLKKKVTDAPEVLAVIRDPELSRVGD
LINSIYNSEYATFFQSLAEVTDR-VKRDRYLAVHVRYYCREMRIKAYAQLLDSYRSVRLD
SMAKAFGVTEEFLDRELSRFITTGRLHCKIDKVDGIVETTRPDSKNAQYQEMLKCGDALL
NRVSKLSRIINL
>Coprcine
------------------SDEEILPIPNLNLPQSLFVLSNPRL----EHLHEKARKELLE
GVEADEMGPWYRNITSIASSSSTSPSSPTPSSSTLAPIPLDQALLERLEKKNEEELKKLD
EKLEEARKTEGETEISEGLKARANYLTRIGEKQRALEAQKLALEKTPGLGSRIDIVLTIV
RIGFFFGDTALVTEYMDKAEKLIDEG-GDWDRRNRLKVYRALYL---ISI-RQFKRAADL
FLDALSTFTATEILSFNDFVTMGVVAGVVSLERTELKKRILSAPEVNQVIP--EVPVLGD
LTKNLYDCHYDKFFVALATLEQTFLIPSRILNPHSRYYVREMRILAYSQLLESYRSLTLE
SLARAFGVSVGFVDSELSRFIAYGRIHARIDKVHGIVETTRPSTKTAQYEQVVKKGDLLL
NEVQRLSKVLH-
>Coprprot
-----DTMA---------EEGAEKLLPDMKLSQYRYLLTVPSF-----DGKEEVKKQLLD
AVLENKMVKFYEELCAQFHW------------------DVDNAWVQESNKTNEETLKQLD
EKIEDAVKNLGETEVRESNLAKAEFLLKIGDKVAAESAYRVTTEKTVALGQRLDIVLTLI
RIGFFYNDKDLALRNIEKGMSLIEEG-GDWDRRNRLRVYKAYYL---MSI-RNFEESAKL
FLATLPSFSAEELFDYKKNVFYTTLTSLFCLDRVTLKQKVVDAPEVLTVIS--TMPALEN
LLNNFYNSEYQQFFVALASITDQ-MKEDPALQEHVKYFSREMRIRAYVQFLESYRSVQLK
SMANAFGVTEGYLDKELSRFIYLGRLNCRIDAVGGVVETIRPDTKNAQYHNAIKQGDLLL
NRIQKLSRVIHL
>DictDisc
------------------MDESIKKLPDLAIADLIFTVKLEGK------TGTESYNKLIK
EIETHKMLPLYKILVEQLKW------------------TEDQGLVSKLKAENESELKALD
NKITDSVENFGESEIREAYLAKSDFYCRIGDKDTAVEMYRQTFEKTVPLGQKLDIVFTLI
RMGIFWMDHDIVTRNLEKAQSLVEEG-GDWDRKNRLKTYEAVYK---MSI-RQFKEASDL
YLETVASFTSTEFIDYSRFIQYLIFTSLLHLDRVSLKQKVIDSPDVLSVIN--DTPKLQD
LLQSFYNGDYANFFGALAHFSDS-IKGDRYLAEHSRFFTREMRILAYNQFLESYSSVKLE
SMSNQFGVSYDFIDRELSRFVAAGRLNCKIDKVSGVIETTRSDAKNHLYKTTLQQGDNLL
NRVQKLSRVINV
>Entahist
------------------------------------------------------------
-----------------------------------------------MEVENTTK-----
------------------------------------PEVNEEDETKLSIGTKIDKLFVEL
EKAFNEQNKEETERLLQETNILIEKG-GDWDRRNRRRVYEGLYL---VTFNRDYAKASEL
LVGSIGTFAVNTLMTFERFVFIAGVTGILIFERGRMKKEILDNSDVIGASG--EFKCLLN
MGNALYKSDYTTFIKELKEVVVL-MMQDNILKKSVDWFCKEMRIKAYKQIMRSYLAVRLD
VFAKEFGVTTDFIEEELETFISQGRLAAQIDKVNGIVMNAHKDKRNELYVNLVKEGDIVV
EKLQRLERKLE-
>Filanola
-------------------DAHIEQLPNLQHSQWLFLLKQSDDTVP-PQLKAETKTKLME
AITKDNMLALYLHVCEELKW------------------QKDETLIAAMKKFVDERIVQLD
AAIQDATENLGESEVREAHQAKADFFARIGEKDKAVTQIRLTFEKTIGFGQKFDLLFTLF
RIGLFWTDHDLIHRTMQQAKGMVEQG-SDWDRKNRLKVYEAIYY---LSI-RQFKKAAHL
LLDSISTFTAVELIDYNEFIWYTIIMSVVSLDRPTLKQKVINAPEVLAVVH--NLPHLTT
LMNSLYNADYAPFFVALGEITEQ-LKKNQFMAPHAGFFCKEMRILAYSQLLESYKSVQLE
SMATAFGVSVEFLDKELSRFIASGRLHCKIDKVGGIVETTRPDNKNAQYQAVIKQGDLLL
NRVQNLSRVINL
>FontBI
--------------------EGALTYPFVKLAQLKFTLQATKDCPDLAAAQEQAVTELFE
LIKKHDMAPFYEAICASGLW----------------PKPLDATLLAQLKESNTAALARFD
AELETAKESAGPSEVQAANQKIAEYKAFIGAPDAA-AALETVLESTVGAGPRLDNVLLLA
RFAFSLADNALIGKYIDRAKKLIDAG-GDWDRRNRLKVYEGTYL---MSI-RDFTRASEL
FLSALPTFTSTELLQYDTFISYSILMCLFTLDREMLKSKILDSPEVLEVAI--KVAPFLN
LAESFYNCEYRAFFTHLAEVEAL-LKKDLFLFPHYKYYVREMRIRAYAQYLEPYKSVKLQ
SMADTFGVSPTFIDEELSRFISAGRIHCAIDAVSATIATRRPDNRNSHYRSIVQEGDLLL
NRIQKLARVTDL
>HomoSapi
MPL------------ENLEEEGLPKNPDLRIAQLRFLLSLPEH-----RGDAAVRDELMA
AVRDNNMAPYYEALCKSLDW------------------QIDVDLLNKMKKANEDELKRLD
EELEDAEKNLGESEIRDAMMAKAEYLCRIGDKEGALTAFRKTYDKTVALGHRLDIVFYLL
RIGLFYMDNDLITRNTEKAKSLIEEG-GDWDRRNRLKVYQGLYC---VAI-RDFKQAAEL
FLDTVSTFTSYELMDYKTFVTYTVYVSMIALERPDLREKVIKGAEILEVLH--SLPAVRQ
YLFSLYECRYSVFFQSLAVVEQE-MKKDWLFAPHYRYYVREMRIHAYSQLLESYRSLTLG
YMAEAFGVGVEFIDQELSRFIAAGRLHCKIDKVNEIVETNRPDSKNWQYQETIKKGDLLL
NRVQKLSRVINM
>Monobrev
MANEKETVKKPEEAGEDGDVEEVSDIPKMALADLKFAYSKASS-----DAQKAIQEQLLE
GIKADNMQPFYRECCADLGW------------------PVDQALEAEMTKANEAKLVELD
AAIKDAEENLGEVEVRGAYTNKAKHFCTIGDKVATEKAFAEAQSKAISTGQRIDMTFFLI
RLGLFHHDLDILARNIAKADDLMEQG-GDWDRRNRLKVYKAMYK---LMQ-RDLKGSAQL
FLESVSTFTATEVISYADLIGLTVLLSLVALPRPELKKKVVDGPEIQEVLH--QLPLHKK
ILMSLYNCAYENFFESLVAIDDI-ISQHRLFSQHAAYYIRELRIMAYSQLLQSYRSVTLA
SMAQIFGVSVEFVDQELSRFVAAGRLNCKIDKVGGVVETTRPDEKNKQYADTIKKGDLLL
NRIQKLSQGINI
>PCBtrin
--------------------------PKLSLMQTEFTLHNKEII------TDSEKDAFLA
EIKENGMIEYYKECCSAFEW------------------PVDNAVIEELGKKNSEKLLSLN
NAIKDAEENLGEDETREAYLARGNFYARIGDKTAALSALDEALSKTKALGQKIEVIFTKI
RLAFFFRDQTLAKELFAEVMELSKKS-ADWDKKNRLKIYEALFS---LMN-RNFEKAVEL
FVPTLATFSCYELCTYNTFVEYTILAALLVLPRLELKKNVIDSPDIATVIG--EMPKHKQ
LLDALYDCRYKEFFSALLDICEV-MRADHLLAPHAQYYCKELRIRSYAQLLESYRSVSLQ
SMADSFGVSMAFLDRDLSGFIAAGRLPCKIDKVGGHVETLQSDVRNSQ------------
------------
>Polypall
------------------MEEEIKKLPDLRVSELVFLATQQP-------SNAVVKKDLLV
EIEKYQMLPLYKKLVEQLKW------------------EEDRQLSEKLRVENEKELTELN
FKIKDAEENFGESEIREAFLAKSDYYCRIGDKDKAYSSYRQTYEKTVPLGQKLDLIFTVI
RMGIFWMDHDIITRNLEKAKSLVEEG-GDWDRKNRLKTYEAVYL---MSI-RKFKEASEL
YLDTLASFTSVEFIDYPIFVEYLVLTSMLHLDRVSLKTKVIDSPDVLSVIG--DVPHLSE
LLHSYYDGEYNQYFVHLAHFSES-TKNDRYLAAHSRFLTRELRILSYNQYLESYSSVRLE
SMSNQFGVSFDFIDRELSRFISAGRISCKIDRVSGVVETTRSDSKNSI------------
--VQKLSRVINV
>Sterramo
----------------------IEKNPDLGLAQKRFFLTLHDDVAS-QEEKKQVQAEIME
AIKTNNMLPFYLALCEQFKL------------------TPDSELTEQMKTENAKKLQEIE
ETIKDAQENLGESEVRKGFLTKAEFLCRIGEKDKAITAFRETTEKTVGMGQKLDIIFTLI
RIGFFWSDHDLIERNIEKAKSLIEQG-GDWDRRNRLKVYEGLYN---ISR-RQFKAAAEL
FLEGLASFTSEELFSYNEFIEYTVLSSIVSVERVDLKTKVIDSPEIKRSLN--ELGRLEE
FLTSLYNSDYRTFFSCLADVTDK-IHRNAFLAPHARYFCREMRIRAYSQLLDSYRSVRLD
SMARDFGVSVEFLDKELSRFIATGRLHCKIDKVGGVVATTRPDSRNAKYQAVIKQGDLLL
NRISRLSRITNL
>Thectrah
MD----------------ELLPEMYIPDLTLPQALFDLEQDA-------GNEEAKAKIMA
AVEKNGMVPFYTYVCERLGW------------------DADDQLVATLTKANAAKLEAID
ADIAEAEKSEGEVEVRAHMERKALALVAMGDRTASLEAIDATMEKTVGSGLKLDLVFLKA
RLGLFYLDHVLLAGVLPEAADLAEKG-GDWERRNRLMAYQAVYN---MSI-RSFDKSSQL
FLDTLATFTSYELAPFATYIRYAVIMGSLQLPRVDLQDKLMQSPDVLSVSK--ELGAAGD
LLHALYECKYAEFFVALAALGDE-LAKDRYMHEHARFYCREMRIRAYNQILRSYRSVTME
SMAAQFGVTAEFIDRELSRFVASGRVHCSIDAVSGTIYTTRSDSKNSLYQQTIKQGDLLL
NRVQKLSRVINL
>VannDIVA
------------------EEVSLRKLPNLGLSQLRFLVSIGD---------QEAKAKLME
EIKAHNMAPYYSLLCAQFKW------------------DVDMDLLTNMQAENENQLKQIH
ARIEDAEQNLGENEVREAMLARAEHFAEIGAKAAAIKAYRITYDKTVPLGQRLDVVFSFI
RLGMFFEDDDLIKRNLERATALLEEG-GDWDRKNRLKVYEALYD---MSM-RRFEKAAKL
FLDTLSTFTSYELFDYETLIFYAVITSIFALDRPTLHSKVILSPEVLGVIG--TKPQLSQ
LLNSLYQSEYKEFFIALADVTDE-LRKDRVLAPHASFFCREMRIKAYSQLLESYRSVQLS
SMAAAFGVSTEFLDSELYKFIASGRLHCKVDKVGGIVETTRPDTKNAKYQAVIKQGDLLL
NRIQKLSVVIN-
>Pessonel
--------------------------PEMTLLQLIFAQKQTDEVYT-PQEKKEAKDKLLE
NIFKNDMAPFYEQLAQSLGW------------------TVDEKKLKEMKSNNTKKLKELD
DKIQDAVENFGETEVRDAHLRRAEYYIQMGDKVNAVKEYRSTFDKTIGATSKIDLILTLI
RIGLFFDDLELVKNSIVEVKSLIESG-GDWDRRNRLKVYEAYYL---VSL-RDFAGAAEL
FIATLSSFNASELVQFERFVSLAALCGLIALERAPLREKIADSPEMVAPRK--EKESTAR
AVDALLNGEYRAYFEALVDLAHK-CRRDDLLAPHTSFIIRELRVRGYVQLLSSYRSVKLS
AMAQSFGVSEDFLDRELSRFIALGRVPCKIDRVGGVIEITRPDQKAALYHSTLKQGDVLL
NRIQKLAR----
>MayoBSH0
-------------------------QPDLQLSRQLCLLRCDPEMIP---DRESILASVLA
SVQENDMLPLYEALAPEFGW------------------KLSEDVLTQMKSNNEKRLTELD
NTVKDAEENLGESEIREGLLVKALYLTQIGDKTACVQALDVALDKAVGQGEKLDVLFTKI
RVGFFWEDAEMIESQIEKAQGLVEKG-GDWDRKNRLKTYEGLQA---MRV-RDFSKAAQL
FFDTLATFTSYELFKYNDFVRYCVLMATLTLERPALKARVIDSPEILSVIL--DIPHLSQ
FLNSFYDCDYKLFFVSLGEIVEE-LKTDVYMAKHQAYFCREMRIKAYSQMLESYRSVQLT
SMADAFGVTPAFMDKELARFVASGRLSCKIDKVNDVIQTTRAESKSAQYQTVVQQGDLLL
NRIHKLSR----
>TricAmI7
------------------------------LAQAWFILTLPDH-----PDAEKSKTKLLT
AIKTDNMSALYLDVCEQLKF------------------PVDKDLVETMQKANTDKIKALD
DKIEDAEKNLGETEVREALLEKAEYYCLIGNKKEAENWFRVTAEKTVGIGGRIDIVLTXI
RMGLFYNDNDLITRNIAKARDLIEEG-GDWDRRNRLKVYEAYYM---LST-RNFKDASTL
LLETMATFTATELISYEDFIFYAVLAGLLTLERVEMKEKVVDSPEIKTVVH--NIEHLQA
YIENFYEGSYDKFFVALAGVTDR-LENDRILSRHARFYCREMRVRAYKQLLQSYRSIELG
SMASSFGVSNEFIDKELSRFISLGRLNCKIDKVGGVVVTNRPDSKNAQYQATXKQGDNLL
NRISKLKGVL--
>Neopaest
------------------EQHPLKFTPPLYLSDYRFLLGCEDEIVE-QKEREEVKAKLLA
DVEEQGISSLYVALADQFKW------------------DKDEKKLEEMKNKNTQKVKELK
EKIVDAEENFGESEVRQTNLALSDHYAQILDKENAVTAYRTTMEKTVGLGEKLDITFTLI
RIGFFFKDNALVLSNIEKAKDMLLTG-GDWDRKNRLKVYEGLYF---LST-RAWEKAANL
LLATLATYTCTELFDYKRFIFYTMVVSLVSLKRQDLKKRIIDSPEVLSVIE--ELPDMGN
LVNSFYNADYSLFFKSLAGVVDS-LKRDRYFSNFAGYFCREMRIKAYCQLLESYRSMQIS
SLAEAFGVTPEFIDNDLSRFIYSGRVHCKIDAVRGIIETNRPDAKNSQYQMTIKSGDQLM
HRVQKLSRVI--
>Paraatla
---------------------------------------------------------LLE
EIEKKGMVHLYLALCDQFKW------------------AKDEKKVDEMKEKNSKIVEGLK
NKIEDAVENFGESEVREATLAEAEHYCRIVDKENAVNAYRETLSKTIGKGEKLDIVFSLI
RLGFFWRDSPLILRNIEQAKDLLVTG-GDWDRKNRLHAYEGLYF---MSI-RSWDEAATL
FLETLATYTCTELFEYKRFIFYTVVLSLVTLPRPALKKRILESPEVHGVID--EIPSLGD
LINSFYNAEYRLFFQSLGVIVDQ-LKKDRYLSNFAGYFCREMRIKAYNQLLESYRSLQIR
NVADQFGVTPEFIDTDLSRFIYSGRVYCKIDAVRGIIETSRHDVKNTHYQMTLKSGDNLM
HRVQKLSRVI--
>VexiDIVA
------------------------------------------------------KKLVSE
YITPYSMLPFYKECCVLFSQ------------------VEDKDLVKTLANQNEDELNAIN
ERIKDAETNLGESEIRSEYLARANFYARIGHLEKTKTAFKETLKRTVGSGESLDIVFKLI
RVGIFHWDVEMIHDNIELAKTLCEKG-GDWDRRNRLKVYEGVYL---LSARRDFKGAAKL
LLSVLSTFTCYELFDYETFVRYTILVSIVSLDRPDFKRGVLDSPDVRSVIK--Q--PYEK
FIHSLYHSEYATFFKSLAEVSDQ-LKFDHFFARHNAYFVRELRIKAYSQLLQSYRSVRID
SMAEAFGVTTTFIDKEISRFIASDRLHCKIDKVAQIIHTHKVLTQNALYSTTIKHAEHLE
NRLEKLQAIVS-
>Endozona
----------------------IKPIPKLSLSEKRFLLTLDDETVP-AEKKEQIRKELVE
AVTAENMLPFYQSLVEQFKW------------------TEDSGLVDKLKTDNEQKVKQLT
DVITDAETNLGESEVREGHLARADFYCTIGEKAKAEEAYRQTIEKTVGMGQKLDIIFTLI
RMGFFYNDNNLITKNIEKAKGMIEQG-GDWDRRNRLKVYEGLYF---ASI-RKFKEAADL
FLEALATFTATEVMSYNQFVFYTVLVSMVSVDRVTLKKKVIDAPEILTVIK--EVPGLSQ
FLNSLYNSNFSQFFVSLADITDR-LQQDKYFAPHAKYFCRELRVKAYSQLLDSYRSVRLE
GMANQFGVSTQFLDRELSRFISTGRLHCKIDKVAGIVETTRPDSKNALYQDTIKQGDLLL
NRVSKLSRVINL
>StygNOMA
--------------------------------------------------KEKAKAALLE
GIKANLMVQYYKSCCEQIGW------------------AVDNNLVDDMNRKIDDKLKTFS
EKIKDAEENLGQSEIRDGYFARAXFYCEIADKENAEKEFRITTEKTMSTSQKLDILFYLI
RLGFFIDNMDMVKRNIEVARMMVEQG-GDWDQKNRLKVYDGLHL---MAT-RKFKEASAQ
FLDTLSTFASYELFDYNTFLFYAVITSLVSLDRVTLKKKVIDATEIRSLVH--QNENLKR
ILHSFYDCNYQTFFLAMAEVSLD-QKRDRYLAQHDQFICRELRIRAYSQLLQSYRSVQLA
SMATAFGVSVEYMDRELSRFISIGRLQCKIDKVAGIVETNRSNEKNAHYE----------
------------
>Cochminu
------------------------------------------------------------
------------------------------------------------------------
------------------------------------------------------------
------------------------------------------------------------
------------------------------------------------------------
------------------------------------------------------------
-------------DKEISRFISSGRLHCKIDKVAGIIETSRSDEKNILYQSFLKEGDVLL
NKVQKLSRIINL
>Ovaldese
------------------------------------------------------------
------------------------------------------------------------
------------------------------------------------------------
--------------------------------KNRLKVYEGLFLNKETKQ-GKFLAAANL
FLDTLSSFSCSELFEYEQFIFYAVLTCIVS------------------------------
------------------------------------------------------------
------------------------------------------------------------
------------
>Vannrobu
------------------------------------------------------------
------MAPFYISLCEXLKW------------------SLDQELLQQMQEANEEKLKELQ
EKLKDAEENFGDNEVREACLARAQFFSEIGFKKEAIKAYRITAEKTVPIGQRLDVVFAVI
RLGFFHDDRDLVRRNIEKAQYMIEEG-GDWDRKNRLKVYEAFFA---MSL-RQFQKAAEL
FLDTISTFISYELFDYDTFIFYTVITSIVSLPRPRLKSKVVEAPDVLSVVH--RMPVLST
LLNSFYNSEYKDFFGALASTSDK-MKVDRYLAPHASYFCREMRIRAYSQLLESYRSVQIE
LMAQQFGVTSEFLDRELSRFIASERLHCKIDKVAGIIETTRPDAKNAQYQSAIKQGDLLL
NRIQKLSRVINI
>Vexibaci
------------------------------------------------------------
------------------------------------------------------------
------------------------------------------------------------
------------------------------------------------------------
-------------------------------------------------------PNLFN
YLHSLYDSDYRLFFASLAEVIDH-IKTNEYLAPHASFFCREMRIKAYSQLMQSYRSLQIA
SMASAFGVTEEFIDQEISRFIAS-------------------------------------
------------
>Luaphula
------------------DENAIEKNPDLDLAQKRYLLSCPDSLVS-PADKEKTKADLLA
AIVKDNMLALYKIVSEQFKW------------------TPDQALVERMTAENEAKLAKLE
ATIKDAEENLGESEVREGKLARAEHFSRIGEKDKAITAYRETEEKTVGLGQKLDIVFANI
RLGFFWNDHDLIERNIEKAKKMIEQG-GDWDRRNRLKVYEGVHL---MSV-RRFKEAADL
FLEGLATFTSEELFSYNKFIFYTVLVAMVSIDRVKLKEKVIDAPEVLGVIG--ELGALGD
FMNSLYNSDYRKFFAALADITDQ-LAQDRFMASHARYFCREMRIVAYSQMLDSYSSVRLD
SMARDFGVSSDFLDRELSRFIATGRLHCKIDKVGGIVETTRPDSKNAQYQAIIKQGDLLL
NRVSKLARVIDL
>Protarac
-----------------MATEAIDKNPDLELSQKRFLLACADSLVP-AQQKDAIKKELLE
AIVKDNMTPFYKALVDQRIF------------------DADQDLTNKMKEANDTKIEQLT
ATIKDAEANLGESEVREGFLARAEYLCRIGDKDKAVQAFRETEEKTVGLGQKLDIVFSLI
RLGFFWNDPDLISRNIERAKTMIESG-GDWDRRNRLKVYEGVYF---LSI-RRFKEAADL
FLEGLATFTSEELFPYNTFIFYTVLASIISIDRVKLKEKVIDAPEVLGTIS--ELGRLGE
MLNSLYNSNYSSFFSALTDITDK-MATDRFLAPHAQYFCREMRVVAYSQMLDSYRSVKLD
SMARDFGVSPEFLDRELSRFIAAGRLHCKIDKVGGVVETTRPDSKNAQYQAVIKQGDLLL
NRVSKLSRIINL
>PhysTSA
------------------MEEAIEANPNQEFAQLRFRLSLSDELAP---NKKEIQQKLMA
AIEADKMLPFYQSLAEQFKW------------------DVDQDLVNRLKTANEETIKTLD
DKVKDAEENLGESEIRDALLARAEFFSRIGDKEKAITAYRQTFDKTVALGQKLDVIFAII
RLGLFWKDDDLITRNIEKAKSLIDEG-GDWDRRNRLKTYEAIYL---MSI-RDFKKAADI
FLETLATFTSYEITPYNTFIEYLVLMATLTHDRVTIKEKVIDSPDILSVIH--DIPNLSS
YLNSFYSSDYSAFFVALAALTDH-IKTDRYLAVHAKYFCREMRIKAYAQLLESYSSVKLT
SMASAFGVSVDFIDRELARFVAANRIHCKIDKVNGIIETTRPDARNAQYQSTIKHGDLLL
NRIQKLSRIINL
>Protpyro
------------------EEASMPKNPDLELAQKRFLLTLNDEIVP-PQEKETVKNELLD
AVKKDNMLPFYQALCEQFKW------------------KADTTLVETMKAEIEKEVKKLG
DTITDAEENLGESEVREGFLARAEFYCRIGEKEKAIQAFRETTEKTVGLGQKLDILFNLI
RMGFFWNDDDLITRNIEKAKSMIEQG-GDWDRRNRLKVYEALYK---ASI-RQFAEAATL
FLE---------------------------------------------------------
------------------------------------------------------------
------------------------------------------------------------
------------
>PellCATA
-------------------------QPDMELAKKRFLLTRGSEFTK-KEEKDTIKKELLE
AVQQYNMEPLYTILCEQFNW------------------QRDEELVKKMTSINEAKIKELD
ATITDAEKNLGESEVREGHLAKAMFYVSIGDKDNAIAQLGTTKEKTVGLGQKLDILFTLI
RMGFFWKDLDLVRRNIRKAKALIEKG-GDWDRRNRLKVYEGLYY---ATI-RKFKHSATL
FLEALATFTAVELFSYNEFIFYTIVVSIVSVDRVTLKEKVIDSPEIRSVIN--NLDGMQT
FLNSLYDSDYNAFFHGLVTVTDQ-LERDVYLSLHAKYFCRELRVIAYKQLLSSYRSVKLA
SIANDFGISVEFLDKELSRFIASGRLHCKIDKVGGIVVTTRPASKIAQYHDTIKQGDLLL
NRVGKLSRIINL
>ClydYONA
--------------------------PDVELALLRFQYENASRL---GLSSSSVQEQIMA
KINEHSMGPLYEEYCNKHAW------------------MMDSGALEAMEAKNKARVEELE
KRLADAELSEGESEVREALLATALHFASIGDQARAETAFRKTAEKTVGLGQRLDIVFALI
RIGFVHDDKDLIVRNIEKGRSMLEEGASDWDRKNKLKVYEAVYN---LTV-RQFDKAAQL
LLDTLSTFTSYELFSYQGFIFYAVISSMISLDRPALKAKIIDAPEVLSVIN--DVPHLSS
FLNSFYNTEYKQFFVDLAAISDR-VKLDWILGTHIRYWCREMRIRAYAQLLESYRSVQLS
SMAEEFGVSEEFIDQELSRFISTGRLHCKIDKVAGIVETNRPDTRNAQYQSTIKHGDLLL
NRVQKLSRVINL
>GoceYONA
--------------------------PNLELSHKRFALTVSDDIVL-PSEKETLKREILE
IVTSANMVPFYQILVEQFKW------------------KEDTQLVAKMQSTNDEKLKQLD
AAIADAEENLGESEVREGFLARAEFYASIGDKTKAETAYSATIEKTVGMGQKLDIIFTLI
RMGFFWNDNDLLSSNIEKAKSMIEQG-GDWDRRNRLKVYEGLYL---ASI-RDFKGSADL
FLEALATFTATELCSYNQFVFYTVLVSMGAVDRVTLKKKVIDASEILTVIR--EIGDLSD
FLNSLYDSNYSRFFVTLAGISEK-MQRDKYLAPHEKYFCREMRIKAYSQLLDSYRSVKLD
SMAEAYGISTDVLDRELSRFISSGRLHCKIDKVAGVVETTHPDSKNAQYQDTIKQGDLLL
NRIGKLSRVINL
>Undascha
--------------------------PDLKLAQLRFQAAA---------GSQEASDQLLG
SIKEKNMAPLYISLCEQLKW------------------QLDSNLLQQMQENNDKRLKELQ
EKLKDAEENFGDNEVREACLARAEFFSEIGSKKEAVKAYRITAEKTVPVGQRLDVTFALI
RLGFFHDDKDLVRRNIEKAQYMIEEG-GDWDRKNRLKVYEAFFA---MSL-RQFSKAAEL
FLDTISTFISYELFDYDTFVFYTVITSIVSLPRPQLKEKVVDAADILSVIH--RMPVLST
LLNSFYNSEYKEFFGALAAIGDR-MKADRYLAAHASYFCREMRIRAYTQLLESYRSVQMS
IMAKQFGVSEDFLDRELSRFIASERLHCKIDKVAGIIETTRPDAKNAQYQSAIKQGDMLL
NRIQKLSRVINI
>Thecquad
-------------------EEQVQKLPALDLRQQLFELSTPDDL---GIDKEEVKKKLFE
RISEKNMLPLYLFICDQFKI------------------EPDQELVTRMRQQNEQKLKELN
EKIEYAEKNHGENEIREGLLAKAEYLAEIGDKEKALSAFQLTSEKTVALGQRLDIIFTLI
RIGFFWNDQDLLKRNIEKAKTLVEEG-GDWDRRNRLKVYEALYS---LSI-RDFNKSAQL
FQETLSTFTSYELFDYKTFIFYAVLTNLVSLDRVSLKKKIIDAPEILTVIL--EIPYLND
FLNSFYNSNYRLFFVSLAEIVDI-IKKDRYLAAHTRYYCRELRILAYSQLLESYRSVQLQ
LMADAFGVSVDFLDKELSRFIAAGRLHCKIDKVGGIVETNRPDSKNAQYQATIKQGDLLL
NRIQKLARVIDL
>Vermanta
------------------EEAVVEKVPDLELEQLRYLLSLPSTVCT---NQDEVKEKLLA
VVKENEMAPYYKHACDLFGW------------------PLDAKLHASMTESNTKRIKELD
EKILDAEENLGESEIREALVERATFLAQIGEREESEKAYRICVEKSPSRGLQLDIILTQI
RLGFFWDDFDLIKRNVDKAKVILETG-GDWERKNRLKVYEALLQ---MSM-RNFDEAAKL
FIDALATFTCYELFSYKKFILYTVIVSIISLDRTQLNSKVMESPEVLSVIL--ELPHANE
LLNSLYGANYETFFTSLAEVTDA-MRKDRYLGSHADYFCREMRVRAYAQLLESYQSVQLS
SMAEAFGVSTDFLDKELSRFIAADRLHCKIDKINGVVQTNRPDAKNALYQSTIKQGDLLL
NRIQKLTRVI--
>ParvMONO
------------------ETEQVNRVPNMQIMQHRFTLSQGADSVS-SEKHSLAKNSLMQ
LIVEGEMAPYYEEVCSSLSW------------------TLDVQLLASLRSKNTARLASLD
SAILDAQENHGDPEVRRALLDRALYLAQIGDKAAALTAFRVAQTKTVGLSQRLDISLTLA
RMGFFFGDSELAQRNIELAAFQLEEG-GDWDRKNRLKIYEALLL---VLK-RDFAGAAAL
FIDSLATFTAYELATFHDIVRYAVLTGLVSVDRVTIKEKLMDSPEVLGVIK--ELPYVGD
LLSSLYYCNYSAFFQSLAAITED-LKRDHWFARHQAYFCREMRIRAYRQLLQSYKSVELS
SMASQFGVTPEFLDKELSRFIFSGRIHCKIDKVAGVVETQRAQEKAHLYNETIRAGDMLL
NRIQKLARVI--
