# Supplementary material for: Expansion of the molecular and morphological diversity of Acanthamoebidae (Centramoebida, Amoebozoa) and identification of a novel life cycle type within the group
Source: Biol Direct. 2016 Dec 28;11:69. doi: 10.1186/s13062-016-0171-0 (PMC5192571; doi:10.1186/s13062-016-0171-0)
Supplement: Additional file 3: — Bordor.325.Cent40.tgz. Phylogenomic alignment files and single gene trees for each gene included in the phylogeomic supermatrix. (TGZ 8396 kb) [file 13062_2016_171_MOESM3_ESM.tgz › Bordor.325.Cent40/unmasked-alignments/nsf1-L.faa]

>AcanGEN
-----------LAPSGSQTMVI-----------DSPH--SAMDI-ETKEEREDDLYLTLK
DYEKQLRFLEIQEEYVKDEHKNLKRELLRAQEEVKRIQSVPLVIGQFLEMIDQNTGIIGS
TTGSNYYVRILSTINREELKPAASVALHRHSNALVDILPPEADSSIQLMGAGEKPNVTYQ
MIGGLDIQKQEIREAVELPLTHFDLYRQIGIDPPRGVLLYGSPGTGKTMLAKAVAHHTSA
SFIAVVGSEFVQKYLGEGPRMVRDVFRLAKENAPAIIFVDEVDAIATKRFDAQTGADREV
QRILLELLNQMDGFDQSVNVKVIMATNRADTLDPALLRPGRLDRKIEFPSPDRRQKRLIF
SVLTGKMNLSEEVDLEDYVSRPDKLSGAEINAICQEAGMQAVRKNRYVILPKDFEKGYKS
VARGGGNEFLFYQ
>Coprcine
------MDEIGIEPTF---------------------ENTVQDKATLYQDLEEDLYLRYK
KLARHLEMLDIQESYIKDEQANLKRELIRAQEEVKRIKSVPLVIGQFLEPIDQNTGIVGS
TTGSNYVVRILSTLDRELLKPSSSVALHRHSNALVDILPPEADSSITMLGKEEKPDVTYQ
DVGGLDMQKQEIREAVELPLTHFDLYKKIGIDPPRGVLLYGPPGTGKTMLVKAVAHHTTA
SFIRVVGSEFVQKYLGEGPRMVRDVFRLARENAPSIIFIDEIDAIATKRFDAQTGADREV
QRILIELLTQMDGFDQGSNVKVIMATNRADTLDPALLRPGRLDRKIEFPHPNRREKRLIF
QTVTSKMNLSPDVDLEDYVSRPDRISSAEIASIVQAAGLQAVRKNRYVILPIDFEEAWKQ
TVKRTDDTHEFYR
>Coprprot
VV---AMEEIGLSAAVAQALKE------------KESKAEKVDAYVDELDKVEDPFTQLK
LKERKYTFLEIQEEYIKDEVKNLKRELLRAQGEVKRIQSVPLVIGQFIEMIDEHTGIVGS
TTGSNYYVRVLSTLDRELLKPNTSVALHRHSHALVDILPPESDSTIQLLGEGEKPDISYS
DIGGMDMQKQEIREAVELPLTDPELYSQIGIDPPRGVLLYGSPGTGKTMLAKAVAHHTKA
SFIRVVGSEFVQKYLGEGPRMVRDVFRLARENSPAIVFIDEIDAIATKRFDAQTGADREV
QRILLELLNQMDGFDQTTNVKVIMATNRQDTLDPALLRPGRLDRKIEFPLPDRRQKRLVF
QVVTGKMNVSEEVDLEDYVSRPDPISAADITSICQEAGMLAVRKNRYIILPKDFERAYKT
QVKQRTDEFSFYK
>DictDisc
------------------------------------------------------SFIKMK
SLE-KLDFFD-QEEYIKYEY-NLKRELLHAQEEVKRIRSVPLLIGQLLEMVDSNTGIVQS
TSGSTLCVRILSTIDRELLKPSASVALQRHSNALVDTLPPKSDSSIHLLGADEKPSESYS
DIGGGDIQKQEMREAVELPLTHHNLYKQIGIDPPRGVLLYGPPGTGKTMLAKAVAHHTSA
AFIRVVGSEFVQKYLGEGPRLVRDVFRLARENSPAIIFIDEIDAIATKRFDAQTGADREV
QRILMELLNQMDGFDVSVNVKVIMATNRQDTLDPALLRPGRLDRKIEFPLPDRRQKRLIF
QVITSKMNLSDEVDLEDYVSRPDKLSGAEIQSICQEAGMHAIRKNRYVILPKD-------
-------------
>Entahist
--------------------------------------------MSETKHQLRDAYLKMK
SLQADLDHLRLIDGYIHEEQQALRLELSRAQEEVKRVQSVPLHIGQFVEMVDKDTAVVTL
SSGTTQFVRILSTINRELLKPGTSVAHHKQSNALVDVLPPEADSAIRILSKGETPNVTYA
DIGGCDIQKQEIREAVELPLTQSELYKQIGIDPPRGCLLYGPPGTGKTMLAKAVAHHTSA
SFIQIVGSEFAQQYLGEGPRMVRDVFRLARENAPSIVFIDEVDSIATKRHDAQNGADREV
QRVLLELLTQMDGFDQTTNVKVIMATNRADSLDPALLRPGRLDRKIEFPLPDRRQKRLIF
QVLTSKMNLSKEIDLEDYASRPDKISGAEIASICQEAGMHAVRKNRYIILPADFEKAYKK
VVRKQTQAMDFYR
>Filanola
------------KPNTNATTTK-----------ASQKSADDMD-IDLNLLSEEDLYIKLK
ELQRQLXFIAIQEDYVKDEQKNLKRELLRAQQEVKRIRSVPLVIGXFLEMIDPVTAIIGS
TTGSNYYVRVLSTIDRELLKPSSSVALHRHSHSLVDVLPPESDSSIQLLGQGEKPDVTYQ
NIGGYDVQKQEIREAVELPLTHFDLYKQIGIDPPRGVLLHGPPGTGKTMLAKAVAHHTSA
SFIRVVGSEFVQKYLGEGPRMVRDVFRLARENAPAIIFIDEVDAIATRRFDAQTGADREV
QRXLLELLNXMDGFDVSVNIKVIMATNRPDTLDPALLRPGRLDRKIEFPLPDRRQKRLIF
QVCTSKMNLSEEVDLEDYVSRPDKISGAEIHAICQEAGMQAVRKNRYVILPKDFEKGXKA
NVKGNQNEFQFYQ
>FontBI
------------------------------------------------SSNHQDLYTTML
NLQRQLEILEVQESYVKDEQRHLKRELIRAQSEVARICAVPLIIGQFLEAIDSNYCIVGS
TTGSNYYVRILSTIDRELLKPSSSVALHRHSNALVEVLPPEADSSIALLQSTERPDVTYS
DIGGLDIQKQEIREAVELPLTHFELYQQIGIDPPRGVLLYGPPGTGKTMLVKAVAHHTTA
AFIRVVGSEFVQKYLGEGPRMVRDVFRLARENAPSIIFIDEVDAIATKRFDAQTGADREV
QRILIELLTQMDGFDQSVNVKVIMATNRADTLDPALLRPGRLDRKIEFPAPDRRQKRLVF
AAVTSKMNVADDVDLESFVSRPDKLSNADIAAICQEAGLQAVRRNRYVVLTSDFERAYAT
HVKRTDSEFDFYK
>HomoSapi
------MEEIGILVEKAQDEIPAL---------SVSRPQTGLSFLGPEPEDLEDLYSRYK
KLQQELEFLEVQEEYIKDEQKNLKKEFLHAQEEVKRIQSIPLVIGQFLEAVDQNTAIVGS
TTGSNYYVRILSTIDRELLKPNASVALHKHSNALVDVLPPEADSSIMMLTSDQKPDVMYA
DIGGMDIQKQEVREAVELPLTHFELYKQIGIDPPRGVLMYGPPGCGKTMLAKAVAHHTTA
AFIRVVGSEFVQKYLGEGPRMVRDVFRLAKENAPAIIFIDEIDAIATKRFDAQTGADREV
QRILLELLNQMDGFDQNVNVKVIMATNRADTLDPALLRPGRLDRKIEFPLPDRRQKRLIF
STITSKMNLSEEVDLEDYVARPDKISGADINSICQESGMLAVRENRYIVLAKDFEKAYKT
VIKKDEQEHEFYK
>Monobrev
------MEEIGISVPKATKPVASVSEVRPMKGALCHASDVADGPDSGSFSPEEDLYLTYK
KLQRELEFLQVQEDYIKDEMRNLKREYLRAQEEVKRIQSVPLVIGQFLEAIDETSGIIGS
TTGSNYYVRILSTLDRELLKPSASVALHKHSNALVDILPPEADSSIAMMTADEKPDVSYA
DIGGMDTQKQEMREAVELPLTHFELYQQIGIDPPRGVLMYGPPGCGKTMLAKAVAHHTTA
AFIRVVGSEFVQKYLGEGPRMVRDVFRLAKENSPAIIFIDEIDAIATKRFDAQTGADREV
QRILLELLNQMDGFDQTVNVKVIMATNRADTLDPALLRPGRLDRKIEFPLPDRRQKRLVF
NTVTSKMNLSDEVDLEDFVARPDKISGADISSICQEAGMLAVRKNRYVILSKDFEEAYKN
VIHKDEDEHTFYK
>PCBtrin
---------------------------------------------------KIDLYQRLK
ELEKEIELIEIQEGYIKDEIHNLKHAFTHAKEEVKRIQSIPLVIGQFLEMVDAHYGIVSS
TNSSTYFARILSTIDRELLKPNSSVALHRHSNALVDVLPPEADSTIQMMQANERPDVSFQ
DIGGLDIQKQELKEAVELPLTQFDLYKQIGIDPPRGVLLYGPPGTGKTMMVKAVAASTSA
AFIRVNGSEFAQKYLGEGPRMVRDVFRLAKENAPSIIFIDEVDAIATKRFDAQTGADREV
QRVLLELLNQMDGFDQSVNVKVIMASNRHDTLDPALLRPGRLDRRIEFPLPDRRQKRLIF
QVCTQNMNLSDEVDLEDYVSRPDKLSGADIQAICREAGMQAVRKNRYIILPKDFEKGYKK
CIKKDSNLFSFY-
>Polypall
------MEELGLLP-----------------------SKPLTVSKHEHHHSEQDLYIKMK
NLESKLDFFNIQEEYIKYEYKNLKRELLHAQEEVKRIRSVPLLIGQLLEMVDTNNGIVQS
TSGSTLCVRILSTIDRELLKPSASVALQRHSNALVDTLPPESDSSIHLLGADEKPSESYS
DIGGSDIQKQEMREAVELPLTHHNLYKQIGIDPPRGVLLYGPPGTGKTMLAKAVAHHTSA
SFIRVVGSEFVQKYLGEGPRLVRDVFRLARENAPAIIFIDEIDAIATKRFDAQTGADREV
QRILMELLNQMDGFDVSVNVKVIMATNRQDTLDPALLRPGRLDRKIEFPLPDRRQKRLIF
QVITSKMNLSDEVDLEDFVSRPDKLSGAEIQSICQEAGMHAIRKNRYVILSKDFEKGYKS
AIKKNTHEFGFY-
>Sexangul
-------------------------------------STVTSGAAXGSSSSEADLYREYK
ELEALLEFLAIQEEYVKDECRNLQRELLRAKEEVKRIQSVPLVLGQFLEMVDAHYGIVGS
MTSSTFYVRVLSTIDRELLKPSASVALHRHSNAVVASLPPESDSSIRLMSDGERPDVTYA
DIGGAEVQKQEVREAVELPLTQFDLYAQIGVDPPRGVLLYGPPGTGKTLMAKAVANHTNA
AFIRVVASEFVQKYLGEGPRMVRDVFRLAKDNAPAIVFIDEIDAVATKRFDTQTGADREV
QRVLLELLNQMDGFDRNVNVSVIMATNRADTLDPALLRPGRLDRKVEFPYPDRRQRRLVY
QTITSKMNLSDDCDLEDLVKRPEKLSHADISAVCQEAGLLAVRANRYLIIPSDFEQALKR
VAKGDADK-----
>Sterramo
------M--------------------------------------EVSEKREEDLFLLFK
ENEKKLKFLEVQEEYVKDEHKNLKRELLRAQEEVKRIQSVPLVIGQFLEMVDTHTGIIGS
TTGSNYYVRILSTINRELLKPSSSVALHRHSNALVDVLPPEADSSITLMGAGEKPEVTYS
QIGGLDIQKQEIREAVELPLTHFELYKQIGIDPPRGVLLFGVPGTGKTMLAKAVAHHTSA
AFIAVVGSEFVQKYLGEGPRMVRDVFRLAKENAPAIIFIDEIDAIATKRFDAQTGADREV
QRILLELLNQMDGFDQSVNVKVIMATNRADTLDPALLRPGRLDRKIEFPVPDRRQKRLIF
SVITAKMNLSDEVDLEDYVSRPDNISGAEINAICQEAGMQAVRKNRYVILPKDFEKGYKK
VVK----------
>Thectrah
---------------------------------------------DVKEMSTDDMYERMK
ELERELQFIEIQEEYIKYEQKNLKREYLRAKEEVKRIQSVPLTIGQFMEMIDEHTGIVSA
TTGSTYYVRILSTIDRELLKPSSTVALHRYSNALVDVLPPEADSSITLMGQGEKPNVKYS
DIGGADVQKQEIREAVELPLTHHDLYAQIGIDPPRGVLLHGPPGTGKTMLAKAVAHHTDA
AFIRVVGSEFVQKYLGEGPRMVRDVFRLARENAPAIIFIDEIDAIATKRFDAQTGADREV
QRILLELLNQMDGFDVSVNVKVIMATNRPDTLDPALLRPGRLDRKIAFP-----------
------------------------------------------------------------
-------------
>VannDIVA
---------------------------------------------------EQDLYTQMK
VLEKRLQFLETQEDFLKEEQKNLKRELLRAQEEVKRIQSVPLVIGQFLEMIDENHGIIGS
TTGSSNYVRILSTLNREDLKPSASVALHKHSNSLVGILPPEADSSIQLLTQGEQPDVRYS
DIGGADIQKQEIREAVELPLTHFDLYKQIGIDPPRGVLLYGPPGVGKTMLAKAVAGNTNA
AFIRVVGSEFVQKYLGEGPRMVRDVFRLARENAPAIIFIDEIDAIATKRFDAQTGADREV
QRILLELLNQMDGFDVTVNVKVIMATNRADTLDPALLRPGRLDRKIEFPLPDRRQKRLIF
QVCTSKMNLSEEVDLEDYVSRPDRLSGAQISAICQEAGMQAVRKNRYVILPKDFDKAYKM
NVKTGQNEFQFYQ
>Pessonel
-----------------------------------------------SEVDVKDLYSRLK
ELQKQLKFLEIQENYVKDEQRNLKSEYLRAKEEVKRIQSVPVVIGQFLEMVDEFTGIVGS
SXSSN-YVRILSTLDRELLKPSASVALHRYSTALVDILPPEADSSIQLMSAEKRPDVMYS
DIGGADIQKQEIREAVELPLTHFDLYAQIGIDPPRGVLLYGPPGTGKTMMVKAVAHHTSA
AFIHVVGSEFVQKYLGEGPRMVRDVFRLARENSPAIIFIDEIDAIATKRFDAQTGADREV
XRILMELLSQMXGFDKTVNIKVIMATNRADTLDPALLRPGRLDRKXEFPHPDRRQKRLVF
QAITAKMNXSDEVDLEDFVGRPEKXSHAEIASICQEAGMLAVRKNRYVILPKDFEKAY--
-------------
>MayoBSH0
-----------------ASKAA-----------MDLSSDDASKQHAQEEEVPRELYEQLK
DLERQLEFFEIQEEYIRDEQKNLKRELLRAQEEVKRIQSVPLVIGQFLEMIDEHTGIVGS
TNGSNYHVRILSTINRELLKPSSSVALHRHSSALVDILPPEADSSIQLLGQDEKPNVTYA
SIGGLDIQKQEIREAVELPLTNPELYNQIGIDPPRGVLLYGPPGTGKTMLAKAVAHHTEA
SFIRVVGSEFVQKYLGEGPRMVRDVFRLARENSPSIVFIDEIDAIATKRFDAQTGADREV
QRILLELLNQMDGFDVTTCVKVIMATNRADTLDPALLRPGRLDRKIEFFLPDRRQKRLVF
QVITSKMNLSEEVDLEDLIVRSDKISAASIEAICQEAGMQAVRKNRYVILPQDFERAYKR
LTKDDGDDFNF--
>TricAmI7
-----------------------------------------------------DDYSRLK
ELERQLEFLEITEEYIKDEVRNLKRELLRAQEEVKRIQSVPLVIGQFXEMIDTHRGIVGS
TTGSNYLVRILSTIDRELLKPASSVALHRYSHSLVDVLPPESDSSIQLLGQDETPGVTYQ
DIGGSDIQKQEIREAVELPLTHFDLYKQIGIDPPRGVLLYGPPGTGKTMMARAVAHHTKA
SFIRVVGSEFVQKYLGEGPRMVRDVFRLAKENSPAIIFIDEIDAIATKRFDAQTGADREV
QRILLELLNQMDGFDQSTNVKVIMATNRQDTLDPALLRPGRLDRKIEFPLPDRRQKRXVM
QVITSKMNISDEVDIEDYVSRPDKISAADIHAICQEAGMQAVRNNRYVILPKDFDKGYKT
HVKEDDNEMLWY-
>Neopaest
-------------------------------------------------------YERMK
ELQRELEFVDIQETYIKDEQKNLKRELLRAQEEVKRIQSVPLVIGQFLEMVDENTGIIGS
TTGSNYYVRILSTINRELLKPSSSVALHRHSNALVDVLPPEADSSIQVVSDDGKPGVTYS
DIGGLDIQKQEIREAVELPLTHPELYAQIGIDPPRGVLLYGPPGTGKTMLAKAVAHHTDA
SFIRVVGSEFVQKYLGEGPRMVRDVFRLAKEKTPAIIFIDEIDAIATKRFDAQTGADREV
QRILLELLNQMDGFDQTTNIKIIMATNRADTLDPALLRPGRLDRKIEFPVPDRRQKRLVF
QVITSRMNLSEEVDLEDYVSRPDKISCATINAICQEAGMQAVRKNRYVILPKDFEKGYKM
NVKSDVDEFQFYQ
>Paraatla
-----------------------------------------------------DLYIRMK
ELERELEFIAIQETYIKDEQKNLKRELLRAQEEVKRIQSVPLVIGQFLEMVDENTGIIGA
TTGSNGYVRILSTINRELLKPSSSVALHRHSNALVDVLPPEADSSIQVVSADGKPEVSYS
DIGGLDIQKQEIREAVELPLTHPELYAQIGIEPPRGVLLYGPPGTGKTMLAKAVAHHTDA
SFIRVVGSEFVQKYLGEGPRMVRDVFRLAKEKTPAIIFIDEIDAIATKRFDAQTGADREV
QRILLELLNQMDGFDQTTNIKIIMATNRADTLDPALLRPGRLDRKIEFPIPDRRQKRLVF
QVITSNMNLSDEVDLEDYVSRPDKISCATINAICQEAGMQAVRKNRYVILPKDFEKGYKA
NVKANADEFQFY-
>VexiDIVA
-------------ATNSSKVEK-----------VSAASSNTPDAEVSSKDLEEDLYTQLK
NLQHQLKFLEIQEEYIKDEHKNLKREFLRAKEEVKRIQSVPLVIGQFLEMIDANTCIVGS
TTGSNFYVQMLSTINRELLKPSSSVALHRHSNALVDVLPPEADSSIQLLGKDEKPDVSYS
MIGGLDIQKQEIREAVELPLTHFELYKQIGIDPPRGVLLYGPPGTGKTMLAKAVAAQTNA
SFIRMVGSEFVQKYLGEGPRMVRDVFRLARENAPAIVFIDEIDAIATKRFDAQTGADREV
QRILLELLNQMDGFDVSVNVKVIMATNRADTLDPALLRPGRLDRKIEFPMPDRRQKRLIF
QVITQKMNLADDVDLEDFVSRPDKISGAQIHSICQEAGMQAVRKNRYVVLSKDFEKAYKA
NVKSTENELDIY-
>StygNOMA
-----------------TSAEK--------------GKAESIKLPDLEDPSVTDLYSRVK
ELQRQIQFLEIQEEYVKDEQKNLKRELLRAQEEVKRIQSVPLVXGNFLEMIDTHHGIVGS
TTGSNYYVRILSTIDRELLKPSSSVALHRHSNALVDVLPPEADSSIQLMTSDKKPKITYS
EIGGLDMQKQEVREAVELPLTHFDLYKQIGIDPPRGVLLYGPPGTGKTMLAKAVAHHTNA
SFISVVGSEFVQKYLGEGPRMVRDVFRLARENAPAIIFIDEIDAIATKRFDAQTGADREV
QRILLELLNQMDGFDISVNVKVIMATNRADTLDPALLRPGRLDRKIEFPLPDRRQKRLVF
SVITSKMNLSDEVDLEDYVSRPDKISAADINAICQEAGMQAVRKNRYLIMPKDFEKGYKS
HVKNKGDEFAFY-
>Cochminu
------------------------------------------------------------
------------------------------------------------------------
------------------------------------------------------------
------------------------------------------------------------
------------------------------------------------------------
----LELLNQMDGFDQTTNVKVIMATNRADTIDPALLRPGRLDRKIEFPAPDRRQKRLIF
QVITSKMNLSPEVDLEDYISRPDKLVVLKLLSICQEAGMQAVRKTD-TLFAKDF------
-------------
>Vannrobu
---------------------------------------------------EQDNYKRLK
NLQRQMKFLSIQEEYIKDEQKNLKREILRAQEEVKRIQSVPLVLGQFLEMIDENHAIIGS
TTGSSFYVRVLSTLNREQLKPSSSVALHKHSNSIVDILPPESDASIQLLTAGEKPDVSYG
QIGGLDIQKQEIREAVELPLTHFDLYKQIGIDPPRGVLLYGPPGMGKTMLAKAVAANTDA
SFIRVVGSEFVQKYLGEGPRMVRDVFRLARENAPAIIFIDEIDAIATKRFDAQTGADREV
QRILLELLNQMDGFDVSVNVKVIMATNRADTLDPALLRPGRLDRKIEFPMPDRRQKRLIF
QVLTSKMNLSEEVDLEDYVSRPDKLSGADIASICQEAGMQAVRKNRYVILPKDFEKGYKN
NVKSS--------
>Vexibaci
------------------------------------------------------------
------------------------------------------------------------
------------------------------------------------------------
------------------------------------------------------------
---------------------------LVRMHRPLSSF-DEIDAIATKRFDAQTGADREV
QRIPLELLNQMDGFDVTINVKVIMATNRADALDPALLRPGRLDRKXEFP-----------
------------------------------------------------------------
-------------
>Luaphula
------------SSASTQTVTE-----------------KTSLPGLSTPKTQNDLYLLLK
DYEKQLRFLEIQEEYVKDEHKNLKRELLRAQEEVKRIQSVPLVIGQFLEMIDTHTGIISS
TTGSNYYVRILSTINRELLKPAASIALHRHSNALVDVLPPEADSSIQLMSAGERPNVTYS
MIGGLDIQKQEIREAVELPLTHFDLYKQIGIDPPRGVLLYGSPGTGKTMLAKAVAHHTSA
SFIAVVGSEFVQKYLGEGPRMVRDVFRLAKENAPAIIFVDEVDAIATKRFDAQTGADREV
QRILLELLNQMDGFDQSVNVKVIMATNRADTLDPALLRPGRLDRKIEFPTPDRRQKRLIF
SVITSKMNLSEEVDLEDYVSRPDKISGAEITAICQEAGMQAVRKNRYVILPKDFEKGYKA
VVRGNETDYMFY-
>Protarac
------MEEIGLRSAQSQTVTQ-------------------VLPGVSAAKTQNDLYLLLK
EYEKQLRFLEIQEEYVKDEHKNLKRELLRAQEEVKRIQSVPLVIGQFLEMIDTHTGIIGS
TTGSNYYVRILSTINREELKPAASVALHRHSNALVDVLPPEADSSIQLMSAGERPNVSYS
MIGGLDIQKQEIREAVELPLTHFELYKQIGIDPPRGVLLYGSPGTGKTMLAKAVAHHTSA
SFIAVVGSEFVQKYLGEGPRMVRDVFRLAKENSPAIIFIDEIDAIATKRFDAQTGADREV
QRILMELLTQMDGFDQSVNVKVIMATNRADTLDPALLRPGRLDRKIEFPVPDRRQKRLIF
SVITSKMNLSEEVDLEDYVSRPDKISGAEITSICQEAGMQAVRKNRYVILPKDFEKGYKS
VVRGNETEYMFY-
>PhysTSA
GLHIHPMEEIGLAPAV-------------------ESSPVPTKGAEDALLSEKDLYVRMK
ELEAQLETLNIQEEYIKDEQKNLKRELLRAQEEVKRIQSVPLVIGQFLEMIDPTTGIVGS
TTGSNYYVRILSTIDRELLKPSSSVALHRHSNSLVDVLPPEADSSIQLLSNEEKPDVSYA
DIGGCDIQKQEIREAVELPLTHFDLYRQIGIDPPRGVLLYGPPGTGKTMLAKAVAHHTSA
SFIRVVGSEFVQKYLGEGPRMVRDVFRLARENSPAIIFIDEIDAIATKRFDAQTGADREV
QRILMELLNQMDGFDQSVNVKVIMATNRQDTLDPALLRPGRLDRKIEFPLPDRRQKRLVF
QVITSKMNLSEEVDLEDYVSRPDKISAAEITSICQEAGMHAVRKNRYVV-----------
-------------
>Protpyro
-----------LAPSRSESMAI-----------DSPSGTSAMDLEAKGVEREDDLYLTLK
DYEKQLRFLEIQEEYVKDEHKNLKRELLRAQEEVKRIQSVPLVIGQFLEMIDQNTGIIGS
TTGSNYYVRILSTINREELKPAASVALHRHSNALVDILPPEADSSIQLMGAGEKPDVTYQ
MIGGLDIQKQEIREAVELPLTHFDLYRQIGIDPPRGVLLYGSPGTGKTMLAKAVAHHTSA
SFIAVVGSEFVQKYLGEGPRMVRDVFRLAKENAPAIIFVDEVDAIATKRFDAQTGADREV
QRILLELLNQMDGFDQGVNVKVIMATNRADTLDPALLRPGRLDRKIEFPSPDRRQKRLIF
SVLTSKMNLSEEVDLEDYVSRPDKLSGAEINAICQEAGMQAVRKNRYVILPKDFEKGYKS
VARGGGNEFLFYQ
>PellCATA
---------------------------------------DAQQASVTEEEEEKDLYIKLK
MLQEKQRFLEIQEEYVKDEHKNLKRELLRAQEEVKRIQSVPLIIGQFLEMIDTHYGIIGS
TTGSNYYVRILSTIDRELLKASASVALHRHSNSLVDVLPPESDSTIQLLGDGEKPDITYQ
DIGGLDIQKQEIREAVELPLTHFDLYKQIGIDPPRGVLLYGAPGTGKTMLAKAVAHHTDA
SFIRVVGSEFVQKYLGEGPRMVRDVFRLARENAPAIIFIDEIDAIATKRFDAQTGADREV
QRILLELLNQMDGFDQTVNVKVIMATNRADTLDPALLRPGRLDRKIEFPSPDRRQKRLIF
GVKTHKMNLSDEVDLEDYVSRPDKISGAQIHSVCQEAGMLAVRQNRYVILPKDFEKAYKN
VVKKTGDDFMFY-
>ClydYONA
-----------------------------------------------SKGNEEDLYRTLK
QLERQLEFLNIQEEYIKDEQKNLKRELLRAQEEVKRIQSVPLVIGQFLEMIDQNHAIVGS
TTGSNFYVRVLSTLNREDLKPSSSVALHRHSNALVDVLPPEADSSIQLVAAGEKPDVSYS
DLGGLDIQKQEIREAVELPLTHFELYKQIGIDPPRGVLLHGPPGNGKTMLAKAVAAQTNA
SFIRVVGSEFVQKYLGEGPRMVRDVFRLARENAPAIIFIDEIDAIATKRFDAQTGADREV
QRILLELLTQMDGFDVSVNVKVIMATNRPDTLDPALLRPGRLDRKIEFPYPDRRAKRLIF
QVLTSKMNLSEEVDLEDYISRPDKVSGADIASICQEAGMQAVRKNRYVILPKDFEKGYKA
NVKNSGNEFGFY-
>GoceYONA
--------------------------------------------------EEKDLYIKLK
DYQKQLRFLEIQEEYVKDEHKNLKRELLRAQEEVKRIQSVPLVIGQFLEMIDTHTGIIGS
TTGSNYYVRILSTIDRELLKPSASVALHRHSNALVDVLPPEADSSIQLMGADDKPDVRYA
DIGGADIQKQEIKEAVELPLTHFELYKQIGIDPPRGVLLYGAPGTGKTMLAKAVANQTSA
SFIRVVGSEFVQKYLGEGPRMVRDVFRLARENAPAIIFIDEIDAIATKRFDAQTGADREV
QRILLELLNQMDGFDQTVNVKVIMATNRADTLDPALLRPGRLDRKIEFPLPDRRQKRLIF
TVKTSKMNLSDEIDLEDYVSRPDKISGAQIHSICQEAGMLAVRRNRYIILPKDFEKAYKT
VVRRSGDDFMFYR
>Undascha
-------------------------------------------------ASEDDNYKRLK
KLQRQMKFLSIQEEYIKDEQKNLKREILRAQEEVKRIQSVPLVLGQFLEMIDENHAIIGS
TTGSNYYVRVLSTLKREDLKPSSSVALHKHSNSIVDILPPESDASIQLLTAGEKPDVSYG
QIGGLDIQKQEIREAVELPLTHFDLYKQIGIDPPRGVLLYGPPGMGKTMLAKAVAANTDA
SFIRVVGSEFVQKYLGEGPRMVRDVFRLARENAPAIIFIDEIDAIATKRFDAQTGADREV
QRILLELLNQMDGFDVSVNVKVIMATNRADTLDPALLRPGRLDRKIEFPMPDRRQKRLIF
QVLTSKMNLSEEVDLEDYVSRPDKLSGATIASICQEAGMQAVRKNRYVILPKDFEKGYKN
NVK----------
>Thecquad
-----------------------------------------------------DLYLKRK
ELENHLQFLDIQEEYIKDECKNLKRELLRAQEEVKRIQSVPLVIGQFLEMIDTNSGIVGS
TTSSNYLVRILSTLNREYLKPSSSVALHRHSNSLVDILPPEADSSIQLLTASEKPDVNYT
EIGGCDIQKQEIREAVELPLTHFELYKQIGIDPPRGVLLYGPPGTGKTMLAKAVAHHTKA
AFIRVVGSEFVQKYLGEGPRMVRDVFRLARENAPAIIFIDEIDAIATKRFDAQTGADREV
QRILLELLNQMDGFDVSVNVKVIMATNRADTLDPALLRPGRLDRKIEFPLPDRRQKRLIF
QVITSKMNLSEEVDLEDYVSRPDKISGAEIQSICQEAGMQAVRKNRYVILPKDFEKGYKA
NVKMS--------
>Vermanta
------------------------------------------------NASHNDLYKKLK
NLQRNLKFLEIQEEYIKDEHKNLKRELLRAQEEVKRIQSVPLVIGQFLEMIDDNTGIVGS
TTGSNYYVRILSTINRELLKPSSSVALHRHSNSLVDVLPPEADSSIQLMGAGEKPDVQYS
DIGGADMQKQEIREAVELPLTHFDLYKQIGIDPPRGVLLYGAPGTGKTMLAKAVAHHTEA
AFIRVVGSEFVQKYLGEGPRMVRDVFRLARENAPAIIFIDEIDAIATKRFDAQTGADREV
QRILLELLNQMDGFDISVNVKVIMATNRADTLDPALLRPGRLDRKIEFPLPDRRQKRLIL
QVITSKMNLSEDVDLEDFVSRPDKISGAEMQAFCQEAGMGAVRKNRYVILAKDFEKAYKK
VVKNRNNEFDFYQ
>ParvMONO
------------------------------------------------------------
------------------------------------------------------------
-------------ITREELNPSTSVALHRHSHSLVRILPPESDSSIQLMAADSRPSETYA
SIGGLDIQKQEIREAVELPLTQFDLYKQIGIDPPRGVLLYGEPGTGKTMLAKAVAHHTSA
AFISVVGSEFVQKYLGEGPRMVRDVFKLARENSPAIIFIDEVDSIATKRFDSQTGADREV
QRILLELLNQMDGFDPTTNVKVIMATNRADTLDPALLRPGRLDRKIEFPLPDRRQKRLIF
QVLTSKMNLADEVDLEDFVGRPDKLTGAQIASIVAAAGMYAVRHNRYVVLAKDIEKAYRS
NV-----------
