# Supplementary material for: Expansion of the molecular and morphological diversity of Acanthamoebidae (Centramoebida, Amoebozoa) and identification of a novel life cycle type within the group
Source: Biol Direct. 2016 Dec 28;11:69. doi: 10.1186/s13062-016-0171-0 (PMC5192571; doi:10.1186/s13062-016-0171-0)
Supplement: Additional file 3: — Bordor.325.Cent40.tgz. Phylogenomic alignment files and single gene trees for each gene included in the phylogeomic supermatrix. (TGZ 8396 kb) [file 13062_2016_171_MOESM3_ESM.tgz › Bordor.325.Cent40/unmasked-alignments/rpo-B.faa]

>Coprcine
M--IGHQFAFSAAPVRKVKEVQFGILSPEEIKAVSVVK--IEYPEVMDETTHKPKLQGLM
DPRMGTIDRNFKCQTCGEGMAECPGHFGHIELARPVFHPGFFNKVKKILECICVNCGKLK
ADI-TDPAFAE--KIRHIRNP-KQRMAVVWDHCKTKTICEA--DEPREEGA-----EGD-
----GDEPKK-------GHGGCGHQQPQIRKEGLKMFVQY--------KKSKDDDDEMKS
LQPDKRLITPSEILTVFKKISDHDLHLLGLSDEYARPEWMILTVLPVPPPPVRPSIAVD-
GGT-MRSEDDLTYKLGDIIKASSNVKRCEEEGVPAHI---ISEFEQLLQASIFHVATYMD
NDFAGIPQALQKSG-RPVKAIRARLKGKEGRLRGNLMGKRVDFSARTVITGDPNLELDEV
GVPKSIAMNLTYPERVTPYNIAYLQELVR----NGPTTYPGARYVVRDTGERIDLR----
Y-NK-RADAFLQLGWIVERHLKDGDYVLFNRQPSLHKMSMMSHRVRLMPYSTFRLNLSVT
PPYNADFDGDEMNMHVPQSEETRAELSQIAWVPRQIVSPQANKPVMGIVQDTLCGIRKFT
LRDTFLDWNHVQNILLWV-PEWDGV--VPTPAILKPKPLWTGKQILSLTIPR------GI
NIQRASENKSS----------------NPVFDDGMLIENGEFIYGIVDKKIVGA-SAG-G
LVHVVFREKG--PEATKQLFTGLQMIVNFWLFHNGFSIGIGDTIADARTMEFITKNIAES
KAKVAQVIEDANMD-RLKTKPGMTLRESFESEVEGILNKARDSSGQYAQKHLKEDNNVK-
QMVVAGSKGSFINISQMSVCVGQQSVEGRRIPFGFRHRTLPHFTKDDFSPEARGFVENSY
LRGLTPQEFFFHAMAGREGLIDTAVKTAETGYIQRRLVKALEDVMVCYDGTVRNSLGDLI
QFVYG----------------------EDGMDAAFIEKQNIETFALSDKEFDHRYRV---
-----------------------DVM-DPAGG-------FTENALQVGIDD---SS-LEL
QSKLDEEYARLVEDRRLLRNFIFPRR------SANVDFYLPVNLQRLVQNASQIFHID--
----------------------RRKPSDLDPAYIVDSIHELGKR-LVIVRGDD-------
--------PLSK---------EAQDNSTLLFRMHLRATFAARKVIEQMRLTREAFEWILG
EIETKFNQSIAHPGEMCGTLAAQSIGEPATQMTLNTFHYAGVSSKNVTLGVPRLKEIINV
ATNIKTPSLTIHLQPEIAVAPELAKNVQQELAFTSLKTVTSAVEIWYDP-NPT--TTIIE
EDEVFVESFF---AI-PDEEIER--NLHK-QSPWLLRLVLDRSKM------LDRKLTMHY
VASRIAECF-------KSDLFVIWSEDN-SETLVIRCRVLSSG-DKDDPEE----VGLEE
DI--FLRQLENTMLNSVTLRGVRGINRVFLT------A-SDRV-TLAPD-GSIK---TEK
GAEWILETDGTNLKGVMCLDGVDSTRTYSNNCVEIFTVLGVEAARAALMKEIRNVIEFDG
SYVNYRHLGLLCDVMTHRGTLMPITRHGIN-----RADTGALMRCSFEETVEILMEAAAV
GEKDDCHGIAENVMFGQMAPMGTGAFDVALDIDMLKDAIVDHR-----------------
---------------------LP-VQSMLAAQIDGA---MTPGQV-----AITPYA----
---------------TNSPDWIQDEFFKGDSGPS--------AFSPL---------ASNG
-AEDTANFQYMSFPQSPHGAGGMSP---GPGYSPSSPN--AYSPTSPGM-VPRSPY--GA
PTSPFSNQY----ATSPFYDSRRQATSPTY---SPT--------SPIAGLTSPAY---SP
TSPGFSPTSPNGY---SPQSPNFGSPASPNY--SPASPSYSPASPAG-MSPTSPRYSPAS
PGA--SPMSPKYPPASPSF--SPASPAYSPASPNY--SPSSPTWSPTSPAH--DQNGPTN
NRSSAYQ-----------QSPSW------------------D------------------
-----------------------------
>Coprprot
----TTKFSFSPKPYKKVKHVQFSLFSPEEIKRMSVCK--VEHPVTF--EAGKPKEGGLA
DLRMGAAGRDYRCATCESDAEECPGHFGHIELVKPMFHYFYLSTVVKILRCVCFHCGKLK
TDL-NNERFES--AM-KLP-P-EERLEEVYSLCKDIKICDE--GTEPPKSD---------
-----EPPTR----NWIPHGGCGQEQPKISRDGLSMRIQF--------QSKPGE-----G
MVDTGGDLSPSKVYDIFKQVSAQDCISLGLDPNFARPDWMIITVLAVPPPPVRPTIIMG-
--A-KKNEDDLTYKLVDIVKVNNQLKQQEENAAPAHV---IREFTSLLQ---YHIATYFN
NEIPGLPASTQRSG-RPLKSICQRLKGKEGRVRGNLMGKRVDFSARSVITPDPNLSVDEV
GVPRSIARNMTFPEIVTPYNLKEMQELVA----NGPDQLPGALYVVREDGTRDNLK----
FVPD-RSDIHLSYGDRVERHLKDGDYIIFNRQPSLHKMSMMGHRIRIMPWSTFRLNLSVT
TPYNADFDGDEMNLHVPQNMETRAEVRELMMVPKQIVSPQSNSPVIGLVQDSLLACALFT
YRDCFLDKKRTMNLLMWI-PSFDGT--LPTPAILKPEPLWTGKQLFSMILP-------DV
NYS----NQPKKGKEPR---------WLSPSDSEVLIERGVILCGVLNKSTVGR-SEG-G
LVHIIWTEYG--SEAAKFFLNQAQQLVNNWLVERGYTIGVGDTIADSDTNKRITDILASA
RKDVNELISSLHHN-QLEVKSGMTLVETFEHDVNVVLNTAITKAGNEARTSISRENNIK-
TMVNAGSKGSALNIAQMIACVGQQNVEGRRIPFGFRQRTLPHFPKDDYTVESRGFVENSY
LRGLTPQEFFFHAMGGREGIIDTAVKTSETGYIQRRLVKAMEDVMVHYDGTVRNSLGEVI
QFVYG----------------------EDGMDALHIEKQKLKCHDKSDEALRNAFEY---
-----------------------NFG-KPNLG-------LADGVLEPELLDQIKND-PHA
QEILQEEFKQIWRDRAQLREEIFPGN-------DTFKWPLPVNIMRLITNAKSIFKID--
----------------------PYAPSDLQPHEVVQKVQQLCKS-IKVIAGDC-------
--------PVSR---------EAQSNATLLFGIHLRSALSSKRLIQE-RLTTRSLDFVLN
EILNKFHTSIAHPGEMVGAIAAQSIGEPATQMTLNTFHFAGVGSKNVTLGVPRLKELINV
AKTIRTPIVTVYLAGN-RHDSDSATAVVRALEHTTLDKVTTKTEIWYDP-DPA--TTIVE
EDKDFVELWVM-TEY-GDDRSE----LDR-MSTWVLRVELDNTQM------AFRRMQPSK
ICAKIEEAY-------GVLFSVMHSDDN-DQRLVIRIRLRSDN------KE----DTEND
FK--LLRIAEKQLLSDLTLSGITGIDKVFVR------N-EKMH-GWNEV-GEK-----VE
NQEFFLETVGTNLLSVLSCPEVDARKSISNSIVEAFDVLGIEGVRGILLEQVREVISFDG
AYVNHRHLAILADVMTYRGHLLAITRHGIN-----RAGKGPLMRCSFEETVDMLTEAAVF
AEVDQLKGISENVMLGNQAPLGTGCFDLLLNADALSGAIEIQAE--------RAWAEMGF
TG-------RDFELPPTSP--TR-FDWLQTPA-------RTP--------SASPGGDY-E
MGFGA-FSPSS---PGFSP-ASPAY---GGYSIGSP------GYSP----------ASPG
YSAASPGY-------SPASP-GYT---ASPGYSPASP---SYSPTSPSY-SPTSPS--YS
PTSP---SY---SPTSPSY----SPTSPSY---SPT--------SPSYSPTSPSY---SP
TSPSYSPTSPS-Y---SPTSPSY-SPMSPKY--SPTSPSYSPTSPSY--SPTSPSYSPTS
PSY--SPTSPKYSPTSPSY--SPTSPSYSPTSPTY--SPTSPTYSPTSPTY--SPTSPTY
SPTSPTY--SPTSPTYSPTSPTY--SPTSPTYSPTSPTY--SPTSPSYSPTSP-------
-AYSPT-----SPSYSPTGA---------
>DictDisc
-------FPPSSAELRKVKRVQFGILSPDEIRNMSVAR--VEHPETY--ENGKPKAGGLL
DPAMGTIDKTQRCQTCSGTMAECPGHFGHIELAKPVFHIGFIDTVLKILRCVCYHCSKLL
TDT-VSL-FRQ--AL-KIRNQ-KHRLNAVVDCCKNKKVCAI--GGEEEEEH--DLSKTD-
-----EELDK-----PVKHGGCGNVLPKITKEDLKIIVEF--------KDVTD------E
SIEKKSVLSAERVLNILKRIKDEDSRAMGINPDWARADWMIATVLPVPPPPVRPSIMMD-
-TS-TRGEDDLTHKLADIVKANRELQRQEKNGAPAHI---IAEATQFLQ---FHVATYVD
NEIPGLPQAQQRSG-RPLKSIRQRLKGKEGRIRGNLMGKRVDFSARTVITADPNLSIDQV
GVPRSIALNLTYPETVTPFNIDKMRELIR----NGPSEHPGAKYIIREDGTRFDLR----
FVKK-VSDTHLECGYKVERHINDGDVVIFNRQPSLHKMSMMGHRIKVMPYSTFRLNLSVT
SPYNADFDGDEMNLHVPQTLETRAEVIEIMMVPRQIVSPQSNRPVMGIVQDTLLGSRLFT
KRDCFMEKDLVMNILMWL-PSWDGK--VPPPAILKPKQLWTGKQLFSLIIP-------DI
NLIRFTSTHNDKEPNE-----------CSAGDTRVIIERGELLAGILCKRSLGA-ANG-S
IIHVVMNEHG--HDTCRLFIDQTQTVVNHWLINRGFTMGIGDTIADSATMAKVTLTISSA
KNQVKELIIKAQNK-QFECQPGKSVIETFEQKVNQVLNKARDTAGSSAQDSLSEDNNLK-
AMVTAGSKGSFINISQMMACVGQQNVEGKRIPFGFQSRTLPHFTKDDYGPESRGFVENSY
LRGLTPQEFFFHAMGGREGLIDTAVKTSETGYIQRRLVKAMEDVSIKYDATVRNSLGDVI
QFAYG----------------------EDGIDGCFVENQSIDSLRKDNTELERMYRH---
-----------------------QVD-KPDYG---------DGWMDPLVIEHVRND-SLT
RDTLEKEFERIKSDRSLLRNEIIPS--------GEANWPLPVNLRRLINNAQKLFNID--
----------------------IRRVSDLNPAVVVLEIEKLVAR-LKIIATAD-------
--------TTEDDENFNRAWAEVYFNATMLFSILVRSTFASKRVLTEFRLTEKAFLWVCG
EIESKFLQALAHPGEMVGALAAQSIGEPATQMTLNTFHYAGVSSKNVTLGVPRLKEIINI
AKQVKTPSLTIYLKPHMARDMDRAKIVKSQLEYTTLANVTSATEIYYDP-DPQ--NTIIS
EDAEFVNSYF---EL-PDEEID----VHS-MSPWLLRIELDRGMV------TDKKLTMAD
ITQCVVRDF-------GLSLNCIFSDDN-AEKLILRIRMVESQ---ETKGT----DNDDD
DQ--FLRRIESNMLSEMVLRGIKGIKKVFMR------T-DDKIPKVTEN-GGF-----GV
REEWILDTDGVSLLEVMSHPDVDHTRTTSNDIVEIIQVLGIEAVRNALLKELRAVISFDG
SYVNYRHLAILADVMTYRGHLMAITRHGIN-----RVETGPLMRCSFEETVEILMDAAMF
SETDDVKGVTENIILGQLPPLGTGSFEVFLNQDMIKNA----------------------
------------------------------------------------------------
------------------------------------------------------------
------------------------------------------------------------
------------------------------------------------------------
------------------------------------------------------------
------------------------------------------------------------
------------------------------------------------------------
-----------------------------
>Filanola
------------------------------------------------------------
-------------------MSECPGHFGHLELARPVFHIGFINVVMKVLKCVCFHCSKLL
TDT-NDTRFRN--AL-KVRNP-KLRMKLVLAFVNQKPFAKV--ENNEAEQQ---DPNNP-
-----EKVTK-------KHGGCGNYQPTIRRDGMRLTAEF--------KQVDA------N
NVEKKIVLSAEKVHAILKRISDEDCKAIGLNPKWARPDWMILTRLPVPPPPVRPSIMMD-
-AI-SRGEDDLTHKLAEIIKYNTLLKKQELSGAPAHI---ISEFVALLQ---FHVATYFN
NELPGQPQATQRSG-RPIKSIRQRLRGKEGRIRGNLMGKRVDFSARTVITADPNISIDEV
GVPRSIALNLTYPEIVTPFNIDRMRELVE----NGPTQHPGAKYIIRDDGTRLDLR----
YIKK-ASDTHLEYGYRVERHVQDGDFVIFNRQPSLHKMSMMGHRVRIMPYSTFRLNLSVT
TPYNADFDGDEMNLHLAQTLETRAEISEIMMVPRQIITPQGHRPVMGIVQDTLLGCRLFT
LRDTLMERDVVMNILMWI-GNFDGK--IPVPAILRPKQLWTGKQIFSMILP-------NV
NLVRFANGYPDDDEKSG------PAAIISPTDTKVVIEQGELICGIVDKKTVGN-SQG-S
LIHIIWNEHG--HEVARNFFDQTQKIVNYWLLQHGYTIGIGDTIADDATMEKINKTISAA
KNEVKEIIMQAQQN-QLKCTPGHTFLESFESAVNKVLNKAGNDAGNSAQKSLKFSNNIK-
TMVMAGSKGSFINISQMIACVGQNNVEGKRIPFGFRNRTLPHFTKDDYGPESRGFVENSY
LRGLTPQEFFFHAMGGREGIIDTAVKTSETGYIQRRLMKAMEDVMVRYDGTIRNSIGDII
QFIYG----------------------EDGMDAIAVEHQKFDSMKMSNKLVEEKFKF---
-----------------------VPD-RPDFG---------ESFMSPEVVDEIRND-PES
KSELEKEFQQILEDRAFLRQSI-PS--------ADDTWPLPVNLKRLIWNAQKIFHID--
----------------------PTKPTDLNPIKVIQGIKQISDR-LTVIPGKD-------
--------E------------ETQRNATTLFNILLRSTLASKRVLEEYRLSSSSFEWLLG
EIESRFLQSVAQPGEVVGAISAQSIGEPATQMTLNTFHFAGVSSKNVTLGVPRLKELINI
AKKTKTPSLAVYLKKALAHDMEAAKTVQSNLEHTTLQKVTAATEIWYDPMDPSTFSTVID
EDQDFVKTYY---EM-PDDDFN----VDR-MSPWLLRIELDREVM------TDKKLSMQN
IADRIYEDF-------GSDLHTIFTDDN-AEKLILRIRIMSDEETKYQTNE----ESVDD
DE--FLKKIESNMLTEMSLKGIKGIEKVFMK------EVEKKD-EFDDD-GKYL----DS
FKEWVLDTEGINLLSVLSWPEVDHRRTISNDIVEVIQVLGIEAVRAALLKELRAVISFDG
SYVNYRHLAILADVMTYRGHLMSITRHGVN-----RVETGPLMRCSFEETAEILFEAAIF
GEKDNLRGVTENIMLGQLPPFGTGCFDLFLNEKMLANAVEVPVP------------EGFY
GA---------EGISAISP-SHM-SLSPRTPGWDDG---RTPA-YAYSP-SSTPFD----
IHGAS-FSP-----APASP-YGE-----ADFSPSRP-------FSPGG------------
---------------------AYSP--ASPGYSPSSP---GYSPTSPSY-SPTSPS--YS
PTSP---SY---SPTSPSY----SPTSPSY---SPT--------SPSYSPTSPSY---SP
TSPSYSPTSPS-Y---SPTSPSY-SPTSPSY--SPTSPSYSPTSPSY--SPTSPSYSPTS
PSY--SPTSPSYSPTSPSY--SPTSPSYSPTSPSY--SPTSPSYSPTSPSY--SPTSPSY
SPTSPGY--SPTSPSYSPTS----------------------------------------
-----------------------------
>FontBI
----------SPAPRKSVKAVQFGLFSPQEISDMSVCC--IQHAELYDPATGAPIHGGLF
DPRLGPDSQDHQCATCEM-TTECPGHFGHLDLVRPVFHLGFKSKLMRVLRSVCGSCSALL
VKK-DDPACKD--IL-ARFTG-RHRLQRVSDLAKTRRKCDA-------------------
---------------------CEQYQRLFKYDKMSFGFMYTSKKQVSAGDEGDEAAGASH
GHNQHDMLTPEIAMRIMKNITDEDIDALGFDPVHARPEWMVIEKLPIPPPQVRPSVAVE-
-GT-KKSNDDLVFALREIIKRNNMIANTQQSERD------RAKMLINLQ---YYIKSYMD
NHQD--PKFNLKTG-RPIKAITQRLKGKEGRIRHNLMGKRVNFSARTVIGPDPSLALDQV
GVPRSIAANLTFPERVTPLNHEELTRLVQ----AGPQAYPGARYVTSANGPRRDLA----
RVHD-TSAVQLQYGDIVDRYIRDDDLVLFNRQPSLHKMSMMGHRVKVMPFSTFRLNLSVT
TPYNADFDGDEMNLHVPQTIEARTELLKLAMVPTQIVSPQANKPVMGIVQDSLLAVNLFS
RRDCFLEKHLVMNLLMWF-PHWKGV--VPIPAILKPKPLWTGKQLLSMIIPP------DI
SLSTNHSTHNEEEDADP------ITQHLTPGDTRVVIDNSVLLSGMVCKKTVGS-AQG-G
LIHVICIEYSNKPNVAAEFMTNIQYIVNNWLLFHGFSVGIGDGMIPQSAVDKITSTIRTA
RVKVIGEINNAIHG-DLKEGRGMTIRDTLEGLANAELSMVRSEAGKISLKYLQPFNNFR-
AMVDAGSKGSSINISQISACVGQQNVEGKRIPFGFRDRTLPHFTKDDFSADSRGFVESSY
IEGLNPMEFFFHTMGGREGLIDTAVKTAETGYIQRRLIKAMEDIMVRYDGTVRNSLGEVI
QFCYG----------------------EDGLNAQFVEHQKLDLMSLTNEEFAGRYRI---
-----------------------NLLQDPLFK-------AANNYVSNTVSQFVMANIKTV
QDALTTEYNQLLEDRATLQEFIFPRL-------REDKCYLPVNVLRLIRHSRRMRQHN--
----------------------DTLICDLSPVQIVEEVANLCDR-IVVISGDD-------
--------PISR---------TANRNATMLFRILIRQYLSVRRVVAEFRFDRSSFQWVIH
QIESRFRDSIIHPGEAVGTIAAQSIGEPATQMTLNTFHSAGIGAKNITLGVPRLRELIDV
ARSIKTPSMSIMLVDEFNHSEKQAHKALAAIEHTTLAKVTHKSQVIYDP-DQAN-ASVVE
ADDDFIQLFF---AT---ENVD----PAS-LSPWVLRLELDRSAM------EAKRCSMDE
VAGKIAEHLVP-----ASDFVLMHSHDN-YEKLVLRISIRNTS----DSMD----QNFPG
DK--ILIQYERKLLSKVVLKGIDKIKQVKID------K-IQNP-SITVD-GGLT---PSG
PAENYLVTTGSNMRDVLSSEFVEFRNTVTNNIVETCEVLGIEAARQTLLLELKRVIEFDG
NYVNYHHLGLLCDVMTYRGFLMPINRHGFN-----RNSTGALMRSSYEETVDVLLEAAAH
AEIDRMQGVSENILLGQLSPVGTGVFDVMLDEDKLREAIPLSSV--------VTGETYDM
GQPSG----------------------------------MTPRT------ATSPTY----
---GA---------SGASPLY--------------------GSFSP--------------
---------------------VYGS--FSPAYGETGAGYGAGGAASPNY-GIVSP-----
-------SY---SPASPAY----SPSSPSY---SPT--------SPAYSPTSPAY---SP
TSPAYSPTSPA-Y---SPTSSSY-SSSS--------------------------------
------------------------------------------------------------
------------------------------------------------------------
-----------------------------
>HomoSapi
MHGGGPPSGDSACPLRTIKRVQFGVLSPDELKRMSVTEGGIKYPETT--EGGRPKLGGLM
DPRQGVIERTGRCQTCAGNMTECPGHFGHIELAKPVFHVGFLVKTMKVLRCVCFFCSKLL
VDS-NNPKIKDILAK-SKGQP-KKRLTHVYDLCKGKNICEG--GEEMDNKFGVEQPEGD-
-----EDLTK-----EKGHGGCGRYQPRIRRSGLELYAEW--------KHVNE------D
SQEKKILLSPERVHEIFKRISDEECFVLGMEPRYARPEWMIVTVLPVPPLSVRPAVVMQ-
-GS-ARNQDDLTHKLADIVKINNQLRRNEQNGAAAHV---IAEDVKLLQ---FHVATMVD
NELPGLPRAMQKSG-RPLKSLKQRLKGKEGRVRGNLMGKRVDFSARTVITPDPNLSIDQV
GVPRSIAANMTFAEIVTPFNIDRLQELVR----RGNSQYPGAKYIIRDNGDRIDLR----
FHPK-PSDLHLQTGYKVERHMCDGDIVIFNRQPTLHKMSMMGHRVRILPWSTFRLNLSVT
TPYNADFDGDEMNLHLPQSLETRAEIQELAMVPRMIVTPQSNRPVMGIVQDTLTAVRKFT
KRDVFLERGEVMNLLMFL-STWDGK--VPQPAILKPRPLWTGKQIFSLIIPG------HI
NCIRTHSTHPDDEDSG-------PYKHISPGDTKVVVENGELIMGILCKKSLGT-SAG-S
LVHISYLEMG--HDITRLFYSNIQTVINNWLLIEGHTIGIGDSIADSKTYQDIQNTIKKA
KQDVIEVIEKAHNN-ELEPTPGNTLRQTFENQVNRILNDARDKTGSSAQKSLSEYNNFK-
SMVVSGAKGSKINISQVIAVVGQQNVEGKRIPFGFKHRTLPHFIKDDYGPESRGFVENSY
LAGLTPTEFFFHAMGGREGLIDTAVKTAETGYIQRRLIKSMESVMVKYDATVRNSINQVV
QLRYG----------------------EDGLAGESVEFQNLATLKPSNKAFEKKFRF---
-----------------------DYT-NERAL---------RRTLQEDLVKDVLSN-AHI
QNELEREFERMREDREVLRV-IFPT--------GDSKVVLPCNLLRMIWNAQKIFHIN--
----------------------PRLPSDLHPIKVVEGVKELSKK-LVIVNGDD-------
--------PLSR---------QAQENATLLFNIHLRSTLCSRRMAEEFRLSGEAFDLLLG
EIESKFNQAIAHPGEMVGALAAQSLGEPATQMTLNTFHYAGVSAKNVTLGVPRLKELINI
SKKPKTPSLTVFLLGQSARDAERAKDILCRLEHTTLRKVTANTAIYYDP-NPQ--STVVA
EDQEWVNVYY---EM-PD--FD----VAR-ISPWLLRVELDRKHM------TDRKLTMEQ
IAEKINAGF-------GDDLNCIFNDDN-AEKLVLRIRIMNSD-ENKMQEEEEVVDKMDD
DV--FLRCIESNMLTDMTLQGIEQISKVYMHLPQT-DN-KKKI-IITED-GEF-----KA
LQEWILETDGVSLMRVLSEKDVDPVRTTSNDIVEIFTVLGIEAVRKALERELYHVISFDG
SYVNYRHLALLCDTMTCRGHLMAITRHGVN-----RQDTGPLMKCSFEETVDVLMEAAAH
GESYPMKGVSENIMLGQLAPAGTGCFDLLLDAEKCKYG----------------------
------------------------------------------------------------
------------------------------------------------------------
------------------------------------------------------------
------------------------------------------------------------
------------------------------------------------------------
------------------------------------------------------------
------------------------------------------------------------
-----------------------------
>Monobrev
------------------------------------------------------------
------------------------------------------------------------
------------------------------------------------------------
------------------------------------------------------------
------------------------------------------------------------
------------------------------------------------------------
------------------------------------------------------------
------------------------------------------------------------
------------------------------------------------------------
----------------------------MMMVHKNILTPQSNRPVMGIIQDTLTAARRMT
FRDCFIEREQLMHLLMWM-PNWDGK--IPVPAIVAPKELWTGKQLVSMIIPR------RI
NLEGKHSTHEDKVDRAT--------PYLTVHDTKVIISKGVLISGILCKSMLGA-KGG-G
VIHAITVEHG--LEEARQFYGNIQTVINNWLLIHGHSIGIGDAVADQDTNKKIEELTQEA
TRSVDELITKAQAD-DIKPKPGNTVRETFEVEVNTVLNDMVNKAGKAAQNSLSIHNNFK-
AMSTAGSKGGPINISQIIACVGQQNVEGKRIPFGFKYRTLPHFVKDDYGPDSRGFVFNSY
FKGLSAQEMFFHAMGGREGLIDTAVKTAETGYIQRRLVKSMEGLRLNYDGSIRNSNGDLI
QLCYG----------------------EDGMDGACLEKQGLPTLTPSDQGFERDFCN---
-----------------------TGN-KLASL---------RQYLVGNIVDDINAD-DEM
LQELEDEWQRLQDDRQFLRS-VFPK--------GEADVVLPVQLRRLIISAQKEFNID--
----------------------PRRPTDLSPAHVAQAIRTFTDR-LVVIPGDD-------
--------PLSK---------VAQRNATLLFNCNLRSVLSSRQCIVRHRLNTKAFDWILG
EVEKRFMQAQAQPGEMVGALAAQSLGEPATQMTLNTFHLAGVSAKNVTLGVPRLKEIINV
SKKPKTPSMVLFIGEDKYQDRNTAMKVLFSIEHSTLKTIIHSSSIYYDP-DEM--NSVIP
EDREFLENY----DI---GDFD----MNK-WHRWVLRWELSRREI------NTRRILPEN
VAKLIKRAMGAVQDTERDTVMVHFQQGNIEDHTVMRIRLPRDK----SEAD----DSLGP
DA--YLRLLEDRILHSITLQGIPDITRGYLVTGDSKQPGKQRI-FINEE-GEF-----KP
QDQFLVETDGSSIQSVFAQRYVDQERSTSNDIVEIFSTFGIEGARKAIEAEMYNVISFGG
SYVNARHLSLLCDIMTTKGYLMAITRHGVN-----RQNTGVLMKASFEETVDILLEAAAH
GETDYLKGVSENIMLGQVIPGGTGCFDLLLDQDRLQHAVPVEPG--------LGGLFAKG
GDANGA--------------ATPWGEGNATPFGMGG---MTPQN------ASSPYLGAGQ
TPIGG-FSPVV--AGAFSPG--------GMLSPGGIAQSPGGAMSPGG-------AMSPG
VVSASPFY-------DPSSPAGYSP--TSPSYSPTSP---GMSPTSPGF-SPASP-----
------AGF---TPTSPHY----SPTSPSY---SPTSPNVGGAQSPSYSPTSPSY---SP
SSPAYNAQSPA-Y---SPTSPSY-SPTSPNV-KSPTSPGYSPTSPGY--SPSSPSYSPTS
PNY--SPTSPSYSPTSPNY--SPTSPSYSPTSPNY--SPTSPSYSPTSPNY--SPTSPSY
SPTSPNY--SPTSPSYSPTSPNY--SPTSPSYSPTANGT-SGPTSPGYSPTSP-------
-GYSPT-----SPGYSPS-----------
>PCBtrin
-------FPFSRAPEKKVHAVQFGILGPEELKQMSVAK--IEHSDIYD-GDGKPLQGGLC
DLRMGTTDRSLRCATCACNMIDCPGHFGHLELAKPMYHPSMLRTIQRVLSCVCFRCSKLM
VSR-SDNRFKV--IQ-KQTGPGALRLRSMADLCSSKHTCTG--SEISEEED---------
-----GMETQ-------GFDGCGAEQPSFGLQGLKIVAEY--------KRGEMK-----E
SEERKMVLTAETVHTIFKRISDEDIVAIGLDPQFSRPEWLCITVLPIPPPPVRPSVVFD-
-ST-TKSEDDITHKLSDIIKANNVLKKHALKGAPPHI---MVEYADLLQ---FHLATMVD
NTKPSIPRARQRSG-KPIKSISERLKGKEGRVRGNLMGKRVDFSARSVITPDPNLGVDEL
GVPRSIASNLTLPEIVTPFNIEKMKKLVE----NGPQIHPGAKYIIRPDGSRIDLR----
YVSK-ASDIHLEYGYQVERHIDDGDVVVFNRQPSLHKMSMMGHFIKVMPYSTFRLNLSVT
SPYNADFDGDEMNMHVPNSLETQSEVRNLMWVPTQIVSPQGNKPVMGIVQDTLLGCSKLS
KRDTFLEKDVVMNILMWV-DDFDGK--IPKPCILKPRPLWSGKQIFSMYLP-------NV
NLKRASAGYLSDQSYED----------NSASDTHVLIENGELLTGIVCKKTVGT-GAG-G
LVHVVWMECG--PDAARKFLNQTQRGGNYWGL----------------------------
------------------------------------------------------------
------------------------------------------------------------
------------------------------------------------------------
------------------------------------------------------------
------------------------------------------------------------
------------------------------------------------------------
------------------------------------------------------------
------------------------------------------------------------
------------------------------------------------------------
------------------------------------------------------------
------------------------------------------------------------
------------------------------------------------------------
------------------------------------------------------------
------------------------------------------------------------
------------------------------------------------------------
------------------------------------------------------------
------------------------------------------------------------
------------------------------------------------------------
------------------------------------------------------------
------------------------------------------------------------
------------------------------------------------------------
------------------------------------------------------------
------------------------------------------------------------
-----------------------------
>Polypall
----------STAEVRKVKRVQFGILSPEDIRDMSVAL--VEHPETY--ENGKPKIGGLV
DPHMGTIDKTQKCATCSGTMAECPGHFGHIELAKPVFHIGFINTVLKILKCVCYHCSKLL
VDT-DDIHFRQ--AL-KIKNP-KRRLNAVVDICKNKKVCAVAKGNQEDQVD--DLSKTD-
-----EELDR-----KPKADGCGNVLPKITKEELKFVVEF--------KDVQD------D
TVEKKSVLSAERVHSILKRIRDDDARAMGLNPEWARPDWMVITVLPVPPPPVRPSIMMD-
-TA-SRGEDDLTHKLADIVKANRELRKQEKNGAPAHI---ITEATQFLQ---FHVATYVD
NEIPGLPQAQQRSG-RPLKSIRQRLKGKEGRIRGNLMGKRVDFSARTVITADPNLSIDQV
GVPRSIALNLTYPETVTPFNIDRMRELIR----NGPNEHPGAKYIIREDGTRFDLR----
FVKK-ITDTHLECGYKVERHIQDGDVVIFNRQPSLHKMSMMGHRIKVMPYSTFRLNLSVT
SPYNADFDGDEMNLHVPQSLETRAEIIEIMMVPRQIVSPQSNRPVMGIVQDTLLGSMKFT
KRDTFVERDLMMNILMWL-PSWDGK--IPPPAIWKPKKLWTGKQLFSLIIP-------NI
NLQRFGSTHSDKEKEKS----------EMAADTVVIIDQGELLTGILCKRSLGA-ANG-S
IIHVVMNEHG--HDSCRLFIDQTQTVVNHWLINHGFTVGIGDTIADAATMSKVTSAIANA
KTQVKELIIKAQSN-QFECQPGRSMLESFEKEVNRVLNTARDDAGTSAQRSLQESNNVK-
AMVNAGSKGSFINISQMMACVGQQNVEGKRVPFGFQNRTLPHFTKDDYGPESRGFVENSY
LRGLTPQEFFFHAMGGREGLIDTAVKTSETGYIQRRLVKAMEDVSVKYDATVRNSLGDVI
QFAYG----------------------EDGLDSCFVENQMFDSLKRDNQDFIKLYKH---
-----------------------QID-RSDYG---------DGWINPLIIEEIRND-STI
RETLDREFKRIEFDRNLLRTEIIPT--------GEASWPLPVNLRRMIINAHKQFGID--
----------------------HRTISDLNPAHVVNSIEGLISR-LKIIAQID-------
--------ASEEDTIYSQAWSETHQNATLLFSILLRSTLSSKRVLEEFRLNEKAFNWMVG
EVESKFLLSIVNPGEMVGALAAQSIGEPATQMTLNTFHYAGVSSKNVTLGVPRLKEIINI
AKTVKTPSLTIYLQPDAAKDSEKAKSVQCQLEYTTMATVTAATEIYYDP-DPQ--QTLVK
EDEEFVSRYL---LL-PDDDTK----ADDVLSPWVLRIELDREMV------TDKKLSLSD
ITQCIKRDF-------G-RLNCIFSDDN-ADKLIIRIRTIEDN---DSKTD----GNDDD
DT--FLRRIEAKMLSEMVLCGIRGIKKVFMR------H-DDQV-RVNEN-GAY-----FS
KKEWVLDTDGVNLLEVMSHPDVDHSRTVSNDIIEIIQVLGIEAVRNALLKELRAVISFDG
SYVNYRHLAILADVMTYRGHLMAISRHGIN-----RVESGPLMRCSFEETVEILMDAAMF
SETDDVKGVTENIILGQLPPLGTGSFEVYLNQDMIKNAHSIAMP------------EPST
MM-------SHYN-----------EPGSQTPSHDGG---STPYHH-----PFSPLD----
--------------APFSP-FNEQYR--GDFSPS---------YSPAR------------
---------------------GSSS------------G--GF------------------
-------SY---------------------------------------------------
------------F-----------------------------------------------
------------------------------------------------------------
----------------------------------------------------P-------
-----------------------------
>Sexangul
---AFFPQEHSSAPTGRISHVQFSVLSSDEIRQASVVE--VRLPLTY--ADGRPLPHGLA
DPRMGANDRWSVCETCGCGLDECPGHFGHIELARPILHVGFITAVLKILRSVCFHCAALL
VDVHSDAKAKN--AA-RIQGS-AHRLAAFASLGAQKKVCEV-------------------
-----------------AGVGCGNAQPRIVKESIDLYYKY--------AEEVDGAGAGGI
EVGRKVRMTTDKVLSILSRVSDETASMLGLNPHWTSPSSLVLTVLPVPPPAVRPAIMPD-
-PT-SRSEDDLTHKLADIVKANENLRKQEQAGAAAHL---IKDYVDLLQ---FHVATLFD
NSLPGQPLAQQKSG-RPLKSIVQRMKGKAGRVRGNLMGKRVDFSARTVITPDPNIGIDQL
GVPRSVARTLTVPELVTPHNIDHMYELVR----RGPSEHPGAKYVIRDDGSIIDLR----
F-KA-PNDVTLEYGYKVERHLSDGDVVLFNRQPSLHKMSMMGHRVRVMPYSTFRLNLSVT
SPYNADFDGDEMNMHVPQSQTARAEIQELMMVPTQIISPQSNKPVMGIVQDSLLGARIMT
MRDSFLTRDEFFNLLMFV-ESFDGN--VPAPAILKPQELWTGKQLYSMLLP-------DI
SYTRYTSFHPEKQPNDD----------FSPTDTKVVMHRGVLLAGILEKKSLGA-QGG-G
LMHIIVRDHG--TDVAKRLYSQSQIVVNNWLLKHGFTVGIGDTVADKATMEVIYKTITLA
KNQVKTLILQAQKN-RLKAQPGRTIMESFENKVNTVLNKAGSDAGASAQSSLKWDNNVK-
LMVEAGSKGSFLNISQMIAAVGQQNVSGKRIGFGFKDRSLPHFMRSDFGPESKGFVANSY
LSGLTPQEFFFHAMGGREGLIDTAVKTAETGYIQRRLMKAMEDISVRYDGTVRNSIGDVI
QFVYG----------------------EDGLDGGCVEGQKFLLGTMSDADIVSRFRP---
-----------------------RVD-------------TLCEYLDPVLAERLRRS-AGD
QEELEEELSQLLRDAALLRV-SFPD--------GSNNWPMPVNMGRLIDTATRIFGLR--
---------------------SSNEPSDLYPVDAIHAVRKLCAEKLMVVPGTD-------
--------ELSR---------EAQANATAMFQILVRTSLATVRCITEYRLNAAAFQWIIG
EVETRFAASIVAPGEMVGPIAAQSIGEPATQMTLNTFHFAGISAKNVTLGVPRLKELINV
AKTIKTPSLTVYLQKPHSKDAEQAKAVQSELEYTTLAKLVTKSEIWYDP-DPQ--STIIE
EDKEFVRDYF---SM-PDMETN----FEA-HSPWLLRFEVSRAAL------TDKKLTLED
IVRRINEEF-------GTLLYCFQTDEN-ADKLVIRIRLVDES----ARED----ETYDE
QD--FLQATENSLLNELLLTGIPGIVKVFLR------E-KDTK-RVDAN-GV------AA
ETEWLLDTEGVNLLAVMCHPAVDATRSRSNNIVEILEALGVEAARGALLSELRDVISFDG
AYVNHRHLELLSDVMTHRGHLMAITRHGIL-----RQDTGALMRCSFEETSEILLDAALY
GDEDRLMGPSETVMLGQFAPVGTGAFDVFLNPRALASAIEMPSV--------SAGAAAQV
GVAAGS---------------------------------ATPG-------SMSPAA----
TPFGSGQTPLGIGTGELSP-----------YTPTG-------GFSPIA------------
----------------------------------------DEGGFSDAF-----------
-----GGGF--------------SPIDGGY---SPS--------SPAYS-----------
------------------------------------------------------------
------------------------------------------------------------
------------------------------------------------------------
-----------------------------
>Sterramo
------NFTYSSAELKLVKAMQFGIFSPEEIRETSVCK--VEFHEGF--ENGKLKEGGLL
DQRMGTIDRHKHCLSCAGTISECPGHFGHIELAKPMFNIGFLKPVVKILRCVCFHCSMLL
SDM-SDYKFRM--TQ-ELKNP-KHRFAQVYKICSTKKICTT--GEDEDEDG---EKLVD-
-----EKGER-----ITPHGGCGNIQPKIMRDGMKLIAEF--------KEVMD------D
TIEKKQVLTAEKVHNILKRISPEDCRAMGLDPEWAAPDWMVITVLPVPPPSVRPSIIRD-
-SSGARCEDDITNKLSDVVKANQKLEQQEKGGAAAHV---ISQYAELLQ---YHVATLMD
NEIPGFPVAKVRKGLRPLKCLKQRLRGKEGRIRGNLMGKRVDFSARTVITPDPNLSIDEV
GIPRSIAQNLTFPEIVTPFNIRRMNELIN----NGPNIMPGAKYIIRDDDQRLDLR----
YIRK-SSDLHLEYGYKVERCLQDGDIIVFNRQPSLHKMSMMGHKVRIMPYSTFRLNLSVT
TPYNADFDGDEMNLHVPQNMGAKAEVMQIMMVPKQIITAQSNRPVIGLVQDSLLGCNIMT
LRDTFIPKDMVMNILMWL-DSFDGK--LPVPAILKPQQLWTGKQIFSMLLPP------NV
NLTRYSSTHPHKEKLKY--------PDMTPGDTKVIIEQGELLSGILDKRSLGT-SGG-S
LVHVIMKEHG--PEVTKRFLNQSQQVVNYWLLHHGFTVGIGDTIADEATMSKITRTIKHA
KHGVKELQLRAQRG-ELERQPGRSLLDSFEHQVNNVLNKARDDAGTSAQKSLKRSNNIK-
NMVIAGSKGSFINISQIIACVGQQNVEGKRIPFSFRDRTLPHFIKDDFGPESRGFVENSY
LRGLTPQEFFFHAMGGREGLIDTAVKTSETGYIQRRLVKAMEDVMVKYDGTVRNSLGDVI
QFIYG----------------------EDGMDGAAVETQRLPSLRLNNRSVAEKYRF---
-----------------------DID-SPDFG---------QGYMDPEIIEDIKSR-SDA
HAILEMEYKEILADRRMLREEILPE-----EKIGEDNWPLPVNLSRLITNAQKIFHLD--
----------------------KNSTSDLHPLKVIDGVQMLSSE-LKIISGED-------
--------DISK---------EARRNVTLLFHILLRSMLASKRVLKDYRLNTYSFDWLLG
EIKSRFQQSIVHPGEMVGALAAQSIGEPATQMTLNTFHYAGVSSKNVTLGVPRLKEIINV
SSNIRTPSLTVYLKPACANDHEAAKNVQCSLQHTTLHDVTDATEIHYDP-DPK--NTLIE
EDRDFVKTYY---GI-DDESYD----MSK-ISPWLLRIELNTERM------TDTKLTMND
IAEHIQIDF-------QGDLNCIFNDDN-SEKLILRIRIMNDD-EAKYAEE----GGNDE
DT--FLKAIESNILREMSLKGIDGIKKVFMR------QDTHKV-VFDEH-GGY-----QT
GFEWILDTEGTNLLAVMSYPDVDHTRTTSNDMREIIKVLGIEAVRNALLKELRNVISFDG
SYVNYRHLAILADVMTYRGHLLPISRHGIN-----RVETGPLMRCSFEETADVLLEAATF
AEFDPLRGVTENILLGQLAPLGTGSFELYLDEKMLKGAIEVASMGL-------------D
GM-------DSYDMGMVSP------MGLETPYADDT---RTPM-YRGSP-IGTPGPD---
--------------GSFSP-FVDGF---GEFSPRGS-------FSPSSPASPRYSPSSPG
FSPSSPGY-------SPTSP-GYSP--TSPGYSPSSP---GYSPASPAY-SPASPK--YS
PSSP---SY---SPSSPSY----SPSSPSY---SPS--------SPSYSPSSPSY---SP
SSPSYSPSSPS-Y---SPSSPSY-SPSSPSY--SPSSPSYSPSSPSF--SPASPSYSPSS
PSY--SPSSPSYSPSSPSY--SPSSPSYSPSSPSY--SPASPSYSPSSPAY--SPSSPSY
SPSSPSY--SPSSPSYSPSSPSY--SPSSPSYSPSSPSY--SPSSPSYSPSSP-------
-SYSPS-----SPSYSPS-----------
>Thectrah
-------FEPSPQPLKTVSRLQFGVLSPEAIRESSVAL--IDQPDTW--VNGKPRKGGLS
DPRLGTIDFGVKCQTCGQDHPHCPGHFGHLDLSKAVYHLGFINYVLKILRCVCVNCSRLL
IDV-NDVKYKA--SLDRAEQP-QDRLFLLSTLCSTVTRCPS--GATEDSIP---------
----TSETSP-------VHKGCGNYQPTYRRDGIKIRATY--------GSDKAR--GQGD
IGTRKTRMSAEQVREIFARISDKDCLAMGLSPKWARPEWLITTVMPIPPPAVRPHVMMS-
-ST-QRNEDDLTLALAEIIKANKTLSTQIINGSPQNV---INEFVDLLQ---HHTGTYIS
NTSPAFAPAENRSG-RPLKTISERLKGKEGRVRGNLMGKRVDFSARTVITPDPNLNVDQV
GVPRSIAANLTFPEYVTAFNRESLMALVRNSFENGPDAYPGAKTIIRDDGTKLDLR----
YISR-ETDLVLAPGYVVERHVRDGDVVVFNRQPSLHKMSMMGHKIKVMPYSTFRLNLSVT
TPYNADFDGDEMNLHVPQSLGAKAEVMEIMMVPKNIVTPASNRPVMGIVQDTLLGTYLFT
SRDTFMERDLVMNLLMWV-PDWDGR--IPTPAILKPKPLWTGKQLFSLIMP-------NV
NLRTKSGTAPDKAEGP-----------ISPTDTKVLIEAGVHLSGRLCKKTVGN-KAN-G
LIHLVWIEHG--PEAARSFLDAIQRVVNNWLCQHAFSVGIGDMVADDRTMANIHQLLKDA
KVKVRELIHDAQQG-KLVSKPGMTMRETFEAEVNSTLNIASGQGGTSAGLSLRADNRVK-
IMVDGGSKGSSINIGQMVACVGQQNVEGKRIPYGFVGRTLPHFHKDDYGPESRGFVTNSY
LKGLTPQEFYFHAMGGREGLIDTAVKTAKTGYVQRRLVKAMESLMVQYDSTVRNAQGVVI
QFLYG----------------------EDGMEATLLEHQFLDSAMMTNERLHAVYSI---
-----------------------NTS-NEEMA----------RYTTPQVWNELKES-RAL
REELKDEFNTIAADRDMLRRVCVSTTDMGIMASGSVRIVLPVNLKRLIWNAQKIHS----
---------------------SPSSVSDLSPHDIITGVRSLLDD-LVVCRGDD-------
--------PITR---------EAQANATMLFKAHVRATLASKRVLREYKLSSAAFEWLLG
EIRTKFLTTIAHPGEMVGALAAQSIGEPATQMTLNTFHFAGVSAKNVTLGVPRLEELINV
AKANRTPSNTVFLAEHIAFDQDAAKAVLHELQNTTLGHVTDRTEIWFDP-DPL--NTVVE
EDRQFVTDYYGLEDM-PEDEI---------MSPWLLRIVLSREEL------SKKSLKVKD
VEAALNREF--------VSLHVITTPDT-ADPLVVRVRFQVDS--SESGKE----EAMRD
NI--LLTNIQSTLLSIIRVKGFREFKKVFLT------S-QEIM-IEDPETGTY-----DK
RTENYLETEGVDLQRLLAHPAVDATRTTSNSVVEVIQVLGIEAARQALFHELHHVISFGG
SYVNYRHLALLSDVMTYRGELLPITRHGTN-----RVENGALMRCSFEETTDVLMLAAAM
GEVDPLAGVSEAIIMGNLPRIGTGAFDLFLDESKLADAVEVSVL-------------ADS
GDA--------LQYVPMSP--GD-GFAAATPYAAGG--------------MLSPAA----
--AGG-WSPAA--GGSFSP---------ATFSPGGA------GFSP--------------
---AGAGF-------SPAGA-GFSPAPASPGLSPASP---AYTPSSPAFQSPASPA--YS
PTSP---AYGAGSPASPAY----SPTSPAYGAGSPT--------SPAYSPTSPAYGAGSP
TSPSYSPTSPA-YGAGSPTSPSY-SPTSPAYGASPTSPSYSPTSPAYGASPTSPSYSPTS
PAYGASPTSPSYSPSSPAYGASPTSPSYSPSSPAYGASPTSPSYSPSSPAYGASPTSPTY
SPTSPTYGASPTSPVYSPSSPTYGASPTSPVYSPSSPAYGASPTSPVYSPTSPTYDASPG
AAYSPS-----SPQYNDNDDEPK------
>VannDIVA
-------FPFSPAILRKAKRVQFGILSPEEILAMSVLQ--IDTQELYDMDTGRPKKGGLL
DPRLGTVDKDIRCETCYSNMMECPGHFGSLNLAKPTFHYGFLSTVLDVLRCVCFHCQAFL
ISK-KDPRLMM--AR-QIRDP-TKRLKAVADLCKNKKVCTR--ADPKASAL--KKWTLDD
LEEQAEDVKD-------EQTNCEQILPRIVRRGMSVFAEF--------SEDAD------E
VVEKKMELSAEEVMKKLANISDDICELLGLDPKYSRPEWMIVRVMPIPPPPVRPSVMSGT
GAT-GKSEDDLTHKLGDIVSANLALETQLTSNAPAHV---ISDLQRLLQ---THVNTFSN
NDIPNMPRIVQKSG-RALKAISQRLKGKEGRVRGNLMGKRVDFSARTVITPDPNISIDQV
GVPRSIARNLTYPEIVTSFNRDRMYELIR----NGPTNHPGAKYIITDEGTRRDLR----
YVKK-ASDIHLEYGYKVERHVQDGDIIVFNRQPSLHKMSMMGHRIKIMPFSTFRLNLSVT
SPYNADFDGDEMNLHVPQTVESRAEVRELMMVPTQIISPQSNKPVIGIVQDTLLGSKLMT
NRGTFIEKDVVMNMLMWV-KNFDGK--IPQPAILKPRPLWTGKQLFSLIIPN------AI
NLVSRSNNYPDGPDTKE------ADDMVSESDTKVVIEKGRLYCGTLDKRTLGT-SAG-G
LIHVMFNEMG--PEITRLFIDQTQGLVNYWLLQRGYTIGIGDTIADRDTQDQITATIDRA
KREVNNYIYKLQKG-SLEPMAGCTVIEAFEAKVNKELNAARDQAGKAAKGSLSDANNVK-
TMVEAGSKGNDINICQMIACVGQQNVEGKRIPFGFRGRTLPHFTKDDHGPGSRGFVGNSY
LSGLTPMEFFFHAMGGREGLIDTAVKTSETGYIQRRLIKAMEDVMVKYDGTVRNSMGMVV
QFIYG----------------------EDGMDATCIEKQRIDVVSLNNQQLSNQYKH---
-----------------------RID-DASF----------EQLVGTEAAERIRAD-PEA
RRILMEEYKRLKKDRDTLRSKIMLDL-------REDNFYVPVNLERLIWNARKLHASD--
----------------------SDLQGELDPVFVVKEIKRLQDEVLIVIPGED-------
--------KISK---------QAQKNSTMLFNMLLRAKLSSRRALQHYQLSRSSFDWIIG
EIESRFQQSKVHPGEMVGAIAAQSIGEPATQMTLNTFHYAGVSSKNVTLGVPRLKEIINV
AKEIKTPSMTVYLTPDAAKDADRAKDIREGLEYTNLRKVAKKTEIWYDP-DPE--NTIIE
EDQEMVEEFF---AT-GEI-------SDK-ISPWLLRIELIRDQL------VGKKVKTRN
IHDCIKAAF-------DDCLSCIYSDDN-AEQLVLRIRIIENE-ETKPDDE----ELESD
DV--FLREVETRLLDSMKLKGVEKIKKVFLK------Q-DKYR-TVDYQ-GSI-----VD
DEEWILEAEGVDMLSVLAYPSVDTARTYTNDVTEITGVLGIEAGRNALLKEIRDVISFDG
SYVNYRHLASLADVMTYQGTLMSIDRHGIN-----RQSTAALTRCSFEETVDILLEAATF
STCDKLTGVSENIMLGQLAPLGTGCFDLLLDIDMLEHAIPHQIE--------PQFTYQDV
GGDGG----WDMDYGP-----------------------ATPNTYA----GASPRA----
-------------EVSTSP-FRDDY-----------------SFSP--------------
----------------------------GPAYDMGSP---GFTPSSPGSYSPASPG--YS
PTSP---SY----ASSPSY----SPTSPSY---SPT--------SPSYSPTSPSY---SP
TSPSYSPTSPS-Y---SPTSPSY-SPTSPSY--SPTSPSYSPTSPSY--SPTSPSYSPTS
PSY--SPTSPSYS-----------------------------------------------
------------------------------------------------------------
-----------------------------
>Pessonel
----------------KVKKIQFGLLSPDEIRAMSVCQ--VEHPISF--ENGFPKRGGLS
DLRMGTCDRTLACESCAGSKIDCPGHFGHIELTRPMYNVGHMNTVLKVLRAVCFHCSKLL
THESRDTRARN--AL-KLR-P-QARLRAFVLICKDKKVCEG--GDDIDDTA---------
-------AAG-------ERSGCGNYQPKMTRNGLKIYYEY--------PTSIDD-----Q
AQRGKQELPADKAYSILKRVSDDDCVKLGLDPKWARPDWMINVVLPVPPPAVRPAIAID-
-SV-SRGEDDLTHKLADIVKANENLRKQELNGXARXISAGIRGPVAVSH---RHHA----
QQLPA--XSKQRSG-RALKSVTERLKGKEGRIRGNLMGKRVDFSSRSVITPDPNLSIDQL
GVPRSVAMALTLPEVVTPFNIGALQELVR----NGPNELAGAKYVVRDDDSRLDLR----
Y-KA-PGDVHLELGYRVERHLQDGDVVVFNRQPSLHRMSMMGHRVKIVPYSTFRLNLTVT
TPYNADFDGDEMNMHIPQSLAAKAEVQELMMVPTQIISPQSNSPVMGIVQDSLLGARLLT
MVTLFLTKEFVFNLLMWV-KDFDGR--IPVPAILKPEPLWTGKQMFSLILP-------DV
NLNGXNGT---------------ASGFMSPGDTRVLVESGELLCGILCKKTLGR-SQG-G
LVHVIFHEYG--PEATKRFLNETQAIVNYWLLHHGFTVGIGDTVADESTMRSINQTITTQ
KNQVKDLIEQAQTN-KLKALAGMTIQQTFEKRVNDALNEARDESGKLAQESLPTSNNVK-
LMVTAGSKGNFTNIAQMIACVGQQNVEGKRIAFGFHERTLPHFYKDDYGPESRGFVANSY
LSGLTPTEFFFHAMGGREGLIDTAVKTSETGYIQRRLMKAMEDVGVRYDGTVRNSCGDVL
QFVYG----------------------EDGMDGTAVESQSLDTLTMSVAELSQRFEW---
-----------------------KID-SERFG---------DGVLSSEIVDDIRLN-ADV
RLVLEAEFQQLVSDVAAAQE-IFPD--------GTDRWPLPVNIRRLIWNAKKIYGIGDV
RVRGGGGGGVTRGMGVDAELDRDWSGSDLHPKKVIEGVQRLSQL-LVVVPGSD-------
--------PLSV---------EAQTNATLLFHILLRSLLNSRRVLYEHRLTREAFDWVLG
EIQSRFLNAKAAPGEMVGAIAAQSIGEPATQMTLNTFHFAGVSAKNVTLGVPRLKEIINV
SKNIKAPSLTVYXXXXHARXAXXAXXXXXLXEXXTXXXVASRTEIFYDP-DPK--NTVVE
EDREFVSDYF---DM-PDEEHP----IEA-YSPWLLRIELDGAAM------TDKKLSIVE
IVNAISNEF-------AHDLSCVFTDDN-AEKLVLRIRVINDAKDVHVGEE----DGGDD
DAEGFLRRIEQSLLSELRLRGVQGIKKVYMR------D-EKVT-VLGAN-GK------ST
RQEWILDTEGINLLAVLSQPQVDATRTVSTSITETFDVLGIEACRASLLAEIRGVLGAYG
LYVNYRHLAMLADVMTHRGHLMAITRHGIN-----QQETGAFQRASFEQTADVLLDASQF
GETNDLRGVTERIMLGMTAPVGTGAFDLVLDEDALKSAIELPQLDL--QTATASYGDASY
GAAY-----------------------------------RSQAQLA----MQSPGA----
-DFGA-DTPMYAMTPGASP-----------FDPRGA------AFSPAM------------
--------------------------------------------------SPGGM-----
--------YG--AAFSPAN----TPAG-VF---SPG--------SPGYSPGSPA------
------------------------------------------------------------
------------------------------------------------------------
------------------------------------------------------------
-----------------------------
>MayoBSH0
-------FSPSSAPLRQVKYMQFGVLSPDEIRQMSVAK--IEYPATY--EAGRPKEGGLQ
DPRMGTTELHQKCATCSCDMRECPGHFGHIELAKPMYHVGFISYVVAVLRCICFHCSKLR
GNP-RDHRFQA--AL-KIQRP-EHRLKAMLAVCRTKDICDP--GESEDGVE---------
-----------------GERGCGSVQPKIIKDGMSIICEF--------SQVDD------S
TVEKRRVLTAEEVHQRLRRISDDDCRLLGFDPEWARPDWMILTVLPVPPGATRPTIMMD-
-SL-LRGEDDLTHKLTDIVKANQALRKHELNGASPHV---VTEYTQILQ---YHCATMID
SEIPGYSPATQKSG-RVLKSIRQRLRGKEGRIRGNLMGKRVDFSARTVITPDPNISIDQV
GVPRSIAVNLTYPEIVTPFNINRMYELIR----NGPNEHPGARFIVRDDGQRQNLL----
WVTK-PSDLNLEYGYRVERHIQDGDFIIFNRQPSLHKMSMMGHRVKIMPYSTFRLNLSVT
TPYNADFDGDEMNMHVPQTLEARAEVSELMMVPRQIISPQSNKPVIGVVQDSLLSSSLMT
RKDTFLERDVMMNILMWL-PDFDGR--IPQPAILKPRQLWTGKQMFSLILP-------NV
NVERTASVLQDREKGEL----------MPLSDGRVLVEQGTLLCGNLDKGSLGS-GGG-G
LIHVIWMEHG--PEAARRFLDATQRISNYFILHHGYTIGIGDTIANHETMQRISDIITEA
KLEVQESVNLAQQG-QLEAQPGRSVMESFEHAVNKVLNNARDRSGLLANGGLKRTNKIK-
TMVSAGSKGNNINISQITACVGQQNVEGKRIPFGFRARTLPHFTKDDYGPESRGFVENSY
LRGLTPQEFFFHAMGGREGLIDTAVKTAETGYIQRRLVKAMEDVMVKYDGTVRNSLGDVI
QFVYG----------------------EDGMDGGGVEHQTVDTIAPNDVQFEKRYRF---
---------------------AADID-SPDFG---------EGVLEADIVDDIRTN-AEV
RARLEEEYLQLLEDRRILRTDLAPG--------GDARWPLPVNLDRLVWNAQKIFHLD--
----------------------PRQHSNLHPLTVVDGLEHLRQR-LRIVPGTG-------
--------PFAQ---------EAQDAATQLFNMLLRSKISSKRVIHEYRLNSKAFEWLIG
EIEMRFQKAIVDPGEMVGALAAQSIGEPATQMTLNTFHYAGVSAKNVTLGVPRLKELINI
AKQTKTPGLTVFLREQYRRDLVHAKKVQSNVEFTTLRRVTTKTQIWYDP-DPL--NTVVE
EDRQFVQAYF---DM-PDEPVD----IST-LSPWLLRIELNPRMM------TDKDLRMRD
IHRRISELA-------EESLHCIFTDDN-AVPLVLRIRIRNDE-ETMKDLET--MEENDS
DE--LVRALEENLLHKLALRGIPDIRKVFLR------E-ETQI-TLRED-GSFEKDNNQK
LKEWVLDTEGVNLLAVMSRPEVDTRRTSSNEIIEIIEVLGIEAVRNALLRELRAVISFDG
SYVNYRHLSMLADVMTYRGHLMAITRHGIN-----RNDTGPLMRSSFEETVDILLRAAVF
SEVDPLSGVTENIMLGQLCPLGTGSFQCLLDEKMLANAPEIATM------------DARY
GQHQM----------------AG-TPGAHTPFMDN----ATPLQTFNSP-GMSPGG----
MGGAA-FSPF-----AASP-FGD-----AQFSPGQV------GFSPG-------------
------------------------------------------------------------
------------------------------------------------------------
------------------------------------------------------------
------------------------------------------------------------
------------------------------------------------------------
-----------------------------
>TricAmI7
------------------------------------------------------------
------------------------------------------------------------
------------------------------------------------------------
------------------------------------------------------------
------------------------------------------------------------
------------------------------------------------------------
------------------------------------------------------------
------------------------------------------------------------
------------------------------------------------------------
------------------------------------------------------------
-----------------------------------------------------------V
NMRRNSGMHNRFEKAE-----------ISPADTKVIIDQGEVLAGIICKRSIGR-SSG-G
VVHVLMMEYG--PKETMLFLNNVQLVVNNWLLHFGYTIGIGDTIADRETMQKINDTISTA
KDKVEKHIIQLNQG-RLPQKPGLTLMESFENEVNRELNAARDNAGKYAQESLGHENNIK-
TMVAGGSKGSFLNIAQIIACVGQQNVEGKRIPYXFRRRTLPHFTKDDYGVESRGFVENSY
LRGLTPQEFFFHAMGGREGLIDTAVKTSETGYIQRRXVKAMESIKVAYDGTVRNAHEEVI
QFCYG----------------------EDGMDGTSHETQLLPSMKMSTSQFAKTYEW---
-----------------------DFX-APDLG-------AGDNVVDXSVLDDIKRD-EKA
RDRLRQELKTLTDDREFLRK-LFED--------GEDKWPLPVNLARLIETAQKVFNIX--
----------------------TRGRXDLDPLSVVDKLNVLSER-LIVVRISD-------
--------KLSESAKENAX--EAQSNATLLFNMLLRSTLASKRIINEYKLTKDSFNWLCG
EIEGRFMQALVQPGEMVGAIAAQSIGEPTTQMTLNTFHYAGVSTKNVTLGVPRLKELINV
AKTVKTPSLTVFLDQQRCNDSEFAKAVLCDLEHTTLKHIAANCEIMYDP-DIR--NSIIA
EDEEMINMFYLDLDA-EDDDQDGPGLVDK-LSPWXLRIELDNDKMDKFLSANSATLNMSG
ISEKIAEHF-------SKGLHVVYSDDN-SEKLVLRLRIFNED-DYKDEMA----DEISD
XV--LLKQIEINMLEEMTLCGVEGIEKVFLR------Q-DEKI-GIDPRTGSYLAK-KEQ
EKEWVLETEGTNLMEVLSNKHVDASRTTSNDICEIIQVLGIEAVRNALFYELRNVIQFDG
AYVNYRHMSILVDVMTYRGHLAAVTRHGIN-----RGNTGPLMRCSFEETVDMLLNAAMY
AEKDDLMGVSENIMLGNRAPVGTGTFELFLNSKMTSEAITVPVG----YDEMAGVDDYMM
DNP-------------------------QSPTMKWSPA-RTPQISFGSPGPASPYN----
-ESGA-FSPY---XGSFSP---------GPNSPGSP-----GGFSP--------------
---ASPGY-------SPSSP-GYSP--TSPGXSPTSPGRGGYSPASPGY-SPASPGPSYS
PASPXGGGY---SPASPRY----SPTSPQY---SPT--------SPSYSPTSPSY---SP
TSPGYSPTSPS-Y---SPTSPSY-SPTSPNY--SPSSPKYSPTSPKY--SPTSPRYSPTS
PKY--SPTSPKYSPTSPKY--SPTSPKYSPTSPRY--SPTSPNYSPTSPKY--SPSSPNY
SPTSPKY--SPTSPKYSPASPNY--SPASPVYSPAAPST--SPASPAYSPTSP------A
SKYSPT---------EDKDDEKKNEEG--
>Neopaest
------------------------------------------------------------
------------------------------------------------------------
------------------------------------------------------------
------------------------------------------------------------
------------------------------------------------------------
------------------------------------------------------------
------------------------------------------------------------
------------------------------------------------------------
------------------------------------------------------------
------------------------------------------------------------
--------------------------------ILKPKELWTGKQVVSLFMP-------SV
NLQQTAGGHNPETDKGR----------ISFRDTVVFIEKGEVFSGILCKKTVGS-AAG-G
LIHTIMHEHG--PEKTKMFIFTLQQIVTYWVLHHGFTVGIGDCFATPEIFEVISDIIGEQ
KNIVMGHVSKVQAGAKYDVKTGMTVHDTFEFNVKTALDVARNKSGLHADTNIVQRNNIK-
RMVTIGSKGQMTNIAQIIACVGQQSVGGKRVPFGFRQRTLPHFNKDDFGPESRGFVENAY
LQGLTPQEFFFHAMGGREGLIDTACKTAETGYIQRRLVKAMESVMVQYDGTVRNSMGDVV
QFVYG----------------------EDGIDATHIEQQKMDIVRMSDRQLEKSFQF---
----------------------SNFN-HVDFG----------VHMVPKVVDMIRND-GNV
RDVLRQEFEELKAHREYLRKNIFTT--------GQEICYFPINLKRLIWGARKTFDID--
----------------------ADRPSDLNPAEVVKKVNALCEK-LVIRPGDDXXXXXXX
XXXXXXXXPISK---------EVCETSSMLLSIFLKSTLASKRVIEEWRLDKKSFDWVLG
ECERRFMKSVVNAGEMVGALAAQSLGEPTTQMTLNTFHLAGVATK-LTQGVPRLKELINA
AKTIKTPSLVIKLKPQYSRDSEAAKHVQLEIEHLVLAKVTQRTEIWYDP-HIT--STIIK
EDEEILSSFF---LL-PED------VPQN-LSPWLLRLVLDPDTV------RGKSLTMQS
IADSIARSY-------STDLHCVFSNDN-DDNLIFRIRATISD--KGDEDD----LGCDD
EK--AMRVYEDTLLNELTLLGIKGIPKVFLT------EYKDTT-VVTKK-GDYRKS-EDS
PSEWMLETEGCALLKVMGMEQVQMEKVHSNNILENLEVLGIEAVRQCLLFEIRNVFS---
SYVNYRHLAMLVDVMTYKGHIMAITRHGIN-----RVKTGPLTKSSFEETVDMLLLAAAF
SEKDDLRGVSGNLMLGQLVPMGTGCFDCVLDQEQLPDESH-------------------M
GEEGGM--------------FYP-----STPKYP---Q-HSP--------PGTPQ-----
-----------------SPN--------GPATPGEY------QFSP--------------
----------------------------------------FVGASTPFQGSGSSP-----
-------DYN--SPTSPMY----SPTSPSY---SPT--------SPSYSPTSPS------
------------------------------------------------------------
------------------------------------------------------------
------------------------------------------------------------
-----------------------------
>Paraatla
------------------------------------------------------------
------------------------------------------------------------
------------------------------------------------------------
------------------------------------------------------------
------------------------------------------------------------
------------------------------------------------------------
------------------------------------------------------------
------------------------------------------------------------
------------------------------------------------------------
------------------------------------------------------------
------------------------------------------------------------
------------------------------------------------------------
------------------------------------------------------------
------------------------------------------------------------
------------------------------------------------------------
--------------------------TAETGYIQRRLVKAMEDFMVQYDGTVRNSLGHIV
QFVYGEDGIDGGPXXXXXXXXXXXXXXEDGIDGAHIEQQFLDIVRMSNSKLEKTYRF---
----------------------TNLD-HMDFG----------NRMNLDVVEDLRNS-TVA
KDELEREFQDLHAMREMLRTDLFMD--------GSERCNLPVNLKRLIWGARKAFDID--
----------------------VTRPTDLHPVQVIEGVNNLCSK-ITICPGED-------
--------PISL---------DVSQNSTKLFTSFLKSTLASKRVIEEWHLDKKSFEWVLG
EVESRFTRSIVHPGEMVGALAAQSLGEPTTQMTLNTFHLAGVATK-LTQGVPRLRELINV
AKTIKTPSLRIPLQPECANDSDKAKGVSNLIEHTVLAKVTCRAEIWYDP-DPS--DTVIS
DDKDFVRDYY---ALSPDEEQN----SDN-ISPWLLRLILDRGNM------SSKLFTMQQ
VADTIAKGY-------GTQLQCIFSNDN-ADVLVFRIRVIHDP-TGKGDDE----EPPDD
QD--AMKLYEDMLLNQMVLTGIKGISKVFLT------E-AFPP-QIDSE-GAFIEE-RNL
PKTWVLETEGCALLEVMSLAQVEPSQVMSNHILEIAEVLGIEAVRQSLLREIRGVFS---
SYVNYRHLAMLVDVMTFRGHLMAITRHGINRGTISRGSNGPLTKASFEETVDMLLLAAAY
AEEDNLKGVSGNIMLGQLAPMGTGAFDCILNEKMLENVSERAM---------FGHDDHLM
GAA------------------TP-YPSQQTPRYE---M-ASP--------PGSPT-----
-----------------SPD--------G--SPGSY------VFSPM-------------
----------------------------------------NIGPST--------------
------------------------------------------------------------
------------------------------------------------------------
------------------------------------------------------------
------------------------------------------------------------
-----------------------------
>VexiDIVA
------------------------------------------------------------
-------------------------------------------------RSVCFGCSKLL
ADT-SRAKFRE--AL-KVKGS-KERMAAVCAVCRTIRVCDT--GKDAGADQ-ADPRELDE
--------------HYVNHNGCGFVQPNITKEGTRLTAEW--------SETQID-----I
GTERKQVLSAERVLSILKKVSDEDCLALGLNPDWARPEDMIIKVLPVPPPCVRPSTMVG-
-SP-KRGEDDLTHSLSDIVKANLSLKEQEKNGAPPHV---IAEFSSMLQ---FYVTTFMD
NEQPGMPRATQRSG-RPLKAIRQRLRGKEGRIRGNLMGKRCDFSARTVITPDPNISINQV
GVPRSIALNLTYPELVTAFNIDRMYDLVR----NGPDTHPGAKYVIQSSGQRIDLR----
FHSSLQSELNLEVGDVVERHITDGDVIIFNRQPSLHKMSMMGHHVKVMPYSTFRLNLSVT
TPYNADFDGDEMNMHVPQTMETRAEVLHLMMVPKNIITAAANRPIIGIVQDTLLGCSLFT
RRDTFLERDLMMNTLMWL-PSFDGR--VPIPAILKPRELWTGKQVFSMFIP-------EV
NLMRKSAGHPDFENS-----------WISPGDTRVLIEQGQLLSGIIDKGTVGSKSSG-G
LVHVIVNEKG--HDAARNFIDATQCIVNYWLLNHGFTVGISDTIADESTMDTIDQTINTA
KHAVKDIVSQAQHG-QLQARPGRTLLQSFEAAINDRLNEATSRAGRATHQSLLR-NNFK-
TMVLAGSKGSELNISQIIACVGQQNVEGQRIPYGFRQRTLPHFTKDDYGPESRGFVANSY
RQGLTPQEFYFHAMGGREGLIDTAVKTSETGYIQRRLVKAMEDVTIKYDGTVRNSLGDVI
QFVYG----------------------EDGMDGCKMESQKLYSLTMSKKRLREVYLWFES
SSSVTAADDASATTSSDASAVAADAD-VDDVGMLDEIDPIATQLISDEALKSIQQS-EIY
KEKLREEYRQIVRDRDVLRKEIFPD--------GRDTWPLPVNLIRLIWNAQKTFHLD--
----------------------LRKKSDLQPTYVVDRVRELCDQ-LLVVVGDD-------
--------PISQ---------EAQEAATQLFKIHIRATLASKRLIRDYRLNMDSFKWLIG
EIKLRFQQARVQPGEMVGAIAAQSIGEPATQMTLNTFHFAGVSAKNVTLGVPRLRELINV
AKTLKTPSLMVFLQPRICEDTEAARAIQVRLEYTTLRRVTKTVEIWYDP-DPL--HTIVE
EDDELVQRYF---EI-PDEELD----PNN-LSPWLLRIEFDREMM------TDKKLSMAD
VSDRIAEMF-------HNDVHCIFDDDN-AEKLIFRIRIIEDD------EK----EVPMD
DE--DVKSLKDYLLTNLELIGVDNITKVFMS------K-KKRK-TFEAD-GS------RQ
IEEWILDTEGCNLLEVMSVDGVDHTRTTSNNINEIQEVLGIEAVRNALLSELRAVISFGG
SYVNYRHLSLLADTMTYRGYLIPITRHGIN-----RLETGPLMRCSFEETVDILYEAALY
SQTDNLRGVSENIMLGQLAPVGTGTFELLLNESMLDQAIISNQ-------------AQNM
GIAYSPRVFSSPSTAGGNP-NTP-FSTISTPYAGAT---ASPG-HF----AMTPVA----
SQLGS-YSPL-----HVSPG----SL--GSFSPGQA------LFSP--------------
---------------------GHA----------------NISPTSPAY-SPGVT-----
-------GY---TPTSPTY----SPTSPSY---SPT--------SPSYSPTSPSY---SP
TSPSYSPTSPS-Y---SPTSPSY-SPTSPSY--SPTSPSYS-------------------
------------------------------------------------------------
------------------------------------------------------------
-----------------------------
>Endozona
---------------KTIKAVQFGILSPEEIKQMSVAK--IENTEMK--QNGKPVLKGVL
DPRTGTVDRQYRCGTCFGSMSECPGHFGHIELAKPMFNIGFFSTVVKILRCVCYHCSKLK
VDD-NDANFRH--AK-ETKNA-KLRFKRVYQIARTKTKCEA--GETDSNEA-VEGEENDK
P--QKKRGRRGKSDNKIPHGGCGNCQPEIRRDKLKLIADF--------EKVTDD-----Q
GIEKKQVITAEKAHSILKRISDDDCRAMGLDPKWARPDWMILTVFPVPPPSVRPSIKMD-
-AL-NRAEDDLTHKLADILKANVTLKKQESLGSGAHI---ISSYADLLQ---YHVCTFTD
NSSPDLQSAMVKSGRRPLKSIKERLRGKEGRIRGNLMGKRVDFSARTVITADPNLAIDEV
GVPRSIALNMTYPEIVTAHNIKKMYELVK----NGPTEHPGAKYIIRTDGVRVDLR----
YVKR-SADQYLESGYIVERHLNDGDIVIFNRQPSLHKMSMMGHRVKVMPYSTFRLNLTVT
TPYNADFDGDEMNMHLPQSLGAKAECIELMMVPRQIITPQSNRPVMGLVQDTLLGCSLIT
QRDCFITKDVMMNILMWM-DSFDGR--IPIPAILKPVPLWTGKQIFSMIIPK------NV
NMVRNTLFHDPAKEEELSV----EEREINPFDTKVIVEQGELLAGILDKRSLGN-THG-S
IVHLVMHEHG--HEATKWFLTYSQRVVNYWLLQRGYTIGVSDTLATPDTTKHIKEILVTA
HENVKRIIGEAQEN-KLDAQPGKTYLEVFEALVNKELNQAGNDAGKHAHKSLSFENNIK-
TMVAAGSKGSLINIAQIIACVGQQNVEGRRIPFSFRGRTLPHFCKDDYSPESRGFVSNPY
VVGLTPQEFFFHAMGGREGLIDTAVKTSETGYIQRRLVKAMEDVMVQYDGTVRNSLGDVI
QFLYG----------------------EDGMDATAVEQQPIPSINLSDKQMRDHYDI---
-----------------------LGDVDGNTR---------VPYLERSVYQEVKNN-SEL
RALIEQEYEQVLADRQLFRLTILPKFL---KHDPKDFPKLPVNMGRLIHNAQKIFHID--
----------------------IHKTSDLNPKKIIEGVKALSEK-LIVLPSGNQD-----
-------DELGK---------QAQENATLLFNILLRASLASKKVIAEYKLNGFAFDWLVG
EIESRFFKAIAHPGEMVGALAAQSIGEPATQMTLNTFHFAGISAKNVTLGVPRLKEIINL
AKKVRTPSLTVVLKPRCASDKDLAKKIQSMLEHTTLKKVTSTTEVYYDP-EVN--NTVVP
ADKDWVRLYY---EV--ESDLD----FSQ-LSPWVLRITLDHGMM------TDTGLTNSE
IADKINTEY-------AGDLHCCFSDDN-DDNLVLRIRIKNDKAEGKDDDD----AGDDD
DV--FLKQLEASMLSQMSLKGIEGINKVFMR------H-ERKL-TIDHN-GVFQ----QT
EQEWFLDTEGVNLLAVMSNPNVDHTRTTSNNILEVVDVLGIEAVRGALMKELNNVISFDG
SYVNYRHMATLVDVMTYRGTLMAITRHGIN-----RVETGCLMRCSFEETADILLEAATY
AERDDLKGVSENLMLGQLAPLGTGCFDLFLNEAALAEAVEVPTYNTGMSLDSGNISEFRQ
GS-------AGPGMGGILP------SGLATPFHSMTGMGRTP--YSMSP-SATPSS----
--------------GAFSP-YVDGFS--GEFSPARS-------FSPNS------------
-----PGQ-------------------SSPMYSPSSP---GYSPSSPSY-SPSSPG--YS
SASP---AY---SPSSPGY----TPSSPSY---SPS--------SPKYSPASPSY---SP
SSPAYSPSSPK-Y---SPASPSY-SPSSPKY--SPSSPSYSPSSPSY--SPSSPSYSPSS
PSY--SPSSPKYSPSSPAY--SPASPSYSPASPSY--SPASPSYSPASPSY--SPASPSY
SPASP-------------------------------------------------------
-----------------------------
>StygNOMA
------------------------------------------------------------
------------------------------------------------------------
------------------------------------------------------------
------------------------------------------------------------
------------------------------------------------------------
------------------------------------------------------------
-------------------------------------------------------SIDQV
GVPRSIALTLTFPEIVTPFNIEQMYTLVR----NGPNEHPGAKYIIRDDGNRLDLR----
FIKK-PSDLHLEYGYKVERHAQDGDLIIFNRQPSLHKMSMMGHRIKIMPYSTFRLNLSVT
SPYNADFDGDEMNLHLD-----XAEISQIMLVPRQIVSPQGNRPVIGIVQDSLLACRIFT
RRNTFLEKDLVMNILMWV-NAWDGK--IPVPAILAPKQLWTGKQIFSLIIP-------PV
NLTKVTLNEKDVNSSP-----------IPASDGKVIIDSGELIMGILCKKTLGS-SQG-G
LIHVIFNEHG--SEVTKVFLNQVQTIVNYFMLQHGYTIGIGDTIADEQTMTKINHLIQDA
KKKVKELIKKAQSN-KMEATPGKTLEESFENEVNKELNTARDQAGQEAQRTLTDRNNIKX
NMVLAGSKGSYINISQMIACVGQQNVEGKRIPFGFKGRTLPHFTRDDYGSESRGFVENSY
LRGLTPQEFFFHAMGGREGLIDTAVKTSETGYIQRRLVKAMEDVMVRYDSTVRNSLGEVI
QFLYG----------------------EDGMDAVKIEQQRMPILKLKNSDLERQFRF---
-----------------------NPD-DPNLP---------NNFLDAEVLEGIKIN-SEA
RLAIEKEYKKIIKDRNLLREKILRT--------GDDMLYLPVNIERLILNAQKLFHLD--
-----------------------RRVSDLSPLDIINRVRDLRKK-LVVVAGDD-------
--------HLSV---------EAQKNATLLFNILLRSYLSSKRVIQRYRLSSASFDWLLG
EIESRFLQSICNPGEMVGAIAAQSIGEPATQMTLNTFHFAGVSSKNVTLGVPRLKEIINI
NKRTKTPSLTVFLKKEYAEDAGSAKKVQVNIEHTTLKKVTLATEIYYDP-DPI--NTVIE
EDREFVRSYY---DM-PDEDFS----IDQ-ISPWLLRIELDRSMM------TDKKLSMKD
IADHITADF-------GGDLKPIFNDDN-AEKLIMRVRIVNDE-EAKIQEE----GAGED
DV--FLKSIEENMLNKMALKGIDDIKKVFIA------K-DKKA-QYEAD-GSI-----QI
KEEWFLDTEGVNLLAVLSCTDVDHCRTISNDIVEIIQVLGIEAVRNALLKELRAVISFDG
AYVNYRHLAILSDVMTYRGHLMAITRHGIN-----RVESGPLMRCSFEETVDILLDAAAY
AEADNLRGVSENIMLGQLANLGTGCFELFLNEDMLKDAMEIEVPG-----------FMDP
GA---------LLYGQDTPARTP-GGSITTPMDS-----GTPGPY--SP-SKSPFN----
--MGS-FSPI------TSP-YS------GEFSPAHG------SFSP--------------
------------------------------------------SPFSPGVGSPSSP-----
-------GY---------------------------------------------------
------------------------------------------------------------
------------------------------------------------------------
------------------------------------------------------------
-----------------------------
>Cochminu
---------------------------------------------------------GLF
DTNMGPYDLAHVCNQCSKKAKDCPGHFGHLELAKPVYHPGFIKMIRKIINCV--------
------------------------------------------------------------
------------------------------------------------------------
------------------------------------------------------------
------------------------------------------------------------
------------------------------------------------------------
------------------------------------------------------------
------------------------------------------------------------
------------------------------------------------------------
------------------------------------------------------------
------------------------------------------------------------
------------------------------------------------------------
------------------------------------------------------------
------------------------------------------------------------
------------------------------------------------------------
------------------------------------------------------------
------------------------------------------------------------
------------------------------------------------------------
------------------------------------------------------------
------------------------------------------------------------
------------------------------------------------------------
------------------------------------------------------------
------------------------------------------------------------
------------------------------------------------------------
------------------------------------------------------------
------------------------------------------------------------
------------------------------------------------------------
------------------------------------------------------------
------------------------------------------------------------
------------------------------------------------------------
------------------------------------------------------------
------------------------------------------------------------
------------------------------------------------------------
------------------------------------------------------------
------------------------------------------------------------
-----------------------------
>Vannrobu
------------------------------------------------------------
------------------------------------------------------------
------------------------------------------------------------
------------------------------------------------------------
------------------------------------------------------------
---------------------NKALKERE-DSMVSSV---IADELSALQ---YYVSVYMN
NDLPGLPTNVTREG-RPLKSIAQRLKGKEGRIRGNLMGKRVDFSARTVITPDPNISIDQV
GVPKSIARNLTFPETVTPYNMERMQALVA----NGPNEHPGALYVVQTDGTRVDLR----
YRKN-LQEFPLQCGFRVERHVQDGDIIVFNRQPSLHKMSMMGHKIKVMPYSTFRLNLSVT
SPYNADFDGDEMNMHIPQTLNAKAEIMQLMMVPKQVISPQSNKPVIGIVQDTLLGSNLIT
RRDVFIEKDVMMNMLMWV--KFDGK--IPEPCILKPKQLWSGKQLFSIIIPN------DI
NLALFNNSFSRDKKGKDGEKQKDQDPFLHAQDLYIYIDQGKLLAGTLDKKILGA-SSG-G
LIHTIWMEHG--PRETQRFIDHCQGLVNYWLLQRGFTIGIGDTIADADTRAQIRETIEEA
KKNVDELTQKIKAN-NLERKPGMTVMQTFEAGVNRYLNTARDDAGSSAQKSLKFANNIK-
TMVTGGSKGSNINISQMMACVGQQNVEGKRIGYGFLGRTLPHFTKDDYGPVSRGFVENCY
LIGLTPAEFFFHAMGGREGLIDTAVKTAETGYIQRRLVKAMEDVMVKYDGTVRNSLGDVI
QFLYG----------------------EDGMDATYIEKQTFDTLLLTNKELERRYKL---
-----------------------DVN-SHNFR----------NGISNDIRDEILAS-PEA
REMLNNEFETIKEDRELLRHKILPT--------MESAWPLPVNLKRLLNNAKKIHNININ
--------------------PGKNTNPDLDPRYVIEQVNNLTANDLLLINGND-------
--------HISR---------KAQKNATLLFNILLRSNLASKRIVQEHNMNKQSFDWLLD
CIRSRFQQAKVHPGEMVGAVAAQSIGEPATQMTLNTFHYAGVSSKSNTVGVPRLKEIINV
SKNIATPSMTVHLTGNIEHDREQVQIVHRKLEYMTLRKACAATEIWFDP-KQK--ETVVE
EDEGFISDLY---SD-RHDDVD-----DG-FSCWLLRLKLIKDVL------ETRKITTWD
ICGKIRMSF-------G-------------------------------------------
------------------------------------------------------------
------------------------------------------------------------
------------------------------------------------------------
------------------------------------------------------------
------------------------------------------------------------
------------------------------------------------------------
------------------------------------------------------------
------------------------------------------------------------
------------------------------------------------------------
------------------------------------------------------------
------------------------------------------------------------
-----------------------------
>Luaphula
----------SSAPTKRITKIQFGILSPEEIREMSVTK--VEHFEAY--ENGKPKKGGLL
DPRTGTVDRHLRCLTCSGAMNDCPGHFSYIELAQPMYNIGFMRTIVKVLRCVCFHCSKLL
TDE-QNPRFVE--AQ-TERNV-KTKFKRVYNICKTKKLCSD--GAEETDES---NLKPG-
-----EAPRK-------GHGGCGNMQPVIRRDGLKLFAEF--------KKTGE------E
MGESKQLLTARKVHDIFKRVTDEDCRAMGLDPEQARPDWMVLTILPVPPPSVRPSIMMD-
-PT-ARSEDDLTHKLADIVKANANLKRQETSGAAEHV---ISQFTDLLQ---YHIATFID
NEVPGQPQATVRGG-RALKSIKQRLRGKEGRIRGNLMGKRVDFSARTVITPDPNLSIDEV
GMPRSMALNLTYPEIVTPFNIERMYELIK----NGPNEHPGAKYIIRDDGERHDLR----
FLRK-PSDHHLEYGYKVERHVQDGDVIIFNRQPSLHKMSMMGHKIRIMPYSTFRLNLCCT
TPYNADFDGDEMNMHVPQTFGARAEVLELMMVPKQIVTAQANRPVLGLVQDALLGCSILT
QRDTFIEKDVVMNILMWL-DNWDGK--IPKPAILKPRELWTGKQMFSLILPK------KI
NLVRFASTHPDEEHTD-----------MSPGDTKVLIEQGELLSGILDKKTNGN-TGG-S
LVHIIMNEYG--PETTKHFLNQAQAIVNYWLLHYGFSVGISDTIADEATMAKINQTITEA
KHRVKELQYEAQKG-KLSRQPGRSMSESFESEVNQALNKARDVAGKSAQESLKRDNNIK-
KMVTSGSKGSYINISQIIACVGQQNVEGKRIPFLFRNRSLPHFIKDDLGPESRGFVENSY
LRGLTPQEFFFHAMGGREGLIDTAVKTSETGYIQRRLVKAMEDVMVQYDGTVRNSLGDII
QFVYG----------------------EDGMDGTGVETQQIPSLR---------------
------------------------------------------------------------
------------------------------------------------------------
------------------------------------------------------------
------------------------------------------------------------
------------------------------------------------------------
------------------------------------------------------------
------------------------------------------------------------
------------------------------------------------------------
------------------------------------------------------------
------------------------------------------------------------
------------------------------------------------------------
------------------------------------------------------------
------------------------------------------------------------
------------------------------------------------------------
------------------------------------------------------------
------------------------------------------------------------
------------------------------------------------------------
------------------------------------------------------------
------------------------------------------------------------
-----------------------------
>Protarac
M---ASRSLNSTAPLRKIKKIQFGILSPEDIRDMSVCK--VEHFEAY--ENGQPKRAGLL
DPRTGTVDRHLRCQTCAGSMNECPGHFSHIELAKPVYNIGFLRTVVKVLRCVCFHCSRLK
TDE-NDPKFVA--AQ-ECTNP-KERFRRVYDICKNKTYCDG--EEPEAKEG---------
-----EEVKK-------AHGGCGNIMPKIKKDGMKLTAEM--------KKTVDADG--QP
TGEHKQLLTPEKVHSILKRINDDDCRAMGLDPERARPDWMILTILPVPPPSVRPSIMMD-
-PT-ARSEDDLTHKLADIVKANANLKKQEASGAAAHI---ISQVAELLQ---YHVATFID
NEIPGFPQATVRSGSRALKSLKQRLRGKEGRIRGNLMGKRVDFSARTVITPDPNLSIDEV
GMPRSMALNLTYPEIVTPFNIERMYELIR----NGPNEHPGAKYIIRDDGERHDLR----
FLRK-PSDHHLEYGYKVERHVQDGDFIIFNRQPSLHKMSMMGHKIRIMPYSTFRLNLCCT
TPYNADFDGDEMNMHVPQTFGARAEVSELMMVPKQIITAQGNRPVLGLVQDALLGCSILT
LRDTFIEKDMVMNILMWL-DNFEGK--IPTPAILKPKPLWTGKQIFSLVLP-------NV
NLMRLSTTHNDKENNFL----------ISPSDTRVIIEEGELLAGILDKKTNGN-SGG-S
LVHIIMKEHG--PEATKQFLNQAQAVVNYWLLHHGFSVGVSDTIADEATMSKINQTITTA
KHQVKDLQLQAQQD-RLPRQPGRTMSESFEFEVNQRLNTARDTAGQSAQQSLKRDNNIK-
KMVTAGSKGSYINISQIIACVGQQNVEGKRIPFLFRDRSLPHFIKDDLGPESRGFVENSY
LRGLTPQEFFFHAMGGREGLIDTAVKTAETGYIQRRLVKAMEDVMVQYDGTVRNSLGDIV
QFVYG----------------------EDGMDGTGVEDQKLPSLRVSN------------
------------------------------------------------------------
------------------------------------------------------------
------------------------------------------------------------
------------------------------------------------------------
------------------------------------------------------------
------------------------------------------------------------
------------------------------------------------------------
------------------------------------------------------------
------------------------------------------------------------
------------------------------------------------------------
------------------------------------------------------------
------------------------------------------------------------
------------------------------------------------------------
------------------------------------------------------------
------------------------------------------------------------
------------------------------------------------------------
------------------------------------------------------------
------------------------------------------------------------
------------------------------------------------------------
-----------------------------
>PhysTSA
-------FAYSSAPLRKVKRVQFGILSPDEIRTMSVAK--IEFPETY--ENGRPKLGGLV
DPRMGTIDKTMKCQTCAGSMAECPGHFGHIELAKPMFHIGFIGAMMKVLKCVCFHCSKVL
TDT-EDPRFRQ--AL-KIKNP-KTRLHVIFNICKTKNICET--GEDEDPQK---EQQSDD
P--LGEHKKK-------PHGGCGNYQPKITRDGLKLTAEF--------KNVID------E
SVEKKQLLTAEKVLSILKRVSDEDCRAIGLDPEWARPDWMVMTMFPVPPPPVRPSILMD-
-TT-TRGEDDLTHKLSDIIKANANLKRQEANGAPAHI---INEFAQLLQ---FHIATYVD
NELPGQPQALQRSG-RPLKSLRQRLKGKEGRIRGNLMGKRVDFSARTVITADPNLSVDQL
GVPRSIALNLTYPEIVTPFNFEKMQELIR----NGPTEHPGAKYIIRDDGQRLDLR----
FVKK-SSDTHLEFGYKVERHLQDGDFVIFNRQPSLHKMSMMGHRIRIMPYSTFRLNLSVT
TPYNADFDGDEMNMHVPQTLETRAEVSQIMLVPKQIVSPQSNRPVMGIVQDTLLGARLFT
KRDTFMEKDLVMNILMWI-HTFDGK--IPIPTILKPRKLWTGKQIFSLIIP-------HV
NLIRFTSTHPDNESTD-----------ISPGDTKVIIEQGELLGGILCKRTLGT-SGN-S
LVHVIWLEHG--PEATRNFLDQTQALVNHWLLNHGFTVGIGDTIADESTMAKINKTISSA
KIQVKELIEQAQAG-HLECQPGRTLLESFEHKVNKVLNTARDTAGSSAQNSLKETNNVK-
AMVTAGSKGSFINISQMIACVGQQNVEGKRIPYGFQKRTLPHFTKDDYGPESRGFVENSY
LRGLTPQEFFFHAMGGREGLIDTAVKTSETGYIQRRLVKAMEDVSVKYDGSLRNSQGEVI
QFVYG----------------------EDGMDAVWVEHQKLDSLRMSNITFNKVYRF---
-----------------------QVD-RSDFG---------EGFMDAEIIDDVRNS-IEA
RDALEREFEQLKTDRKQLRDEIFPS--------GDETWPLPCNLKRMIWNAQKIFHID--
----------------------MRKPSDLHPVKIIEGVRLLSNR-LRVIPGTE-------
--------ELS----------ENHVAALTLFNILLRGTLASKRVLEEYRLTAPAFDWVLG
EIESRFVQATAHPGEMVGAIAAQSIGEPATQMTLNTFHYAGVSAKNVTLGVPRLKEIINI
AKKVKTPSLCVYLKQHCSRDSEAAKTVQCRLEHTTLRKVTAATEIYYDP-DPQ--TTVIP
EDVELVRSYM---EM-PDEELE----LDK-MSPWLLRIELDRSMM------TDKKLTMAD
IAHRIYEEW-------GNDLHTMFEDDN-AEKLIMRVRMVSEA---VQEKG----EQDQD
DV--FLKRIEGNMLTEMTLRGIPAIRKVFMR------Q-EKKV-SFNEE-GSF-----AS
EDEWILDTEGVNLLEVMSYPDVDHTRTISNDIVEIIQVLGIEAVRNALLKELRAVISFDG
SYVNYRHLATLADVMTYRGYLMAITRHGIN-----RVDSGPMMRCSFEETVEILMDAAMF
SEHDDLKGVTENIMLGQLAPLGTGCFDLLLNENMLSNAVSMNHP------------EMGE
GA-------FSYDM-----------PGAHSPTIDYD---RTPY-HPYSPAAATPYD----
-HGAM-FSP-----SPSSPFYGD-----SQFSPR--------HFSP--------------
---ASPAY-------SPTSP-SYSP--TSPAYSPTSP---SYSPTSPSY-SPTSPS--YS
PTSP---SY---SPTSPSY----SPTSPSY---SPS--------SPSYSPSSPSY---SP
TSPSYSPTSPS-Y---SPTSPSY-SPTSPSY--SPTSPSYSPTSPSY--SPTSPSYSPTS
PSY--SPTSPSYSPTSPSY--SPTSPSYSPTSPSY--SPTSPSYSPTSPSY--SPTSPSY
SPTSPSY--SPTSPSYSPTSPSY--SPTSPSYSPTSPSY--SPTSPSYSPTSP-------
-AYSPT-----------------------
>PellCATA
------------------------------------------------------------
------------------------------------------------------------
------------------------------------------------------------
------------------------------------------------------------
------------------------------------------------------------
------------------------------------------------------------
------------------------------------------------------------
------------------------------------------------------------
------------------------------------------------------------
------------------------------------------------------------
------------------------------------------------------------
------------------------------------------------------------
------------------------------------------------------------
------------------------------------------------------------
------------------------------------------------------------
------------------------------------------------------------
------------------------------------------------------------
------------------------------------------------------------
---------------------------------------LPVNLKRLIWSAQKTFHLD--
----------------------MQKVSDLSPTKVIESVQQLCQR-IVVVAGHD-------
--------EISR---------EAQDNATLLFKSLLHCTLASKRVLREYRLSVWAFDWLVG
EIESKFMKSVVQPGEMVGALAAQSIGEPATQMTLNTFHYAGVSSKNVTLGVPRLKEIINI
AKKIKTPSLTVHLKPEFIRDKDKAKDVHCSLEHTTLKRVTASTEIFYDP-FPR--ESVIE
EDRELFRSNF---EM-PDDEFD----PDN-CSPWLLRIELDPSKM------AEMKLEMSD
IGNHITVDY-------GGDLHCIYTNDN-DPKLILRIRIKNDE---QTKDD----EVDDD
EK--VLRGVEMNMLTEMSLKGIEGISQVFIV------PLKNRV-EFDED-QKYVKK-GDN
SDEWLLETEGCNLLAVMSHPSVDHTLTTSNNIVEIIEVLGIEAVRNALLHELSSVLSFDG
SYVNYRHLALLADVMTYRGHLMAITRHGIN-----RVETGPLMRCSFEETADILLEAATF
AERDPLAGVTENIILGQLCPLGTGSFDLFLDEQMLKDAVEIVP-------------LIDG
GA-------ADDDMMGFYP-ETP-VSGMATPFTSGS---RTPA-YAYSP--GTPAS----
--------------GAFSP-YNPDNF--GQFSPSAS-----PLYSP---------PGSPG
--GASPGY-------SPSAS-PYSP--TSPAYSPSSP---SYSPTSPAY-SPTSPK--YS
PTSP---SY---SPTSPSY----SPTSPSY---SPT--------SPSYSPTSPSY---SP
SSPSYSPTSPS-Y---SPSSPSY-SPSSPSY--SPSSPSYSPSSPSY--SPSSPSYSPSS
PSY--SPSSPSYSPSSPSY--SPSSPSYSPSSPSY--SPSSPSYSPSSPSY--SPSSPSY
SPSSPSY--SPSSPSYSPSSPSY--SPSSPSYSPSSPSY--SPSSPSYSPRSP-------
-AYSPTFSPTVSPSYSPADGSSQQDSTKK
>ClydYONA
------------------------------------------------------------
------------------------------------------------------------
------------------------------------------------------------
------------------------------------------------------------
------------------------------------------------------------
-----------------------------------------MQVWDMLQ---LEVGKLID
SDLPGVGQQPRVAS-KPMRALCQRLKGKTGRFRGNLSGKRVDFTARTVISPDPNLAIDEV
AVPIYCAKDMTYPEKVTRYNIEKLRGCIR----RGANRHPGALAILKQDLGRISLRGLPD
KVRD-KSARELMYGDVIERHLEDGDVILFNRQPSLHRMSIMAFKARVMPHRTFRFNECVC
NPFNADFDGDEMNLHLPQTEEARSEAILLLGVKRNLVTPKNGEPLVAAIQDFITASYLLS
RKSRFYARDEFVQICSYFCREEDGRIDIPPPAIVKPMQLWTGKQVFGVWLRPNRRCKVRV
NFETTAKTYNEKLKEGL----------MSTNDGYVCIRDSELLCGTMDKKTLGS-GKKEN
VFHVLMRDFG--AEVAAKRMTSLARLCCRWLGNHGFSIGISDVQPSVKLQKAKADNVQAR
YDECDELIRMFRRG-LLDPQPGCTEEQTVEAKIHKKLSQVRDDAGDQCLKELHRLNAPL-
IMNLCGSKGSAINISQMVACVGQQDVGGSRIENGFVYRTLPHFDWHDKRPDARGFVANSF
YSGMTATEFFFHTMAGREGLVDTAVKTATTGYMQRRLIKALEDLSIQYDMTVRNSSATIV
QFVYG-------------------------------------------------------
------------------------------------------------------------
------------------------------------------------------------
------------------------------------------------------------
------------------------------------------------------------
------------------------------------------------------------
------------------------------------------------------------
------------------------------------------------------------
------------------------------------------------------------
------------------------------------------------------------
------------------------------------------------------------
------------------------------------------------------------
------------------------------------------------------------
------------------------------------------------------------
------------------------------------------------------------
------------------------------------------------------------
------------------------------------------------------------
------------------------------------------------------------
------------------------------------------------------------
------------------------------------------------------------
-----------------------------
>GoceYONA
------------------------------------------------------------
------------------------------------------------------------
------------------------------------------------------------
------------------HGGCGNAQPKITRDHLKLTAEF--------KEVVD------E
TVERKQQLTAEKVHAIFKRISDEDCRAMGLDPTYARPDWMIITVFPVPPPSVRPSIKMD-
-SI-SRAEDDLTHKLTDIIKANQNLKRQETQGAATHI---ISQFSELLQ---YHVATFTD
NSIPGIPPAMVNSGSRPLKSIKERLRGKEGRIRGNLMGKRVDFSARTVITPDPGLNIDEV
GVPRSIALNLTYPEVVTPFNIKKMYDLIN----NGPNEHPGAKYIIREDGSRHDLR----
FIRK-PGDLHLEYGYKVERHLNDGDIVIFNRQPSLHKMSMMGHRVRVMPYSTFRLNLSVT
TPYNADFDGDEMNMHVPQSYGAKAECLELMMVPKQIITPQSNRPVMGLVQDTLLGCTLMT
QRDTFITKDVVMNIFMWL-DHFDGK--IAVPAILKPTQLWTGKQIYTMIIPN------NI
NVVRFSKEHPDDESTD-----------ISPGDTKVIVEQGELLSGILDKASLGQ-SAG-S
LVHIIMHEHG--SEATKIFLSQSQRVVNYWLLQRGYTVGISDTIADASTLQRIKETIKVA
KSKVAEIIMSAQQG-GYENQPGRSPLEVFEQRVNQTLNSAGNEAGKTAYSSLTRDNNIK-
TMVNAGSKGSLINIAQIIACVGQQNVEGKRIPFCF-------------------------
------------------------------------------------------------
------------------------------------------------------------
------------------------------------------------------------
------------------------------------------------------------
------------------------------------------------------------
------------------------------------------------------------
------------------------------------------------------------
------------------------------------------------------------
------------------------------------------------------------
------------------------------------------------------------
------------------------------------------------------------
------------------------------------------------------------
------------------------------------------------------------
------------------------------------------------------------
------------------------------------------------------------
------------------------------------------------------------
------------------------------------------------------------
------------------------------------------------------------
------------------------------------------------------------
------------------------------------------------------------
------------------------------------------------------------
-----------------------------
>Undascha
------------------------------------------------------------
----------------------CPGHFGALELAHPVFHHGFISYIHDILRCICFRCQRLR
VST-RNYEYQK--AL-EIKDP-TKRLKAIQSLCEKVKECNI--SSNTQSKN-----YLDP
DAEPSNPEGE-------IQEGCAEPIPAIKRSTEAVSSKYYFYLEYEKNKHFD------E
VAEKKQDLNARDVHEILKQISPGVCRDLGLDPMYARPDWMMITVLPIPPITVRPTILAG-
-TS-QRGEDDLTLALITIIKTNNTLAQKIESSAPETL---LIDSVFTLQ---YYISSYMN
NDLPGVPTNTTTGG-RPLKSISQRLKGKEGRIRGNLMGKRVDFSGRTVITPDPNISIDQV
GVPRSIAKNLTFPEIVTPYNMARMKKLLE----NGPNEHPGAVYVTRTDGKKF-------
FLKN-HDDFVLQCGYRVERHIQDGDIIVFNRQPSLHKMSMMGHRVKVMPYSTFRLNLSVT
SPYNADFDGDEMNMHVPQTLNAKAEVMQLMMVPKQVISPQSNKPVIGIVQDTLLGSYLVT
RRDVFIEKDVVMNMLMWV--NFNGV--IPQPAIIKPKELWTGKQLFSMIIPK------NV
NLQMYNNSFKAPKAGEP-----DPDPYNHPSDFFVYIDNGRLLCGTLDKKLLGA-SSG-G
IIHTVWMEEG--PVTTQQFIDNCQGLVNYWLLQRGYTIGIGDTIADGDTREQIDETIKRA
KNQVVEFIRKVKEP-GFKRDP---------------------------------------
------------------------------------------------------------
------------------------------------------------------------
------------------------------------------------------------
------------------------------------------------------------
------------------------------------------------------------
------------------------------------------------------------
------------------------------------------------------------
------------------------------------------------------------
------------------------------------------------------------
------------------------------------------------------------
------------------------------------------------------------
------------------------------------------------------------
------------------------------------------------------------
------------------------------------------------------------
------------------------------------------------------------
------------------------------------------------------------
------------------------------------------------------------
------------------------------------------------------------
------------------------------------------------------------
------------------------------------------------------------
------------------------------------------------------------
------------------------------------------------------------
-----------------------------
>ParvMONO
------------------------------------------------------------
------------------------------------------------------------
------------------------------------------------------------
------------------------------------------------------------
------------------------------------------------------------
--------------------ANKYLSKLEQDGAPLLA---VMDFWKLLA---FHVATYFD
NELPSVERAKQRGG-RELKSITQRLKGKEGRVRGNLMGKRVDFSARTVITGDPNLSIEEV
GVPLSIAMNLTYPEVVTYYNLEELRKLVQ----RGPTEHPGANYVWRTDGMRFDLR----
HVAR-PSDVSLSPGYXVERHLRDGDLVVFNRQPSLHKMSMMGHRVKVLNFSTFRMNLSCT
PPYNADFDGDEMNLHVPQNFETRSEVANLMMVPLQIVTPKDNRPVISVVQDALLACSLFS
QRDVFMTRAEVMNVLMWL-DSWDGK--VPMPAIIKPTPLWTGKQILSLVLP-------SV
NLQTKCKRWRAGVEEGH---------LISPADTMVIIEQGELLAGILDKKSLGS-SAG-S
LIHIIQNEQG--PQTTRRFLDQVQKIVNFWLLHRGYTIGVGDTIADEQVVTDIGQVLEDA
KHKVTELIKQARVG-TLKAKPGQTLQETLEQQVNKQLNKATEDCGKKVQDNLTERNNIV-
TMVLGGSKGNETNLAQIIATVGQQNVMGQRIGNGFINRTLPHFPKFDMGSEARGFVSNSY
LAGLTPQEFFFHAMGGREGLVDTAVKS---------------------------------
------------------------------------------------------------
------------------------------------------------------------
------------------------------------------------------------
------------------------------------------------------------
------------------------------------------------------------
------------------------------------------------------------
------------------------------------------------------------
------------------------------------------------------------
------------------------------------------------------------
------------------------------------------------------------
------------------------------------------------------------
------------------------------------------------------------
------------------------------------------------------------
------------------------------------------------------------
------------------------------------------------------------
------------------------------------------------------------
------------------------------------------------------------
------------------------------------------------------------
------------------------------------------------------------
------------------------------------------------------------
-----------------------------
