# Supplementary material for: Expansion of the molecular and morphological diversity of Acanthamoebidae (Centramoebida, Amoebozoa) and identification of a novel life cycle type within the group
Source: Biol Direct. 2016 Dec 28;11:69. doi: 10.1186/s13062-016-0171-0 (PMC5192571; doi:10.1186/s13062-016-0171-0)
Supplement: Additional file 3: — Bordor.325.Cent40.tgz. Phylogenomic alignment files and single gene trees for each gene included in the phylogeomic supermatrix. (TGZ 8396 kb) [file 13062_2016_171_MOESM3_ESM.tgz › Bordor.325.Cent40/unmasked-alignments/mcm-A.faa]

>Coprcine
MSGF----DQGRIYTASVHTLAPPTGPDTP-----SETEQLLFDFLSKFR--IGE-----
EFIYRDKLRANLLLKLYLLEIDLRHVSLFNDELAHAIQDRPGDILPLFENAAAKVARRAR
SAG---------------------------ENEP---EETSNESIPPIQITIKSG-----
LN-LLQFRELTADT---MNKLVRVPGIVISASVLSARATKLHLQCQGCGSIKI-LYPQAG
IGGMGSGSDRGLPRRCEAEK---------------GPGQEKDCP-LDPYLIVHSKSSFAD
QQTLKLQEAPDMVPVGELPRHMLLSVDRALTG--KVVPGARIIATGIYSTFQSA------
-KNKSA-----------------------GAAALRQPYLRVIHLETMSP--AGTGALNPF
GVQFTPEEEEEFQELARSENLYERFAKSVAPSIFGSLDIKKAITCLLFGGSKKVLPDGMR
LRGDINVLLLGDPGTAKSQLLKFVEKVAPIAVYTSGKGSSAAGLTASVQRDAVSREFYLE
GGAMVLADSGVVCIDEFDKMRDEDR---------------------VAIHEAMEQQTISI
AKAGITTVLNSRTSVLAAANPVFGRYDEGRSPGENI-DFQTTILSRFDMIFIVKDEHNET
RDRAIAKHVMNVHMNRPN----------------ETEVVGEIALEKMKRYIAYCKSKCAP
RLSAEAQEMLSSHFVSLRKQVQQVER------------------DNDERSSIPITIRQLE
AIIRISESLAKITLTPVVQVHHVEEAIRLFKFSTMDAVSAGAA---DGLSRGELNDEMNR
IETEIRRRLPVGWSTSYQSLVKEFVNQQGYSGHALERTLFVLEKREIIRFSNQKKVVHRI
GV
>Coprprot
--GW----DAGNAVSFDDT--------VRETTVAKSRAQTQFYDFLRLYQ--REN-----
MFVYRDQLTKQYGLGKYYIEVDLADLHIYSDTLASQIREQPAAYLVLFEAAAKSCIAEFR
S--------------------------------------IPEEDAPNIQIILISD-----
DR-TLSIRDVQASYSKFISRLVQVPGIVISMSRVQSKATALGVVCKGCGSQRT-LPVKPG
FGGA------ELPKYCDQPK---------------GAEGGKKCP-NNPFVIVPDLTVFMD
QQVLKLQEKPESVPTGEMPRALDLILDRNLVE--KVVPGTRVSVTGIVTVFRTA------
-PSAEV-----------------------GAAHIQRTYLQVVGVSADSS---DNGRS---
SEQYTVQEVQEFQTLAKRPDIYSQIVDSLAPDIYGHVDIKKAAACQLFGGCRKALPDGMK
LRGDINILLLGDPGTAKSQMLKFVSQASPISVYTSGKGSSAAGLTAVVKREGKSREFFLE
GGAMVLADKGIVCIDEFDKMRVQDR---------------------VAIHEAMEQQTISI
AKAGITTILNSRTAVLAAANPNFGSYDEMRSASENFEEFRTTILSRFDCIFLIKDKRTEE
NDMRIGKHVTNIHKYAMHRTFNETPAQIAQ---SEAQSNAPIPLLTLKRYISYCKSKCEP
RLSEEASEVLINKYVQMRSKHRER--------------------ESTGSNAIPITVRQLE
AVIRISEALAKMSLSPVANKDHVEEALRLFNVSTIDAINSGQI--MTETISDKAREELEQ
IERVVKSRVARGSHVSIVKLVEYVTSHYSMPENMIRRTLDIMAQRGDLTYTKMGKVVKR-
--
>DictDisc
------------------------------------------------------------
------------------------------------------------------------
------------------------------------------------------------
------------------------------------------------------------
------------------------------------------------------------
------------------------------------------------------------
-------------------------------------YLRVLG-----------------
------------------------------------------------------------
---------------------------SPISVYTSGKGSSAAGLVSSVIFEPSTGEYYLE
GGAMVVADGGVVCIDEFDKMNVDDR---------------------VAIHEAMEQQTISI
AKAGITTILNSTTSVLAAANPVYGRYND--AADDNI-NFQSTILSRFDLIFIVKDPKNEK
RDFIISKHVINIHEKSSREG---------------HIGENEVTIQYLKKYIAYARSRISP
RLSEDAVTTLKNHYVSVRAKSKEQEMINNGSYGGGGSKNSVETERKKRKNAIPITVRQLE
AIIRISESLAKMSLSPIATNEHAKEAIRLFDISTFDAITTNNT--VNETLTPERLENIRT
AEKYLKDRVPIGSSIRIKDVRFQLSRSG-LDHFTILKAVDILVGRDESPFRNQKRTLFRK
--
>Entahist
MEGVLAVSDGHDLYTNDVG-------------SVRGNLEPKIISFVKNFSKHKNN-----
IFDYREQLQRNIRMGKYFLEIDIMDLQNFDESLKEALFKHASEFISIFENVLSVQVLSMR
GWE---------------------------KKED---YIESDTGGPMMQVIIKDT-----
QSKMIQPRMLQSSF---LSKVIRVSGIIVSISRVEPKVTKAILRCRSCQKEIA-VIVPSC
CGII------NYPKSCDGVS----------------PVTGKKCP-PDPYDVVTEKCKFVD
RIVLKLQETPENVAPGEVPRTVTVILERYLVV--GLTAGQRICIEGIFGASLQ-------
-----------------------------RKGTISTSYIRAIGIEISGQ-----------
---VVSQDDRRMKEVARTI-TKEKLIKSIAPAICGYDDIKEAVLCLMLGGSGKALPDGTH
LRGDINVLLMGDPGTAKSQLLKFVQMATPIGVYTSGKGSSAAGLTAAVNKDSSTGEFYLE
GGALVLGDGGVVCIDEFDKMNEVDR---------------------VAIHEAMEQQTISI
AKAGITAVLNARSAVLAAANPSFGRFNERASFGDNV-NLKTTILSRFDMIFMIRDKHDAK
RDKEIVKHIMDIHRQ--------------------DVKVDNLSTDILKEYIAYCKAYCIP
RLTENASNKLSNYFVSIRQKVRENKL------------------ENDNDEGIPITVRQLE
AIIRISEALAKMTMSDIADENHVDEAIRLFELSTMNSA-------------------VRQ
KEKHKKRRDD--------------------------------------------------
-K
>Filanola
MSEW----DEGQVF------VPFQVASTDP-----SAFEHRFKEFLRDFR--EGN-----
AFVYRDRLRQNLNQGYSWLLVNLEDLIAVDEDLADKLKQRPSELLPLFSSAAKEIAKENV
R-------------------------------------IEQRNDVPDIQILLETS-----
QN-TIPIRALVSSH---VSKLVAVSGIIISASRKQAKATSLTIMCRNCFATKI-IPCKSG
FAGA------QLPRTCDAQQ---------EAATGTSQPRASRCP-LDPFEIITDRSIFVD
HQTLKLQEDPETIPTGEMPRQIMLSLERNLVD--RVVPGSRVTVLGIYTIIHSHSK----
-----------------------------KSGGVQQPYIRVIGIK--SE---GSGRV---
NKIFKPEEEEQFNRLAKTPDLYNHLVKGVAPAIYGHVDIKKAILCQLFGGSRKHLPDGMR
LRGDINILLLGDPGTAKSQMLKFVEKVAPIGVYTSGKGSSAAGLTASVVKEKGTREFYLE
GGAMVLADCGIVCIDEFDKMRLQDR---------------------VAIHEAMEQQTISI
AKAGITTILNSRTAVLAAANPVFGRYDELRSAEENI-DFQSTILSRFDLIFLVKDHLNED
IDKKIAYHVMEIHSRTHT------------------DTESEIPLLQLKRYVAFCRAKCTP
RLSQAAAEVLKNHYVSIRSAVRNKNS----------------ATNSTGKTTIPITVRQLE
AIVRISEALARMTLSPVATEEHVNEAIRLFNISTFEAATSGQI--VTETLSPTVMSEIQN
AETLLKRRLPIGSHISEKQVIDDFVRQG-ISEFAVXQS----------------------
--
>FontBI
----------------------------------KSFLERQFQSFIRDFQ--LDN-----
EFIYREQLVQNYNTHQYFLEVDLAHLTAFDELLVQQINRNPSEILPHFEDAVRSYAAHLH
AEEQLLAP-------------------ESEEADG---SQLRMDTVPEFQILLSSP-----
AN-AVPIRDLTSDH---ISRLIRVPGIIISASTVSAKATRLHIVCRSCGHNMK-LRLRAG
ISGA------ALPRSCQRAQ---------VDMHQSTTTEATRCP-IDPYLIMPDRCSFID
QQTVKLQEAPEQVPVGELPRNMLATLDRYLANSTRSVPGTRVTIVGVYSIFQGR-----A
SRGSSG-----------------------GGAAVRSAYIRAIGIEVDGD---SSGRA--P
KRSFTEAEEAAMLRLARQPDIYEKFARSVAPSIYGYDDIKRAATCLLFGGSRKQLADGMR
LRGDVNVLLLGDPGTAKSQLLKFIERVAPIGVYTSGKGSSAAGLTASVVRDAASREFYLE
GGAMVLADGGVVCIDEFDKMREEDR---------------------VAIHEAMEQQTISI
AKAGITTVLNSRTSVMAAANPVFGRYDDMKSPGENV-DFQSTILSRFDLIFIVKDEHSHD
KDMSLARHVIRVHSGGSSAS-------LSA----SEQAAGELDMSTMKTFISYVRSRCAP
RLSPEAADKLANHFVSIRSAVRAHEA------------------DSHTRSTIPITIRQLE
AIIRISESLAKIRLAPFAGPEHVEEALRLFQVSTLSAVQSGQM--IDGVMRDNVLEEVER
VEREIRRRVPVGSRIPSQLLSNDLIGRRNFSKTAVEKALQVMLRRQELR-----------
--
>HomoSapi
MSGF----DDPGIFYSDSF---GGDAQADEGQARKSQLQRRFKEFLRQYR--VGTDRTGF
TFKYRDELKRHYNLGEYWIEVEMEDLASFDEDLADYLYKQPAEHLQLLEEAAKEVADEVT
RPR-----------------------------------PSGEEVLQDIQVMLKSD-----
AS-PSSIRSLKSDM---MSHLVKIPGIIIAASAVRAKATRISIQCRSCRNTLTNIAMRPG
LEGY------ALPRKCNTDQ-----------------AGRPKCP-LDPYFIMPDKCKCVD
FQTLKLQELPDAVPHGEMPRHMQLYCDRYLCD--KVVPGNRVTIMGIYSIKKFG---LTT
SRGRDR-----------------------VGVGIRSSYIRVLGIQVDTD---GSGRS--F
AGAVSPQEEEEFRRLAALPNVYEVISKSIAPSIFGGTDMKKAIACLLFGGSRKRLPDGLT
RRGDINLLMLGDPGTAKSQLLKFVEKCSPIGVYTSGKGSSAAGLTASVMRDPSSRNFIME
GGAMVLADGGVVCIDEFDKMREDDR---------------------VAIHEAMEQQTISI
AKAGITTTLNSRCSVLAAANSVFGRWDETKGE-DNI-DFMPTILSRFDMIFIVKDEHNEE
RDVMLAKHVITLHVSALTQT---------------QAVEGEIDLAKLKKFIAYCRVKCGP
RLSAEAAEKLKNRYIIMRSGARQHER------------------DSDRRSSIPITVRQLE
AIVRIAEALSKMKLQPFATEADVEEALRLFQVSTLDAALSGTLSGVEGFTSQEDQEMLSR
IEKQLKRRFAIGSQVSEHSIIKDFTKQK-YPEHAIHKVLQLMLRRGEIQHRMQRKVLYRL
-K
>Monobrev
MSGW----DQAEIFYSDPL-TSQGDADNQR-----LRLQREFQGFLDEYR--EGN-----
AYIYRDQLARHYRQNQYCLQVDLDHLSGYRDSLVEAIRKNPVETLTLFERAAKEVTRKIV
TTG---------------------------------TEATEGE-----------------
-----TIHDIQSAQ---MSQLIKVPGIIVSASPTRAKATELTIQCRNCRETKK-WPVKPG
FGGA------QLPRTCDRTP---------------VAEGDQRCP-LDPFLIVADKSRCVD
QQILKIQELPEFVPTGEMPRHLLLIADRYLTD--RVIPGTRCTVSGVYTVQSGK------
-KERGT-----------------------STVAVRRPYIQVFGIQVDSA---GSSQS---
QQGFDDATEERIRNLAREPDVYKKIISSTAPSIFGSEDIKKAVACLLFGGSTKVLPDGMR
LRGDINVLLLGDPGTAKSQILKFAEQVSPIGVYTSGKGSSAAGLTASVIRDASSREFYLE
GGAMVLADGGIVCIDEFDKMRESDR---------------------VAIHEAMEQQTISI
AKAGITTTLNSRASVLAAANSVFGRWDDTKEADENI-EFQSTILSRFDLIFVVKDEYNEE
RDKRLARHVLGVHLNATE-----------------RTQEGELDVPLYKKYIQYARRHCGP
RLSPSAAEKLKNHFVQLRQKANLQFQ------------------ETAKRAAIPLTVRQLE
ALVRISESLAKMKLEPFVTEEDVDEAFRLFQVSTMSAALAGHG--TENNTDQASMEQLLT
IERQIKQRFPVGSKVSEQRIVDHMSRRN-FSEAMIRKVLGIMLRRGELEHKMQRRVLYRV
-R
>Polypall
MSGW----DQGNVYVSGGGGISGSRALNDQSTNSSVDIQTKFLQFIREWK-NQDN-----
SFIYRDQLSQRYNLEQYYLEVNLDHLDQFDSNLSYQVLNKPNEVIPLFENAAKLAVKQMK
F-------------------------------------KIELKDINDIQVVFVNS-----
QD-STSIRSLKSNH---IAKLIKISGIVVSASRTQPRPVLLVAKCRVCGHQLN-INVSPG
ITLN------PLPAICDEGQ-----------------NKGLQCG-NSPYHILSDRSKFVN
QQLLKLQESPDTIPTGEMPRHIQLSLDRYLVE--KVTPGTRISVLGVFGIYTGA---NVG
KKREVA-----------------------GSATIRTAYIRALGITSDTD---KGGRY---
TVFFTPKEEDQFRKFSKRPDLYQIMADSIAPSIYGHKDIKKAITCQLFGGSSKKLPDRMK
LRGDINLLLLGDPGTAKSQLLKFVEKVAPISVYTSGKGSSAAGLTASVIREPSTGEFYLE
GGAMVVADGGVVCIDEFDKMDVNDR---------------------VAIHEAMEQQTISI
AKAGITTILNSRTSVLAAANPVYGRYDDMKSAGDNI-DFQATILSRFDLIFVVRDPRIKE
RDQSIANHVIGIHMSGTS-----------------GNSSNELDINFLKKYISFCRSRCSP
RLSDDAIEALKNHYVSIRATVRQKQD------------------EDGQVSAIPITIRQLE
AIVRISESLAKMSLSTTATNQHVMEAIRLFTISTYDAITTNNA--VGEQITPQLLQEVVN
AENILKKRIPIGSKVGIRNLTSQLNGQ--LSPFAIRKALDILVKREEFDYVLQGKAVIRK
--
>Sterramo
------------------------------------------------------------
------------------------------------------------------------
------------------------------------------------------------
------------------------------------------------------------
------------------------------------------------------------
------------------------------------------------------------
RKDNVS-----------------------GVAAIRHPYLRVVGLNVASQ---EGGRS---
LYSFISSEEEEFIRLSRRVDVYDQIWHNMAPAIYGHNDIKKAIACLLFGGTRKRLPGGLN
LRGDINVLLLGDPGTAKSQMLKFVERVSPIGVYTSGKGSSAAGLTASVIKDTTTRQFYLE
GGAMVLADGGVVCIDEFDKMHLHDRVAIHEAMXXXXXXXXXXXXXXVAIHEAMEQQTISI
AKAGITTVLNARASVLAAANPVFGSYDDHRSPFENI-EFQSTILSRFDMIFLVRDERNQE
QDKRIARHVINIHRKAQN-----------------DDTADQVDLVKLKRYIAFCRSKCRP
HMSKEASKVLSDHYVSLRSAAN----------------------SSNSRKAIPITVRQLE
AIIRISESLAKMRLAAMTTVADVQEAIRLFTVSTVQAARSGKG--SDENMSKEMWEEVDN
VETILLRRLPIGSTISVDRLKKDL------------------------------------
--
>Thectrah
-TGF----DAGQIFTSDQELVPRSAASLQP-----SDARAKFLNFIRNFR--DGN-----
VFTYRDQLRANYVLRKYQLEVQLEHLKAYDEALADTLVEAPAEYVEQFELAAKDAAKQIF
APGGSGGALPDDDPLAAGKEGAAGGVGGGLGGAG---AAGGSPAIADIQVMLQTT-----
SV-PIQLRDLMSVH---ISRLVFIRGIVISASRTRAKAAGIVVRCRTCADEQL-LKGRLG
FSGI------VVPRKCLRAR----------------QGQGDDCG-LDPYLIVADKSDYVD
QQTLKLQESPEDVPTGEMPRQVLLSVDRNLVD--KVVPGTRVALAGEYTTFSGA------
--TRRS-----------------------RSAGLPSPYVRVIGMRIDED---GTGRA---
STSFTPEEEEELRAISEQPNIYNHIADSIDPAIFGHEDIKKAIACLLFGGARKQLPDGMR
LRGDINVLLLGDPGTGKSQFLKFVEKVAPIAVYTSGKGSSAAGLTASVIKDPSSREFYLE
AGAMVLADGGVVCIDEFDKMREEDR---------------------VAIHEAMEQQTISI
AKAGITTILNSRTSVLAAANPVFGKYDETKSAAEQI-DFRGTILSRFDLIFIVRDQKNEA
NDRRIAQHVISIHKSLEI-----------------ERTVGDLPIPLLKKYVAYARSKVSP
RLSQAAADSLANQYVNIRSSVREAAR------------------QSGQMATFPITVRQLE
AIVRIAESLAKMELATVAEPRHVDEALRLFRVSTLDAAESGHL--DMGPISEEEKVALEN
CERHLAKILPLGHTAPLQRIETQLVQAG-YKEYTIRRAIGASISRGAYEHTNQRRMLRRV
-R
>VannDIVA
-----------------------------------------FEKFIRDFK--QDN-----
VFVYREQLRRNYTMQRYVLEVDLTHTMLFDEELANELKYFPMQLLPAFEDAAGQCSLLMH
SWRGADAEL----------------------------TEEAQRAQLHPQVILRSS-----
QQ-SLLIRDLYSAH---IGRLVVVPGIVIGTSKTNAKATHLHLICRFCGDEQD-VKANPG
FQST------LLPTKCLNTGLVENDADEERDLGARVAANDVACGKPDAYRVVGDLCLYED
QQSLKLQEAPEDVPTGEMPRHLQLSAERYLVG--LAAPGCRVLAVGVYSVNSVQ---DKH
ARGQAT-----------------------GAVGIQTSYLQLVGLQVDEE---GSGRI---
GQTFNREEEQQCIELGRTPRIYEAISRSIAPAIYGHEDIKKAIACLLFGGSKKYLPDGMR
IRGDINALLLGDPGTAKSQFLKFAEKVAPIGVYTSGKGSSAAGLTASVIRDAHSREFYLE
GGAMVLADGGVVCIDEFDKMHTQDR---------------------VAIHEAMEQQTISI
AKAGITTILNARTSVLAAANPIFGSYDDMRSPTENI-EFQSTILSRFDMIFLVRDHRNPA
RDRTIAEHVMNVHMNVRQ-----------------EPAEGELDIAVLKKYISYCRLKCSP
VLTEGACAALKNHYVSIRSAVRNNNN-------------RVRANGGSSSSAIPITVRQLE
AIVRISEAVAKMSLSPYATEEHVAEAIRLFKVSTLEAALSGAV--ASESLSPEVMKEVST
AEALLKRRLPIGSRTSYQKLLKECELKHKLDRFAIQKAVSIMAQRNEVQFRNQRKMIVRT
--
>MayoBSH0
--------------------------------------QQQYLDFVRSFR--QDN-----
VFVYRDQLQKHLALKKHLLEVDLEDLKAYNPQMADDLINEPSVHMPQFEHAAAAAAKEIS
VEALETL------------------------------EHEEDALVGMVQVVLRSR-----
AV-PIAIRHLSSDH---LGKLVCIPGIVISASRTRPKAVRLSLKCTGCSSTIT-ISSTGG
LGSI------VIPRICEASQ-------------AGVNEGGPKCP-RDPYVIVGKNCEYID
QQSLKLQEAPETIPTGEMPRHVLLTCERYLVN--HVVPGTRVEVIGKYAIYEAT---GRT
ARKQTA--G--------------------TAKSVQSPYVQVCGLRLVEKHTGGDGRA---
GVSFTAEEEEDFLSLATSPDLYDTIARNIAPGIYGGDDIKKALVCQLMGGSRKLLPDGTK
LRGDINVLLLGDPGTAKSQMLKYVHSLAPIGVYTSGKGSSAAGLTASVVRDPSTREFYLE
GGAMVLADGGIVCIDEFDKMDLQDR---------------------VAIHEAMEQQTISI
AKAGITTILNSRTSVLAAANPVFGRYDDSRGAFDNI-DFQSTILSRFDLIFLVRDHHDQN
RDRRIADHVVNIHMTGRV-----------------GNHDTEIPLQRLKRYIAYCRSKASP
RLSAAATEVLKNHYVNIRSSMRDQER-------------------SGRASAIPITVRQLE
AIVRISEALAKITLSRVASEQHVNEAIRLFKVSTLDAARAGVT--GPENLSREVLQEVEH
AEEVLKRRLPIGGQIAEAVIVRDLQRSG-LQSRAVRMAIQAMVQRGELEFRRQRK-----
--
>Neopaest
------------------------------------------------------------
------------------------------------------------------------
------------------------------------------------------------
------------------------------------------------------------
------------------------------------------------------------
-------------------RHLILSCERYLVD--RVVPGTRVSVVGVYTTMEGG--KGEK
KRKRNE-----------------------GGVALRTPYVHAVGIQINDP---TKGSF---
AHSFTPEEEEEFSRLASLPNLYEIISKSIAPAIYGMSDIKKSIACQLFGGSVKRLPDGMR
LRGDINILLLGDPGTAKSQTLKFVEKVAPIAVYTSGKGSSAAGLTASVVRDSGSKEYYLE
GGAMVLADQGVVCIDEFDKMNSNDR---------------------VAIHEAMEQQTISV
AKAGITTMLNARTSVLAAANPVFGKYDDMRQPFENI-EFQSTILSRFDLIFLIKDVRNEN
KDRTIAQHVINIHMKGQT----------------SETDVGEIDIYTLKRYVSYCRAKFSP
RLSEAAAEALQNHYVSFRSSVRDLEQ------------------TNGRAASIPITVRQLE
AIIRITESLARMQQSHVANVDHLVEAIRLFKASTMDAASSGIT--APDNITPAAQQEIEH
AENMIKLRVPIGASLSEARLVSEL------------------------------------
--
>Paraatla
----------------------------------------QFYNFLRTFR--SNG-----
TFTYRSQIRSNCRLGRHFVEVDLADLAAEEPIVSDQLKNTPTQLLPQFEKAATRLAREEN
RIQ-----LHSIGDVDDPMD-------EAADSEASSTSGPSSGALKKMQVIVTSK-----
ER-PIPIRNLTAVQ---ISSLVVIQGIVVSASRTRPKATRMTIMCSNCHATTS-VSAQEG
FSHI------NLPIRCTNQAS-------EQP----VGGTAANCP-LDPYVVLPDRCTFVD
CQTLKLQESPETVPTGEMPRHVILSCERNLVD--RVVPGTRVTVMGVYSTMEGK--SADA
GNKRKERGGVAGVXFEXXXXXXXXXXXXXAGVGLRTPYLHAIGIDVDDP---TKGSF---
SHNFTPEEEEEFANLGSLPDLYSKITRSIAPAIYGMEDIKKAIACQLFGGSRKHLPDGMR
LRGDVNILLLGDPGTAKSQTLKFVEKVAPIAVYTSGKGSSAAGLTASVVRDPSSREFYLE
GGAMVLADQGVVCIDEFDKMNTNDR---------------------VAIHEAMEQQTISV
AKAGITTMLNSRTSVLAAANPVFGRYDDMRQPFENI-EFQSTILSRFDLIFLIKDVRNEL
KDRVIAQHVIGIHMKGQT----------------TDSDAGEIDMHLLKRYISYCRAKYSP
RLSKAAADALQNHYVSFRSSLRDMEQ------------------SHGRSMSIPITVRQLE
AIIRITESLARMQQSQVAREEHLTEAIRLFKASTIDAAAAGIT--AQDNVSPAVQQEIEH
AENMIKLRLPIGASVSEQRLISDLSHRN-VSVFSVRMAIRGMVQREELLYRNQRKTLKRK
-S
>StygNOMA
------------------------------------------------------------
----------------HLLEVDLEDLKAYNPQMADDLINEPSVHMPQFEHAAAAAAKEIS
VEALETL------------------------------EHEEDALVGMVQVVXAAE-----
LS-PIAIRHLSSDH---LGKLVCIPGIVISASRTRPKAVRLSLKCTGCSSTIT-ISSTGG
LGSI------VIPRICEASQ-------------AGVNEGGPKCP-RDPYVIVGKNCEYID
QQSLKLQEAPETIPTGEMPRHVLLTCERYLVN--HVVPGTRVEVIGKYAIYEAT---GRT
ARKQTA--G--------------------TAKSVQSPYVQVCGLRLVEKHTGGDGRA---
GVSFTAEEEEDFLSLATSPDLYDTIARNIAPGIYGGDDIKKALVCQLMGGSRKLLPDGTK
LRGDINVLLLGDPGTAKSQMLKYVHSLAPIGVYTSGKGSSAAGLTASVVRDPSTREFYLE
GGAMVLADGGIVCIDEFDKMDLQDR---------------------VAIHEAMEQQTISI
AKAGITTILNSRTSVLAAANPVFGRYDDSRGAFDNI-DFQSTILSRFDLIFLVRDHHDQN
RDRRIADHVVNIHMTGRV-----------------GNHDTEIPLQRLKRYIAYCRSKASP
RLSAAATEVLKNHYVNIRSSMRDQER-------------------SGRASAIPITVRQLE
AIVRISEALAKITLSRVASEQHVNEAIRLFKVSTLDAARAGVT--GPENLSREVLQEVEH
AEEVLKRRLPIGGQIAEAVIVRDLQRSG-LQSRAVRMAIQAMVQRGELEFRRQRKHVHRR
-R
>Luaphula
-------------------------ADEEP-----RAIIAKFKDFIVEFR--QEN-----
TFIYRNQLLRRVNVRQYFLEVQLEHLAAFDESLYDALRSRPEHYIPLFEQAAHSVAVERC
L------------------------------------TKENKQTVQTPQIIFTGD-----
SA-ITTLRELTHTY---IGRLVSVPGIVISASRNSARATEIAIICRTCTHQRT-LPCPGG
MSSV------VLPRVCERGR------------ITDEQGQEKVCP-KDPYVVLGDYSKFVD
EQMLKLQETPETVPTGEMPRHIMLHCDRYLAD--RAVPGTRVTVMGIYSVFNSR----GK
AKENGT-----------------------GSVAIRHPYIRVLGLNVDVE---GAGRL---
ISSFDPAEESLFMQFSKLPNAYELIWRSMAPALWGNEDIKKAIACLLFGGSRKLLPDGMK
LRGDINCLLLGDPGTAKSQFLKFVEKIAPIGVYTSGKGSSAAGLTASVIREPGTRQFYLE
GGACVLADGGVVCIDEFDKMHSHDR---------------------VAIHEAMEQQTISI
AKAGITTILNARSSVLAAANPVFGSYDDSHSPFENI-EFQSTILSRFDMIFLVKDAKNED
QDRRVAGHVIGLHLSGSQPL---------------PKDASAVDPQFLKRYIAFCRARCAP
RLSKDAGETLQQHYVELRSSMPSQ-----------------------GGSAVPITVRQLE
AIIRISESLAKMSLSPSATPEHVREAIRLFTVSTVEAAASGKG--GKENLPREVWLEVEA
VEKFLLRRIPIG------------------------------------------------
--
>Protarac
-----------------------------------------LKDFIIDFR--QEN-----
TFIYRQQLLRQVHVRQYYLEVQLDHLAAFDESLADALCSSPEQYLPLFEQAAHAVAVERC
L------------------------------------DHNERQAIVTPQIILTGK-----
SA-VTPLRDLTNTH---IGKLVSVPGIVISASRNSARATEITIVCRSCLHQKV-LACPGG
LSSI------VLPRVCDKGL------------STDDAGTETRCP-KDPYVVLGDHSKFVD
EQMLKLQETPETVPTGEMPRHITLHCDRYLAD--RAVPGTRVTVMGIFSVFHNKVARGRR
GGEAGH-----------------------GSIAIRNPYLKIVGMNVDME---GAGRL---
ISSFDPAEENMFAQFAKQPNVYELLWRSIAPALCGHEDIKKAVACLLFGGSRKLLPDGMK
LRGDINVLLLGDPGTAKSQFLKFVEKQAPIGVYTTGKGASAAGLTASVIREPGTRQFYLE
GGAFVLADGGVVCIDEFDKMHSHDR---------------------VAIHEAMEQQTISI
AKAGITTILNARSSVLAAANPVFGSYDESQSPFENI-EFQSTILSRFDMIFLVKDARNEE
QDRKIAGHVINLHQRGSQPA---------------PKDSSVVDPQFLKRYIAFCRARCAP
RLAKEAGEALKRHYVELRSTVRGQ-----------------------GGSAVPITVRQLE
AIIRISESLAKMSLSPAATADHVREAIRLFTVSTVDAAATGQG--SKETLPREVWLEVEA
VEKLLLRRVPIGSAVALDRVRRDL------------------------------------
--
>PhysTSA
------------------------------------AAQAKFLKFIRNFR--LDN-----
AYIYRDQLRQRYNQQQYYLEVNMDDLRAFDEELADDLISNPGDFITWFEMAAREAVILMK
GQR-----------------------------------NTTEEDI-NIQIMLKSS-----
AN-NTPIRNMKSMH---ISRLVKVPGIVISASRIQSKATHMRVVCRNCQLSKE-IIIKAG
FQNI------TFPRICDPST---------------------KCP-PNSLYVVADECRFVD
QQTLKLQEAPEQVPTGEMPRHILLTVDRALVG--RAVPGTRLVAIGIFTVMNSM------
--GKGD-----------------------RNSTVRHAYLRVLGLESNEG---SGGRS---
TAVFSTEEEREFRRIARMQDVYSYIANNIAPAIYGHEDIKKAIACQLLGGAQKHLPDRMR
LRGDINLLLLGDPGTAKSQMLKFVEKVAPIGVYTSGKGSSAAGLTASVIRDSTSREFYLE
GGAMVLADGGVVCIDEFDKMRPDDR---------------------VAIHEAMEQQTISV
AKAGITTILNSRTAVLAAANPVFGRYDDQRDAGENI-DFKSTILSRFDLIFIVKDHRNEA
RDKQIAGHVIGLHMTGSV----------------AETTIGDIPLPVLKRYIAFCRARCSP
RLSTDAATVLQNYYVNIRASVRQREL-------------------DGAPAAVPITVRQLE
AIVRLSESLAKMSLSDTATEQHVNEAIRLFNISTYDAVTSGVL--QAEHISPAVFSDVQS
AEKLIKRRLPIGSHTSERAVVEDFVKQG-LSEFAVRKAIEVMVRRDELEYRNQRKKIYR-
--
>Protpyro
------------------------------------------------------------
------------------------------------------------------------
------------------------------------------------------------
------------------------------------------------------------
------------------------------------------------------------
------------------------------------------------------------
------------------------------------------------------------
------------------------------------------------------LPDGMR
LRGDINVLLLGDPGTAKSQFLKFVEKVAPIGVYTSGKGSSAAGLTASVIKEPGSKQFYLE
GGAMVLADGGVVCIDEFDKMHLNDR---------------------VAIHEAMEQQTISI
AKAGITTILNSRTAVLAAANPVFGTYDDQRTPFENI-EFQSTILSRFDMIFLVRDKKEVA
RDKLIAHHVVNVHMRASNEA-GSSGSGSAQHTFESDDDQQLLDPAWLKRYVAFARARCAP
RISPEAAEVLQNHY----------------------------------------------
------------------------------------------------------------
------------------------------------------------------------
--
>Thecquad
--------------------YEQNEETNSQ---TLHERKIQLERFIKTFY--QDN-----
CFIYSDQLRRNCERKRYSLDVKVHDLFLFNEDVAHSLIHNPTEYYPLFERAASDVATEIF
TRN---------------------------------YDHTSTKKNIHIQIILQKSLIQNE
YD-IVTIRNLKSEN---VSRLVQVPGIIISASKPQAKATHLQIICRTCQNTKT-VPCRSA
FGSV------HLPRFCDSEK----------------VPGSATCP-RDPYTILGDKSTFVD
MQVLKMQEATNTVPTSEMPRNILLCCDRYLVG--KVSPGMRVTVTGIYTIFEGG------
-KDKQN-----------------------KGIGIKMPYIHVLGIDLDQT---GAGRS---
QLTFSPQEEQEFIKLSKERDLYDHIVKSIAPSIYGHTDIKRALACQLFGGSHKKLQDNIR
LRGDINVLLLGDPGTAKSQMLKFIEKVAPIGVYTSGKGSSAAGLTACIKRDPATREFYLE
GGAMVLADGGVVCIDEFDKMHLHDR---------------------VAIHEAMEQQTISI
AKAGITTILNSRTSVLAAANPVFGRYDDMRSPFENI-EFQSTILSRFDLIFLVKDHRSEE
KDMMIAKHVVSLHINHSK----------------HEKDESVIDPSFLKRYISFARTRYSP
RLTTSAAQLLNDNYVAIRSQMRTRNL-------------------EGSASAIPITVRQLE
AIIRISESLAKMTLSEVATEVHVKEALRLFKGSTLEAATSGII--SSEKLNDDVITEMNQ
VEVLLKKRLPIGATTLEEKVVEDLVKNRKLSEFAVRKAIAVMVQREELEYRNQ-------
--
>Vermanta
MSGW----DAGQVFYSDQG-LGANGADGQQDVFVEAVVEQKFASFIREFR--VGN-----
TYTYKQQLRQHCILGDKYIDIDVGHLRSYDEKLVNELAETPERILPCFDKAALKVYREIE
Y-------LHEQKRLKELKE-------KGVEINS---SEEHIANTEAIQVVLTGA-----
GDITVPIRDLVSNH---VGKLVQVSGIVISATRPQAKVTMLALRCRSCESRKN-IRVAAG
MSST------MLPRKCAASAE-------SQGAAVGGATGSKDCG-FDPYDILGDQSDYVD
QQTLKMQESPESIPTGEMPRHLRLVCERYMSG--RAVPGARITAIGVYTIDQGG----EK
KRGRSA-----------------------GVSTVKNPYVQVVGMRVNDS---EEGRS---
SYIFTPEEETAFVTLSRRPHVYDAITKSIAPAIYGHEDIKRAIACQLFGGARKSLPDGMK
LRGDINLLLLGDPGTAKSQFLKFVEKIAPIGVYTSGKGSSAAGLTASIIRDPATREFYLE
GGAMVLADGGVVCIDEFDKMHVGDR---------------------VAIHEAMEQQTISI
AKAGITTILNTRTSVLAAANPVFGSYDDTKSAFENI-EFQSTILSRFDLIFIVRDRRNEA
KDKRIAEHVMGVHMQNID-----------------EQTRPEIDPSLLKRYISYARVKCFP
RLSEEAAKVLEDHYVSIRSSMRQREV-------------------DGEGNAIPITVRQLE
AIVRVSESLARMSLSPQATVNHVNEAIRLFKVSTVEAASSGVS--GPENLTPEVLAEISR
VEALLKRRLPIGSRTSQQRICEDFQARG-VASNVVAKAISIMVSRDELEYRNQRKIVYRK
-R
