# Supplementary material for: Expansion of the molecular and morphological diversity of Acanthamoebidae (Centramoebida, Amoebozoa) and identification of a novel life cycle type within the group
Source: Biol Direct. 2016 Dec 28;11:69. doi: 10.1186/s13062-016-0171-0 (PMC5192571; doi:10.1186/s13062-016-0171-0)
Supplement: Additional file 3: — Bordor.325.Cent40.tgz. Phylogenomic alignment files and single gene trees for each gene included in the phylogeomic supermatrix. (TGZ 8396 kb) [file 13062_2016_171_MOESM3_ESM.tgz › Bordor.325.Cent40/unmasked-alignments/HYOU1.faa]

>AcanGEN
-----------RTLL-LLVVGVSLAICFLPTARSLVFGLDFGSRWVKMSVIRGNS-FEII
LD--------------AQTKRKFMSGLAFH--DDERFFAADAEKVH-------TYQYLSQ
LLGKSHNSSVVEALKP-----------HLLYADEIVPNGERGTVAI--RYNENTTFAVED
LAGMVFNFARETALAYV--HSPVADVVITVPPHWTAEERAAVIEAAELGGFHVLSLINDG
TAIALHYAFGKRF--------------------EEPKNVIFYDMGHSNTRATLVEYHSIR
IKK---GAKNVTQP------TMKVKAVTYDTSLGGRDFD----------------YRLAE
HLAGVAVTQMA---AKGIES-----SVDQIKANKRAWARLMTAASQAKTVLSANMETYAA
VEGLVGS-YDLKTTVSRAQFEEMCEDLFARAATPVKEVLAAANTT--VEEVGSMEVVGGS
VRIPKVQAVLKQTLGLPELSKTLNGDEAAVLGAVFYAAHLSTSIKV-PEHKIKDITPYGV
TATIKLARPAD---ALEASDKEDSVAGN-----QDGKGDDDDDDDDDDIDEQAEDET---
-GTVTKVLSLFKPFGRVGAKKNVSFK---KNVSNFTVELAYD-------------DEAKL
PEDAPRQLARFTVEDM-----NKLK-KYNYTGK----PKVTLAFRLTTSGLVELETAEAE
VVVIKYPEPEPSAKSTPAPT------------------------PEATEEDKAEAADAAD
------EATGEEKEDSA-------------ANKEDEEAEKEEVAADDEEAEEES------
-KKKEKDEKKPKKEKKPKKTVHKIALAVVT-QKLGIPERTYVEKSRARALLKQWEAKAVS
KREKADAKNDLETYIYDTKEKLWD---DELEKVSTEEQRDEAREALGAAADWLEDEGIDV
--SVQEYKDKKAELVKLASAIFERKEELTKRPVQVAMLSYMLNHSRSSLVG----ITERL
-----------KV-EVEERDEVLDLIEETEDWLK--SKVKEQEGKEPHEEPAFKSEQVQA
KASAIEKTVRKLLKRKPRPTPTPATSSW-------PY-TAADDDNKAAEETTETGEEASY
RGQEEVVPPKEEAG--------------------------------
>Coprcine
M----------RLP--LVWGLVSLLAILPNSVLASVLAIDYGAEFITASLMKPGLPFDVL
LN--------------KDSKRKIQSSVAWK--RGDRVFGADAAQVATRFPED-SYSYVKL
LQAAPHNSEPAQYFAKIST--------------AKLTESVRKTVNL--VRSDNEEFSSEE
LIAMQLAYVKALAESVA--GEKVKDLIITVPAYYTQFERDAMADAVEIADLKLIALIHDG
TAAAINYAMTRNF--------------------PKEETHIIYDVGSSGTRATIASFSTVT
D------KNGSPST------QISIGGYGYDRSIGGLEFD----------------RRIRD
ILADLFNQNFAN--------------GKDVRKEKKGMARLWKEAQRVKHILSANTDVMSQ
VESVAWD-IDFKSKIERSTFENACKDLHHKWTLPIQDALDSAGLT--MENITSVILHGGT
SRVPMVQAAVKKFVGPEKISLNVNADEAAVLGAALHGASLSRQFKT-KNIKISDILVHDV
QASYFATASTA------------------------------------------------N
TRPRSITSVLFPAGSKPGTKKTLTFK----RKEDFDIFFDYK-------------RTPAI
--GFPTRMLEVGIEGV-----SEAI--ANLTERGAIDPVVKATVSLSESGFISVTKAIAY
GEI-------------------------------------------KDESLSGKFKSLFG
------GSPSEATVDDAESAEP--------PRETESSSSSSSSAASESESATNG------
--DKKDKKEKKEEKKKPNPADNTIELKVVP-KFTTIAPFTLEQKRAARARLRAIDAEELA
KTRREEARNTFETYLYRLRDLLNDESETPFKKCSQPEERVKISDLLDESFSWLNDRGDLA
--ETSQFLDKRIALETLEKPIIHRYKEIEAFPEVLNNSQRINWSTRLFLHEARQNLTHEI
E-----NDLPSKY-TQEELDSLEKTLKEHESWME--EWVPKQRKTKSYENPVMETAEMKA
RAKVLEGQLQRLW-----------------------------------------------
----------------------------------------------
>Filanola
----------------------------------SLIGIDFGTEWIEVALVKPRT-FEVV
LN--------------EQSSRKTPAAVTFSR-NGDLLLGSDAKNLITRQPDS-VATGFFG
LLGRTWESPIIQDPAVKP---------FYSY--KLVNESGR--YGF--SIDENTVLIPEE
LAAILLKYLKEFASKAA--AMTVKDCVITVPPFFNQQQRQAVLDAAKLAGLNVLSLLNQD
AAIGLHFAVERLFTSAPPSAASTESEDEDGSDSANSTQFIIFDMGSAVTTVSLMNFKFTS
D-----EKTKQQTG------TLRVNDFAWDEKLGGRDFD----------------RRLAL
HFVEMTKNLGGP--------------DVSQKANPRAFAKLMKEAQRVKEILSANSDSVVM
VEGLTSE-FDLKSYITREQFENLCSDLFERTLVPLQTIVQRRNITLPSEDIKYVEVFGGG
IRIPKLQQKIQEAIG-RDVDRHINGDEGAVLGAAFYAATQSSSFKKSKTINVKDFIPWGL
TASIKSDSGQV-------------------------------------------------
----DTTTEVFKANSRYGSKKSVNFS----TNDNFTVHLQYD-------------DAADL
PAGTSRDLGVFRVTGV-----PSID-QYNMIAK----PKIHVTFRLNNHGMYVIERAEAE
AVILLPPEPKKEAKKEAIE-----------------------------------------
-------------------------------TEEDTEAAEGETETQEESAQTEA------
--VEEETEQE------PIKRVHRVXLEI---TPVSTFGMSSAAFVASTQKLLDIQRRAEL
KKEKEREKNTLEAYXYETKEKLET---EDVQQVTTEQQREEFSAKLSEATEWLYAEGENT
--DAAEYRNKLKDLKTLGDKIFFRVSEMTERPKAVMQSLYTINITRSLLVN----ISEVK
-----------NI-TEEELHDVFEQLDEFESWIE--TKLEEQSELQAYDEPVLTSRQIND
KWTKLEKEVKRLLRKPEKKKPKPTTIE-----------TTEGENTTTAENTTTESTESN-
---------------TE-----------------------------
>FontBI
----------------VSTLALLGMALASTASAASVMSIDYGSEWFKVAYVRPGSPMDIA
LN--------------PSSQRKTASSIGFAR-DGERLIGDTALASASRQPHH-TYTGLLD
ILGLPADHPKVISYLERSA-------NQVVV--RQDQETGADRLLL--KGPDGAEFHVEE
LIAIQLAEAATFAAHST--GEPVTDTVLVIPSYFTQPQRKAILNAAKLAGLNVLGLTHST
TSAALQYAIGTRL--------------------SEKETHLFVDIGAGSVSASVVGIVPKP
PIGTVKGKKTAAAPTARDPLELNVLSHTHDVNSGGRALD----------------ELLAM
HLGSLFDRAHKR--------------KTPVYSEPRARARLLHEASRVKQVLSVNVETISR
VEGLHDG-LDFSAPISRATFEELAAPIVQRIGATVRAALAGSGLS--ADDLTSVKLFGGG
TRVPLVQRALREALNVETLAHNINADEAAALGGAFRAASLLSTFRT-RTVRVREHPPVPV
------------------------------------------------------------
------------------------------------------------------------
------------------------------------------------------------
------------------------------------------------------------
------------------------------------------------------------
------------------------------------------------------------
------------------------------------------------------------
------------------------------------------------------------
------------------------------------------------------------
------------------------------------------------------------
----------------------------------------------
>HomoSapi
MADKVRRQRPRRRVC-WALVAVLLADLLALSDTLAVMSVDLGSESMKVAIVKPGVPMEIV
LN--------------KESRRKTPVIVTLK--ENERFFGDSAASMAIKNPKA-TLRYFQH
LLGKQADNPHVALYQAR----------FPEH--ELTFDPQRQTVHF--QISSQLQFSPEE
VLGMVLNYSRSLAEDFA--EQPIKDAVITVPVFFNQAERRAVLQAARMAGLKVLQLINDN
TATALSYGVFRRKDIN-----------------TTAQNIMFYDMGSGSTVCTIVTYQMVK
T------KEAGMQP------QLQIRGVGFDRTLGGLEME----------------LRLRE
RLAGLFNEQRK---GQR---------AKDVRENPRAMAKLLREANRLKTVLSANADHMAQ
IEGLMDD-VDFKAKVTRVEFEELCADLFERVPGPVQQALQSAEMS--LDEIEQVILVGGA
TRVPRVQEVLLKAVGKEELGKNINADEAAAMGAVYQAAALSKAFKV-KPFVVRDAVVYPI
LVEFTREVEEE------------------------------------------PGIH---
-SLKHNKRVLFSRMGPYPQRKVITFN---RYSHDFNFHINYG--------DLGFLGPEDL
RVFGSQNLTTVKLKGVG----DSFK-KYPDYES----KGIKAHFNLDESGVLSLDRVESV
FETLVEDSAEEESTLTKLGNTISSLFGGGT--TPDAKENGTDTVQEEEESPAEGSKDEPG
EQVELKEEAEAPVEDGSQPPPPEP--KGDATPEGEKATEKENGDKSEAQKPSEKAEAGPE
GVAPAPEGEKKQKPARKRRMVEEIGVEL---VVLDLPDLPEDKLAQSVQKLQDLTLRDLE
KQEREKAANSLEAFIFETQDKLYQ---PEYQEVSTEEQREEISGKLSAASTWLEDEGVGA
--TTVMLKEKLAELRKLCQGLFFRVEERKKWPERLSALDNLLNHSSMFLKGAR-LIPEMD
-----------QIFTEVEMTTLEKVINETWAWKN--ATLAEQAKLPATEKPVLLSKDIEA
KMMALDREVQYLLNKAKFTKPRPRPKDKNGTRAEPPLNASASDQGEKVIPPAGQTEDAEP
ISEPEKVETGSEPGDTEPLELGGPGAEPEQKEQSTGQKRPLKNDEL
>Monobrev
MMW--------RAAM-VAAMVLLLSAVQPAEAGIATVAIDFGSEWIKMALVKPGTPMDIV
LNRPLSHDKLRVLTVRSESKRKTANVVALR--KGERTFGNDALNTAIKYPKT-GFRYLSL
LLGQRMDSPAVKEYQLM----------FPEH--KLEALPGHNTVAF--RLDEDTLYPVEE
LVAMILEHANELASEYA--EQPISSHIIIIPPFFSQAERRALLSAAELAGLNVLRLMSSS
VATGLNYGVFRRKEFN-----------------ATEQHILFYDIGSTNTIASVGTFSQVK
D-------KSSKVP------QVQIKGVGYDRLLGGFQWD----------------RLLQQ
HLLKAFRAQHG---SKL---------KGDPGANPRALAKLLKEAQRVKTILSANTETFAQ
IEGLFEE-RDFKCKVTRDELEAMAAHLYPRVLKPVETALAAANLT--LDQLTNLIIIGGG
VRMPKIQDILVAL-----------------------------------------------
------------------------------------------------------------
------------------------------------------------------------
------------------------------------------------------------
------------------------------------------------------------
------------------------------------------------------------
------------------------------------------------------------
------------------------------------------------------------
----------------------------------------------------R-------
------------------------------------------------------------
------------------------------------------------------------
----------------------------------------------
>Polypall
--------------------LLLFLPGFISTSNASVIGIDLGTQSFKIGLISPGK-YEMV
LN--------------EQSQRKTPHQVGWF--REERVFGSDAFSLWVRNPKQ-VYSLYEP
LVGTIYRDGILEEIGMG----------SLGY--SVSNDTERNTFKV--KYSDDVYYTPEE
LLAMTLRRIKELASNYI--HGNVKECVIAIPPWLTSTQRQAVLDAASMSGLNVLSLVHSI
NAASLNFATDREF--------------------ERNQTAIFYDMGAKSTKLSLVHFSSHT
EVK---NKKNRTVT------NNVVKSMDWDENLGGLNFD----------------MVIVE
YLKAKLKKQD----------------SSVDTDDLKLTIKLLKEASKMKETLSVNQQAHIF
IGGIQGD-TDFSSAITRTEFEELAAPLFERAVAPLKRIIEANGLN--PSDIDFVELIGGC
SRIPGVQAALKAYLKREVLDKHLNGDEAVASGATFYAASLSHYFRV-KDIRLKDITPFGI
DVKLVQQPQTVLSQQ-QQQDEQQVEQSN------------DDDESS------PSSNS---
-NSNNNSPVFFRKNNRINIKKSLTFY----SNQSFSVNISYS-------------DV---
---QPSSIAYYTVSNI-----PVASDNLNFTGK----PKITCSIRLNSNGMAILEKAEAE
ITVFTQRVKSTPSSSNSTS-----------------------------------------
------------------------------NSSSASTASADGTTTTEESTETKPTG----
------ESTPPVTEL--VSRVHRIPLNISV-VYSVVQPLTREQLATMNVRLNQLDAKDKS
LRDLRHEKNNIEAFIYETRDKLDS---EEYQACSTPEERETFLADIDVTSQWLSDANDNS
LEDIVEFQNQYRDIKKKGDKIFRRVSEKANIPGALEELQTLLTKLKPLVAN----LTKDM
-----------E--KPEDAKRITDKVEQLEKWIK--EKKSEFDSADFTKDLSFSSADIKF
KFYDIEKTVKDQL-----------------------------------------------
----------------------------------------------
>Thectrah
-----------KLAT-LAILAGLALCLAASMVQANVIGIDLGSLNTKVALVKPGVPMEVV
LN--------------VESRRKTPTNVAFY--EDEVMVGSPALKLATRSPKHGGIRAMQQ
LLGHPISSPLVEHAKDLN---------TVLE--VVEARDGRGGIGYAPQPGSETSLTVEE
ATALVLRYLAGTASDFA--EVNIKNAVITVPPFYTAVERQAVLDAAKLANLRVRSLLNDN
TAVALNYALGRTFNETA----------------DAPKRVAFYDMGAGATVATVVDFYGKT
VKYGYKNKKNKTVT------AFDVRAVAYDRRLGGRDFD----------------ARLVQ
IMADQFNDAV----------------DFDVRTKARAMAKLDLYAAKVKEVLSANTEMYTS
IESLVGD-ADYRGHITRDDFELASTDLLARVTLPLQAVLAELGLE--PADLDEVVMVGGG
GRIPRIQSLLMEFLGRDSLEKNVNADEAAVLGAAFHGARLSSSFRV-KEIAFVDRLLHPI
DVAYADAVSGE-------------------------------------------------
----ATAVTVFPKGNKLDSKKAMTFV----RDSDFDFALVYS-------------DATSL
DAPELSTIATYRVSGIADAAAPHAD-TMTDGTV----PRIKVSFHLDASSMPVVTKATLY
VNVTEPVEAEAAADA---------------------------------------------
--------------------------GADADAAVDTAADADADADADADADANA------
--DADVGAAEPAEPAGPTTKMVKIPLSVERVAGAHMQAMEAEHFVDSRRILQAMFDADKA
KRDQAEAKNSLESFIYATKERLWD---EDIEEVTTEDERDALMEKLSELSDWLYDEGEDE
--TTEVYTAKLAELKTETADMHMRAREMATRPAARDALATLLTRARRKLLK----FTNET
ARLEAEHEYP-RV-TRDELAAFASQINRTADWLA--ETGAEQDTLELTANPVLLTKALEA
KADTINRKMT--------------------------------------------------
---------------------------------------------W
>VannDIVA
---------------------------------CSFIAVDLGAQSVKVMLMEGKT-FDIV
LN--------------EQSGRKTDNMVGFTM-DDERLIGSPCKSLMKKKPAR-VFTAPME
LLGREFGDPFVEATAR-----------HRQY--KLVDD--EGAYGI--VLDGETTFGPEE
LVAMQLKHVTKHANEVAK-RGPIKDVVLVVPPFKTHHERQAFINAAEIADLNVLTLINEG
FAAAINYALIRDLGD------------------DVDMSAVFYNVGESHTSATLVQFKTTE
D-----LKKNSTFL------NLHTVATAWDESLGGRDFD----------------ARVMD
LILARAREQLG---EEI---------FNNELMYERIVARLRQESKKVKEVLSANQQSRVY
IESLTPD-HDFSTTVTRAEFEEACEDLFDAVLAPIQEVLDTANLT--SAEVAAIELLGGG
TRVPRLQADLLAKFDREQLDKHLNGDEAMVYGASYFGATQSTLFRVKNPMKSRDATPFQH
GVQFRGLDEPD---TQEESDDSDP------------------------------------
----VEYMTIIRSGSRFEAKKSLKLK----QANPFSFDILYE-------------ETDNI
PAGTNLLQSSYEVSGF-----PTNSTTTELVGT----PRVQIFFKLNPSGMVEVLRAEAE
IATVSYKKVPKITAEVPTM-----------------DEKEEETVVTGDEPLGGNAEEDSD
------EQEGEEQEEEEQQQD--------EEQEADEAASEEAAAEEEQNEASEDDGD---
-STEGEEEQEIEYEIVPSKQNRHYDLTVTQ-VAVGV-DLSKADIVAGKTILRKLERQERE
RLENAEARNELEAFVYGTRELMYD---EEIQRFSTQEERDDISEQMLDAADWLYDEGDSA
--STFEYKKKLRELRGLLSGILLRQSEEKVLPPAKELLRNFVALALNSTAD----ITTAR
-----------NV-TEEEYQEFVDSLSQALDWLD--EKEAEQDQMEDWQDPVLLSEHITD
RTERLTRQLKKLQRRPKRRLPK------------------ADEQEEVVVETADAPAEEQA
AGED------------------------------------------
>Pessonel
-----------------------------------VMGIDLGSRWFKMALVQRGS-YDIV
LN--------------EQSGRRTPNMVAFY--QGNRVFGNEAKNLVTRTPPT-TVLYPTS
LLGRVYGDPSVESMRNT----------QILY--DLEKDEKRGLYNI--RIDANTTFSPEE
TVGQILRYAQSLASASTEDGAQVRDCAITVPPYWTIPQRRALLDAAKLAGLNPLTLMNAG
TAAAINFVTKGKLE-------------------DKPKYIMVYDMGALDTSASVFEIQQVQ
EVRGKFKKKNVTVG------VLETKGVGWQSNVGGANFD----------------VALAN
MFVKHIRKTIKD--------------YDPLEGKRRGWARLLKEAEKVKEVLSANTEYWAR
VEGLTSE-YDFSLKVSREDFEAAIDDIVTEAVKPIAVALKQAGIE--STDLGLFEVVGGA
WRVPLVQKRIKDLLNRESLDQHIDGAEGAVMGAAFYGASLAPGFRV-KDFKVKDITPFGI
DVQVKSLELDDDISVIAASDES-----------------------------LFAEDD---
-KIVDKDANLWPIASRLRSKKTLTFH----STRNLSVALNYN-------------SESPL
PESQPNSIVTFMLTDV-----PNKIRKTNMTDT----PKITASLLLDSSGVIKVSKAEAE
VTIEKFIHPRPAK-----------------------------------------------
------------------------------------------------------------
------------------------------------------------------------
------------------------------------------------------------
------------------------------------------------------------
------------------------------------------------------------
------------------------------------------------------------
----------------------------------------------
>MayoBSH0
----------------------------------AVIGIDLGTAHYKVAVIHGTK-YDVV
LD--------------GSGQRKQQSLVAFTK-QNERIFGKDAQRVLQRFPER-AFEGFHH
LLGRSLDHPLVQQQLH-----------FYDK--VQLERTERDTIAV--RLDEETVYSAEE
VVAMYLKHARLITEQEI--GTSVVDCVISIPPFFAQAEREALRQAAELAGLHVISLLPSV
SAAALSFALNHDTLYR-----------------TQEQLVLLYDMGAGSTAASLVRVAYAE
D-----TKRGRTVP------TLQTLAMAWDETLGAREFDXXXXXXXXXLGAREFDHRLAA
HLAEQANQQLG---VRVEQE-----PERDVRRQKRVMVRLTDAARKAKEVLSANQEAAVS
LESLVDE-FDFRTTVTRAHFEALCEDLLRRVTGPVQRVLLQAELT--TSQVSFVEVVGGG
VRIPSVHAQLANYFDRSELDRHLNGDEAAVLAAVFSGAMQSTSIRVKNELRVRDLLPFAV
ALNVTAGTTLS-------------------------------------------------
--EEDRVATLFKKNSRTHSKKSLSFR----SDDAFSLRLSYQ-------------DPEEL
PLGTVAPLLALSVSGV-----PTED-THNITSR----PKIHMSFKMNWSGVISVDKAEAE
VSVLELVPVVPAPTEVAADAEVDNAEVENA----EADNEDHDEQVATDEQVATDGDAEFD
---TADSQEAQVTADAADADQAEDE-RHHEANDDQADVDADAAAAQDQAQADADPQE---
--AQAEQAEEPEVEYVEQNRTITVTLKVEVETLWPSKPLTQLEVLQSRRVLAELDRKDRE
RLEREEALNALESACIAVRGRIEE---DDFVEFSTEEEREQVRELSLETEDWLYEDGFTA
--TAAELRTRQRELEKTPKQVALRISEASLRDAEVQRFAEMLLSAQNATLN----LTAER
-----------NV-TAEQVSEFVQLLEEHAQWLQ--DVRAEQAQQVKNVDPVFFTRELTT
REKRVELALKKLQRAPR-------------------------------------------
----------------------------------------------
>Neopaest
-----------------------------------VVGIDIGSTWSKVAMIQGQN-LDLV
LD--------------DTGARRRNTWVGIR--GDERVFGRDAERMLMRFPTN-VFKNSID
MIGKTKEQIAEIGVG------------HFPFF-SMMEDTDRNTTEI--VLDEETSFLPEE
LLAMFFQEALKVAGAKA--GMKVMDCVVVVPNFFTHHQRQALLDAAKIADANVLGLMNVG
TAAALTYGLNRDKDTK-----------------ELHQKILFYDMGSGSTKVSVVEFKMVE
D-----HKKNKTVP------LIQTIGHGWDETLGGREFD----------------LRIAN
FFGRKAEERLGE--------------EGTILYNKRTMQRLLREAKKAKEVLSANQEAHIS
IPDLVQD-FDFQASITRAEFERECQDLLERVVPPIEAAFATAGVS--KEDIDFVEVIGGG
VRVPKIIKLISEFVG-KDADRHLNGDEAAVFGAAFYAATQSTSFRVKSDIRLKDSTAYGV
DVEV-DGVDLG-------------------------------------------------
--KADNQALLFKAMNRYGSLKKLSFGLGEERASHFSLRLMYN-------------ATNSL
SEFAPKEMVEFNITGV-----PVEG-DLEFVDQ----PKVTLSFRLGTTGIIDVEKAEVE
YSILVEEKVV------------------------------------SEDEKEEEEREKKG
------EEGEEVPASETASGE-----------------EEEEESENEEAEKQGEE-----
--EEEEEEEEEVVEYVKVEKTKQKLLNVEK-RPLGALPLSKKNITDSKKKLRELDRADQL
KMDTEEARNSLESFIYAMREKLSE--DDEFLKFTNQPEVDDIFEILYESSEWLDEEGDDA
--KLDVLKKKMKAITDKTDAIVHRQEEHENRDQALYLFIQALVKFKNETSN----ITNSH
-----------EV-EEEEFLEFMKYLVGQREEVM--EMYTSQKEMALDVDPVFTKADLEK
RRKEIEGRVRRFKFRPRRK-PQ-----------------VVVEEEIEVGEEGNEEKEEER
VEDD------------------------------------------
>Paraatla
-----------------------IAALCSLSKAGPVVGIDMGANWYKVAMIQGNN-LDIV
VD--------------DGGNRRRETLMGLR--GTDRFFGKDAERVMTRFPSD-VYKYSMD
LLGKTPEQAEQLGEY------------HYPYSQKLQSTGDRNTIQIF-RGEEEESLLPEE
IVAMFLKEAMNIASAKA--GIKVVDCVMTVPNFFTHHQRKALLDAAKLAEVNVLAFMNGG
IAAGLTYGLNRDKEDA-----------------EKNQKVLFYDMGAGNTKVTIVEFKIVD
D-----HKKNKTVP------VIQAIGHGWDETLGGREFD----------------LRIAN
YFARQAEKKVG---------------EGAVFGNKRTMERLLRESRKVKDVLSANQEALIS
IPDLVID-FDFASSITRADFEKECEDLFDRVKGPIQTALDDSGLS--NEDIDLIEVIGGG
LRIPKVLQIIGDYVD-REVGRHLNGDEAAAFGAAFYAATQSTSFRVKSDIKLKDSTAYGI
DVEVVDGVNLG-------------------------------------------------
--KAGNQALLFKPGNRLGSLKKLSFTLPQERQSHFSLRLVYN-------------STAPL
VSGAPREIAEFLFSGV-----PLEG-DYEYADS----PKVTLSFRLSSQGLIEVEKAETE
FSILVQEKVSPPKTE------------------------------EEEGEKAADTKEASG
------DEGEKNSEDSTASEE----------NKGDAEAEAEAIPSDEEAEQREEKEV---
--GEEEEEEEKAEKFIEVKRNKKVTLKVET-KNLGVFPMSSTEIFKSKKKIREMDRADKL
KFETEEARNTLETFIYSMRERFYDE-DDEIQQFTNEPEKEGIFEALSEVGEWLDDDGEEA
--PLKDIKEKSKYLHSKTDPVTNRQYEHANREDAYRKFATSYFRGKNETSN----ITNSH
-----------EV-EEEEYAEFTQYLANTAAEFR--ELAQQQSSMPLDEDPLLKIADLEA
KAKEIDRKVRMF------------------------------------------------
----------------------------------------------
>VexiDIVA
----------------------------------SVVGIDLGAEWYKIGLIQGTT-FDVV
VN--------------KEGRRKQPSFVGFY--RGERVFGRDAERILTRKPSQ-VYTNTQH
LLGKSLSHPFVSENTPK----------HFAY--PLVEIEERSSIGI---SQGESVYSAEQ
VLGMVFKQARDTVKESM--GSDVTNVVVSVPPFLTHHERAALIEAAELAGLQTLSLINHG
TAAAIQFALSRDAAEL-----------------QLSKNIIFYDIGAASTKISLVQFSQVP
K----SSRSNQTVP------QIQVLSTAWDQTLGGREFD----------------YNLAQ
HYASKANEMLG---AKI---------GRDIRDDPRAMAKLLAVARKTKEVLSANQQTVAM
VEGLIDD-LDFRVDIDRETFLSLNTHLLKRVITPLQHVLAESQLR--TDQIDAIEILGGG
TRIPRIQQIIGEYMQ-QPISMHLNSDEAMVLGATFHAATLSASFRVRSQFKIRDYTPYPI
DIDVVQGGGLE-------------------------------------------------
--DDERHTTLVSPKSRYGAKKNLSFKT--TDPTDIKMVLSYPKSSASADPTDGAVKPNRI
PIGSDLPIVSYDISGL-----PTME-RFNYTGK----PKLVFGFRLQSNGLITLESAEAE
YTILEYPQQIDDEQYLDESNGLDGSNGSNGSDDESNDESNGSNDESNDESDESNASDESD
------ESNASDGNDGSDDDE-----SNDESDESNASDESDESNASDGNDGSDASDDESN
NTDESSNNNNSDDPPLPVKKIRRAKLTIKT-TPLGVLPMSVTEKVNAKVTLNELDRKEEL
KRNTERTKNTLEAHIYDTRDRLES--NEDWISHSTEEERSALRELLLDTGDWLYDEGEDV
--TLEAYQAKLDELKLLSDKIAFRISEGERLPEAFAFMKSQILRAQEITSN----ITAQR
-----------NV-TEQEVSAFSEKLSSESEWLE--EAQKTVEQHDLTLDPVITTEQVKD
RIKSIVNQVKVFQKRPKLK-PKIEP-------------IIIDDQQQEQQE----------
----------------------------------------------
>StygNOMA
-----------------------------------VIGIDLGTQWMEVSMVLGGK-FDLV
LN--------------EESSRKTFSGVAFD--GEQREFGSGAQRQMLRDPRT-AYVALHQ
LLGKSMDHPFVAHFQS-----------FFPY--ELV-PTNRSTIAV--KHSDEEVLTVEE
VTAMLLLHARKLAEAAA--GNKITGCVLTCPPYLNYYERRAYVDAANLAGLNVLALMNEG
AAIGLQYALNRSP--------------------FENHTAIFYDMGDSSTKVSLVKFQNIV
D-----GKKNRTTP------VAEVVATAWDTQLGGRDFT----------------RRLQT
MLADAFNAKHK---GR----------TGDVKENRRAMAKLLREAERVKGVLSANPETIAQ
IEGLQDD-LDLRQTVTRSDLEDLSADLFARITAPLDRVLEQAGMQ--REDIAAIEIMGGA
TRVHKVQAVLADYLG-KELGRHVNAEEGAVLGAAFFGAVQSPSFRVKTQVKVKDITMNTV
SARVSGLAGSS------NDDEDDAGKAEGEATPAEGADKAEDTNSNNNSNNGAQGTENAG
KATAAKEVVLFTRGSKFGNKKTLSFR----STQALDVTLSYPV-----------VDGEYL
EPAIPREIVRYEISGV-----PTRD-AFNFTGR----PKIITRFDLGMTGLIELTKADAE
ISVVYYTEVTPTPTPTPTPT----------------------------------------
--PTVTPSAATDSNDDSDSKE-------SGASKEEGTGEEGGVKAADESSGDDA------
--PKEAAPAKPAKELKMQRRLKKVALKIAA-TPLSIMWMTPAEKKESMRKLNRFDRRDRA
IKELADTKNTLESLVYSMRSRMED---EDFIRFTSGEERTSLASTLEQTGEWLWDEGENA
--ELGEYRSRIKAIKDLADKAASRAAEAEARPAIPSIMATLANYTSISLAN----ITEKR
-----------NV-TQDDVDAITDKLQRLKYWVD--EMRVKQDTMKDYEDPAFTMDDLRG
RV----------------------------------------------------------
----------------------------------------------
>Luaphula
-----------RTLLQWACVLATLAIVLHTHRSDAVIGIDLGSNWMKMATIRGNE-FSVI
LD--------------SASQRKVINAVAFSD-NNERFFQADAERIYTKNPSK-MYLFAGE
LLGTECSATSLGKLPTAH---------YYTWLNEMRCDPVRNSFAV--QMNATNTMSMEE
VTGMVLANGRVIAEAYT--GTKDKDVVITVPPFYTMEQREALLEAAKLANFNVLSLINSG
TAVALHYAFGRKFE-------------------ETPQYVAFYDMGHTSTKVSIVEFRAVP
AKS---GKKNSTVP------QLKVLSVGWDKDLGGRTFT----------------RRLAE
RMADEAMSQMK---AKGLT-------PVDIRGNVRAMARMVAASEKAKLVLSANQETSIY
VESLIDESFDFRATVTREQFESWCSDLLERVAAPLNTAIDASGIA--AKEITAVEIVGGG
VRVPKVQAVLREAAGVEELSKHLNGDEAAVLGAVFFAAQSSTTMRV-PDYRVKDMTTVPV
RATLVLPTTES-------TDEELVGTTE------------NDAADSAN-EEELVDTK---
--EKETKRMLVKFGDRLGTRKHLAFRS--ANPSDFTVELSYA-------------DGPK-
---DGQGISFFTFSGL-----DKAQ-KYNYTGK----PKVVLGFKLTTSGLVELERADAE
ITVITYPQPEPEVNIT----------------------------------IDADASTTAE
------NNADGETADSANSSS-----DGKEATEQKKEAN-------EDQKEESKDKKPAA
SKDKKEDKKKPKAPAAPKKYTHRVALDVTA-KKLNGVKYSQQNIDKARQTLAYWDNLDFV
KKDTAESKNDLETFIYATKDKLYD--LKDLAKVTTEAQREELTEALTEAGDWLDDEGYDT
--TAAVYRAKLKSLRKLSDPVFYRVDELERRPKAVTALRALLNRTSTVGIN----ITKAF
-----------MI-EEDEYLDFERHCNDTQQWLDTAEKQHQQQADNTSDEPVLRSEEIMR
RLQGLEKKLQNFLRRRPRPLP---------------------------------------
----------------------------------------------
>Protarac
MKQ--------RGA--ILGVIALLIAVCAIHESEGVIGIDLGSNWMKMATIRGNE-FSVI
LD--------------SASQRKIVSAVGFSA-NNERYFGPDAERMLFKNPTQ-TYLYASE
LLGKTCTEAGLKAATSSNLFDFAASREHLTYRENIRCDPERGTYMV--QLNETHTLSIEE
IMGMLLNNGRLIAEAYT--GTKDKDVAITVPPYFTMEQRAALIEAAKLAKLNVLSLINSG
TAVALHFAFGRQFE-------------------ETPQYVVFYDMGSSSTKVSVVEFRSVA
VKQ--PGKRNATVP------QLKVVAVGWDPLLGGRAFT----------------RRIAE
HMAEEAFNQMK---AKGLK-------PVDVRNDVKAFARLLAASEKAKLVLSANTETNLY
VESLVDD-FDFRATITRESFEGWCADLFARVASPLIKAVEASGVP--ADQVKDVEIVGGA
VRIPKVQAVLREALGVEELNKHLNGDEAAVLGAVFYAAQFSTTMRV-PDYRVKDMCLHSI
RATLVLPTSAD-------SDEA---TTE------------VDAETSAEVDEEVIDLQ---
-GKKEKKVMLFKGGSRLGTRKNLSFHT--TKPGPFTVELAFA-------------ASED-
-ATASEPIATYTFNGL-----DKAL-KFNYTGK----PKVVLGFRLTTSGLVELERSDTE
ITVVKYPEPEEEKKKQSLD--IENLLKKVK-----------QGDKEKLEDILKKHKEKST
------EEATGEEADAPQAEEA----TGKETTSDEETAETEASPEAEKEDDQEREKKEQE
AKEREEKRRK------PKKYTHRVALDTDF-NKLSGPEYKDAHKSLAQKMLEYWDNLDFV
KKDTADAHNDLETFIYATKDKMYD---KEVATVSTEEQRQELVDLLSDTGDWLDEQDMHT
--TAKEYRDKLAAIKKLSAPIFFRLDEVTRRPKAIAALQGLLNSTAFISTN----ITKRL
-----------MV-EEEELLDFLEECNETETWLN--EQLAKQADLLASDEPVLRSEAIMR
KGQIIERRLSAFL-----------------------------------------------
----------------------------------------------
>PhysTSA
S---------------RLWLGLLGLLVVVHCAQGLVMGIDLGSQWYKLAMVRPGRPIDIV
LN--------------EQSSRKTHTMVGWS--RDERAFGSDAFNLQARYPSN-SYAYLTP
FLGKSHDHPLFTLAKD-----------WVTF--NVVEDPERNSFLI--KHDANTTFKPEE
LVGMILRHAKELASTAF--GAPVKDCVITVPPFLTQHERQAVIDAASVAGLNVLSLINDV
TAFAMIYARDRFD--------------------NETQNVIFYDSGATSTSALLATFQAIP
DIK---STKNKTIV------QVLVRSVAWDQTLGGRFID----------------RNIAN
HFKQIIKSKY----------------PSFNVDDVKLTLRLLREAQKLKEVLSANQMAQVS
LVGLGEH-DDIVVSVTRKELEELNKDIAERAIAPIKTLLEETGMT--KEEITFVEVVGGN
SRVPMIQAALKTFLGKEDLDRHVNGDEGAALGAAFFAAGLSSTFKSSKEIRLRDMTPYAV
NVKINLDQAGE-------SDNEII----------------------------IEETE---
-GDAKSNTGLLVRGNKLNTRKALTFY----SYSNFSLDLSYS-------------QPELL
PAGSKVEISHISVAGM-----PPAT-KYNMTGK----PKVHASFKLSSNGTVHLDHAEVE
VTVLEAPKPK--------------------------------------------------
------------------------------------------------------------
------------------------------------------------------------
------------------------------------------------------------
------------------------------------------------------------
------------------------------------------------------------
------------------------------------------------------------
----------------------------------------------
>PellCATA
------------------------------------------------------------
------------------------------------------------------------
------------------------------------------------------------
---MILRHAKKVAEEYL--DTSVSDVVITVPPYLNLRERESILAAAKVATLNVLSLLNDG
AAWALHYAFGRKFSV------------------EEPQFAIFYDIGHASTSATLVEMRAVP
Q------KRNKTLP------TLRVRGVGYDRTLGGRVFT----------------ERLTN
RLKEIATESLM---AKGYLS-----AGSDLANKPRAMIKLRAAAEKAKSVLSVNKEAVVN
IEGLYNPDYDFHTLISRDEFETLCADLFARVTTPIEVALAQAELT--LGNVTNFEIVGGG
VRVPKVQETLQDYLGEKTLDKHINGDDAAAYGAVFFAAQLSTTMRV-PNYRLKDVFPYTV
RVDVTLPPSDEENEEAEENDETDP---------------ADEEEVDGDSEDDVADSL---
-DDGVKSITLFKNNSRLGALKNVKFS---SRGDDFSMKLMYI-------------DSETE
EIISP--IALYNFTGM-----AAVD-RYNYTKK----PKVQVSFRLTTSGVIDVEKAEAV
VSAITYPNPVEEERKLKAA--IDDLIREYE--EKKAAEDKAKEDKEGDQPDTEGKKEENP
------KEGDEEKNETEEGDETAEEQDGEAETGQDENESEDEESKNNEEAGADE------
--DEDEADKNDAEPPKPKIVQKVIQLDIHK-ESLDLPGFSAKETKGLTQIILSFEAKEKL
QAQTALAKNSLESYIYSTKDLLYE---PSVMDVSTEEERDDLRESLSDAGEWLYDEGEAE
--TLDVYKAKLKELQQAAKTIFFRVEERSLLPQSVGRLMQMINKTRRAMVN----ITKKR
-----------EV-EEEEVAELLSQCDEVTEWLQ--TKAEEYESAPRTEDPIITSKDVDR
KTRRLEIDMKSLKRRAKRKPPK--------------------------------------
----------------------------------------------
>GoceYONA
---------------------LVFVCFLIPCVWGVVVGMDLGSQSLKMGIIRNNA-FEII
LD--------------GQSRRKTPTAVSFF--NGDRYFGTDALRMEQRNPQQ-SYLFINQ
LLGQAVNSSYISSIKP-----------FLGYG-NKLLANSRNAISI--QYDEDTIFSPEE
LMGMLFEYCSQITEDYT--GSKITDIVITIPPFLTPDERTALLTAAKLANLNVLSLLHDG
TSAALHFAFGRKFE-------------------EIAEQRIFLDIGHSSTSATLIEFRGIL
A------KNNKTLP------QLKVKSVAWDRLLGGRDFT----------------ERLTN
HFVGLAEKQLRDDLAKGKRTHLKEYLQKSITENPRVLIKLRDAAEKAKLVLSANQESVAS
VEGLLPE-FDWKTVITRTEFEKLTFDLIERITKTVTRSINSGNIT--VNDLTGFEIIGGS
VRIPKIQSSLAELLG-KEADKHLNGDEASTLGAMYYAAQLSTTMKV-PIYKVKDAAGYNV
LADIVLENNNN-------------------------------------------------
------------------------------------------------------------
------------------------------------------------------------
------------------------------------------------------------
------------------------------------------------------------
------------------------------------------------------------
------------------------------------------------------------
------------------------------------------------------------
-----------NI-----------------------------------------------
------------------------------------------------------------
----------------------------------------------
>Vermanta
--------------------------------ASAAIAIDLGSLYYKVGMIQRQS-FDVV
LN--------------KESKRRVLTTVGFSHLQEERVYNSAAEHLMRRKPLR-VFPYVNE
LLGRSFDHPIVQHLREN----------HIFY--DIVEQSD-GRMLI--VKDEETSYSPEE
LVAMILKQAADMATEAA--GFPVKDVVIVIPPFVTQGERLALNNAAKLAGLSINAFIHPG
TAVGIKFALSRANEIT-----------------EEPTNLVFFDMGHASTVATLVQFQQVK
D-----LKKNATVP------NLTVKAVAWDETLGGREFD----------------LALRR
DLTREAQEKLGD--------------EHDIASDIRMQSALSLQVRKLKETLSLNASPKLS
MESFHGD-FDFKTSVTREHFDELTTTLCERTKAVLARLMAESNLT--LADIDSVELLGGA
SRIPSVQTALKEFFEIDALGRHIDADEAAVLGGTFFAATKSKRFSIRTDLKVKDMISFPI
VVNVSSSDIDV-------------------------------------------------
-----KTTRLFKRGNRPGAKKNLSFK----TMEDFTTVLSYA------EPAEG--DVDTL
PPGTPRQLIETVISGV-----PNYDTHPNMTVK----PKVNLQYHLDDFDNVAIRKAEAE
IVVIEMQKKLIVKVKDAAET------NNNGRDDGDSTTDDVKETDEKAEEDEADIAKETD
------AETAPETTDDADVDADAGAADASAEGDANAEGAADAEPKPDSDAETEAEE----
--VEEEKEDEAEYEYKEVKRTKTISLDYNV-THLGFPQLTSDEKKASWERLSALDKIDAE
RLAIEEAMNSLESLIYNTREKLTD--NEEVISASTEQERDDILEELSTSRDWLEDEGQDV
K-ESKEFKSRSKTIENAFGKITKRISEQVERPKAAAAMRLAFDEVFEAMTT----ITVER
-----------NV-TEEEVESLTTWMNEQLDWLS--EKEAEQESKEVYEDGAFSSYEPAT
KV----------------------------------------------------------
----------------------------------------------
