# Supplementary material for: Expansion of the molecular and morphological diversity of Acanthamoebidae (Centramoebida, Amoebozoa) and identification of a novel life cycle type within the group
Source: Biol Direct. 2016 Dec 28;11:69. doi: 10.1186/s13062-016-0171-0 (PMC5192571; doi:10.1186/s13062-016-0171-0)
Supplement: Additional file 3: — Bordor.325.Cent40.tgz. Phylogenomic alignment files and single gene trees for each gene included in the phylogeomic supermatrix. (TGZ 8396 kb) [file 13062_2016_171_MOESM3_ESM.tgz › Bordor.325.Cent40/unmasked-alignments/ADK2.faa]

>AcanGEN
-------------ASRPVLVGLGCPILDIKAAVSEEFLATRGLALRQFSVTTD-CHRAHA
LYREAVDSGARIQYSAGGSTQNVIRVAQWLLGAG-----HRCAFVGSVGDDDFARLLRRE
VEAEGSAAAFCYVGTPGHATGNCLALTLAGDKEDRRHQLFTAGASETFDFA-SL-AEDTK
QVI-------DGASYVYLECAFLAFAADHLLALAQRSKDQ-SKCVVVNLSNISVV--NK-
-HRD-AILRLLPLADVVFAKEKEALALAPAQTP--EEAAL----------IL-SRRRGSD
TSIVVVTRGTQPTVVACEGQ----ASVFAVPVVPKEKIVDLIGSGDAFVGGFLAAFVHRH
HPKTKEVFAHHHHLAQCVASGHFASSEVIQHAGCMF--SS--------
>Coprcine
-----------MATPSYQLFCMGNPLLDMQVRNGEALLEKYELKANDAILAEA-KHA--S
IYDDVK-QNPDITYVAGGAAQNAARGAAYVLP---P---GSVVYTGCVGDDDLAEQLKIA
NKREGLDEVY--QVKAGEKTGACAVVIT----GHHRSLVTDLRAAEKFDQS-HLSSPAVA
PLI-------DAAKFFYVEGYFLTHGTASALELSSKAANA-GKTFILNLSAPFIP--QF-
-FGA-QLQQILPHTDILIGNEAEAETWGSANGL-SNPKDL--AAVAKTIAAL-PKTNASR
PRIVVFTQGAESTVVVTSDKPD-EPKWYPVTKLSDEEIVDTNGAGDAFAGGFIGALV---
---------AGKTLDEAVEAGHKMGSMCVQQVGPQY--KWPKVQIL--
>Coprprot
------------------VLGLGNPLLDISVKADAALFEKYSIKAGTATLAEE-KDK--P
LYDEIK-AFPDVSYIAGGATQNSIRGFAWANPIS-----GKAHYIGCVGDDENAQLLKSS
AEAAGVKTHY--NVSKKNPTGRCAVLVNA---EKERSLIADLAAANDYDPE-HYKSEEIQ
TLI-------KEVDIFYSSGFFLTVSPATVVEVGKHALEN-NKILAVNLAAVFVV--QF-
-FWD-ALNSVLPYADYVLCNEDEAAAFAEKSGW--DASDL--SAVAAKISAL-PKLNEKR
ERVVVFTQGSKPTIVAKNGE----TQSYPVAPIDSEKIVDTNGAGDAFVGGFLAALA---
---------LGKPIDVCVATGNQAGGIIIQQEGSSY--P---------
>DictDisc
-------------MSNIKILCAGNPLLDLSTHVEMAILDKYELKLGNAILAED-KHL--P
LYGEI--KSGKVEYIPGGAAQNTSRVCQWMLKDK-----QTVCYTGCVGTDENATILKTA
TESNGVVTKY--QVDSSAPTGACAVLIN----HKERSMVTNLGAANNFKIA-HFQTEEMK
AIV-------NSAQFFYLVGYFLTVSPDSAVHLGKHAAEN-DKPFLYGLAAPFLI--DF-
-FFD-KVSELLPYVDIVFANESEAATLGRKMNW---GEDL--TVIAEKLAAW-EKVNTKR
TRTVVFTQGPDATLVFQNGV----LTKYNPIKVATEDILDLNAAGDSFCGGFLAAYS---
---------NGQEIAKCVEAGHYASWEIIRQNGATV--PASEPKIQF-
>Filanola
------------------LLGIENPLLDISAHVGTDLFEKYDLKPGNACLAEQ-KHL--P
LYEELE-KNYQVDYIAGGACQNSIRACQWMLQVP-----HATGYIGCVGNDENGKRLKQA
AEGYGVTTHY--LVDNTKPTGTCAVLIH----DKERSLCANLGAAEAYKEE-HFNSKEIQ
EVI-------NKAQFFYSTGFFLTHSAKVAKSLGEHAAKH-NKPFLFNLAAPFIV--DF-
-FWD-ALSSVLPYADAVFCNETEAQALGKKCGW---GESL--DEIAAKLAEY-PKENKAR
ARTVIFTQGAKQTIVFHEGK----LHHFTPLKLDPSEIVDLNGAGDSFVGGFLSRYI---
---------QHKPIEECVAAGHYCACECIKQSGCTF--PP-KPHF---
>FontBI
------------------IIGFCNPLLDMSVIVDEAFLAKYDLKSNDAILAEE-KHM--P
IYEEVA-KMPDMFHIAGGATQNSIRVAQWMLPDN-P---DSTAFFGGVGNDTQGETLRRV
ATSDGVLTRYQ-VIEDGTPTGTCAVLIN----GLNRSMVTNLGAANKFNID-HLKCQENL
DIV-------HNAELRFVSGFFLTVSPDTAMLVAKDSSER-KKTFMLNLSAPFIP--QF-
-FTE-PLMALMPYTDILIGNESEFLALGQTLGVAASGEALTPEDVVRHVALNIPKADGS-
ARLILCTQGADPTLVGTTENGEVKVTSHPANLIPVEEIVDTNGAGDAFAGGFISRFV---
---------LGRPVEECIAAGNYAAGVIIRHSGISI--PKERPAF---
>HomoSapi
----------MTSVRENILFGMGNPLLDISAVVDKDFLDKYSLKPNDQILAED-KHK--E
LFDELV-KKFKVEYHAGGSTQNSIKVAQWMIQQP-H---KAATFFGCIGIDKFGEILKRK
AAEAHVDAHY--YEQNEQPTGTCAACIT----GDNRSLIANLAAANCYKKEKHLDLEKNW
MLV-------EKARVCYIAGFFLTVSPESVLKVAHHASEN-NRIFTLNLSAPFIS--QF-
-YKE-SLMKVMPYVDILFGNETEAATFAREQGF--ETKDI--KEIAKKTQAL-PKMNSKR
QRIVIFTQGRDDTIMATESE----VTAFAVLDQDQKEIIDTNGAGDAFVGGFLSQLV---
---------SDKPLTECIRAGHYAASIIIRRTGCTF--PE-KPDFH--
>Monobrev
-----------MALSKGVLLGMGNPLLDISAHVDEAMLAKYDLKSNLAILAEE-KHL--P
IYQELV-DNYAVEYIAGGATQNSIRVAQWMLKEP-----KTTAFIGCVGKDDYAKQLETA
AGGCHVDVNY--MYDESATTGTCAVLVT----GNERTLVANIAAANNYKAE-HLEEKHIQ
ELI-------DNARFFYISGFFLTVSPPSILRVAKHACEK-EKIFSMNLAAPFIN--QF-
-FKE-PLLQALPYCDFVFGNESEAAAFAEANDL--GTTDV--KEIALKIAGL-PK-EGKR
ARVAVITQGPHPTIIATEGK----ITEYGVDAVTADKIVDTNGAGDAFVGGFLSQLV---
---------QDKPIDECVRAGHWAAQLIIQRSGCTY--PA-TCDFQ--
>PCBtrin
------------------ILCIGNPLLDISAEVDVALLEKHKLEADNAIMCDE-KH---P
VYEELE-TKYNCDYIPGGAGQNSLRVAQWMLKDF-P---EVSSYIGCVGKDAYADKLKAI
LEKNGTTPLY--QEDEKTPTGTCAVLLT----GKNRSLIANLAAANNFTID-HLKKEHVK
KVI-------DETDVFYMTGFFLTVSLESALLLAKHCADN-EKTFVMNLAAPFII--EA-
-FKD-RVLQCIPYADYIFCNESEAAIFGKVMEW---GDDL--KTIAMKLAEM-PKENSK-
SRVVIFTQGSKPAIIAKQGETD-KLWESPVIPIEPKDIVDVNGAGDSYVGGFLSGLA---
---------FEASLDECFARANYAANVIIQRSGCSL--PD-ESKFS--
>Polypall
----------------------------------MDFFNKYDLKLGNAILAED-KQL--P
IYEEVV-AKYTVDYIPGGAAQNTARVAQWMLPEK-----QTVLYTGCVGSDKNAQILREA
NEKSGVIADY--FVDAATPTGACAVLIN----NNERTLCTALGAANNFKIT-HLQTPEMQ
KSI-------ESAQLFYMVGYFMTVSPESAMLLAQHAAEQ-NKAFLYGLAAPFLIEVDF-
-FFE-RVKALLPYVDIVFANESEAACIGKKMGW---GEDL--AVVAEKLAAW-EKVNQKR
SRTVVFTQGANNTLVYTNGK----LDQYSPITLPKEKIVDLNAAGDSFCGGFVAAYS---
---------QGKELSKCIESGHYAAHEIIQQNGCTL--PA--------
>Sexangul
---------------------FGNPLLDISAEVKPELLAKYSLQADNAILAEAGKHE--S
LFAELV-ADYPVEYVPGGSALNTARVTQFFSLPS-PTSAGTVAYLGSASDDKFGSTLREK
AESEGLHVEL--ALDTTKSTGKCAALVT----GGKRSLVADLQAAESFSAV-RGDTKSVD
TVLGGAKKWFEEASVFYTTSFVLTHSAEAATTLAAECART-DKTFVMNLSAPFLL--EVP
PFFA-SVKGLLPYADYVFCNDSEAASLIKAMGW--PEGDL--EGAATKLATY-EKVNKKQ
ERTVIFTCGGSPAIVAKGAA---PVSKHAPIALAAGQLVDENGAGDAYLGGFLAALV---
---------DNKSTEECFALAAYAAYVVIQQHGCKLVAPEELPTIT--
>Sterramo
-----------------TLFVIGNPLLDISAEVPTELLEKYDLKPSNAILAEE-KHL--P
LYAEME-ENYDVEYIAGGAGLNSTRAAQWMFDGK-----ASTVYIGCIGNDAYGEKMKEG
ASKDGVSIHF--LVDDSTKTGTCACLIT----DKERSLVADLAAANNYKKE-HLDEN--F
ELV-------ETAKFFYASGFFLTVSVDSLLAIADHAASE-NKPFAMNLAAPFLI--DF-
-FWDGKMEALFPYVDVLFGNEHEAAALGKKMNW---GENL--EEIAEKAAKM-PKKNSER
ERLVVFTQGCDDVIVYGPNG----LERFPTTKVPEEELVDFNGAGDCFVGGFLSEYA---
---------LTGDIAAAVAAGHFCAGVCIRTSGIKFD----KP-----
>Thectrah
------------MATENVIFALGNPLLDISATVDEGMLEKYGLKANDAILAED-KHI--P
MYEELS-KHETVSYTAGGATQNSIRVAQHYMDNA-----RATTFVGCVGSDEYATKLSEA
AAHDGVRVEY--LVDEATPTGTCGCLIT----GKNRSLVANLSAANNYKAD-HLQSEAIW
SLV-------TQAQIFYSAGFHLTVSPEAMLNMARHAADT-NKIYCFNLSAPFLV--QF-
-FKD-QMAQVMPYADYVFGNEDEAADYATHNGI--EKTDL--KEIALAIAAL-DKVNTQR
SRTVVITCGSEETIVAKDGA----VTTYAVDKIEDDKIIDTNGAGDAFVGGFLAALA---
---------KGQDIAACVEAGHVAARMIIQCSGIVL--PA-K------
>VannDIVA
------------MAHAGQIMGMGNPLLDISAHVGKEVLEKYGVTLNNAILAEE-KHL--P
LYKELV-DNYEVEYVAGGATQNSIRGAQFMSGVE-----GLTTMVGCVGKDAFGDQLRTA
ATKDGVRVEY--LVDPEAATGTCAVLVN----AHERSLIANLSAANNYKFE-HLQSPELQ
KIV-------EAASIFYIAGFFLTVSPDSIVSIGKHAAAHPEKVLIMNLAAPFVP--QF-
-FQE-PLQKALYYADIVIGNESEAEAYGKALNM--EDASP--AAVAMAIAAL-PKASGHR
QRTVIITQGPDPVVVCEFGK----VRSYNVPKIPEAEMVDFNGAGDAFVGGFLARLA---
---------AGETIEDGVAAGLWSARKVIGASGCLY--PE-TNDYD--
>Pessonel
--------------------CLGNPLLDICADVTTDYLKQYELEPSNAILAED-KHL--P
MYKELP-DKFKVEYVAGGSALNTARVGQWLIQDK-P---ETFGYMGAVGKDGNSLILRSE
SEKAGLFLNL--YEDVDTPTGTCAALVT----NHQRSLVANLAAANNFKDE-HVKGDVAK
EML-------RKAKIIYITGFFLTXSADAAVEVGKYAAAN-NIPLAMNISAPFLV--QVP
PFKA-AILRLIEYADYVFCNNHEAEAFGQAMEW---GTNL--EXVALKTAQL-PKANGAR
GRRVIFTHGGDPALLIGGES----TEKYPVIPLNEGELVDENGAGDAYVGGFLAGVA---
---------SGWEMKKCFAAANYCAWVVIRRAGCSL--PE-K------
>MayoBSH0
-------------------LGIGNPLLDISAEVKEEEFERWGVKPASAILAEE-KHQ--A
LYAQLV-KDYPVEYIAGGACQNSIRLAQWMLQAE-----GGTHYVGCVGKDEFAAQLRTA
AEKDGVRVHY--LEDADHPTGTCAVLVH----EKERSLVANLAAANCYKKA-HLDSDEVQ
AAV-------AAVKLVYATGFFLTVSVESLLSLGEHCLKE-NKPFCFNLSAEFLI--DF-
-FAD-PMQQVLPYVDVLFGNESEAAAFGKKQGW---GEDL--KEVALKTAAL-PKKNTAR
ERLVIFTQGKAPALVAYKGV----VTEYAVPPVDPATIVDTNGAGDSFVGGFLAGYV---
---------QHKEVPECVRAGNYAASRIIQISG---------------
>TricAmI7
----------------------------------DSLFAKYKLETGKAILAEP-EHL--P
LYPEIQ-ANKDAEYTAGGACQNTMRIISWMLPGG-----KSSNYIGCVGKDDNGKLLGTV
CKKAGVNVHY--LEDEKTATGTXAVLIK----DKERALITNLGAANCYTTE-HFDTPAIQ
EVV-------KSSKFFYATSFFLTVSPETLVKIGKHAASN-NQLFMLNISAEFLV--QF-
-FWD-QMHQVLPYVDILFGNEHEAAEYAKKKGW--DATDL--KTVAKKLAEEGPKVNXKR
KRIVVFTQGADPTLVYKDGK----ITEYPVLPCPREEIVDLNGAGDTFVGGFIAGLL---
---------SEKPLEECVKAGQFCAWNCIRSSGVTV--PE--------
>Neopaest
------------MAESTLLAVIGNPLLDISAEVPTSLFEKYDAVPGTAALAEE-KHL--P
LYDELV-KDFDVQYIAGGAAQNSCRACQWMMQKP-----GATAYIGSVGKDDNAKKLGDA
AAQDGVKTLY--HVDEETPTGTCACLIH----EKERCLIANLAAANKYKLD-HLLSEPVQ
KVL-------DDAKEYYATGFFLTVCPDALVHIGKKAAEN-NKPFLWNISAEFLV--NF-
-FWE-PFQQVLPYCDVLFGNETEAAAFGKKNGW--ETEDL--VEIAKKTAAL-PKINEKR
QRIVIFTQGSKQTIVCVDGE----VTEYPVKKIDPSLIVDTNGAGDSFVGGFLSKHV---
---------EGKSIEECVNAGHYCASKVIQVSGAVY--NG-KPDFE--
>Paraatla
-----------------LVVGIGNPLLDISADVPLSFFEKYDAKPGTAALAEE-KHF--P
MYAEMI-ETFDVQYIAGGAAQNSIRATQWMLQTP-----GATAYIGSIGKDNNGTTLEKA
ARSDGVEPHY--HVDESQPTGTCAVLIN----EKERCLIANLAAANCYKFE-HLKSEPIQ
KML-------ASASLYYASGFFLTVSPDSLVHIGEKAASS-NKPFLWNISAEFLV--NF-
-FWE-PFQKVLPYCDILFGNEVEAAAFAKKNGW--PEDDL--DEVAKKTAAL-PKVNEKR
QRIVIFTQGSKQTIVCKDGE----VTHYPVRKIDAAKIVDTNGAGDSFVGGFISRFV---
---------LGKEISACVEAGHYCASEVIQVSGAVY--NG-KPTF---
>VexiDIVA
-----------MASEKNLLLGIGNPLLDISAHVELDLLKKYDLKEKSAILAED-KHL--P
LYEEMI-KGYKVEYIAGGATQNSIRAAQWMLQGQ-----GKTHFIGCIGKDDFGKELSSA
ASGSGVNTHY--QYVDKFPTGTCAVLVH----NSDRTLVANLGAANHYDKT-HFDSDEIQ
EVL-------NSVETFYAAGFFLTVSTNTLVALGEHAVKH-EKTFAFNISAEFLV--HV-
-FGE-QLNKVLPFVDLLFANEVEMAAYGKSQDW---GDDL--KEITKKLAAE-PT-KGNR
TRMVITTRGPDSAYVSEGGS---DIVEYPATKVPADEIVDVNGAGDAFVGGFLSVWV---
---------QEKNIKKAMHAGHYAASVCIRASGATF--PE-KPQCSFN
>Endozona
---------------------------DISTHVDEEYLNKYELKPANAILAED-KHL--P
IYEEIS-KHPNVEYIAGGAGQNTIRAAQWMLGVE-----GATTFVGCIGKDQYGAELRKQ
ATQDGVNVQY--METTDKPTGTCAVLLI----NKDRSMVANLSAANLYKHD-HIKEN--S
HLL-------DNAQVVYITGFFITVSPDTILAVGKQASEQ-NKILSMNLSAPFIP--QF-
-FGE-KLDECLNYVDLLFGNETEALAFGEKKGF---GTNI--EEIASKASLI-PKANSQR
ERTVVFTQGPGKVVVAIGGK----VQTHETPVVPKEEIVDLNGAGDCFVGGYLSQLL---
---------QGSDVARCVAAGCYCAGVCIRRSGITF--PSTRPTF---
>StygNOMA
---------------ENAILGIGNPLLDISAEVPQSLFEKYELKTGNAILAEE-KHM--P
LYDEMA-KNYEVSYIAGGANLNSMRAAQWMLQQP-----KVCTYIGCIGQDNYGTIMKAE
ACKDGVDAHF--LEDSAAPTGTCACLIH----EKERSLVANLGAANNYKQE-HLQAPERL
ELI-------NKAKLVCCTGFFLTVSVPSLLQLGKHCAEN-DKTFFMNISAPFLV--DF-
-FWEGKFDAVLPYVDVLFGNETEFAAIAKRFGC--EGAPL--DQVAQKVAAF-EKVNTKR
ERVCIVTQGSQNTWEVTKDK----AIAHPVPKLDASLIVDTNGAGDSFVGGFLSQYV---
---------QGAAIPRCIDAGHYAAQVTIQTSGTNF--SGKKPEF---
>Cochminu
-----------SNNLVGSIFGMGNPLLDISTHVSTDYLNKYDLKPSNAILAEE-KHF--P
IYEDLK-SQ---------------------------------------------------
------------------------------------------------------------
------------------------------------------------------------
------------------------------------------------------------
------------------------------------------------------------
------------------------------------------------
>Ovaldese
------------------------------------------------------------
------------------------------------------------------------
------------------------------------------------------------
------------------------------------------------------------
-------------------------------------EDL--KVIAQKVEAL-PKENKKR
PRFVCFTQGPKEAIVAYQGK----IHLYKPIPLAPEKIVDLNGAGDAFVGGFLARYA---
---------IHRKLD---------------------------------
>Nolaaber
------------------------------------------------------------
------------------------------------------------------------
------------------------------------------------------------
------------------------------------------------------------
------------------------------------------------------------
--------------------------------LPKEKVLDTNAAGDSFCAGFLAAHF---
---------KGKDTAGCVDAGHYLASNVIQLSGATF--P---------
>Vannrobu
--------------AEGSVFVIGNPLLDISATVDGDYLKKYNLKPCDAILAAD-EHL--P
MYAEMI-SEYEVEYSAGGAGQNTARALSWMLQQK-----NVPVYVGCIGKDQYGETLETA
AKEDGVDVNY--LRDETTQTGTCAALIV----EHERSLVANLGAANKYSKD-HFDSAEIQ
AKL-------NNAKFLYSAGFFLTVSTDTLIDIGKHAVEN-NKLFMFNLSAPFLV--DF-
-FTD-QMKSVLPYADIIVGNEHEATAFGKKFFD---TDDM--REVALKAGQL-EKVNDKR
ERIVIITQGPDPIIVFRNGE----VKEYAVEALAKEVIVDSNGAGDSFVGGFLAGLA---
---------LGKDFDECIRAGEYCGAHILKTGGVVY--KG-KPSFE--
>Vexibaci
------------------------------------------------------------
------------------------------------------------------------
------------------------------------------------------------
-------------------GFFLTVSPESLETLGLYAEQA-GATFMFNISAEFLV--HA-
-FFE-PLQKTLPLADVIFANETETAAYGAVRGW---GTDL--AEITQKXA----------
------------------------------------------------------------
------------------------------------------------
>Luaphula
----------EMELKTGALLAIGNPLLDVSATVPSDLLSKYDLKPANACLAEP-KHL--P
LYEELV-KDYQVEYIAGGDAQNSIRAAQWMLSQTHP---GVTRYIGCIGNDEFGQQLRKH
ATADGVDVQY--LVDPDTPTGSCAVLIT----NKDRSLVANLSAANKYNKS-HLDEN--P
KFL-------EEAQVLYGTGFFLTVSPESLIAFGEHAVAK-NKPYLFNLSAPFLM--DF-
-FWEGKMETVLEYVDVLFANEHEAAALGKRLNA---GEDL--IEIAKAAAAL-PKKNSQR
ARTVIFTQGASQVITAKDGQ----VTTFPTPHVPDEEIVDLNGAGDCFVGGFLSQYL---
---------QGKQLEDCIKAGHYCAGVCIRTSGIKF--SG-SPSF---
>Protarac
---------------KGAILAIGNPLLDISATVPIDFLHKYELKPANACLAED-KHL--P
LYAELV-KDYPVEYIAGGDAQNSIRAAQWMLTEVAP---GATRYIGCIGTDPFGDQLREK
ATADGVDVHY--LVDKTVATGTCAVLIV----DKDRSLVANLSAANKYQKS-HLDEN--M
HLV-------EEATILYGTGFFLTVSTESLIAFGEHAVAQ-NKPYLFNLAAPFLM--DF-
-FWD-QMSSVLPYVDVLFGNEHEAAALAKRLNL--EGADL--TEVAKAAAAL-PKKNGKR
SRTVIFTQGADKVITVIDGE----VTLYDTPRVPDNEIVDLNGAGDCFVGGFLAQYV---
---------RGAPLAQCIASGHYCAGVCIRTSGIRF--SG-KPTFS--
>Protbohe
------------------------------------------------------------
------------------------------------------------------------
------------------------------------------------------------
------------------------------IALGEHAAAA-NKAYLMNLSAPFLI--DF-
-FWD-KMESVLPYVDVLFANEHEAAALGKKLGW---GDDL--KQIAKKASEL-PKKNDKR
TRTVVFTQGASEVIVYHEGQ----TTSYPTPRVPDEEIVDLNGAGDCFVGGFLSEYV---
---------QGKDLAACVKAGHYCAGVCIRTSG---------------
>PhysTSA
------------------ILVIGNPLLDISTNVTADYLKKYDLTLNNAILAEE-KHM--P
IYEEIV-KG-KVDYIAGGAALNTARVAQWLLPSK------NVAYIGCIGKDETGGILKKA
AQDAGVQTHF--LEDEKVPTGRCAVLLG----EKERSLVTSLGAANHYKLE-HFQSPAIQ
AVV-------ERAKYFYSTGYFITVSPDSLIELGKHAAAH-NKPFLYNLSAPFVI--QF-
-FWD-KLSKVLEYVDIVFSNESEARTLGEKMGW---GEDL--ATIAEKLAAT-PKVNTKR
PRIVVFTQGADSTIVFADGK----VTSYPTPKVASAEIVDTNGAGDSFAGGFIAAYT---
---------QGKDIAKSVEAGNYAAGIVIRHSGCAF--P---PTH---
>Protpyro
------------MSSAPVLLGICNPLLDISAHVPLEVLTKYGLQPSSACLAEE-SHL--P
LYSELV-SNYPVEYIAGGAGQNSIRAAQWMLGQT-----GATAYIGCIGKDEYGKTLRAE
AESDGVTVHY--LEDETTPTGTCAVLVT----DKDRSLVANLAAANCYKKE-HFDSEAIQ
AVL-------AQVKFVYITGFFVTVSVDTILAAAELCVKE-DKTLLMNLSAPFLL--DF-
-FWDGKFEKLLPYVDVLFGNESEAAALAKRLGC---SDDA--SEVALKAAAL-PKVNTKR
ERMVVITQGSRSTVVAYKGE----AKTFSVPPVPSSEIVDLNGAGDSFVGGFLAMLA---
---------QGKSLEEAVAAGHYCAGVTIRTSGTTF--KG-K------
>PellCATA
---------------DGVLLGIGNPLLDISAVVPESLFKKYGLKEKNAILAEP-SHI--P
LYAELV-KDYDVEYIAGGACQNSIRAAQWM-SAA-----GATRYIGCVGKDEFATKLRDE
AKKDGVETHY--L-ESDKPTGTCAVLIR----DKDRSLVANLSAANEYKFA-HLQEN--F
SLV-------ESARVVYICGFFLTVSVESMLAVGEHTLKE-GKTFCFNLAAPFLM--QF-
-FKD-QLDQVLPYVDILFGNEHEAEALAEKQGW---DKDI--LNVAKKAAAL-PKKNGDG
KRIVIFTQGPGETIIVDGDS----VTKIAPTKVPEEEIVDVNGAGDCFVGGFLSQYI---
---------LGKPLDECVKAGHYCAGVCIRTSGIKF--VG-QSTWK--
>ClydYONA
-------------------LGIGNPLLDISAEVPLSVLEKYNLKPSNAILAEE-SHL--P
LYAEIE-AEYDVKYVAGGSAQNAVRACQWVLGESGA---GSTSYVGCVGKDAYAEKLRAS
AGGDGVHVRY--LEDPSTPTGTCAVLIT----DKDRSMVANLAAANNYKAS-HMAEEAQQ
KLL-------SDASFVHATGFFLTVAPECLVDIGKHTAAE-KKMLVMNIGAPFII--DF-
-FTE-KLKAVLPFVDVLVANEEEAAHLGAKLEL---GSDL--KEIALKAAAL-PS-ECSR
PRTVIFTRGAEPAYIACEGN----VVETTPAVVPKEEIVDLNGAGDSFCGGLLAGLM---
---------RGMPTAEAAQVGHHVATVTIKTSGTSF------------
>GoceYONA
-------------------LGFCNPLLDISAPVPLSLLEKYNLKEANAILAEE-SHL--P
LYKELI-ESHPVEYIAGGAGQNSIRAAQWMDGVK-----GTTRYVGSVGKDSYADELRKQ
AEKDGVDIHY--MVNE-VPTGTCAVLVT----DKERSLVANLSAANHYKIS-HIEQN--W
NLV-------EEAKVFYITGFFITVSPDTMLAIGKHAAEN-NKIFMLNLSAPFII--QF-
-FGD-KLEEILEYVDVLFGNESEALAFGEKKGW---GEDL--KTIALKAAEG-EKKNKKR
ERMVVFTHGSKETIV---------------------------------------------
------------------------------------------------
>Undascha
----------------GSVFVIGNPLLDISATVEADYLKKYNMEPANAILASD-EHL--P
LYSEMI-KEFDVEYSAGGAGQNTARAISWMLQKK-----NVPVYVGCIGKDQYGETLEKA
ARADGVDVHY--LKDENTQTGTCACLIV----NHERSMVANLSAANKYCKS-HFDSPEIQ
EKL-------KKADFLYSAGFFLTVSTETLIDIGKYAVES-NKPFIFNLSAPFLV--QF-
-FSQ-QLESVLPYSDIVVGNELEAREFGRKYCD---TEDL--QVVAKKLGTW-NKVNEKR
DRIAIVTQGPKPIIVYRNGE----VKEYAVTPLSEEVIVDSNGAGDSFVGGFLAGLV---
---------LGKDFDTCILAGEYCGAYILKTGGVVY--TG-KPTFE--
>Thecquad
------------------LIGICNPLLDISAEVDADLLQRYELLPNNAILADESKHL--P
LYDELI-QKYPVQYIAGGSGQNSMRASQWMIGSDHP---NTAAFIGCIGKDANGERLKAI
ATSDGVAALY--KEDPETPTGTCAVLIT----ERNRSMVARLGAANHYKRD-HYDTELIQ
KAV-------QRAKVFYGTGYFLTVSPDTLVSIGQHAATH-NKLFTTNLSAPFII--EF-
-FWE-RLASILPFADVVFGNESEFETLGRTQNW---GTDL--IEIAKKLAEF-PKENKLR
HRLVIITQGPNPTVVIQNGQ----VTEYPVIRV--ENIVDTNGAGDSFVGGFLAGLV---
---------HEKSVPECIAGGHYCASVTIQTSGTSF--QGKVPSF---
>Vermanta
QPYHHHQKLIMSALTAGTLLGIGNPLLDISAAVDAEMLTRFGLEPSNAILAEE-KHM--A
IFDELK-AKDDVAYLAGGATQNSTRVAGWMVADS-P---NAARFIGCIGKDADGEMLKKS
ATDAGVDVHY--LEQDKVPTGTCACLIN----NSDRSLVAFLSAANEYKIE-HFQTEAIQ
KVL-------KEAKYYYMAAFFLTVSPETAVEVGKHAAAE-NKPFALNLAAPFLI--QVP
PFWV-HVQKMIGFSDFVFGNEHEGEAIGVALGIDDPKNNL--EAVAKAIVAL-PKENSER
SRVVIITQGGEPAIVATTAG----VTLSAPNKC--DNVVDLNGAGDSFVGGFLSQLI---
---------QDKPIEQCLAGGHYAANLVIQRSGCTY--PE-KAEF---
>ParvMONO
-----------------MLLGLGNPLLDISANVDAAFLAKYDVKPADAILAEE-KHD--P
IYPELI-EKHKPEYFAGGSTQNSIRVAQWMMPRK-----GSTSYIGCVGDDSYAKTLEEA
ALSSGVITHY--LKDKEHPTGTCAVLVV----DKDRSLVTKLGAANHYKLD-HLKSDESQ
KLV-------EKATIFYSSGFFLTVSPPSAKLLAEHAAAT-NKTYVLSLGAPFIC--QF-
-FLD-PVKELLPYADFLVGNESEGVAIGKALGFGETEEDL--PEIARKISAM-DKVNKER
PRTVIFTQGPGDTLVVTGNT----VLRFPVIPCPAENIVDLNGAGDAWLGGFLAYLT---
---------QGADTKKCIEAANYAANVVIQRPACTY--PK-ECGF---
