# Supplementary material for: Expansion of the molecular and morphological diversity of Acanthamoebidae (Centramoebida, Amoebozoa) and identification of a novel life cycle type within the group
Source: Biol Direct. 2016 Dec 28;11:69. doi: 10.1186/s13062-016-0171-0 (PMC5192571; doi:10.1186/s13062-016-0171-0)
Supplement: Additional file 3: — Bordor.325.Cent40.tgz. Phylogenomic alignment files and single gene trees for each gene included in the phylogeomic supermatrix. (TGZ 8396 kb) [file 13062_2016_171_MOESM3_ESM.tgz › Bordor.325.Cent40/unmasked-alignments/rpl17.faa]

>AcanGEN
-----------YGREPENP--TKAAKARGSDLRVHFKNTRETAAAIQGLGYRKAVQFLED
VVKHKQAVPFRRYNGGVGRHAQAKQ-HHLS--TQARWPKKSAEFILGLLKNAESNAEVKG
LDVDALYVSWVQVNKAQKQRRRTYRAHGRINPYMSNPCHIEVILTEKATHVQK-------
---------------------------
>Coprprot
-----------YSKKPANE--TTSVCAKGSHLRVHFKNTRETAMAVKGMSLRKAQKYLAD
VVEHKNCIPFRRFTGGVGRNTHSKM-HKKT-VGQGRYPVKSIEIIQNLLKNAEANAEQKQ
LNIDDLVIVHAQVNQAPKMRRRTYRAHGRINPFMANPCHIEFILSEKATGVK--------
---------------------------
>DictDisc
---KMTKP--VYSKTPSNP--EKSCKSRGSNLRIHFKNTRESAMAIKGMLLTRAKAYLNN
VLAHRECIPFRRFKGGVGRTGQAKI-FGT---SQGRWPKKSVEHILSLLQNAEANAEAKG
LNVEKLKIAHVQVQRAQQQRRRTYRAHGRINPYMCSPSTVEFILTEVEKAVPKPAEESAQ
KKKSVATQEI-----------------
>Entahist
----MV----KYCTKPENV--AKAAQARGDNLKVHFKNTYETADAIRGMKVARAQEFLKN
VIIKKEIVPFRKHNGGVGRKAQCKG-LNC---AFGRWPVKSAQFILKLLKNAVDNAKAKG
LNTALLTVSHIAVQEARSSRRRLYRAHGSINSFSSSPCHIELILTEKEKKVAKPTEALRH
KKTTKVSQMLL----------------
>Filanola
QTEPTMPA--RYSIEPANA--SKSTKARGSDLRVHYKNTRETVAAVRGMSLKRAKQYLNA
VLEHKEVVPFRIHKRGTGRTAQARQ-WGV---TQGRWPKAAVQAVLDLLANAEANAETKG
LDIDALVVSHIAAHQAQRGRRRTYRAHGRINPFMSSPAHIEMILSEKEAPVPKSTTE---
---------------------------
>HomoSapi
----MV----RYSLDPENP--TKSCKSRGSNLRVHFKNTRETAQAIKGMHIRKATKYLKD
VTLQKQCVPFRRYNGGVGRCAQAKQ-WGW---TQGRWPKKSAEFLLHMLKNAESNAELKG
LDVDSLVIEHIQVNKAPKMRRRTYRAHGRINPYMSSPCHIEMILTEKEQIVPKPEEEVAQ
KKKISQKKLKKQKLMARE---------
>Monobrev
----MV----RYARNPDEAVEAKTCKTRGSYLRVHYKNTRETVHAIKGMTLKRAQAFLEN
VKAKKEIVPFKRYNGSIGRKAQCKA-WGW---SQGRWPTKSAEFVLGLLKNAESNAEAKN
LDTEKLVIEHGQVNRAPHMRRRTYRAHGRINPYQSSPCHVEMWLVERDETVPAAQDSTGR
SKKVVSA--------------------
>PCBtrin
----MGKA--AYSKKPEND--TKSCKAKGSDLRVHYKNTREAAMTIKGMTLERAKAFLNH
VIEKKECVPFRRYKGDVGRNAQAKQ-WKV---AQGRWPQKSCTFLLQLLQNAESNAEQKN
LEVSKLVVSHIQVNQAAKQRRRTYRAHGRINPYMANPCHIEMILAENDTVVPKGEVEKAT
KAQKK----------------------
>Polypall
----MTKP--VYATKPTNP--EKSSLARGTNLRVHFKNTRETAAAIKGMYIKRAQTYLWN
VLKHKEAIPFRRYKYGCGRTAQAKN-LGGV--TQARWPKKSVEHVLSLLKNAVANAEAKQ
LDVDKMVVSHIQVQRAQKQRRRTYRAHGRINPYMCSPSSVELILTEVESKVPLPSSKSVV
K--------------------------
>Sexangul
-----------------------TAMARGDNIRAHFKNTRETAMAIKGKTLPSALQYLED
VLNHKRCVPFRRFNGGPSRTPQAKE-FKA---SQGRWPEKSVRVVIGLLKNLEANAEFKK
LDTDAIVINHVSVQRAAKMRRRTFRAHGRINAYKRSPCHVELVGFVKSESVAKGSGME--
---------------------------
>Sterramo
----MAKG--KYAREPDNP--TKSCKARGSNLRVHFKNTRETAAAIRGMPLRKAERFLED
VLQKKQGVPFRRFTGGPGRKAQAKQ-HYKC--TNVRWPKKSCEFLLALLKNAGSNADVKG
LDMDALRVSWIQVNRARKTRRRTYRAHGRINPYMCSPCHVELILSEKAEPVKKPEETVQR
RPKK-----------------------
>Thectrah
-----------------------ACKARGSSLRVHFKNTRETAHAIRGMKLERAVAYLKN
VIAKKEIVPFRRFTGGPGKHSQMKN-LKA---TNGRWPQKSAKVILGLLQNAQASAELKE
LDTEKLFVKRIAVQQAPKTRRRTFRAHGRINAYMCSPCHVEVHLSEGHAVVPKPS-----
---------------------------
>VannDIVA
-----------YSADVENP--SKVAQARGNNLRVHFKKTRETAAAIKGMSLVKAQTFLSD
VIEQKQAVPMRRFTGGGGRHAQGKA-HKH---SACRWPKKSSQFLLDLLVNAQSNAEAKE
LEPENMIVQHIQVNRAPKQRRRTYRAHGRIGPYMCSPCHVELIAVEKEAPVPKPSSK---
---------------------------
>Pessonel
----MV----KYTKKVTNP--TESVKAKGSNLRVHFKNTRETAAVIKGKTLNKAIQFLKD
VKEQKQGVPFRVFNGGPGRHAQAHMHFKA---TQVRWPVKSCDFLLGLLQNIKSNAEFKQ
LDVDRLRLTHVSVQAAAKTRRRVYRAHGRINAFKASPCHIEIVATQLQKPV---------
---------------------------
>MayoBSH0
----MVRG--NYSKKPDNY--SITCAARGSDLRVHYKNTHETAMAIKGMSLKKAKRYLGD
VLVHKQAIPFRRHTGGIGRAAQAKL-NKH---HNCRWPKKSVEFVLNILQNAEANAEKKE
LDLDALEVTHVQVQRARQQRRRTYRAHGRIGPYMACPCHIEMILTQ--------------
---------------------------
>TricAmI7
---------------PTKE--AKAAKARASRLRVHFKNTYETARTIKGKTLGDAKRYLHD
VLHFRRIVPFRKFTGGPGKHAQNKE-HKKH-YAGGKWPLKSAKHLLNLLRNVEANAQMKN
LDLNRCVIKHIQVNRASNLRRRTYRAHGRINPYLCSPCHVEIIVEEKQETVQKPSKKADK
A--------------------------
>Paraatla
----MGRG--NYSREPENP--TKSCKARGSDLRVHYKNTRETVAALKGMSLRKAQRYLEQ
VLDHTAAIPFRRHTGGIGRHAQAKM-YNT---TQCRWPKKSCEVVLGLLKNVESNAEVQG
LAVNTLQLTHLQVQRAQKQRRRTYRAHGRINPYMAAPCHIEIIATEKERSVKKPKAGKTA
VAP------------------------
>VexiDIVA
--------------------------------------------AIKGMSLTRAKTYLNN
VLKHKEAIPFRVFTGGIGRSAQAKN-YGT---TQVRWPTKSVEHVLGLLQNAESNAEMKG
LDIDALHVTHIQVQRAPKQRRRTYRAHGRINPYMCSPCHVEMILSEQAD-----------
---------------------------
>Endozona
-----------YAREPDNP--TKSCKAKGTSLRVHFKNTRETAKAISGFNLKKAQKFLED
VIQQKQAVPFRRFSGGVGRCAQGNA-QGH---PQARWPKKSAEVLLDLLTNASSNASVKE
LDLDKLFIKHIQVNEAPKQRRRTYRAHGRINPYMSSPCHIELFLSERQQAVKRAEPE---
---------------------------
>StygNOMA
----MVKS--SYSREPENP--TKSCKARGSDLRVHYKNTHETARAIRGMTLRRAQKYLED
VLEHKAAIPFRRHTGGIGRKAQAKL-YGT---TQVRYPKKSVEAILGLLKNAESNAELKN
LDLDALHVTHIQVQQAPKMRRRTYRAHGRINPYMSCPCHVEMILSEKEAAVRKGAEPAEK
RPKKVSKKK-----LARQRLR------
>Cochminu
-----------YSRRPENA--EKSTKSRGTGLRVHFKNTYETARQLKNKSIVQAESFLRD
VIDHKRAVPFFRFNSGIGRTSQGQG-FKT---PQARWPKKSCLYLLDLLKNAK-------
------------------------------------------------------------
---------------------------
>Ovaldese
------------------------------------------------------------
--------------------------------------------VLSLLQIAEANANVKG
LKSESLXVSHVMVNRARKQRRRTYRAHGRINAFMRSPCHIELILAEKKKPVPRGPSKLKA
PQRK-----------------------
>Nolaaber
-------P--RIRTPPRTP--NKAVKCKGTNLRVHFKNTRETAMALKGRTLTNAQSYLND
VLKHKQAIPFRRFTGNIGRHAQGKQ-FKNHGSRQTRWPTKSCEALLSLLQNAASNAE---
------------------------------------------------------------
---------------------------
>Vannrobu
-------A--RYSKEADNP--EKSCRAKGSYLRVHFKNTYEVAMSIKGMNLRKAQRYLAD
VIDKKQAIAFRVFNGGPGRHAQGKN-LKAP-GSQVRWPQKSCRFILDLLRNAESNAEAKE
LNPDALEVTHIQVNRAPNQRRRSYRAHGRINPYQSSPSHIEMILTERDVPVPR-------
---------------------------
>Luaphula
----------KYAKEPENP--TQSCKTKGSDLRIHFKNTREAAMAIRGLPLRKAVRFLED
VIDHKQAVPFRRYQGGVGRTSQVKN-AGLS-RGQGRWPVKSCEVLLGLLKNAESNAESKN
LDIDNLHITWIQVNKAQKQRRRTYRAHGRINPYMSSPCHVEMILNVKSSPVKRAKEDKVE
GEKKPKKVSQKK--LARERMRSGGGAA
>Protarac
----------KYAKEPDNP--TQSCKTKGSDLRIHFKNTREAAMAIRGMALRKAVSFLED
VLEHKQAVPFRRYNGGVGRTSQAKN-HHLS-RGQGRWPKKSCEVLLGLLKNAESNAEAKS
LDIDNLHISWIQVNKAQRQRRRTYRAHGRINPYMSSPCHVEMILSVNKAPVKKATE----
---------------------------
>Protbohe
----MPKV-KNYAKEPDNP--TKATKAKGSDLRVHFKNTRETAGAIRGLSLRKAQRFLQD
VIEHKQAVPYRRYSGGVSRKAQAKN-HSLA--TQCRWPKKSCEMILGLLRNAESNAEVKG
LDLDALYISWIQVNKAQKQRRRTYRAHGRINPYMSNPCHIELHLSEKEVAVKKPEEEQPV
QRKPK----------------------
>PhysTSA
------------------------------------------------MKLKRAKMFLQH
VLEHKEAVAFRRFNGGVGRTAQAKA-YNTC--TQARWPQKSVEFIQRLLQNAEANAEAKN
LDVNNLVISHLQVNAAPKQRRRTYRAHGRINPYMSNPCHIELILTEKNRGVPLPKDVKTN
KKSAEQR-------LRNG------GTA
>Protpyro
-----------YGKEPENP--TKAAKARGSDLRVHFKNTRETAAAIKGLEYRKAVRFLQD
VIRHKQAVPFRRYNGGVGRHAQAKQ-HDLA--TQARWPKKSAEFILGLLRNAESNAEVKG
LDVDSLFVSWVQVNKAQKQRRRTYRAHGRINPYMSNPCHIEVILTEKSGHVAKPKKD---
---------------------------
>PellCATA
----------KYAKEPDNY--TKSCKARGSSLRVHFKNTRETAQAIRGLSLRKAQNLLND
VILKKQAIPFTRYSGGVGKHAQGKQ-HKGC-NSQSRWPKKSCEFLLGLLQNAESNAEVAG
LDIDSLHISWIQVNKAQNQRRRTYRAHGRINPFMSNPCHIEMILSEKTAPVKK-------
---------------------------
>ClydYONA
----------KYTKEVEDP--TKVAMASGSNLRVHFKNTREAATAIKGLSLVKARRFLED
VLEHKRVVPFRRFTGGIGRPAMMKG-TGW---SQGRWPAKSCNFLLDLITNLEATAEVKE
LDPEHLVLKHVQVQRAPKYRRRTYRAHGRINAYMCSPCHIQLIATEDEAPVPKP------
---------------------------
>GoceYONA
-----------YAREPGNP--AKSAKAKASNLRVHFKNTRESAKAISGLPLKKAQRYLND
VIAHKQAVPFRRFDGGTGRCAQAKV-FGT---AKGRWPEKSAKYLLDVLENAQSNAETKG
LDIDSLRISHILVTEAPKQRRRTYRAHGRINPYMSNPCHIQLILSEKKAPVKKPPTEAGE
KKAPSVNKKPK----------------
>Undascha
-------A--RYSKEADNP--EKSCRAKGSYLRVHFKNTYEVAMAIKGMNLRKAQRYLND
VIAKKQGVAFRVFNGGPGRSAQGKN-LKAP-GSQVRWPQKPCRFVLDLLKNAESNAEVKE
LNPEALEVTHIQVNRAPNQRRRSYRAHGRINPYQSSPSHIEMILTERDVPVPR-------
---------------------------
>Thecquad
----------RYAREAGNP--TTTAKARGSNLRVHFKNTRETAQALRKLKLKNAIKYLEN
VIGKKDAIPFRRFLGGVGHHAQSKK-YKT---VATRWPKKSCEYLISLLKNAQSNAEAKK
LDIDRLFIAHIQVNRAPKLRRRTYRAHGRINPYMTSPCHVELILKEKKKTIRK-------
---------------------------
>Vermanta
-----------YAREPENP--TNSCKARGSNLRVHFKPTRETAMALKGKSLKQSTHYIEE
VLQHKQAIPFRRFVAGVGRHRQSNM-HNGT--TQTRWPKKSCEFILGLLKNAESNANAKG
LDVEALHLTHIQVNRAAKMRRRTYRAHGRINPYMSSPCHIELHFSVNEAPVAKAEGSNKT
KKSKRTT-------LASG---------
>ParvMONO
---KMGRGTKTYSKRSQDS--DKACKAKGTNLRVHFKNTYETARAIKSKTLFQARAYLQD
VIALKQAVPFRVFTGGVGRKAQGKA-HKH---ANVRFPKKSAMFLLDLLKNAEANAEDKN
LDVGKLQITHIQVQRAPKQRRRTYRAHGRINAYMASPCHIEMILEEQETDVAKP------
---------------------------
