# Supplementary material for: Expansion of the molecular and morphological diversity of Acanthamoebidae (Centramoebida, Amoebozoa) and identification of a novel life cycle type within the group
Source: Biol Direct. 2016 Dec 28;11:69. doi: 10.1186/s13062-016-0171-0 (PMC5192571; doi:10.1186/s13062-016-0171-0)
Supplement: Additional file 3: — Bordor.325.Cent40.tgz. Phylogenomic alignment files and single gene trees for each gene included in the phylogeomic supermatrix. (TGZ 8396 kb) [file 13062_2016_171_MOESM3_ESM.tgz › Bordor.325.Cent40/unmasked-alignments/RHEB.faa]

>AcanGEN
------KSRKIAVVGFRAVGKSAVTIQFSENHFAEAYNPTIENTFHKTLKH---------
-KGTEYELEIIDTAGQDEQSIMPFRGTIGIDGYVMVYSVASRTSMETVKVLNEKIINES-
-----------------------------GTATVPRVLVGNKSDLHN-DRSIS--VEEGK
RTAEELNCAFIECSAKHNENISQVFITILEEIEKLTAPQEPVQESK-CILC
>Coprprot
--P--QKKRKLAVMGFRAVGKSTVTIRFVEGCFVEAYNPTIENTFHKVIKY---------
-KGEDFETEVVDTAGQDEYSIFQRQYAVGIHGYILVYSVTSRSSFNMVRIINDKILNAL-
-----------------------------GNDSVPRVLVGNKTDLIY-DRVVS--YEEGR
ELADSWGCEFFETSAKHNENIVNIFQSILGQIQKETMGEDQPEEESFCLTM
>DictDisc
MAP--QKHRKICVMGSRAVGKSTITMQFVESHCPDSYHPTIENTYQKIIRH---------
-QGQEYSVEIIDTAGQDEYSILQKQYSIGIHGYILVYSVTSVSSLEVIKVLNDKILSSL-
-----------------------------GAEKIPRVLVGNKSDLDN-ERNIS--RDQGI
QLANEWECAFVECSGKNNENVEEVFKQILNEVNKGSTGPEPPQKEG-CILM
>Filanola
-------NRKICVMGFRAVGKSSIAVQFVENHFVEQYNPTIENTFHKVVKF---------
-GNTDYHTEIVDTAGQDEFSILQKHYSVGVHGYVLVYSVTSNKSLETLRLINDKILNAX-
-----------------------------GTDKVPRVLVANKTDLES-DRKVS--REKGQ
ALASEWKCAFVECSAKQNDGIDQVFRKIVDEIEKDSNMVIPTQADGKCVIL
>FontBI
------KTRRLAVLGFRAVGKSSLTIRFVDNHFVDSYYPTIESTYTKTVQRPVRHARRGA
PTEESFTLEITDTAGQDEYSILSSKHAVGIHGYVFVYSINLQSSFENCKTLRDKILDAT-
-----------------------------GTDWVPCVLVGNKADLVA-QRQVT--QEAAE
ELAKSWRCPFFEASAKHDENINESFFALLDLIEEQNNPPPPPEKSGLCI--
>HomoSapi
MPQ--SKSRKIAILGYRSVGKSSLTIQFVEGQFVDSYDPTIENTFTKLITV---------
-NGQEYHLQLVDTAGQDEYSIFPQTYSIDINGYILVYSVTSIKSFEVIKVIHGKLLDMV-
-----------------------------GKVQIPIMLVGNKKDLHM-ERVIS--YEEGK
ALAESWNAAFLESSAKENQTAVDVFRRIILEAEKMDGAASQGKSS--CSVM
>Monobrev
M----VRVRKVALMGFPAVGKSSLAYQYVENRFEDEYITTIENQLEKDIKI---------
-GDRDFRLQIYDTMGVTELPNFPDDYLI-MDGWIIVYSVAESRSFDVVREIYERLMAAGA
QGCVKAKFCLACHLRSCAGRPSPAHHPPFSTRSPPVIIVANKCDLVE-DRVIS--MAEGK
ALAEKCGALYVESSARDNTGVTEVFHRMITEIERRNGDPIKAEKD--CIIL
>PCBtrin
------KQRKIAVLGFMSVGKSAVTLRYCENTFDEAYNPTIETTYQKYLKL---------
-KGQEFDLEIVDVAGMDEFAIFDGRYSLGIHGYVLVYSVTQERSLEVIKSINEKILNFT-
-----------------------------GTDHVPRVIVGNKTDLAS-AREVL--PETGQ
KLAEQWKCGFVECSAKLNHAVEDVFIKLVEEMERENGGLSNSKEKG-CIL-
>Polypall
MAP--QTKRKICVMGFRAVGKSTITIQYVDKHCPDTYNPTIENTFQKVIKL---------
-GSREYSTEIIDTAGQDEYSILQKQYSVGIHGYILVYSVTSASSLEVVKVLNDKILNAL-
-----------------------------GTEKIPRVLVGNKSDLEG-ERQIS--KEEAQ
SLANKWECAFCECSGKNNVNVEEVFKLMLQEIDKSQQPEQQ-QNSG-----
>Sexangul
-----KRSRKIVVMGFRGVGKSTITTRFCDGTFTPQYTPTIESTQSRSLDR---------
-AGVEYEVTILDTAGQDEFSVFQRRYGVGVDGYMFVYCADNAASLAVVRSVNDRVLDAT-
-----------------------------GVETIPRVLVGNKADTWT-GKAPPPVRAEAV
ALAAAWGCVHVDASAKDNVGIDEAFAALLDQIDPVVATAQPPST---CVI-
>Sterramo
MPP--KKQRKLIVMGFRAVGKSAITIQFTEGHFVEGYTPTIEHTFHKTIKY---------
-KGHEYEIEVIDTAGQDENDLFSQRGTVGVDGYLLVYSVASKSSLETVKVINDKILDAC-
-----------------------------GTTQVPRVLVGNKSDLHI-DRKIP--TELGQ
ATADQMQCAFIECSAKHNEKITDAFTLLLQEIERITSPEGN-QDDK-CIL-
>Thectrah
-----VKTRKVAVLGFRAVGKSSLTIRFIDDVFIQAYNPTIEATFNKTFDV---------
-DGSHYHLEVADTAGQDDYSILHSQYALGIHGYILVYSVASKNSFETLKIIRDKILNVT-
-----------------------------GAATIPCVLVGNKSDLQF-ERQVP--REQGQ
ALADSWGCAFVESSAKHNERVEDIFKLIIREIEKTTQHYDMPAESGCCCTI
>MayoBSH0
MPPRVKKTRKIAVMGFRGVGKSSLTLQFVESQFVDHYHPTIENTFSKVIKH---------
-KGEEYDIEIMDTAGQDEHSPFHSHYSLGIHGYMLVFSVISRPSLEKVRILNEKILNAC-
-----------------------------GSSRVPRLLVGNKDDLVL-QRKVS--TEEGK
AAAAEMGCAFIEASAKDNTNVVRVFTTLLDEIDKDETPP---EDDS-CIIL
>TricAmI7
------KTRKVVVMGFRAVGKSSVTQQFTQGSCSENYHPTIEDTFRKVIEE---------
-NGVSYDTAILDTAGQDEYSPFTNRYVVGVHGYILIYAVNSRDSFEMLEIINEKILNES-
-----------------------------GCNSVPRILVGNKIDLEG-QRKVT--TAEGK
AKAEEWGCAFVETSAKENVNVEQAFLLLINEIKRHQSGNTNDPDKR-CIIL
>Paraatla
------KNRKIVVTGFPGVGKSCVVIQFVENHFTQSYNPTIAASFHKTFKL---------
-RGQEFHCEILDTAGQDEFTPFPQSLGVGIHGYVLVYSVASSQSFERIPVLNDKILDVC-
-----------------------------GCDSVPRILVGNKTDLVI-ERQVS--VEEGR
SLAQELGIGFIECSAKHNVHVVDIFKQLLTEIESQQGAPIKEEE-------
>VexiDIVA
-----KKQRKIVVVGARAVGKSCLTIRFVDDHFAGIYHPTIENTFRKTLKF---------
-KGEEIIADIVDTAGLDEHSIFGSQYSVGVHGYVLVYSVASQQSFEQIPILNDKILHAC-
-----------------------------GSEEVPRIIVGNKSDLLL-ERQVS--KEQGK
QLANSLKALFVECSAKNSENVENVFLSLVDHIEK-----------------
>StygNOMA
-----VKQRKFTVMGFRGVGKSCITIQFVDNHFVETYNPTIENTFQKSMRW---------
-KGEEFITEIVDTAGHDEHSLFHPQYATGVDGYVLVYSITSQNSFDILKILHEKILNAC-
-----------------------------GTNKVPTVLVGNKMDLEL-ERKVS--VSQGK
ALATEWSCPFIECSAKHNENIDNIFKVLIQMCEAQNAP-------------
>Vannrobu
------RQRTFAIMGTRAVGKSSITVQFVDNHFVDSYNPTIENTFQKRIRF---------
-RGNEYDIRIVDTAGADDQDIFQDTYAVGIHAYALVFSVASRSSFETTQNLNMKILNAN-
-----------------------------SANKVPRILVGNKSDLRL-ERQIS--EDEGK
QLAQKWGCPYIECSAKHNENIAELFTKLLQEVEKDLAPPRQQQQEGGCVLM
>Luaphula
--P--KKQRKMAVMGFRAVGKSAITIQYTENHFVDSYNPTIENTFHKTLKY---------
-RGVDYDCEIVDTAGQDEHSIFPFRTMTGIHGYVLVYSVASRASLDVVVALNDKIIDAC-
-----------------------------GTTQVPRILVGNKSDLHI-DRVIS--TEEGK
ALADKFRCVFMECSAKHNENITDAFMMLLGEIEKQTAPEEP--KQS-CILA
>Protarac
--P--KKQRKIAVMGFRAVGKSAITIQYTENHFVDSYNPTIENTFHKTLKY---------
-KGVDYDCEIVDTAGQDEHSIFPFRTMTGIHGYVLVYSVASRASLDVVIALNDKIIDAC-
-----------------------------GTDSVPRILVGNKSDLHI-DRVIS--TEEGK
GLADKLKCGFMECSAKHNENITDAFLMLLAEMEKQTAPEEP--KGN-CIVS
>PhysTSA
MPP--QKQRKVVVMGFRAVGKSTITVQYVENHFADTYNPTIENTFHKVIKH---------
-QGEDYQTEIVDTAGLDEFSIFPQRYCAGVHGYILVYSVTSKSSLEVVRTLNDRILNAC-
-----------------------------GTEKIPRVLVGNKSDLVL-ERQIS--REEGQ
ALANEWSCGFVECSGKHNENIAEIFKQIIIEIEKDNLHEPPPKKND-CIMM
>Protpyro
------KSRKIAVVGFRAVGKSAVTIQFAENHFAEAYNPTIENTFHKTLKH---------
-KGTEYELEIIDTAGQDEQSIMPFRGTIGIDGYVMVYSVTSRASLETVKVLNEKIINES-
-----------------------------GTATVPRVLVGNKSDLHN-DRSIS--VEEGK
RNADELNCAFIECSAKHNEHISQVFITILEEIEKLTAPEEPVQESK-CVLC
>ClydYONA
-----QRHRKIAVMGHRAVGKSSICLQFVDNHFADGYNPTIENTFNKLVKR---------
-RGVEYNVEIVDTAGQDEQELFQAQYAIGVHGYVLVYSCASKASLEVVKDLNDKLLNYH-
-----------------------------GTDSIARVLVGNKTDLHM-EREVP--TEDGA
KLAQEWGCAFIECSAKQNMNIDKLFGSMIDEMQKAQEPEDP--KSG-CAV-
>Undascha
--P--PRQRTFAVMGTRAVGKSSITLQFVENHFAESYNPTIENTFQKRIRF---------
-RGGEYDIRIVDTAGADDQDIFHDTYAVGIHGYALVFSVASRSSFETTQNLNMKILNAC-
-----------------------------SANKVPRVLVGNKSDLRL-ERQVS--EEEGR
QLAAKWGCPYIECSAKHNENIKELFTKLLQEIEKDLAPPRAQEEERSCVLM
>Thecquad
MPT--QKQRKLAVMGSRGVGKSTTVLQFVENHFVDGYNPTIENTFHKLIKY---------
-KGDEYNTEILDTAGQDEYSIFHTQYSIGIHGYLLVYSVTSKSSFELIKILNDKILNAC-
-----------------------------GTEKVPRVLLGNKCDLDV-ERQIS--TQEGQ
ATAAEWGCGFVECSAKLNSNIEDAFTRLVAEVEKAASPDPLEGDKK-CCLL
>Vermanta
-----VKQRKVAVMGFRGVGKSSITHQYVDNHFVEGYNPTIENAFHKTIKY---------
-KGDDFQTEIVDTAGHDEYSIFSQQHAIGVHGYLLVYSISHKNSLELIKILNDKILNAC-
-----------------------------GTDNIPRVLVGNKADLIQ-ERKIL--TDDVK
QLANEWGVPFIECSAKHNENISEAFRLLVGEIEKDNYPEPAPKESS-CIL-
>ParvMONO
--A--TRHRKIVVMGFPGVGKSSLVLQFVEGKFVEAYNPTISNTFRKVLQH---------
-KAKEYELEIVDSAGQDENSIWHAQHAIGTDGFLLVFSLINRKSLEVLRAVNDKILDAC-
-----------------------------GSEDRARLLVGNKNDMPTPQREVS--SEEAQ
AFSLELGSVYLETSAKHNENVSQVFAALVDEIERLSHPGGAPADDK-CILL
