# Supplementary material for: Expansion of the molecular and morphological diversity of Acanthamoebidae (Centramoebida, Amoebozoa) and identification of a novel life cycle type within the group
Source: Biol Direct. 2016 Dec 28;11:69. doi: 10.1186/s13062-016-0171-0 (PMC5192571; doi:10.1186/s13062-016-0171-0)
Supplement: Additional file 3: — Bordor.325.Cent40.tgz. Phylogenomic alignment files and single gene trees for each gene included in the phylogeomic supermatrix. (TGZ 8396 kb) [file 13062_2016_171_MOESM3_ESM.tgz › Bordor.325.Cent40/unmasked-alignments/C16orf80.faa]

>Filanola
--------------------KPLEIWD-----------------VQVQNGHIKRITDQDI
Q---SSVLEIVG------TNVSTNYISCPAD------------PKKTLSIKLPFLVMILK
NM--------------KKYFTFEVQVLDDKNIKRRFRASNYQSQTRVK---PFICTMPMR
LDDG-----WNQIQFNLSDFTRRAY-GTNYIETLRVQIHANCRIRRVYFSDRLYAEEELP
AEFKLFLPVPK-------------------------------------------------
--
>HomoSapi
MFKNTF-QSGFLSILYSIGSKPLQIWD-----------------KKVRNGHIKRITDNDI
Q---SLVLEIEG------TNVSTTYITCPAD------------PKKTLGIKLPFLVMIIK
NL--------------KKYFTFEVQVLDDKNVRRRFRASNYQSTTRVK---PFICTMPMR
LDDG-----WNQIQFNLLDFTRRAY-GTNYIETLRVQIHANCRIRRVYFSDRLYSEDELP
AEFKLYLPVQNKAKQ---------------------------------------------
--
>Monobrev
MFKNAF-QSGFLSILYSIGSKPLQIWD-----------------KKVRNGHIKRITDNDI
Q---SLVIEIVG------TNVSTTYITCPAD------------EKKTLGIKLPFLVMIIK
NL--------------KKYFTFEVQVLDDKNVRRRFRASNYQSTTRVK---PFICTMPMR
LDEG-----WNQIQFNLSDFTRRAY-GTNYIETLRVQIHANCRIRRVYFSDRLYSEKELP
AEFKLYLPVASKGGRGGPAEAPAGPAAAAAADAQVSAAHTSSAPPDEELAADEGGADDTQ
DS
>PCBtrin
MFKNTF-QSGFLSILYSVGSKPLQIWD-----------------KTVRNGHIKRITDPDI
Q---SVVVELLG------SNVSTCYLSCPAD------------PKKTLGVKLPFLVMIIK
NL--------------KKYFTFEVQVLDDKNVRRRFRASNYQSTTRVK---PFICTMPMR
LDEG-----WNQIQFNLSDFTRRAY-GTNYIETLRVQIHANCRIRRIYFSDRLYTEEELP
PEFKLFLPIQK-------------------------------------------------
--
>Thectrah
MFKNTF-QSGFLSILYSIGSKPLRIWD-----------------SKVRNGHIKRITDNDI
L---SSVIEIIG------TNVSTNYITCPAA------------KKQTLGIKLPFIIMIVK
NL--------------KKYFTFEITILDDKNVRRRFRASNYQTTTRIK---PFICTMPMK
LDEG-----WNQIQFNLADFCRRAY-GTNYIETQRVQLHANCRIRRIYFSDRLYSEDELP
SDFKLFLPVQKQ------------------------------------------------
--
>VannDIVA
------------------GSDPLQLWT-----------------QRLQGGSAALVEDESL
HRGSARVLELRTEESGGAEALTRTWLACPCPRKGSGRAGAVPLAQSTLGIELPFVVLYVR
PLMRREKADDGSEEQVGEFFAFEVEVEDELKAVRRFRASNYQATTRVRHEEPHICTMPLR
FDEGEYGSTWHELWLDLAELCRRAY-GTKYMHTRRITIHPNCRLKRVFFAEK--------
------------------------------------------------------------
--
>Pessonel
------------------------------------------------------------
----SNVLKIQDEEK--EEEFGESSIVCPG-------------WQKTLELRLSVVYLIVK
VEK-------------DAVFTAEFTILDSNSVTRRFRVSTFQKELHVD---ENICCLPLH
IERD----VWTMIPVDLAELTQKNYPRSTFHSTTRVQIHGNCRLRRVFFADKIYIESQLP
TEFRMWKP----------------------------------------------------
--
>MayoBSH0
MFRNTFHEGGPLSIFYSLGSKPLQLWHVQQTPADAAVVDPADTSSRVEQKSIDLVRDPSI
Q---STVLSLRCAN----DALAHTFIRCPPR------------SDRSLGVKLPFLVLLLK
SIE-------------GGFFTFEVHIEDDQRVTRRFRLSNYQREPRCT---PLITCVPLR
LESG-----WNTVHVDLRELTLTAY-GSEYREAARVIIHPNCLLRRVYFTNRLSPDEELP
PELRIYAP----------------------------------------------------
--
>StygNOMA
------------------------------------------------------------
----------------------------------------------TLGITLPFLVLIVH
NT--------------EELFSFEVHVLDDRNTRRRFRMSNFQKHTRVK---PAICTMPLR
LEAG-----WNFLQIDLAEYVRRAY-GTLYASTLRVTVHANCRLRRVYFADRYYSNEEXT
PK----------------------------------------------------------
--
>Vexibaci
------------------------------------------------------------
------------------------------------------------------------
------------------------------------------------------------
----------------------RAY-GTNFVETLRVQVHANCRLRRVYFSDRLYSEEELP
AEFKLYLPIQKS------------------------------------------------
--
>Luaphula
MFKNTF-QSGFLSLVYSLGSNPLQLWA------------------ETGEG-IALVMDNDL
Q---SRAIELSN------DNIVDTHITCPAH------------PKKTLGIKLPFLVLIVK
NT--------------NKYFSFEIEVLDDKKYHRRFRASNFQSESRVK---PYICTMPLR
MSEG-----WNQIQLNLPDLMRRAY-GSTYVETLRVQIHANCRIRRIYFAEKLYAEDELP
LEFKLFLP----------------------------------------------------
--
>Protarac
MFKNTF-QSGFLSIVYSLGTQPLQLWE------------------ESGPG-ISLIEDEEL
Q---SRAIELSNE-----ENVAATYISCPAH------------PKRTLGIKLPFLIFIIK
NT--------------SKYFTFEIEVLDDKKLHRRFRASNYQSEVRVK---PYICTMPMR
LSEG-----WNQVQLNLPDMLRRAY-GTAYVETCRVQVHANCRIRRIYFAEKLCAEDELP
LEFKLYLP----------------------------------------------------
--
>PhysTSA
MFKNTF-QSGFLSILYSIGSKPLEIWD-----------------AKVKNGQIKKITDEDI
Q---STVIEITG------ANVSTNFIACPAD------------PMKTLGIKLPFLVMIVK
NV--------------HKYFTFEICVLDDKNVRRRFRASNYQATTKVK---PFICTMPMR
LDDG-----WNQIQFNLADFTRRAY-GTNYMETLRVTVHANCRLRRIYFSDRLYSEEELP
PEFKLFLPIANK------------------------------------------------
--
>Protpyro
MFRNTF-QAGYLSILYSLGSRPLQLWE-----------------GEDVEG-VQLVRDEDL
Q---SSVVEVVG------ENIADIYIACPSH------------PKKTLGIKLPYIVILVK
NM--------------NKYFSFEIEALDDKKLKRRFRASNYQTQARVK---PYICTMPLR
LSEG-----WNQVQLNIADLMRKAY-GTTFVEISRVQVHANCRLRRIYFAEKPHAEEDLP
PEFKLFLP----------------------------------------------------
--
>PellCATA
MFRGSF-QAGFASVLFSLGSHPLQLWE-----------------QCCGDGNIEILEDDVL
K---SKVISVTG------VNIKNTYLSCPVD------------PNNTLGIHLSYLVFTLK
NL--------------GKFFSFEIEVLDDTKEIRCIRASNFQSKVRAT---KDICTMPLT
LDQG-----WNTVQMDLQAVLKQAY-GTSYQETRRITVHANCRIRRIFFAQDAPKFDTIP
PEFKLFIP----------------------------------------------------
--
>Vermanta
MFRNTF-QSGFFSILYSLGTHPLQLWEEHE----------AEEGKEVDGSSISIRPDANI
Q---SNVIEVVS------KNVSNTYISCPKD------------PSRTLGIKLPYLVLIVK
NL--------------DKFFSFEIHASDDKKLRRRLRCSNYQAETRVK---PYICTMPLK
LDEG-----WNYIQIDIADLMKKAY-GAQYEETLRLTIHANCRIRRVFFSDRLYPEDELP
PEFKLYLPAAE-------------------------------------------------
--
