# Supplementary material for: Expansion of the molecular and morphological diversity of Acanthamoebidae (Centramoebida, Amoebozoa) and identification of a novel life cycle type within the group
Source: Biol Direct. 2016 Dec 28;11:69. doi: 10.1186/s13062-016-0171-0 (PMC5192571; doi:10.1186/s13062-016-0171-0)
Supplement: Additional file 3: — Bordor.325.Cent40.tgz. Phylogenomic alignment files and single gene trees for each gene included in the phylogeomic supermatrix. (TGZ 8396 kb) [file 13062_2016_171_MOESM3_ESM.tgz › Bordor.325.Cent40/unmasked-alignments/CATB.faa]

>AcanGEN
------------------------------------------------------------
-------------SQS---PSPSASP---ASNGLPACNSASCLPASFDFHQQ--TGC--F
AGILDQGQCGSCYSFCVASANADRVCYAQG--ARPVLSPQEILDCGKGFVWFGATGCN-G
GDPYRAAQVVRDNGLPSASSTALSAGCRRYRCYNGN------------C----DATPTC-
--NSGCDDGS-----------SAQKYRASSAYRVTG----VDNTRLEIY---NNGPVTAI
FDVCQSFYDFYSDRNNAGKVWPG-TCSSSASD-YVGGHAIAVVGWG-TD-VNGVDYWLIE
NSWSTQWGD------KGYYRMKRGVNQAGIEGYVSA------------
>Coprprot
---------FLFAFVLS--A---LAT---QPVSNQELVAKINSVPGLTWTAGLNEGSTIY
GATTDEVKSLLGARLGG------------PKLARKTFSHVEALPTNFNSITNW-PFCPTI
GQIRDQSACGSCWAFGAVEAISDRYCIFLK--KNITISAAGLAFCCDS--CAMDGGCN-G
GFPSAAWQYWVDSGLVE-------EGCWPYPFPSCDHHV--PGSKNP-CPSSEYNSLDC-
--PSKCQNANW--NG---PSWDKDLHYGGSAYSLSG----EQDIMQEIY---KNGPVETA
FTVYEDLLTYKS----------G-VYKHTTGE-ELGGHAVRFVGWG-VE--NGVKYWLVA
NSWNVHWGD------GGFFKIVRGVDECGIEDEAVAGIPK--------
>DictDisc
-MRVLLSLVVILFIINSAFA---VKINIGRPTKSHKTI------HHETWVEEQT--DQFD
NIKVGQ---LLGFKRS---PNRP------KLQIKSYDPLGVQIPTSFNAQTNW-PNCTTI
SQIQNQARCGSCWAFGATESATDRLCIHNN--ENVQLSFMDMVTC-----DETDNGCE-G
GDAFSAWNWLRKQGAVS-------EECLPYTIPTCP------PAQQP-C-LNFVNTPSC-
--TKECQSNSS-------LIYSQDKHKMAKIYSFDS----DEAIMQEIV---TNGPVEAC
FTVFEDFLAYKS----------G-VYVHTTGK-DLGGHCVKLVGFG-TL--NGVDYYAAN
NQWTTSWGD------NGTFLIKRG--DCGISDDVVAGLP---------
>HomoSapi
MWQLWASLCCLLVLANARSR---PSFHP----LSDELVNYVNK-RNTTWQAGHN----FY
NVDMSYLKRLCGTFLGG--P---------KPPQRVMFTEDLKLPASFDAREQW-PQCPTI
KEIRDQGSCGSCWAFGAVEAISDRICIHTNAHVSVEVSAEDLLTCCG---SMCGDGCN-G
GYPAEAWNFWTRKGLVSGGLYESHVGCRPYSIPPCEHHV--NGSRPP-C-TGEGDTPKC-
--SKICEPGYS-------PTYKQDKHYGYNSYSVSN---SEKDIMAEIY---KNGPVEGA
FSVYSDFLLYKS----------G-VYQHVTGE-MMGGHAIRILGWG-VE--NGTPYWLVA
NSWNTDWGD------NGFFKILRGQDHCGIESEVVAGIPRTDQYWEKI
>Monobrev
MAATKMALMMLMAMAAASLAQPLIEAHLHIATRHEQVAAEVNQ-AQTSWTAGVN--SRFA
RATDDFIKSQMGVLEGG------------PQLPEKDIAVLADLPTAFDSREQWGSTCPST
KEIRDQAACGSCWAFGAVESMTDRICIASKGSLRPHISAQDLMTCCL---FTCGSGCS-G
GYPSAAWSWFKTTGIVTGGNYNSSQGCQPYSLPNCDHHV---SGQYPAC-SGEGPTPAC-
--KKSCEAGYN-------NTYSNDKHFGATAYSVAG---EADKIATEIM---TNGPVEGA
FTVYEDLLTYKS----------G-VYQHTTGQ-VLGGHAIKIIGWG-VE--SGVDYWWVA
NSWNNDWGD------NGFFKIKKGVDECGIESQIVAGMPKL-------
>PCBtrin
-------------------------------VLDADVIAHINN-KKTSWTAEHS--PRFA
GVSVKEAKKLLGAFTT---PA--------PGSHAPIMLHAEAIPAAFDARTTW-PKC--I
HPIRNQAQCGSCWAFAGSEAFSDRLCIAGG--DNVVLSAQDLVSC-----DANDMGCD-G
GFLQNAWQYMAKYGLVT-------DECYPYTSGAGK-------------------VADC-
--ASPNCPGT--------GSWSP-YFVQSSSIQTFT---DEKSMQTAIM---THGPIEAS
FEVYRDFYSYNG----------G-VYKHETGE-LMGGHAIKIVGWDETS--DGTPYWIVA
NSWDTTWGL------QGFFYILRGSNECAIESNAVAGIPKL-------
>Polypall
-MRFISTLLIALTVFAVCNA---LDLN--KPVLDDKFIHNHNA-NGASWVAGRN--PRFE
GQSIGDILGLLGTKKP-------------RNTPEEVSVSKVAVPNSFDSRTNW-PGC--V
HAVLNQGQCGSCWAFAASESLSDRLCIASQGAINVTLSPQALVSCD----IEFNQGCN-G
GIPQMAWEYLELHGIPT-------DSCFPYTSGNGT-------------------APDC-
--QKECSDGS---------KYQL-YKGKTFTLKTCS---SVAAIQANVF---AYGPIEGT
MDVYQDFMSYTS----------G-VYVMTPGSKLLGGHAIKIVGWG-TDSTSGLDYWIVQ
NSWGSDWGM------NGFFWIQRGTNMCGIDRDASAGQADI-------
>Thectrah
------------------------------SAINHDIISAVNNDPASTWTAGVN--SFFE
GKTIDEVKGLLGVSEFTPEPLSMIGPDAAAAMAQKAAARKAKLPTSFDARKKW-PKC--M
HPVLNQAQCGSCWAFSLTEVMTNRMCIQGL--KDEVLSPQDLVSC-----DYTNYGCQ-G
GILNRAWSFVEKQGVTS-------WECLPYTSGNGT-------------------TGSC-
--PSHCADGS--------PIKRVKAVHARHINELFG---RDDAIAEEIV---NNGPVQVA
FKVYEDFMHYTG----------G-VYQHKTGS-MLGGHAVMAIGFG-EE--NGVPYWLIQ
NSWGTSWPSGASSDLQGMFKIKRGSNECGIESDVWAG-----------
>Pessonel
--------------------------------LDENRVLLHNK-QGNTWTASTEQGDYFK
GLTVKQAKVLLGARLDT--PXELRLPS--KEEVLGKDDLTASLPDSFXSRKQW-PHCETI
RRIRDQSACGSCWAVSAAEAASDRECIEGG-HRNLTVSAAQLLSCC----HSCGYGCD-G
GFPPAAWQYIRDVGLVA-------ESCDPYPFPPCSHHVTPGPNGPPACPKQEYKTPLCR
NVPSHCAPGA---------NGNNTVYKVQTAYXVNG---GEEAIMREIL---EHGPVQTA
FTVYADFPSYKS----------G-VYQHTYGG-ALGGHAVKIIGWG-VE--NGEKYWEVA
NSWNTNWGN------KGFFRILRGVNECGFESQTSQGLP---------
>Paraatla
------------------------------------------------------------
------------------------------------------LPTNFDARDQW-SNC--G
WFILNQESCGSCWDFCSVESFADRLCINNEAKAGTIISPETILDC-------SSQGCD-G
GYPKTAWNYLIKSGSTTCDSECF-SGCQPYDSGDGK-------------------SPKC-
-HQGTCDSGS---------KWPA-TYYGASYESLSSRNPDLNLYQTELY---DNGPLQAC
FTVYSNFYTYFSLHPK------G-IYTSESGS-VVGGHCVKMVGWG-TD--GGQDYWTFA
NSWDTTWGD------GGYFKMARGNNLCGIEKQVSEGFTPS------Q
>Endozona
------------------------------------------------------------
------VKKMLGWEKE---RERKNL----DQSPLSKIGALPQAPVNFTASQFW-PHCPTI
GTIWNQARCGSCWAFGGVAAASDRFCIASKGRINTIYSFAAVTEC-----SNEANGCE-G
GSASATWDYISNPGIPT-------LTCYPYYVPTCT------PAQQP-C-LNFVSTPDCW
-YNQTCADGT---------NWEKDLQTVTSVYGLNS----VQDAQNDIM---TNGPIEAC
FDVYEDLLHYKS----------G-VYIYDGKSSYLGGHCVKISGWG-VE--NGIPYWLVN
NSWTTYWGD------KGYFKIQRGTDMCGIEDDLVAGLP---------
>StygNOMA
---VMARLAVLLVLCFSACA---LAY------VDYELIEKVNTNPASTWKAGEN--AIFK
GKTLDEIKRLMGTKVR---RVNKRI----P--IMGRPVEPNALPASFDARTAW-PGCKSL
SMIRNQAECGSCWAFGAVEAFTDRWCIASNQTENPIFSPANMVSC-----DQFDSGCE-G
GNLESAWQYLQDSGVPS-------DECQPYNIPTCP------PDQQP-C-LNFVDTPKC-
--QSTCYDSAGNSTGPITTRYKADNGRNVGQYG--N---DISEIKAELM---KRGPVEAA
FSVYADFVHYKS----------G-VYSHQSGQ-MLGGHAVKIIGWG-KE--DNTPYWLIS
NSWTTSWGD------EGYFKIKMGDDECGIEDGVTVGDP---------
>Cochminu
------------------------------------------------------------
------------------------------------------------------------
------------------------------------------------------------
------------------------------------------------------------
--------------------------YISDHYYVGP---EQEKICTEIF---QHGPVEGA
FSVYEDFIHYKS----------G-VYQHTTGA-YLGGHAIKIIGYG-TE--NXLPYWEVA
NSWTTYW-----------------------------------------
>Ovaldese
------------------------------------------------------------
------------------------------------------------------------
------------------------------------------------------------
------------------------------------------------------------
-------------------SVYDDLHLVDTVYGIDQ---NANKIATEIM---TNGPVEAA
FSVYEDFLTYKT----------G-VYQHTTGS-YLGGHAVKIIGWG-TE--SGTPYWLVA
NSWTTTWGD------AGFFKIRKGNNECGIESGIVGGTVKW------N
>Nolaaber
------------------------------------------------------------
------------------------------------------------------------
------------------------------------------------------------
-------------------------GCHSVPCPSKE-----------------YPNQPC-
--PTTCKNGD---------NWSQDLHFAKNAYAIRG----VSEIQKEIM---ENGSVQAT
FMVYDDFMAYKX----------G-VYQRSNGARPVGGHAVRWSA-G-CS--HGTPYWKIA
NSW-TKLGM------SGYFLMLRGSDECGIEDG---------------
>Luaphula
---------------------------S-KLVSDPDLIDKINADPSVGWKAGIN--TRFT
NMTEDDVKPLLGYKKD---ESLRAGALF-QSLKKASKPVVGALPTEFDARKQW-PNC--V
GPIVDQGRCGSCWAFGAVESLQDRFCIDSN-NKRFNLSEQQVVSCV----YEGFEGCG-G
GDPFSAWAYMSTAGVVD-------APCIPYTSGKSG------------------DTGLC-
--PWACTNKS--------ATWTK-HYGMLDSIRYLD---DASIMQNSLF---TYGPVEAC
FTVYADFMTYKS----------G-VYSHKSGN-ELGGHCVKLVGWG-TDSASGKAYWIMA
NSWGPDWGL------NGYFWIERGVNECDIEGDAWEGLPS--------
>Protarac
------------------------QAND-KFITSDDLISKVNANPSAGWTAGVN--NRFK
GVTVDQAKGMMGFKKD---PLLRASFDMEAMKARGRAKNPQAVPTEFDARTKW-PQC--V
GPIVDQGNCGSCWAFGATESLQDRFCIDSN-NKHFNLSEQEVVSCV----DGGTEGCN-G
GEPLSAFLYLSTAGVVD-------APCIPYTSGKTG------------------DTGSC-
--PWSCTNSS--------ATWNK-HYSLLDSITYHD---EVLSIQEAIF---AYGPVEGC
FTVYEDFMNYKS----------G-VYSYTTGA-ELGGHCIKIIGWG-VDTVSNKAYWICA
NSWGPNWGL------NGYFWIQRGVDECGIESDVWAAVPS--------
>PhysTSA
------------------------------------------------------------
-----QIVKLLGWKKN---P---------SEALAKKVHPPTAVPTSFDSRTQW-SNCASI
GTIQNQAECGSCWAFGAVESITDRYCIHKN--NDTQLSFQDMVSC-----DHYDGGCN-G
GDPNTAWKYAMKDGLVT-------AACQPYTIPTCP------PAQQP-C-LNFVNTPKC-
--EKTCNNTN--------INYNADKHKIQSVYGVDA---RNNGIETEIM---KNGPVEAC
FEVYEDFLKYKS----------G-VYVHQSGS-LLGGHCIKILGWG-VD--NGQDYWIVA
NSWTNTWGN------DGYFWIARGTDECGIEDEVVAGLP---------
>PellCATA
------------------------------------------------------------
------------------------------------------LPVNFTSSLNW-PHCKTI
GHIYNQARCGSCWAFGGVEAFQDRMCIASNGKINEAMSFADVTEC-----DDYSDGCE-G
GSAGSTWNFIQENGIVT-------DACYPYYIPTCP------ESQQP-C-LNFVSTPSCW
-GNNSCVDGS---------PWK--TYTVSTAFDINS----VEDAMKEIY---TNGPIEAC
FEVYSDFVHYKS----------G-VYVHTHGS-FLGGHCIKISGWG-VE--GSIPYWLVN
NSWTTGWGD------KGYFKIKRGVDMCGIEDDMVAGTP---------
>GoceYONA
MKATVLLLCLFVSFVLG------LNYH-----ASPDNIDKINS-RVTTWKAGVN--TNFH
DWSLGDIKTLFGWNPK---LERKLP----RSTPIETI---GDVPTDFNAATNW-QNCTTI
GHIYDQARCGSCWAFGGVEAAADRFCIASKGAINKPLSFAQVVEC-----SEEADGCD-G
GSASATWDFIANPGVVA-------DSCYPYYVPTCP------PAQQP-C-LNFVSTPYCW
-TNDTCADGT---------SWSK-VYTVSNVYGINS----VADAQKEIM---TNGPIEAC
FSVYADFVNYKS----------G-VYVYDGSSEFLGGHCIKILGWG-VE--NGSPYWLCN
NQWTTSWGD------NGQFKIQRGTDMCGIEDGLVAGTP---------
>Vermanta
-MKFILALCVTLAVVAS------VSCH-----VDFDAIKTVNSNPDSTWTAGPN--PVFM
GATLDSVKSLLGWKKD---LT--------LENIIKDVEIAATIPTSFDARQMW-PQCPST
GVIRNQAECGSCWAFGAVESFTDRYCIAANGTENPAMSAEYIVSC-----DNGDDGCQ-G
GDAYSAWDFIKEEGLPT-------NSCQPYDIPTCP------PAQQP-C-LNFKPTPKC-
--VKTDCYGNE-------TGPIPTKYTVSKTFGVPS---KVAAIQTEIM---TNGPVEAC
FTVYADFVNYKS----------G-VYQHQTGA-ALGGHCVKILGWG-VS--SGTPYWTVA
NSWTTYWGD------QGYFWILQGKNECGIESEVVAGTP---------
>ParvMONO
------------------------------------------------------------
--------------------------------------DDASLPASFDARTEF-PGC--V
GSVLNQGRCGSCWAFASTESLSDRMCIYGV--ANVTLSPQDALNC-----EKMHLGCAMG
SMPEWAWKFLKETGAAE-------LSCVPYASGSGTH------------------KEEC-
---GACSPGAP---SQTYKRWKAKNYTHVGNFV------DAKRHVQEIMRAVTRGPLDAT
FVTYPNLMDYRV----------GMVYNHTKGL-PDGVHSVKIVGYG-SL--DGQDFWEVQ
NSWGTNWPPGCRGAECGYFRVLRGKDVAMFESLVFEGF----------
