# Supplementary material for: Expansion of the molecular and morphological diversity of Acanthamoebidae (Centramoebida, Amoebozoa) and identification of a novel life cycle type within the group
Source: Biol Direct. 2016 Dec 28;11:69. doi: 10.1186/s13062-016-0171-0 (PMC5192571; doi:10.1186/s13062-016-0171-0)
Supplement: Additional file 3: — Bordor.325.Cent40.tgz. Phylogenomic alignment files and single gene trees for each gene included in the phylogeomic supermatrix. (TGZ 8396 kb) [file 13062_2016_171_MOESM3_ESM.tgz › Bordor.325.Cent40/unmasked-alignments/rad23.faa]

>AcanGEN
LKVQIKTIQQQQFEVEVP-DTATVLDVKKKVEALR---SENVAWQKLIFAGKILAD-DAK
INTLN--IKPTEFLVLMVRKPKEANVA-APAPA---AQPAAAATPAQP----------TQ
TAAPTP-ATPAAAEPPR--PA------------------QPSSGGSI-------ESEAAS
ALVTG-SDFEAMVSNI-MEMGF-PREEVLRALRASFNNPNRAVEYLMTG-IPDMPAQAPA
S-----------------PAAERAAAPA--------------------------------
--AGGEGAAEPGSPPAAGGE---------GAGEGGISLPSNLLGALM--------GQQ--
--GGAGGHFEWLRQHPQFNQIKAMVQ----RN-PQLLGPLLQQLGQLNPQILQMIGQHQA
EFMALLNE-PIQGGA---------------------------GGAPGG------------
------PGG----------APPGSNYIQVTQEEKEAIDRLQA-LGFERHVVIEAFFACDK
DEQVTANYLFDHGHE-----
>Coprcine
VKITVKTTQQKVHHVEVE-LTDTIGTVKQKISDEH---GHPVAAQKIIYSGKILPD-DKT
IESCA--LKEKDFFVLMVSKPKATPAA-STS------TTPAPATPAP-----------AA
AAPATA-PTPAAAPAPA--PSP-AAPAPAAAP-------SEATTAAPAQ-----EGFGTG
SFLSG-AAYQNAVQNL-VEMGF-PQEQVVRAMRASFNNPDRAVDYLMNG-IPAHLEAEAA
G--------------PAAPAPAAGGAPA--------------------------------
-----AAAAPAAQAPAPAPAAPAN-------------QPQNLFQLAQQQQQGGGGAGAGG
PTLPGGLNIETLRNNPQIAAIRQAMA----QN-PQAAQALIQQLAQQNPQIAQIIGSDPD
LLTNLFLP-----------------------------------GEGD-------------
-------------------IPPGATVVNITPEENAAIERLQG-LGFPREVVIQAYFACDK
NEELAANYLFEHGFDD---D
>Coprprot
MKICIRTLKQENYEFILD-ENDTIDTLKTLINEKL---GHEKTWQNLIFSGTMLEG-TRT
IASYK--ITEKDFLVLLIKKPREAPAP-----------AAAAPAPAPTPAPAAAPVAAPE
APKVEA-PKPAEQK----------PTQPATPTQ----AQQPS------------GGQGGA
FGAAP-AEVEAMIRAV-MEMGF-DRTQVERALQASYFNADRAVELLMMG-IPIPDMQELE
MHGD--------------------------------------------------------
---------------------------------------EDMDEDLDEE------MDEEY
DAADPQQLFDALRASPQLQQLRLLAQ----TN-PSALEQVLSQLPE---PLLNVISNNQE
DFLRLLSEGPVAGG----------------------------AGAGGQ------------
------APQHAAFP-----PQQQGRTVSLSPEDQAVITNLVD-MGFDKQRVTEAYILFEK
DADMTANYLLNHGWDE----
>DictDisc
MKVTIKNINKEIYVFEVN-GDLTVAELKNLISEKH---NQTPSWQTLIYSGKILED-KRT
LESYN--ITDSGFIVMMIKKPRGSTST---------------------------------
-----------------------------------------------------TSPQQSS
DFATG-TELEATIKNI-TDMGF-ARDQVLRALRLTFNNAERAIEYLVSGNIP--------
------------------------------------------------------------
----------AANDPEDE-------------------------------------EEMEG
GGGSGDNPFEALRNHPHFNLLREAIS----KN-PSIIPGILQQLAQTNPALVRQIQENPN
EFIRLFQ------------------------------------GDGNP------------
------------------GGNPGQFTLQVTQEESEAIQRLQALTGMDKSTVIEAYFACDK
NEELTASYLFET--------
>Entahist
MKIIVKTIQGILNEYEIEPETTTVGELKGMINAKQ---GIDIQNISLIYKSRMLKDNAQN
LGGLG--INEGDSIVMVVKKSAVPPPK-----------------LAP-----------VT
QPETHS-TEPIQQP----------TTQPITTN-------QPSTQPVDI------FQSQQR
QTVNV-EPTEENINHL-VEMGF-LRDDAIKALRKSQNNTAIAADFLISG-VDLDNIPDQ-
------------------PAGSYEEYPQ--------------------------------
-------------------------------------EPGSILNLTK-------------
------------------DQFIELCR----EQ-PQIIESFIQHVESENPSAAQLIRNNPG
MIYDIIKS-QTNDNRVPSEPQH------TQ------------------------------
------------PQ-----PNHAPSQPQLSPEDNAAIDRLCG-LGFGRSQCLQAYIACDK
NEQLAANFLLD-GFD-----
>Filanola
MKLTIKTLQQQTFTVEVN-NTDTVAQVKEKIEAQE---KHAAAWQKLIHAGKILDD-SAT
IGSYN--LAESDFLVLMVRKPKEGAAP-AQP-------AQTTAQPVKQETNVSNVPQ-TS
TPSTTT-PTTEKKPE----PTP--TPSTQPTT-------TPTTG----------SGQAAS
TLVTG-SQYEAMVSQL-MDMGF-VREDVVAALRAAFNNPDRAVEYLMSG-IPQSALSELP
P---------------ASPSQARQGQTQQ-------------------------------
----TXAQPQGQTQPQGQTQTQGQTP--LIPPSQPLFSPQNLF------------GGQQQ
QQTPSSGVFDFLRQHPQFNMLRQMVQ----QN-PQLLQPILAQLGQQNPQILQLIQSHQQ
EFINLLNE-PVTGG-----------------------------GATGG------------
----APSGSGG----------PGPQYIQVTPEEKAAIDRLEA-LGFDRPRVIEAFFACDK
DESXAANYLLEHQFEE----
>FontBI
------------------------------------------------------------
------------------------------------ASTTTTTTPATPSQPTAATNQAPA
APAAAA-ATAAAETV------------------------SPAVTA---------AAAAGR
PAVGS-EQLESMILSL-MEMGF-DRAIVERALQAADFVPDLAAEFLFSGFIP--------
-----------------APRGASAGAMA--------------------------------
-----GASMIGASDDDQGSDDEYSQ--------------NALLSLM---------HGDDD
MEDDDDNPLEALRNLPIIRQLRQAVR----AQ-PSALSPILAHFAQTNPPFFQLISRNPR
QFIRLLAA-DDDDDDEAGEDGD------DDAMEFDQDIMSMLAGEDGG---------SIS
GEEILSDGEGPGPD----GNDLPEGSIAITPQELESIRRLMA-LGFSEDRVLNAFLCCDR
DENLAANFLFDNPED-----
>HomoSapi
MQVTLKTLQQQTFKIDID-PEETVKALKEKIESEKGKDAFPVAGQKLIYAGKILND-DTA
LKEYK--IDEKNFVVVMVTKPKTDSTS---------------------------------
-----------------------------------------GDSSRSNL-----FEDATS
ALVTG-QSYENMVTEI-MSMGY-EREQVIAALRASFNNPDRAVEYLLMG-IPGDRESQAV
V---------------DPPQAASTGAPQ--------------------------------
-----SSAVAAAAATTTAT---------------------------------------TT
TTSSGGHPLEFLRNQPQFQQMRQIIQ----QN-PSLLPALLQQIGRENPQLLQQISQHQE
HFIQMLNE-PVQEAGGQ--------------------------GGGGG------------
------GGSGGIAE----AGSGHMNYIQVTPQEKEAIERLKA-LGFPEGLVIQAYFACEK
NENLAANFLLQQ--------
>Monobrev
MKVTIKTIKDGTFDLQMG-DDATIGEVKAAIEQSKG-DKYPKDGLKVIYQGKVLGD-SDT
LASAN--FQEKDFLVVMASKAKPKPAA---------------------------------
-----T-PAPAEPTASN-------SAAPSAAA-------STE------------QPAQSA
QSASG-AASEDDVNRL-MNMGF-DRPQVEAALRRAFGNPDRAAEYLTTG-MPAEEAPSM-
---------------DATPDEPAGGEGE--------------------------------
-----------AVVPQ------------------------EL------------------
---SEDSPLYFLASNPSFLQLRQLVQ----EQ-PHLLPSMLQQIAASNPDLVSLINENQE
DFYILLNA-EDENGGAPM------------------------PGAGGA------------
------AGAGGS----------GFPGVQLTQEEMAAVERLSQ-LGFDRNLALQAYIACEK
DENMAANWLLSNGAGM---S
>PCBtrin
------------------------------------------------------------
------------------------------------------------------------
------------------------------------------------------------
------------------------------------------------------------
------------------------------------------------------------
------------------------------------------------------------
---------------------------------------LLGQIGMANPGVLRMIQAHQD
EFLAIMGE-PMTEEEVQNAQQA------ALEMG-----LIPSAGEGGA------------
------AGAGGEQG----GPTAGSRVIEITPEEREAVNRLCE-LGFPEQLALEAYLACDK
NENLAANFLFNNMGD-----
>Polypall
------------------------------------------------------------
------------------------------------------------------------
------------------------------------------------------------
------------------------------------------------------------
------------------------------------------------------------
------------------------------------------------------------
------NIFEALRNNPHFPMLRETIQ----RN-PAVIPELLQQFSQTNPGLVRQITENPQ
EFLRLFQE-P--------------------------------------------------
----------------------QQVAIQVSQEEREAIERLILLTGLEKAEVVEAYFACDK
DEQLTASYLFERADD-----
>Sexangul
MKLLCKTLKKEEMYVDVT-ATTTVNDVKSNIAGQC---GCATTAIKLVHSGKVLTN--ET
IGELG--ITPTDFFVVMIKKAKIPKEP----------VTPGAGAPDTLATTSSAP---AV
PATVTT-TSTELAPATT------SASVDTTGS-------SSANGSGDN------VPTGDP
GVLSG-GQLEEAINTISSSMGF-PRDAVEAAMRASFNNPDRAVEYLING-IPDWAMAQAV
AAPTG----------AAAPATPASPAASS-------------------------------
----GFVAPGSVAAPTAAGGG------------------GAVANDAAASSASTDAAADGS
ASSPDDNPFAALRAHPQFTALRAMVQ----QN-PSVLQQVLQQLAQSNPDLIVAIQQNRE
AFLELLQE-PVSMEEAGAAA--------------------AAMGQGD-------------
------GGAGGPDG-----GNPGYTTISVTQEEHAAIQRLME-LGFPRDAVLEAFLACDR
NEELAANYLLESGFPG---E
>Sterramo
MKITIKTLKHEVFTLEVT-SNITVDALKKQIEAEQ---GHEVATQTLIHQGVILAN-DKT
LASFQ--VKDGDFLVLMIRKAKKAATP-PPP------------TPEKK----------EE
KTETEE-KTEKEEKTEK--DEK--------------------------------PSTEEE
ALVVG-SQYEASVKNL-TEMGF-PEDQVKLALKAAFNNPSRAVEYLMTG-IPESASVPAP
SSPQTT--PMNLAPPSDTPSPQQAQQSG--------------------------------
-------QSGQGGQGGQGGQGGQG-----GQGGQGVQLPPNLLQNLL--------GQQ--
---QQGGHFEWLRRHPQFNQIKAMVQ----RN-PQLLSPLLQQLSQIDPSILQMINTHQA
EFMALLNE-PIQGGTPTGGGM-----------P-------AMGGLGGL------------
------GGMPRAPGG---GTPPG--VIQVTTEEKDAIDRLQN-LGFPRHVVIESYFACDK
DEQLTANYLFDHGHEWMEDE
>Thectrah
-----------------------VLEVKKMIEGEK---GFDAAHQKLVYKGKILAD-AET
LESYG--VADGEFFVVMATKKVAQAKPKPASVSS--SSSSSAPTPAPMDTTPANT---AP
PPSTTT-TTATTATATTVAPSP--TPTPPAA-----------------------AAPGPE
AMVTG-ASEEGAVQTL-MALGF-PRDQCEVALRAAFNNPDRAVDYLLNG-IPPELMAQMA
A--------------GGTPAQPQTGSAEV-------------------------------
-----------GGVPNEAGGDD---------------------------------GGDDG
EMTEGAAFTAALRAMPPFTRLRYAVQ----QN-PALMQPMLQQLGQTQPQLLQLISAHQD
EFLALMNE-PVTEAEMAAASAA------TDQMN------QELGGVAGG------------
------MGA----------PPPGVNYIQVTEEEKGHIEQLEA-LGFPRHICVQAYMSCNK
DPDLAANFLFSYGAD-----
>VannDIVA
MKLTLKTLSQEELHIEVD-AEASVLVAKQEIEKKF---SHPVEQQKLIFAGKILQD-DNT
IASYN--IPETGFLVLLVRKAAAAAAP-AAK-------PAAAPAATPAAAPAASP---AA
APAATA-TAPAATAPAASAPA---ASAPAASA---PAATAPSTPAASAP-----ASTAGT
PEAGGIAISEEIVDRI-CEMGF-DKEQVRAALRASFGNPDRAVEYLMNG-GPPAAAVEDM
MVDSP----------VRSPGTMNVHQAAQ-------------------------------
----QAGGVPAAGSPAPSPGT------------------GNLFQMAQQA------AVQQA
QQGNPDSPLDDLRRHPLFNSLRQQVQ----QN-PQILSQVMAQLGASNPALLQRITENQE
EFLNMLNE-PVPPGTPTLAQ--------------------LANAQGGM------------
----PGPGAGGG-------QELPPNYIQVTPEEREAIERLQQ-LGFERHRVIEAFFACDK
DETLAANYLLNNMGND---D
>Pessonel
MKITLRTLDKKEYKVDAT-DSTTVSDLKQKLSDEH---QLPVDHLKLIYSGKMLND-EQK
IGELG--VKETDFMVLMVRKPKKSAAK-PTTAT---TSTPSTSTPTTTNTNTT-----TS
TPTTTN-ATPATPAAPT--KDEKKSDEPKSDEM--KADDKPQ------------EEAAAA
SQPDA-SAEDEVIANI-MAMGY-EREMVVRALRAAFNNPDRAVEYLLTGNIPSNVGFNAA
PTGGA----AAAAGGAAAGAGAGSGAAAG-------------------------------
----GFTMPGAVAAPGGAALDTSG---------------EMAVDEAGGSETPS--TGAAG
GSAGQGGPFAFLRSHPQFDALRLMVQ----SN-PAMLQPVLAQLGQQNPQILQLIQANQQ
EFIQLLNE-PVSAEAQAAVEQQ------LAAGG-------FAGGAGGA------------
----APGGAGGA----------QQGVIQVTAEEKAIIERLEG-MGFPHDLVVEAFLACDK
NESLAINYILER--------
>MayoBSH0
MKLLLKTLKKEVYEVEAE-GSDTVAALYEKVLA-----THGIQVSKLVYTGKVLADQSST
IESWG--IKDGDFLVLLPAKAGAKPAA----------TPAATPAPAPTATPTATP-----
---TAA-PTAAPTAA----PTA--EPTPAPTA-------APTSDASPSL-----AGDSAS
SLVTG-SALEEMVSNI-SAMGF-PRDQVLAALRASYNNPDRAVDYLMNG-IPESVLQEQA
A--------------AGAGAGAGAGAGA--------------------------------
-----GAVAPPSPAPASGGAAPAG--------------GENLFTMASPAAEG---GAGAG
AGGGADDPFSFLRNHPQFNMLRRQIQ----MQ-PELLQPLLQQIGAANPQILQLITQNQE
AFIALLNE-PVPEGTPDP----------------------SAMGMGGG------------
------MGA----------PPPGAHVIELSPEERAAIERLESLTGQDRQRVLEAYLVCGK
NEALAANYLFD---------
>TricAmI7
-----------------------VLKVKELIEAQY---KHDKSWQKLIHSGKVLND-DQV
LKDCG--IKEGAFLVLMVRKPKAPKVQ-PKPQP---ETKAPEPTPEPEKKE-------EP
KEDKNA-QAPATSPA----PAQ--AAATPATP-------APATGNA--------AQQAAS
TLVTG-SEMEGMIKNM-VDMGF-PREQVIIALRAAFNNPHQAVEYLMNG-IPPHLVAQVS
QQAAA----------QAQGQAAPTPAPAT-------------------------------
----TGNAPAPAPAPATQPAPTQG-------------------------------GTQGG
NAQEGGDVFGFLRQHPQFNQLRQLVR----AN-PQLLQAVIQQLARVNPQIVNLIQNNQA
EFMQLLNE-PLPDDAGDAGMGGMPGVAGMAGMG-------GMGGMGGMGG----------
----MPGGMGGMPGGMPGQAPPGVRYIQVTPEEKESIDRLCG-LGFERSRVIEAYFACDK
NEQLAANYLLEHGLEDMD-E
>Neopaest
MKLKLKTLKQEQFEVEAE-PEDSVQTLKEKIEEKY---SHPAAHQKLIYAGKILEN-GKK
LSDYS--LKEGAFMVLMVRAPKGSAAAKPAASPAPVSPTPAAASPAPAASPAPAA---SP
APAAAS-PAPAASPVPAESPAPADTPAPAAAN--PAESPASEAAAPAA------APSEDV
NMASG-SEYDAMMSNI-AAMGF-EPEQIRKALRAAFNNPDRAVEYLMTG-IPEWAESAAA
P---------------AAPAAAAPAAAA--------------------------------
--------ASPAASPAAAPAAAAP------AAQSASEIPGNLFTMP---------TQQEA
PASSGPGPLDALRNHPQFQQLKMLVQ----QN-PQILQPVMQQLGASNPQILQLINQHQE
EFIRLLNE-PVDFSSLG-------------------------GGAGGMGXXXXXXXXXXX
XXXXXAGGMGGMPQ-----APPGAQMIQVTQEEKEAIDRLTNTMGVDRNLVIEAFLACDK
NENMAASYILDRMDD-----
>Paraatla
MKLILKTLKKEEFEIHAE-PEDSVAALKKKIEEKY---SHPSSHQKLIFAGKILDD-DKT
LSSYS--LKEGSYLVMMVRAPKKVAAA-PAASPAP-EATPAAAAPAPASEPAR-------
---AAA-PSPASEPA----PAASEPPAPAAAA--PSPAAAPE------------AAAAAA
PSSGE-PSMEEKVENI-AAMGF-EKDQIRRALAAAFGDVNRAVEYLMTG-LPDWATPAAP
GGGGAG-----GAGGAAVPPAAAAQPPA--------------------------------
----AAAQPPASQPPASQPPAAAG----GAAAAGIPDVPGNLFTMPVQPQ-----GGAGG
DQPNQPSPLDFLRNHPQFNHLKLMVQ----QHGPGILQPILQQIASSSPQLMQLIAQHRD
DFIRLLSE-PVDMSALG-------------------------GDLGGL------------
------GGAGGLP------EEGQGHVVQVTAEENAAIERLSAMLGIDKNSVIQAFLACDR
NENMTAAYLLDHAEDF----
>VexiDIVA
MKVTIKTLKKEEFHYDVE-SSQTVKQLKEEIEKTQ---GHPVANQKLIFAGKILSD-GDT
LETAG--VQDSNFLVLMVKRARRSKSR-----------KSTPTKPSSTTTSSTNSTDSAQ
KPPSTS-PAPTTNTNNT------TTTTTTTTNS--GGDEKPATDNDNAS-----TQTNAE
KVSSGDDAFEAKVTQL-MGMGF-PREAVVQALMAAFEDLPRATDYLLNG-IPDAALELLM
GAGG-----------GASPAPPSTNTPST-------------------------------
----NTPSTNTPSTPSSGGGDG-----------------GNIWQQAAQQQQQS--TGGGA
GGAGGDDPLSVIRNHPHLDQIRLAIR----AN-PQVLPYVLQQIAQTYPEVYNAIAQNQQ
EFAAIING-TGGPPMGAT------------------------GGTGAT------------
------PGFGGAMQ----ENQGGQHVVYLSPTDREAIERLRG-LGFSEQRSVEAYLAFDK
NENAAAGFLLDNSFED----
>Endozona
------------------------------------------------------------
------------------------------------------------------------
------------------------------------------------------------
------------------------------------------------------------
------------------------------------------------------------
------------------------------------------------------------
------------------------------------------------------------
------------GGA---------------------------GGAGGL------------
------GGA----------GGAGGQGISVTQEEKEAIDRLQA-LGFERHVVITAFFACDK
NEQLTANYLFDHG-------
>StygNOMA
------------------------------------------------------------
------------------------------------------------------------
-------------------------------------------------------GDSAS
SLVTG-SALEEMVSNI-SAMGF-PRDQVLAALRASYNNPDRAVDYLMNG-IPESVLQEQA
AAGAG----------AGAGAGAGAGAGA--------------------------------
-----GAVAPPSPAPASGGAAPAG--------------GENLFTMASPAAEG---GAGAG
AGGGADDPFSFLRNHPQFNMLRRQIQ----MQ-PELLQPLLQQIGAANPQILQLITQNQE
AFIALLNE-PVPEGTPDP----------------------SAMGMGGG------------
------MGA----------PPPGAHVIELSPEERAAIERLESLTGQDRQRVLEAYLVCGK
NEALAANYLFDNA-------
>Vannrobu
MKITIKTLKQEQLTVEAE-PSCKISELKEKIQEKY---SHPSEAQRLIFAGKILDD-AQT
IESYK--IQEKDFLVMMVKKVATPAKK-----------------------PAAAEP--AA
EPAAPA-SQPSEPSP---APEA--APAPAVQPSQSEPSPAPAQPAANE------GGSEDN
SMVTG-SDYEDMIARI-AEMGF-EREQIVIALEASFNNPNRAIEYLMDP-VLLQRAHAQL
QAQ------------QAAPAAAAASQPQ--------------------------------
--------ASPGSAPAAAPGGASD-----AAAPAPNANSGNLFEQAAA-------AQAES
RPGGGSAAFEQLRQLPNFDAIRQLIQ----QQ-PQLLQHVLQNLSQANPQLYQLIVQNQA
EFIQLLNE-PVPEGTPSLAE--------------------GLGGEGGA------------
------------AP-----APGQPMQFRVTPEEKEAVERLEL-LGFPRHKVIEAFFSCDK
DENLAANFLLEHGYDD---D
>Luaphula
------------------------------------------------------------
------------------------------------------------------------
------------------------------------------------------------
------------------------------------------------------------
------------------------------------------------------------
--------------PQCGG-----------------------------------------
---GGGGHFSWLRSPPQFNQIKAYVQ----RN-PQLLAPLLQQLGQVNPGILQLINQHRE
EFMALLNE-PIQGGG---------------------------GGGGGG------------
------GGAGGAQT-----GPSGEQYIQVTQEEKEALDRLQA-LGFDRHVVIQAFFACDK
DEQVTANYLFDHGGDF----
>Protarac
MKLTVKTLQQQQFQVEVD-EEATVADVKQKIEAEQ---NHPVSWQKLIFAGKILVD-TAK
VNTYN--IKEGDFLVLMVRKPAGAAAP-AATTP---TTSTTTTTPAASEPKP------ME
TTPTTPNPTPVTSTPST--PAT-TTPTPASPAT------APASGGS--------VMGTEG
DLVKG-SDYEAVVTNI-VEMGF-PREEVIRALRASFNNPSRAVEYLMTG-IPEEVSRATS
G------------PAADTPTPQTPSSPQT--------------------------PA---
--SPTTGGATATGSPASGG----------GGGGGAFGLPSDLLGSLL--------GQS--
-AGVTQGHFEWLRQHPQFNQIKAMVQ----RN-PQLLAPLLQQLGQVNPGILQLINQHRE
EFMALLNE-PVTGGGGGGGG--------------------AGGAAGGG------------
------GGA----------GGAGEQYIQVTQEEKEALDRLQA-LGFDRHVVIQAFFACDK
DEQVTANYLFDHGNEFMDDD
>Protbohe
------------------------------------------------------------
------------------------------------------------------------
------------------------------------------------------------
------------------------------------------------------------
------------------------------------------------------------
------------------------------------------------------------
------------------------------------------------------------
--------------------------------------------MGGM------------
------GGG----------APPGQQYIQVTQEEKEAIDRLEA-LGFERHVVIEAFFACDK
DEQMTANYLFDHGSEL----
>PhysTSA
MKITLKTLTNVVFTLDVD-KEETILSVKKKIEAAH---QHDVTWQRLIFAGKILSD-DAK
VGDYN--INENDFLVLMVKKPAEKPAA-AAS-------KPAPASPTPAPTTPASPPP-AA
TATPTT-PAPAATPAPT-TPAPAATPSPVTPA----AAPAAATTAPAGAPEQLSYESAAS
TLVTG-TNYESMVQSI-VDMGF-ERPQVVRALRASFNNPDRAVEYLMSG-IPDEPAEAPA
AA-------------GANPAAAGGGIAGMADDDDDEYGDDAEMGDDELAETILNDPSLLA
GLGAGLGAGAGAGAGTAAGQAGAG----LAAAAAAA---------AAAAPQA---GAAPA
PGAGGPNPFEFLRQHPQFNLLRSLVQ----QN-PQLLQPVLQQLGATAPQLLQLINENQA
DFLRLLRE-PVAPGAAGA------------------------PGAGAG------------
------AGAAG--------VPPGASVIQVTQEEKDAIDRLVG-LGFSRSAVIEAYFACDK
DEQLAVNYLLE---------
>Protpyro
------------------------------------------------------------
---------------------------------------AAAATPAQ-------------
---------------------------------------QPAGSGGFS------ESEAAS
ALVTG-SDFEAMVSNI-VDMGF-PREEVLRALRASFNNPNRAVEYLMTG-IPDMPTQAPS
G----------------SPAAGRAAAAS--------------------------------
-------EGAAGSPPASSGGGEGG-----AAGGEGISLPSNLLGAIM--------GQQGG
GGGGAAGHFEWLRQHPQFNQIKAMVQ----RN-PQLLGPLLQQLGQLNPQILQVIGQHQA
EFMALLNE-PIQGGGG--------------------------------------------
------------------------------------------------------------
--------------------
>PellCATA
LSVVIKTLSHDSFTLQVA-ADATVKDIKTKVSEEK---DHAVDKQTLVYKGRVLKD-DEK
ASELDPPLSKTNFIVLFVKKTAAPKKE-----------EKPKETP---------------
---ATT-TTPQDTTAST--PSGTTDTTPATGD---------AAGGATT------YATEAS
GIATG-AQLQGKIQQM-EEMGLDDRNKAIMCLRAAFGNVSRAIEYYMSG-IPQQLQQSAP
A--------------PATGDAQPTPTPT--------------------------------
----------TGGAPAPATGGATGDAQGVQGGQGGMQLPPNLLGML--------------
QGQGQGGHFEWLRAHPQFNQIRAMVQ----AN-PQLLGPLIRQLSAINPQIVQLISQHQQ
EFMALLNE-PVTGDA---------------------------------------------
------GGAGRPAG-----VPPGANYVQVTKDEKDALDNLQAMTGLDRNIVLEAFFACDK
NVELTANYLVEHGHEL----
>ClydYONA
------------------------------------------------------------
------------------------------------------------------------
---ATE-STPAA-------PA---AETPAASG-------ASAEGGGGG------DGGADS
SLVTG-SAYESTVQAI-VDMGF-ERSEVIRALRASFNNPERAVEYLTTG-IPDMPAAAPA
GGAAGG--GGMAMGGGGMPMGGMGGAPG--------------------------------
------GAPPAAAAGGAPPAGAAG-----GAAGGAAGGTGNLFQMAEAA------ARQQA
AAAQGSGPFDFLREFPQFNQLRQYVQ----QN-PQHLSAVLSSLAASNPQIWQLISQNQE
EFMRLLRE-PVPEGTPP-----------------------LNLGAGGGG-----------
------GGAAGA-------PPPGAHQIHITPEEREAIERLEA-LGFDRHTVVEAYLACDK
NESLAANFLFDNAGMDDE-D
>GoceYONA
------------------------------------------------------------
------------------------------------------------------------
------------------------------------------------------------
------------------------REEVANALRASFNNPDRAVEYLLTG-IPPSAQGVPQ
A---------------ASPQARQTPDPS--------------------------------
-------AGAGAAAPTAAPTAEAG----VGAGLGAGMLPSNLMGMF-----------GAQ
GAGGAGGHFDWLRQHPQFNQIRSMIQ----AN-PHLLGPLLQQLGSYNPQILTLINQHQQ
EFMALLNE-PVPEGAGAG------------------------AGAGAA------------
-----PGGAPGVPG-----GAPGVNYVQVTSEEKEAIDRLAG-MGFDRSVVIEAFFACEK
NEELTANYLM----------
>Undascha
MKLTIKTLKQEQLNVEAE-PSCKISELKQKICEKY---SHPAEVQRLIFAGKILDD-AQT
IESYK--ISEKDFLVLMVKKTAAPAKK-----------STPAPSPAPTTTTPAATP--AA
APAPVA-TTPATEPA---APAA-ESPAPAAAS---ESSPAPAAEAPSSA-----ADTDSN
SMVTG-NEYEATIARI-AEMGF-EREQIIIALEASFNNPNRAIEYLMDP-VLLQQAHAAL
QSQAAQAPAAGSVAPGSAPAQAAGSSPA--------------------------------
--------AAAGSTPAA---GTPA-----AGTPAANPASANLFEQA---------QAQAS
SAPSRGSAFEQLRQLPNFDSIRQLIQ----QQ-PQLLQHVLQNLAQANPQLYQIIVQNQQ
EFIQLLNE-PVPEGTPSIAE--------------------GLGGAGGQ------------
------GGSGPAMP-----QGPGPVELRVTPEEKEAIERLEG-LGFPRHKVLEAYISCDK
DENLAANFLLEHGYDD---D
>Thecquad
MKITIKTLNSQTFPVDVE-KTDSVLSLKQKIEEVV---KSDISSQKLIFMGKILED-KSL
IQDYN--INENDFLVLMISKKTQPKTTSAATQP---STAQTPVNPTPPQTTSTATPT-AS
SQTTTS-SAPAHLPA----PSQ--APAPQSQS-------TPESTAGA-------YEAAAT
TLVTG-QAYEEMVGRL-VELGF-ERAAVVQALRASYNNPDRAVEYLTNG-IPDVAMNDAP
E---------------EGPSAPSQPSAPT-------------------------------
----SAPAPTPSQPPASSPQG-------------------------------------GR
TPTRPSGIFDPLRNHPQFNLLRQTIQ----QQ-PTLLQPILQQLITSNPDLLGLINQHQE
EFYRLLNE-PVGPP--------------------------GAQGQGGQ------------
-------GQG---------GPGGPQYIQVTPEEKEAIDRLES-LGFDRSIVIQAYFACDK
DEALTANYLCENRFDD----
>Vermanta
------------------------------------------------------------
------------------------------------------------------------
------------------------------------------------------------
------------------------------------------------------------
------------------------------------------------------------
------------------------------------------------------------
------GALAFLRQHPQFNALRILVQGGHFGN-PQLLPPVLQQLGQSNPQLLALINEHSE
EFIALLNE-PVDPSSAANIDQ-------LAAMA-------GAGGAGGGFG----------
----APGGAGGAGG-----PGDGQQYIQVSPEEKESIDRLEQ-LGFPRSSVIEAFFACDK
DEQLAANYLLENGFDD----
>ParvMONO
MKIRIRTLKGEHFELEAA-ASDSVGELKKKIRALKG-DDHPEEWQKLIFNGKILVD-SDT
VASAN--LQANSFLVLMVKKPKGAAAASPAK-------KVEAPAPSPVAAPAP-----VS
TPATPV-AAPREEEE--------DDGSTKAMDT------TEDTAGAQS------PAQAAS
TLLTNRDEIESTIANL-VEMGF-PRDQAVAALRAAFNNPERAVEYLMTGNIPNVGFPGGA
GAGAD-------AGGARPPAPAAAGGAG--------------------------------
------GPVSPAPSPAGPPQGA-----------------VNLFDEAARRQAE---GIDAG
GVGAAGGVFDFLRNNPQFNALRYMVQ----QN-PALLQPILGQLGQSQPELLQMITANQE
EFTELLNQ-PLTEQQLAELQQN------M-----------AAQGAGGG------------
-------------------APPGQHQIQLTQEEADAVERLES-MGFSRIAVVQAYLSCDK
NEQLAANYLLEH--------
