# Supplementary material for: Expansion of the molecular and morphological diversity of Acanthamoebidae (Centramoebida, Amoebozoa) and identification of a novel life cycle type within the group
Source: Biol Direct. 2016 Dec 28;11:69. doi: 10.1186/s13062-016-0171-0 (PMC5192571; doi:10.1186/s13062-016-0171-0)
Supplement: Additional file 3: — Bordor.325.Cent40.tgz. Phylogenomic alignment files and single gene trees for each gene included in the phylogeomic supermatrix. (TGZ 8396 kb) [file 13062_2016_171_MOESM3_ESM.tgz › Bordor.325.Cent40/unmasked-alignments/gnbpa.faa]

>AcanGEN
------------------KRNNEIDYELQQDRKRLRQEVKLLLLGPGESGKSTIFKQMKI
ISMAG--GFTREELMAYKHVIYGNCVTQMKVIVHAASK-LGIEMA----------SEDNM
ERA-ERL-A---------------KLPAGGDS---FTSQVAQDIAALWADAGIRAAYEQR
DKTYQLNDSA--SYFFDNIGRFEQADYCPTERDVLRARIRSVGID---------------
----------------EAQFEF-DDMAFCMVDVGGQRSERRKWIHCFDCVTAVIFCVALS
EYDQTLREDDSQNRTKESLLLFDE-----ICNSPWFA--ETAFILFLNKVDLFKEKI-KK
VDLKGTFPSYNG-GANFEAASQFIRSRFLEVNTS--------------------PHVIYT
HFTCAIDTQNIEFVFKAVRETILKTIIDNI------------------------------
--------
>Coprcine
CAPAPT--------------------------------------GSGESGKSTIVKQMKI
IH-KN--GFTPAELAEYRPVVYKNVLESAQHVVLYMMK-AGLGCV----------EYSNR
ALA-DKILEYR------------LDAHGDTPY---FSPEIAEAIDQLWKDPIIPKIMDEH
SSKFYLMDSA--GYFFSEVLRIGDPNYLPNETDVLRARQKSVGIS---------------
----------------ETRFTM-GQLSIHMFDVGGQRSERKKWIHCFESVTSIIFCTALS
EYDQVLREEKTQNRMAESLILFES-----VINSRWFL--RTSIILFLNKIDVFKNKL-PK
VPLERYFPEYTG-GPDINKAAKYILWKFMQANRA--------------------RLSVYP
HLTQATDTTNIRLVFAAVKETILQNALKDSGIL---------------------------
--------
>Coprprot
------------SAEDQIRVGAMIDEEIRQAAIQKSKEIKLLLLGAGESGKSTIAKQLKI
IH-QS--GYSRDELRAHTLPVLANCLTALKVVVGVTQR--DQEL-----------SKRAK
KVA-KEI-Q---------------FLSEVTVT---TGQELKDKLPHLFNDPAIKKTID-N
LVNYRAPDSA--AYFLKNLDRIFAEGFVPTVEDVLRARIKTSGVY---------------
----------------ETRFQN-DNSSWILVDVGGQRHERRKWIRCFDGVTAVLFCVALN
EYDLGLEEDNRVNRMHESLKLFEE-----TCNSAFFN--DASIILFLNKDDLFREKI-QR
VDLNVCFEEYTG-GKNYEKALKFIRGEF----KS-------------------SKRKVYT
HVSVATDTENIQFIFKAVLDTILSNESK--------------------------------
--------
>DictDisc
MGNICGKP--ELGSPEEIKANQHINSLLKQARSKLEGEIKLLLLGAGESGKSTIAKQMKI
IH-LN--GFNDEEKSSYKTIIYNNTVGSMRVLVNAAEE-LKIGI-----------SENNK
EAASRISND---------------LGDHFNGV---LTAELAQDIKALWADPGIQNTFQ-R
SSEFQLNDSA--AYYFDSIDRISQPLYLPSENDVLRSRTKTTGII---------------
----------------ETVFEI-QNSTFRMVDVGGQRSERKKWMHCFQEVTAVIFCVALS
EYDLKLYEDDTTNRMQESLKLFKE-----ICNTKWFA--NTAMILFLNKRDIFSEKI-TK
TPITVCFKEYDG-PQTYEGCSEFIKQQFINQNEN-------------------PKKSIYP
HLTCATDTNNILVVFNAVKDIVLNLTLGEAGMIL--------------------------
--------
>Entahist
MGCG-------------QSKDNSIDKQIVEMAK--SKPITVMLLGSGESGKSTIAKQLKI
LF-GG--GFPEQERATHKSSICSNVVTCMRTLIEQSAI-LNHPMK-------------YQ
PKS-KEF-T---------------TEDPVTLP---FSPELVGDVEALWADEGIQATYE-E
SAKFQLPDCA--KYLFENVKRIAMEDYVPTEEDLIHNRTKTTGIH---------------
----------------EYDFVV-KDIPFHLIDVGGQRSERKKWVSFFSDVDCAIFVTSLA
EYDMKLYEDGNTSRLTESIAVFKD-----IMTNEFLK--GAVKLIFLNKMDLFEEKL-TK
VPLNTIFPEYTG-GDNAVMGAQYIQQLFTGKLQTEEMNISGADGTANI--EGAVNEKVYT
NPTNATDGSNIKRVFMLAVDVIMKNMAANGKMRP-------------------TK-----
--------
>Filanola
MGNCGSN--SSGGNKQDNKQNQDINKYLRDEKKKLDSEVKLLLLGAGESGKSTIAKQMRI
IH-LE--GFPESERLTYKSIIFNNVYSSMKALVNACND-LKIQI-----------SPNNM
AAA-HRIAD---------------DLQYFTGT---LTKDIASDIKALWADEGIKRAFE-R
QNEFQLNDSA--GYYFNAIDRLSADNYVPTEQDVLRSRAKTTGII---------------
----------------ETEFVV-EKTKFKLVDVGGQRSERKKWMHCFQDVTAVIFCVAMS
EYDXKLYEDDTTNRMHESLKLFKE-----ICNSRWFI--DTSMILFLNKKDLFQDKI-KK
IDLNVCFEDYKG-GKNYESASEFIKEKFVNQNEN-------------------PKKHIYV
HFTQATDTKNVEVVFNAVKDIILHQVLDDSGLAI--------------------------
--------
>FontBI
MGNS-----CSKPTDPGSEQNRIIEKQISIDGRHIEKETKLLLLGAGESGKSTIMKQMKI
LH-QD--GYTQPECEAFREIVWSNTIQSMQVLCRGSMS-LMPPIPW--------VSKEME
EKA-EYLMS--------------LPAQGEDFQ---FSPEIAAVIKELWACQTIKDVFA-R
SSELQLNDSA--QYYFDAIDRLANMSYIPDLQDILRSRVKTTGIS---------------
----------------EMRFSF-KDMKFRVFDVGGQRSERRKWIHCFEDVQAVMFCAALS
EYDLFLREDEDQNRMLEALTLFDN-----VCNSRWFA--ETSIMLFLNKVDLFREKI-GR
VPLSKTFEDYKH-GPDPDKAAEFISRKFLDINKT------------------PEKKTIYP
HLTCATDTENIRFVWAAVNDMVVRTQLRKAGM----------------------------
--------
>HomoSapi
MGCT-----LSAEERAALERSKAIEKNLKEDGISAAKDVKLLLLGAGESGKSTIVKQMKI
IH-ED--GFSGEDVKQYKPVVYSNTIQSLAAIVRAMDT-LGIEYG----------DKERK
ADA-KMVCDV-------------VSRMEDTEP---FSAELLSAMMRLWGDSGIQECFN-R
SREYQLNDSA--KYYLDSLDRIGAADYQPTEQDILRTRVKTTGIV---------------
----------------ETHFTF-KNLHFRLFDVGGQRSERKKWIHCFEDVTAIIFCVALS
GYDQVLHEDETTNRMHESLKLFDS-----ICNNKWFT--DTSIILFLNKKDIFEEKI-KK
SPLTICFPEYTG-PSAFTEAVAYIQAQYESKNKS-------------------AHKEIYS
HVTCATDTNNIQFVFDAVTDVIIAKNLRGCGLY---------------------------
--------
>Monobrev
MGIC-----MSAEQKAQQARTAAVEAQLERDAQLASRTIKLLLLGAGESGKSTLVKQMKI
IH-GD--GFSNEELKSYKPTICDNLVHSMRAVLEAMGP-LVIDIG----------DQSNR
KHA-KVVLS--------------YIELGTSGG---LTPELTEALKALWADSGVQECFR-R
SNEYQLNDSA--EYFFNNIDRIAQSNYLPTQEDVLRARVRTTGVI---------------
----------------ETTFRY-KDLIYRMFDVGGQRSERRKWIHCFNDVTAVLFVAALS
GYDMKLFEDQETNRIHESLTLFDA-----ICNNSFFI--NTAIILFLNKTDLFSQKI-AR
TPLKDYFPEYDGPPNNASEAKKFIAGMFKRLNKN-------------------PNKPVYE
HFVCATETQNIRYVFDAVKTGSLGRRQHHAIVGRRLVRLSNQAQHLLWGQGWRTQSQRAL
QRRCQRMN
>PCBtrin
MGGG-------HSKKQKRKNKKKKSNDAIEGDVSISGPFTLLLLGCGMQGKTTFLKHFRN
IP-FL--G-PNHEWDFYVGIAKENLIDYIKAVHTIMEG-NGISLT----------AEASR
QCM-EYINS---------------LDHSFGSGFTDVSDKFAQVVTTLSADLGFLEGVK-A
SITLSENGSMVDPYWLRRLGAIQGGVDSLTLRDFLTCYIKTTGMYRQTPDTPMLTFLRDY
GELVQVLHPQQGVHPGEVQQWA-EANAFEVMDTGGQRSERKKWRHALGPNQYVCFVARVD
DYAEVLYEDWKDRRLEESLRCWEMVLEHFVVESADFS--QPDVFLFLNGTDNFESKFGDG
SSLGEIFKDYTG-GASLLHALSFITSLFIQAFYH---------RIAKL--SPACPKRLHV
YHTCALDSD---------------------------------------------------
--------
>Polypall
MGNFCGKA--EMGTAEEIKANHSINHMLKQARSKLEGEIKLLLLGAGESGKSTIAKQMKI
LH-LN--GFTDEERLSYKTIIYNNTVGSMRVLVNAAEE-LKIGI-----------SESNK
EAASRIAND---------------LGEHFNGV---LTPELAKDIQALWADPGIQTAFS-R
SSEFQLNDSA--AYYFDSIERISKPTYLPSEADVLRSRTKTTGII---------------
----------------ETEFEV-QGTSFRMVDVGGQRSERKKWMHCFQEVTAVIFCVALS
EYDLKLYEDDTTNRMQESLKLFKE-----ICNTKWFS--ETAMILFLNKRDLFAEKI-TK
SPLTTCFKEYNG-ASTYEACADYIKHQFLNQNEN-------------------PKKLIYP
HLTCATDTSNIAHVFNSVKDIVLNITLDEA------------------------------
--------
>Sexangul
------------------DRSKAIEAELKKDKQKLSKEFKLLLLGAGESGKSTIAKQMVI
IH-QKERPFSDLQIQDFITAVHQNIIEAMGAVLDYITS-KPEEYPL---------EGDEA
AFA-EEVVK---------------ARDQNTME---LTKELGEKVVKLHQSASVQKAIT-N
SHEFQFPERA--TYFFDNIDRICSPDFKPTTEDILSVRRRTTGVH---------------
----------------EINFVS-DGVVFRMIDVGGQRSERRKWFHCFEDVTAIIFIVAIS
EYNQVLFEDEKTNRMHESLTLFEE-----IAGSKWFE--KTAIILFLNKKDLFKEKI-EK
YDLKICFPNYKG-GCDYEKALQYITRRFKKAGTA-----------------KDKDKTIYT
HVTFALDSENIKIVFGAVRDTILKHVLSGV------------------------------
--------
>Sterramo
------------SAKELRARSKKIDRDLAKEKKKLENQIVLLLLGAGESGKSTIAKQMKF
LH-LS--GYTDDERREWKKVVHTNVLASTVALIQGAES-LGIPLQ-------------NT
KAA-DEILEYCQDVTEELIDNSCLNQDEMFLS---LDEEKAQTIKAVWADAGIQAAFR-K
RSQFQLDDSA--SYFITSCERLASDDYLPSDEDLLRARLRTTAVT---------------
----------------ETVWDL-EGLHFRMVDVGGQRGERSKWLCYFDDVTAVLFTVGIS
AYDQVIREDNRTNRLIEALNLFDS-----VCHSEYLS--GRPFILFLNKKDLFREKI-KT
VDLNVCFPEYKG-GKNFKNAAKFIATKFSKVAKE-------------------AKCDLYT
HVTIATSTDNVLKVWLCVKEI---------------------------------------
--------
>VannDIVA
MGCIDSKNNPYAGSKDEKEASRKIDEMIRKDRKDLEHEVKLLLLGAGESGKSTITKQMKI
IH-LK--GFSKEERLSYRDIIHSNVIMAMRAIVSAADK-LGVNNI----------TAENK
EKA-ALFTT---------------NEILFEQK---VTPEITEAVKALWKDPGILELYG-R
ANEYQLIDSA--AYFFENIDRIVEEDYVPTKDDLLRARARTTGIT---------------
----------------EIAFHC-RGVHWRMVDVGGQRNERKKWIHCFQDVTALIFCVAMS
EYDLKLYEDERVNRMHESVTLFEE-----ICNCQWFN--DTSVIMFLNKRDLFQEKI-KK
VDLKVCFDDYAG-GKNYDNAVDYLKQKFVKLNRN-------------------QHKVIYV
HVTCATDTDNIRFVFNAVKDIIVRESMQKSDLL---------------------------
--------
>Pessonel
------------GNSDAARRDAQITNDLLQAQDEMSNEVKLLLLGAGQSGKSTVAKQMKI
IH-MD--GFSAEERASYTSVICSNIVVSMRSILFAARE-FGIKT-----------SKTNK
AAASRILSD---------------ENEYFSGT---LSKEMAEDIKALWADKGVKKTXE-R
RSEYQLNDSA--AYYFDAVERIAADDYVPTEQDVLRSRAKTTGII---------------
----------------ETXFEV-GDVKFRMCDVGGQRSERKKWMHCFQDVTACIFCVALS
EYNLTLYEDGTTNRMLESLKLFKE-----ICNSKWFV--DTAMIIFLNKMDLFAEKI-KT
VDLTCAFPEYTG-GCDYDAAIQFIQEKFIAQNEN-------------------PKKLLYP
NVTXATDTKNIEVVFTVVQDIILRDAIDSGSLL---------------------------
--------
>MayoBSH0
---------------EAHAHSKAIDHSLRTEYKEAKRQHKLLLLGAGESGKSTIAKQMKV
IH-MN--GFSQDELISYRPVVHFNALLSMRLLLAANRK-FGIGLK----------DDKLE
ASA-DRLLG---------------LSGKQLRE---LTPENAETCRALWADEGIRKVYE-R
VHETQVPDSA--AYCLNALDRIASPTYIPTTEDCLRCRSRTTGIV---------------
----------------DLTFQC-RSTQFRVIDVGGQRSERMKWIHCFEGVTAVLFCVALS
GYNQQLYEDEQVNRMHEALELFDE-----VANSRWFQ--RSSIVLFLNKSDIFRKRI-RV
QSLKCCFADYDG-SHSYTNAVRFIRNKFISLAAKHRLS------TADISPENDALPGLYT
HVTCATDTDNIRYVFEAVTDTILHTNLLKSGF----------------------------
--------
>TricAmI7
MGNCLG----GESDKETVRVNKVISRMLHDDRRKLENEVKLLLLGAGESGKSTIAKQMKI
IH-NE--GFTEEERVSYKSVIYNNTFLAMKTMIQAAHD-LGISIK----------AKANR
KIAAKFVDE---------------DTGYFHGD---ITPEIAVDIKALWSDPGIQKTFK-R
SAEYQLTDSA--HYYIESVDRLSDEGYVPTEQDVLRSRAKTTGII---------------
----------------ETDFTV-EKTKFRMVDVGGQRSERKKWMHCFGDVTAVIFCVALS
EYDLKLYEDNETNRMHESLRLFKE-----ICNSKWFV--DTSMILFLNKKDLFEEKI-KH
VPLTECFKDYPG-PQEFEACSNHIRDKFVQQNEN-------------------DKKQVYP
HLTCATDTNHVKLVFNAVKDIILHKALDESGLGL--------------------------
--------
>Neopaest
MGNCAG---GAQVSVEEKQRSKDIDLALKKDRKYIDHEIKILLLGAGESGKSTIVKQMRI
LF-DQ--GFSEDDRQTFKEIISSNVILSMRSLVMGLQE-MAVEF-----------SSENA
STA-ELFTS---------------NATLFEQA---VTKEIGSAVAKLWSDSFIKESFKEH
HLSFQIPDSA--AYFFDNIDRIMDPNYKPTDTDILHCRARTTGIQ---------------
----------------EVTFHV-EDAHFRMVDVGGQRSERRKWIHCFQNVTGLIFFVALS
EFDQKLYEDETVNRMHESIMLFAE-----ICNCQWFK--DAALILFLNKSDLFREKI-TN
TDLNVCFPDYDG-GCDYDSAIKYIRKKFVSLNQN-------------------ASKKIFV
HVTCATDTKMVQKVFEVVRDTLREHALDEV------------------------------
--------
>Paraatla
MGAACAGG--AEISEEEKSRSRKIEQQLKRDKRHLDHEIKLLLLGAGESGKSTIAKQMKI
IY-LK--GFQEAERRPYKEIIFSNIIMSMRALVLAVER-QGYEV-----------APENK
DRA-RLFKS---------------NTILFEQN---VTEEIADAVKALWADPSVKEAYA-N
SSEFQLNDSA--NYFFDSMDRITQPDYLPSDQDILRSRARTTGIT---------------
----------------EITFPV-QDVQFRMVDVGGQRSERKKWIHCFQEVTGLIFCVAMS
EYDLKLYEDETVNRMHESIMLFDE-----ICNCQWFN--DTAVILFLNKSDLFKDKI-RT
VDLKVCFPDYQG-GCDYAKAAQYISEKFAGLNRN-------------------AEKQIFA
HITCATDTDNIRFVFNAVREIVRRQSLSKSGVM---------------------------
--------
>VexiDIVA
MGAALCGG--NGGNTEEANRSKNIDSELRREKKRLDREIKLLLLGAGESGKSTIAKQMKI
IY-LK--GFSEAERRPYKEIVFSNVIMGMRSLVLAVEK-FGESV-----------KDENK
DRA-RLFKS---------------NTILFEQN---LTEEIADAVENLWKDPAIQKVFG-R
NNEFQLSDSS--KYFFEDLDRITDPNYLPTEQDILRSRARTTGIT---------------
----------------EITFAC-EGTNFRMVDVGGQRSERKKWIHCFQDVTGLIFCVALS
EYDLKLYEDETVNRMHESIMLFDE-----ICNCQWFN--STSVILFLNKSDLFREKI-KT
IDLKVCFPDYNG-GCDYTKAATYISEKFAGLNRN-------------------HSKQIFA
HVTCATDTDNIRFVFVAVRQIVMRESLQKSGVM---------------------------
--------
>Endozona
------------------KKNAQIDRELAAARGKLNHENKLLLLGTGESGKSTIYKQMKI
ISALG--GFTKEETAAFKIAVYTNCITQMKVIVAAAAK-LKIDTA----------SSEAA
AAS-GRI-S---------------SVASEGDS---WSEEVGQDIKTLWADSGIQETYKLR
DKEYQLNDTA--NYFFDNIDRVNKSDYTPDLQDILRVRVRSTGID---------------
----------------EAKFTF-DNIAFTMVDVGGQRSERRKWIHCFEGIQAVLFTVSLS
EYDQKLREDATQNRSKESLLLFDE-----IVNSQWFV--KSSFILFLNKIDLFEKKI-KI
SPLSKTFPEYTG-GSDFEAAKKFMKTAFERLRKN------------------NVDKPINT
HFTCAVNTENVEVVFQTIRKKLVDDAFDVV------------------------------
--------
>StygNOMA
----CGGGEVDEVSPEEKERSRKIDEQLRKDKKDMRKEMKLLLLGAGESGKSTVAKQMKI
IY-LE--GFTDSERRPYKEIIYSNIIMSMRALVLAVDKDDNASV-----------AEANQ
DRA-RLFKS---------------NTILFEQN---VTPEIADAVDHLWKDPAIQEAHQ-R
SAQFQLNDSA--QYFFDNLKRITDEKFVPSDQDILRSRARTTGIT---------------
----------------ELVFGV-GQVNFRMVDVGGQRSERKKWIHCFQEVTGLIFCVAMS
EYDQKLYEDETVNRMHXSIMLFDE-----ICNCQWFN--ETAVILFLNKSDLFKQKI-KT
IDLKVCFPEYEG-GCEYQAAAQYIADKFSGLNRN-------------------PEKKIYP
HITTATDTSNIQYVFKAVADIILRKSLAKSGVI---------------------------
--------
>Cochminu
------------------------------------------------------------
------------------------------------------------------------
------------------------------------------------------------
SAKFQLDDST--KYYMDQSSTIKQSGWVPTTDDVLRARKKTTGII---------------
----------------ETDFHV-SGKTFKMVDVGGQRSERRKWVHCL-------------
------------------------------------------------------------
------------------------------------------------------------
------------------------------------------------------------
--------
>Ovaldese
------------------------------------------------------------
------------------------------------------------------------
------------------------------------------------------------
--------------FLDNLERISDPDYIPSDMDIVHVRAKTTGII---------------
----------------ETEFQV-SQLQFRLVDVGGQRNERKKWIHYFQEVTAIIFVTALS
GYDLVLEEDPTTNRSHESL-----------------------------------------
------------------------------------------------------------
------------------------------------------------------------
--------
>Nolaaber
------------------------------------------------------------
------------------------------------------------------------
------------------------------------------------------------
------------------------------------------------------------
---------------------------FTIVDVGGQRSERRKWIHCFDNVTSIIYLAALD
EYDMKLEEDNRTNRMEESLQLFGE-----VTGSQFFAEKDISWILFLNKSDLFREKI-SG
RPL---------------------------------------------------------
------------------------------------------------------------
--------
>Vannrobu
MGNCLGGKNPYSGTKGEQAQSSKIDEFLRKERRDLEHEVKLLLLGAGESGKSTITKQMKI
IH-LK--GFTDEERLSYRDIVHSNVIMAMRAIINATEK-LGIDKI----------KQENK
ELA-NMFTT---------------NEILFEQR---VTPEIAEAVKALWADPGIQELYS-R
AHEYQLIDSA--EYFFTNIDRIVADDYCPDTQDLLRARARTTGIT---------------
----------------EICFDL-SGVHWRMVDVGGQRNERKKWIHCFQDVTALIFCVAMS
EYDLKLYEDERVNRMHESVTLFEE-----ICNCQWFN--NTSVIMFLNKSDLFEEKI-KE
VDLKVCFDDYEG-GCNYEPAVEYLKQKFLSLNRN-------------------KSKQIYS
HVTCATNTDNVRIVFNAVKDIIIRESLLSSDLL---------------------------
--------
>Vexibaci
------------------------------------------------------------
------------------------------------------------------------
------------------------------------------------------HSVK-R
SNEFQLNDSA--DYFLGQIERLSHADYIPSEQDILHCRARTTGIT---------------
----------------ETVFTL-EGNTFRLVDVGGQRSERKKWIHCFQDVLGLIFCVSLS
EYDQKLYEDE--------------------------------------------------
------------------------------------------------------------
------------------------------------------------------------
--------
>Luaphula
-GSS-----LTPEEKKAKKRNDEIDKDLGRARRIQKDQVKLLLLGTGESGKSTIFKQMKI
ISAMG--GFAPEELAAYRYVIYGNCITQMKVLVTASKR-HHPV------------GEANQ
KAV-ERF-S---------------IMSADPEA---WSPDVANDVEALWADPAIKQTYAMR
DKAFQLNDSA--AYFFDNIGRLRPAEYVPNVQDALRARLRSTGIE---------------
----------------EAEFEF-EDIQFRMVDVGGQRSERRKWIHCFEGVTAIIFCAALS
EYDQTLREDDTTNRMKESLMLFEE-----ITNSPWFE--TTAFILFLNKLDLFKEKI-TS
VDLKVTFPEYKG-GKNEEAGKAFIKQMYLGSNHT--------------------AKTVYT
HFTIAIDTKNIEVVFKCVRETLLQQILNDI------------------------------
--------
>Protarac
MGCGPS---MTAEQKEAKKRNDDIERLINKDRRDLKNEVKLLLLGTGESGKSTIFKQMKI
ISAMG--GFTKEELANYRFTIYSNCITQMKVLTKYAQT-FEEAPENKDGAYFNYVTPNAR
AAI-ERF-K---------------VLSTDPDS---WSPQVAADIELLWNDPGIKRTYDFR
DKKFQLNDTA--GYFFDNVQRISAPDYMPVPADALRARVRSTGIE---------------
----------------EAEFQF-ENLGFRMVDVGGQRSERRKWIHCFEGVTAVIFCVALI
EYDQTLREDESQNRMKESLLLFGE-----ICNSAFFE--RSAFILFLNKLDLFRDRI-LR
ADLSKPFPEYKG-GRNEENALKFIRATFEGTSNS--------------------NKDIYT
HFTIAIDTNNIEVVFACVRELILKRIIDGI------------------------------
--------
>PhysTSA
MG-------CNGSKTAENEMDARINQQIKDDRKRLNREIKLLLLGTGESGKSTIAKQLKI
LH-SD--GFDEAELLTYKPVITNNILTAYKNIINATET-FGQLNDLQS-------SAELQ
EAV-IYF-Q---------------NAEPIKDE---LTPSVATFVKRLYASSIIQETLT-K
YSQFQLPDST--FYLTEHIDRLCSSTYVPTQEDVLRCRARTTGII---------------
----------------ELDFTF-DGIKFRVVDVGGQRSERKKWIHIFEGVTAIIFCVALN
EYDQKLYEDEKVNRMHEATELFEE-----ICNSEWFV--KTDIILFLNKEDLFRTKV-SQ
VDLNVCFSEYTG-GKDYDKACNFIKEKFMLLNKN-------------------PAKQIFT
KVTCATDTRNIELVFAAAKNIILRQQLQGAGF----------------------------
--------
>Protpyro
MGCSAS----TPEEREARKRNADIEYELLQDRKKFQDEIKLLLLGPGESGKSTIFKQMKI
ISHAG--GFQPEELADYKSVIYGNCVTQMKVIVHAASK-LDIEMS----------TEENT
LRA-ERV-A---------------RLPAGGDN---FTPEIANDIAALWADPGIRATYEQR
DKAYQLNDSA--SYFFDNLARFAEPGFVPSQLDVLRARVRSVGID---------------
----------------EALFDF-DNLSFRMVDVGGQRSERRKWIHCFDCVTAVIFCVALS
EYDQTLREDDSQNRTKESLLLFDE-----ICNSPWFA--ETAFILFLNKVDLFKEKI-KR
VDLRVTFPKYTG-GPNFDTASQYMKARFLEVNTS--------------------PHVIYA
HFTCAIDTENIEFVFKAVRETLLHAVMDKI------------------------------
--------
>PellCATA
---------LSPEEKAAKDLSKQIDMEMEDQGKSNENEVKILLLGAGESGKSTIAKQMQI
IH-LN--GFSDEELLAQKPVIHSNVIDSAQKLIFACNK-FELDL-----------DDETE
EAG-DFICD---------------IDLTEDIG---LTKEVVKCIKKIWRDESVKEAYS-R
SSEFQLNDSA--EYFFKHINRISKKGYIPDEQDMLRVRKKTTGVI---------------
----------------ETTFVS-DPLHFRMVDVGGQRNERKKWIHCFECVTAILFVVSLS
EYDLLLEEDERTNRMHDSIELFAE-----IVNNQWFA--ETPVLLFLNKKDLFQKKI-KK
VNLKVCFSSYKG-GRNVEKAARFIEKKFLKENKS-------------------SARHVYT
HLTCATDTDNIRVVFDAVQEIFLTDLMGDYDLL---------------------------
--------
>ClydYONA
MGACMGK---GEGNKEEAAANKKIEAQLRKDRKELEHEVKLLLLGAGESGKSTITKQMKI
IH-LK--GYTPEECQSYKDIIHSNIIMAMRSIVNAGER-LGINSI----------LPENK
AKA-ELFTT---------------NEILFEQK---VTPEIAAAVKALWVDPGIQEIYA-R
ANEFQLIDSA--AFFFENIDRVSADDFVPTADDVLRARARTTGIT---------------
----------------EIAFDL-QSIRWRMVDVGGQRNERKKWIHCFQDVTALIFCVATS
EYDQKLYEDERVNRMHESITLFEE-----ICNCQWFS--ETSIVLFLNKSDLFEEKI-KH
VDLAVCFDDYTG-GCDKDAGLKYLKSKFCKLNKN-------------------PDKMIYV
HVTCATDTENIRFVFKAVRDIVIRETM---------------------------------
--------
>GoceYONA
---------------AQQKRNAEIEKSLALDRKTRSKEEKLLLLGAGESGKSTFLKQMKI
LH-CS--GFTSEEIELYKNTVIQNAIIVIKSLITGAEQ-LNIAIQ----------SQESQ
DIA-EELEA--------------VDPLRDENG---LTPDIAEKIAQLWQDPGIQEAHR-R
SSEFKIQDTA--SYFLDNIERIASSSYQPTEQDILFSRVKTTGIV---------------
----------------EVQFEVPPHARFRVLDVGGQRSERKKWINCFDDVTAVIFFVALS
EYDQFLREDETVNRMKESLSLWEE-----IANHQIFK--DTSMILFLNKVDLFRQKI-KT
APITKCFPEFKG-KNDFDSTSKHIREKFIELRHQ-------------------NRKLLRC
HFTCSTDTKNIETVFESVKEIIIQDSLDRSGL----------------------------
--------
>Undascha
-----------------SKKSKKIDGKLHTRAKIMSEENKMLLLGPGESGKSTIFKQMKI
LG-AG--GYSNDELKSFKPIIASNCITQIQVLISQMPL-LQIEYD----------NPDNI
ARA-EQI-T---------------QLPTTADS---WSKEVGESIQFLWADKGIQAVYQRR
DKDFQLNDSA--EYFLSQVNRFIEPNSVPTVSDVLRARVRTTGIE---------------
----------------EAEFEL-EDFQFRMLDVGGQRSERRKWIHCFDCVTAVIFCSSLS
EYDQTLREDDSQNRMKESLLLFDE-----IRNSPWFR--STPFILFLNKVDIFKKKI-TE
VSLSVCFDDYKG-KQTEKDGCEFIKQKFLDMDNE-------------------NGAKVHT
HYTCAISTENVKVVFGVVKKDLMGKLL---------------------------------
--------
>Thecquad
-------------------VNKQINVDLRGDQKKMSRSVKLLLLGTGESGKSTIAKQMKI
IH-LK--GFTQDELISYRPIIHCNTLESVQVLINGAKS-FDYEL-----------APENQ
AIA-NSF-I---------------TINPLNTE---FTSNQAAQIKKLWADEAIQKAWQ-R
RNELQLPDVA--NFLFENLDRISSPNYIPDQSDCLRCRARTTGII---------------
----------------ETKFDI-GQFEFRIVDVGGQRSERKKWISCFQDVMALLFCVALS
EYDQTLFEDQKVNRMQESLELFAG-----MANSKWFS--STSKILFLNKSDIFQDKI-VH
KDLKCCFPDYQG-GCDFLNATQYIEKVFTEKNKT--------------------KTPIYT
HITCATNTENISFVFNTVKDIILNRSLQLSGF----------------------------
--------
>Vermanta
MGGCVS----EPVSKEEKERQKQIEVQLRRDKRKFQAEVKLLLLGAGESGKSTFAKQMKI
IY-DT--GFSEEEKKQFRDVIHSNLIMNMRSLVMATQK-MGLTI-----------SADNA
KRS-ENLTS---------------PSILTHQE---VTGQVAEDIKALWADPVIQEAYE-R
ASEFQLGDSA--AYFFDSLDRLTG-EFVPTEQDVLRSRAKTTGIT---------------
----------------ETEFDV-DGAHFRMVDVGGQRSERKKWIHCFQEVTAVIFFVALS
EYDLKLYEDETVNRMHESIKLFDE-----ICNSRWFS--NTSVILFLNKKDLFKSKI-KV
TDLSICFPDYQG-GKDYDKATEYITNKFTSLNRN-----------------AQKEKQVYP
HLTCATDTNNIRYIFSATKDIILQKALSESGF----------------------------
--------
>ParvMONO
---------------------EQINKTLNEHKKVLQREVKLLLLGAGESGKSTVAKQMKI
IH-LN--GFSEAELLGYKPILQSNVIETIKILVNACEE-LGVPI-----------QDSNL
ALA-EKF-E---------------NISSVETV---LNEELSNEVKTLWADESMQAVFV-R
RSEYQLPDSA--QYSMDNIDRIASPNYIPSTDDVLRCRARTTGIH---------------
----------------ETEFDV-DELHFRLVDVGGQRSERKKWAHCFQDVTAIIFCVAMN
EYDMKLYEDENVNRMHEAIQLFDE-----ICNSKWFK--NTSMILFLNKSDLFKEKI-HV
IDMNVCFSDYTG-GKSYKNGCAYLKRKFKKLNRR-------------------PNKQVYT
HVTQATDTDGIRFVFEAAKDVIVERALA--------------------------------
--------
