# Supplementary material for: Expansion of the molecular and morphological diversity of Acanthamoebidae (Centramoebida, Amoebozoa) and identification of a novel life cycle type within the group
Source: Biol Direct. 2016 Dec 28;11:69. doi: 10.1186/s13062-016-0171-0 (PMC5192571; doi:10.1186/s13062-016-0171-0)
Supplement: Additional file 3: — Bordor.325.Cent40.tgz. Phylogenomic alignment files and single gene trees for each gene included in the phylogeomic supermatrix. (TGZ 8396 kb) [file 13062_2016_171_MOESM3_ESM.tgz › Bordor.325.Cent40/unmasked-alignments/oplah.faa]

>AcanGEN
-------KKCTFSIDRGGTFTDIYAEVP--------GEPGFRVCKLLSVDPSNYDDAPRE
GIRRILEEV-------------TGKSIPKD------CVDTSHIKWIRMGTTVATNALLER
KG--------------ERTALIVTKGFRDVLRIGNQSRPDIFDLSMKRPEMLYEQ-----
--VVEVEERVRLVGAE---------------------SNLPADSASTGNYVKGTTLEWVE
ILKKP-----NLEKLEADL---------------KAVY-DSGIRAVAVVLMHSYTFHEHE
ALVGQVAAKIGFEQISLSHEVMSMFRIVPRGFTATVDAYLTPLIKRYIENFSKGFDEHL-
--------TKNVRISFMRSDGGLAPVDRFRGSSSILSGPAGGVVGYAMTTDT--------
-----EEKMPAIGFDMGGTSTDVSRY--AG-IYEQVYETVTAGITIQSPQLDINTVAAGG
GSRLFFRSGLFVVGPESAGAHPGPVCYRKGG-YLAITDANLLLGRLLPEYFPKIFGPTEK
EPLDKEGTEKAFAELTAQINQWHAKQ-----------GDAKQLTPDEVAYGFIRVANETM
CRPIRALTEARGHDPSKHVLACFGGAGGQHACAIARMLGMRRVFIHRFAGILSAYGLGLA
DMVEEFQEPC--AQTYSR-------ESMAGYLTQRIDALGRKATARLEAVGFDQ--GSII
IEAPPPYNLPYPYLDLRYEGTDTILRTKQPAVG--------SEFEGDYEGAFKAEYQREY
GFTIKERAVVVDNIRVRAIGVTANVKRIPKLKLDA-------------------------
--PFSERKVEYTTCYF---------EG----G-RVKTPVYQ-LSDLG-ADDIVVGPAIII
DKT--STIVIEPLCKAKIT-NWGDISIEV-------------------QSARKASIG---
------------------------------TDLDPIQLSLFSNRFMSIAEQMGKTLQRTS
ISTNIKERLDFSCALFGPDGGLVANAPHLPVHLGAMQEAVRL----L-------------
---------------------GADWKEGEVVVSNHPAAGGSHLPDITVITPVFKNG----
------------KTVFFVASRGHHADIGGISPGSMPPFSHTLAEEGACIKSFKLVKD---
-GVFQEEAAER--------------------------GTRNLRDNMSDLKAQVAANNKGI
HLVGELIEEYGLEVVQAYMFHVQNNAEQAVREMLRTLSEEH-----------GLDPVD--
---HLYAEDFMDDGTPIRLKITIDRNDGT------------------------AVFDFAG
TGHEIYGNLNAPRAVTMSAVIYCLRCLVRREIPLNQGCLNPVNVIIPEGSILAPSEEAGV
VGGNVLTSQRVTDVILTAFKACANSQWLAGRQGCMNNFTFGNERM----------GYYET
IAGGGGAGPDWEGESGVHSHMTNTRITDAEILERKYPVLLNEFSIRAGSGGRGLRRGGDG
VVRELQFL-QPLTVGILSERRAFAPHGLNGGEDGARGSNEWVK-------ADG-------
----------RVVYLGGKNTLTMGVGDRLRIITPGAGGYGK-------------------
---------------
>Coprcine
MVATIPDGSIRICADRGGTFCDVHASYPDPQ---NPAQRKELVIKLLSQDPSNYADAPTE
GIRRVLEHV-------------TGQNIPRG-----TILPTEKIDYIRLSTTIATNALLER
KG--------------HKHALLITKGFSDLLLIGNQSRPKIFDLNIRRPPPLYSE-----
--VLEVDERVTLVGYTSDPNFEEHKVVFAEDGSISKAYSGRERIRGEGRVLQGLSGEAVR
IIKEP-----DLKKVRADL---------------QALY-DRGYRSLAIVLVHSYTFPDHE
RLVGNVAREVGFTHVSESSALLPMIKMVPRGVSSTADAYLTPILKEYLDGFFSGFDEGLK
AGPSPSGEKRTARVEFMSSDGGLVDLKNFSGLKSILSGPAGGVVGYALTTYE--EGSNKG
GK-SVGRGKPVIGLDVGGTSTDVSRF--HG-RYEVVYETTTAGVTIQSPQLDINTVAAGG
GSCLTFSNGLFRAGPESAGAQPGPACYRKGG-PLAVTDANLLLGRLVPAYFPHIFGKTEK
EPLDVEASKTLFEKLAKTINE--------------ESPDAEQKGLDEIVYGFIKVANETM
CRPIRALTEARGYATGEHVLASFGGAGGQHACEIAKLLGIQTVVIHRYSSILSAYGLALA
DRAYEVQEPC--STFYNP-------ANVP-SLFSRLDALTDKVVTELKSQGFEG--KMVK
VE---------RMLNMRFEGTDTALMVLPHAKEGG-----EDGDVEDYMEAFKRVYKTEF
GFVLENKGVIVDDIKVRGIGKTFDTLGPSIYDEVDELYDSNRVRSLTPRTPWSPESSAEF
HVHYPKAETTPESVYF---------EP--PVGRVQNTPVYL-LVNLE-VGDLIQGPAMII
DDT--QTIVVIPGSDALYT-TRG-LYLRI-------------------------------
------------------------------------------------------------
------------------------------------------------------------
------------------------------------------------------------
------------------------------------------------------------
------------------------------------------------------------
------------------------------------------------------------
------------------------------------------------------------
------------------------------------------------------------
------------------------------------------------------------
------------------------------------------------------------
------------------------------------------------------------
------------------------------------------------------------
---------------
>Coprprot
--------KVRFNIDRGGTFTDVYAEVLSPT-----GEVDYRVLKLLSEDPGNYENAPRE
AIRRILNDV-------------AQTNLGPK-----DKIPTRNIEWIRMGTTVATNALLER
NAAETNEKYKGNLPPPRRVALVTTKGFGDLLTIGNQSRPNIFDLTVAKPELLFDK-----
DHVIEVDERVFLRTDI----------------------SPEEAQNSGNPNLYVRNGEVIE
VKPLPAKDSDEYNALVSAL---------------KKPL-ESGVTSVAIVFLHSYCFPDHE
DKVKEICMDLGYSYVSASSRLTCGVKAVARGHTSTVDAFLTPYLEAYIKGFKSGFDDSI-
---------DTVDVSFMKSDGGLCPVSNFTGFVSILSGPAGGVVGYSQTTIG--E-----
----GEEALPVVGFDMGGTSTDVSRV--EGKNYPYIQETELDGVFIQATQLDINTIAAGG
GSVLYFKQGYMDVGPDSVGSDPGPVCYGKGSQQLAITDANFLLGRIVPKYFPF-------
-ELDKEAVVNKFEEMRANILS---------------AQPENKLSLEEVAHGFLHIANAKM
SEAIKKVTEARGYDVTKHVLSVFGGAGPQHACAIARSLGIQHLVVNRFSSLLSAYGLGLA
DEKEEIQVPCRVGFMYEP-------KFFA-EIEDGLNKLSETIHERLQKRNFSG--DRVE
IQ---------RILNMRYNGTDTILSIPKPE-------------NGKYEESFEAEYFREF
GFKMPGNPIVVESLKVVGYGKSPHISAQAIPKSLS-------------------------
---AEVTPEEFSKCYF---------SN---LG-WVDVPVFV-LSKLA-AGDKIVGPALII
DPKYFMTIVLDPECTALVD-DTGNIHIHV-------------------PKLDKKK-----
------------------------------EEDSIVNRSLYIHRFMSIAEQMGVVLQRTA
KSVNIKERLDFSCALFSHNGGLVANAPHLPVHLGAMAHAVKYQIETC-------------
----------------------LDWSKGEVILANHPGSGGSHLPDFTVITPVYYEGENTD
PVFVGEHQVDLKKPIFYVASRAHHADIGGLTPGSMPPFSKTLVEEGAATKCLKIMKN---
-GVFQTEAVQEFLQS-PAV-------ESKKLTGVSVAGARFPQDNIADLKAQIAANKRGI
DLVLELIKTNGLGHVLKTMTEVQHAAEMAVRAKLKQVAKER------------LKDKE--
---YLEAVDWMDDGLQVKLKVQIDKETGD------------------------AVFDFTG
TSPEFYGNLNAPEAVTSSAVIYSLRCLVADNIPLNDGCMLPVKIIIPKGSFLSPSDTAGV
VGGNVLTSQRVTDVILTAFGAQACS------QGCMNNFTFGGDGCP---------SYYET
IAGGNGAGPTWNGTDATQCHMTNTRITDPEILERRFPVVLEEFSIRRGSGGKGKFNGGNG
VTRRVKFL-RKMTFSILSERRSLAPRGYAGGEDGQKGLNLWIR-------NPG-------
----TPEE--RIIHFGSKNSTVASPGDVFVIATPGGGGYG--------------------
---------------
>DictDisc
MTIDKLKKSIKFNIDRGGTFTDIYAEFP--------YEPYYIVEKLLSVDPENYSDAPRE
GIRRILERI-------------QGKSISKE------NVDTYAIKSIRMGTTVGTNALLER
KG--------------EKVLLVTSKGFRDLLQIGNQSRPKIFELNITKPELIYNS-----
--VVELDERVQIVTNDQ--------------------VLNDIKLESPNSLKKGTTGDYIK
VLEIP-----NRDKIKSELLKLIKLLIPQKKKKKKKYF-VKGIKSIAVVFIHSYTFHDHE
LLVGEIAKEIGFEHISLSHQLMPMIKAVPRGLTSCVDAYLTPLIELYIKNFTKGFDSNI-
---------GDVDISFMMSDGGLCPVDSFRGFRSILSGPAGGVVGYSKTTSTVIESHKNN
NGNNEIKQQPIIGFDMGGTSTDVSRY--NG-TLDHVFETEISGLTIQAPQLDIHTVAAGG
GSRLFFKSGLFLVGPESVGAHPGPVCYKKNG-QLAITDANLLLGRLLPEYFPPIFGPNQN
EPLDLEATKKAFKELTDEINQFQQNN------------NLPLMTEDQVAFGFIRVANEAM
CRPIRNITEAKGFDCSQHVLACFGGAGGQHSCSIAQNLGMPKVFIHRFSGILSAYGLGLA
DLVIDTQEPC--SLIYNK-------ENKS-TFEKQLNQLKENAKQQLLNKGFPE--EEIF
CE---------GFLNLRFSGTDTAMMIKTPD-------------NHDYEAEFKSNYKREF
GFLILGRDLLIDDIRVRVHARGSDLNSLRINDSTG-------------------------
---EPLKPETIQKCYF---------ES---VG-RIDTPIYL-LKSLC-GGDSIDGPAIII
DNT--TTIVVEPNCKANILKPSGNIEILI-------------------GGGKSKTVT---
------------------------------TELDPIMLSVFSHRFMSIAEQMGKIIIRTS
ISTNIKERLDFSCALFSPDGGLVANAPAIPIHVGSMQNAVKYQVETL-------------
---------------------GSNWKEGEVVLSNHPQAGGSHLPDLTVMTPVYHKG----
------------EIVFFVASRGHHADIGGITPGSMPPFSKSISEEGAAIMSLKIVKD---
-GHFQEEAVRKTFEK-----------------------SRNLSDNISDLKAQIAANHKGI
QLMQELINHYGLDVVHAYMYHIQKNAELAVRDMLYDISISN-----------NLKPLD--
---TLISTDYMDDGSKIELKLTIDREKKS------------------------AIFDWSG
SGVEVYGNTNAPTSITLSATIYSLRAMVKSEIPLNQGCLAPILTVIPPGSILNPSFDSAV
VGGNVLTSQRLTDVILSAFGACANS------QGCMNNLTFGDETL----------GYYET
IAGGTGAGPNFNGFTAVQSHMTNTRITDVEIMEKRYPVIVKEFSVRYGSGGDGKFKGGDG
VVREIQFL-KNFTVSILSERRSLQPRGLMGGENAERGLNLVLK-------NNG-------
----------KYINIGSKNSINIERNESIIIFTPGGGGFGQKDSMITDN-----------
---------------
>Filanola
------------------------------------------------------------
------------------------------------------------------------
------------------------------------------------------------
------------------------------------------------------------
------------------------------------------------------------
------------------------------------------------------------
------------------------------------------------------------
------------------------------------------------------------
------------------------------------------------------------
------------------------------------------------------------
------------------------------------------------------------
------------------------------------------------------------
-------------------GTDTAIMTLQPE-------------DRNYLVAFVTQYKSEY
GFVVEGRPVVVDDIRVRAVGHGSKISVNTIPTSST-------------------------
----PAQPVTFSKCFF---------EG---RG-RIDTPVYL-LGNLL-AGXEISGPCIII
DXT--STMIVEPDCKATIT-QHGDILIHV-------------------GLQIPSRVS---
------------------------------TTLDPIQLSVFSNRFMSIAEQMGKTLQRTA
ISANIKERLDFSCALFGPDGGLVANAPHLPVHLGAMQDAVRWQIRHL-------------
---------------------GDSWKEGQVILSNHPAAGGSHLPDMTVITPVFKDG----
------------KPVFYVASRGHHADIGGISPGSMPPFSRSLWEEGVCIKSFTLVKD---
-GLFQEEQLKELLTNFPAM-------VPKFASQHNISGTRNLRDNVSDLKAQVAANQKGI
SLVAELIAYYGLDVVQAYMYHVQNNAEQAVREMLVSISLKH-----------QLQPVD--
---SLYAEDFMDEGSKIALKLTINRNDGT------------------------AIFDFSG
TDYEICGNINAPRAVTYSAVIYCLRCLVNRSIPLNQGCLNPIKIIISDGXILSPSETAAV
VGGNVLTSQRVTDIILTAFGATANS------QGCMNNFTFGNETM----------GYYET
IAGGAGAGPNFHGASAVQVHMTNTRITDVEILERKYPVLLREFSVRKGSGGVGLYHGGDG
VIREVEFLRDNMTAGILSERRVFSPNGYHGGGAAAKGRNILKR-------NDG-------
----------RLINLGAKNSVQV-------------------------------------
---------------
>HomoSapi
M--GSPEGRFHFAIDRGGTFTDVFAQCP---------GGHVRVLKLLSEDPANYADAPTE
GIRRILEQE-------------AGMLLPRD-----QPLDSSHIASIRMGTTVATNALLER
KG--------------ERVALLVTRGFRDLLHIGTQARGDLFDLAVPMPEVLYEE-----
--VLEVDERVVLHRGE----------------------------AGTGTPVKGRTGDLLE
VQQPV-----DLGALRGKL---------------EGLL-SRGIRSLAVVLMHSYTWAQHE
QQVGVLARELGFTHVSLSSEAMPMVRIVPRGHTACADAYLTPAIQRYVQGFCRGFQGQL-
---------KDVQVLFMRSDGGLAPMDTFSGSSAVLSGPAGGVVGYSATTYQ--------
----QEGGQPVIGFDMGGTSTDVSRY--AG-EFEHVFEASTAGVTLQAPQLDINTVAAGG
GSRLFFRSGLFVVGPESAGAHPGPACYRKGG-PVTVTDANLVLGRLLPASFPCIFGPGEN
QPLSPEASRKALEAVATEVNSFLTNG----------PCPASPLSLEEVAMGFVRVANEAM
CRPIRALTQARGHDPSAHVLACFGGAGGQHACAIARALGMDTVHIHRHSGLLSALGLALA
DVVHEAQEPC--SLLYAP-------ETFV-QLDQRLSRLEEQCVDALQAQGFPR--SQIS
TE---------SFLHLRYQGTDCALMVSAHQHPATA----RSPRAGDFGAAFVERYMREF
GFVIPERPVVVDDVRVRGTGRSGLRLEDAPKAQTG-------------------------
----PPRVDKMTQCYF---------EG----G-YQETPVYL-LAELG-YGHKLHGPCLII
DSN--STILVEPGCQAEVT-KTGDICISV-------------------GAEVPGTVG---
------------------------------PQLDPIQLSIFSHRFMSIAEQMGRILQRTA
ISTNIKERLDFSCALFGPDGGLVSNAPHIPVHLGAMQETVQFQIQHL-------------
---------------------GADLHPGDVLLSNHPSAGGSHLPDLTVITPVFWPGQ---
-----------TRPVFYVASRGHHADIGGITPGSMPPHSTMLQQEGAVFLSFKLVQG---
-GVFQEEAVTEALRA-PGK-------VP------NCSGTRNLHDNLSDLRAQVAANQKGI
QLVGELIGQYGLDVVQAYMGHIQANAELAVRDMLRAFGTSR-----------QARGLP--
--LEVSSEDHMDDGSPIRLRVQISLSQGS------------------------AVFDFSG
TGPEVFGNLNAPRAVTLSALIYCLRCLVGRDIPLNQGCLAPVRVVIPRGSILDPSPEAAV
VGGNVLTSQRVVDVILGAFGACAAS------QGCMNNVTLGNAHM----------GYYET
VAGGAGAGPSWHGRSGVHSHMTNTRITDPEILESRYPVILRRFELRRGSGGRGRFRGGDG
VTRELLFR-EEALLSVLTERRAFRPYGLHGGEPGARGLNLLIR-------KNG-------
----------RTVNLGGKTSVTVYPGDVFCLHTPGGGGYGDPEDPAPPPGSPPQALAFPE
HGSVYEYRRAQE-AV
>Monobrev
--------MFRFAIDRGGTFTDVYAELP---------DGSATVLKLLSVDPA-YPDAPRE
GIRRVMSKF-------------LGHELDAA-----QPIPTQQIESIRMGTTVATNALLER
KG--------------ERMALAITAGFRDLLHIGNQARPKLFDLDISMPEVLYEQARSGS
PSVVEVDERILLSEDG---------------------------------PLQGATGERLE
IRQAL-----DEAVLRQQL---------------QKIL-DAGIRCLAVVLMHSYLHVEHE
QRVGQIARDMGFTHVSLSSDVMQMAKIVPRGFTACADAYLTPAIHQYLRSFAGGFEGDL-
---------AGVRVLFMQSDGGLTPMDRFVGSRAIVSGPAAGVVGYALAAFD--------
------GTTPVVGFDMGGTSTDVSRF--GG-SFEHVFETTIAGTTIQVPQLDINTVAAGG
GSRLFFRAGMFVVGPESAGAHPGPTCYRKGG-PLTVTDANLLLGRIRPADFPNIFGENND
EPLDEAATRAAFDALTNEINAYMQAKAQE------TGQPLKTLTPQEVALGFVDVANEAM
CRPIRSLTQARGFNISTHTLACFGGAGGQHACAIAQSLGMARIHISKYSGILSAHGLAAA
DVVREEQEPC--ASVYSE-------KTAS-TLFQHIQQLATKARDALVAEGFSE--DKII
IE---------PFLNMRYRGTDCAQMTTIGSATRVSFTQLASLDPQAFLPTFLEQYKREF
GFTIPGRDILVDDVRVRATGVTRHVASH-VPKETG-------------------------
---PAIQPSATHTIYF---------RD----GKPTETPVYR-FSDLS-LSDRVQGPALMT
AAT--STILIEPNCQAQLT-KQGDLEVIV-------------------GEGTSRRIT---
------------------------------TDLDLIHLSLFQHRFMTIAEQMGRALQRTS
ISTNIKERLDFSCALFSPDGGLTSNAPHIPVHLGAMQEAVRYQIGIV-------------
---------------------DNDLQAGDVLVSNHPAAGGSHLPDITVVTPFFRAGH---
-----------AKPVFWVASRGHHADIGGITPGSMPPHSKSLLEEGAAIKSFKLVRG---
-GQFQEEGITELLME-PKKY-------------PNSSGTRNLSDNLSDLKAQVAANQRGI
ELLNHLMDEMGEDVVIAYMKHIQENAEVAVRDMLKAKAQAA----------REARGTT--
---RLHCRDFLDDGSPIELTVDIDEATGS------------------------ATFDFTG
TGPQVLGNLNTPRAVAYSAVIYCLRCMIGHDVPLNQGCLVPVTINIPRGSLIWPSDDAAV
VGGNVLTSQRLCDVILKAFGACADS------QGCMNNVTFGNERV----------GYYET
IAGGSGAGPGFDGRSGVHTHMTNTRITDPEVVERRYPVVVERFHLRENSGGQGLYRGGNG
VVRELRFR-EPMVVSVLTERRSLQPNGLAGGGPGARGLNILRR-------ADG-------
----------QEINLGGKASVSVAAGDVLRLLTPGT------------------------
---------------
>Polypall
---------LKFNIDRGGTFTDIYAESP--------VAPYYFIEKLLSVDPENYSDAPRE
GIRRILERA-------------TNKSIDKN------NVDTTHIKSIRMGTTIGTNALLER
KG--------------ERVLLVITKGFKDLLQIGNQARPNIFDLEIHRPDLIYED-----
--VLEVDERVSVSSLA--------------------------------ATSDTPTKDNIV
ILKSP-----DLQKIKDDL---------------IVRE-PIRIDSVSIVFIHSYTFSLHE
ELVGKLAKEVGFSQVSLSSQLMPMIKVIPRGVTSCVDAYLTPKIQNYISNFISGFDENI-
---------KDVDISFMMSDGGLCPVDSFRGFRSILSGPAGGVVGYARATWS--------
----EENRQPVIGFDMGGTSTDVSRF--SG-SLEHIFETEISGLTIQAPQLDITTVAAGG
GSKLKFQSGLFSVGPESVGAHPGPVCYRKQG-ELAITDANLVLGRLMPSYFPSIFGPTQD
QPLDAEASIRAMTKLTEDVNAFQQSQ------------GLPNMTVDEVAFGFIRVANEAM
CRPIRNITEAKGFDASHHILSCFGGAGGQHACAIAMNLGMPKVFIHRFSGILSAYGLGLA
DLVVEKQEPS--SLIYNK-------ENLS-TFEKRLDLLVDEAKKELLEKGFSD--DHIV
IE---------RYLNLRFSGTDTAMMIQAPT-------------DNDYEKEFKSNYKREY
GFLIIGRDLLVDDIRVRAAAKGSTLKPIAINDAES-------------------------
--PEAPKANRFNQVYF---------NN---LG-RVNTPVYL-LTELS-GGHVIAGPSIII
DNT--STIVVEPGCKATILPNTGNIEITI-------------------GSGAPKQVS---
------------------------------TTLDPITLSVFSHRFMSIAEQMGRTLQRTS
VSTNIKERLDFSCALFGPDGGLVANAPHLPVHLGSMQEAVKWQIDHL-------------
---------------------AKEWHEGEVILSNHPQSGGSHLPDMTVITPVYHDG----
------------APVFYMASRGHHADIGGITPGSMPPFSKNLEEEGVAIRSFKLVRD---
-GSFQEDEIKRIF-----------------------AKSRNLSDNLSDLKAQVAANKKGI
SLMEELIGYYGLDVVHAYMHHVQRNAELAVKEMLCEISLKH-----------QLKEKD--
---TLYATDFMDDGTPIKLALTIDRSNGT------------------------ACFDFNG
TGCEVFGNTNSPPSVTKSAIIYSLRCLVRRDIPLNQGCLNPITINIPQGTILYPSEDAAV
VGGNVLTSQRVTDVILLSFGACAAS------QGCMNNLTFGDESI----------GYYET
IGGGSGAGPHWNGTSGVQCHMTNTRATDVEIMEKRYPVIVRQFGIRTGSGGKGQFNGGDG
IIREIEFL-KNISVSILSERRSFEPRGLNGGSNAQRGINYVYK-------KDG-------
----------RIISLGGKNSINLTNGDRLRILTPGGGGYG--------------------
---------------
>Sexangul
---------------RGGTFTDVLCVQP---------DGEVTTTKLLSVSDA-YADAPFT
GIQRMLDDA-------------RANSGRKS------KRPS--IGSVRMGTTVATNALLEG
TG--------------KRTALLVSRGLADVLRLANMARPNIFDLRAQRARPVTDL-----
--VVEVDERIRFVGPGG---------------------RDVVDEAAGPVVVGNNGADRFQ
VLAVP-----DEAAVRAEL---------------QRLYTDEQVECVAIAFVHSYAYPTHE
EMVARVARSMGCFTSVVCSSDMPMVRYYPRAVTAVVDASLTPLLVDYTTSFVSNFGRDE-
---------LPQPLKYITSDGGLVASEHFVGSRAVLSGPAGGLVGASLTA----------
----GAGGHPVIAFDMGGTSSDVSRY--DGQSLQHVLENEMGGVSLMAPMLDITTVAAGG
GSLLVFRDGLFCVGPESAGANPGPVCYRRPGGRLAVTDANVVLGRVQPSLFPXIFGPNND
QPLDVEAARRAFAKVVEQVEA----------------ETGERMTVEEVASGFLRVANEAM
ARPIRAVTQARGYEPASHVLAAFGGAGPQHVCALARELGCRRAFVHRLSGVLSALGIALA
DDVAEAQEALG-AVELDD-------ATLR-QAQRTLDALREQACGRLSA---EE--GDVS
TR---------RYLRVRYAGTDTSLMMTVDE----------DTTPASLAAAFATRHRAEF
GFTIE-RPLLLDDGRVRVSRQSRLATTLVGADAAWADEVDKRVAADAAQANGQAAAASTL
SGWSGCDGAGSGRLYE---------GP--SRG-WSQVPVVRWTADLV-APARIVGPAIVV
SNN--ATLVVERDVVAYAT-RGGSLVLVFP-PSPADG-----------GPTTERQQS---
-------------------------SAGEVPSLSAVSLSVFTHRFMSIAEQMGKVLQRTA
ISTNIKERLDFSCAIFDATGNLVANAPHLPVHLGAMAEAVRFQLRHR-------------
---------------------RGGWAAGDVVASNHPDAGGSHLPDITVISPVFAGSD---
-------TTATSSPHFFVASRGHHADVGGSQPGSMPPFSTCLEDEGIAFASVDLVDG---
NGNFATERLEHLF-----------------------AASRARADVLADLRAQAAANARGS
QLLLDLVAGSSVAYVAAAAAAVQDASTRAVDSLL---ARRL-----------PVGEGT--
---RLTAVDRMDDGSIIRLAISRDPTSSA-----------------------RVLFDFTG
TSPQVVTNINAPVAVTYAAIIYSLRALIDEEIPLNSGCLAAIRVHIPEHSLLHPAPDAPV
VGGNVLTSQRVTDVILAALDAAAPS------MGDMSNFTFGTADS----------AYYET
IGGGAGAGPTFAGASGTQCHMTNTRATDVEVLERRMPVLVRRFALRRASGGVGAHRGGDG
IVRELEFTTNGVTGAILSERRSLAPGGLAGGGPALPGVNLLHRR------RDG-------
----------ATFWLGGKAVFSVDAGDVVRIETPGGGGYG--------------------
---------------
>Sterramo
-----SSGKFTFSIDRGGTFTDIYAEIP--------VSPGFYVHKLLSEDPSNYDDAPRE
GIRRILEKF-------------TGKKIAKD------NIPSDQIKWIRMGTTVATNALLER
EG--------------EPTALLVTKGFKDVLRIGNQSRPKIFDLRMEKTKMLYDH-----
--VIEVDERIRVVNPK-------------------------FETVDSKGYEVGKTQELVE
VISSP-----NVEHLKQQL---------------EEVK-KKGIKSLAVALMHSYTYDKHE
KIVGQVANEMGFTDVSLSSDVMSMFRIVPRGQTTCVDAYLTPLIKEYIAKFSKGFDKDF-
--------SKNVLVSFMKSDGGLCPVGTFNGSSSILSGPAGGVVGYAKTAFD--------
----ENDPVPVIGFDMGGTSTDVSRF--AG-NYEQVYETVTAGVPVLAPQLDINTVAAGG
GSCLTFEHGMFQVGPRSEGAEPGPACYRKGG-GLTITDANLMLGRLIPDYFPKIFGKNED
QPLDLEATTQKFEEMTMKINQHYKENNAK-----GIDGKIKQLTKEQVARGFIEVANEAM
VRPINEITAARGFDPSKHSLACFGGAGGQHACAIARKLGMSTVHVHRFAGILSAFGLGLA
DVVDEQQEAC--AVEFSE-------GSME-YLDARIDALSKIATNNLKASGFDE--QYIL
CE---------PYLDLRYEGTDTVIRTLKPF-------------DGDYAKEFEKEYKREY
GFIVPDRKLRVDNIRVRMIGTTENIKRNKIESCTS-------------------------
----SPSPMDYKDIFM---------ED-----KFVHSPVFN-MSHLK-AGQQIPGPSVII
DQT--STILVLPDCTAKIT-DFGDIIIDV-------------------EKRKKRAIG---
------------------------------TELDSIQLSLFSNRFMSIAEQMGKTLQRTS
ISTNIKERLDFSCALFGADGGLVANAPHLPVHLGAMQDAVSWQVNNL-------------
---------------------GSDWNEGEVIVTNHPGAGGSHLPDITVVTPVFKSG----
------------KPVFYVASRGHHADIGGISPGSMPPFSTSLVEEGACIKSFKLVKN---
-GVFDEEGITKILNS-PSL-------VPRKKNEAPCVGTRNLKDNLSDLKAQIAANQRGI
SLLSDLINEYTLDVVQSYMFHVRDNAEQAVRQMLIDFSVRM-----------GLAEVD--
---SVYARDFLDDGSPINLKITIDRNKGS------------------------AHFDFTG
TGHELIGNLNAPRSVTTSAVIYSLRCLVQDEIPLNQGCLVPIEITVPDKTLLKPSDTAAV
VGGNVLTSQRVTDVILQAFNAAACS------QGCMNNLTFGDENM----------GYYET
IAGGGGAGPTWNGESGVHSHMTNTRITDAEILEREYPIFLKQFSLRANSGGDGKWQGGDG
VVRELQFL-KPLEVGIISERRSLAPRGICGGEAGERGLNLWYQ-------SNG-------
----------RVVNIGGKNSILVQPGDSLRILT---------------------------
---------------
>Thectrah
---------FTFGIDRGGTFTDVYAEWKRTAENKDYAHTSSTVIKLLSEDPANYPDAPRE
GIRRVLAAV-------------RGEVLDPE-----LPVPSDHIAEIRMGTTVATNALLER
KG--------------ERMALAVTKGFPDLLLIGNQARPNIFDLAVRRPELLYEQ-----
--VVEVPERVRVVTAQ--------------EVARAESPAATVHPPPVVQEISGVTGETVQ
VLEEL-----DEAALTASL---------------QAVY-DSGIRSLAVVCMHSYAFPDHE
ARVGELAKAIGFEHISLSSQLMPRTRIVPRGYTAAVDAYLSPVVDRYIQSFCAGFDSSL-
--------LTKVNVQFMQSDGGLAPVDAFSGVRAILSGPAGGVVGYAKTSYG--NPAL--
----GEAPAPVIGYDMGGTSTDVSRF--DN-AFEFVYESETAGVTTQAPQLDITTVAAGG
GSKLHFSNYMYQVGPESVGAHPGPVCYRKGG-DLAVTDANLFLGRLDPAFFPAIFGESEA
EPLDLAATTVAFETLANQINADLAREAEA------LGETPEVQSLDEVAAGFLAVANEAM
CRPIRSITEAKGYATADHILSVFGGAGGQHACAIADSLDMASIFIHRHSGVLSAYGMALA
PMVAEAQEPA--AVRLAD-------LAAA-DLAAKFDAVAVDPLAQLAQRGFEP--EALT
RE---------TYLNLRFDGADTALMIRADS-----------MEPAAFESAFLAQYKQEY
GFVLEGRDILVDDIRVRAVGLSDAAKAVQAASQAKP-----------MSAP---------
-GTAPGSPEATVHTYF---------AS---AGGRVTTPVYK-LEKLADSRAKLAGPALII
DNN--ATIVVEPSWEATAL-DGGDLVLHKVQMSKAA-----------AASAADAAAS---
------------------------------ADVSPIELSIYANRFMSIAEQMGVTLQRTS
ISTNIKDRLDFSCALFGPDGGLVANAPHVPVHLGSMQEAVKYQISAL-------------
---------------------GDTWREGDVVCSNHPAAGGSHLPDITVMTPVFVGGN---
-----------EKPAFYVASRGHHADIGGITPGSMPPFSKSLAEEGAAIKSFKLVDG---
-GKFQEDGITAVLSN-VS----------AEAAAAGISGTRALADNLTDLKAQIAANHKGI
TLMQELIGKASLDKVTAAMDGIRAKAAMAVSDMLRGLALKH-----------GADPSPGA
SPLVLTATDYMDDGAKIALALSIDAATGR------------------------AVFDFTG
TSPQALGNTNAPRAITLSAVIYVLRSLVSEDIPLNQGCLEPVEVITPYGSLLEPLPDAAV
VAGNVLVSQRVTDVLLQAFGAAACS------QGDMNNFTFGDDAATSGVEPEFSYGYYET
ICGGAGAGPSWDGASGVHTHMTNTRITDPEILERRYPVLLKQFSLRPNSGGDGARRGGDG
VVRVVKFL-KKTSVSMLSERRAMPPRGVAGGSDGARGTNTLKRG------RDD-------
----------GLVNLGGKASFTCEVGDEIHIHTPGGGGFG--------------------
---------------
>VannDIVA
------------------------AEVE---------GRPPLVLKLLSEDRKNYADAPRE
GIRRVLASV-------------TGEDVPAD------AVPTRLIRSIRMGTTVATNALLER
TG--------------APTLLLVTRGLRDVLKIGNQSRPRIFDLTMRKAGVLYQD-----
--AVEVDERVRVLSSP-----------------------DTAPLAAGNKVVQGKAGNWVE
VVEEP-----CLAALRPQL---------------EQAR-AAGIASVAVALMHSYTFPAHE
EAVGALCRELGFTQVSLSSS-VPMKKLVPRGQTSTVDAYLSPLIHLYLDGFRAGFDDPS-
--------LSTVDVSFMMSDGGLCPMEDFSGYTSILSGPAGGVVGFAKTTYD--------
----AATKQAVIGFDMGGTSTDVSRY--DG-IYSHVYDTETAGVTVQAPQLDIKTIAAGG
GSVLAFQAGMFKVGPESVGSEPGPVCYRKGGRRLAVTDANLFLGRILPEHFPHIFGPGED
EPLDAQATAEAFHALTAEVNATLVAN-----------GKEGNLTTEQVAMGFIDVANTAM
ARPIRNITEAKGHSAGDHVLAAFGGAGPQHACAIARLLGMRRVFVHKYSGILSAYGLGLA
EITVERAEPA--AEVYGE-------EAWA-RVKEKAERLQREAEKNLRDNGFPP--SRIR
SQ---------TFLNLRYDRTDTALMTLQGAPT--------AEDSGGFLRPFLESYEREF
GFLSPGKPILVDDVRVRAVGLSAAAAHPHVEPSSA-------------------------
----PPAVVQRSKVYF---------AG----G-WQAAAVYD-MRNLR-PGHALDGPAVIL
NQT--STVVVEPQCSVRVS-SSGDLELEV-------------------GGGPARRGG---
------------------------------TEWDSIRLSVFEHRFMSIAEQMGKTLQRTS
ISTNIKERLDFSCALFGPDGGLVANAPHLPVHLGAMQWAVRWQMQHL-------------
---------------------GDTWKEGQVVVSNHPQAGGSHLPDITVITPCYHEG----
------------KAVFYVASRGHHSDIGGVSPGSMPPFSKSLAEEGARIKSFVLVRD---
-GVFQEEAISRLLLD-QE-----------------VHGTRCLADNISDLKAQCSANHKGV
QLVRELIAEYGLDTVQAYMGYVQDNAEEAVRAMLVSIAKKH-----------GLGAKG--
---CIRAEDFMDDGSRIALALTIDSEART------------------------AVFDFTG
TSQESFGNCNAPRAVTYSAIIYSLRCLVEDDIPLNQGCLNPIQVILPEGSLLAPSETAAV
VGGNVLTSQRVTDVVLSAFGACACS------QGCMNNLTFGNDAM----------GYYET
IAGGSGAGPSWHGESGVHSHMTNTRITDPEVLESRYPVLVRQFTLRENSGGDGEFKGGDG
VVRELEML-ESLNVGILSERRALPPPGCAGGTAGSRGVNTLLR-------ADG-------
----------RQVNLGPKNELLALAGDRIRLETPGGGGYGTP------------------
---------------
>Pessonel
------------------------------------------------------------
------------------------------------------------------------
------------------------------------------------------------
--QIE-------------------------------------------------------
------------------------------------------------------------
------------------------------------------------------------
------------------------------------------------------------
----------------------------KG------------------------------
------------------------------------------------------------
------------------------------------------------------------
------------------------------------------------------------
------------------------------------------------------------
------------------------------------------------------------
------------------------------------------------------------
---TKPXQIDEVDCFF---------ED----K-WIKTPVFN-LSEXS-IDTKXEGPCVIL
LPT--SSILVXPECIAHVS-EDGDIIIDV-------------------PSGIAGNIN---
------------------------------EKVDLIQLSVFAHRFMSIAEQMGYTLRRTA
ISVNIKERLDFSCALFGPDGSLVANAPHLPVHLGAMQEAVKWQINXI-------------
---------------------KGEWKDGDVVMSNHPAAGGSHLPDITVITPVFDND----
------------KIVFFVASRGHHADVGGISPGSMPPHSTSLAQEGVCFKSTXIVRD---
-GVFDDETVEKVLTT-PPS--------------XNVVGTRCLRDNISDLKAQVAANKXGI
ALVSDLIEEFSLEVVQAYMDHVQTAASDAVRAMLRKIXDKHV----SEHPEKQNSNII--
---SVESNDFMDXGAEIKLLLIINREQGS------------------------AVFDFTG
TSKQVITNINSPRAVTYSAVIYSLRCLVSEDIPLNSGCLQPIEIIIPRGSILWPSDDAAV
VGGNVLTSQRVTDVVLSAXGAVANS------LGCMNNFTFGTENS----------GYYET
IGGGAGAGPDWHGASGVQTXMTNTRITDAEVLERRFAVLLREFSIRXHSGGNGLFKGGDG
LIRIVEFL-SEMDVAILSERRSLPPNGFNGGENGLRGKNFLHKK------SNN-------
----------STINITGNMAIKV-------------------------------------
---------------
>MayoBSH0
-------GGFRFSIDRGGTFTDVYAQLP---------DGRVRVVKLLSEDPDNYSDAPRE
AIRRVLAEYNSASSSSSASSNADDATTPSDDLTSTSLVPTTRLEWIRMGTTVATNALLER
QG--------------ERVLLLTTAGFADVLAIGNQSRPAIFDLEIRRPDLLYER-----
--VLEVDERVVVIRKG----------------------SQLPEHLESLRAVPTSAGDTVH
VLRSP-----QLHSLSASL---------------KEAR-AAGFNSLAVVFMHAYAFAEHE
VQVGELASSLGFTHVSLSSATVPMVRVVPRGLTTCVDAYLTPLIKKYVASFSSGFDAGF-
---------LRVRTSFMMSDGGLSAVQDFTGFKAILSGPAGGLVGCAATAYD--------
----PQRAKPVIALDMGGTSTDVSRY--AG-QLEHVYDTVVAGVTIQAPQLDIVTVAAGG
GSLLTFRSGQFHVGPESAGAHPGPVCYRKKGGKLAVTDANLVLGRILPNHFPHIFGPNED
QPLDADASRARFVALTAEINEHLAAQ-----------EVPRSLSVEEVALGFIRVANESM
CRPIRSLTEAKGYNSSDHILSCFGGAGGQHACSIARALRIGEVFIHRYAGILSAYGIGMA
DLVYEEQEPC--SLVYSP-------VNQQ-VYEERLRLLADRVRSHLIDNGESA--ECIR
VE---------EFLNLRYDGTDTSIMVRRSD-------------QLAYDEAFVEEYHRCY
GFVLEGRSLIVDDVRVRGIAQGSKIEAQRIAPSTG-------------------------
----NEKPIEKVSCWF---------ES--GLQ-CTSTPVFL-LSSLG-SGFRLNGPAIII
DNT--STILVEENCLAVVT-ELGDICITV-------------------GYAKQSTATRAN
KPVLSQAAEQASAVTTEEEEEEDQEAVEDMCALDVIRLSVFANRFMSIAEQMGKTLQRTA
ISTNIKERLDFSCALFGPDGGLVANAPHLPVHLGAMQEAVRSQIALL-------------
---------------------GDSWREGEVVLSNHPSCGGSHLPDITVMTPVFAPTS---
-----------QRPVFFVANRGHHADIGGISPGSMPPFSSSLIEEGACIRSFKLVRD---
-NVFQEQGITELLMA-PGL-------IQRAPHERPCSGTRNLRDNLSDLKAQVAANRKGI
QLVQELIAEYGLSVVQAYMHHVQTNAELAVREMLKEISLKQ-----------KLDPIG--
---SLFAEDFMDDGSAIRLKVTIDREQGS------------------------AVFDFAG
TSCQTLGNWNAPPAVTFSAVIYCLRCMVKQEIPLNQGCLNPITILLPKGSLLSPSEEAAV
VGGNVLTSQRVTDVVLCAFQAAANS------QGCMCNTTMGDETF----------GYYET
VAGGAGAGPHWHGASGVHTHMTNTRITDAEILERRYPVLLRRFSLRHGSGGEGRFRGGDG
VERFIEFL-RPLQIGILSERRTLAPRGLAGGGYGAKGLNLLVG-------RDG-------
----------SVRNLGGKNATRVQAGDQLQLFTPGGGGWG--------------------
---------------
>TricAmI7
------------------------------------------------------------
------------------------------------------------------------
------------------------------------------------------------
------------------------------------------------------------
------------------------------------------------------------
------------------------------------------------------------
------------------------------------------------------------
------------------------------------------------------------
------------------------------------------------------------
------------------------------------------------------------
------------------------------------------------------------
------------------------------------------------------------
------------------------------------------------------------
------------------------------------------------------------
------------------------------------------------------------
-----STIVLENDCTATLT-EDGNISIDV-------------------KPRKHIVAD---
------------------------------TACDKILLAVFSHRFMSIAEQMGRTLQRTS
ISVNIKERLDFSCALFGPNGGLVANAPHLPVHLGAMQEAVKFQIKHL-------------
---------------------GDKWREGEVLVSNHPAAGGSHLPDITVITPVWSNG----
------------KPVFYVASRGHHADIGGIQPGSMPPFSTTLDQEGASIKSFKLVRRENG
KDIFQEKGMIELLEA-PGKL-------------EGCSGSRRIPDNICDLRAQVAANNKGI
ELVQELIKEYTLPIVQAYMGHVQKSAEDAVREMLVNISLKH-----------GLKEVD--
---TLRSVDYMDEGAKIQLAITIDRNERT------------------------AFFDFSG
TDPEVLGNVNAPKAVTYSAIIYCLRCLVTEEIPLNQGCMVPIKTHIPEGCLLAPSETAAV
VGGNVLTSQRVTDVILSAFGALACS------QGCMNNFTFGGGNI----------AYYET
IAGGAGAGPSWHGQDAVQVHMTNTRITDAETLELNYPVILREFSIRQGSGGDGEFHGGNG
VIREVEFQ-QALEVGILSERRSLAPPGIEGGEHGGRGKNMLIK-------SCG-------
----------KEVMVGGKKSFKVVKGDRFRIMTPGGGG----------------------
---------------
>VexiDIVA
------------------------------------------------------------
------------------------------------------------------------
------------------------------------------------------------
------------------------------------------------------------
------------------------------------------------------------
------------------------------------------------------------
------------------------------------------------------------
------------------------------------------------------------
------------------------------------------------------------
------------------------------------------------------------
------------------------------------------------------------
------------------------------------------------------------
------------------------------------------------------------
------------------------------------------------------------
------------------------------------------------------------
----------------------------------------------------SNSSS---
------------------------------SSYNAMLLSIFSHRFMSIAEQMGRTLQRTS
ISTNIKERLDFSCALFSADGGLVANAPHLPVHLGAMQQAVRWQIKNLP------------
---------------------RQGWIEGEVIMSNHPDAGGSHLPDITVITPVFHQG----
------------EIVFFVANRGHHADIGSISAGSMPPFSRSLNEEGAAFKRFTVVQD---
-GHFLEKQVTQLLTA-TK----------TAADGSIIPGTRNLSDNLSDLRAQVSANQRGI
QLIGELIREYSLEVVLAYMMHIQHSAEEAVREMLFSISTQH-----------ELKPID--
---CLYASDKMDDGSEIKLKLTIDREKRN------------------------AIFDFSG
TSPQVYGNWNAPIAVTYSAIIYCLRCLVKKDVPLNQGCMDPIKVIVPEGCLLSPSSDAAI
VGGNVLTSQRITDIVLMAFQAAACS------QGCMNNFTFGDDTM----------GYYET
IAGGAGAGPDWHGQHAIQTHMTNTRITDAEIFERRYPLLIRKFQIRRGSGGSGRFKGGDG
VIRSFEFLASKMDIGILSERRAFSPRGLAGGGDGAVGLNILQRK-----KANY-------
----------QKVNFGGKNTTIVGYGDRLTIYTPGGGGYG--------------------
---------------
>Endozona
--------KFRFSIDRGGTFTDIYAEIP--------VEPYYRVLKLLSVDPSNYEDAPRE
GIRRILNEV-------------LKTDIKRD-----QPIPSANIEWIRMGTTVATNALLER
KG--------------ERMALVVTEGFRDVLQIGNQTRPKIFDLTMKRAEMLYEK-----
--VVEVKERVRIFSNHM-------------KSSQGLFPSIDEMKSQPQRYVQGSTGEYLE
IITPL-----DSTSLRNQL---------------LEVF-NSGIKSLAVVCIHSYAFSQHE
QQIAQIAKEIGFTQISLSSDVINSIRLVPRGLTTCIDAYLTPLIQTYISNFLSGFDSDF-
--------HKNSKLHFMNSSGGLTPISSFSGSNSILSGPAGGVVGYAMTSVE--ELSQVP
EIFSEHKKLQVIGFDMGGTSTDVSRYAIDS-GFDFVYESEISGFLNCAKQLDINTVAAGG
GSRLFFKKGILYCGPESSGAQPGPLCYKKNG-HLSVTDANLFLGRIVPKFFPKIFGPKEN
EALDADLSKNAFIELNKTVNQWTGAGNKNNQNNNQGLSTGGVLKDEDLALGFIKVANENM
SRAIRNVTESRGHDVRQHVLSCFGGAGGQHACGVGKVLGMKWVFIHKFAGILSAYGLGMA
DIIVEENVQC--VELLSDSAEEGEEQVNE-DVKRRWKELGAVVRKKMDEYGIKE--DEIE
LE---------YYLDLRWQGTDTVLRIRGEE------------NHGKWREKFTEQYKREY
GFLLSKRSIRVEQVRVKGIGKAKSGASEGIKVEANRAIVSLEQGKTV-------------
---AEDKAKEKTSVYFSVTDANTGVET---AQ-WLETPLYL-LQDLS-YKDIIPGPAIII
DHT--CTILVEPLCKAYIT-QNGSVLIEIN-MPNAQRESSKEILSPSKNEASGQEVE---
------------------------------VKVDMIELALFSNRFMSVAEQMGKVLQRSA
VSTNIKERLDFSCAVFDSHGGLVANAPHLPVHLGAMQEAVKWQIDYYS------------
--------------------KDDKWNEGEVLISNHPEAGGSHLPDITVISPVWKDG----
------------KAVFYVASRGHHADVGGITPGSMPPFSHTLEEEGICIKSLKLVKN---
-GLFQEEEIRNVLSG-KTS--------------HKIQGSRNIEDNVSDLKAQIAANQKGI
LLLSDLIGTHSLHTVLSYMKFVQLNAAMSVSQMFHSLLQSRDKDSIKTNP--ETGAIT--
---LCSSSDSLDDGTEIHLTITLLPQSSSISSTSSSSTSTTTNTINANIPVYKCIFSFEG
TFPQSYNNLNTPPSVTKSAIIYSIRSIIREDIPLNQGIMTNIQIILPPHTILNPDNGRGI
VGGNVLTSQRITDIILHGMGIAANS------QGCMNNFTFGDETF----------GYYET
IAGGSGAGRGWNGESGVQSHMTNTRITDVEIMEVNYPVLMRRFVLRRGSGGEGRWKGGEG
VEREFEFL-KGLKVSLLTERRSLRPRGLEGGGDG--------------------------
------------------------------------------------------------
---------------
>StygNOMA
------------------------------------------------------------
------------------------------------------------------------
------------------------------------------------------------
------------------------------------------------------------
------------------------------------------------------------
------------------------------------------------------------
------------------------------------------------------------
------------------------------------------------------------
------------------------------------------------------------
------------------------------------------------------------
------------------------------------------------------YGLGLA
DVAEEQQTPC--CLVACDS-EGKTVDVEA-HVDPIFDTLTARAEANLRSQGFAP--SQIS
HQ---------RFLNLRYKGTDTALMILDPRP------------AASFVERFEEEYRREF
GFLLLGRAILVDDVRVRATGATRKVSHHEIAKAPE-------------------------
--GTVPPPAGTTSVFF---------EG---AG-RIETPYFL-LKDLC-CGHTVAGPAIII
DKL--TTVVVEPNCSARIG-TEGDIVLNV-------------------RPQVAVERS---
------------------------------TAVDPILLSVFGHRFMSIAEQMGRTLQRTS
VSTNIKERLDFSCALFGPDGGLVANAPHLPVHLGSMQEAVRWQVDQL-------------
---------------------GDSWRDGEVVLSNHPQAGGSHLPDLTVITPVFEGG----
------------KPVFYVASRGHHADIGGISPGSMPPFSKSLWEEGANVKSLKIVRD---
-GQFQESDVTAMLNE-PA------------KHGGLCSGTRQLADNLSDLKAQVAANQKGI
HLVKDLIKEYTLPVVVAYMNHVQTNAEHAVRDMIKAISVAQ-----------KLKEVD--
---TVHSLDYMDDGTPIALALTLDRRNGT------------------------AHFDFTG
TGPQVVGNTNAPRAVVYSAIIYSLRCLVATDIPLNQGCLAPVTICLPDSSLLNPDGDAAV
VGGNVLTSQRVTDVVLTAFQACACS------QGCMNNLTFGDSTL----------GYYET
IAGGSGAGPTWHGESAVHSHMTNTRITDVEVLERRYPVLLQEFSIRTGSGGAGKMRGGDG
IVRRLQFL-RPMTVGILSERRSLAPRGIKGGSDGQRGMNLIVK-------SNG-------
----------QTKSLGGKNSVEAETGDCICILTPGGGGYGAPPS----------------
---------------
>Cochminu
------------------------------------------------------------
------------------------------------------------------------
------------------------------------------------------------
------------------------------------------------------------
------------------------------------------------------------
------------------------------------------------------------
------------------------------------------------------------
------------------------------------------------------------
------------------------------------------------------------
------------------------------------------------------------
------------------------------------------------------------
------------------------------------------------------------
------------------------------------------------------------
------------------------------------------------------------
------------------------------------------------------------
------------------------------------------------------------
------------------------------------------------------------
------------------------------------------------------------
------------------------------------------------------------
------------------------------------------------------------
------------------------------------------------------------
------------------------------------------------------------
------------------------------------------------------------
------------------------------------------------------------
----------------------------------------------------------ET
IGGGGSSGPTWNGESGVQSHMTNTRITDAEILEEN-------------------------
------------------------------------------------------------
------------------------------------------------------------
---------------
>Vannrobu
--------KFRFSIXRGGTFTDIYAELP---------DGSFRVLKLLSKDPNNYPDAPRE
GIRRVLRDFYAS----------SGSDFPCDDAHKDAKIPTHDIEWIRMGTTVATNALLER
EG--------------FPFVFVTTKGLRDVLEIGNQSRSHIFDLQMRKPSPLYEN-----
--VIEARERVRIVKAS----------------------QGKERLFSGTEIQESSTGDLVE
IIEAL-----DEEHMKKEL---------------QKFY-DSGYRSLAVALIHSYCFPDHE
KRIGELAKSIGFTQISLSSSLMPMIRLVPRGQTTCVDAYLTPLITEYLKGFLSGFDNEI-
--------QKNVDITFMMSDGGLCPMEHFYGFRSILSGPAGGVVGYARTTFQ--------
----EDDATPVIGFDMGGTSTDVSRF--DG-KYSHVYDTETAGITIQAPQLDIHTVAAGG
GSKLQFKAGMMQVGPGSVGAHPGPVCYRKGGKTPSVTDANVVLGRIQAEYFPHIFGEDEK
QPLDKDAALNAMKELAKTINDYNRSQ---------QGESYIDKSSEEVAYGFIELANEAM
CRPIRNITEAKGFSAKNHILSCFGGAGPQHACSIARKLGMQKVFVHRFSGILSAFGLGLA
DVVYDKQEAS--SFPLNE-------ESLKEGIPQRLKALEKSVRTLLEEKGFTG--DNAK
IE---------TFLNLRYKGTDTAMMIETPK-------------DENYLQAFEEQYRREF
GFIIQ-KEVLVDDIRVRGIGKNVSVKAKQIPEAKG-------------------------
---KLPDVLHTHQVYF---------GD----G-FVDTPVYN-LTDFG-SGAKFSGPAMIL
NDT--STLIIEPNCTAEIT-DLGDVIINVS------------------TSGNNXGIT---
------------------------------TKLDDTVLAVFSHRFMSIAEQMGRTLQRTS
ISTNIKERLDFSCALFSPDGGLVANAPHLPVHLGSMQSAVRWQIDHL-------------
---------------------GDSWKEGDVIVTNHPAAGGSHLPDITVITPVFSAG----
------------SPVFYVASRGHHADIGGISPGSMPPFSHFLYEEGACIKSFKLVEN---
-GSFQEEGITDILKN-PTKG------HP--NVTHAIQGTRNLSDNLSDLRAQVAANQKGI
SLVKELIEEYGLDVVHAYMNHVQVQAEEAVRQMLVSISQKR-----------NLKEID--
---TITAEDYMDDGSKICLRLKIDRKERT------------------------AEFDFEG
TSYETFGNFNAPQSITFSAIIYSLRCLVSEEIPLNQGCLVPITVKLPNGTLLSPSDEAAV
VGGNVLTSQRITDVVLEAFGECACS------QGCMNNFTFGSDTVG---------GYYET
IAGGAGAGPTWDGVSAVHSHMTNTRITDAEIFEYRYPVLLREFSIRKGSGGQGKHPGGDG
VNREIEFL-DNMSMAILSERRSFAPRGMNGGEDAERGLNCYLKCIDSD-TRQY-------
----------RSINLGGKNEVSVSCYDRIRIMTPGGGGFG--------------------
---------------
>Luaphula
------------------------------------------------------------
------------------------------------------------------------
------------------------------------------------------------
------------------------------------------------------------
------------------------------------------------------------
--------------------------------------------------FSKGFE-DI-
--------DKNTAVSFMKSDGGLSPVDNFRGSSSILSGPAGGVVGYARTTFT--------
-------GEPVIGFDMGGTSTDVSRF--DG-HYEQVYETVTAGVTIQAPQLDINTVAAGG
GSLLTFESGLFLAGPESAGAHPGPVCYRKGG-RLAITDANLFLGRLLPDFFPKIFGPKEN
EGLDRDAVAKAFTELTEEINNWYKKK---------H-GEAKQYTPEQVAFGFISVANESM
CRPIRALTEARGYDPSKHVLACFGGAGGQHACAIARSLGMRKVFIHRFAGILSAYGLGLA
DVVEETQEAC--AMVYKE-------ENLS-YLEERIAALQEIAIKKLKQSGFAD--ANIE
IE---------PYFDMRYDGTDTVLRTQRPDKD--------GKYQGDYSKAFAVDYQREY
GFTIADRSIMVDNIRVRAIGKSSTIKRIPIAKADD-------------------------
---KEPEPLTHEMVYWGDDS----GED---AGKRRKSPVYD-LAHLK-ADHKISGPAIII
DKT--STIVVLPNCTARIT-EYGDVKIKM-------------------GTENQRKIG---
------------------------------TKLDTITLSLFNNRFMSIAEQMGRTLQRTS
ISTNIKERLDFSCALFDPDGGLVANAPHLPVHLGAMQDAVSWQVRNL-------------
---------------------GKDWREGEVIVSNHPCAGGSHLPDITVITPVYSGN----
------------SPVFYVASRGHHADIGGISPGSMPPFSKNLSEEGACIKSFKLVVD---
-GQFQEKGITELLML-PS------------KTE-GCSGSRNLRDNLSDLKAQIAANQKGI
NLVGELISEYSLEVVQAYMHHVQANAEEAVREMLVDLSEKY-----------GLEEVD--
---SLHAEDFLDDGSKIRLSIKINRKKRS------------------------ATFDFSG
TGPQLYGNLNAPRAVTMSAVIYSLRCLVKREIPLNQGCLRPVKIIIPKGSLLDPSDEAAV
VGGNVLTSQRVTDVILTAFRACACS------QGCMNNFTFGDAQM----------GYYET
IAGGAGAGNGWHGESGVHSHMTNTRITDAETLERKYPVMLREFGLRAGSGGSGRWRGGDG
VVREVQAL-RPLSFGILSERRAFEPLGLAGGGPAQRGENLLIK-------HDG-------
----------RVINLGGKNAILAQPGDRIRISSPGGGGYG--------------------
---------------
>Protarac
------------------------------------------------------------
-------------------------------------VPTNQIAWIRMGTTVATNALLER
QG--------------APTALVATSGLADCLRIGSQARPRIFDLSMRRARMLYTH-----
--VIEARERVRLVKDKE-----------------AGDASDPTQFFKEKGYVQGSTKEWVE
ILEDL-----DIDRIRKDL---------------QAVY-DEGIRSVGIVLMHAYTFTHHE
ILIGEVAAQIGFTQISRSHEVMSMFRLVPRGLTTTVDAYLTPLIKEYIAKFSSGFDKEL-
--------DKNTAVSFMKSDGGLSPVHSFRGSSSILSGPAGGVVGYARTTFT--------
-------GEPVIGFDMGGTSTDVSRF--DG-HYEQVYETVTAGVTIQAPQLDINTVAAGG
GSLLTFASGLFLVGPESSGAHPGPVCYRKGG-KLSITDANLFLGRLIPDFFPKIFGPKEN
EALDQEATAKAFSKLTDEINEWYAKK---------YGKDKKVYTPEQVAFGFIRVANESM
CRPIRALTEARGYDPSKHVLACFGGAGGQHACAIARSLGMHTVFIHRFAGILSAYGLGLA
DIVEETQEAC--AKSYSK-------ENMS-FLEERIAALQEAAVKKLKQLGFKD--KHIE
VE---------PYLDMRYDGTDTLLRTQRPKEG--------GKHEGDYAKAFAEDYEREY
GFTITDRSVMVDNIRVRAIGKSNPIKRVSIAKKGD-------------------------
---EKPEPITHESVYWGHEE----DEDDQSDDKRTKSPVYD-LAKLL-AGHEIKGPAIII
DKT--NTIVVLPNCTAVIT-EYGDVKISM-------------------GSEETRKIG---
------------------------------TELDTITLSLFNNRFMSIAEQMGRTLQRTS
ISTNIKERLDFSCALFDPEGGLVANAPHLPVHLGAMQDAVRWQIRNL-------------
---------------------GKDWHEGEVIVSNHPCAGGSHLPDITVITPVYSGG----
------------EPVFYVASRGHHADIGGISPGSMPPFSKTLAEEGACIKSFKLVTE---
-GKFQEKGITELLMS-SA------------NEDIGSAGTRNLRDNLSDLKAQIAANQKGI
GLVKELISEYSLPVVQAYMHHVQANAEEAVREMLVDLSERY-----------EMKPVD--
---HLHAEDFLDDGSKICLKITIDRKERK------------------------AVFDFTG
TGHQLYGNLNAPRAVTMSAVIYSLRCLVKREIPLNQGCLQPVEIIIPKGCLLDPSDEAAV
VGGNVLTSQRVTDVILTAFRACACS------QGCMNNFTFGDESM----------GYYET
IAGGGGAGPDWVGESGVHSHMTNTRITDAEILERKYPILLREFSIRKGSGGDGEYPGGDG
VVREMQVL-KPLSLGILSERRAFAPKGLNGGEDAQRGENTLIR-------ADG-------
----------RKIALGGKNSVLAMPGDRIRILTPGGGGYGNPAD----------------
-------RKAREKKD
>PhysTSA
------------------------------------------------------------
------------------------------------------------------------
------------------------------------------------------------
------------------------------------------------------------
------------------------------------------------------------
------------------------------------------------------------
------------------------------------------------------------
------------------------------------------------------------
------------------------------------------------------------
---------------------------------------MPSMSEDEVAYGFIKVANETM
CRPIRSITEAKGYDAGSHVLACFGGAGGQHACALARSLGMKTVFIHRFAGILSAYGLGLA
DLVVEHQEPC--AMDYAP-------QNME-EIYRRLQALTEKARAELVKEGFAE--NQIY
VE---------PFLNLRYSGTDTSIMTSLHAKD--------GAIRGDYVAAFEKQHRQEY
GFTIQGRPVTVDDVRVRGVGSGTSVKPVKVHKSEH-------------------------
----EPKPVHHCETYF---------EK---IG-RTKTAVYL-LPDIG-GGSKIQGPAIII
DQT--STIVVEPDCQATISPDEGNIIIDI-------------------LKAKEKDVG---
------------------------------TEVDSVQLSVFAHRFMGIAEQMGKTLQRTS
VSTNIKERLDFSCALFGPDGGLVANAPHLPVHLGAMQEAVRWQIQHL-------------
---------------------GDNWKEGDVLVSNHPSAGGSHLPDITVITPVYHGG----
------------KAVFYLASRGHHADIGGITPGSMPPFSKTLAEEGAAIKSFKLVEG---
-GVFQEDAIKEILKK-----------------------SRNLSDNISDLKAQVAANRKGI
TLTEELIAEYGLDVVVAYMHHVQNSAEQAVRDMLKEISVKF-----------DLKPID--
---TLHSTDYMDDGSPITLALTIDREKGS------------------------AFFDFSG
TGFEVYGNCNAPAAVTKSAIIYCLRCLVKRDIPLNQGCLNPIDINIPSGSILCPSDTAAV
VGGNVLTSQRVTDVILSAFRASAGS------QGCMNNFTFGDPHV----------GYYET
IAGGAGAGPTWHGTSAVQVHMTNTRITDAEILERRYRVLLREFSVRKGSGGAGKFNGGDG
VIRELEFL-KPYTVGILSERRSIEPPGLLGGGPAKRGENILIR-------KGG-------
----------RKVNLGGKNEVEVAKGDVVRIMTPGGGAYGK-------------------
---------------
>PellCATA
------------------------------------------------------------
------------------------------------------------------------
------------------------------------------------------------
------------------------------------------------------------
------------------------------------------------------------
------------------------------------------------------------
------------------------------------------------------------
------------------------------------------------------------
------------------------------------------------------------
------------------------------------------------------------
------------------------------------------------------------
------------------------------------------------------------
------------------------------------------------------------
------------------------------------------------------------
------------------------------------------------------------
DNS--STIVVEPKCTATIT-EYGSIKIDV-------------------ANSSS-KAD---
------------------------------TKLDTVRLALFSNRFMSIAEQMGRALQRTS
VSTNIKERLDFSCALFDETGGLVANAPHLPVHLGAMQEAVRWQIQHL-------------
---------------------KGDWNEGEVIVTNHPIAGGSHLPDITVITPVFDQG----
------------KAVFYVASRGHHADIGGISPGSMPPFSHTLADEGACIDSFKLVRD---
-GEFRENEIIALL-----------------------KGTRNLADNLADLRAQIAANQKGI
VLVKELIGEYSLDVVQAYMRYVQENGEKAVREMLKRLAKRE-----------GT------
---HLHAVDYLDDGTAIKLALTLNPKDGS------------------------AVFDFSG
TGFESYGNLNAPKAVTKSAVIYSLRCLVNEEIPLNQGCLEPVEIIIPEGTILSPSPTAAV
VGGNVLTSQRVTDVVLTAFNACACS------QGCMNNFTFGDSIMG---------GYYET
IAGGGGAGPGWEGESGVHSHMTNTRITDAEIFERKYPVLLREFALRKGSGGDGEFKGGDG
VIRDVEFL-RPLEVGILSERRAFAPKGVNGGSDAKRGLNYLIK-------KDG-------
----------RTINMGGKCAFKVEAGD---------------------------------
---------------
>ClydYONA
------------------------------------------------------------
------------------------------------------------------------
------------------------------------------------------------
------------------------------------------------------------
------------------------------------------------------------
------------------------------------------------------------
------------------------------------------------------------
------------------------------------------------------------
----------------------------KGGKHLAVTDANLVLGRILPEFFPHIFGESED
QPLDRTAALAAFQQLTDEINAYNAEH-----------NPGETLTVERVAMGFVDVANASM
CRPILSITEARGFSASNHILSCFGGAGGQHACAIARNLGMSQVFVHRYSGILSAYGLGLA
DVVIDNTVPL--GVPYEE-------ANAA-LFERELVKLEEAAGGELRKRGFEE--GRIA
LH---------RFLNLRFKGHSTCIMTPRPP-------------DGDYVRAFEREYLREF
GFVPQGRALIVDDVRVRAVGCTEKVKQPELAATTA-------------------------
---PHPTPVTTTRTYF---------GT----E-YLETNVYR-LKEMG-PGHTVKGPAIVI
DDT--STVLVEPNCSAEIS-AHGNLTIEV-------------------GGAKKGVVS---
------------------------------AALDTVNLAVFSNRFMSIAEQMGKTLQRTS
ISTNIKERLDFSCALFGPDGGLVANAPHLPVHLGAMQEAVRWQIRHLRREAREGGEAEEA
AGAGRTAPPAPSAWDSWETVRGEGWREGEVIMSNHPDAGGSHLPDITVITPVFSGG----
------------NPVFYVASRGHHADIGGISPGSMPPFSRCLAEEGMSIRSFKLVRG---
-GSFQEEAVAAMLSK-PGTR---D--VATSEHALPISGTRNLSDNLADLKAQVAANQKGI
GLVAELIAEYSLEVVQAYMTHVQNNAEYAVRCMLRNISRVQ-----------HLGEVD--
---SVTAEDFMDDGS---------------------------------------------
------------------------------------------------------------
------------------------------------------------------------
------------------------------------------------------------
------------------------------------------------------------
------------------------------------------------------------
---------------
>Vermanta
------------------------------------------------------------
------------------------------------------------------------
------------------------------------------------------------
------------------------------------------------------------
------------------------------------------------------------
------------------------------------------------------------
------------------------------------------------------------
------------------------------------------------------------
------------------------------------------------------------
------------------------------------------------------------
------------------------------------------------------------
---------------------------------------------KLRDRGFVEVLDDIE
AH---------VYLNLRYQGTDTSVMVEERG-------------GVSYGDVFRAQYMQEY
GFLLEGRALLVDDIRVRGLGKSVLSPQASLRTVTA-------------GADG--------
-AAPKPKPHSHCSSFF---------NG---IGRKEDTPVYL-LDNLL-GGHIIEGPSIII
ATT--GTIIVEPRCHATIT-TQGNIELDVD-I----------------GKKGEAEDE---
------------------------------SVLDPIRLSVFAHRFMSIAEQMGTTLRRTS
VSTNIKERLDFSCALFSPDGGLVANAPHLPVHLGAMQEAVKWQIGHL-------------
---------------------GDNWKEGDVVVSNHPDSGGSHLPDITVITPVFHEG----
------------VVAFYVASRGHHSDIGGISPGSMPPFSKMLSEEGAAIRSFKLVER---
-GVFQEEGISKILLT-PSQPETNDNVALGLGKGLVCSGTRNLADNISDLKAQVAANHRGI
GLVEELISQYTLNVVHAYMRHVQNNAEYAVRDMLTAISKAH-----------NLDPVG--
---TLSATDYMDDGTPISVSITIDREKQT------------------------AVFDFTG
TGPEVYGNCNAPRAITYSAIIYSLRCLVEEDIPLNQGMFTPIKVILPPGSIISPSPTAAV
VGGNVLTSQRVTDVILTAFEAAACS------QGCMNNFTFGDDKF----------GYYET
IAGGAGAGPTWVGESGVHSHMTNTRITDAEILERRYPVLLREFSLRPHTGGAGRNRGGDG
VVREVEFL-RPLHVGILSERRSLEPGGILGGSNGAKGRNLLLRPLSKGGSANGGEARGGE
AESGKEEEKFQVISLGGKNTVCVRAGDRVRIETPGGG-----------------------
---------------
