# Supplementary material for: Expansion of the molecular and morphological diversity of Acanthamoebidae (Centramoebida, Amoebozoa) and identification of a novel life cycle type within the group
Source: Biol Direct. 2016 Dec 28;11:69. doi: 10.1186/s13062-016-0171-0 (PMC5192571; doi:10.1186/s13062-016-0171-0)
Supplement: Additional file 3: — Bordor.325.Cent40.tgz. Phylogenomic alignment files and single gene trees for each gene included in the phylogeomic supermatrix. (TGZ 8396 kb) [file 13062_2016_171_MOESM3_ESM.tgz › Bordor.325.Cent40/unmasked-alignments/calr.faa]

>AcanGEN
---MKAALLAFALFGLLAFASSTVHFQEDF--DD--SWESRWVYSTHDDASGNAGKFAHT
AGKYFNDAEKDKGIQTSQDARFYKLSAKF-PK-FTNKDKPLVIQYSVKHEQSQDCGGAYI
KVGP-GPL--DQEKFEGETKYNVMFGPDVCG-STKRVHFILNYKGENHLIKREV-RPETD
-I-YTHLYTAVLFP-NQTYEIRIDNEVKQSGSLIED--WDLLAPKQIPDPALSKPADWVD
EEYIDDPEAKKPEDWDNTPKQIADPEAKKPEDWDDELDGEWEAPMIANPDYQGEWQAPRV
KNPAYKGPWVHPLIDNPDYV---ADDQIYVFEN-EYVGFELWQVKTGTIFDHILITDDLA
EAEAFATGYFA-EQQKGEKAAFEKQEEERNKAEEEERKKRD-------------------
---------------------------
>Coprprot
------MQLAVVFLGLLAYASATVYFREDF--SE-PNFESRWVVSTKRPAH-ERGQVGLS
AGKYFTDEATEKGLKTLEDARFYTLSTAF-EE-FSNKEKTLVLQYSLKQDQGIDCGGGYV
KLHP-AGL--DQEKYDGDSEYSIMFGPDICG-GSKRTHLIVTKNGKNHLIKEDI-PTESD
-I-YTHVYTLIINP-DNTFKVLIDNKEVRTGSFEDS--FDILEPKLINDPAVSKPADWVD
VTHIDDPEDIKPEGYDEIKPEIVDPEAAKPADWDDELDGEWEAPIIPNPAYKGPWRPRRI
ANPEYKGEWVHPQIANPAFV---PDATLYSFESLKFVGIEIWQVKSGSIYGNFLITDDVA
VASAEADKVL--ARVAGEKAAEKAAQEAEAAAAAE-------------------------
---------------------------
>DictDisc
---MRLLLCLIFLVFVFNFALSTVHFKDTF--DN--DWESRWVVSDWHKEDGKSGKLVHT
AGKWFGD-ENQKGIQTSEDARFYAVSAKF-PS-FSNKGKDLVLQYTVKNEQKVDCGGSYI
KLLP-SKL--DQSAFDGESEYSIMFGPDVCG-ASKRVHVILNYKGKNHLIKKEINKVETD
-Q-LTHQYTLVISP-DNTYKVLVDNKEIQAGNLADD--WELLPSKQIKDPKQSKPVDWVD
VKEIDDPEDVKPAGHDDIPASIVDPEAVKPEDWNEEDDGEWEAPTIANPEYKGEWKAKKI
PNPEYKGEWVHPLIDNPEYA---EDNELYLFNDLGAIGFELWQVKSGSIFNNMIVTDSVE
EAKDFSEKTFV-ANQEAEKKMFDDLEAAKAEERKKADEKLAAEKAAEKEAEEADEEEEEV
AEEDLVKTDDKKEEVKKSTKKVDHDEL
>Entahist
---------MFTLFLLIALSSAKVYFHETF--EN----RDKWIDSTSSGKA--LGPFKIV
SGKWYGD-ANNKGLQTSEDNKFYIAAAKLDEE-FSNKDKNLIVQYNLKFEQGIDCGGGYI
KLLP-KKSIESEEKFTPESEYNIMFGPDVCG-GSKRTHVIMNYKGKNNLIRKEI-KCESD
-D-ISHLYTLIIRP-NNTYVVKIDGVEKQEGKFDED--WDMLAPKEIDDPNVSKPADWVD
EKEIDDPNDKKPEGWDDIPKTIVDPNAKKPEEWNDEDDGEWEAPTIENPEYKGEWKPKRI
PNPAYKGEWVHPQIANPDYV---YDPELYKYDSFAYIGIDVWQVKAGTIYDDILITDDIE
EAEKEAKVIL--ERNAAEKKMRDEIKEAEKQKEEEAKKEAEKQ-----------------
------KEEETKEEIKKEENK---EEL
>Filanola
---MRHSTFAIALLGMLALASATVYFEERF--GP--GWESRWVKSKNKESEGTQGTFGWT
AGKYYADAEEDKGLQTSQDARFYQISAEF-PK-FSNKDKDLIFQFSVKHEQRIDCGGGYF
KILP-GPI--DQSNFNGETPYNIMFGPDICG-TTKRTHLIFNYKGKNHLIKNEI-KAETD
-E-LTHLYTLILHP-DNTYQVKIDGAEVSSGSLQEN--WDMLAPKQIKDPNAKKPSDWVD
DKTIPDPEDKKPEGWDDIPAEIADPDAKKPDDWDDELDGEWEAPTIPNPDYKGEWQPKMI
PNPAYKGEWVHPLIDNPDFV---DDKNLYLYENNQYVGLEVWQVKAGTIFDNIIITDDIA
EADKLAELTK--KTQEGEKKAKEKEDEERRQKEEEERQ----------------------
---------------------------
>FontBI
RFVLSIALFALLASLLPALASSKVYFRETF--ST-PESLGRFVQSKARDD---YGTLRLS
PGEIFADAANAQGLQTHGPGTQFMATAKL-DEVFSNRDRPLVFQYQVKHEIGPICGGTYL
KLLG-PDV--DQETASSDTDFHLMFGPDVCT-NVNRIQALIKYRGKNHSLRVVI-PPMND
-G-LSHTYTFIIRP-NLTYQILVDHQIAGSGSLAAH--FDLMPPSRIPDPSVRRPDDWDS
VAFIPDPNSRKPADWDDEPEFIPDPDAVKPFDWVDEHDGDWAPPMTLNHNYRGEWVPETM
PNPNYSGVWVHPMIPNPEYV---HDPDAYVLPDIGHIGLDVMQTRPGAVFDNIMLTDDLD
EARAFFEETAGEERLQAEREVRDVRD----------------------------------
---------------------------
>HomoSapi
--------------LGLAVAEPAVYFKEQFLDGD--GWTSRWIESKHKSD---FGKFVLS
SGKFYGDEEKDKGLQTSQDARFYALSASF-EP-FSNKGQTLVVQFTVKHEQNIDCGGGYV
KLFP-NSL--DQTDMHGDSEYNIMFGPDICGPGTKKVHVIFNYKGKNVLINKDI-RCKDD
-E-FTHLYTLIVRP-DNTYEVKIDNSQVESGSLEDD--WDFLPPKKIKDPDASKPEDWDE
RAKIDDPTDSKPEDWDK-PEHIPDPDAKKPEDWDEEMDGEWEPPVIQNPEYKGEWKPRQI
DNPDYKGTWIHPEIDNPEYS---PDPSIYAYDNFGVLGLDLWQVKSGTIFDNFLITNDEA
YAEEFGNETWG-VTKAAEKQMKDKQDEEQRLKEEEEDKKRKEEEEAEDKGDDEDKDEDEE
DEED--KEEDEEEDVPGQAK----DEL
>Monobrev
------------------------YFDEKF--DA--GWEDRWVQSEAKSD---YGKFKLS
AGKFYADAEDDQGIQTSQDAKFYALAAKH-DD-FNNEGKDMIVQFIVKHEQNIDCGGGYV
KMFP-ASQ--DPAKMDGESPYNIMFGPDICGPGTRKVHVIFAHNGENKQVKKTI-PCKFD
-E-QSHLYTLIVRA-DNTYEVRIDGEKVESGSIEED--FDMLAPKEINDPAVSKPADWVD
AKQIPDPTDEKPADWDK-PETIADPDAEKPEDWDDEMDGEWEAPSIPNPEYKGEWSPKMI
DNPEYKGEWVHPRIPNPDYV---ADDKLYQYDSFGVIGFDLWQVKSGTVFDNVLITDDIA
VAEAAAEAFQ--TRVEGELAMRKAY-----------------------------------
---------------------------
>PCBtrin
-----------------ALSSASIFFQETF--DD-ATWEDRWIQSESKSD---YGKFKLS
HGKWYGDEKADLGIQTSQDARFYSLSTAF-DE-FSNEGKDLIISFTVKHEQKIDCGGGYI
KLLP-SSL--DSSDFNGDSLYYVMAGPDICG-ATKKVHFIFHYNGKNLEWNKKI-NCETD
-E-LTHLYTFIIHP-DNTYEVEIDQKNVASGSLEED--WDFLPPKEIPDPAISKPEDWVD
EKYIDDPEDSKPEDWVE-EANIADPEAEMPEDWDEELDGEWEAPLIPNPEYQGEWKPRKI
KNPEYQGEWEHPMIANPEYV---ADSNLYLYKDIGAVGFDLWQVKSGTIFDNILVTDSKD
ELEEFVEDTYL-ANKDGEKAMFDEIKAEER------------------------------
---------------------------
>Polypall
--MKSTTALVLLLALLVGLSAAKVHFEETF--GD--DYTSRWVSSKWRQDDGTAGKFVHT
AGKWYGDAKDDKGIQTSPDARFYAISSKF-PA-FSNEGKDLVLQFTVKHEQKLDCGGAYI
KLLP-DTL--DQENFGGDSEYFIMFGPDICG-ASKRTHLIFNYNGKNHLVKRDI-KVETD
-Q-LSHQYTLILKP-DNTYAVLIDNVEVQSGSLLED--YDFLPPKQIKDPNQSKPADWVD
VKTIDDPEDVKPADWDTTPATIVDPEAAKPEDWNDEDDGEWEAPTIANPEYKGAWKAKKI
PNPAYKGEWEHPMIDNPEFK---EDANIYAYKNIGSVGFELWQVKSGTIFDNIIVCDSAE
EAKKFSEEHFE-KNQAAEKKMFEDIEAKKAEEEKK-------------------------
---------------------------
>Sexangul
---------IFTLFAMSSLVSAKLIFKESF--DE-PNWTDRWTQSTAKGDD--AGSLGLT
AGKWYGD-SANVGLQTKDDAKFYQVATKF-DEAFDNKDKNLVVQYSVKHEQLIDCGGAYL
KLFG-ADVAKDLSTFNGESEYNIMFGPDICG-STKRTHFIVNYKGENHLIKQEI-PVESD
-D-LSHLYTLILKP-DNTFVVKIDGEVRREGSLKDEAQFDLLPPKEIYDETDVKPDDWVD
AAKIPDPTDEKPAGWDDIEEFIDDPDATKPDDWDDELDGDWAAPKIANPEYQGEWTPRMI
DNPDYKGPWEQKKIPNPDYY---DDDSLYHFDSFAGLGIEVWQVKSGTIFDNFLVTDDIA
EADAAADAFK--EEQEKEKAMHDEIKEEE-------------------------------
---------------------------
>Sterramo
-------MKLLVFALLFVVASAEVYFSENF--DD--GWEDRWVHSSAVDEE-THAHFVAG
AGDWYNDKEKDTGIQTTVDARFYKISAEF-PA-FSNKDKDLVIQYTVKNTQNLDCGGGYI
KLLP-PGL--DQSAFSGDSEYNIMFGPDQCGSSNKKIHFIFNYKGENYLIEKPI-SPASD
-Q-LTHLYTAIIHP-DQTYEVRLDNEVVASGNLEDD--WSILPPKVINDPNESKPEDWVD
ESHIPDPEAVKPEDWDDVPAEIADPDAEKPEDWDDELDGEWEPPVIDNPDYQGEWEAPYI
PNPDYKGEWEHPQIDNPDYF---YDPEIYAYDH-AFVGFEIWQVKTGTIFDNILITDSVE
EAEAFAEGYFA-ELVEKEKEMFDAVEAEREAAEEAER-----------------------
---------------------------
>VannDIVA
----RVAVAVVLVLALVALASATVYFEETF--DD--SYTDRWVNSKNKGAE--AGEWSHS
AGKFFRDPDQDKGIQTTTDYRFYQTSAVF-PE-FSNEGETLVLQFSVKHEQNLDCGGGYI
KLLP-AGF--DPEDFSGDTPYNVMFGPDICGTGTRRIHAIINYKGENHLINEDI-PCETD
-T-YTHVYTFILNA-DQTFKILVDNEVRKEGTLEES--WDVLPPKQIRDPSVSKPEDWVD
AKTIEDPDAVKPEGYDDIPAFISDPEAVEPEDWDTELDGEWEAPQIPNPEYAGPWRAPKI
PNPAYIGEWEHPLIDNPEYK---EDDSIYKFESNAGVGIEIWQVKAGSVFDNILVTNDVE
LAAARAEDVI--LRAEAEKEQQQAQTAERAAREAEERARLEEE-----------------
---------------------------
>Pessonel
------MNSLIVLAALLGVAYSKVYFEEKF--ADGEKWADXWVESKNKGDE--AGEWKLS
AGKYFGD-EDDLGLQTAQDARFYQVSAEF-DE-FSNEGKKLVVQYSVKHEQNIDCGGGYV
KIMP-AGL--DQEDFNGDSDYNIMFGPDICG-STKRVHVIFNYKGKNYLLNKEV-PXESD
-E-LSHLYTLIVNP-DNTYEVKIDGESKQTGSLTED--WDMIPPKEINDPDASKPDDWVD
EEEIDDPEDEKPENWXDEPETIADPDAEQPDDWDTELDGDWEAPMIPNPKYKGEWSPKKI
PNPDYKGPWVHPQVANPDYF---EDDKLYSYKSNKFIGIEIWQVKSGTIFDDXLITDDXA
TAETAADAWK--TKAAAEKEAFEKAKEEERKK----------------------------
---------------------------
>MayoBSH0
----SVGVLAVVLCALVCVSQAYVFEQKGF--K---GF-DGWVESKHKGAS--AGEWKFT
AGEFFGDAELDSGLKTGEDARFYQISRLLDEE-FSNKDHNLVLQYSVKHEQSLDCGGGYL
KLLPKEGL--NQEDFNGDSPYNIMFGPDICGSATKKVHFIMNYKGENHQINKVI-PAKTD
-Q-LTHVYTLIIKP-DQTYQVLIDQEEVAAGNLLDD--FNFLPPKEIKDPEQSKPADWVD
EEYIDDPEDKKPEGWDDIPQYIVDPEAQQPEDWDEELDGEYEAPLIPNPDYEGEWEPNQI
PNPEYKGEWVHPLIPNPEYA---EDNSIYAYDSHAALGIEVWQVRSGTIFNNFLVTDDIE
LAAEKAKEVI--ARAAIEKDAKAVADEAERQ-----------------------------
---------------------------
>TricAmI7
---MKSXTILALLVCCVAVASAKVYFQEDF--SD--GWESRWVKAYPHKEEDSDGEFEIS
SGKYYGDEEAAKGLKTSEDAKFYTISAKFDEQ-FSNKDKTLVIQYSVKHEQKIDCGGGYI
KLYP-GDV--DQENLDDKTDYNIMFGPDICGSSTKRTHVIFNYNGDNHLVKKEV-RCEDD
-E-LTHLYALHVYP-DNTYKVLIDGEEKQKGSLADD--WDMLLPKEIKDPEASKPEDWVD
EKEIVDPEDEKPEGYDDIPKEIEDPEASKPDDWDDELDGDWEAPMIANPEYKGEWKPKMI
PNPEYKGEWEHPMVPNPDYK---EDPEMYAYESFGGLGVEVWQVKSGSIFDNFLITDSED
EAKAATEAVL--AEMEAEKKAKEEADAAAKAKAEEERKA---------------------
---------------------------
>Neopaest
---------VVLIVALVAVTQATVFFEEDF--SG--DWESNWVVSTNKGAE--AGAFVAS
SGKY----GNNVGLQTSEDARFYQISAALDKE-FSNKGSTLVLQFSVRHEQNIDCGGGYV
KLLP-AGL--DQGNFNGDSDYNIMFGPDICG-GTKRTHVILNYKGDNFLVRNNV-ETRSD
-E-HSHIYTLIINP-DQTYSVKIDNEEVRSGDLTED--FDFLPPKEIDDPAQSKPADWVD
ERFIDDPEDVKPEGYDDIPEQIVDPDAEQPEDWDEELDGEWEAPVIPNPEFKGPWRPNRI
ENPEYKGEWEHPQIANPDYH---FDDSIYAFDSHAFLGIEIWQVKSGTIFDNFLVTDDVE
EASKRADEAL--ERFAVEKAEYD-------------------------------------
---------------------------
>Paraatla
---FREMKAFFVLAALVIVAQATVHFEENF--GA--GWEDRWVVSANKGAE--AGKFAVS
HGKFFGDAEADAGLQTTEDARFYQISAGF-PG-FSNKGKSLVLQFSVKHEQNIDCGGGYV
KILP-AGL--DQGDFNGDSEYNVMFGPDICG-STRRTHAIITHNGKNHLIRDNV-QTRAD
-E-HSHLYTLVINA-DQTYKILIDNAPVKEGKIDED--WDILEPKEINDPEISKPVDWVD
ERYIDDPEDVKPEGYDDIAETIADPDAEKPEDWDEELDGDWEAPMIDNPEFQGPWRPKRI
ENPEYKGEWVHPQIPNPEYV---YDDAIYEFESNAFVGIEVWQVKAGTIFDNFLVTDDAE
EA----------------------------------------------------------
---------------------------
>VexiDIVA
--------VLIITTLLIAVCTAEVYFDENF--TK-DNWQDRWVESTHKGDA--AGSWTLT
PGEFYADQALDSGLKTSQDARFYQISAELDQE-FSNKGKTLVLQYSVKHEQKIDCGGAYI
KLLP-AGL--DQSDFNGDSEYNIMFGPDICGSATKRVHVIFNYKGENYLIKKTV-PCETD
-Q-QTHVYTLIVEP-DQTYKVLIDNKVVAEGDF-ED--WDFLPPKQIKDPSISKPADWVD
DQEIPDPEDVKPADWDDIPEMIEDSDAEKPDDWDDELDGEWEAPLMPNPEYKGEWVPRMI
PNPEYKGEWEHPLIDNPEYQ---PDDQIYAYDSHKYLGIEVWQVKSGTIFDNFLVTDDVQ
LAEQRAAEVI--------------------------------------------------
---------------------------
>Endozona
-----KVSLLIVFLIGITCITATTYFSEDF--DN--GWESRWVISKVKEQDGTLGEWNHT
AGRYFNDAQKDLGIQTSEDARFYQISAKF-PK-FSNAGKDLVIQYSVKFDQVIDCGGAYI
KLLP-PGL--DQSRFEGESAYNIMFGPDVCG-STRKTHAILTYKGTNHLVKRNV-YPETD
-QYASHLYTLVIRP-DQTYEILIDGVSKQNGSITED--FDVLAPRRIPDPAVSKPADWVD
QARIADPDAKKPEGYDSIPKEIADPDAKQPEDWDDELDGEWEAPQIPNPEYKGEWSAPLI
DNPAYKGEWVHPEIENPDFV---DDANIYAFEH-EFLGIEIWQVKAGSIFDHILVTDSVE
EAQAFATGYFA-QQQAGEK-----------------------------------------
---------------------------
>StygNOMA
-------LALALFLGLVLAVNATVHFSEDF--DD--GWKDRWVQSKNKEKDGSAGRFDTS
AGNFYAS-SSDKGLKTMQDARFYQIGAKL-PKPFSNKDKTLVLQYTVKHEQKIDCGGGYI
KLLP-TNT--NLEDFHGESPYFIMFGPDICGFSTKKVHVIFNYKGQNHLINKEI-KCKDD
-E-YTHIYTLIVRP-DQTYEVLIDGESVQKGDLPSD--WDFLPPKQIKDPKSSKPSDWVD
EAEIPDPEAKKPEGWDDIPKEIADPDAEKPEDWDEDADGEWEAPMIENPEYQGEWKAPMI
KNPEYKGPWVHPMIDNPDYV---TDDSIYAYSDIGAVGFEVWQVKAGTIFDKILVTDSED
EAAEARKPIL--------------------------------------------------
---------------------------
>Cochminu
------------------------------------------------------------
------------------------------------------------------------
-------------------PYAIMFGPDICG-STKRTHFILTYKGKNHLIRSDI-PAETD
-T-FSHVYTLILKP-DQSFRVLIDNVEKRAGNLIDD--FDFLPPK---------------
------------------------------------------------------------
------------------------------------------------------------
------------------------------------------------------------
---------------------------
>Ovaldese
-------------------------------------------------AE--AGKFVRT
RGTYFGD-EDSYGIQTSESARFYQISSKLAKE-FSNKGKTLVIQYSVKHEQNIDCGGGYI
KLLP-AGL--DQTTFNGDSDYNIMFGPDICGSSTKKVHVIFNY-----------------
------------------------------------------------------------
------------------------------------------------------------
------------------------------------------------------------
------------------------------------------------------------
---------------------------
>Nolaaber
------------------------------------------------------------
------------------------------------------------------------
------------------------------------------------------------
------------------------------------------------------------
------------------------------------------------------------
-----------------------------------SVAIEIWQVKSGSIFSNFLVTDDLD
LALEKAKERV--KVMEAEKEAKEAAD----------------------------------
---------------------------
>Vannrobu
--------VIALVSVFVLAVAGKAHFSENF--ND-DAWTDRWVESTSKGSD--AGNWVHT
AAKFAID-ENDKGIKTGTDYRFYQLSSMF-DE-FSNKDEDLVFQFSIANEQRLDCGGGYI
KLLP-AGI--DQQNFNGDSPYNIMFGPDICG-STKRVHVILSYKGENHLINHNI-PCETD
-T-FTHVYTLIIHP-DQTYEVLIDNVEKRSGSLTED--WDFLAPKQIKDPNQSKPEDWVD
QATIPDPSAVKPEGWDDIPQFIADPDAEQPSDWDSELDGDWEAPLMPNPDYEGEWSAPMI
PNPAYKGQWEHPLIDNPDYE---YDSEIYSFNT-AGVGIEIWQVKSGSLFDNILVTNDPA
EARAAAESVI--ALRDHEKKAQAAE-----------------------------------
---------------------------
>Luaphula
------------LLCMVAVAAATVHYTEEF--DA--GWEKRWVQSNADAASGAAGTFVGT
PGKYFGDAEADSGVQTSADARFYKYSSKM-PSVFNSKGKTLVFQYTVKNEQNLDCGGAYL
KLSP-PGI--DQETLTGDTPYNIMFGPDKCG-GTNRIHFIFSHGGKNFLWKKTV-VPPSD
-Q-LTHLFTAIVKP-DQTYEVRVDNEVKESGSILED--WDILPPKEINDPEASKPADWVD
QREISDPEATKPEGWDSIPKEIVDPEASMPEDWDAELDGTWEAPTVPNPEYKGEWSAPRI
PNPAYKGEWVHPQVANPEYK---EDSSIGQYES-EFLAFEIWQVKSGTIFDHILVADSVA
DAEAFFNDHFT-AQQSAEKAAYEAQEKERQEKERQ-------------------------
---------------------------
>Protarac
---VKMKVALIFALVCIAVVSATVHYEEKF--NS--GWEKRWQPSGVDVKNGNNGKFEQT
AGTYYGG-DAKNGVKTPEDARFYKYSSQF-PKVFNNEGKTLVLQYSVKHEQQLDCGGDYI
KLAP-PGL--DHRTFSGDSEYNIMFGPDKCG-STNRVHFIFNYKGKNHLWKKTV-VPPSD
-S-LTHLYTAIVNP-DHTYEVRIDNEIKESGSILED--WDLLPPKTINDPEQSKPADWVD
AREIPDPEAKKPEGWDDIPKEIVDPEASKPEDWDDALDGTWEAPTKPNPDYKGEWFPPTI
ANPAYKGEWKHPQIDNPEYV---EDAKIGAYDN-EFVAFEIWQVKSGSVYGNILVADSVA
DAEAAWEVLA--KEKVAEEEMYNAQQKEKEAAEKAERE----------------------
---------------------------
>Protbohe
------------------------------------------------------------
------------------------------------------------------------
--------------------YNIMFGPDVCGYSTRRVHFIFNYKGTNHLIKKTI-TPSTD
-K-LTHLYTAIVNP-DQTYEVRIDNEKKESGSLVED--WDFLPPKEINDPSVSKPADWVE
DKEIPDPEDKKPEGYDDIPKEIPDPEAKKPEDWDTELDGEWEAPTIPNPEYKGEWHPRMI
PNPDYKGPWVHPQIPNPDYK---HDDSIYAYDN-EYVAFELWQVKSGTIFDHILITDSIE
EAEAFATGHFA-QQQKTEKAMYDKQ-----------------------------------
---------------------------
>PhysTSA
-----------VLSTFVLLAAATTHFKEEF--DS--KWADRWVQSNFKEAEGTRGDFVRS
HGKFYGDAEADQGIQTSQDARFYAYTATF-PK-FSNKGKDLVLQYTVKHEQNIDCGGGYI
KILP-STV--DQKEFNGESQYNIMFGPDICGSSTKKVHLIFNYNGKNHLLKKNV-PAESD
-Q-FTHLYTLILHP-DNTYEIQIDQKEVAKGSLKED--WDMLEAKEIKKKKKKKKKKKKK
NKEIPDPEDKKPEGYDDIPAQIADPDATKPDDWDDELDGEWEAPQIANPEYKGEWKPKMI
PNPEYKGEWIHPMIPNPAYK---DDDTLYQYADNGAVGFELWQVKAGTIFDNILVTDSVE
EAKEHADATWA-KT----------------------------------------------
---------------------------
>Protpyro
-----VLLAFALFCGLLAFASATVHFQEDF--DA--GWESRWVYSQADDASGNAGKFVHT
AGKYYNDAKKDQGIQTSQDARFYKLSAKF-PK-FTNKDKPLVIQYSVKHEQTQDCGGAYI
KVGP-SGL--NQKAFEGESQYNVMFGPDVCG-PTKRVHFILNYKGENHLIKREV-KPETD
-I-FTHLYTAIINP-DQTYEIRIDNEVKQSGSIVED--FDILPPKQIPDPDQSKPADWVD
EEYVDDPEAVKPADWDSTPATIEDPEAAKPEDWDDELDGEWEAPTISNPEYQGPWKAPRV
KNPAYKGQWEHPLVDNPEYQ---PDETLQVYEN-EYVGFEIWQVKTGTLFDHILVTDDIA
EAEAFATGYFL-EQQKGEKAAHERQEDERNKAEEEERKRRD-------------------
---------------------------
>PellCATA
-------MKVLILALLVGIVSGTILFEERF--GA--GWEDRWVESTSKGEE--AGKWVHT
AGEFFNDEEADKGIQTGEDARFYQISAAI-PE-FSNKDKTLVLQYRVKNEQNLDCGGGYI
KLLP-AGL--DQTTFNGDSDYNIMFGPDKCG-STQRIHAILNYKDENHLINKNP-YPATD
SQ-RSHVYTFVLNA-DQTYEIWLDGETKEEGSITDD--WSILPPKQIPDPAVSKPEDWVD
EARIADPEAVKPENWDDIPAEIADPEAEMPEDWDEELDGEWEAPTIRNPEYQGEWRAPMI
DNPDYVGPWEHPLIDNPEYF---EDAEIYAFDSHAFVGFELWQVTAGTIFSDILVADDVA
DARAYIDGYFQ-TLHEAEEAGFEKAEEERIA-----------------------------
---------------------------
>ClydYONA
------MKFLLLALALVAFASAEVFFSEEF--SD-ESWEGRWVKSTNKGSD--AGEFIVT
PGEFYKDAVADRGLKTNEDYRFYQISAKF-EP-FSNKDKTLVFQFSAKHEQNLDCGGGYF
KLLP-AGV--DQEDFNGDTDYFIMFGPDICGSSTKRVHAILNYKGENHLIKKDI-PAPKD
-V-FTHVYTLILRP-DQTFEVLVDNESVRSGNLVDE--WDFLPPKEIKDPNVSKPDDWVD
AKFIDDPEDSKPDGWDDIEEFIADPDAEQPEDWDEELDGEWEPPMIENPEFQGEWKPKQI
KNPEYKGPWEHPLIDNPEYS---HDDSIYAFENIGTVGLEVWQVKAGTIFDNILVTDDVE
LAAQWADRAL--DSAAAEKELKEKADEEQRQRDEEERAR---------------------
---------------------------
>GoceYONA
----------------------TIYFQEDF--GA--GWEDRWVVSSVKEADGTLGKWVKS
AGKYFTDEVAESGIQTSEDARFYQISAEF-PK-FSNKDTPLVIQYSVKYEHHADCGGAYI
KLLP-PGL--DQTKFEGDSEYNIMFGPDVCG-TTRRVHAILNYKGTNHLVTKNP-SPETN
-EFITHMYTFILNA-DQTYEILIDGESKQSGKITED--WNILPPKTIPDPSVSKPEDWVD
EAQIADPAAVKPAGWDDIPAEIVDPEATKPEDWDDELDGEWEAPLIPNSEFKGEWKAPLI
DNPAYKGEWVHPEIANPEYV---EDDSIAEYEH-QFIGIEIWQVKAGTIFDNILITDDIE
AAKAVTSGPLK-TRQTGEQAGFDAANAEAKAKAE--------------------------
---------------------------
>Undascha
-----TALSIVVVSALIFSVVGHVYFSENF--DD-AGWTDRWVESTFKGAD--AGNWVHT
AGKHALD-ENNKGIKTGTDYRFYQLSTVF-DE-FSNKDEDLVFQFSITNEQRLDCGGGYL
KVLP-PGV--DQENYNGDSPYNIMFGPDICG-STKRVHVIFNYKGENHLINHNI-PCETD
-V-YSHVYTLIVHP-DQTYEVLIDNVEKRSGSLTED--WDFLPPKQIKDPNQSKPEDWVD
EATIPDPDATKPEGWDDISQFIVDPDAEQPEDWDSELDGEWEAPLMPNPDYQGEWSPPMI
PNPAYQGQWVHPLVDNPDYE---YDSEIYQFNN-AGVGIEIWQVKSGSIFDNILITND--
------------------------------------------------------------
---------------------------
>Thecquad
---MKLLGYLAVIVFAITLCSAEIYFSEEF--ND--GWEQRWVNSKSKGES--AGVFTVS
AGKYFTDEASEKGLQTSQDARFYQTSAEI-KE-FSNKGKTLVLQYSVKHEQSIDCGGGYV
KILP-AGL--DQENFNGDSEYNIMFGPDICG-ATKKVHFIVTYKGKNHLIKTDV-RAESD
-E-NTHLYTLILNP-DQSFQILIDNKEVKKGTLLDS--FDILPPKEINDPSVSKPVDWVD
AKEIVDPEAKKPEDWDSIPATVRDPEAQQPEDWDTELDGEWEAPTIPNPEYKGEWKAPKI
PNPEYKGEWVHPKIANPEYQ---EDENIYAFDSNKFVGIEIWQVKSGTIFDNFLVTDSVE
TANEWAVKSL--ARQEGEKELKKKADEERRA-----------------------------
---------------------------
>Vermanta
------------------------------------------------------------
----------------------------------------------------IDGGGGYV
KFPP-AGL--DQENFGGDSEYNLMFGPDICGSSTKRTHVIFNYKGENHLIKDEV-RCESD
-Q-LTHLYTLIVKP-DNTYSVLIDNEEKRTGNLAED--WDFLPAKEIKDPEQSKPVDWVD
EAEIDDPEASKPEGYDDIPAEIADPDAEKPDDWDDELDGEWEAPTIDNPEYEGEWNAPRI
PNPLYQGEWEHPIIPNPEYA---EDNEIYAFDSHAFIGIEIWQVKAGTIFDNFLVTDDIE
LASERAQAVL--KGAEAEKAAKNKHDDEEAEKRRAD------------------------
---------------------------
>ParvMONO
------------------------------------------------------------
-------------------------------------------------------GGGYF
KLLP-PPP-PADETFNGDSEYAIMFGPDVCG-STKRCHFIVNYKGTNHLIEKDI-TIKKD
-K-RTHVYTLILKPSDQTFQVLIDSEVVREGNLLEE--FSFLPPKEIDDPNAKKPADWVD
EEYLDDPEDVKPEGYDDIPAEIPDPEAEQPEDWDSALDGEWAAPMVSNPDYKGPWSPKKI
KNEAYKGPWEPPQVENPEYAPAAKDASSIGKFKLSAVALDVWQVKSGSVIGNILITDSED
DAEDAATEIL--KVQAKEKAQEEKEAAEAAKK----------------------------
---------------------------
