# Supplementary material for: Expansion of the molecular and morphological diversity of Acanthamoebidae (Centramoebida, Amoebozoa) and identification of a novel life cycle type within the group
Source: Biol Direct. 2016 Dec 28;11:69. doi: 10.1186/s13062-016-0171-0 (PMC5192571; doi:10.1186/s13062-016-0171-0)
Supplement: Additional file 3: — Bordor.325.Cent40.tgz. Phylogenomic alignment files and single gene trees for each gene included in the phylogeomic supermatrix. (TGZ 8396 kb) [file 13062_2016_171_MOESM3_ESM.tgz › Bordor.325.Cent40/unmasked-alignments/PACRG.faa]

>HomoSapi
MVAEKETLSLNKCPDKMPKRTKLLAQQPLPVHQPHSLVSEGFTVKAMMKNSVVRGPPAAG
AFKERPTKPTAFRKFYERGDFPIALEHDSKGNKIAWKVEIEKLDYHHYLPLFFDGLCEMT
FPYEFFARQGIHDMLEHGGNKILPVLPQLIIPIKNALNLRNRQVICVTLKVLQHLVVSAE
MVGKALVPYYRQILPVLNIFKNMN-----------------------------VNSGDGI
DYSQQKRENIGDLIQETLEAFERYGGENAFINIKYVVPTYESCLLN
>Monobrev
M-----------------------------------------------------ASKSAT
AFSPRSSKPTQFRFFYERGDFPIALGHDTKGNKIQWKVEIEKLDFHHYLPLFFDGLCETQ
HPYDFFAEQGVLDMLKAGGSKVLPVIPQLIIPIKNALNTRNPVVVARILKILQELVYCAP
FIGEALVPYYRQILPVLNIFKAKNGATCHPNSELLSAWLSMSSAYPNANLWMTETLGDAI
AYGQRKRENIGDLIEETLEAFEKTGGEDAFINIKYMIPTYESCLLN
>PCBtrin
--------------------------------------------------------PKAG
AFKKRDPIPTQFRIFYERGDLPIAVEHRTLGNKIQWKVEISKLDYHHYLPIFFDGLRELQ
EPYKFLARQGVQDLLEHGGQKILPVIPQLIIPLKNALNTRNPDIICTVLIVLQQLVVSGE
MIGEALVPYYRQILPVLNMFKNRN-----------------------------INIGDAI
DYGQRKRTNLGDLINETLELLEMHGGEDAFINIKYMVPTYESVVLN
>Thectrah
------------------------------------------------------GPPKAG
AFKKRKPKPTKFRRFYERGDLPIAVEHRALGNRIRWMVEIEKLDYHHYLPTFFAGLSETQ
EPYRFLAYQGAIDLLENGGSKIVPVVPQLVLPIKAALNTRDEEIVCRTLIMIQRLVLSAP
DVGVALTPYFRQILPIMGLYKNKN-----------------------------LNLGDGI
DYGQRFRRNVGDLVEETLQLLELNGGEAAYININYIIPTYSSCVMN
