# Supplementary material for: Expansion of the molecular and morphological diversity of Acanthamoebidae (Centramoebida, Amoebozoa) and identification of a novel life cycle type within the group
Source: Biol Direct. 2016 Dec 28;11:69. doi: 10.1186/s13062-016-0171-0 (PMC5192571; doi:10.1186/s13062-016-0171-0)
Supplement: Additional file 3: — Bordor.325.Cent40.tgz. Phylogenomic alignment files and single gene trees for each gene included in the phylogeomic supermatrix. (TGZ 8396 kb) [file 13062_2016_171_MOESM3_ESM.tgz › Bordor.325.Cent40/unmasked-alignments/hsp70mt.faa]

>AcanGEN
------RRVAATR--------RAPVSAASFLRSSWN--------A----PAAARLYS---
AKSG-DHIIGIDLGTTNSCVAIME-GSTPRVIENSEGERTTPSVVAFVKDDHG-TNRLVG
ATAKRQAVTNPTNTFFAVKRLIGRDFNDPMTQKDLKMVPYKIVRHSNG-DAWLEDS---W
GK--KYSPSEISAFTLTKMKETAEGYLGTQVKKAVITVPAYFNDSQRQATKDAGKIAGLQ
VERIINEPTAAALAYGLTN----KGGETVAVYDLGGGTFDISILEISKEGVFEVKATNGD
TFLGGEDFDNTLMQHLVGEFKKAEGIDLSKDKLALQRLKEAAEKAKCELSSTVSTEINLP
FITATA--EGPKHLHIKLTRAQFESLVDPLVQRTIDPCKSCLKDAGLDKSDINNVLLVGG
MTRMPKVQEVVKQFYGKQPSKGVNPDEAVAVGAAIQAGVLKGDVKQLLLLDVTPLSLGIE
TLGGVCTKLITRNTTIPTKKSQVFSTAADGQTEVEIKVLQGERHMANDNKTLGSFILSGI
PPAPKGVPQVEVTFDIDANGIVNVSARDKATGKEQAIRIQSSGGLSESEIDRMVKDAETH
EEEDRKRKDQTEARNHAESVIYDIEKNLNEFKEHVDQTEAERLREQITELRKTLESAD--
----DHQ---AIKSGADSLQRESL----KAFESAYKQKASSNDSG------SSSSTENKE
D------------
>Coprcine
---------------------MFAAARSSLRSSVSRTGHYAALPR----TMIARNMN---
SKVN-GPVVGIDLGTTNSCVAVME-GQSSRVIENAEGARTTPSVVAFTKH----GERLVG
LPAKRQAVVNAANTVFAFKRLVGRQYSDKEVQDDAKHWPFQIVKKSDG-HPAIEVD--NG
GKRQTFTPEELSSMVLVKMKETAEQYLNKKVNHAVVTVPAYFNDAQRQATKDAGQIAGLD
VLRVINEPTAAALAYGLDR----ADNSVIAVYDLGGGTFDISILEMQ-KGVFEVKSTNGD
THLGGEDFDVVLVEHILAEFQKESGLDLKGDRMAIQRVREAAEKAKIELSSTQQTEINLP
FITADA--SGPKHINLKLNRSQFEALVDPLVKRTFDPCKKALSDAGVKASEVNEVILVGG
MTRMPKVVDTVKSIFGREPSKGVNPDEAVAIGASIQGGVLAGNVTDILLLDVTPLSLGIE
TLGGIMTKLINRNTTIPTKKSQVFSTAADGQTAIEVKIYQGERELVRDNKLLGNFNLVGI
PPAPKGVPQIEITFDIDADGIVNVSAKDKATNKDQSMTIASSSGLSDKDIERMVAESEQY
AEADKARRALIEEGNKADSVCHDTEKAMNDFKDQLDAAEKEKVSKLLVELRELATKGQAG
DPSVTPE---QIKEKISETQQASL----GLFQKVYEKRAAESSSS------SSSESENKE
EKKD---------
>Coprprot
------------------------------------------------------------
-----GNVIGIDLGTTYSCVGVFK-NGRVEIIANDQGNRITPSYVAFT-D----SERLVG
EQAKNQGGTNPTNTIFDVKRLIGRKFTDQTVQRDRKLLPYTIVEGKDG-APAIEVVIAGA
KK--TFTSEQISAMILEKMKATAEAFLGKPVKHAVITVPAYFNDAQRQATKDAGTIAGLK
VERTINEPTAAALAYGMTQ----DDGKVVAVYDLGGGTFDVSILEIS-DGVFEVKATNGD
TFLGGEDFDIAVFKHMIDEFQKKEGIDLKSQPLAHQRLKEAAENVKCELSTAMKSDVNLP
YIAATE--KGPKHLEMTITRAKYESLTEELVKKTIGPCQACLKDAGISKSDINEVILVGG
MTRMPKVREIVKEFFGREPYKGVNPDEAVAVGAAIQGSVLDGGTTNLLLLDVTPLALGIE
TLGGVMTALIPSNTTIPTKKSQVFSTAADNQTEVEIKVLQGDRAMAADNKVLGRFNLVGI
PPAPKGVPQIEVGFDIDANGIVNVSAKDKSTGKEQKIQIKSDGGLSKDEIAKMKAEAEQY
SQEDAKRKDAIEAKNQAESTVYEIEKNINTYDAELTQEEKDTLKSLITETRESIATN---
----DKN---VISDATKKLQDKAT----ALFGEAYQR-----------------------
-------------
>DictDisc
------------------------------------------------------------
-------VIGIDLGTTNSCVAVMQ-GAEARVLENAEGGRTTPSVVAF---------KIVG
LPAKRQMVTNAENTLFATKRLIGRRFDDPMTKKDMTMVPYKIV-----------------
GK--MISPSEAGAMVLQKMKETAETNLGGPVTDAVITVPAYFDDSQRQATRDAGTIAGLK
VQRIINEPTAAALAYG------------VAVYDLGGGTFDISILEIV-GGVFEVRATNGD
TFLGGEDFD-----------------DLTKDTMATQRLREAAEKAKCELSSTLTTEINLP
YISAGP--SGPVHFNMKLTRSKFEQLVADLIQRTIGPCNICLKDA------INEVILVGG
MTRMPKVQELAKSTFNKEPFKGVNPDEAVAVGAAIQGGVLKGDTKGIVLVDVTPLSLGIE
TLGGVFTRLIKKNTNIPASKTDTFSTAADGQSEVEIKVFQGEREMAVDNKLLAKFTLFGL
PPLPKGVPQIEVTFDIDVNGMLQVIAKDKATGKAQQVRIQTSGGLSKDDIARILKESEAN
AEVD--------------------------------------------------------
------------------------------------------------------------
-------------
>Filanola
------------------------------------------------------------
----------------------ME-GKDPKVIENAEGARTTPSIVAFTKE----GQRLVG
MPAKRQAQTNPENTVYATKRLIGRRFEDAEVAKEQKMVPFKIIKAPNG-DAWVEA----L
GK--KYSPAEIGAYVLMKMKETAESYLGRTVSSAVITVPAYFNDSQRQATKDAGRIAGLK
VERIINEPTAAALAFGLNKT-E-HEGKTVAVYDLGGGTFDISVLEIS-NGVFEVKSTNGD
TFLGGEDFDQLLLHHMVSEFKKESGIDVSKDRLAIQRLREAAEKTKIELSSTVETEVNLP
YITADA--SGPKHLNMKITRAKLEQLVGGLIQKTIPPCEQAIKDAGVSKDKISEVILVGG
MSRMPKVQETVEKTFGRKPNKSVNPDEAVAVGAAIQAGVLKGDVKDLLLLDVTPLSLGIE
TLGGIFTRLIPKNTTIPTKKSQVFSTAIDGQTQVEVRVFQGEREMAADNKLLGQFSLVGI
PPAPKGVPQIEVTFDIDADGVVNVSASDKLTKKEQTIRIQAQSGLTEAEIKRMVEEAESK
KQEDMRVRELSEAKNEAEASIYSIEKEIDTNKSEITKEEQXKLKDAINEVRQSVSGSK--
----DAD---TIKNAIKNLNNLAY----PIITAAYQK-----------------------
-------------
>HomoSapi
GTVISASRAAAARLVGA---AASRGPTAARHQDSWN-GLSHEAFR----LVSRRDYA--S
EAIK-GAVVGIDLGTTNSCVAVME-GKQAKVLENAEGARTTPSVVAFTAD----GERLVG
MPAKRQAVTNPNNTFYATKRLIGRRYDDPEVQKDIKNVPFKIVRASNG-DAWVEA----H
GK--LYSPSQIGAFVLMKMKETAENYLGRTAKNAVITVPAYFNDSQRQATKDAGQISGLN
VLRVINEPTAAALAYGLDK----SEDKVIAVYDLGGGTFDISILEIQ-KGVFEVKSTNGD
TFLGGEDFDQALLRHIVKEFKRETGVDLTKDNMALQRVREAAEKAKCELSSSVQTDINLP
YLTMDS--SGPKHLNMKLTRAQFEGIVTDLIRRTIAPCQKAMQDAEVSKSDIGEVILVGG
MTRMPKVQQTVQDLFGRAPSKAVNPDEAVAIGAAIQGGVLAGDVTDVLLLDVTPLSLGIE
TLGGVFTKLINRNTTIPTKKSQVFSTAADGQTQVEIKVCQGEREMAGDNKLLGQFTLIGI
PPAPRGVPQIEVTFDIDANGIVHVSAKDKGTGREQQIVIQSSGGLSKDDIENMVKNAEKY
AEEDRRKKERVEAVNMAEGIIHDTETKMEEFKDQLPADECNKLKEEISKMRELLARK---
----DSETGENIRQAASSLQQASL----KLFEMAYKKMASEREGS------GSSGTGEQK
EDQKEEKQ-----
>Monobrev
------------------------------------------------------------
----------------------MD-GKDARVIENSEGARTTPSVVAFTED----GERLVG
QPAKRQAVTNPANTLSATKRLIGRRFEDPETQKDMETSSYKIVKAPNG-DAWVHA----G
GK--DYSPSQIGAFVLTKMKETAEAYLGGSVKNAVITVPAYFNDSQRQATRDAGEISGLN
VLRVINEPTAAALAYGLDK----QEDKTVVVYDLGGGTFDVSILEIQ-SGVFEVKATNGD
TFLGGEDFDNTLVNFFIEQFKKDQGIDLRKDNMALQRLREAAEKAKIELSSSMQTDINLP
YITVDQ--TGPKHLNMKLSRAKFESIVDELVQRTVSPCQKCLSDAKMSKSDIGEVILVGG
MTRMPKVQSTVESIFGRSPSKGVNPDEAVAMGAAIQGGVLAGEVSDVLLLDVTPLSLGIE
TLGGVFTKLIGRNTTIPTKKSQVFSTAADGQTTVEIKVLQGEREMAADNQELGRFSLVGV
PPAPRGTPQIEVTFDIDANGIVNVSAKDKGTGKEQQIVIQSSGGLSKDQIEQMVRDAETH
AEQDKERKDAIEAVNAAESMIHTTEKNLEDFKDDVEPEAASSIREHIAKLRDALNAEE--
---KNAE---EIRQLSGDLACKPLSRECKLFSGSFWVQNESKPGSDLVQRAGGSGIWFCK
VQQA---------
>PCBtrin
---------------------VKPQTIPKMMSRSAN-----LGFK----AFGSRLFG---
SRVQ-GDIIGIDLGTTNSCVSIME-GQTPRIIENAEGMRTTPSVVAFLED----GSRLVG
LPAKRQAVTNSANTIFASKRLIGRTYDDPMTARDQEMVPYNITRADNG-DAWIEA----Q
GK--KYSPSQIGAFILGKMKETAEDFLGRPVKNAVVTVPAYFNDAQRQATKDAGKIAGLD
VQRIINEPTAAALAYGMGD----NDGKVVAVYDLGGGTFDISILEMN-SGVFEVKSTNGD
TFLGGEDFDCRITDHLVTEFKKTEGIDLARDQLAIQRLREAAEKAKMELSSTVQTEINLP
FITADQ--TGPKHLNVKLTRAQFESLVSDLIERTIAPCENALKDAGLTTKDLHEVLLVGG
MTRMPKVVQTVQDIFGMPAYKGVNPDEAVAMGAAIQGGIMKGDVSDIVLVDVAPLSLGIE
TIGGVFHRLIPRNTNIPTKKSQVFSTAADNQQQVEVKVLQGEREMAIDNKMLGQFQLSGI
RPAPRGIPQIEVTFNIDANGIVNVSALDKDTNKEQNITCQTSGGLTEEEISNMIREAEAN
AENDKQRKDLSEAKNAAESTIFNTEKALNDHKSALSADDVSRIESEIHSLRSKLSGF---
----DAH---DIKA----------------------------------------------
-------------
>Polypall
---------------------MLKQFTKVNKNSLYN---------------GLRSYSTQN
SKVS-GPVIGIDLGTTNSCVAVME-GNDARVLENSEGGRTTPSVVAFTDD----GQRIVG
LPAKRQMVTNAANTLFATKRLIGRRFDDPMTKKDMTMVPYKIVRGPNG-DAWMEV----K
GK--QISPSEAGAMVLTKMKETAESALGVPIKDAVVTVPAYFDDAQRQATRDAGTIAGLN
VSRIINEPTAAALAYGFKQ----DEPKTVAVYDLGGGTFDVSILEIV-GGVFEVRATNGD
TFLGGEDFDVELLNYFVAEFKKEKGIDLTNDSMAMQRLREAAEKAKCELSSTLQTEINLP
YISAGP--SGPVHFNMKLTRSKFEQLVGNLISKTIEPCKICLKDATMSPKDINEVILVGG
MTRVPKVQEVAKNLFNKEPFKGVNPDEAVAVGAAIQGKILSGEGKGIILIDVTPLSLGIE
TYGGVFTRLIKKNTNIPASKTDVFSTASDGQQEVEIKVFQGEREMAADNKLLGKFTLFGL
PPLPKGVPQIEVTFDMDVNGMLSVIAKDKATGKAQQIRIQASGGLSKDDVARIIKESEMN
AEADKKRRELVEAKNSGESVVYQTEKDLIDFKDYLNPQQTEEIKKVVASVKDTLSKE---
----DPA---AIESEIKRLRDLTT----STFEQAYKAKMSAQNSNNN-QSSNTNNTNNTN
NDNTTEAEFTEKK
>Sterramo
-----------------------QSAFAPFPLSHYQ-----SSIA----AFSSRLYA---
TKTK-DVIIGIDLGTTNSCVALME-GTEPKVIENAEGARTTPSVVAFTKDEQNRDQRLVG
TTAKRQAVTNPMNTFFAVKRLIGRSYDDPTTKEDQSMVPYKIVKADNSTDAWLEDS---Y
GK--KYSPSEISAFILTKMKETAESYLGHPVQKAVITVPAYFNDSQRQATKDAGKIAGLQ
VERIINEPTAAALAYKLKS----KNGETVAVYDLGGGTFDISILEISEEGVFEVKATNGD
TFLGGEDFDKALLDHMVKEFKKKEGIDLSKDKLAIQRLREAAEKAKCELSSTVNTSVNLP
FITAGA--EGAKHLEMTISRAQLEKLTAHLIKRTVEPCRACLNDAGLTKEDITNVLLVGG
MTRMPKVVSTVKEFYGKEPHKGVNPDEAVAMGAAIQGGVLQGDVKDLLLLDVTPLSLGIE
TLGGVCTKLIPRNTTIPTRQSQVFSTAADGQTDVEIKVLQGERHMSADNKLLGSFLLSGI
PPAPKGVPQIDVTFDIDVNGIVNVSAKDKATGKEQQIRIQSSGGLSETEIEKMVKDAELH
EAEDKKRKEETESRNHAESVIYDIEKNLKEHKEHIEESEAKALEEKIDVLRSTMEGG---
----DIS---LIKTQADELHRDSL----KAFE----------------------------
-------------
>Thectrah
---------------------------------------------------LTRAAS--G
KAGK-GKTIGIDLGTTNSCVAVME-GKTPRVIENAEGARTTPSVVAFQAD----GSRLVG
TPAKRGAITNPENTVYATKRLIGKSFKE--THEDQEMLPYEIVEAPNG-DAWIKA----Q
GK--EYSPSQIASFILAHLKDSADSFLSQKTTSAVITVPAYFNDSQRQATKDAGEIAGFS
NIRILNEPTAAALAYGMDQ----KGSQTIAVYDLGGGTFDISILEVS-EGVFEVQATNGD
TALGGEDMDAAITNFLLESFKKEKGIDLSTDSLALQRLREAAEKAKQELSSTTQTQINLP
FITATA--EGPQHLDLSLSRAKLESLVGDLIARTVAPCEACLADASLKPDDIDQVVLVGG
MTRMPKVVETVEAIFGKAAYKGVNPDEAVAMGAAIQGGVLDGSTSDVLLIDVTPLSVGIE
TLGGVFTPLVKRNTAIPCKKAKTFSTAVDGQTEVNISVFQGERKLAIDNNLLGNFQLTGI
NPAPAGQPKIDVEFEINSDGILTVSARDQKTGQEQRITVEAASGLSQDQIEKMVEEAKTY
AEEDAARKAKAEAKNAAESAIYNAEKTLNDQKEKVTEELKEKLDGAISKVREAVDADG--
----EAK---DIAKLTTELQKELA----ATNEAIFK------------------------
-------------
>VannDIVA
------------------------------------------QAA----RVPLRRYY--G
DKIP-GACVGIDLGTTNSCVAVME-GKTPRVLENAEGHRTTPSVIAWKKD----GERIVG
IGAKRQAATNPSNTITAAKRLIGRKFDDAQVKEQMKMVPYKIAKAPNG-DAWIEV----N
GK--LISPSEAGAHVLTKMRETAKNHLNADVKKAVVTVPAYFNDAQRQATKDAGKIAGLS
VERIINEPTAAALAYGLSKE---NTDKTVAVFDLGGGTFDVSILEID-NEVFEVKSTNGD
TFLGGEDFDSRLQQHIIDSFRDETGVDLSKDKMALQRLRDAAEHAKIELSSSVKATINIP
YITATE--AGPQHLNMELTRSQYDKLVDDLVQRTIKPCEDSLKDAGLQKSDINEVILVGG
MSRTPKVIETVEKFYGKSPFKGVNPDECVAMGAAIQAGVIEGQFTDLLLLDVTPLSLGIE
TRGEVFTRLIPRNTTIPTKKSQIFSTAADNQTAVDIKVLQGEREMASDNKLLGQFQLSGF
PPAPMGVPQIEVTFDIDANGIVHVSARDKATGKENEIRIQSSGGLSDSEIEKMVQEAEAN
AEADKLKKARAETRNQAEAVVYEVNKNLEEFKEHVTKEDGEKLRTAVADVEAKIRDES--
---VDPE---ALKAAVQEAQQLQM----KTFEKAYKDKAAAGSSS------SDSGAKDAE
YKD----------
>Pessonel
--------------------------------------------------VSRMHFS--S
DAPS-GDVIGIDLGTTNSCVAVME-GKEPRVIENSEGARTTPSVVAFTAD----GERLVG
IAAKRQAVTNPENTLHATKRLIGRKFDDPATKEDMKHVPYKIVKAPNG-DAWLEVT--AN
GKPTKFSPSQIGAIVLTKMKETADSHLGRDCKDAVVTVPAYFDDAQRQATKDAGQIAGLN
VHRIVNEPTAAALAFGLKEE---DDGKTVAVYDLGGGTFDISILEIS-GGVFEVKSTNGD
TFLGGEDFDNALLENLCAEFKKESGVDLKQDSLALQRLREAAEKAKIELSSSVSTDINLP
YIA-----PGPKHLNLKLSRAKLEQLVEPLIQRTVAPCKAAIKDAGISQSEINEVILVGG
MSRMPRVQSLVKELFGKDPYKGVNPDEAVAMGAAIQGGVLKGDVKHLLLLDVTPLSLGLE
TYGGVFTKLIPRNTTIPTKKSQVFSTAQDGQTQVQIKVFQGEREMAEDNKLLGTFDLVGL
APAPKGVPQIDVTFDIDANGIVSVSAADKATGKAQSIRIQSSGGLKDDDIKKMVEEAEKF
AESDKQKRAAREAINNAESVVYDTEKSLNEFKDKVPEDAQKQLTDELQKLKDLVAAAE--
---PDAD---AIKDATSAVQQQSL----KTFEHAYKDQQAAQQQQ------QSSPEGEAK
E------------
>TricAmI7
----------------------------------------------------ARAYS---
-GAG-GDIIGIDLGTTNSCVAVME-GKNPRIIQNAEGDRTTPSYIAINQQT---GEKLVG
QPAKRQAVTNPENTFYASKRLIGRRFDDPMTAKDQKNVPYKIVRAKNG-DAWVEDA---K
GK--QYSPAELGALVLNKMKETAEAHLNKTVQAAVVTVPAYFDDAQRQATKDAGRISGLD
VKRIINEPTAAALAYGMSE----KDGKTVAVYDLGGGTFDVSILEIS-SGVFEVKSTNGD
TFLGGEDFDTALLKYFLGEFKKESGIDIQGDKMAIQRLREAAEKVKQELSSKLSTEVNLP
FLSQQN--GNPVHFVRTVTRAQFENLVPDLIARTIDPCKTCLKDASLSASDIDEVILVGG
MTRMPKVKTEVKNFFGKDAFEGVNPDEAVAMGAAIQGGVLGGGVTDLLLLDVTPLSLGIE
TYGGVMTKLIESNTTIPTKRSQTFSTAMDNQTEVEIKVLQGERYMAADNSLLGRFNLVGI
PPAPKGVPQIEVTFDIDANGIVNVSAKDKATGKEQMIKIQSDGGLSEAEIQQKKEEAESN
KAADEERKNTTEIVNKAESSAFETEKSLETYKDHLSEGQKTELKELVADLRKAVAGG---
----NGE---EIKA----------------------------------------------
-------------
>VexiDIVA
------------------------------------------------------------
-----GKVIGIDLGTTNSCVAVLE-GTQPRVIENAEGGRTTPSVVAFTKD----GERLVG
VPAKRQAVTNPANTLYATKRLIGRRYEDPEVVEDKKHVPYEIVRADNG-DAWVQA----G
GK--TMSPSEAASFILRRLKETAEDFLGTPVAGAVVTVPAYFNDAQRQATKDAGQIAGLD
VKRIINEPTAAALAYGLDKV---DETKRIVVYDLGGGTFDVSILEMS-EGVFEVNATNGD
TFLGGEDFDQVLLKYIMNTFKEDQGIDLREDALAVQRVREAAEKAKCELSSAKSTDINLP
YITADQ--SGAKHLQMTLTRAKYESLVRDLVQRTVKPCEIALKDAGISKSEVDEVLLVGG
MTRTPIVFDTVKDFFGREPSKGVNPDEAVAMGAAIQGGVLQGEYSGLLLVDVTPLSLGIE
TLGGVFTRLIPKNTSIPTTKAQTFTTAADGQTSVEVKVFQGEREMVVDNKMLGEFNLVGI
RPAPKGAPKIEVQFDIDANGIVTAKATDKDTGKAQEIRVQSSGGLSQEEIDRIVQEAEAH
KDEDQERRNLIDANNRADSVVEDTEKRIKEEKEFIPQEDQDKLNKLITDVKAK-KGT---
----SAS---DLSAAIDDLTQQSL----QIFEAAFQAKKQKEGSSE-----GSSDSAEQK
-------------
>StygNOMA
--------------------------------------------------VNRRAYS---
--AK-SPVIGIDLGTTNSCVAIVE-GTQPRVLENSEGARTTPSVVAFTED----GERLVG
ILAKRQMATNPQNTIFATKRLIGRRYEDPITKKDQELVPYKIVSGNNG-DAWVEA----R
GK--KYSPSEIASFVLTKMKETAENHIGKKVNEAVITVPAYFNDSQRQATKDAGRIAGLD
VKRIINEPTAAALAYGLNKD---NSDRLVAVYDLGGGTFDISILEID-KGVFEVKATNGD
TFLGGEDFDAHLQNYIMKDFKKKTGIDLSKNNLAISRLKEAAEKAKIELSSSMATEIQLP
YITADA--SGPVHLEMKLTRAQYEELVDGLIEKTKAPCNACLKDAGVTASQLNEVILVGG
MTRTPRVIETVKQIFKKEPFKGVNPDEAVAVGAAVQGAVLEGQYKDLLLLDVTPLSLGIE
TLGGVFTRLINRNTTIPTKKSQVFSTAADGQTQVEIKVLQGEREMAADNKVLGRFDLVGI
PPAPKGVPQIEVTFDIDANGIVHVSAKDKATGKDNQIMIQSSGGLSDADIERMMKDAESN
REKDKLRKEKIEAVNHAQSLIYDTNKNIDEYKKYLSQGAIDSLKAEIDKLQKLIEDQD--
---ASGE---AVKEATNKLQQASI----STFQTVYQQAQKD-------------------
-------------
>Vannrobu
----------------------------------------HRSVR----NTAFRSFC-EK
SKIP-GPTVGIDLGTTNSCAAVME-GSEPKVLVNSEGERTTPSVITWDSD----NQRVVG
SVARSQAAINPQNTLYATKRLIGRKYEDPSIKELQDSSSYKIVRAPNG-DAWCEV----N
GK--KISPSEAGSFILTKMKETAESHFNKPVKKAVVTVPAYFNDAQRQATKDAGRIAGLH
VERIINEPTAAALAYGVGNVDK-SDEKIVAVYDLGGGTFDISILELD-NGVFEVKATNGD
TFLGGEDFDVRLLDHLKEEFKKKENFDLSSDPVAVQRLREAAEKAKKELSSTVKANINIP
YLANKN--GTPLHLNTTISRSQYEKLVDDLVQRTIPPCETCLKDAGISKGDINEVLLVGG
MTRTPKVAATVEKFYGKSPFKGVNPDESVAMGAAIQGGILEGNYSDMILLDVTSLSLGIE
TQGGVFTRLIEKNTTIPTKKSQVFSTAADGQTEVDIKVLQGEREMAADNQMLGQFKLSGF
PPAPKGVPQIEVTFDIDANGIVHVSARDKGTGKENDIRIKSSGGLSDAEIQKILREAEEH
AEEDKRKKSLIEIKNKGESVVDECHKNLKEHKQFVDADGESKLKEAIQALEDKMSSSS--
----DAD---EIRQAIDSLQEIQM----KTFESAYKNSSKGPEDG------SSGASGDQG
SSQ----------
>Luaphula
-----------------------------------------------------RNYA--D
SKGQVDYAVGIDLGTTNSCVAVME-GGNPRVIENSEGDRTTPSVVAFTTDDHGRSTRIVG
AAAKRQAVTNPTNTFYAVKRLIGRNYDDKSVSEEAKMVPYSITKAKNG-DAWVQDS---N
KK--SYSPSEISAFVLMKMKETAESYLGGSVKKAIITVPAYFNAAQRQATTDAGTIAGFT
VERIINEPTAAALAYGLNKSGE-KKGETVAVYDLGGGTFDVSILEISADGVFEVKSTNGD
TFLGGEDFDKAILDYLVREFKKSSGIDLSSDRLAVQRLREAAEKAKCELSSTVQSEINLP
YITASA--DGAKHLNMKLTRAKLEELVDGFIKKTIVPCQKCLKDADLKTEQINEVILVGG
MTRMPKVQSVVKDFFGREPHKGVNPDEAVAIGAAIQAGILKGDTRSILLLDVTPLSLGIE
TMGGVSTVLIPRNTTIPTRQTQNFSTAADGQTEVEIKVLQGERQMANDNKLLGRFILSGL
APAPRGVPQIDVTFDIDANSLVSVSARDKATGKEQQIRIQATGGLSKAEISRMVADAELY
EEDDKKRREETEARNKAESIAYDVEKNLNEHKDSVDSEAADKLREQISQLRTTMQGT---
----DTK---AISDASQQLQQDSL----KAFESVYKKAAGNNDNS------NNNNNNNNN
ND-----------
>Protarac
--------------------------------------------------LARRSYA--D
GKSG-EYHIGIDLGTTNSCVAIME-SGAPRVIENAEGDRTTPSVVAFTTDEHGRSTRVVG
AAAKRQAVTNPSNTFYAVKRLIGRNFEDPLVKEEMKMVPYTISRAKNG-DAWVEDS---S
KK--QYSPSEISAFVLMKMKETAESYLGGTVKNAVVTVPAYFNDSQRQATKDAGQIAGLN
VERIINEPTAAALSYGLNKQKDRRKGETVAVYDLGGGTFDISILEISADGVFEVKATNGD
TFLGGEDFDKAILDYLVREFKKTSGIDLAKDRLALQRLREAAEKAKCELSSTVQSEINLP
YITAGA--DGAKHLNMKLTRAKLEELVDSYIKRTIAPCQACLKDAGLKVQEINDVILVGG
MTRMPKVQATVKEFYGKDPHKGVNPDEAVAIGAAIQAGVLKGEVRDVLLLDVTPLSLGLE
TLGGVTTVLIPRNTTIPTRQSQVFSTAADGQTEVEIKVLQGERQMAVDNKVLGRFILSGL
PPAPKGVPQIDVTFDIDVNGIVNVSARDKATGKEQQIRIQSSGGLSKAEIARMVQDAEQH
QEEDSRRKTESESRNSAEAIIYDIEKNLREFQEHVSTEDSDKLKQQIAGLRKTMEGT---
----DFA---AIKSESEQLQRDSL----KAFEGAYKSKAGQASG----------------
-------------
>PhysTSA
------------------------------------------------------------
------------------------------------------------------------
--------------------------------------------------AWVEA----K
GK--SYSPSEIGAFVLGKMKESAENFLGRKVNNAVITVPAYFNDSQRQATKDAGRIAGLE
VERIINEPTAAALAYGLKKEG--EQAKVVAVFDLGGGTFDISILEIS-DGVFEVKATNGD
TFLGGEDFDNELVNFLLAEFKKEQGVDLSNDRLALQRLREAAEKAKVELSTTVATEISIP
FITATS--RGPLHLNYKLSRAKFEQITEHLINRTIEPCKACIRDARVQTSQIQEVIMVGG
MSRVPKVVETAAKLFGREPYKGVNPDEAVAVGAAIQAGILSGGFNKLILLDVTPLSLGIE
TLGSVFARLIPRNTTIPTRKSQIFSTASDGQTEVDIKVLQGEREMANDNKLLGRFRLDGL
PPLPRGVPQIEVTFDIDANGIVKVTAKDKATGKEQNVRIQSSGGLTEKDIQKIVEEAERN
RESDQKLKEITEAKNQAESVIYDTEKNVKQYKDTMKAEEVEELNNKITNLRKLVSDNA--
----DGA---AIRDATSDVQQFSL----KAFETSYRAKEREA------------------
-------------
>PellCATA
-------RRGVVRLGGSVNKAAKLYGRSGVWSSSYNNTRNAISLRTLSPLLHQRLYA---
-----NDAIGIDLGTTNSCVAIMD-GKQAKVIENAEGDRTTPSVVAITKDDNDKTVMLVG
QTAKRQAVTNPENTFFATKRLIGRTIDDPLVVKDSKIIPYKIVRGDNN-AAVIQDS---Y
GK--KYSPSEIGGYVLKKMKETAESHLGHKVNKAVITVPAYFNDSQRTATKIAGRVAGLE
IERIINEPTAAALGYGLKN----NKGENVAVFDLGGGTFDISILELSDQGVFEVKATNGD
TFLGGEDFDNAIVDYLVAEFKKKEGLDLRKDKMAMQRIREAAEKAKCELSSTVQTDINLP
YITADP--SGAKHFNLRVTRAQLEKLTDKLIQRTIPPCKACLKDAGMSIDDIDSILLVGG
MTRMPKVQSVVKNFYGKAASKGVNPDEAVAIGAAIQAGIIKGDVTDLLLLDVTPLSLGIE
TLGGVTTRLIERNTTIPTKKSQTFTTSADGQTEVEIKVLQGERHMSKDNKLLGRFNLTGI
PPAPAKTPQIGVTFDIDSNGILNVSAKDQATGKAQNIRIQASGGLSEAEIDRIVKEAQEH
ESEDRQRKDESEARNLADSVIYDIEKNINEFKDHISEDDAEGLKADIEELRKTLEGS---
----DVD---AIREGANALQQKSL----KAFEAAYKSKAASNEGA------EGENTEGQT
QDE----------
>ClydYONA
------------------------------------------GTL----SAPFRRYA---
-SGK-SNCVGIDLGTTNSCVAVME-GSTPRVIQNSEGHRTTPSVVAWNDE----GERLVG
SLARRQAATNPENTLHATKRLIGRAFDDPLTKESIAAMPYKIMKGPNG-DAWVEV----K
GK--SYSPSEIGSYVLTKMRETAEAHLGGQVTKAVVTVPAYFNDSQRQATKDAGRIAGLT
VERIINEPTAAALAFGLNKE---DDERTIAVYDLGGGTFDISILEID-KGVFEVKATNGD
TFLGGEDFDNVLIDYLAKEFNSKTGMDIKSMPMSMQRLREAAEAAKIELDSLPETEVYVP
FIAQDPKTGAPVHLQTKLSKSKFNSLVEPLIKRTIGPCEECLKDAKLSKSDINDVLLVGG
MSRTPAVQEAVSKFYGKKPSKGVNPDEAVAMGAAIQASVLEGEFSGLLLLDVTPLTLGIE
TLGGVFTPLIERNTTIPTKKSQIFSTAADGQTEVEVKVLQGERPMADDNKLLGRFQLTGI
PPAQKGVPKIDVAFDIDANGIVNVTAKDASSGRENKIRITSSGGLSEAEIERMVKEAEMH
REDDMKKK----------------------------------------------------
------------------------------------------------------------
-------------
>GoceYONA
--------------------------------------------------LSVNNYS---
-SQG-SEIIGIDLGTTNSCVAVMDMSKNPKVIENAEGERTTPSVVAFAPDEKGGTQLLVG
TQAKRQAVTNPENTFYATKRLIGRMIDDPMVAKDKDMVPYKIV-ANNN-QAWVADK---A
GK--SYSPSEIGGYVLKKMKETAEAYLGKKIDKAVVTVPAYFNDSQRQATKIAGKVAGLE
VARIINEPTAAALAYGMSS----GKGEVVAVYDLGGGTFDVSILELSPEGVFEVKATNGD
TFLGGEDFDNTLLEYLVNEFKKQEGIDLRTDKLALQRLREAAEKCKTELSTMTQTEINLP
YITANK--SGAKHFQMKVTRAKFEELVSSLVNRTVEPCNLCLKDANLSKSDITNVLLVGG
MTRMPKVQETVEKFFGRQPSKGVNPDEAVAVGAAIQGGILRGDVGGLLLLDVTPLSLGLE
TLGGVCTKLIPRNSTIPTKKSQVFTTAADGQTEVEIKILQGERHMAVDNKQLGNFHLTGI
PPGPKGTPQIEVTFDIDANGIVNVSAREKTTGKEQRIRVQSSGGLSDAQISQMVKDAEAH
AEEDKKRQEISENKNKAESVAYDTEKNLREFKDYVSEADSKELTADIEALRQVMEGE---
----DHE---AMRKGADDLQRKSL----KAFENAYRQKAATDSGS------GA-------
-------------
>Vermanta
------------------------------------------------------------
--------IGIDLGTTNSCVAVME-GTTPRVLENSEGQRTTPSVVAFTE-----GERLVG
DLARRQAVTNPTNTFHAIKRLIGRKFDDPITKKDQDMVSFKIVRGANG-DAWVHSP--LT
GK--DYPPSEVGSFVINKMKETAESFLGEKVNAAVITVPAYFDNAQRQATKDAGVIAGLD
VKRIINEPTAAALAYGLKDT---GAEKTVAVYDLGGGTFDVSILEMD-NGVFEVKATNGD
TFLGGEDFDNELLNHIIDTYKKDSGNDLRKDKLAIQRLREAAEKTKIELSTTTSTDVNLP
YITATA--AGPQHLQMKISRATYENLIDGLVQRTVKPCESCLKDAGISKSQIDEVLLVGG
MTRTPVVQKLVTNFFGREASQKVNPDEAVALGAAIQGGVLDDKLKDVILLDVAPLSLGIE
TLGGVFTRLIERNTTIPTTKSRQFSTAMDSQTEVELKVLQGEREMAADNQMLGKFNLVGI
PPAPKGVPQIEVTFDIDANGIVNVSARDQATGKEQSIRIQSSGGLT--------------
------------------------------------------------------------
------------------------------------------------------------
-------------
