# Supplementary material for: Expansion of the molecular and morphological diversity of Acanthamoebidae (Centramoebida, Amoebozoa) and identification of a novel life cycle type within the group
Source: Biol Direct. 2016 Dec 28;11:69. doi: 10.1186/s13062-016-0171-0 (PMC5192571; doi:10.1186/s13062-016-0171-0)
Supplement: Additional file 3: — Bordor.325.Cent40.tgz. Phylogenomic alignment files and single gene trees for each gene included in the phylogeomic supermatrix. (TGZ 8396 kb) [file 13062_2016_171_MOESM3_ESM.tgz › Bordor.325.Cent40/unmasked-alignments/PABPC4.faa]

>AcanGEN
---------------------------SASLYVGDLNPTVTEALLFEIFKAVGPVASIRV
CRDAVTRRSLGYAYVNFHNVVDAERALDTLNYTLIKG--RPCRIMWSHRDPSIRKSGQGN
IFIKNLDKSIDNKALYDTFSAFGNILSCKVVTDG-KG--NSKGYGFVHYETSEAADSAIA
KVNGKMLNGK--IVYVGRFIARKERTPGSD--PEKFTNIYIKNLGEAY-TEEDLKRDFGA
FGTVQSAVLMKD---------------------------------PRD------------
---------------------------------------------IGRQ--FAFVNFEDH
EAAHRATEELNGRK------------LGDKEVYVGRAQKKSERESFLR----KLREERAQ
KYQGINLYIKNLDDTVNDEELHKLFSALPFGQITSCKVMSDDKG-NSRGFGFVCYTNPED
ASKAVSEMNGKMV--ANKPIYVALAERKDVRSAKLAAQHAARAAARERK-----------
------------------------------------------------------------
------------------------------------------------------------
------------------------------------------------------------
------------------------------------------------------------
-------------------------------NIIGETLYPLVEAL------TSATQGP--
--KITG------------------------------------------------------
-----
>Coprcine
---------------------SVP---SASLYVGELDPTVTEAMLFEIFNMIGPVASIRV
CRDAVTRRSLGYAYVNYLNAADGERALEQLNYSLIKN--RPCRIMWSQRDPALRKTGQGN
IFIKNLDEAIDNKALHDTFAAFGTVLSCKVATDE-TG--RSKGYGFVHYETAEAAENAIK
AVNGMLLNDK--KVYVGHHISRKERQSKLEEMRAQFTNLYVKNLDPEV-TQDEFIELFKK
YGNVTSAVISVD---------------------------------EEG------------
---------------------------------------------KSKG--FGFVNFETH
DEAQKAVDELNDFE------------LKGKKLFVSRAQKKAEREEELRRSYEQAKLEKLS
KYQGVNLYIKNLEDDVDDDKLRAEFEP--FGTITSCKVMRDEKG-QSKGFGFVCFSSPDE
ATKAVAEMNNKMI--GTKPLYVSLAQRREVRRQQLESQIAQRNQIRMQQ-AAAAGLPGS-
---YVN--------GP----LYYPPGP-GFPPQ---PRGMMG-YPQPGMLPPRP------
-----RYGPN-GQ------VPVPGPYG--QAPPPQGYGMP--------P----YGGQRP-
PRPQGGPR---------GG---------------PGGSPTHPNAPIPRSNGPQNGAGRPP
AQGGPRGPGP--------ANANR---PGGAPRSGAPAPAAAATPAKAPAA------APAP
ASPG----PAADVPTVTAAQLAAAA-PMEQKQMLGEALYVRISPT-------QPELAG--
--KITGMLLE-------MDNNELLHLLDNAEALNAKVTEALSVLQDF-------------
-----
>Coprprot
TATTPS--------AQPAATPKPP---SASLYVGDLAPEVSEGLLFETFNTVGPVSSIRV
CRDTLTRRSLGYAYVNFHSVVDAERALDSLNNNPIAG--RPCRIMWSQRDPSIRKTGVGN
IFIKNLDNTIGHKELYDTFSAFGNILSCKVAFDD-KG--NSKGYGFVHFENQQCADNAVQ
MVNDNMMLDK--KVYVGPFIPRKVRTQQL---EKSWTNVFIKDIDLAI-TDEELKTAFAE
HGTVTSAVIMRK---------------------------------EDG------------
---------------------------------------------TSLG--FGFVNFEEH
ESADKAVTAMHGAK------------LGNKTLFCCRAQKKAEREAKLKKEWEQLK---IS
KYQGINLYIKNIDDEIDEERLRTEFAP--WGTIKSCKIMTDEKG-LSKGFGFVCYSAPEE
SQRAINEMNNRTLSGSSKPLYVALHEPKEVRRQKLTLNAFKGMRGNVPQGAPGA------
-I-YGA-------GQP----VYYQGG--------NMQQGFV--YPQQ-MMPSMP------
----RGWQPQ-----------YPMQ------------------PQYPAN-----ALPRGG
STSASRGR---------GG------------------------------------ASRGN
AAGGAGGRG--------------------------QGNRRGANPAPAEAV----------
---------VPAMDTLTLAQVKQFP-ADQQKILIGERLYGVIAAS-------QPLLAG--
--KITGMFLE-----SGWSVEELFALLSDEASLNQKIEDAISVLERAAQPEAG-------
-----
>DictDisc
------------------MATNFT-PISSSLYVGDLLPEVSEQHLFEIFNQVGLVSNIRV
CRDTNTRRSLSYAYVNYYNGADAERALDTLNNTPIRG--KACRIMWSQRDPSLRKSGVGN
VFIKNLDKGIDHKALYDTFSAFGNILSCKVVTDD-GN--SSKGFGFVHYETQESADKAIA
KVNGMMINGQ--KVFVGPFKSSKERGQPT---EVKFTNVFFKNLSEDV-GPDQLKELLQQ
YGEITNITIMAD---------------------------------DKG------------
---------------------------------------------KSKG--FGFANFESA
EAAKNVVENENGKI------------FHGKPIYAGRAQKKIEREAELKHTFE-------T
KYQGVNLYIKNIDDSIDNDKLREVFSQ--FGTITSAIVMKDDKATTSKGFGFVCYTAPDE
ATRAVTEMNGRMI--GTKPLYVALAQRKDIRRAQLEMQHQQKFKTGIRQQMPPT------
---YGS--------GP----VFFTPA--PVNP------QVV--YQQM--MPRPR------
-----NWNGQ--------PVGVPQ-------------------GQYANM-----NYARG-
QPRQNGPR-------QNGG------------------QP---------------------
RQNGPRPDV--------------------------SGAQPIPVQQQTTLD------VAQT
QQA-----ASSAESALNLQSIINLPSRDQQNVALGEHLYPLIHNS-------QPDLAG--
--KITGMLLD------SLPVEELFTLTQRQDLLADKIREALEVLGSN-------------
-----
>Filanola
------------------------------------------------------------
------------------------------------------------------------
------------------------------------------------------------
----MMLNNK--KVFVGLFVPKKERIAANS--QKKFTNIYIKXLDPAV-EEEKLRELFAP
FGEIQSAVIMKD---------------------------------EQG------------
---------------------------------------------KSKG--FAFINXAQP
EQAEKAVDEMXNKD------------INGKTLFVGRAQKRQERDVELRQKFEQMKMEQMS
KYQGVNLYIKNLDDEIDDDKLRGLFTP--FGTITSCVVMKXNKG-ISKGFGFVCYTNPEE
ATRAVTDMNGKIV--GSKPLFVAXAQRKDVRRAQLEVQFAQRKQVVVGA--PRIPAP---
-M-YNG-------APP----MFYAQA--PGQP-------YV--YPQM--VPARG------
----GRFPPP-GP-----------------------YQMP----GYVXV------NARG-
--QVKNAR---------GN----------------VVQP---------------------
RRGGVKGGQPV----------------------------PAPAVPLVQPV-----VVPQP
TPI-----APAEAIPLTPQYINQFP-AEEQKQIIGERLYVLIAKT-------QPQLAA--
--KITGMILD------SSYPEEMLHLIESPEALTEKVDEALNVLKEHNVKAE--------
-----
>FontBI
---------------------------SASLFCGNLDPQTNESDLFEVFRNIGSIASILV
VRDQVTRVSKGHAYINFYKYEDAQKAIESFAYHRIRD--RKISLMWVQRDPSIRNSGVGN
LFIRNLGPEIDEKLLVTLFSDVGKILSCKVPTDE-NG--NSRGYGFVHFEKQEDADIVIR
DYNNSEFNKR--KVTIEHYIPRSNRP------ARRFTNLYVKHYPSTF-TEDDLVELFSP
FGTITSLCIARD---------------------------------EKT------------
--------------------------------------------EKPRG--FAFVNFETY
EMANSALEALHNKKEFPA----EDGDDKPMKLFVSEFQSRSTRVQALKTVRDARLAQNKR
QFARCNLYVRGFPDTFTVEDLNAVFSK--FGDIISSDIPKNPDG-TSRCFGYVCMHNSEA
ATEAIKNLHDKTV--DGITFYVAHHQAKNERDSQLSTMMPGVNSPMFAAHHPPGFIP---
-M-HFQ-------SVP------FPLGQMPPAPGAYPPQVVM--FNQSRVVPHAGPY----
---APAFNAPHGG-----RNNQPG---------------------YVFP-----ANGAV-
ANPGAGQR--------RGG---------------AHAQP---------------------
-RGGRDNRRNNNNA----AGGNQPRGKNTGNRGQHAGQAAAATAATAAATTP--AAAAAP
AATT----AATSTEPSLPAKLAGLG-ETEQKELLGEKLFEMITEE-------NAGITEDH
VCRIVGMLIY------DNPTSEVLNYVDDAAARAVFVKEATVALEKEDAETA--------
-----
>HomoSapi
---------------MNAAASSYP---MASLYVGDLHSDVTEAMLYEKFSPAGPVLSIRV
CRDMITRRSLGYAYVNFQQPADAERALDTMNFDVIKG--KPIRIMWSQRDPSLRKSGVGN
VFIKNLDKSIDNKALYDTFSAFGNILSCKVVCDE-NG---SKGYAFVHFETQEAADKAIE
KMNGMLLNDR--KVFVGRFKSRKEREAELGAKAKEFTNVYIKNFGEEV-DDESLKELFSQ
FGKTLSVKVMRD---------------------------------PNG------------
---------------------------------------------KSKG--FGFVSYEKH
EDANKAVEEMNGKE------------ISGKIIFVGRAQKKVERQAELKRKFEQLKQERIS
RYQGVNLYIKNLDDTIDDEKLRKEFSP--FGSITSAKVMLED-G-RSKGFGFVCFSSPEE
ATKAVTEMNGRIV--GSKPLYVALAQRKEERKAHLTNQYMQRVAGMRAL--PANAILNQ-
-F-QPA-------AGG----YFVPAV-----PQAQGRPPYY--TPNQ--LAQMRPN----
----PRWQQG----------GRPQ-----------GFQGM---PSAIRQ-----------
----SGPRPTLRHLAPTGN------------------APASRGLPTT------------T
QRVGVPTAVQNLAPRAAVAAAAP---RAVAPYKYASSVRSPHPAIQPLQA-------PQP
AV------HVQGQEPLTASMLAAAP-PQEQKQMLGERLFPLIQTM-------HSNLAG--
--KITGMLLE-------IDNSELLHMLESPESLRSKVDEAVAVLQAHHAKKEAAQKVGAV
AAATS
>PCBtrin
------------------------------------------------------------
------------------------------------------------------------
-------EDIDNRALYDTFSKIGTILSCKVALDE-HG--NSKGYGFVHFETDEAAQTAID
KVNGMSIADK--QVFVQEFKSRRERGQG----EKKFTNIFFKNVDPSV-SDEEFQKEFLT
GLEFNSFVIMKN---------------------------------ENG------------
---------------------------------------------ESRG--FGFCDFKEH
EDAVKAIEKINKAV------------YKEKELFASRAMKKRERERELQALREARKQERIS
RYQGVNLYVKNLHEDIDDERLRKEFSP--FGAITSCKVMRFENN-NSRGFGFVCYGTPEE
ATKAIHEMNGKIV--DKKPLYVAIHQRKEERARALQIQYQQRMAMRNKQQMQMGGMP---
-YQYNRGG--VYNAAPMIPNVRYPNP--QQQPA---RQAYQG-YPQG-------------
-----------GN-----RQNRPQ------------------------------------
---NRRPQ--------QGQ-----------------APPA-------------------N
ARQGAQAR--------------------------------------------------KP
QQQG----AATPAQSIDLADLSNLD-PAAQKQYIGERIFPLVHSI-------NAEVAG--
--KVTGMLLE-------LDNGELIALLEDPTALTEKINEAIQVLKDHQEK----------
-----
>Polypall
------------------MTTTFS---SSSLYVGDLHPDVSESHLFEVFNQVGPVANLRI
CRDNTTRRSLSYAYINYHNSTDAERALDTLNNTPIKG--KACRIMWSQRDPSLRKSGIGN
IFIKNLDKTVDHKALYDTFSAFGNILSCKVVTDE-TN--TSKGFGFVHYESQESAEKAIA
KVNGMMINNQ--KVFVGPFKSSKERGATQ---EVKYTNVFIKNLSEDV-SEQQLTDLLQA
HGKITNLCIMTD---------------------------------EKG------------
---------------------------------------------KSKG--FGFANFEHA
DAAKGAVENENGKM------------FSGKVIYVGRAQKKLEREAELKHKFE-------T
KYQGVNLYIKNLDDSIDSDKLRATFSA--YGTITSSKVMRDDKGSSSKGFGFVCYSTPDE
ASKAVAEMHGRMV--GSKPLYVAFAQRKDVRRAQLEAQHTKFKSSRMPV----------Q
SI-YPP-------TGP----IFYPPA---GMP-------VV--YPQM--IPRPP------
---RAGWNGP-----------VPQQ------------------GQYPPM--------QG-
QYPIRNPR---------GG------------------VPP-----------------TGN
HRNQPRPRP--------------------------DGQQPAAQQPIAQQL------IAEP
---------QAVQPEVTLATVQSMP-REQQNSFLGELLYPLIHAS-------QPDLSG--
--KITGMLLD------SLTVEELFTLYQRTELLADKIKEALDVLTNN-------------
-----
>Sexangul
--ATDT--------SAPAAGTPYA---SASLYVGDLAPDVSEGVLYDVFSVHGLVASIRV
CRDAVTRRSLGYAYVNFHSVPDAERALENVNSAQIKG--RPCRVMWSQRDPSARKSGAGN
IFIKNLPKDMDHKQLFDTFCSFGTIMSCKVVLDD-TG--ASKGYGFVHYDSEESAXKAIA
AVNGAKIEDK--ELFVAPFVPKKERQSS----STTFTNLYIKQLPDNIQSDSDLLDMFKP
FGTVTSVHLSMDP--------------------------------ETK------------
---------------------------------------------KSKG--FGFVNYDDA
ASAKAALDELNGKEFPS-----TVEGEPAKVLYVGRAQKKSEREAELRQKMEELRAERQS
KYQGVNLYVKNLEDTVDDDQLRKIFES--CGTITSCKVMRDEKTGSSKGFGFVCFSTAEE
ATNAVTEMNNHMI--GTKPLYVAVAQRREVRRAALEQQHARRAQKGMPAAMPGQ--PG--
-M-FQP-------GAQ----MFYAAG--GMAPQ---QQAMM--YQXM--MAQQGRVGRGA
PIAPGAWGAP---------AGAPG------------FGMP---PQYIVP-----ANFAG-
-MANMAGR---------GG---------------RGVAPG-------------GAANRGT
GRGGPAAG---------------------------RGAGRGAARADGAAG----------
-------VESIASQPLDVKAIQRLS-SEQQKLVVGEKLYPLVAEK-------YPELAG--
--KITGMLLD------SYFTEELCHLMTTPEALNAKINEAIVVLQEH-------------
-----
>Sterramo
----------------------------ASLYVGDLHPTVTEALLFEIFKAAGPVASIRV
CRDAVTRRSLGYAYVNYHNVTDAERALDSLNYYKIKG--MSCRIMWSYRDPSIRKSGEGN
IFIKNLDKSIDNKSLYDTFNTFGNILSCKVVTDE-KG--NSKGYGFIHYETKEAAEESAA
KVNGMLLNGK--IVYVGPFVPKKERMREGG--KKKFTNVYVKNLDPEY-TDEDLKKDFSA
YGKVQSAIIMRD---------------------------------QNG------------
---------------------------------------------KSRG--FGFVNFEDP
ETAQEAAAKLNAQK------------IRGKTVYVGRAQSRGERDAILK----QLREERAQ
KYQGRNLYVKNLDDGIDEDKLSEAFSV--YGPITSCRIMVDEKG-NSKGFGFVCFESTED
ASKAVTEMNGSML--GGKPIYVALAESKEVRRSKLEAQHAARAVARMNM-NPPNMAPAHT
HI-YPG--------SP-----FYP-------PQGQHPGGFV--YPQ---VPVRG------
-----RWPAQ---------GGSPGRQAGGN-----PYQQP--IPNYIVP-----MAQRQ-
-GPRRLQA---------GVNQVQMG-----------------------------------
---------------------------NNQGYKYTNNARNQQMNGPGGESVPGAAVDISA
GMVN------PSEQDALASMLQLAT-PEDRKNTIGERLYPLVEAI-------EPGHGP--
--KITGMLLE------SMPTKELLHLLGSQEALRDKVQEALAVLKDYHEE----------
-----
>Thectrah
---------------------PYA---SPSLYVGDLAADISEALLFDLFNVVGAVSSIRV
CRDAMTRRSLGYAYVNFHNVADAERALDTMNYTLIRG--KPCRIMWSHRDPTIRKSGVGN
IFIKNLDKNIDNKSLYDAFSAFGNILSCKVMINESTG--ESLGYGFVHYETQKAADEAIA
KLNGMLLNNK--QVYVGKFVPRSERAAAQG--EQRFTNVYVKNIPLDW-DEAKLEAHFTP
AGTITSAVVRRS---------------------------------AEG------------
---------------------------------------------ASLG--FGFVNFETP
EAAKAAVDQFNGQELPAPAAADGEDAAETQTLFVSRAQKKAEREKELKKKFEKLRQERLN
KYQGINLYVKNLDDSIDDDALREAFAE--FGTISSAKVMRTPEG-ASRGFGFVCFTTQEE
ASRAVSEMSSRIL--GSKPIYVALAERREVRRAKLEAQHSQHTPARGMP-QQGAGMPG--
-MPYPG-------QGP----MFYAGP--QRNNFGVYPQQMVTDYPQQ--MSMPR------
-------------------PRFPQQG----------------------------------
QPPAGAGR---------GA-------------PMQGGAPN-------------------Y
MMMGRGPQGQ-------------------------PQMPLSAQQPVLMPQ----------
---------QAQQQAQGAGQQDPLT-PSEQKAMLGERLFPLIQPV-------QPRLAG--
--KITGMLLE-------MDNGELLNLLESSQALQEKIAEAVNVLNQH-------------
-----
>VannDIVA
------------------LAPGQPRPMSASLYVGDLDPDVGESLLFDMFKQVGPVASIRV
CRDTVTRRSLGYAYVNYHNITDAERALDTLNYCQIKN--RACRIMWSRRDPSIRKSGLGN
VFIKNLDKSIDHMALYDTFSTFGNILSCKVVTNE-AG--ESKGYGFVHYETGEAAQQAIA
KVNGMLLNGK--IVFVGEFIPKKDRKPVNA--DKVFTNVFVKNIDDEV-TDEQFRAMFDK
YGKITSHKLMCD---------------------------------AEG------------
---------------------------------------------KSKC--FGFVNFEDH
EAAAKAVEELNGSK------------SGQKTLYVGRAEKKGEREAQLRAEFERRKNERLT
KWQGVNLYVKNLDDGVDEEVLKEAFAE--FGTITSVKIMTDEKG-HTRGFGFVCFSKPEE
ANKAANEMNGRMV--ANKPIYVALAQRKEVRKAQLEAQHAARANLRMQP-ANAAMGGMAP
PMGYPG--------AP--PAVFYGQA--GIPPQA--QRGFV--YPQQ--MAGMR------
-----RWQPN-----------QPGARA------PAGYQLP----GYVMP----VGQQRP-
--QRGGAR---------GGQQQQQQQ--------RGGAPV-AAVPVA------------A
QQGGRGGAN------------------GRRNFKYTTGANNIPTMAVPVPA------MAIP
GAVA-----DGQPEGLSPQRLAAAT-PDERRQILGDHLFPLVAQE-------QPGDAA--
--KITGMILE------VTDLSEVMSLIEDPSALTEKIEEAVTILKEEEA-----------
-----
>Pessonel
---TAT--------PKSNGVSPYA---SASLYVGDLSSDVTEGMLFEIFNAIGPVASIRV
CRDAVTRRSLGYAXVNFHGVQDAERALXQMNNQTIKG--KMCRVMWSQRDPSARKSGAGN
IFIKNLDKSIDHKTLSDTFSVFGTILSCKVVTXD-NG--ESKGYGFVHYDADESAAKAIA
KVNGMMLAGK--TVYVAPFVPKQARQQNXAG-QPTFTNLYLKNLPESIEKEEDLKNLVKE
FGETTSVWLATETLTRAALAQRKAEDAKRKAARAEAAVEKAEKKGEEGDDADAAKKAEEE
EQDAAHAERDAEQAAKAAEAAKTAEEAEKEAKEVAAAPTGEEKIQISKG--FGFVNFAKP
EEAQACIKGLNGKEL-----------DNGKVLYVGRAQKKEERDAELRKELEKKKLERIS
KYEGVNLYVKNLEDTVDDDRXRDEFKQ--FGTITSCRVMRDN-G-VSRGFGFVCFATXEE
ATRAVTEMNGRMI--GSKPIYVALAQRKEXRRQQLEXQHQRRNNKPGLA-QQAAPAAG--
-M-YAP-------GAP----VFYAPPPGQAAP----QQGFV--YPQQ--MMPRGAM----
--PRQAWGAQ-GQ------YGIPP-------------------NAYVVG-----------
----------------AGG-----------------------------------------
------------------------------------------------------------
------------------------------------------------------------
------------------------------------------------------------
-----
>MayoBSH0
-----------------PAAGAAP---STSLYVGDLHPDVAEGHLFEVFNRAGAVTSIRV
CRDAHTRRSLGYAYVNYLNAEDAERALDTLNNTPIKE--RPCRIMWSQRDPSIRKSGVGN
IFIKNLDKSIDHTSLYDTFSEYGNILSCKVAMDE-NG--NSKGYGFVHYETQEMAKKAIE
EVNGMEIEGK--EVFVGRFVPRQERQSAT---ATNFTNVFMKNLPLTW-SEERLREVCSE
FGTVTSVAMVNN---------------------------------EEA------------
---------------------------------------------TSRGYAYGFVNFETA
DAAREAVNQLNGKT------------VDGATLFAGRAQKKHERESELRSRWENIKAERAA
KYKGVNLYVKNLDDDFTEEKMEHEFGR--FGQITSCVVMRDNKG-NSKGFGFVCFNNPEE
AQKAINEMNARVV--GTKPLYVALAQRKEDRRQHLEAQYRTKASRYPAV--PGA-HP---
-M-YVAAAAAAAAGAP--PAVFYPPGVAPGQPGMPVPQQLM--YQQQ--LVRNR------
-----MVGGP-QQ-------PYPV------------YQGG----NYMMP------VQRQ-
-----QVR--------PGA--------------VRAQVP---------------------
---GRRSTP------------------------YPAGARPGEAPLQQA------------
---------QPLPEKLTVEVLQAFD-PERQFLVVSQRMYPLIQKA-------QPKLAP--
--KITGMIRSWYLE-NKHSPDELINLLENPEALNAKINEALAIWQKH-------------
-----
>Neopaest
-----------------------------SLYVGDLAPDASEGHLFELFNQVGPVASIRV
CRDTVTRRSLGYAYVNFHNPLDAERALETLNNVPIKN--KPCRIMWSQRDPSVRKSGVGN
VFIKNLDKTIDHKALYDTFSDFGNILSCKVAVDE-KG--ESKGYGFVHYETQKMADDAIA
KVNGMNIGASDLVVYVGPFVSKKERMQQN---AKNFTNVYVKNLNTNA-THEEVEELFAK
YGKITSGVLMKT---------------------------------PEG------------
---------------------------------------------KSKG--FGFFNYETH
ESAVAAVDNLNNFE------------FQSKVVYVARAQKRSERKQELEANYIALLKERMS
K--GTNLYVKNLDDEITDAAFREEFKK--FGTITSAVIMKDDKG-QSKGFGFVCYSTPEE
ANRAFSEMNGKVF--GPKPLYVNFAQRREERRNLLEAQHSRVPMKGRPP-FPAN------
-V-YPA-------SGP----IYPFTH--TNVPLQF--------YPQL--VRQNR------
----GGWNGQ-QAGATAGATGAPP------------FPNPQHNLQYVQH-----ARPAG-
IPTAGGPS---------GG------------------QPG--------------GAGGAA
RSGGRRPDK---------------------------------------------------
----------PAQEPLTVEYLSQFP-PENQFLMVSQRLYPIIMKA-------QPDLAP--
--KITGMIRSWYLE-HNQGPEELLRLLDDNVALNAKINEAMEIWEEHVRSLNNNEA----
APAEE
>Paraatla
---------------------------STSLYVGDLHDQVSEGHLFELFNTVGPVASIRV
CRDTITRRSLGYAYVNFHNPVDAERALDTLNNTLIKG--KPCRIMWSQRDPSVRKSGVGN
VFIKNLDKTIDHKALYDTFSDFGNILSCKVAVDE-KG--VSKGYGFVHYETQKMADDAIQ
KVNGKHIGSSDLVVYVGPFVSKKDRMQQN---AKNFTNVYVKNLNTAA-SYDEVEELFSK
YGKITSGVLMKS---------------------------------GEG------------
---------------------------------------------KSRG--FGFFNYETH
ESAVSAVDNLNNTD------------FQAKVVYVARAQKRNERKQELEANYIALLKERMS
K--GTNLYVKNLDDDITDGAFKEEFAK--FGNITSSVIMKDDKG-HSKGFGFVCYSTPEE
ANKALNEMNGKVF--GSKPLYVNVAQRREERRNILEAQHSRMPIKGRAP-FPS-------
-V-YPP-------NTP----MFPFTA--ANVPLQF--------YPQI--LRQNR------
-----AWNGQ-QP-AAAAAAAAPP------------FPGPHQNVQYVQQNTQPVARQAP-
RPSMPAPG---------GQ------------------QP---------------------
-RGGRRADKL--------------------------------------------------
--------PVPAGEPLTVKYLENYS-PENQFLMVSQRLYPIIVEA-------QPELAP--
--KITGMIRSWYLE-HKQGPKELLKLLDDPVALDTKIKEAMEI-----------------
-----
>VexiDIVA
-----------------ATGGSYQ---STSLYVGDLMPDVSEGHLFEIFNKVGPVASIRV
CRDAVTRRSLGYAYVNFHSPQDAERALDTMNNAPIKD--QPCRIMWSQRDPSIRKSGVGN
IFIKNLDKNIEHKALYDTFSDFGNILSCKVAVDE-NG--NSKGYGFVHYETQEMADRAIE
KVNGMLLGEK--KVFVGPFIPKKERMQNR---FKNFTNVYVKNIPEDV-TDDEFKAKFEE
VGPVTSCVIMKD---------------------------------NEG------------
---------------------------------------------KSKG--FGFVNFEKH
EDAAKGVEELNDYEWEG------KTNAEGKKLFVSRAQKKAERHAELRMKFTKLRNDFAA
QYQGVNLYIKNLDDEFGDEWLKKEFSP--FGTITSARAMRDDKG-NHKGFGFVCFTTPEE
ATKAVTEMHGRVY--GSKPIYVALAQPREVRRAHLEAQYAQRQKGPGRA-YPAG-MPNA-
AM-YAA-------GTP--P-VYYPPQ---GVP----PQQFV--YPQQ--LAASNMG----
---PQRWQGH-PQ------QGYPQ--------------------QQMPGS--GYPPVRG-
---GHRGR---------GG--------------------------------------RYP
QRGGRGG-----------------------------SAQNAPSGANAAPA----------
---------AEQNQAITLEYLHKVS-PEDQFLFVSQHLYPIIQQQ-------QPKLAP--
--KITGMLRSWYLE-NNQGPEELLRLMQSPEALNAKIQEAVDVWQKHLAGQESS------
-----
>Endozona
----------------------YQ---SASLYVGDLHPSVTEAILFELFKSVGPVFSIHV
CRDAVTRRSLGYAYVNFNNAVDAERALDTLNYTPIRG--KPCRIMWSYRDPSMRKSGQGN
IFIKNLDKSIDNKVLFDTFSSFGNILSCKVVTDT-KG--NSKGYGFVHYENQESAEQAIN
KVHGMLLANK--IVFVGVFVPRRERVSAAD--PDKFTNLYVKHLPVSW-TDADLKTEFEK
YGTVQNAVVMRS---------------------------------DSN------------
---------------------------------------------ESKK--FGFVNFEKH
EDSTKAIEATHGKVKFG---------NAEKEAYVARAQKRGEREQVLK----KMKDERAQ
KYQGINLYIKFLDDSIDDAKLREHFQE--FGHITSCKVMKDEKG-NSRGFGFVCYESPEE
ASRAVQQMHSALI--AGKPIYVSLAERKDMRRSKLEAQYAARRMANTGI-----------
-M-----------GGPNVYSVFYSQQP-QRGPGGAYVAPPA--YPGM--VPRGAP-----
---RGPWGAA---------PGMAGQGANRPPFVGGGYMGV----GTGHP-----GAQRG-
--PRQNNR---------GGQQRAQG---------QGGQP---------------------
GQPGAGGNY------------------TNNKFRYTPNARNQQSGAQNAGN------NGAK
GENN----YSVSSVSLTSGALANAD-PQEQKLILGESLFPKIRAI-------EPARAG--
--KITGMLLE------GFDAKQLLQLLDSQELLQEKIEDAKNALLEA-------------
-----
>StygNOMA
---------------------SFP---SASLYVGDLHPEVTEGQLFEVFNVIGPVASIRV
CRDAITRRSLGYAYVNYHNVADAERALDTLNNTPIKG--RVCRIMWSQRDPSVRKSGVGN
VFIKNLDKSIDHRGLYDTFSAFGNILSCKVVMDD-SN--QSKGYGFVHFETQEQADKAIN
RVNEMVLNGK--QVFVGPFIPKKERMRSGD--SNKFTNVFVKNLDETM-SESELNDMFSA
FGVLKNCVIMKD---------------------------------ENG------------
---------------------------------------------KSKG--FGFVNFENF
EDAKKAVDDLNDKE------------VKGKKVFCARAQKKAEREAELKAKFEQVKAERMA
KYQGVNLYVKNLDDDWDEEKLKTEFGQ--FGAITSCKVMRDEKN-ASRGFGFVCFVTPEE
ATRAVSEMNGRMV--GAKPLYVAMAQRKEIRRAQLEAQMQQRMKRGGIANVPAGPAA---
-M-YAA-------GNP----VFYAQP--PNMP----PQQFMYAQPQH--MISR-------
-----RWPGP-GQ-----YQPVPP--------------------NYVVQ------MQRQ-
--TRVNGRQ------LAGRRFQ-------------------------------------Q
TRGGRDQG---------------------------NQGQVAAQQAGVPQA----------
---------MPGMEALTMSTLAQFP-PEQQLNMVGERLFSQISKA-------QPDLAG--
--KVTGMLLERY----SSSIPELVDILNNEAELTSNVDQALDVLNKYAKEQSGEKE----
---EN
>Ovaldese
------------------------------------------------------------
------------------------------------------------------------
------------------------------------------------------------
------------------------------------------------------------
------------------------------------------------------------
------------------------------------------------------------
------------------------------------------------------------
--------------------------------LNSYTIMKDEKNSTSKGFGFVCYSSPEE
AERAISEMHGKML--GVKPLYVALAQRRDERRAQLEMHHQRKKHIPAGM-----------
---YPPV------GGP----VYYGGP-----P----PPGF---FPTG--TAQSP------
------WSSM-GP-----H-PYPP---------------------YAMP-----I-----
------------------------------------------------------------
------------------------------------------------------------
------------------------------------------------------------
------------------------------------------------------------
-----
>Nolaaber
------------------------------------------------------------
------------------------------------------------------------
------------------------------------------------------------
------------------------------------------------------------
------------------------------------------------------------
------------------------------------------------------------
------------------------------------------------------------
------------------------------------------------------------
------------------------------------------------------------
--------------AP--------------------------------------------
------------------------------------------------------------
------------------------------------------------------------
------------------------------------------------------------
----------AANGELSLQYLAQFP-VEQQKLFIGEKLYHLIEKT-------QPQLAG--
--KITGMFLD-----SGWPIEEIFSLTTSNEKLESKIEEAVEVL----------------
-----
>Vannrobu
-----------------PTTHPQR---IASLYVGDLAFDVTESDLFELFNPVKSIQSIRV
CRDNVTRESLGYAYVNFTNAESADRAITLFNYTNLKG--RAIRICWSQRDPSVRRSNVGN
TYIKNFPKDLDTLALEELFQVYGNIISCKVQTDR-EG--QSLGYGFVHFEKEEASKAAIA
AMNGAIVGGK--SLFVGPFIPKQKRNNG----ASMFTNVFVKNLPAKI-TLEEFTKLFAD
FGEITSPFLCT----------------------------------EST------------
---------------------------------------------RETT--YGFVNFENH
ESAVKAIEEMNQKE------------IEGRPLYVARAQSRAERDAQLKEKRAKL----YE
ETKRRNLFVKQLPTNITEQQFTNLFSQ--FGTITSSKLVMAN-G-VPKGFGFVCFSTPEE
ATAA-RESNLKI---DGKPLYIAIAQRKSDRRLFLEAQHGARSVRPMQA-----------
-M----------------------------------------------------------
------------------------------------------------------------
-----------------G------------------------------------------
------------------------------------------------------------
------------------------------------------------------------
------------------------------------------------------------
-----
>Luaphula
---------------------PYQ---SASLYVGDLNNTVTEALLFEIFKAVGPVASIRV
CRDALTRRSLGYAYVNFHSIVDAERALDTLNYTLIKT--RPCRIMWSHRDPSIRKSGSGN
IFIKNLDKSIDNKALYDTFSTFGNILSCKVVTDN-KG--NSKGYGFVHYETKEAADQSIA
KVHGMLLNGK--IVYVGPFVPRKERQPGGD--PTNFTNLYVKNLDASY-TEEDLRRDFEA
FGPIQSAVLVKD---------------------------------PKG------------
------------------------------------------------N--IAFVNFETG
DDAKKATDTLNGKK------------LGEKELYVGRAQKKNERESYLR----KLRDERAQ
KYQGINLYVKNLDDSINDAKLLEAFAP--FGNITSCKVMLDEKD-NSRGFGFVCFTSADD
ASKAVTDLNGSML--AGKPIYVALAERKDVRRAKLEAQYAARQASRIGQ-GPAIAAP---
-I-YPG--------TP----VFYPPG-----PQAQRQSQFVG-YPQG--MPVQR------
-----RWVAP----------SQPGQRAGQQQFQPMPAY------GMVPQ-----GVQR--
-PPHRQPR---------GNQQQGAQQQQGQQQPQQQQQP---------------------
GQGGSAGGAP--------GGAGG---PGGRNFKYTQNARNQQVAGQPAQGGPGGA-AGGS
GSVD--------QAALSAPSLANLS-PEQRKELIGERLFPLIESI-------EPQQVP--
--KITGMLLE------SMEVNELLHLLQSPKALRAKIDEALEVLKVH-------------
-----
>Protarac
---------------------PYQ---SASLYVGDLNPTITEALLFEIFKAVGPVASIRV
CRDALTRRSLGYAYVNFHSIVDAERALDTLNYTAIKG--RPCRIMWSHRDPSIRKSGSGN
IFIKNLDKSIDNKALYDTFSAFGNILSCKVVTDG-KG--NSKGYGFVHYETKEAADQSIA
KVHGMLLNGK--IVFVGPFVARKERQPGGD--PANFTNLYVKNLDASY-TEEDLRRDFEA
FGVIQSAVLVKD---------------------------------PKG------------
------------------------------------------------N--IAFVNYETS
DDAKKAIDALNAKK------------LGEKELYVGRAQKKGERESYLR----KLRDERAL
KYQGINLYVKNLDDTINDAKLLEAFAQ--FGNITSCKVMFDEKD-NSRGFGFVCFTSAED
ASKAVTDMNGSML--AGKPIYVALAERKDVRRAKLEAQYAARQASRMGQ--PAMPTP---
-MGYAG--------TP----VFYPPG-----PQAAGPRQAFG-YPQG-RVPVQH------
-----RWVAP----------AQPGQRV--QAFQPMP--------NYIVQ-----SVARG-
-QPHRGPR---------GN------------QPGQPGQP---------------------
GQPGQQG--------------------NGRGFKYTQNARNQQVGGQQGQN------VGPT
GLPDQGVPQGQLPLTLSAPSLANAT-PEQRKEMIGERLFPLIEAI-------EPQQVP--
--KITGMLLE------SMEVNELLHLLQYPDALADKINEALEVLKVH-------------
-----
>Protbohe
------------------------------------------------------------
------------------------------------------------------------
------------------------------------------------------------
------------------------------------------------------------
------------------------------------------------------------
------------------------------------------------------------
------------------------------------------------------------
------------------------------------------------------------
------------------PIYVALAERKELRRAKLAAQHAQRRGGNPAL-APVG------
---YPLG------GAP---TVFFPPP--QAVPQGQ-AQPFV--YPGQG-MPVAP------
----RRWVGG----------PGPQRGGG------QAFQMP----NFVHR-----------
-----GPR--------AGA-----------------SQPG--------------------
------------------------------------------VIPNAGAA-----AGAKP
A------VDATGQVPLSAASLAAAS-PEERREILGERLYPLIEEV-------EPQQGP--
--KITGMLLD------SMEVSELLHLLESPQALREKIGEALDVLKAHNAGQ---------
-----
>PhysTSA
----------------------YA---SASLYVGDLAGDVTEGMLFEIFNQVGPVASIRV
CRDAVTRRSLGYAYVNYHNVVDAERALDTLNSSLIKG--RPCRVMWSQRDPSLRKSGVGN
IFIKNLDKSIDHKALYDTFSAFGNILSCKVVTDD-QN--QSKGYGFVHFETKEAAEKAIS
KVNGMMMHNQ--KVFVGPFVTRKERLKTQDG-EQKFTNVYVKNLDESV-TTEKLREVFSE
YGTVTNAAVMMD---------------------------------ETG------------
--------------------------------------------TKSKG--FGFVNFETA
EGAKKAVDALNAKEDTG------LLHAKDKPLYVGRAQKKNERENELRAKFEALKLERLN
KYQGVNLYVKNLEDNIDDEKLRAEFAP--FGTITSCKVMRDDKI-NSKGFGFVCYSTPEE
ATRSVTEMNGRIL--GTKPLYVALAQRRDVRKAQLEAQHAQRAKMRQNA--PAM-GP---
-M-YPP-------GAP----VFYPQP--GGIPQ---PGSFV--YPQQ--MMPRN------
-----SWRAQ----------PQPG------------YQVP----HYVVN----AVAQRPQ
HPSQRPPR---------GAGQQG-----------IVGAKD----------------QRGP
QNGRRGGRNP-----------------NPNPRSDIPQQVPQLQQELLQPA------QGAP
QAPG----QPDPNAPLTLQLLAPYS-ADQQKNIVGERIYPLIEKL-------QPAWAG--
--KITGMLLD------SFYTEEMLHLIENSEALFSKVQEAVEVLKANE------------
-----
>Protpyro
---------------------------SASLYVGDLNPTVTEALLFDIFKAVGPVASIRV
CRDAVTRRSLGYAYVNFHNVVDAERALDTHNYALIKG--RPCRIMWSHRDPSIRKSGQGN
IFIKNLDKTIDNKALYDTFSAFGNILSCKVVTDG-KG--NSKGYGFVHYETREAAEMAIS
KVHGMLLNDK--IVY---------------------------------------------
------------------------------------------------------------
------------------------------------------------------------
------------------------------------------------------------
------------------------------------------------------------
------------------------------------------------------------
------------------------------------------------------------
------------------------------------------------------------
------------------------------------------------------------
------------------------------------------------------------
------------------------------------------------------------
------------------------------------------------------------
-----
>PellCATA
----------------------YQ---SASLYVGDLHPSVTEAILFEVFKSIGPVASIRV
CRDTVTRRSLGYAYVNFHTVVDAQRARDALNYTPIQG--KQIRIMWSHRDPSKRKSGAGN
IFIKNLDKSIDNKALYDTFSTFGSILSCKVATDE-KG--SSKGYGFVHYEADESAKQAIT
KVNGMILNGK--IVFVGPFLPRGVRTPSVD--PNQYTNLYVKHFPKEW-SDEDLAKDMSQ
FGEIQSTVVRTD---------------------------------SEG------------
---------------------------------------------KSLG--FGFVNFENH
EDAVKAVEALHGKKKFFE--------EAKNEAYCQRAMLKEERERFLREKFE----ERAE
KYQGINLYVKNLDDSVDEEKLKEVFSP--FGEIQSVKIMSDENG-QSKGFGFVCFTTADE
ASKAVTQMHSAIL--VGKPLYVAIAERRDMRRARLQAQYATRQAFRMAQ-NPGGMGG---
-V-Y----------GP----VFYPQQ----------QRQFLY-GPQT--VVRP-------
-----RYGAQ------------PRQGG--------GYRGP--MRNFMVP-----VAQRG-
QPQRGGKQ---------GG---------------RGGRFD-------------------G
ERGGRFDGAQ----------------------GYAGPGRGQPQAGGRKGD----------
--------PAAFGPSINHSVLASAS-PEEQKQIIGESLFPKIRQV-------QPDHCS--
--KLTGMLLE------SLHIPELLQLLENPELLQQRIDEGMEVLADHAQQQA--------
-----
>ClydYONA
--ATPTEAAAAPAAAEGEAAVPQQRPMSASLYVGDLDPEVGESLLFDIFKQVGPVASIRV
CRDTITRRSLGYAYVNFHNVNDAERALDTLNYSLIKH--RPCRIMWSHRDPSIRRSGVGN
VFIKNLDGSIDNKALYDTFSTFGNILSCKVEVDE-VG--NSKGYGYVHYETQEAADLAIE
KVNGMLLNDR--QVYVGSFIPKKDRNPVNP--SQTFTNVYIKNIDESW-SDEKLSEEAGK
FGAVDSAVGMRD---------------------------------GEG------------
---------------------------------------------KSRC--FGFVNFKDH
EGAQKAVDGFSEVK------------VGEKTIFAARAQKKSEREAMLRDKFKKMKEERMT
KYQGVNLYIKNLDDSVSEEKLKEEFEQ--FGSITSVKIMVDE------------------
------------------------------------------------------------
------------------------------------------------------------
------------------------------------------------------------
------------------------------------------------------------
------------------------------------------------------------
------------------------------------------------------------
------------------------------------------------------------
-----
>GoceYONA
---------------------PYQ---SASLYVGDLHPSVSEALLFEIFKAVGTVASIRV
CRDAVTRRSLGYAYVNFHSVVDAERALDTLNYTPIKG--KPCRIMWSHRDPSVRKSGQGN
VFIKNLDKTIDNKALYDTFSTFGNILSCKVVTDG-KT--NSKGYGFVHYETQEAAEQAIN
KVHGMLLNGK--IVFVGHFVPRKERSPGSD--PDKFTNLYVKHLHPET-TDDELKAEFAA
FGDVQSSVIMRS---------------------------------HEG------------
---------------------------------------------ESRK--FGFVNYANH
EDAVKAVEGLHGKKKVG---------KAEKEIYVQRAQKKNEREQLLK----KIREERAQ
KYQGINLYVKNLDDTVNSDSLRAHFAE--FGTITSCIVMTDDKT-NSKGFGFVCFTTPEE
ASKAVTERHGSML--NAKPIYVALAERKEMRRAKLEAQYASRGRGMPGN--PNIGAP---
-V-YGV--------PP----VFY--------PSTQGRGQFMG-YPQG--VMRGR------
-----PYPAP----------GAGG--------QPRPYQGN----YMVHP-----GAAR--
-GSGGRGR---------GG-----------------------------------------
-ARNAGGQAP--------NS-------NGGRFKYTPNARNQNQGPKDM------------
----------NLVPSINTSVLAQAS-PEETKQILGENLFSRIRAV-------EPTQAP--
--KITGMLLE------SLEVNDLLGLLDSREALAEKIDEALQVLKNHQ------------
-----
>Undascha
------------------------------LYVGDLNSEVTESDLFEFFKGVGSVQSIKV
CRDNISRRSLGYAYVNFTKVADADRGISLLNYSPLKG--KPIRICWSQRDPSLRRSNVGN
LYIKNFPKDLDTLALEEIFEKFGPIISCKVQTDD-NG--NSLGYGFVHFEKESSANEAIE
KMHGSKLSDK--TLYVKNFIPKKQRQGGNS--AAVFTNVFVKELPASI-TEEEFVKLFEE
IGTITSPFLGT----------------------------------SPG------------
---------------------------------------------RETT--FGFVNFKSH
EEAVKAVETMNQKE------------YKGRKLYVARAQTKAERSAELKRRREEL----YE
KTKHCNLYVRNIPTNFTEQQLANEFSK--FGKITSVKLMTEVDG-TSKGFGFVCFSAPEE
ATAA-RETTIKI---DGKPLFINLAQRKAERKIFLEAQHASRSIRPGAP-----------
-MTYLR-------SYP--A------------------------HP---------------
-----GWGVG-----------VPP--------------------HY--------------
-----------------GS--------------F---AP---------------------
------------------------------------------------------------
-----------------------------------------------------PSHTG--
--YIPGM-----------------------------------------------------
-----
>Thecquad
----------------------------ASLYVGNLSSDISESSLYEIFSQVGLISSIRV
CRDALTRRSLGYAYVNYHNPLDASEALERFNNNSIMG--KPCRIMYSQRDPSLRKSGIGN
IFIKNLNKSIDHKSLFDTFSTFGNILSCKIALDD-QG--KSKGYGFVQFETQEMADRAIE
NVNGMMLMDK--QVFVGKYIPRKERIKTQE--SPDYNNIYVKNLPETF-DEASFIELFKV
FGQITSNIIISH---------------------------------DNG------------
---------------------------------------------K-----YGFVNYERS
EDARKAVEEMNGKT------------IDGRVLYVGRAQTKAERQAELRQKTQ---ADYTA
PLTAVNLYIKNINDDVTEARLKAEFGA--FGPITSAEVMKDDRG-NSRGFGFICFANHDD
ATRAVQEMNLKIW--DNKPIYVAFAQKKEARRAELEAIRLKSATAHSPH-FHGGPLP---
---YPSA------GQP--P-MYFPNS--------VHQQPYM--YPPPQ-MFQPP------
--SRNRWNNS------------PQR----------QFQVP---PQFMRP-----INQRP-
------SR---------GHQ-------------FQQRYP--------------------N
ARGGHMNRFNNYNH----SNNNY---YQNNNRNVYPGAQPPPPPPPPARL--------EP
DVEE---VLAPRMDALSLSGLEEQS-PEQQTILLGERLFPLVEQL-------EPVLAG--
--KITGMLVDRVAQGEDGALSEVCDLVRVPKLLKAKVAEAVQVLKDH-------------
-----
>Vermanta
-----------------AGAVNFP---SASLYVGDLPNDISEHVLFDLFNGVGPVQSIRV
CRDTITRRSLGYAYVNYHSATDAERAIDTLNGAQIKD--APCRIMWSQRDPALRRSGVGN
IFIKNLDKEIDQKSLYDTFSAFGNILSCKVVCDD-ADGVTSKGYGFVHFETKEMADRAIE
KVDGMMLNGK--QVYVGPFLAKNQRQGGT---NEAFTNVFVKNVDESV-SDATLREQFAP
YGPITSIVLMKT---------------------------------SEG------------
---------------------------------------------KSKG--FGFVNFEKS
EDAVDAVEGLNGKE------------IEGKPLFVGRAQKKGERETELRTKFEALRVERDA
KFQGVNLYVKNLDEAIDEEALRTEFAT--VGKITSVKIMRDDKG-VSRGFGFVCYSTPEE
ATKSVTELNGRML--GAKPLYVALHQRKDVRKAQLDAMYAQRKQANNFP-AAGG--PG--
-M----P------AAP----MGFPAA---TGPN---GQPMF--YP---------------
------------------------------------------------------------
------------------------------------------------------------
------------------------------------------------------------
--------------------------P---------------------------------
------------------------------------------------------------
-----
>ParvMONO
------------------------------------------------------------
------RRSLGYAYVNFHNVQDAERAIDTLNYTPVGNGTRPCRIMWSHRDPSVRRSGKGN
IYIKNLDKSIDHKALCDTFSAFGNILSAKVAMDKSTG--ESKGFGFVHYESEEAAQAAIE
QVNGMLLCGK--TVFVGEFLPRSQRKGANT--EAVFTNVFVKDLSKAT-DDAELRQVFAQ
YGEITSAVIMRD---------------------------------DAG------------
---------------------------------------------VSRG--FGFVNYEKP
EAARAAVEGLNGTQ------------VGDSKIFVARAQKKSERESQLRAQFE----ERKM
RFQESNVYVKNLAEEIDEDKLKETFAP--YGEIASVTVMRDDKK-VSKGFGFVCFSNPEQ
AHKAIAELNGTLL--LKKPLYVALAQRKEVRAAQLQAQYAHRVAGQIPA-------AG--
-I-YPGQ------------------------------------YPNM--LPQQP------
-----------GA-----RAPFPG-------------------AQYAGA----AALVRP-
------PR-------WAGN----------------GQPPR-----------------GGR
GRGGQRNG---------------------------PGSRPNQQPFIQTPA--------PP
--------KVEAQPAAQHPSLSELS-ETDRKQVLGEFLYPKVEQLLKNEVQGDVGETG--
--KVTGMLLE------SLDHGELVHLLESHDELKSRVEEAINVLREH-------------
-----
