# Supplementary material for: Expansion of the molecular and morphological diversity of Acanthamoebidae (Centramoebida, Amoebozoa) and identification of a novel life cycle type within the group
Source: Biol Direct. 2016 Dec 28;11:69. doi: 10.1186/s13062-016-0171-0 (PMC5192571; doi:10.1186/s13062-016-0171-0)
Supplement: Additional file 3: — Bordor.325.Cent40.tgz. Phylogenomic alignment files and single gene trees for each gene included in the phylogeomic supermatrix. (TGZ 8396 kb) [file 13062_2016_171_MOESM3_ESM.tgz › Bordor.325.Cent40/unmasked-alignments/rla2b.faa]

>AcanGEN
-------STISITYAALLLHDGGVNVTGDKLAQVVKAANVD-VPPFYVKLYARVLANRN-
--LDDLL-----------------------------------------------------
------------------------------------------------------------
-----------------
>Coprcine
-----ASQELASTYAALILADDGIEITSDKIVALTSAANVE-LEPIWASLLAKALEGKN-
--VKELLSNVG--SGGGAPAPG--AAAAAGGAAAAAEEA---PKEE--K-KEEEKEES-D
D-----DMG-FG--LFD-------------------------------------------
-----------------
>Coprprot
M----STDELACTYASLILHDAGVTVTSAAILKLAEAANVK-VTPFWPNFFENQLKGQN-
--LDTLILTAG--SGAPAASTG---AAATGAAAAAEV------VEEA-K-APSSESEE-E
E-----MDG-F-------------------------------------------------
-----------------
>DictDisc
MSEI-KTEELACIYSGLLLQDDGIEITADKIKTLLEAANIT-VASHWPGLYARSLAKVN-
--IPELLS---------------------------------------------------D
D-----DMG-MG--LFDICALDDNVCMAFAGLTADARIVINRARVECQSHRLTVEDPVTV
EYITRYIASLKQRYTQS
>Entahist
MEAAHQHQELAVALATLLIHEAGKEITAEHINNVLHHANVK-VEGFWPIVMAKALANAD-
--IEDLIMNTT--AAPVAAAAP----AAAVAASETET------KEE--KKEDKKEEEE-E
E-----DFGGFG-DLF--------------------------------------------
-----------------
>Filanola
-------AELACTYAALILADEKVPVTADKLNALLKAANVT-VAPFWPGLFARVLEKRD-
--VEELILSSG--SGPAAPAAA--AATTAAPAQAAEK------KEE--KKKEEKKKESSD
D-----NMG-FG--LFD-------------------------------------------
-----------------
>FontBI
------STELACVYASLILHDSGLEVTADKIVDLTTAAGVT-IEPIWATLFASALQGHN-
--VTDLLS----------------------------------------------------
------------------------------------------------------------
-----------------
>HomoSapi
MA---SVSELACIYSALILHDDEVTVTEDKINALIKAAGVN-VEPFWPGLFAKALANVN-
--IGSLIS---------------------------------------------------D
D-----DMG-FG--LFD-------------------------------------------
-----------------
>PCBtrin
------SSELACTYASLILHDDGIEITAEKIESLLTAANVK-FDSYWPSIFAKALATVD-
--VAELLTSGG--GAAAPAAGG---AAAAGEAAPA--------EEE--K-KEEEEEEE-D
D-----DMG-FG--LFD-------------------------------------------
-----------------
>Polypall
--------KLACIYSALLLHDDGIAITAEKIKTVLDAADVT-YQAHWPGLYARILAKSN-
--VDDLIFNFA--AGAAAAAPV---AAAAGAAAPAAAAA----KKEAPK-KEEKKEES-D
D-----DMG-MG--LFD-------------------------------------------
-----------------
>Sterramo
-----QIAELACSYAALILHDDDVAITADKITSLIKAAGVY-VPPYYPPLFERVLKGRK-
--MEDLLSAQG-------------------------------------------------
------------------------------------------------------------
-----------------
>VannDIVA
--------ELAVTYATLILHDDNIAISAEKIEKVLGAAKVT-VAPYWGGLFEKVLGGRTS
KEVDDLILGGG--GAGVAIAAP-----AAGGAAAEDAPK----EEE--K-KEEEEEES-D
G-----EMV-GG--LFD-------------------------------------------
-----------------
>Pessonel
MA---SNDELACVYAALILADDKVAITGDKITTLTKAANVS-VESYWPDLFASALADKD-
--INDLLLAVS--AGGGGGGAA---APAAGGEAAAPA------AEAA-K-EEEEEEES-D
E-----EMG-FD--LFD-------------------------------------------
-----------------
>MayoBSH0
-----SDAELAVSYAALILADDDVAITADKIKDILGAANCE-VPAYWPTLYAKVLADRK-
--VDDLIMSAG--AGAAPAAGG--ATAAAGGAAAGGE------AEAA-K-EEAKAESS-D
E---DADLG-GG--LF--------------------------------------------
-----------------
>TricAmI7
--------ELACTYAALILHDEGLEVTAEKLATLVKAANITDMQPYWPGLFAKVLKSNS-
--IDDLILSTS--GGAAAGGDA---PAAAGDAAAEAEPE---------P-EEEEEEES-E
A-----DLG-GG------------------------------------------------
-----------------
>Neopaest
-----NVDELATSYAALILHDEGLAITADQMLALTKAANIN-VQKFWPTLFAKALQGKD-
--VDALLSSTG--GAAAAPAAAG-GAAAAGDAPAAEV------KEE--K-KEEVKESS-D
E-----EMG-MG--LF--------------------------------------------
-----------------
>VexiDIVA
M----DAEKLACSMAAIILHDEKIAVTEDKILAIVEASGVN-LPSIWGKIYARGLEGQD-
--LTGLLLSTA--S----------------------------------------------
------------------------------------------------------------
-----------------
>Cochminu
---------LACAYSALILHDGKKDIDTKNLQSIAKAAGIE-LDNFWAGVFENVLKGFD-
--LNTLLENAL--GGGSGSGP---------------------------------------
------------------------------------------------------------
-----------------
>Ovaldese
-------AELACAYASLILADGEIKVTADKLQTVIEAAGIKDVPSFWTKLFAKVLEKKD-
--INELITNAS--S----------------------------------------------
------------------------------------------------------------
-----------------
>Nolaaber
-----SVDELAVTYAALILHDSGAVITADAIAATVKAAGVT-IQPFWPGLFERVLKEKD-
--IDDIILSAG--AAGGSAAAG--GAAAAGGAAAA-------------------------
------------------------------------------------------------
-----------------
>Vannrobu
--------ELAITYATLILHDDGLPITEENLNAILTAADVK-VQPFWPRVYAKLLEGKDA
SQIDDIILGGG--AGPAVAAAP------AAGGADAAAPA----AEE--KPAEEEEEES-D
E-----DMG-FG--LFD-------------------------------------------
-----------------
>Vexibaci
------KAQLACTLASLILADEAIKPTGDKISQILSAANVT-VPGYWPGLFVKAFSGQN-
--VSNVI-----------------------------------------------------
------------------------------------------------------------
-----------------
>Luaphula
------TAELACTYAALILHDDNVQITASKMSTLIKAAGVS-VPAYYPGLFERVFASRN-
--IDDLLAGAS--SGPVGAAPAA-AAAAPAAGEAGKAPA----KDEGAK-KDDKKKKDDE
EDSEEVDMGGFG--LF--------------------------------------------
-----------------
>Protarac
------TAELACTYAALILHDDNVQITASKLSTIIKAAGVT-VPAYYPGLFERVFASRN-
--VDEILAGAA--SAPAAAPAP--SSAAPADAGKAAAG-----KDDGAKKKEEKKEEDEE
E----VDMG---------------------------------------------------
-----------------
>Protbohe
M----SVSELACTYAALILHDDGIAVTADKIASILSAAKVE-VEPYWPSLFERALKGRN-
--IDDLLLNVG--APAAAAPAA------AAAPAAAAAPA----KEE--K-KEEKKKDDDD
D-----DAGGMSLDLF--------------------------------------------
-----------------
>PhysTSA
------TDELAASYAALILHDDNQPIKSESIAALCKAAGVN-VQPHWAKLYQQVFAKRS-
--VGDFLVAGV--SAAPAAAAP-----AAAGAAKGAAPA----KEEK-KVVEEKKEES-D
D-----DMG-FG--LFD-------------------------------------------
-----------------
>Protpyro
--------DLALTYAALILHDGGVNITADKLTQVLKSAKVD-VPAFYTKVYARVLANRD-
--LDEVLFQIG--GAAPAASSG----AVAAESSSSSAPTATTATEA--K-KPEPVEEEEE
D----MDAG--G--LF--------------------------------------------
-----------------
>PellCATA
--------QLACTYAALILHDDNLDITEENIVKLTQAANVD-VNPYFPKLWANVLKNRAS
K-LDDLITGVG--GGAVAVAAA----PAAGAAAGGDAPA----EKE--E-KKEEAEDA-E
E-----------------------------------------------------------
-----------------
>ClydYONA
-----NVNELAVTFASLILHDDGIEITADKIAAVTKAAGLS-VQPVWARLFSKALAGKD-
--LDDLILNAG--GSGPAAGGAAPAAAAAGGAAAAEAPK----EEA--K-KEEEEEES-D
D-----DMG-FG--LFD-------------------------------------------
-----------------
>GoceYONA
--------QLACTYAALILHDDGMEVTAEKIATLVKTAGVN-VNPYFPKLWARVLSGRS-
--IDELITATG--SAAAGPAVA-----AEAAPAAAAAPA----TEE--K-KKEKSE----
------------------------------------------------------------
-----------------
>Undascha
--------ELAITYAALILHDDGLPITEENLNKILVAADVK-VQPFWPRIYAKLLEGKDA
SQIDDIILGGG--AAPAVGGPA------AGGAAAEAAPV----AEE--KPVEEEEEES-E
E-----EMG-FG--LFD-------------------------------------------
-----------------
>Thecquad
--------EVAVTYASLILHDDGSEITADKLSAILKAANIE-VQPFLVNFFAKVAKSQN-
--IDNFLVSGGVSGGAAPAAAA---PAAAAPAAQQAAPA----EKKVEKKEEKVEEEE-E
E-----DMG-FG--LFD-------------------------------------------
-----------------
>Vermanta
------KDELAVTYASLLLHDDGIEVTADKINSILAAANVK-VQPFWPGLFAGALAKVD-
--VNAVIASAG--SVGAPAAAG--GSADAGPAAVEAAPE-----------PEEEEESE-E
E-----EMG-FG--LFD-------------------------------------------
-----------------
>ParvMONO
--------QLSCTYASLILADEGLEVTSDKLSAIAEAAGVE-LNPFWASLYERVLQNRD-
--MNELIL----------------------------------------------------
------------------------------------------------------------
-----------------
