# Supplementary material for: Expansion of the molecular and morphological diversity of Acanthamoebidae (Centramoebida, Amoebozoa) and identification of a novel life cycle type within the group
Source: Biol Direct. 2016 Dec 28;11:69. doi: 10.1186/s13062-016-0171-0 (PMC5192571; doi:10.1186/s13062-016-0171-0)
Supplement: Additional file 3: — Bordor.325.Cent40.tgz. Phylogenomic alignment files and single gene trees for each gene included in the phylogeomic supermatrix. (TGZ 8396 kb) [file 13062_2016_171_MOESM3_ESM.tgz › Bordor.325.Cent40/unmasked-alignments/gdi2.faa]

>AcanGEN
MDEEYDCIVLGTGLKECVLSGMLSVGGLKVLHMDRNGYYGGDCASLN-LTQLYEKFKG-N
AA-PPATLG---QSRDYNVDLIPKFIMASGILVKMLIHTDVTRYLEFKSVDGSYVV----
-----------VQGKVHKVPATDVEALKSPLMGMFEKRRCKKFFMYVQEYDENNSKTHQG
Y-DLRRMTMKELFEA-YGLGEDTIDFVGHSLALHVNDE----------------------
--Y--TK-SPYIYPLYGLGELPQAFARLSAIHGGTYMLNKPVEEVIM-EGGKVVGIK---
SE-GE-----VARCKFVIGDPSYFPG---------KVRQVGHVVRTICFLDHPIPNTNNS
-ESCQIILPQKQI--GRKSDIYISVVSSSHNVCAKGKFVAIASTTVETN----NPEAELK
AAFDLMGPIIEKFTSVSPMLVPTDDGTSDKIFVSTSYDATSHFETTCIDILDLYKRVTGK
DADLSPPPK--AA------------
>Coprcine
MDEEYDVIVLGTGLTECILSGLLSVEGKKVLHMDRNDYYGGDSASLN-LTQLYRKFRP-D
QA-PPTELG---RDRDYAIDLVPKFIIASGELTKILVHTEVTRYLEFKQIAGSFVY----
-----------RDGKISKVPSTEMEAVKSPLMGLFEKRRAKKFFEFLQNWKDDDPTTHQG
I-DLDKDSMKTVYEK-FGLEPGTQDFIGHAMALYLDDDYITKPA--RPTYDRIVLYTSSM
ARY--GK-SPYIYPLYGLGELPQSFARLSAIYGGTYMLDKPIDEIVTDSDGKFVGVR---
SG-DE-----VAKAKQVIGDPSYFGAGKESSDGKVRVIEEGKVVRAICILKHPIPGTEDS
-DSCQIIIPQNQV--GRRNDIYIAMVSSTHNVCAKDVYVAIVSTIVETS----TPELEIQ
PGLNLLGPIYDKFVSISSIYTPTSSGQADNIFITRSYDATSHFETVVDDVHDVFKRVTGK
DLVLKKREV--EVQE----------
>Coprprot
MEEEYDVIICGTGLTECVLSGLLSVNGKKVLHIDRNDYYGGACASLT-LEQAWKYFKL-K
GE-PTENLGTKAQQRKYSIDLLPKFLVANGKMVQLLLHTDVTRYLQFKSVDGSYVL----
-----------KDSKIMKVPATEKEALTSSLLGFFEKNRFKNYLVFCNEFDEKNPKTHGG
L-NANSDT-KSLVKK-YSLDDTTQDVIGHALCLYRDETWLQEPA--WKTIAKTKLYMDSL
RHY--GK-SPYLYPIYGLGDLPQGFARLSAIYGGTYMLNKPVEGFAFDDKGHVTGVI---
SE-GQ-----TARCKAVIGDPSYFEG---------KTKKVGEIVRCICILNHPIPNTNNC
-ESAQIILPQNQM--GRKSDIYISCVSFAHEVAPANIYICLVSTTVETN----NPQKELQ
PGINFLGPVLQQFWSVDPMYEPINDAKKEGIHISKSYDATSHFESISDDVIRIYKEITGE
------------------------T
>DictDisc
MDEHYDVIVLGTGLKECIISGLLSVDGKKVLHMDRNGYYGGESASLN-MNQLWEKSHGKE
KK-APETLG---SSRDYNVDLIPKFILSSGLLVKMLLHTDVTRYLDFKVVDGSYVY----
-----------SSGKINKVPSTDTEALTSSLVGLLDKLPLRKFFIFVQNYEENNPATHDG
L-NLKITTMDALFKK-YGLRENIVDFIGHALALYLDDSYLQQPA--HDTIMRMKLYADSL
ARY--SK-SPYIYPLYGLGELPQAFARLSAIYGGTYMLNKPIENIVFDEEKKIIKVT---
SE-GE-----TVTCDKIVCDPSYFPN---------KVQKKGKIIRSICILNGPIPSADKK
FESLQIIIPQKQV--KRQSDMYVGVMSSAHCVCPKGKYIAIVSATVETN----EPEKELA
PAYALLGPIQEKFVYISDFIEPIADGTADNVFISKSYDATSHFETTCEDVMDMYKRITGK
DLVLTVHPNILKQQEEAGNQEQEEQ
>Entahist
MDDTYDTIVLGTGLKECILSGLLSVDGKKVFHLDKNDYYGGASASLN-LKQLFDTFAN-G
KP-APESLG---RPRDYNIDIIPKFIMSSGEMVNLLLHCNVHNYLQFRAIHGSYVF----
-----------TKGKVYKIPATVAETVSTPLLGFFEKNRFKNFLTYLQNYDENKPETHKG
R-NLKTMTMAQLFKD-FSLDDATIEFVGHTIALYREDSYLTRPA--IETVKKIVLYFESL
SRF--QK-SPYIYPEYGLGELPQAFARMSALYGGTYMLRAKIQEIVF-ENGRVAGVK---
FESGE-----VAKCSNIIADPSYFPD---------KVKKVGQVIRAICILNHPVANTDNA
-ESCQIIMPQKQV--GRKSDIYISVLSGNNQVCPKGKYIAIVGTTVETS----NPEKEVE
VGLKLLQPIEQQFISITDSFEPINDPKQDGVYITKSYDATSHFETTVEDCLEMYTTITGK
KLEMKGPNE--TSQ-----------
>Filanola
MDEQYDCVILGTGLKECILSGVLSVEGYKVLHIDRNNYYGADSASLN-LNQLFEKFK--K
GK-PKDTLG---ASRDYNVDLIPKFIMSCGVLVNILVKTDVTRYLEFKAVDGSFVV----
-----------NGGKVYKVPSTSSEALKSSLMGMLEKRRCGKFLEWVGEYEEEDPKTYKG
L-DPKKQTAKEIFDH-FGLQADTIDFLGHAMALYYNDDYLKQPA--LETVKRIRLYGESV
LRY--GN-SPYIYPLYGLGEMPQGFARLSAIYGGTYMLDKQVDEVVYDSDGVVVGVK---
SG-EE-----IAKCKFVVGDPSYFPN---------KVKKVGQVVSAIAILNHPIPNTNNA
-ESAQIIIPQKEC--KRKNDIYVGCVSYAHNVAPKGKWIALVSTNVETA----NPEAELQ
PGLAVLGPVEELFTSVRDIYEPLEDGRKDKAFISKSFDPDTHFNTSCLDILDIYKRITGK
DMDLT--------------------
>FontBI
MDDSYDIVVIGTGLTECILSGILSTQGKKVLHLDSNNYYGGESASMT-LSQLYTTFD--K
GT-PPSSLG---TDRDYNIDLIPKLMLASEELVDILIFTDVVRYLEFKQIAGSYVY----
-----------RKGKIDKIPATPNEALMSSLFGFMEKIRARSFFEFIAKYDPADPSTHDN
L-DFKKMTASDVFKY-FKLTPDVQEIIGHSMCLFQDDSFLQLPF--SEIYNAMVLYSTSL
RRA--ST-SPYIYPRYGLGELPQSFARLSAVFGGTYMLAMPDIKIVRGEDGKVIGVS---
SK-DE-----MAKCSAVICDPSYAAS------GGIETKVTNRVIRAICILNNPVPNTDNA
-DSLQLIIPMSQV--GRKHDIYVAVTSYAHDVAAKGHYIAIVSTVVETN----DPEREIQ
IALNLLGPIVEKFVKIYDVCVPLDDGRSSNIFVSKSYDATSHFISVTQDVNDIYQRLTGD
KLKLEKR------------------
>HomoSapi
MNEEYDVIVLGTGLTECILSGIMSVNGKKVLHMDRNPYYGGESASITPLEDLYKRFKI-P
GS-PPESMG---RGRDWNVDLIPKFLMANGQLVKMLLYTEVTRYLDFKVTEGSFVY----
-----------KGGKIYKVPSTEAEALASSLMGLFEKRRFRKFLVYVANFDEKDPRTFEG
I-DPKKTTMRDVYKK-FDLGQDVIDFTGHALALYRTDDYLDQPC--YETINRIKLYSESL
ARY--GK-SPYLYPLYGLGELPQGFARLSAIYGGTYMLNKPIEEIIV-QNGKVIGVK---
SE-GE-----IARCKQLICDPSYVKD---------RVEKVGQVIRVICILSHPIKNTNDA
-NSCQIIIPQNQV--NRKSDIYVCMISFAHNVAAQGKYIAIVSTTVETK----EPEKEIR
PALELLEPIEQKFVSISDLLVPKDLGTESQIFISRTYDATTHFETTCDDIKNIYKRMTGS
EFDFEEMKR--KKNDIYG-----ED
>Monobrev
MDEQYDAIVLGTGLKECVLSGLLSVNGKKVLHMDRNDYYGGASASMTPLEKLYEAFKK-P
NS-PPESMG---RGRDWNVDLVPKFLMANGLLVKMLLHTDVTRYLEFKNIEGSFVW----
----------KKGGKVHKVPSTESEALTSGLMGIFEKRRFRNLLVWVMGYDADDQETWKG
L-S-PDMPMKEAYAK-FGCDGNTQDFTGHALALYTTEDYLEQPL--LETVKRIKLYRDSV
ARYEGTK-SPYLYPLYGLGELPQGFARLSAIYGGTYMLAKPIEEVVM-EGGKVVGVK---
SE-GE-----VAKAPLVIGDPSYFPD---------QVKKEGEVVRAICLMDHPIPQTNNA
-VSCQIILPGNQV--DRKNDIYIACVSAAHHVAAEGKYIAICSTMVETG----NPEAELA
PAFQTIGPVLEKFVSVDPLLVPTGDGKDSGIFVTKSYDASSHFETTCLDILDVYKRCMGE
ELDLDTPRK--PAAEE---------
>PCBtrin
MNEEYDVVVLGTGLKECILSGLLSVEGKKVLHMDRNGYYGGESASLT-LSQMFKKFDN-T
EE-LPSHLG---RDRDWNMDLVPKFIMADGNLVKILLHTRVHRYLEFKCVDGSFVY----
-----------RGGKIHKVPATDGEALKSPLMGFFEKRRCRKFFVYVQDFDESDPKTHEG
R-DLKKMTSRELFKA-FDLQEDTQDFIGHAMALFLDEQFYDQPA--IELVKRVQLYVDSL
ASY--GK-TPYIYPLYGLGELPQGFARLSAIYGGTYMLNKPVEKFTYGDDGKISGVT---
SE-GE-----TVATKMVIADPTYFPE---------SVEVKNKVVRSICLLNHPVPNTGDA
-DSLQIIIPQKQV--DRKNDIYVAVISAAHKVSATGYYIAIVSTTVETE----DPEKELE
PAYKLLGDIEKKFVSISDVHVPKTTGEDSGVFVTSSYDATSHFETSITDVLDIYEKIVGK
KLDLSKV------------------
>Polypall
MDEHYDAIVLGTGFKECVLSGLLSVEGKKVLHMDRNGYYGGESASLN-LVQLFEKYRG-G
AK-PTESLG---NTRDYNIDLVPKFILSSGLLVKMLLHTQVTRYLDFKVVDGSFVY----
-----------KTPKIQKVPATDAEALSSPLMGFFEKFACKKFFVYVQNYEENNPATHDK
L-DLKTMTMRQLFAK-FTLKEDTIDFIGHALALYLNDDYLDKPA--LEAVQRVKLYADSL
QRY--SI-SPYIYPMYGLGELPQAFARLSAIYGGTYMLNKPIDKISF-EDGK-VRVE---
SQ-GE-----TATADVIIADPSYFPD---------KVKNTGKIIRSICVLNAPIPNTNNA
-ESCQIIIPQKQV--GRKSDIYIGCISFPHCVCPKGKYIAIVSTTVETA----DPEKELA
PAYALLGPIVDKFISVSPYYVPLSDGQQDKVFISESYDATSHFETTCEDIMKIYKRILKK
DLVL---------------------
>Sexangul
-DEKYDSIVLSTGFVECVISGLLSVDGQKVLHMDRNDYYGGESASLT-LEQLWSKFSK-N
GD-PPASLG---RSRDFNVDLIPKFIMAQGKLVKILLHCGTERYLEFKVVDGSXVYRAGD
NSWTATLGGAKRAGQIFKVPVTESEALSTKLMGMFEKKRFRDFLVXVQEYEADNKATHKG
F-NMAKTTMREVFKH-FNLSDTVVDFVGHSLALXSDDSFLDSPA--GPCFERIGLYADSL
AQY--GK-SPYIYPLYGLGELPQAFARLAAIYGGTYMLKKPIKEIIV-ENNKFVGVR---
AD-DENGVEQVVKADRVVGDPSYFKD------LG-LVEKCGQVVRALCILSHPLADTKDA
-ESCQIILPQNQV--GRKHDIYVACVSFAHNVAPKGKYIAIVSSQVETD----DPEFELK
AGLDLLGKIDEKFVEVTDLWKPKAD-LPEGVFISSSYDATSHFETASGQILDLYKQITGK
DLDMTPKEK--KEGE----------
>Sterramo
MDEEYDCVVLGTGLKECVLSGLLSVDGLKVLHMDRNDYYGGTCASLN-LDQLFQHFRQ--
TD-APEELG---HNRDYNVDLIPKFIMATGILVKLLIHTDVTRYLEFKQVEGSYVA----
-----------KGSKIHKVPATDTEAATSPLMGLLEKRRCKKFFMFVQNYSEDDPKTHNG
F-DLASIPMVEVFKK-FSLSDDTVDFIGHALALHRDDDYLNQPA--KDTIDRIRLYCDSL
AKH--SK-SPFLYPMYGLGDLPQAFARLSAIYRGTFMLNKPIDEIVM-EDGVVVGVK---
SE-GE-----VARCKFVIGDPSYFQN---------KVKQTGSVVRTICLLDHPIPNTKDS
-DSCQIIIPQKQC--GRGSDIYISVISSSHNVCAKGKYIAILSTTVETD----DPESELA
PALKIIGRTLETFTSVSPIFEPLDDGVEDKCFVSTSYDATSHFETTCEDIMKIYQNVTGK
EVDLSPPPK--QEE-----------
>Thectrah
----------GTGLKECIISGLMSVERKKVLHMDRNDFYGGESASLT-LDQLFQRFTD-G
QK-PPESLG---SSRDYQIDLIPKFIMANGALVNMLVFTGVNRYLEFKKVDGSFVM----
-----------RGGKVYKVPATDVEALKSSLMGFFQKRKCKNFFAFAQNYDDADPSTHKG
F-NIDETPIKDIFEY-YGLDDNTVEFIGHAVALNKDDSYLTRPA--RETFDRMKLYADSL
ARY--GS-SPYLYPLYGLGELPQGFARLSAIYGGTYMLQKPIEEVVYNDEGRVCGVK---
SE-GE-----VAACDFVVGDPSYFPD---------KVRQTGSVVRCICILNHPIPSTDNA
-ESCQIIVPQRQA--GRNSDIYISCVSYAHNVAAPGKWIVLVSTTVETD----NPLKELE
PGFALLGEIEARFPSVSATFEPTNDP----------------------------------
-------------------------
>VannDIVA
MDESYDAIVLGTGLKECILSGILSTEGMKVLHMDRNDYYGGESASLN-LELLFKQTRGVD
EA-PPASLG---SSRDYNIDVVPKFIMANGVLVSMLIKTDVTKYLDFKVIDGSYVM----
-----------KQNKISKVPATEKEALSSSLMGLLEKRRFKKFLEYVASWEE--GASCKG
L-DTSKATMYEVFKK-FGLDDGTIDFSGHALALHLNDDYLKQPA--GPTLAKVKLYFESL
ARY--LK-SPYLYPLYGLGELPQAFARLSAIYGGTYMLNKPIDEIIM-EDGKAVGVK---
SE-GE-----IAKAKFVIGDPSYFPN---------KVRNTGRVVRVVCILDHPVPNTKDS
-ESTQIIIPQKQV--GRKSDIYVTAVSHAHMVAPAGKFVATVSTTVETD----DPEAECA
PGIKLLGPVLERFVLVSDTFAPNADGKDDQIFISTSFDATSHFETTCHDVMDIYTRITGK
QLDL---------------------
>Pessonel
------------------------------------------------------------
------------------------------------------------------------
------------------------------------------------------------
------------------------------------------------------------
------------------------------------------------------------
------------------------------------------VVRAICILNAPIPNTSDA
-PSVQIIIPQNQV--NRKKDIYIAMVGGGHNVAPKDKYVAXVSTIVETE----NPESELD
PAFKLLGKIEEKFVEVVDLWKPTNDSSKDKAFISTSYDSSSHFDTSCQNILELYRAIEGK
DIEF---------------------
>MayoBSH0
MDDEYDVIVLGTGFKECVLSGLLSVGKKKVLHMDRNPYYGGESASLT-LQQLFEQEEK-T
SEVDEGVYG---PSRDWSIDLVPKFIMASGKLVDMLIKTDVTKYLEFKKVDGSYVY----
-----------KGGKVHKVPATDAEALSSSLLGVMEKRRCKSFFEFVQGYEEENPKTHGG
F-DLNTVTMSAVFKK-YSLGSSAVDFIGHALALHRDDDYLEQPA--VDTVKKIQLYMNSL
ARY--GS-SPYIYPQYGLGELPQAFARLAALYGGTYMLNTPIEEVVY-EGGKAVGVK---
SE-GK-----VARAKMVIGDPSYFPD---------KVKKVGQVVRCIALLDHPLDHTKKQ
-PSLQVIIPQKQT--GRQSDIYMSVLSHSHKVAAEGKFLVICSTTVETD----KPEAELE
PAVKLLGPTIKIFYSVRDVYEPLADGKSDNTFITRSYDATSHFETSTHDILDVYRRITGE
ELDLT--------------------
>TricAmI7
--EEYDVIVLGTGLTECVLSGLLSVDGKKVLHMDRNDYYGAECASLN-LEQLFEHFKE-E
GK-PPESFG---RARDYNVDLIPKFLMANGTLVKILLHTQVTRYLEFKSVEGSYVV----
-----------KGGKVHKVPATPVEAAKSSLLGLFEKNRFKNFLEWAVQYKQDEPKTHKG
V-NAAEVTCAVGLKK-YKFSDSTMDFLGHALALYRDETWRENKL--LDLLKRVNLYYESL
TAY--GK-SPYLYPLYGLGDLPQAFARLAAIYGGTYMLNKPXEKIVCDDDGKVIGVQ---
SE-GE-----VAKCKAVIGDPSYFVD---------KVKKVGQVVRCICLLDHPIPNTNNS
-LSYQVILPQNQV--NRKSDIYVSAVSYAHNVAPKSYFIALVSTTVETS----EPHAELE
PGLKLLGKVEKKFYSISDMYEPTNECEKEQIFISNSYDPTSHFETVSEDVLRIYKSYTGK
DVDLTPKKK--EGEDGAG------Q
>Neopaest
MDDQYDAIVLGTGLSECILSGLLSVAGLKVLHMDRNAYYGGESASLN-LQQLYEQYS--S
GS-PPSSFG---SSRDWNIDLVPKFIMASGFLVKILLHAGVTRYLEFKCVDGSYVL----
-----------KGSKIEKVPATDKEALSSDLMGFFEKRACKNFILFVQNFDENNPKTHEK
F-DIKTVTMRKVFAY-WKLEENTIDFIGHSIALQRDDSYLDELA--LPTLKRIKLYTESL
MMY--GK-SPYIYPLYGLAELPQAFARLAAIYGGTYMLNKPIDEVVY-EDGKFVGVK---
SE-GE-----IAKAKFVAGDPSYFPD---------KVKKTGQVVRCICILKQPVPNTNKH
-DSCQIILPQKQV--GRKSDIYVGVVSFSHHVAGQGHYIAICSTTVETD----NPKAELE
PAFKLLGNIEEKFFIIKDTFEPLADGKSDQVFISKSYDATSHFETSSLDILDLYKRIKGE
DLDLTPKKE--EE------------
>Paraatla
MDDEYDCIVLGTGLTECILSGVLSVAGLKVLHMDRNGYYGGESASLT-LEQLYEQYG--S
GK-PGESLG---ASRNWNIDLIPKFIMATGFLVKILLHAGVTKYLEFKCVDGAYVL----
-----------KGNKIEKVPATDKEALSSDLMGFFEKRSCKNFLQFVQGYDEEKPKSFSQ
FKNMKTLTMRNVFAY-YKLEENTIDFIGHSIALQRDDSYLDEPA--IPTLKRIKLYMDSL
MLY--GK-SPYIYPLYGLAELPQAFARLAAIYGGTYMLNKPIDGVEFDQDGKFVGVK---
SE-GQ-----IARAKFVAGDPTYFPD---------KVEKTGEVVRCICLLNHPVPNTNKS
-ESCQIILPQKQV--GRKSDIYIGVVSFSHHVASAGHYIAICSTTVETG----NPHSELD
AALKLLGPIQEKFYIVKDTFEPLGSGENDNVFISKSYDATSHFETSSLDILDLYKRIRGE
ELDLTAAK-----------------
>VexiDIVA
MDENYDCIVLGTSLKECILSGLLSVHKYKVLHMDRNNYYGGDSASLQ-LNQLYEQYTD-G
KK-PPAELG---NSRDWNIDLVPKLIMSAGQLVQMLIHTDVAKYLEFKLIGGSYVV----
----------AKDKKVHKVPATDGEALRSGLLGLLEKNRARKFFQFLQNCDPDDQKTWNN
Y-KLQEVTMDWVYNK-FSLSSGTKDFIGHALALHTEDDYLEKPA--LPTIKKIRLYFESL
ARHA-GP-SPYLYPLYGLGELPQGFARLSAIYGGTYMLDRKIEGIEYDKDGHFVGVK---
AD-GS-----LVKAKFVVGDPSYFPD---------KVKKVGQVVRSINIIKRPIENTKDA
-DSVQVIIPQNSV--GRNHDIYVSMVSSAHNIAAKGYYVAMVSTTVETK----DPVSELK
PGLDILGDIVESFTIVKDVYEPISDGTKDQVFISTSYDATSHFETSSLDIADIWQRITGK
PLDLSKK------------------
>Endozona
MDEEYDCVVLGTGLKECILSGLLSVDGLKVLHMDRNTYYGGDSASLN-MEALYEKYRN-G
AK-PPGTPQ---ESRQYNVDLIPKFIMATGILVKMLIHTDVTRYLDFRSVAGSYVY----
-----------TGGKIYKVPATDAEALKSPLLGLLEKRRAKKFFVFVQDYNIADAATHQG
V-S-PNTPMIEVFRK-FGLADDTIDFVGHALALHRDDDYLQQPA--GDTIMKIKLYVESL
ARY--TK-SPYIYPLYGLGELPQAFARLSAIYGGTYMLNKPFDELIM-EGGKVVGVK---
SE-GS-----IAKCKFVIGDPSYFPN---------KVQKKGQVVRCICILNAPVPNTDNS
-DSTQIIIPQKQV--KRKSDIYISVVSSTHNVCPKGKFVAIVSTTVETG----NPEAELQ
PAFAIMGPIQEKFLYVSDNYVPTDDGTKDRVFVSSSYDPTSHFETTCEDVMDIYRRVTGK
EVDLS--------------------
>StygNOMA
MDKKYDAIVLGTGLKECILSGILSTDKCKVLHLDRNDYYGAESTSMN-LNQLFEKFK--K
GT-PPASLG---SFKDYNVDLIPKFVMANGILVKILLHTDVTKYLEFKSVDGSYVF----
-----------KKNKIHKVPASDKEAMSSPLLGMIEKTRCKKFFSFVAEYDKSNTKTHKG
Y-DLNTMNMEALFKK-FSLESDTIDFIGHAIALFRDDSYLTRPA--IECVERMQLYFDSL
SRY--GR-SPYIYPLYGLGELPQGFARLSSIYGGTYMLGKPIDEILY-KDGRVCGIK---
SE-GE-----VANCDYVVADPSYFPD---------KVKKVGQVVRAICILDAPIPHTKDA
-ESVQIIIPQKQV--KRNSDIYVFMVSAAHCVVPKGKFVATVSTTVETS----DPEKELQ
PGLDLLGPIVDKFVAVSDVFEPTNDPTKDGVYITTSYDPTSHFETTCLDVLELYKRIRGK
DLDLTPKES--EAEA----------
>Cochminu
------------------------------------------------------------
------------------------------------------------------------
------------------------------------------------------------
----------------FGLVDDTIDFIGHSLALHRDDDYLTQPA--KGTIEKCKLYAESL
SRF--GK-SPYIYPLYGLGELPQGFARLSAIYGGTYMLNKPYEGVVFNDKGQVCGVK---
SE-GE-----TDKMQI--------------------------------------------
-RSC--------------------------------------------------------
------------------------------------------------------------
-------------------------
>Ovaldese
------------------------------------------------------------
------------------------------------------------------------
------------------------------------------------------------
------------------------------------------------------------
------------------------------------------------------------
------------------------------------------------------------
----------------------ISCVSDTHNICAKDKFIAIVATTVETD----KPEAEIE
PALKLLGAVEEKFVYTTDLLVPKTDGKKDKCFISQSYDATTHFETTCLDVLDLFYRITGS
-------------------------
>Nolaaber
------------------------------------------------------------
------------------------------------------------------------
------------------------------------------------------------
------------------------------------------------------------
------------------------------------------------------------
------------------------------------------------------------
------------------------------------------------G----GPEAELA
AGVKYLGNTLKTFYSTSPLMEPTNDYKKESIHISKSYDATSHFMTIGEDIMRIYKEVN--
-------------------------
>Vannrobu
MDGEYDVIVLGTGLKECIISGLLSVEGKKVLHMDRNDYYGGESASIN-LQQLFQKFKN-G
AT-PPESLG---SSRDYNVDLVPKFIMASGELVKMLIKTDVTKYLEFKVVEGSYVY----
-----------KSGKIHKVPATEKEALSSSLMGLLEKRRFKKFLEFTSSWEPTSGANYKG
V-DPNKATMKELFKK-FSLDDSTVDFTGHAIALHLNDDYLNEPA--GPTLMKVRLYFESL
ARH--LK-SPYIYPLYGLGELPQAFARLSAIYGGTYMLDMPIDEIIM-EGGKFAGVR---
SG-KE-----VAKAQLVIGDPSYFPD---------LVKKTGQVVRVICILDHPISGLKDA
-DSTQIIIPQKQV--GRNSDIYVTMVSSSHCVVPKGKYMAIVSTTVETG----NPETECL
PGLQLLGNILERFVIVSDSFAPNGDGTXNQIFISTTFDATSHFETTCFDVADLYRRVSGK
ELDL---------------------
>Luaphula
MDEEYDAIILGTGLKECVLSGLLSVDGRKVLHMDRNNYYGGESASLN-LDQLFQKF---N
KP-NPGNLG---PSRDYNIDLIPKFIMASGILVKMLIHTDVTRYLDFKSVDGSYVY----
-----------KDKTVHKVPASDTEALKSGLMGLFEKRRAKKFFLYVQDYDPKDSKTWQG
L-NLATTTSADVFKH-FGLADETVAFLGHALALHSDDNYLTAPA--TETIDRIKLYCESL
ARY--QK-SPYIYPLYGLGELPQAFARLSAIYGGTYMLNKPFEGVVM-EGGKVVGVR---
SE-GE-----VARCKFVIGDPSYFPD---------KVKQAGSVVRSINILEHPIPSTDNS
-ESVQVILPQSQV--GRHNDIYISMVSSSHNVCSKNKYIAIVSSTVETD----DPEKELK
PAFDILGPVAQRFTSVSPSYVPVDDGTEDKIFVSTSYDPESHFDSTCLDIMSIYKRVTGK
EVDLSPPAK----------------
>Protarac
MDEQYDAIVLGTGLKECVLSGLLSVDGLKVLHMDRNGYYGGESASLN-LDQLFQKF---N
KP-NPGNLG---QSRDYNIDLIPKFIMASGILVKMLIHTDVTRYLDFKSVEGSYVY----
-----------KAGKIYKVPASDTEALKSPLMGMFEKRRAKKFFMFVQEYDEADPKTHQG
L-NLNNTTTAKVFEH-FGLCDETVDFLGHALALHRDDDYLTSPA--KDSIERIKLYCESL
ARY--QK-SPYIYPLYGLGELPQAFARLSAIYGGTYMLNKPFEGLVM-EGGKIAGVR---
SE-GE-----VARCKFVIGDPSYFPD---------KVKQVGSVVRSINIMDHPIPNTNNA
-ESCQVIIPQKQV--GRKSDIYVSLVSWSHNVCSKDKYVAIVSTTVETD----DPEKELA
PAFEMLGPVSQRFTSVSPSYVPTDDGTNDKVFVSLSYDPESHFDSTCLDIMSIYKRVTGK
DVDLSPPAK--K-------------
>Protbohe
------------------------------------------------------------
------------------------------------------------------------
------------------------------------------------------------
---------------------------------------------------------DSL
ARY--QK-SPYIYPLYGLGELPQAFARLSAIYGGTYMLSKPFEGLVK-EGGKVVGVR---
SE-GE-----TARCKFVIGDPSYFPE---------KVKQVGQVVRCICIMNHPIPNTNDS
-ESCQVIIPQKQV--GRKSDVYISCISSSHNVCSKGKYIAIISTTVETD----NPEHELA
PAFEIIGPVLEKFVNVTPMLVPTDDGTEDKVFVSESYDPESHFDTTCNDIMSIYKRVTGK
DVDLSPPEK----------------
>PhysTSA
MDEQYDAIILGTGFKECVLSGLLSVDGLKVLHMDRNNYYGGASASLN-LSQLFQQFKG-N
AT-PSADLG---ASRDYNVDLIPKFITASGIMVKMLLHTDVVRYLEFKQIEGSFVF----
-----------RGGKVYKVPCTGSEALASPLMGLFEKRRCQKFLEYVQNYERDDPKTHNK
L-DLSKKTPRELMSKDYGLEADTIDFLGHSLALYLNDEYLDRPGECYALIDRMKLYAESL
AKY--SK-SPYIYPLYGLGELPQAFARLSAIYGGTYMLNKPVDEVIF-ENGQAVGVK---
SE-GE-----VAKCKFVVADPSYFPD---------KVKKTGKVIRAICILNHPIPDTNNA
-DSCQIIIPQKQV--KRHSDIYIGCISFAHNVVPKGKYVAIVSTTVETE----EPLKELK
PGLDLLGPIAEQFVSVVDTFEPVSDGAKDKVFISTSYDATSHFETTCLDIFDMYKRITGK
DLVL---------------------
>Protpyro
MDEEYDCIVLGTGLKECVLSGMLSVGGLKVLHMDRNGYYGGDCASLN-LVQLYEKFKG-N
AT-PNPSLG---QSRDYNVDLIPKFIMASGILVKMLIHTDVTRYLEFKSVDGSYVV----
-----------VQGKVHKVPATDVEALKSPLMGMFEKRRCKKFFMYAQEYDEANNKTHQG
Y-DLRRMTMKELFDA-FGLQEDTIDFVGHALALHVNDEYLSQPA--LPTVERIRLYVESL
ARY--LK-SPYIYPLYGLGELPQAFARLSAIHGGTYMLNKPVEEVVM-EGGKVIGIK---
SE-GE-----VAKCKFVIGDPSYFPG---------KVRQVGHVVRTICFLDHPIPNTNNS
-ESCQIILPQKQI--GRNSDIYVSVVSSSHNVCAKGKFVAIASTTVETN----NPEAELK
PAFDLMGPIIEKFTSVSPMMVPTDDGTSDKIFVSTSYDATSHFETTCIDILDIYKRVTGK
DADLS--------------------
>PellCATA
MKENYDVIVLGTGLKECILSGLLSVAGKKVLHMDRNAYYGGASASLT-LDQLFEKYR--D
SK-PPESLG---RSRDYNVDLIPKFIMASGILVKMLIHTDVTRYLEFKSVGGSYVF----
-----------KGGKIFKVPATDTEALKSPLMGLFEKRRAKKFFVFAQDFDEDDSKTHGG
L-NMSSATMDDVFKK-FGLSDDTVDFIGHALALHRDDKYRKEPA--ATTIVRIKLYVESL
ARY--SK-SPYIYPLYGLGELPQAFARLSAIYGGTYMLNKPIEEIVM-EGGKVVGVK---
SE-GE-----TAGCKFVIGDPSYFPD---------KVKKDGEVVRAICLLNHPIASTADA
-DSVQVIIPQKQI--GRKSDIYISMISSAHNVCAKGMYVAIISTTVETD----NPEKELE
PAFALLGAIQEKFIYTTPNMIPTDDGTEDNCFVSSSYDATSHFETTCLDVMSIYKRLTGE
DVDLSPPP-----------------
>ClydYONA
MNEEYDAIVLGTGLKECILSGLLSVSGMKVLHLDRNDYYGGASASLT-LTQLFEQTKD-G
AT-PDEALG---SPRDYMVDVVPKFILATGTLVAMLLKTDVTKYLEFKQVDGSYVV----
-----------KKSKVHKVPATEKEALSSGLMGMLEKRRFQKFLEFVNSWDREDPKSTKG
F-DLDTAPMADVFKK-FGLDANTIDFIGHALALHTNDSYLSEPA--APTLEKIRLYFESL
MRY--QG-SPYIYPLFGLGELPQAFARLSAIYGGTYMLQMPVDEVQM-DGGAFAGVR---
SG-EE-----VAKAKFVIGDPSYFPD---------RVEKTGQVVRMVCILDHEIPHTNHS
-SSVQIIIPQKQT--GRNNDIYVTIVSSSHNVAPAGKYLATISTTVETD----NPEAECA
AGLALVEPVLEKFVIVSDTFTPKEDGTDSKVFISTSYDATSHFETTCKDVKDIYRRITGN
EVDL---------------------
>GoceYONA
MDEQYDCVVLGTGLKECILSGMLSVSGLKVLHMDRNNYYGGESASLN-LDQVYEKFRS-G
KT-AAATLG---QSREYNVDLIPKFIMSSGILVKMLIHTDVTRYLEFKSVAGSYVF----
-----------TDGKIHKVPATDTEALKSSLMGLFEKRRCKKFFVFVQDFDEKDPKTFQG
V-DANKTPMIEVFKK-FSLEQTTIDFVGHALALHRDDDYLNQPA--RDTINRIKLYVESL
ARY--SK-SPYIYPLYGLGELPQAFARLSAIYGGTYMLNKPIDEVVV-ADGKVVGVK---
SE-GE-----TAKCKFVIGDPSYFPN---------KVTQKGSVVRAICILDHPIPDTADS
-DSVQVIIPQKQV--KRKSDIYISVISSAHNVCAKGKFIAIASTTVETE----NPEAELQ
PAFNIMGSILEKFVAVSPTFVPKDDGTKDQIFVSTSYDATSHFETTCEDVMDIYKRVT--
-------------------------
>Undascha
------------------------------------------------------------
----------------WNIDLIPKYIMGSGLLVRILIHTGVTKYLQFQKAAGSYVF----
-----------KDGKIHKVPSSATEALSSSLMGFFEKRRCAKLLQYISCYSQENPKTHQG
L-DCSKVPFKAVCAK-FGVDDNTKSFLGHAVALYTDDSFLDKRA--SEVMDRVLLYHSSI
SNLS-GG-SPYLYPRYGLSELPQGFARQGAVYGATTMLRAPFKEICF-EDGVATGIKLQL
NE-GE---EFKVNCKYIVGDPTYFPD---------KVKKVGDVCRVVCILDHAIPNTDNA
-HSAQIIIPQKES--RRSHDIYIVCFSSIHNVAPEGKYLAIISMEMDEKEAAMDPMKLFA
PVMKLLGPITESIALPSALYAPNGDGKDDKCFISESYDGTGHFQSAATNILNLYERITGS
ELTL---------------------
>Thecquad
MNEEYDAIILGTGLKECILSGILSVEKKKVLHMDRNNYYGGESASLN-LNQLFEKFNP-G
TA-APQSLG---QSRDYSVDLVPKFLMGTGLMVKFLLKTGVTRYLEFQEVQNSYVY----
-----------KDKKIYRVPTSATEVMTSSLMGIFEKRRCAEFFKFILAYKQNDPSTHQG
Q-NLAQKSMAEVYKY-FGLDDNTQSFIGHSVALYHTDDYLQRPA--LETVEKIVLYGDSL
NQY--KKLSPYIYPRYGLGELPQAFARLAAIYGGTYMLDKPIEEILYGPDGHVIGVK---
SQ-GE-----IAKCKFIIADPSYFPD---------RVKKTGRVIRIICILNHPIPNTNNE
-NSLQIILPQREM--KRRNDIYVMAIGSDFHVVPKGKYMAIVSTNVETS----DPEKEVA
PALGLLGAIEQKFVSIIDEYVPLDDGKKDGIFISSSYDGSSHFESTSVDVLNLYKRITGQ
EMDLTPMKD--PTGEE---------
>Vermanta
MDDEYDCIILGTGLKECILSGLLSVDGKKVLHMDRNDYYGAACASLN-LNQLYEKFKPKG
EK-QRDGLG---ASRDYNIDIVPKLIIASGDLVKMLIHTDVTRYLDFKLVEGSYVQ----
-----------SADVVSKVPTTPGEAMRSSLMGLFEKNRARQFFGFLVSYDEKNPKTHQG
L-NLKVDTMRKVFHH-FGLKPDTIDFVGHALMLYREDSYLDRPA--MESISRLELYNQSL
SRYQGAK-SPYIYPLYGLGELPQAFARLSAIWGGTYMLHKPIDGIVYNESGQVCGVR---
SE-GE-----VAKCKFVIGDPSYFDH---------KVKRTGQVIRAFCILSHPIPKTDNT
-EACQLVIPQRQCKPKRKFDIYISCVSYAHKVAPGGKWIATVSTTVETK----EPKKELL
HGLKLLGRIDEIFYDIVDTFEPIDDGTEDKIYVTSSYDATSHFETTVADVKNIFQKITGQ
ELDLT--------------------
>ParvMONO
MDEEYDVVVLGTGLKECILSGLFSVAGKKVLHMDRNDYYGGASASLN-LDQLFEQFKP-G
EK-APESLG---RSRDYSVDIIPKFIMASGDLVKLLLHTDVTKYLDFKVVDGSFVY----
-----------KGGRISKVPCTATEALKSDLMGFLEKRRAQKFFAFAQSYDESDPSTHQG
VSDLEKVTMDDLYKK-FGLGEDTISFIGHALALHQDDSYIQQPA--KATLDRMSLYAESL
ARY--SK-SPYIYPLYGLGELPQGFARLAAIYGGTFMLAKPIEEIIY-EDGKVTGIK---
SE-GE-----VAKCKMVVGDPSYFPE---------KVAKTGKVVRIINILNAPLPNTNNA
-ESCQIILPQNQC--GRHSDVYISCVS---------------------------------
------------------------------------------------------------
-------------------------
