# Supplementary material for: Expansion of the molecular and morphological diversity of Acanthamoebidae (Centramoebida, Amoebozoa) and identification of a novel life cycle type within the group
Source: Biol Direct. 2016 Dec 28;11:69. doi: 10.1186/s13062-016-0171-0 (PMC5192571; doi:10.1186/s13062-016-0171-0)
Supplement: Additional file 3: — Bordor.325.Cent40.tgz. Phylogenomic alignment files and single gene trees for each gene included in the phylogeomic supermatrix. (TGZ 8396 kb) [file 13062_2016_171_MOESM3_ESM.tgz › Bordor.325.Cent40/unmasked-alignments/pace2-A.faa]

>AcanGEN
TPAVPPAATEGSTSSGETKKKPVVCIVIGMAGSGKTTLMQRLNAHLHM------------
------------QKQPPYVINLDPATA--SIPFGTNIDIRDTVKYKEVMKQYSLGPNGGI
MTALNLFATRFD----QVLHLLEKRSDQ----------LQHVLVDTPGQIEVFTWSASGA
IIAESLASS-FATVIVYVMDTPRC-ASPQTFMSNMLYACSILYKFKLPFIIVFNKTDVLS
HHFAIDWMKDFEAFQDAL---------ANDTNYMSNLVRSMSLVLEEFYSSLRAV-GVSA
VTGAGADELFEAVDAAADEYWKDYRPELLKKVQQKEEKEKRKQEKHMARLEKDL------
------------------------------------------------------------
----------------------------------
>Coprcine
-----------------------------MAGAGKSTFVQRINSYLHSLD----------
------------PPKPPYILNLDPAVT--HVPYEANIDIRDTVNYQEVMKQYNLGPNGGI
MTALNLFTTKFD----QVLDLVEKRADD----------VDYVILDTPGQIEIFTWSASGS
IITDAVASS-LPTVVAYIIDTPRT-TAPATFMSNMLYACSILYKTKLPFVLVFNKTDVQP
HDFALDWMTDFEAFQLALATHGGTRDSEGEPTYMNSLMNSMSLVLDEFYKNLKAV-GVSS
VTGDGVKEFFEAVDASREEYEKDYLPELERARKRKEETLQAAKQDSMNRLLKDLTIDREK
NPAFAA--------------QDRWDPD---------------------------------
----------------------------------
>Coprprot
------------------ENKPICALVIGMAGSGKSSLVQRINSYVQQ------------
------------EKIASYFINLDPAVA--NVQFKANIDIKDALNYKEVMKQYNLGPNGGI
LTSLNLFATRFD----QVMEYVDKRASN----------LEYVVVDTPGQIEVFNWSASGM
IVTEALAST-YPTVIVYVVDTPQS-QNTTTFMSNMLYACSLFYKSKLPVVLAFTKTDIVS
HQFAVDWMKDFDTFDEAC---------KEGDSYITSFVQSMGLMIGEFYDNFPCV-GVSS
LTGEGLPELFQALQIAANDYNSGYKVDLEKNKQEKEEKEKRRQIAQLQRLHADIEASKQE
------------------------------------------------------------
----------------------------------
>DictDisc
--------------------QPINIIVLGMAGSGKTTLLQRIRAHLYE------------
------------NKIPGYIINLDPAVS--KLPYTPNIDIRDTVNYKEVMKQFNLGPNGGI
VTSLNLFSTKFD----KVLEIVEKRSSS----------LDYIILDTPGQIEVFTWSASGT
IITELMASS-FPTVLVYVVDTPRT-VDPTTFMSNMLYACSIMYKSKLPMVVAFNKIDITN
HRFAEEWMSDFDSFQDAL---------TNDPTYMGNLTRSLSLVLEEFYSTLQSV-GVSA
VDGSGIDEFFEKIGLAAQDYHKYYKADLEKIKKQKSDKEQAEANKNWEKLKRDLEESKGA
KVEYDFK-------------KEKKRENQEKTKNIY-----DDEEDDYRDDRDMEDSGEYE
SYEDEQEEGDYENEEERLEDQRAYESLMSSIKKI
>Entahist
------------MQDIPLDTKSINVILVGMAGSGKTTLMSIL-----A------------
------------EKTDAYLINLDPACN--DPPYSPDIDIRDTVNYKEVMKDYGLGPNGAI
VTSLNLYSTKVD----QLVTVLQNKQ-------------QLTFIDTPGQIEVFTWSASGQ
VISEALSIV-APTIYLYVVDTARCVENPNTFMANMTYACSILYKTKLPLIIVFTKTDVIP
CTKLNQWMDDYDNYLDAL---------NETESYASDLQRSLCLALDDFYKNILHC-GVSS
KTGEGVDKLLECIQEGKKQFFEDYYQQVQKKKAEYLKKEQEKKNKQFEQFKKDRQEEDTA
RSLVNDDFCGSAGVTLF---KEEDEGMIFRNGERFFFGKNVDDDEAIE-----TMNGEDI
KFHKEIEKDDGVDEFD------------------
>Filanola
---TTDNNNNNDSKKTQSGNTPIVCLVIGMAGSGKTTLMQRLNSYLLS------------
------------TKQPCYIVNLDPAVK--NIPYTPNIDIRDTVKYKEVMKQYNLGPNGAI
VTSLNLFSTKFD----QVLSIVDKRAPE----------NKYILFDTPGQIEVFTWSASGN
IITETLAST-YPTVVVYVVDTPKT-ISPTTFMSNMLYACSILYKTRLPLVLAFNKVDIMS
HEFAVQWMTDFDALQAAI---------RNDESYMSDLTTSMGLVLEEFYNNLKCV-GVSA
VTGKGMPEFFKAIDEAAVEYHTDYXQAIQKQIAEKKRREERKKQKEIEKFKNDYAQTKGM
KVVL--------------------------------------------------------
----------------------------------
>FontBI
-----AAVEAASVPASGSAHKPKVLMMVGMAGSGKTTLVQRLAAELAA------------
------------QKKRVYTINLDPAVA--QIPYFANIDIRDTITFKDVMTQFKLGPNGAI
MTALNLFTTKFD----QVMEYLEKSASE----------IDYIIVDTPGQIEVFTWSASGT
IITEFLAHS-YPTSLIYTVDLMRC-LNATTFMSNMLMSCSILYKTQLPYIIAFNKADITS
HEFAIEWMTDPDALSDAL---------ERDTTYMASYVRSMALVLEEFYEHLRCV-GVSA
LVGSGMDEFFEALDESLVDYDTKYLPMLEELKAERLRNEEAKRQALLAKYQRDMAAERRK
QRQAERNPWDSPHASDD---EDEDDGDTFGMDSA------ID------------------
----------------------------------
>HomoSapi
---MAASAAAAELQASGGPRHPVCLLVLGMAGSGKTTFVQRLTGHLHA------------
------------QGTPPYVINLDPAVH--EVPFPANIDIRDTVKYKEVMKQYGLGPNGGI
VTSLNLFATRFD----QVMKFIEKAQNM----------SKYVLIDTPGQIEVFTWSASGT
IITEALASS-FPTVVIYVMDTSRS-TNPVTFMSNMLYACSILYKTKLPFIVVMNKTDIID
HSFAVEWMQDFEAFQDAL---------NQETTYVSNLTRSMSLVLDEFYSSLRVV-GVSA
VLGTGLDELFVQVTSAAEEYEREYRPEYERLKKSLANAESQQQREQLERLRKDMGSVALD
AGTAKDSLSPVLHPSDLILTRGTLDEEDEEADSDT-----DDIDHRVT-----EESHEEP
AFQNFM--------------QESMAQYWKRNNK-
>Monobrev
-----------------------------MAGSGKTSFVQRIHAHLHQ------------
------------KERPTYLVNLDPAVY--QVPFDPNIDIRDTVNYKEVMKQYGLGPNGGI
VTSLNLFATKFD----QVMALLEQRSQT----------HDYMIMDTPGQIEVFTWSASGQ
IITETLAST-FPTVVAYVVDTARC-VSPVTFMSNMLYACSICYKTRLPFVLVFNKSDLVD
AQFALDWLKDYESFNEAI---------ASETTYIATLARSMGLVLEEFYTQLRAV-AVSA
FTGAGMDDFFEAVDAAVVEYNEEYKTMLQTLRQKRVEAETSERQAQLRRLAEDMQSGG--
HTILNA--------------RPPLDPS---------------EDSRLE-----EESG---
---------------------RIMASFLRSQQLP
>PCBtrin
-------------------NAPTTLLVLGMAGSGKTTLMQRINAHVHE------------
------------NDLPAYVLNLDPAVG--SVPYPCNIDIRDTVNYKEVMKQYNLGPNGAI
MTSLNLFSTQFD----QVLSFIEKKKEN----------LKYVLVDTPGQIEAFTWSASGS
IISDSFASS-FPTACLYVVDTARC-VSPSTFMSNMLYACSILYKTRLPLIVVFNKADVVD
HSFALDWMSDFDALQDAL---------QADDSYMTSLTRSMSLMLDEFYRTMHAV-GVSA
VTGEGITELFAKVAEARKEYFEEYLPETERLRAAQEAREQEEKEK---------------
------------------------------------------------------------
----------------------------------
>Polypall
--------------------QPINMILLGMAGSGKTTLLQRLRAHVHE------------
------------HKIPTYIINLDPAVA--KLPYTPNIDIRDTVNYKEVMKQYGLGPNGGI
VTSLNLFSTKFD----KVLEIVEKRAPQ----------LDYIIMDTPGQIEVFTWSASGG
IITELMASS-FPTVLVYIIDTPRT-IDPTTFMSNMLYACSIMYKSKLPMVVAFNKIDVAN
HLFAQEWMNDFESFQDAL---------TSDPSYMSNLTRSMSLVLEEFYSTLQSV-GVSA
VDGTGIDEFFEKINTAADDYYKFYKADLDKSKEERSKEEQLKATQEWDKLKRDLEESKGS
NVVYDYK-------------KDENEKK---MKNL--------------------------
----------------------------------
>Sexangul
---------------------PTYVIALGMAGTGKSTLISALASLAVPND----------
-----NKSSPTVAAFSPLFVNLDPAVA--SLLYPVALDIRKTVNYAQLISEGKLGPNGAI
LTALNLFAAKADLFLTQLAETVAARAAE-------GRPVSHVIIDTPGQIEAFAWSASGT
ILSQLLSLA-GPTCLLYLLDTPRCSSSPATFASAALYGVSIRLRLRLPLVLVLTKGDLED
SSTIMSYLVDPEELGNAVREH-----AVESSSYMGSLTTSLGLVLEKFLQLIDTVPDVSA
ATGENLEALLEAIGRQRAVYFAETLPRLQAQAAANAASRAA-------------------
------------------------------------------------------------
----------------------------------
>Sterramo
---------------------PTVLIVIGAAGSGKSTMMQRLMANLTG------------
------------SNKRVYSINLDPAVVTKALPFTPNIDIRDTVNYKEVMKHYNLGPNGSI
MTSLNLFATRFD----QVLQFAEKRAAQ----------LDYILVDTPGQIEVFTWSASGS
IIAEALASA-FPTVLLYVIDTPRV-SNPSTFMSNMLYACSIMYKFKLPFVVVFNKTDVVE
HHFAIEWMKDFETFQTAL---------DSQTTYMASLTRSMSLLLDEFYINLNTV-GVSA
ITGSGVNELLEKVAGAREEYFKEYKPELEKRIKLRQEAEEARKEEQLKRLQKDINETEGD
QVVVSLN-------------QQNTEPS---------------------------------
----------------------------------
>Thectrah
----------------------------------------RINAYMHE------------
------------KEVDGYMINLDPAVA--NVPYGVNIDIRDTVNYKEVMKQYGLGPNGGI
LTSLNLFATRFD----QVLSFLESK-EK----------LENVFIDTPGQIEVFTWSASGS
IITTTLAAS-FPTVLLYVVDTPRT-VAPATFMSNMLYACSILYKSKLPFVMAFNKADIVD
AEKPISWMTDFEAFQEEL---------LAHESMSSELVRSMSLVLEEFYNHFTAV-GVSA
VTGEGMPELFEALAAARAEYYADYKPALDKTIAERAAASADERAAALARLKTDIEAAD--
------------------------------------------------------------
----------------------------------
>VannDIVA
------------------------VVVVGMAGCGKTTFMQRVVAHLHE------------
------------RTVPAYVINLDPAVT--HMPFGANIDIRDTVNYKEVMKQYQLGPNGAI
MTSLNLFSTRFD----QVISLVESRAKE----------VKYVLVDTPGQIEVFNWSASGT
IITEALAST-GPTVLVYVVDTPRS-SNVTTFMSNMLYACSILYKSRLPMVVAFNKIDVAS
HQQHLLWMTDFDSFQQAV---------DGDCTYMADLTRSMSLSLDEFYKTLRSV-GVSA
VTGEGMDDLLAAIDSAREEYNTGYKAALDRRVAKKEEAALAAREEQL-------------
------------------------------------------------------------
----------------------------------
>MayoBSH0
----EKPSETSEKQSDVTKQPPVACVIVGMAGSGKTTLMQRVFADLHA------------
------------RKRPLYSINLDPAVT--HVPYGTNIDIRKTVNYDGVMKQFNLGPNGAI
LTSLNLFATKFD----QVLALAEKRSSQ----------LDYVFLDTPGQIEVFTWSASGQ
IITESLAVA-FPTVLVYVVDTPRT-TDPTTFMSNMLYACSILYKTRLPMVLAFNKTDVVD
HRFAIEWMNDFEIFQDAL---------RDDKSYISSLTHSMSLVLDEFYKNLRAV-GVSA
VTGAGMDDLWEAIEQARNEYNEFYKPDLERRVKERQEADAAKKKEHLDAVRRDLEEDRGD
TVIASTPAAAI---------QAELDS----------------------------------
----------------------------------
>TricAmI7
----------------TKQNKPVVVILIGMAGSGKTTFVHRLNAHVHL------------
------------NKIPSYFINLDPACA--KVPFMANIDIRDTLDYKNVMKKYNLGPNGGI
LTCLNLFATRID----KVVEYVEKKAPH----------IQYVFIDTPGQIEVFNWSASGT
XDGGILFK--YPTVFAYVIDTPRS-TKPTTFMSNMXYACSMLYKTKLPFTCVFNKIDVVS
HQFALEWMSDYRKFEDAI---------LAENSYMSDFTSSLSLMLEEFYSTMGAV-GVSA
MSGVGVDKFLKQLQVCAHEYETVFKPELEKRKAERSEEEEKKRQAQLEKLRKDLQKTKGQ
TVIAGEG-----------------------------------------------------
----------------------------------
>Neopaest
-----------------------------MAGSGKTTFMQRMNAHFHE------------
------------AQKKAYIVNLDPAVM--TVPYGCNLDIRKTVNYKGVMKQYGLGPNGAI
MTALNLYATKFD----QVISLMEKRRRT----------LEFIMVDTPGQIEVFTWSASGQ
IITEMLASS-FPTIIIFVVDTPQS-SDPTTFMSNMMYACSIMYKTKLPLLVVFNKIDVTH
HQFAKDWMSDFEAFQDAL---------AGQTSYMSGLTNSMSLVLDEFYSTLQSV-GVSS
ITGAGVDELVTAMSKCKLEYFEFYRTELERNIEKRKEEQERKKEREMKKLQKDLEGVK--
------------------------------------------------------------
----------------------------------
>Paraatla
------PSSAPSIMPVVSEKDPLVCIVTGMAGSGKTTFMQRMNAHFHT------------
------------NKTKGYVLNLDPAVL--SVPYGCNLDIRKTVNYKGVMAQYGLGPNGAI
MTALNLYATKFD----QVLSILEKRRKT----------LEYILVDTPGQIEVFTWSASGQ
IITEMLASS-FPTVMIFLVDTPQS-ADPTTFMSNMMYACSIMYKTKLPLLVVFNKIDVVH
HQFALDWMADYEAFNDAV---------SSQTSYISGLTQSMSLVLDEFYSTLQSV-GLSA
ITGQGVDGLMKKLQTSKLEYFEFYRTELEKKVADRIENEKKKQEKEKDKLLKDLEKTKGM
NVV---------------------------------------------------------
----------------------------------
>VexiDIVA
-------------------KEPLSCLVIGMAGSGKSSLMQRIASNIYADSRSSIAAAAAA
SSSSSSSSSSTLNKIGSYFVNLDPAVG--SVSFPANIDIRNSVNFKGVMEKFHLGPNGSI
ITSLNLFATKFD----QVLALLEKRHEERQTETSDGSGLDYVFFDTPGQIEVFTWSASGQ
IITESLASS-YPTTVVYVIDTPRC-SSPTTFMSNMLYACSILYKTHLPFLIVFNKIDVVE
AHFAQEWMNDFEAFQDAL---------ESDKGYVSELTRSMSLVLDEFYSTLNSV-QVSA
VTGAGMDEFFKALEKTRKEFENGYRKEREKKIENRKKQQEEKQQEQLKKLQSDLKSTTTT
T-----------------------------------------------------------
----------------------------------
>Endozona
------------------------------------------------------------
------------------------------------------------------------
----------------------EEEDEP----------IDYILIDTPGQMEVFTWSASGT
IIAETLASSGFPCVLIYIIDTPRT-QSVTTFMSNMLYACSIMYKFKLPFLVAFNKCDVIS
HRFAVEWMSDFEKFQEAV---------REEKTFISSLTHSMSLVLDKFYEHLKSV-GVSA
VTGQGMDELFKLIDEAAVEYEEVYKVDLEKRR----------------------------
------------------------------------------------------------
----------------------------------
>StygNOMA
----EKPSETSEKQSDVTKQPPVACVIVGMAGSGKTTLMQRVFADLHA------------
------------RKRPLYSINLDPAVT--HVPYGTNIDIRKTVNYDGVMKQFNLGPNGAI
LTSLNLFATKFD----QVLALAEKRSSQ----------LDYVFLDTPGQIEVFTWSASGQ
IITESLAVA-FPTVLVYVVDTPRT-TDPTTFMSNMLYACSILYKTRLPMVLAFNKTDVVD
HRFAIEWMNDFEIFQDAL---------RDDKSYISSLTHSMSLVLDEFYKNLRAV-GVSA
VTGAGMDDLWEAIEQARNEYNEFYKPDLERRVKERQEADAAKKKEHLDAVRRDLEEDRGD
TVIASTPAAAI---------QAELDS----------------------------------
----------------------------------
>Vannrobu
------------------------------AGSGKTTFMQRITSYLHG------------
------------NTNPAYVINLDPAVT--HMPFGANIDIRDTVNYKSVMKQYELGPNGAI
ITSLNLFATRFD----QVLQYVEKRKTS----------VEYILVDTPGQIEVFNWSASGT
IITEAIASM-GPTVMVYVVDTERS-TSPATFMSNMLYACSILYKSKLPLIIVFNKIDVVR
HDFALEWMEDCERFEEAT---------MNDDTFMASLTRSMGMVLEEFYQNIKTV-GFSA
MTGEGVDDFFDAVKEAAQDYETDYKVQLNKRIAERKEKETKEKEANLEKLRKDLEGGD--
------------------------------------------------------------
----------------------------------
>Luaphula
------------TTTTTQGKKPTVCIVIGTAGSGKTTLMQRLNAQLHA------------
------------AKKSLYVLNLDPAVR--HVPYGVNIDIRDTVKYKEVMKQYSLGPNGAI
MTSLNLFATRFD----QVVSLIEKRAST----------LDYVLVDTPGQIEVFTWSASGS
IIAESLASA-FPTVLVFVIDTPRT-ANPTTFMSNLLYACSILYKFKLPFILTFNKTDVLS
HDFAVRWMTDFNSFLDAV---------NNESSYMSSLTRSMSMVLDEFYSTLTTV-GVSA
MSGAGIDDFFKAVDAAGVEYERDYKIELQRRAKAKEDKEKQRQAAQLRRLKHDIEQAKSG
TVILDTAATHP---------AAKRPA----------------------------------
----------------------------------
>Protarac
-PAHSATTTTTTTAPETSTKKPTVCIVIGTAGSGKTTLMQRLNAQLHA------------
------------MKKSVYVMNLDPAVR--HVPYGVNIDIRDTVKYKEVMQQYSLGPNGAI
MTSLNLFATRFD----QVVQLVERRAST----------LDYVIVDTPGQIEVFTWSASGS
IIAESLASA-FPTVLVFVIDTPRT-ANPTTFMSNMLYACSILYKFKLPFILTFNKTDVLD
HKFATRWMTDFDEFQQAI---------NTESTYMSSLTRSMSLVMDEFYNNLATV-GVSA
MTGAGIDDFFKAIDVAREEYEKDYKQELLRRQKEKEDREAKRRDAQLRRLHRDIKESAGG
AVVMDTK-------------KGKFPKNNETEDGFE-----DDEDEDAE-----EEEGEGE
G---------------------------------
>PhysTSA
--------------------KPTAIIVIGMAGSGKTTLMQRLNAHVHQ------------
------------HKIPSYTINLDPAVA--KLPYGANIDIRDTVNYKEVMKQYNLGPNGGI
MTSLNLFSTRFD----QVMSFVEKRAST----------LDYILMDTPGQIEVFTWSASGT
IITELMASA-FPTVVVYVVDTPRS-LNPTTFMSNMLYACSILYKARLPLIVVFNKTDITK
HDFAVEWMTDFESFQDAS---------HTDASYMSTLTRSMGLVLDEFYSNLKAV-GVSA
VTGEGIDEFFEAVDNAAEEFNRTYKKDRDAKVAKRAMEAQSKKNADLARLKKDLEETAGR
NVLLDAT-------------RPKGKPRKPGTED---------------------------
----------------------------------
>Protpyro
------------------------------------------------------------
------------KQQPPYVVNLDPATT--SLPFGPNIDIRDTVKYKEVMKQYGLGPNGGI
MTSLNLFATRFD----QVLNLLEKRRDQ----------HKHMLIDTPGQIEVFTWSASGA
IIAEALASS-FPTVIIFVMDTPRC-ASPQTFMSNMLYACSILYKFKLPFVIVFNKTDVLS
HHFALDWMKDFEAFHDAL---------ANETNYM--------------------------
------------------------------------------------------------
------------------------------------------------------------
----------------------------------
>PellCATA
---------------------PTAIILIGMAGSGKSTFMQRIYAHLYM------------
------------KKKSVYTINLDPAVT--SLPFEVNIDIRDTVKYKEVMKQYGLGPNGAI
MTSLNLFATRFD----QVLGLVEKRAST----------LDYILIDTPGQIEVFTWSASGS
IISESLASV-FPTVLVYVVDTPKC-STTTTFMSNMLYACSILYKFKLPFVIAFNKTDIVS
CKFAQKWMEDFTAFQEAL---------QGEKTYSSTLTYSLSLVLDTFYMDLMTV-GVSA
FTGMGVDDFFAKMQEAKLEYWDVYKPALEERVLAKKEKEDAKKEAAMTRLKKDLEDDKGR
DVVLS-------------------------------------------------------
----------------------------------
>GoceYONA
----------SYEGPSKNPKLPTVCIVIGMAGSGKSTLMQRLNSHLFM------------
------------KQQPTYVLNLDPAVS--NVAFPVNIDIRDTVNYKEVMKQYNLGPNGGI
MTSLNLFATRFD----QVLGFVERRAPE----------LNYILVDTPGQIEVFTWSASGT
IIAESLAAL-FPTVLIYVMDTPRS-MGSTTFMSNMLYACSILYKFKLPFLVVFNKIDVAR
HDFAIEWMTDFHAFQETI---------TAEKSYMSNLTHSMSLVLDSFYSNLRTV-GVSA
MTGVGMDDFFQKVDEAVDEYWKEYKPQLDKKMEQR-------------------------
------------------------------------------------------------
----------------------------------
>Undascha
----------------------INVIVVGMAGSGKTTFMQRITSYLHG------------
------------NSNPFYVLNLDPAVT--HMPFDANIDIRSTVNYKKVMKQYSLGPNGAI
ITSLNLFATRFD----QVLQFIEKRNKT----------VEYVLIDTPGQIEVFNWSASGT
IITESIASV-GPTVMVYVIDTARS-TNPATFMSNMLYACSILYKSKLPLIIVFNKIDVVR
HDFALEWMADCERFEEAT---------FEDDTFMSSLTRSMGMLLEEFYQNIKTV-GFSA
MTGEGVGDFFEAVGQAAEEYEKEYKVEFRKRVNEQKEKEKKEREENLAKLRRDL------
------------------------------------------------------------
----------------------------------
>Thecquad
------------------RSKPIVCIVVGMAGSGKTTLMQRINAHVHA------------
------------ENLPSYILNLDPGAS--ELPYGANIDIRDTVNYKEVMKQYGLGPNGGV
LTSLNLFATRFD----QVLSLVETRAPT----------LEHVFVDTPGQIEVFTWSASGT
IITEALAMS-FPTVLLYVVDTPTS-TNPATFMSNMLYSCSMLYKTKLPIIIVFNKIDIVS
HEFAIEWMEDVDKLDEAL---------NSDNNYMSSFTRSLGLVLNEFYQNLRTV-GVSA
MSGAGVVELFEKINEAAKEYEEGYRTDLVKRMKDKEQKAAENKRLELEKLQRDLRETGGR
NVVVN-------------------------------------------------------
----------------------------------
>Vermanta
-------APSERANDAPKEKVATVALVIGMAGSGKTTLMQRLNAHVHQ------------
------------HKIPSYLINLDPAVA--KVPFAANIDIRDTVNYKEVMKEFKLGPNGAI
LTSLNLFATRFD----QVLTLIDKRAPD----------LEYILIDTPGQMEVFTWSASGN
IITEAISAT-LPTVIVYVMDTPRS-ASPTTFMSNMLYACSILYKTQLPLVIALNKCDVVD
PAFVHEWMADFEAFRHAVA-------AEKDESYMNSLVSSMNLVLEEFYNSLTAV-GVSA
VTGEGITELFAAIDKAAEDFETGYRQERNRRIEHEKQRKEEEARESMERLKKDLDDDEGD
RVVL--------------------------------------------------------
----------------------------------
