# Supplementary material for: Expansion of the molecular and morphological diversity of Acanthamoebidae (Centramoebida, Amoebozoa) and identification of a novel life cycle type within the group
Source: Biol Direct. 2016 Dec 28;11:69. doi: 10.1186/s13062-016-0171-0 (PMC5192571; doi:10.1186/s13062-016-0171-0)
Supplement: Additional file 3: — Bordor.325.Cent40.tgz. Phylogenomic alignment files and single gene trees for each gene included in the phylogeomic supermatrix. (TGZ 8396 kb) [file 13062_2016_171_MOESM3_ESM.tgz › Bordor.325.Cent40/unmasked-alignments/PSMD12.faa]

>Coprcine
MA--------------------------------------------DNKKQEKDFTKEVD
ALLPEAEALA-KSG--KVQEALDKILAQEKLTRNAADLSSTTRLAKAAVQHCYD-ARDYP
LLNSTILLLSKKHGQLKAVIQSFVELVITWL----PEVKK--RDGEERWLELLDTLRTVT
EGKIFLETPRARVTLLLSKHHEEQVLSGKAKDPKEALQTASDLLSDLQVET-YSSMERRE
KTEFILEQMRLLIKVARSKDAEKGKKDSKDALGGGEAEWVKVRVGGRKVNEEFLK-EEE-
---------------------NEDLKLKYYEMMIQYALQHDAYLDAAKYYEKVWET----
------------------------------------------------------------
---PSIKKDDE----------------IRGRAALEHIVYYVVLAPYDNEQSNMLHHLHAN
PALTKL-ELQANLVKCFVTEELM---RW-PGIEAMYGKVLK-QTPV-------FS-----
------------------------------VEKRWEDLHTRVIEHNIRVVSKYYTRITLA
RLASLLDLSTKQTEEILSRLVVSGTIWARIDRPAGIIDFRKPRNTEDVMNDWSSDMQKLL
SLVEKTWMGMNAAQAAQSR-----------------------------------------
------------------------------------------------------------
------------------------------------------------------------
------------------------------------------------------------
------------------------------------------------------------
------------------------------------------------------------
------------------------------------------------------------
------------------------------------------------------------
------------------------------------------------------------
--------IAA-------------------------------------------------
------------------------------------------------------------
------------------------------------------------------------
-------------------------------------
>Coprprot
-----------------------------------------------------DFSELVK
VEVPKYKQLG-ADG--KFGEALEGLLMLEKKTRQGGDAPSLSKVLVAIVEVCHA-AKEYK
VLNENLVALSKRRGLLKEPIKHMVQSAQGIL----SEL------DYDTKMTLMDTLLTIT
EGKIFVEKARARLVLELAHIRES----------EGKIDEAAKLLQEVQVET-FGTMKKKE
KTEYILEQMRLCLL---------------------KKDYVRTQIISKKIHPRVLN-EEG-
---------------------FGDLKIGFNKLMIQYYLDGRNHLQIATCYWHIYQT----
------------------------------------------------------------
------EKDIT-----------------AKLEYLKLQVLYAVLAAYNNEQSDFANRLALD
SNLEKV-VPFQKLLKLFLTPEVM---NW-KELEERYRSSLN-ALSV-------FED-IEE
------------------------------GEKLWADLKLRVIEHNIRVISKYYSRITEK
RLATLLDLDIAETEKHLSKLVVNNSVYARINRLSGVVVFKKAQTPSEVLNDWGSNVESLL
KIVENTCHLIERENMVHKVE----------------------------------------
------------------------------------------------------------
------------------------------------------------------------
------------------------------------------------------------
------------------------------------------------------------
------------------------------------------------------------
------------------------------------------------------------
------------------------------------------------------------
------------------------------------------------------------
------------------------------------------------------------
------------------------------------------------------------
------------------------------------------------------------
-------------------------------------
>DictDisc
MTIGL-------------------------EPAVSSK---------TKDKMEQDLSPIAD
KSCKENRELA-KSG--KLIEAIENLLITEKQCRQAEDSPSTSKIAAEIIKLCYE-AGRLD
LVNEKLVLLSKRRGQLRPAIKAIVQESMVYV----DQI-----TDMKQKLELIDTLRTIS
DGKIFVENERARLTKTLSKIKED----------EGDIASAAKILQDLQVET-YGTMEKRE
KITFFIDQMRICMN---------------------NKDFIRAQLIGNKVNRKTLA-EDE-
---------------------NQDLKIDYFKQMIRYFSHSANYIEIARCYLSIYDT----
------------------------------------------------------------
---PSVEKDTP-----------------QLLQTLKYICIYVILSASSNEQSDLLNRVYEF
KPLTDI-QNYKDLLNQFKTLELI---RW-STFFELNKPELD-SQTV-------FK--T--
------------------------------EPNAWEDLRKRVIEHNIRVISTYYQKISTA
RLAELLDLSLDESEKFVSDLVSNKTIFAKIDRPAGIATFTTTNDPNKVLNAWANNITSLL
DLVEKTNHLVQREFMLHKIN----------------------------------------
------------------------------------------------------------
------------------------------------------------------------
------------------------------------------------------------
------------------------------------------------------------
------------------------------------------------------------
------------------------------------------------------------
------------------------------------------------------------
------------------------------------------------------------
------------------------------------------------------------
------------------------------------------------------------
------------------------------------------------------------
-------------------------------------
>Entahist
----------------------------------------------------MEIEHTIN
-EVESCQSLA--SS--DYDAAYSNLIAIEKYARNEEKTDLLLKVVEGLLSNAWK-YKTVE
SVVDVFNFILGRRAQQKTAITKAVQICSSYI----PELK---NKNVKGYELLAKTICTQT
EGKVFVDVLRAQIVKDFALYLEE----------NKRLDEATQIMQSMHIET-FTSLDKKE
RMDFLLVQFRIALE---------------------CEDYLRVLLLSNKVNRTTIQ-SEG-
---------------------FEELRLEFCRLMIQYNIHENNYIENCRMMLMIYDT----
------------------------------------------------------------
---LKSLSSELKMEISENKFLRKQEYCLDSSLALKLSVIFLICADFIPEKKDLLVRLKSI
RELENF-PPYQTAVQMFLTEEVIDSNKWIPVYVQLYNSECL-SHLN-------IS-----
------------------------------SDEISNHLKLQITQHNIRMIAKYYHDITLS
RFSQLLGISLEELEKQICALVNLKQIYAKINRPKGIVSFVKSKDPKEVLDIWTEDIKQLL
TLVNDTCFLIETEKMVHQN-----------------------------------------
------------------------------------------------------------
------------------------------------------------------------
------------------------------------------------------------
------------------------------------------------------------
------------------------------------------------------------
------------------------------------------------------------
------------------------------------------------------------
------------------------------------------------------------
------------------------------------------------------------
------------------------------------------------------------
------------------------------------------------------------
-------------------------------------
>Filanola
-------------------------------------------------KMQEDFSEXVA
EYVPIQENLA-KSG--KLIEAVENLLSLEKQTRQGEDSVSTAKLAIAIIRLCYQ-QKDWK
NLNNYLHVLAKRRGQLRTVVQDFVKEAMSYL----DNM------EKPQKLELLDTLRQIT
EGKMYVEIERARLTRILAKIKED----------EGKIGEAADILQEIQVET-FGQMDKVE
KTEFILEQMRLCLD---------------------KKDYIKAQILSKKXSKKALA-DKD-
---------------------LQDLKIRYYDLMIRYHSHDAKYLEICKCYQAMYDT----
------------------------------------------------------------
---PKVQENEA-----------------EWKKFLALTTIFACLAPFDNEQSDLINRVNED
KKLQQI-PAYKNLLKTFLTKELI---RW-PKFQSIFSEDLN-RY---------FSA-RPT
------------------------------EQNLWGDLQKRVVEHNVRVIAAYYSKITMK
RLTXLLDLDRDSVETFVSDLVINKSIFAKIDRPNGMVSFKKAQDPNEALNEWGHNINDLL
SLLERTCHLIHRENMVHKV-----------------------------------------
------------------------------------------------------------
------------------------------------------------------------
------------------------------------------------------------
------------------------------------------------------------
------------------------------------------------------------
------------------------------------------------------------
------------------------------------------------------------
------------------------------------------------------------
------------------------------------------------------------
------------------------------------------------------------
------------------------------------------------------------
-------------------------------------
>FontBI
-----------------------------------G----------APPKPTVDLSATVA
AALPELEQLA--KT--NFPLALEKMLELEKQTRAGEDMNSTSRVLVAIIDTCFH-AGDWV
SLNEYLVLLAKRRGQLKHSIVKMVQHTIALI----PQT-----PDQTTKLALIDTLIAIT
DGRIYVEVERAQLARLLAAIREA----------SGDIPEAADILQALQVET-FGSLSRTD
KIDFILEQVRLLAA---------------------KGDYIRAGLAIRKISPRTFD-RKAS
AKQKKDRLSSEQAAARVEAAIMTDLKLRYLQLQIVLAMHDEKFLDVCRFFRQIYDTVQHR
AAQRAQGLLPAEAISGGDVEMTPAPGPGGAGASEEAALAGGAKALEPSLDPSHVAVSQLK
PTRTSAEDDDQ-----------------QWRQALANMVVFATLAPFDHEQSDMLHRVAAE
RRLSEL-PHSPDIIQAFTSSELI---VW-SQFASKFGEYLS-DQHR-------FG--KEA
------------------------------KFKLADVYFDRIVEHNIRIVSRYYQRITLP
RLSSMLFLDENKTEVVLAKLVANGTVSARIDRPAKLVKFS--------------------
------------------------------------------------------------
------------------------------------------------------------
------------------------------------------------------------
------------------------------------------------------------
------------------------------------------------------------
------------------------------------------------------------
------------------------------------------------------------
------------------------------------------------------------
------------------------------------------------------------
------------------------------------------------------------
------------------------------------------------------------
------------------------------------------------------------
-------------------------------------
>HomoSapi
MADGG-------------------------SERADG----------RIVKMEVDYSATVD
QRLPECAKLA-KEG--RLQEVIETLLSLEKQTRTASDMVSTSRILVAVVKMCYE-AKEWD
LLNENIMLLSKRRSQLKQAVAKMVQQCCTYV----EEI-----TDLPIKLRLIDTLRMVT
EGKIYVEIERARLTKTLATIKEQ----------NGDVKEAASILQELQVET-YGSMEKKE
RVEFILEQMRLCLA---------------------VKDYIRTQIISKKINTKFFQ-EEN-
---------------------TEKLKLKYYNLMIQLDQHEGSYLSICKHYRAIYDT----
------------------------------------------------------------
---PCIQAESE-----------------KWQQALKSVVLYVILAPFDNEQSDLVHRISGD
KKLEEI-PKYKDLLKLFTTMELM---RW-STLVEDYGMELR-KGSLESPATDVFGS-TEE
------------------------------GEKRWKDLKNRVVEHNIRIMAKYYTRITMK
RMAQLLDLSVDESEAFLSNLVVNKTIFAKVDRLAGIINFQRPKDPNNLLNDWSQKLNSLM
SLVNKTTHLIAKEEMIHNLQ----------------------------------------
------------------------------------------------------------
------------------------------------------------------------
------------------------------------------------------------
------------------------------------------------------------
------------------------------------------------------------
------------------------------------------------------------
------------------------------------------------------------
------------------------------------------------------------
------------------------------------------------------------
------------------------------------------------------------
------------------------------------------------------------
-------------------------------------
>Monobrev
MLCTTRQPVLGHVNYPGVASYESRTPVPCTMSEEDG----------RVIKQEEDYTKEVD
EALPKASALA-DNG--QLHEAIESLMPLEKKSRIAADMKSTSRLLVHIMDMCYQ-HKDWA
AMGEQIIVLMKRRGQLKKAVSDMVTKACEYL----EQI-----PDEATTLKLIDTIRTAT
TGKIHVEMQRARLTLKLAHIKEA----------KGEIEEAADVLQELQVET-YGSMEKRE
KVEFILEQMRLCLA---------------------KKDWVRAGIIAKKIGTKFFE-AED-
---------------------TDDLKLKYYRQMIAIAQHEERYLDMCRYYREVFDT----
------------------------------------------------------------
---KTVQDNET-----------------QWTEALQRAIVFLILAPFDHEQSDLLPRVMAE
PKLEQL-PTYRALLDHITSKELV---PW-RVFEGSHGDVLK-STGL-------FE--GDA
------------------------------GANLWKTLQTRVVEHNIRIVAGYYERISTQ
RLAELLELDELAAERHLSELVSNGTVTAKIDRPAKVIVFQLKKKPIAVLNDWNNDIKTLM
NLVDKATHLMNRERMNHLTTYPLFIPIPIPPFSLKTLIQFFPLSEPTERESQSDGVVGRD
GNWEAILRDEIANYAPEETNPLLGATYRDMTTRTKVMLLKELIEWRMLHGPDTRQGVDKA
IQDCGTDNLRLTSLGKDNEGYEYYYFVGTRLYREQPLRDEVQLDRKSPRRRSRTKRPSKT
QKAQGPPPPATAAEGGNALPVLFEGDYARPPWEVICLTAEDWEQLIATLCKTAKKSQSFA
LGEFIKEEFLEDIQQLQASETRRRKRLETIMAAKMAPTRRSARQEALHVMEEQRREEEQL
RKEQLRQEKLERIREQQIKAEEARQQAKMARLSERVAERQALIESGRASGLIEPTAVPYD
LSNVDDWRKDVQGIMERLQAHRDAWPFSQPVDAAEVPYYNEVVRYPMDLTNIAEQLEADV
IPNVDEFAAEVFLMLDNCKIFNDAETVFHKSADVLQTYFLKRMTRTFPGWDSTYAKGLAA
TQAASWDEYNKNMAAEEEERERKKQARAERKAAKQAAKEAAEAEERRRAQEEQQQREAQA
AAEERRKQIAALQAQLQQDRAQQAAGWQAQTQTPVQTIMRPAASHTQAGNPVSVAQPAAN
GAPPAKREALSRPAIPQTSAVANHVNGGSQIPTAGMHLNQAPVQSLQQQQYQRQQQQFQQ
LHEQQQRLATLAQTAQAAPSLTHPTIATAGLSTPLSGTSAVVNNAPHPQPQQQKTSAPLP
PPGQPTTVPPSLPQATTNGNSGQAPSTSLPSHATATN
>PCBtrin
------------------------------------------------------------
----------------------EYLLALEKKTRQGGDVNSTEKICLAIIHIFWE-AKDLD
TLREYLVICCKRRGQLRKVITSLVQECMNHL----EAL------EKKQKFEMIETLRLVT
EGKIFVEVERARLTRQLAQLKEN----------DGELEEASKILQEVQVET-YGTMDRQE
KADFILEQIRLCLL---------------------TKDYIRVLIISQKVNVQTLN-KED-
---------------------WQELKLRYYNLMIDYYHHENDYFQICRAYEHIFET----
------------------------------------------------------------
---PKIKADPA-----------------LSREALFNRSLYVVLAKFNIEQHDALHRVLRE
ESLTDH-PLYHSLLKAFATPELI---MW-EPFQSQFSDILS-THTV-------FN--VSA
----------------------SEEKEAAQARQHGADLRRRVVEHNIRVIAGVYTAVQTP
RLAQLLELSENETETYLCDLVAEEMIYCKINRPRKEVVFRATPSPVGVIQGWTENIDRLL
TLIERTSCDIAKENMIHGL-----------------------------------------
------------------------------------------------------------
------------------------------------------------------------
------------------------------------------------------------
------------------------------------------------------------
------------------------------------------------------------
------------------------------------------------------------
------------------------------------------------------------
------------------------------------------------------------
------------------------------------------------------------
------------------------------------------------------------
------------------------------------------------------------
-------------------------------------
>Polypall
--------------------------------------------------MVQDLSNVAE
AAITTNREVA-KK---NLNEAIDNLLVAEKQCRQVEDATSTSKIAVEIIKLCYE-AKKLD
LVNEKLVLLSKRRGQSRAAIRAIVQEAMIYV----DEI-----KDMKLKLELIDTLRTIT
DGKIFVENERARLTRTLSKIKED----------EGNISDAAKILQDLQVET-YGSMEKRE
KIQFFIEQMRLCMN---------------------NKDFIRAQLIANKVNRKTLA-EDE-
---------------------SHDLKVEFYKQLIRYYTNDANYLEITRCYLQIYDT----
------------------------------------------------------------
---PYIQKDLE-----------------QMNAALKLACINIVLTPMGSEQSDLLNRILDY
KPLNNL-AVYKDLLTRFKTIELI---RW-TSFVEVFKTELN-TQSI-------FS--G--
------------------------------EKNCWNDLRSRVVEHNIRVVSTYYKRISTK
RLAELLDLTLDESEKFISDLVSNKTIFARIDRPAGIATFVAPKDSSTVLNGWAADISSLL
DLVEKTNHLIQREFMIHKV-----------------------------------------
------------------------------------------------------------
------------------------------------------------------------
------------------------------------------------------------
------------------------------------------------------------
------------------------------------------------------------
------------------------------------------------------------
------------------------------------------------------------
------------------------------------------------------------
------------------------------------------------------------
------------------------------------------------------------
------------------------------------------------------------
-------------------------------------
>Sexangul
-----------------------------------------------------DVSEKVD
AELAPALAEA-AAG------RENALWSLEKAVRQAGDVASGSRVGLALLGH-FA-ERGVD
ELRENLQVYVKRRGQLKGAVXAVVQWLATYL----ESV-----SNAADERSLLTTLLDVT
DGKIYVEVERARLVRRLASQLEA----------EGSVVEAKKALSEVQVET-FGAMDKGE
KTDFVLEQMRLCLA---------------------TSDLVRTLIVSRKINRKVLN-DDD-
---------------------LQSHKVRFYTLMAEYHACTEEWLDVARCYEQIVDV----
------------------------------------------------------------
---PLIRRDPK-----------------ERLHAMRTAIMYAVLSPFDAESNDLVQRIDGR
PEVAEIAPQYKRLLSVFLTPEIM---RW-PKVRAEYEHELSGSLPSM------FG--SGA
------------------------------KRELWETLRQRVIEHNVRTVSTYYTRINLS
RLGELLDLPAAEAETFVTKLVTTKTIYARIDRPAGLVVFARPVDPRDALNQWGGEVQQLL
SIVESTCHLIAKENMIHGV-----------------------------------------
------------------------------------------------------------
------------------------------------------------------------
------------------------------------------------------------
------------------------------------------------------------
------------------------------------------------------------
------------------------------------------------------------
------------------------------------------------------------
------------------------------------------------------------
------------------------------------------------------------
------------------------------------------------------------
------------------------------------------------------------
-------------------------------------
>Sterramo
-------------------------------DRLPG----------KKEKVLTDFSKEVD
EALPSLVEMG--KQ--DLDMGIESLLDLEKKTRGGEDSISTSRVANAILDLCFE-AKEFE
KLNEMLVVLSKRRGQLKTVIKKMVERANYYL----EHM-----PDKSTKEKLIRKLRLIT
EGKIFVEVEHARLTLTLAELLEA----------KGDLMEAKDIMLEEQVETIVGSMEADE
KIDFILKTLRLCLE---------------------IKDYTRAYTVAKKITPKALA-KEE-
---------------------YQELKLRYYELVVQVLAHEKKNLEICKAYRAMYDT----
------------------------------------------------------------
---KIVQDEKK-----------------RWTEILKLIVVYIVLSPHDNEQHDLLHRIYSD
KHLMEL-EAYRKLLKAFTRKAII---RW-PILEAEYGPVLS-KLPI-------FA----Q
------------------------------DKTMFEELHSRVVEHNIMVISKYYQRITME
RFSMLLDLSIEEAERHISNMVSSHVVWARLNRPEGIVSFTPRKDPNEILNSWSHDIKHLL
NLLEKTCHLIQRENMVHNL-----------------------------------------
------------------------------------------------------------
------------------------------------------------------------
------------------------------------------------------------
------------------------------------------------------------
------------------------------------------------------------
------------------------------------------------------------
------------------------------------------------------------
------------------------------------------------------------
------------------------------------------------------------
------------------------------------------------------------
------------------------------------------------------------
-------------------------------------
>Thectrah
----------------------------------------------------------VS
PNITAAREQA-KAG--DVAGAVDALLLLERQRRRAEDEAAVKEVVVAVVQVCFE-AGDWK
LLASSVVLLAKRRSQFPQAIVKMVNEVVGYL----DHD----SVPSEASAMLLDTLLVVC
EGKIFVEVQRARLTRRRALAKEA----------AGELKEAAKELQDVQIET-LGSMEKEE
KLDFILEQMRLCLG---------------------AGDWLRVLIISRKIHRKVFA-RNA-
---------------------FQPQKLKFHELLIEYHQHEGNFLHVARSLLAMYNT----
------------------------------------------------------------
---PSVLDSAD----------------AAWKAVLARAAVFIVLAKQAPDQQDLLHRIKKE
KRLAEV-GDVYDLVNLFTTTQIM---DW-PQVESQFGAALR-ELPG-----GLFSD-SED
------------------------------GAARFEHLRSRVIEHNIRIIANYYSRIALP
RLAALLSLNVADAESRLCDMVVDGAIYAKVDRLASVVSFVKPATSDEILNEWASDVGKLL
SIVEKCNHNLQKENMMHKI-----------------------------------------
------------------------------------------------------------
------------------------------------------------------------
------------------------------------------------------------
------------------------------------------------------------
------------------------------------------------------------
------------------------------------------------------------
------------------------------------------------------------
------------------------------------------------------------
------------------------------------------------------------
------------------------------------------------------------
------------------------------------------------------------
-------------------------------------
>VannDIVA
-----------------------------------------------------DFSDQVA
KAVPEQIEAA-AKG--KLDEAVDALFLLEKQARRAGDMQSCCKLARTIVKICVD-CQSWK
QLNDCLVLLSKRRGQGKTVIQEAVQEAMSYL----DQL-----EDMEVVLELIATLRLIT
EGKIFVEGERAELTKRLAAIQES----------RGNVEEAAKTLQEVQVET-LSKMDMAD
KLDYILEQTRLCLD---------------------CNDFIRARILSKKINLKVIN-KPE-
---------------------HAQQKLRFHTLMVRYYSHEQEYLEIARAYQAMYNT----
------------------------------------------------------------
---ECVQEDAD-----------------RWPEVLKLLCIFTVLAPHSTEQSDLLHRTHEL
KNLADL-TTYRQLLKSFITVELM---NW-NTINAL-RDEVA-QLPA-------FAD-ATV
------------------------------AQQLWDSLRLRVVEHNITVISKYYSRIEFS
RLCGLLELPAADVEKRLSDLVSTGTVYARIDRPKGIVSFLKPQEPSDLLNDWGRNVSSLL
DVVEKTCHLIQRENMVH-------------------------------------------
------------------------------------------------------------
------------------------------------------------------------
------------------------------------------------------------
------------------------------------------------------------
------------------------------------------------------------
------------------------------------------------------------
------------------------------------------------------------
------------------------------------------------------------
------------------------------------------------------------
------------------------------------------------------------
------------------------------------------------------------
-------------------------------------
>Pessonel
-----------------------------------------------------DMSDLAD
QKIPEAKSLA-KAG--NLNGAIEVLLSAEKQTRQGGDVSSTSRLCVEIINLCFE-KKEYK
LLNENLVLISKRRGQLKTAVQRTVQAAMEFI----PKL------EGDTKLALIDTLISIT
EGKIYVEAERARLTRILADIKEA----------AGDVAGACETMRAVAVET-FGAMDKIE
KTDFILEQVRLCLD---------------------TADPIRAQILSNKINRKFLN-GDD-
---------------------VQELKLRFYKLMARFYRNDENYLEIARCYQAIYNT----
------------------------------------------------------------
---PIVEKDDE-----------------KRTXALKNLAVYSVLAPHDAEQTDLLERVRAD
STLDEL-PAYKALVDFFGAVELM---RW-PSVEKLYKDELA-SMXG-------FG--KDG
--------------------------------KLWGVLHQRVVEHNIRIVAKYYGRIELK
RLSTLLDLNDDDTEKHVCELVTNKSIYARIDRPHGIINFVAPKSPNDLMNEWSTSIDTLL
TLVGSTCHLIANERMVH-------------------------------------------
------------------------------------------------------------
------------------------------------------------------------
------------------------------------------------------------
------------------------------------------------------------
------------------------------------------------------------
------------------------------------------------------------
------------------------------------------------------------
------------------------------------------------------------
------------------------------------------------------------
------------------------------------------------------------
------------------------------------------------------------
-------------------------------------
>MayoBSH0
-------------------------------SDQKNK------KEEGSTEVEKEFAEEVA
REVSRLSAEA-KAGGAALHSALEALFLLEKRCRMGEAVNATRVVAESIVAVCVE-SGDYA
LLGSNLLLLTKRRGQFKQVVKAVVQAGARCA----GSLAELSGDALAQKRELVETLRTIT
EGKIFVEIERARLTKVLSDQLEK----------EGKVAAAAELLQEVQVET-YGSMEKRE
KTEFILEQMRLTLD---------------------SQEYIRVKLLSSKIHQKILD-SPA-
---------------------FQDCKVRFYELMIRFHLHDRDFLEVCRAYVNIFHT----
------------------------------------------------------------
---ASVQADPA-----------------QWQRYLRLVIVFTVLSPHSPEQHDLLHRVSAY
EQTAQL-PTYRDLLKYFTTRELI---CW-PKLEALYQPPLK-DLPGL------FD--TEA
------------------------------AEEIWTVFHDRVVEHNIRAVSEYYKRIRLG
RLSTLLDLTEEKTEEYISTMVDRKLIYARINRPDRVVGFVRPQKPAERLNDWSDKVTSLL
DLLEKNSHLIHRENVL--------------------------------------------
------------------------------------------------------------
------------------------------------------------------------
------------------------------------------------------------
------------------------------------------------------------
------------------------------------------------------------
------------------------------------------------------------
------------------------------------------------------------
------------------------------------------------------------
------------------------------------------------------------
------------------------------------------------------------
------------------------------------------------------------
-------------------------------------
>TricAmI7
----------------------------------------------------------VD
VEIPKNRKLA-EEG--KLEVAIENLLAVEKQTRQGDDAPSTKKLLVEIVELCY---KNWA
ELKKNVQLLAKRRGQIKSAIKEMVIKVMGYL----DSV------DYDTKLDFISVLVSVT
EGKIFVEKQRAALTLQLALIKEK----------EGKIVEAATILQEVQVET-FGAMTKQE
KLHFILXQMRLCLL---------------------KKDYIRTQVISRKVSTKVFD-NEA-
---------------------FQALKERYYLLMVDFWHHENNYLEIARCYQHIYNT----
------------------------------------------------------------
---PNIKKDQE-----------------AXKKYLSLMVAYILLAPYDGEQSDIINRIRLD
DNLEQL-PEFFNLVKLFLNTEIL---PW-TVIDQQYRPLLS-KLVA-------FS--GDG
------------------------------SETRWADLKTRVTEHNLRTVAGYYSQITTE
RLGQLLNTDQDGTEAAIATLVNNKSIYAKINRSQGIVSFVRRSDPAEILNDWGSNVSDLL
G-----------------------------------------------------------
------------------------------------------------------------
------------------------------------------------------------
------------------------------------------------------------
------------------------------------------------------------
------------------------------------------------------------
------------------------------------------------------------
------------------------------------------------------------
------------------------------------------------------------
------------------------------------------------------------
------------------------------------------------------------
------------------------------------------------------------
-------------------------------------
>Neopaest
-----------------------------------------------------DYSAEVD
EGVAKWTKVALEEK--RLQEALDGLLVLEKKCRTGEDHASGSKVAACLVKVCFE-SKDYE
SLKSNLLLLSKRRGQLKQVTKAGVQTCAECL----ETLS---ESDKEIKIDLITVLRTIT
EGKIFVENERARLTQILAKIKEE----------EGKIKEASELMQDIQVET-YGSMDKRE
KSEFILEQIRLCLD---------------------SQDNIRALILSDKISKKLMA-HED-
---------------------FQDIKLRFHTLMIRYYTRKENFIAICRAYLEIFHT----
------------------------------------------------------------
---KKVQENAQ-----------------QRENYLKAAAVFCCLSPYDNEQSDLAHRIQTF
KEMEDL-PAFKSILKDFTTPELI---MY-DQFNEKYAPEFD-KMDL-------LY--VDS
APEPLSSSSDDLMASSSAGSLSSSHENLPLRALVEEKMRKRVIEHNIRTVAQHYSRIRTE
RLCQLLGLSEDETEGYVSDLVASKTIFARIDRWQGIVSFVREKEASEKLNEWSSDVVELL
TSLEKVSHLIQRENMVHKI-----------------------------------------
------------------------------------------------------------
------------------------------------------------------------
------------------------------------------------------------
------------------------------------------------------------
------------------------------------------------------------
------------------------------------------------------------
------------------------------------------------------------
------------------------------------------------------------
------------------------------------------------------------
------------------------------------------------------------
------------------------------------------------------------
-------------------------------------
>Paraatla
-----------------------------------------------------DYSEEVE
EGVGRWRRVATEEK--KLPEAIEGLFALEKKCRVGEDHVSGAKVASEIVQLCFQ-AKDFE
AFKSNLVLISKKRGQLKQVIKASVQTATECI----SSLD---EPQTELKIDLIKVLRTIT
EGKIFVENERARLTKTLAEIREK----------EGDIKEASELLQDIQVET-YGSMDKRE
KSEFILEQIRLCLD---------------------SHDNIRALILSDKISPKLLA-DKN-
---------------------FQDIKLRFHKLMIRYYIRKANFLAICRAYLEIYHT----
------------------------------------------------------------
---PKVQEAID-----------------ERNDYLKAASLYCALSPYDNEQSDLAHRIQGF
KAMEDL-PAFKKLLKLFTTPELI---MW-PKFEEAYSVEID-RLSL-------IS--GDR
QAEPLTSSSEDLM--------SSCGDSTPLEKLVWENMRKRVIEHNIRTISQHYSRIQVS
RLCQLLVLDEDETEEFVSSLVATKTIYARIDRSQKIISFRKEKQPSEKLNEWSSDVAQLL
QNLERVSHLIHRENMVHKIH----------------------------------------
------------------------------------------------------------
------------------------------------------------------------
------------------------------------------------------------
------------------------------------------------------------
------------------------------------------------------------
------------------------------------------------------------
------------------------------------------------------------
------------------------------------------------------------
------------------------------------------------------------
------------------------------------------------------------
------------------------------------------------------------
-------------------------------------
>VexiDIVA
-------------------------------STAAS----------STDEPDHEYRELFD
KEIPKNRDLALNQK--KLNEAIDNLLSIEKQTRNSEDLASTREICLEIIDLCWE-SKDTE
ALLRNFMVLSKRKSQLKEVVKSIVQRGQEYV----KEL----LDTQPLCNELIDTLLKIT
EGKIYVENERAELTKTLCEILEK----------EGKVHEASKLLQGIQIET-YGSMPQRE
KVQFLLEQTRLCLD---------------------CNDWIRAKIISNKISEKVLQ-QDE-
---------------------YQDLKVAFRKLLIRYYTHKKNYLQICRCYLSMFET----
------------------------------------------------------------
---PSVKENKQ-----------------QAEHYLKMVSLYVCLSEHAPEQSDLLHRVYKF
KALEDL-QVFNRMLRSFITPELI---CW-SRFTEIYKTTLN-ALDV-------FS--SDT
A--------------NSASSAASSSTNTARGEELWEALRHRVIEHNIRVLAAYYTKITTK
RFAELLELDLDESEKHLSRLVVNKNVYARINRPGGLITFRKPQLAPEELNKWSSNVSELL
GLLEKTSHLIQRENMVYK------------------------------------------
------------------------------------------------------------
------------------------------------------------------------
------------------------------------------------------------
------------------------------------------------------------
------------------------------------------------------------
------------------------------------------------------------
------------------------------------------------------------
------------------------------------------------------------
------------------------------------------------------------
------------------------------------------------------------
------------------------------------------------------------
-------------------------------------
>Endozona
-----------------------------------------------------DFSELVS
KRLPELKQLA-QQG--NLSGAIDGLFALEKTTRNGEDVESTKQIAITVVQLCFDNNKNIP
VLIESLNYLSKRRGQMKQVIQAMVQEAMKYLND--ESI-----PSVDTQIQLIDTLRSIT
EGKIFVENERARLSKKLATIYES----------QNKISLAAEVLQEIQVET-FGSMQPQE
KIEFILEQMRLTLA---------------------KRDFIRAQIISKKITNKALSSNPE-
---------------------LEPLKIQYYKLLIQYYNHEKDYLNITRSYRYIYDT----
------------------------------------------------------------
---KLVQNDDK-----------------LRSEYLKLLSLYIILSPFGNEQNDLIYRISDD
KHLINL-PLYKEFLKLFTTQELI---VW-PELEQNYKAELN-SLEV-------FGKVAED
------------------------------GEKLWKELRSRVMEHNIRVVAKYYERINIK
RFADLLNADVKETEKCVSDMVSGGGVWAKMDRPKGIVNFRKRQDPNDVLNNWSHDVGELL
SLLDKTCHLISRETMVN-------------------------------------------
------------------------------------------------------------
------------------------------------------------------------
------------------------------------------------------------
------------------------------------------------------------
------------------------------------------------------------
------------------------------------------------------------
------------------------------------------------------------
------------------------------------------------------------
------------------------------------------------------------
------------------------------------------------------------
------------------------------------------------------------
-------------------------------------
>StygNOMA
-----------------------------------A----------RKAQMEQDFSSTVD
VELPKFKKLA-EEG--NLTDAVQNLLALEKQTRNGGDIASTSRIAVGIVQICRQ-AEAWD
ALYANLTLLSKRRSQEKKVITDMVQCASKIV----DELVD--PAQVEKRLKLIETLRDIS
AGKIFLEIERARLTRTLAYMKET----------DGDVAKAAMILHELQVET-FGAMEKKE
KTEFILEQMRLCLA---------------------NNDFIRAQMLSRKINKKVFA-EAD-
---------------------LEELKFKFYNLMIQYHKNKNDYVEICKCYVEMYNT----
------------------------------------------------------------
---ESVKSNPT-----------------ARQPYLKAAALFICLSVYSNESSDLMNRLFAD
KHYDDL-NMYKSLMKHFLTPELI---CW-DRFQKLYAEEIA-TNTS-------IV-----
-----------------------------SEPTFWEDVKKRHVEHNLRVIARYYSRISMP
RLSKLLNQTVEMTEELVTRLVNAGMVVAKMDRPGGVVCFMSTPAPNATLTNWSADMKSLL
TLIERTSHLIHRENL---------------------------------------------
------------------------------------------------------------
------------------------------------------------------------
------------------------------------------------------------
------------------------------------------------------------
------------------------------------------------------------
------------------------------------------------------------
------------------------------------------------------------
------------------------------------------------------------
------------------------------------------------------------
------------------------------------------------------------
------------------------------------------------------------
-------------------------------------
>Cochminu
------------------------------------------------------------
------------------------------------------------------------
------------------------------------------------------------
------------------------------------------------------------
------------------------------------------------------------
---------------------------RYYHLMVKYYTHKKQWIDVCKSYLEIYNS----
------------------------------------------------------------
---KSIQLDQK-----------------LWEPILKNVIIYLLLSAYDNEQSDLSHRIKSY
KNLEKL-SKYGSLLNYFLT-----------------------------------------
------------------------------------------------------------
------------------------------------------------------------
------------------------------------------------------------
------------------------------------------------------------
------------------------------------------------------------
------------------------------------------------------------
------------------------------------------------------------
------------------------------------------------------------
------------------------------------------------------------
------------------------------------------------------------
------------------------------------------------------------
------------------------------------------------------------
------------------------------------------------------------
------------------------------------------------------------
-------------------------------------
>Ovaldese
------------------------------------------------------------
------------------------------------------------------------
------------------------------------------------------------
------------------------------------------------------------
------------------------------------------------------------
------------------------------------------------------------
------------------------------------------------------------
------------------------------------------------------------
------------------------------------------------------------
------------------------------------------------------------
--------------------------------------FRKVKRANDILNDWSRDITKLL
DLMEKSSHLINREFMVHK------------------------------------------
------------------------------------------------------------
------------------------------------------------------------
------------------------------------------------------------
------------------------------------------------------------
------------------------------------------------------------
------------------------------------------------------------
------------------------------------------------------------
------------------------------------------------------------
------------------------------------------------------------
------------------------------------------------------------
------------------------------------------------------------
-------------------------------------
>Nolaaber
L-----------------------------------------------------------
------------------------------------------------------------
------------------------------------------------------------
------------------------------------------------------------
------------------------------------------------------------
------------------------------------------------------------
------------------------------------------------------------
------------------------------------------------------------
-------------------------------------SEVS-SLPGY-------------
------------------------------RDKLWEDLQIRIIEHNLLVVAAYYTTITTK
RLAQLLNSTEHESEKHLSRLVVKGAIWAKINRPAKTVKF---------------------
------------------------------------------------------------
------------------------------------------------------------
------------------------------------------------------------
------------------------------------------------------------
------------------------------------------------------------
------------------------------------------------------------
------------------------------------------------------------
------------------------------------------------------------
------------------------------------------------------------
------------------------------------------------------------
------------------------------------------------------------
------------------------------------------------------------
-------------------------------------
>Vannrobu
------------------------------------------------------------
--VPKLREEA-QKG--NLSGALEGLFLLEKQTRQGGDFTTCAKIAREIVRVCYR-AENWS
QLNDTLVTLSKRRGQSKTVIQEAVQEAMSFL----DSI-----DEIPVAIELIKILRGIT
EGKIFVELELAELTKKLAEIYEK----------TEKIKEAAKVLQEVQVET-LSKMETKG
KINYILEQVRLCLR---------------------SNDYIRAQILSRKINQKIIT-QEE-
---------------------FQEEKLKYHKLMIEFYGSQENYAEIARAYQSIFNT----
------------------------------------------------------------
---PVVQENEE-----------------EWSKNLKLLCIYSVLSPHSLEQSDMINRTNSL
KKLDEL-PLYKQLLKHFLTKELM---SW-PAIEAQYSQELS-SFPQ-------FS--GEA
------------------------------KEKLFETLQLRIVEHNIRVISEYYSRIRTQ
RLCELLGLDEAKVEERLSDLVVKGSIYARIDRPAGIINFRKPSSPVDTLNDWKGNVSELL
NLIEKTCHLVQRENMVY-------------------------------------------
------------------------------------------------------------
------------------------------------------------------------
------------------------------------------------------------
------------------------------------------------------------
------------------------------------------------------------
------------------------------------------------------------
------------------------------------------------------------
------------------------------------------------------------
------------------------------------------------------------
------------------------------------------------------------
------------------------------------------------------------
-------------------------------------
>Luaphula
-------------------------------------------------KAKQDFSPQLE
EKLPKARQLA-HEG--KLHEALELLLALEKQTRSGEDELSTIKVACTAVTLCFE-AKDHQ
ALRDTLVHISKRRGQTKDVIQKMVAEAMTFV----DKI-----DDMPKKLELIDTLRLIT
EGKIFVEIERARLTRILVGIKES----------EGKIAEAADILQEVQVET-YGAMDPRE
KIDFILEQMRLCLA---------------------KSDYIRAQIISRKVTAKALE-NTD-
---------------------FQDLKLRYYDLMVQFYAHESDYLNICRSFLAMYNT----
------------------------------------------------------------
---PSVQESAE-----------------QWKAKLKYVVLYVVLSPRGTEQSDLLHRVNLD
KKLLEI-PEYQSLLNHFIQRTVV---RW-PLFEKSYLGELD-KLPV-------FK--TSA
------------------------------RESLLKDLHARVVEHNIGVIAEYYERINTS
RLSQLLDLSDGETEQFISKMVSSASVYAKIDRPKGIVSFTKRKEPNEVLNNWSHDVVELL
GLLEKTCHLIHRETMVHNL-----------------------------------------
------------------------------------------------------------
------------------------------------------------------------
------------------------------------------------------------
------------------------------------------------------------
------------------------------------------------------------
------------------------------------------------------------
------------------------------------------------------------
------------------------------------------------------------
------------------------------------------------------------
------------------------------------------------------------
------------------------------------------------------------
-------------------------------------
>Protarac
-------------------------------GEAKSKGEVVDADQIKRAKAKQDFSAQVD
EKVAHCRQLALTDG--KLHEALEQLLALEKQTRSGEDELSTIRVAIAAVKLCFE-AKDLQ
ALRDTLIHISKRRGQAKDVIQKMVAEATTFV----SEI-----SDVPKKLELIDTLRLIT
EGKIFVEIERARLTRTLVQIKEE----------AGQIAEAAELLQEVQVET-YGSMDPRE
KIDFILEQIRLCLA---------------------KGDFVRAQIISRKIIPKAIE-KPE-
---------------------FQDLKLRYYELMVQFYAHESDYLNIDRSYLAMYNT----
------------------------------------------------------------
---ASVQDDAE-----------------KWKLLLKYVVLYIVLSPRGTEQSDILHRINED
KKLLEV-PEYQALLTFFIKRTIV---RW-PLVEKTYKEVLD-KLPV-------FQ--TAA
------------------------------APGLWKDLHARVVEHNIGVTAEYYERIRTA
RLAELLDLSTGETEQFISKLVSSASVWAKIDRPKGIVTFTKRKEPNEVLNEWAHDVGDLL
NLLEKTCHLIHRENMVH-------------------------------------------
------------------------------------------------------------
------------------------------------------------------------
------------------------------------------------------------
------------------------------------------------------------
------------------------------------------------------------
------------------------------------------------------------
------------------------------------------------------------
------------------------------------------------------------
------------------------------------------------------------
------------------------------------------------------------
------------------------------------------------------------
-------------------------------------
>PhysTSA
-------------------------------PQQHAR---------MPTAMEQDFGPLLD
AKLPENEQLA-KSG--KLVEALENLLAIEKQTRNAEDTRATSKIATTIIRLCFE-AKQWD
LLNEKLVQLSKRRGQLKTVVRDVVQEAMTYL----DKI-----SEKELQISLIDTLRVIT
EGKIYVEIERARLTRILSKMKED----------EGNIQEAAKVLQELQVET-FGQMERRE
KTDFLLEQVRLCLD---------------------NKDYIRAQIMSNKITRKTLN-EPD-
---------------------LQDLKLRFYELMIRFYANDSNYLEICKCYQNIYDT----
------------------------------------------------------------
---PSVKEDKA-----------------KWMSTLQKIAVYVLLAPHDNTQSDLLHHIYED
KALEEL-PKYKELLRSFITVELI---RW-IRLKELFANEFA-AQLG-------PEEQGTN
------------------------------KKGLWTDIHNRVVEHNIRVIAAYYTRISVR
RLSELLDLPQDEAEKFVANLVVAKSIFAKIDRHTTFFSF---------------------
------------------------------------------------------------
------------------------------------------------------------
------------------------------------------------------------
------------------------------------------------------------
------------------------------------------------------------
------------------------------------------------------------
------------------------------------------------------------
------------------------------------------------------------
------------------------------------------------------------
------------------------------------------------------------
------------------------------------------------------------
------------------------------------------------------------
-------------------------------------
>Protpyro
MP-----------------------------------------EEKGEKKLEQDFSGEVA
AKLPELREQA--KT--QLGDAIDRLLALEKQTRQGGDEPSTTKVVRCIVEVCLE-ARDWA
RLKELLVVISKRRQQYRNTIQTSVQVTMDAF----PSL-----PDKTTKLELIDTLRTIT
EGKIFVEVERARLTRMLAQMKEA----------DGNVAEAAELLQEVQVES-FGTMEARE
KLDFILEQIRLCLA---------------------KGDFVRAQIISRKVTNKALS-KPE-
---------------------FQETKVSYHQLMVKFHTHQKDYLNTARSYWAIYDT----
------------------------------------------------------------
---PAVLADKA-----------------RWQPALTLAAVNATLAPYGNEQYDLLNRIFVD
KRLSEL-PPFKKLLKSFTTTELI---RW-PTILSEYKGVLA-QLPS-------LA--ADP
-------------------------ASCASPEALLKDFQARVVEHNIRVISQYYERIATP
RFAQLLDLPETELERFISDMVSNGVVYAKIDRPRAVVSFTKRKDPNDVLNEYGHNISDLL
NLLEKTCHLIHRENMVHGL-----------------------------------------
------------------------------------------------------------
------------------------------------------------------------
------------------------------------------------------------
------------------------------------------------------------
------------------------------------------------------------
------------------------------------------------------------
------------------------------------------------------------
------------------------------------------------------------
------------------------------------------------------------
------------------------------------------------------------
------------------------------------------------------------
-------------------------------------
>PellCATA
-----------------------------------------------------DFSELVH
AEIPKLLKLA--QD--DLTAATDKFMALEKKTRQGGDLESTCEVAEALVTACYN-AKDYK
ALNESLSYIAKRRGQLKEVTKKITQSAMKFV----TEV-----KDEEKKIELISVLRSIT
EGKIYVEVERARLTKILADIKEA----------KGDVVGAANILQEVQVET-YGAMEARE
KIEFILNQIRLCLA---------------------KGDHTRAQIISKKIAKKALS-GDD-
---------------------VEDLKLKYYHLLVTFYKNENKYLDICRSFKEIYDA----
------------------------------------------------------------
---KCVQDDKT-----------------QWTRYLKLISFFVVLAQYGNEQSDFLHRLRKE
RQLLEV-PEYQSLLRLFATTELI---NW-PQFGTRYKAELS-SLEV-------FSD-GDW
------------------------------GTTLWKDLHSRVVEHNIRVIAKFYQRITRD
RLCELLDLDQDETERYISIMVSSKTVWARIDRPKGIICFRPKKEPADVLNDWSHDVQELL
GTLDKTCHLVQREIMVYK------------------------------------------
------------------------------------------------------------
------------------------------------------------------------
------------------------------------------------------------
------------------------------------------------------------
------------------------------------------------------------
------------------------------------------------------------
------------------------------------------------------------
------------------------------------------------------------
------------------------------------------------------------
------------------------------------------------------------
------------------------------------------------------------
-------------------------------------
>ClydYONA
-----------------------------------------------------DHSATLE
KELPAARKLALEDK--KLSEALDKLFALEKLTRQGGDFVSCKKVAQFIVKLCHD-CEDDS
QLKNSLSVIAKRRGQEHAVIQVAVQEAMGLL----EGM------PKDKKLELLDTLRTIT
EGKIFVELERAELTRTLAQIKEA----------DGEVKEAAKILQEVQVET-LGKMEKKD
KVEYILEQVRLCLD---------------------SEDFIRAIVLARKINPKVLL-ADG-
---------------------FQEVKLRYYETMIRYHKHKRNFLDICAAYRHIYDT----
------------------------------------------------------------
---DVVKEDTE-----------------KREHNLKLACLFCVLSKSDPEQSNVLRLLYED
KNLITL-APYKVLLKFFLTEELI---RW-PSMRKQYDGVLG-ALDA-------VQ--GDA
--------------------------------ALWDDLKSRVIEHNIRICSLYYTKIRYS
RFAQLLDLEPAEAETYLAKMVVDGAVYAIMDRPAAIVTFARPCAPADVLNEWSGNISELL
GLLENTCHLIHREAMIHG------------------------------------------
------------------------------------------------------------
------------------------------------------------------------
------------------------------------------------------------
------------------------------------------------------------
------------------------------------------------------------
------------------------------------------------------------
------------------------------------------------------------
------------------------------------------------------------
------------------------------------------------------------
------------------------------------------------------------
------------------------------------------------------------
-------------------------------------
>GoceYONA
-----------------------------------------------------DFSELVA
KRLPEIRDIAIKEN--RLPAAIDEFLALEKQTRQGADIASTKKVAIALVQVCFE-LKNWA
ALNESLTCIAKRRGQMKQVVSVTVQEGITYL----DQI-----TDVDTQIELINTLRSIT
EGKIFVEIERARLTKKLADIRES----------QGKISEAADILQEAQVET-YGAMDPRE
KITFILEQIRLCLA---------------------KNDLIRAQIISRKVTNKALNASPD-
---------------------FEDLKILYYERMVQFYKASNEYLDICKSYRQIYDT----
------------------------------------------------------------
---KLVQSAKD-----------------KWTTFLKYIVVFGVLAPYGNEQADMLHRISQE
KKLIEL-GKWRAILKKFTTEELI---VW-PAMKESWADAVS-DPD--------FA--SDW
------------------------KGTTKESEKLWKDLNSRVVEHNIRVIAKYYQLIKMD
RFAQLCDLNEKDTEKYVSDMVSSGLVWAKIDRPKGIVSFRKRQDPSDILNDWSHDVSDLL
NLLDKTCHLINRETVVN-------------------------------------------
------------------------------------------------------------
------------------------------------------------------------
------------------------------------------------------------
------------------------------------------------------------
------------------------------------------------------------
------------------------------------------------------------
------------------------------------------------------------
------------------------------------------------------------
------------------------------------------------------------
------------------------------------------------------------
------------------------------------------------------------
-------------------------------------
>Undascha
-----------------------------------------------------DYSSLLE
TEVPALKELA-QKG--NLAEALEGLFLLEKQTRQGGDFTTCGKIAREIVRICYQ-AENFN
QLNDTLVTLSKRRGQSKTVIQEAVQEAMSFL----DSI-----DSIPVVIELIKILRGIT
EGKIFVELESAELTKKLAEIYEK----------TDQIKEAAKVLQEVQVET-LSKMKTNE
KINYILEQVRLCIL---------------------SNDFIRAQILSRKVNQKILS-QDE-
---------------------FQQEKLKYYSLMIEFYENQESHSDIARAYQSIFNT----
------------------------------------------------------------
---PVVQENPQ-----------------EWAKNLKLLCIYAVLSPHSSEQSDMTNRTYGL
KKLDDL-PLYKRLLKRFLTHELM---SW-PVIEKEYRNELS-SFPQ-------FS--GEA
------------------------------GEKLLSTLQLRIVEHNIRVIADYYSRIRTQ
RLCELLGLGQDQVEERISDLVVKGSIYARIDRPAGIINFRKPSSPVDTLNDWKGNVSDLL
NLIEKTCHLVQRENMVY-------------------------------------------
------------------------------------------------------------
------------------------------------------------------------
------------------------------------------------------------
------------------------------------------------------------
------------------------------------------------------------
------------------------------------------------------------
------------------------------------------------------------
------------------------------------------------------------
------------------------------------------------------------
------------------------------------------------------------
------------------------------------------------------------
-------------------------------------
>Thecquad
-------------------------------------------------KMEQDLSATVD
EQLPKHRDLALKEG--KLAQALENLFALEKQTRNAGDIPSTSRIAAAIVKLCWE-VKDWK
ELNTNIINLVKRRGQEKKVIKTMVQEVMTFL----DQFQ---ESDLEAKIELINTLRTIT
EGKIFVENERASLTRTLAKIKEA----------QGKLSEASEILQDAQVET-YGAMDKRE
KIEYILAQVSMCIK---------------------SGDFIRSSILSRKINKKILQ-EAD-
---------------------LQDLKLEYYQLMIQFYSHEGQYLDICRAYQAIYET----
------------------------------------------------------------
---PKVKEDKE-----------------KWERYLKLIVIFVTLSPYDNEQYDLLNRINQD
KNLEQL-PEYKALLKHFLTLEIM---NW-PSIKALWEGEAA-KLQA-------FN--VDF
------------------------------QNKLLQDLHKRVVAHNLRVVATYYSRITVQ
RLAELLDLNRDDTESFLSDLVVSKSVFAKIDRPKGIVGFTRPKDPNENLNDWSSNVSNLI
DLIEKTCHLIHRETMVHSVK----------------------------------------
------------------------------------------------------------
------------------------------------------------------------
------------------------------------------------------------
------------------------------------------------------------
------------------------------------------------------------
------------------------------------------------------------
------------------------------------------------------------
------------------------------------------------------------
------------------------------------------------------------
------------------------------------------------------------
------------------------------------------------------------
-------------------------------------
>Vermanta
-------------------------------------------------KLAEDFTARVD
EELPKHQAVA-KGG--NLVLAIDNLLALEKVTRNGGDNTSTNRIACAIVVLCYE-AGDFT
QLFGNLTLLSKRRGQSKMVVKGIVNEAMSLDILAADAALD--ANRMEKRMELITTLRTIT
AGKIHVENERAKLTSILSGIWEK----------EGKVKEACDVMLEIQVET-FGSMEKLD
KVDFILDQMRLCLV---------------------TRELVVASILEKKINRKLLL-SEG-
---------------------FEARKLQFYRQLIEMYTHEDRYLDICQCYQKIYDT----
------------------------------------------------------------
---PCIQEDPI-----------------QWKEALRRVVVFVALSPHDNMQSDLLFKIALD
KKLIEL-PKYKGLLKYFATLEIM---RW-PFIENLWRSELE-TLKE-------FT--GEG
------------------------------GEKLWKALHGRVIEHNIRVIAGYYSRITFP
RLTELLDLDQTETEKRLSELVVSKSVYAKIDRPAGVVVFNKKQDPNEILNDWHSNVATLL
DTVERTCHHIQREQMM--------------------------------------------
------------------------------------------------------------
------------------------------------------------------------
------------------------------------------------------------
------------------------------------------------------------
------------------------------------------------------------
------------------------------------------------------------
------------------------------------------------------------
------------------------------------------------------------
------------------------------------------------------------
------------------------------------------------------------
------------------------------------------------------------
-------------------------------------
>ParvMONO
--------------------------------------------EEDQRKEGQDLSALVD
AELPPLQQLA--SQ--DIDQGVEQLLALEKKTRKAGDAASTTRVAVAIVRAAFE-GKHWR
VLRESLLLLNKRRGMFKRAIAAIVQEGMKFV----EAL----SGDKERQVELINTLLEMS
EGKIFVETERARVTQVLAKMKEA----------EGDVAGASKLMQELAVET-YNSMEKSE
KTEFILEQMRLCIA---------------------VEDYVRAQIISRKISPKLLE-LPE-
---------------------FESAKERFYNLMIGLHAVDQKWLEIARAFLQMYHT----
------------------------------------------------------------
---PSVKKQEK-----------------SWSPLLRSAVFYLLLSPYDSEQRDLCTRVSLD
TNLERL-PKYSKLLRKFLAAELI---EW-PVIEANFSELLR-SHH------------PEI
------------------------------TVPLWETFQLRAVEHNIRIISLYYSRISMD
RMASLLHLSKQEAEDNLGRLVISKTLYARIDRPTGVVVFRKKKQAGKVLDEWSSGIEKML
DLLDSTTHSIHRELVMNKM-----------------------------------------
------------------------------------------------------------
------------------------------------------------------------
------------------------------------------------------------
------------------------------------------------------------
------------------------------------------------------------
------------------------------------------------------------
------------------------------------------------------------
------------------------------------------------------------
------------------------------------------------------------
------------------------------------------------------------
------------------------------------------------------------
-------------------------------------
