# Supplementary material for: Expansion of the molecular and morphological diversity of Acanthamoebidae (Centramoebida, Amoebozoa) and identification of a novel life cycle type within the group
Source: Biol Direct. 2016 Dec 28;11:69. doi: 10.1186/s13062-016-0171-0 (PMC5192571; doi:10.1186/s13062-016-0171-0)
Supplement: Additional file 3: — Bordor.325.Cent40.tgz. Phylogenomic alignment files and single gene trees for each gene included in the phylogeomic supermatrix. (TGZ 8396 kb) [file 13062_2016_171_MOESM3_ESM.tgz › Bordor.325.Cent40/unmasked-alignments/PPP2R3.faa]

>Coprprot
------------------------------------------------------------
------------------------------------------------------------
------------------------------------------------------------
------------------------------------------------------------
------------------------------------------------------------
------------------------------------------------------------
------------------------------------------------------------
------------------------------------------------------------
---------------------------------------------------------DVI
DVIQEFACSHPGLSKLRKEPKLFWKYVRFIVLRIFFDTAKQYRDRIYLEDFKENQKLVEC
FFLVTDSSDLQSGALPYFGLNEFNAIHEKFEDICTDKEGNLTLSQVCSYNNGNTNTRILA
RMYD--------------------------------------------------------
------------------------------------------------------------
------------------------------------------------------------
------------------------------------------------------------
------------
>DictDisc
MYNSFQERQPNTDNIISAKLKLNEFFLTYLSQSETTQYIHDLLNGISQSSGQ-------S
SKSTPSSPSTSPYKQPYPFLNSNNNNNNNNNNNNNNNNNNNNNSASITIPIQFSLGESTN
DNSNENNSSLKSDIKMDEDECNNNDNTINNNENNNNNNNNNNNNNNNNNNNNNNNNNIYT
KDESHESSSSEVVTSQIATSTSSPQKEIKEQNDKEKEKGKEIENEDENENENKNENKNEN
KNENEKEKEKEEKELGLKKEKEEKEKQEKEEEKQETTTTTTTSTTISSDDKTVNNISPNK
NNNNNSKKLKSEDGCVIIQCDDNNNIET-----------------TSSSSSTNNIELP--
---KIPQFYFPKSRAI-NDKLETSIFTIKNRFQTFKSIDMNQQSCTNI------------
PAKYISSFDEFEVLIKDLHSFPRILNRLLFIYTLK----------------QLKLIDAIY
IPQDAFIEFWKTYIYGK-DAEDLLFNILKKSED-----------------SNFLFYEDFF
LFSKTLIDFHPGLEFLSNTPEFQDRYQETIIIRIFYGTCRN-RGRITAKDLKTN-NFIRS
LSLLDAEPDINK-HLEYFSYEHFYVIYCKFWELDMDHDLFIDSNDLAKYGSCSLTPLIIE
RIIAN-SIFTKP--------------------------LFGIRNKISYQDFVWFILSEED
KTSETSIEFWFSCCDLDCDGFLSLYEMDTFYKEQKQRLDYLNLDPPVFKDLLCQILDMIK
PEAI----------EKITLLDLKSSKMAGYLFNVLFNINKFLQQESKESITCNQ------
-PMSDWNRFALQEYERALAEESLSYQDDEDDQNDDQDDDDQDDDDQDGHHHNQYHHQDNR
MLIG--------
>FontBI
------------------------------------------------------------
------------------------------------------------------------
------------------------------------------------------------
------------------------------------------------------------
------------------------------------------------------------
------------------------------------------------------------
------------------------------------------------------------
------------------------------------------------------------
VSYESFCDFWTTLHRERHCPASRTFAIIAS-GGL---------------YATHLTNRCFA
PVVLSVVNLHPNLDFLREASHFLNRYVQTVCIRVFYHIDRGRYDRITLAQWRRA-RLHDL
IAQL-ERINVSE-SDDFFSYKHFYVIYCKFWELDTDHDGVISRADLQRYEGGTLTSRIVD
RVARG-WGLCAP---------------------------KAHTQCMNYHEFCWFLLSEVD
KTTETAMEYWFHCLDMDGDGILSMYEIEFFYEEQLMRLRQANIDAFNFEDMLCQMLDYIH
PARG----------TVLTLADIRKSGFAPLFFDTLFNLARFIDHESRDPAAIRR--ERLK
AKVSDWIKFVDQEYSTFISMEED-------------------------------------
------------
>HomoSapi
------------------------------------------------------------
------------------------------------------------------------
------------------------------------------------------------
------------------------------------------------------------
------------------------------------------------------------
------------------------------------------------------------
-------------------------MDIEEQKADIYEMGK--------------------
--------------IAKVCGCPLYWKAPMFRA--------------------AGGEKTGF
VTAQSFIAMWRKLLNNHHDDASKFICLLAK-PN-----------------CSSLEQEDFI
PLLQDVVDTHPGLTFLKDAPEFHSRYITTVIQRIFYTVNRSWSGKITSTEIRKS-NFLQT
LALLEEEEDINQ-ITDYFSYEHFYVIYCKFWELDTDHDLYISQADLSRYNDQASSSRIIE
RIFSG-AVTRGK--------------------------TIQKEGRMSYADFVWFLISEED
KRNPTSIEYWFRCMDVDGDGVLSMYELEYFYEEQCERMEAMGIEPLPFHDLLCQMLDLVK
PAVD----------GKITLRDLKRCRMAHIFYDTFFNLEKYLDHEQRDPFAVQKDVENDG
PEPSDWDRFAAEEYETLVAEESAQAQFQEG--FEDYETDEPASPSEFGNKSNKILSASLP
EKCGKLQSVDEE
>Monobrev
M--------------VVPERKLEQFIFEFLSDPEVFDRWSSRLTRI--------------
-EAGDWSNTDSEV-----------------------------------------------
------------------------------------------------------------
-----------AAEATAAARPKTPSQ----------------------------------
----------------------------------LSSPPVARASPSSGNNGSAAGASP--
-NSPVA-------GQPLSRRIMTGPANGGGGAGGPRAPRRSTDL--VSPRAHKRFSIPGD
AHSFVPPFYHKPHRGSLSEADAHLLDELRDVFDGPHTE----------------------
--LVLDDLEA----ICRVLGVCIYFAADLAAAC-------------------RRFSGAQS
ITPHILDGFWRSLASQHHSESEKMVALLVY-ANDDDCPHVDTTTRAITGFIKAVEPKHWR
RFMQNVIDRHPGLEFLIDSPDYHERYIDTAIARIYYLADRNWSRILTARQIERS-PLCAI
LESLEEEFNINK-EQRVFSYEHFYVIYTSFWKLDKDHDLSISQRELALYGDGGLSSLVLD
RIFSG-TVFSAD----------------------------STDEDMAYWDFVYFVLSEED
KTSAQAAEYWFRIMDLDGDGCLSMFELEMFYDEQLNRLDELGTEAMNFNDMLCQILDMIN
PRSP----------TIIRLMDIKRSGKAKTFFNTFINVNKYLYMEENEA-------SDDE
EKITDWVRFAQREYIFLSSEDPD----------DDDDLDMDATLDRLSTRSPLLLY----
------------
>PCBtrin
------------------------------------------------------------
------------------------------------------------------------
------------------------------------------------------------
-------------SSNHATPFTSPR-----------------------------------
------------------------------------------SPSPSSPSKHFPVRSP--
-SSPSRFKLRDPESPSISKQFKEKEKET------------------ANP------STPTK
KIEEIPRFFFASQKMILEKEFEEEKHLIQEYFADFPQG----------------------
-----AEVEDFIHLTKEICGLPSFFNTLLMSH--------------------IDVTGSGV
VTKDRFLDWWQHHFYGK-DLHERFFHLLRK-PE-----------------NEYIEPEDFS
EVVRELLNVHPGLEFLQSTPEFQDRYVETVVIRFYYSVNRAGDWRMTLKDLRAS-NLVEA
FELVDEEADVNK-VLDFFSYEHFYVLYCKFWELDDDHDLLIDRDDLCKYGNYSLSNRVID
RIFAE---VPRP-------------------------FSSQIPGKMAYRDFIWFMLSEED
KNSLTAAKYWFACADTDQDGYLSIYEMEYFYEEQVERMECLNLEPIPFENVLCQMIDMIC
PEDS----------TQISLLDIRKCRMGSNLFNILFNINKFRAIEIKDPHMCTA--EKGT
QEYSDWDIFARAAYDQLSLEDD--------------------------------------
------------
>Polypall
------------------------------------------------------------
------------------------------------------------------------
------------------------------------------------------------
------------------------------------------------------------
------------------------------------------------------------
------------------------------------------------------------
----IPPFYKPQSPTVSSSKMDVDIQKIKTRFESIKPTEQQLQQQQSLSTSPTKTTPTLP
PAKYLQSFEEFDSLIKELYTMPRVIIRLLFNYI-------------------VTLNDEKF
ITQDVFIKYWKD-IYNR-KPEEILFNLLRKSPS-----------------STYLTYEDFI
FFARTLLDFHPGLEFLKNTPEFQERYLETIIVRIFYTISKK-KGRITLSDLISN-NFIKS
LSLLDAEADINK-HLEYFSYEHFYVIYCKFWELDTDHDLYISAQDLAKYSNFSLTEKMIA
RIIEC-PIFTD-----------------------------SKTNLLSYKNFVWFILSEED
KNNSTSIEYWFNCLDFDCDGILSYHEMEYFYNDQKDRLDNLNLDPPVFTDLLCQIIDMIK
PKDS----------ERITLIDLKNSKLSGYLYNILFNTTKFFIQETKESICTSD------
PSMSDWNRFAKAEYEKALAEET--------------------------------------
------------
>TricAmI7
---------------------TDELFMKWATQTESEQCIRALCAEIKANSKRDEKFAPIA
RPASPKSP----------------------------------------------------
------------------------------------------------------------
----------RTQVRFDRSLTLSPSR----------------------------------
----------------------------------QRTRRLNY------KDESSFVISPRR
GRSTTR------------------------------VPLRPISLNNNSPVLETQIKPPPK
PAIHVPQFYFPNGKTELSKEQQKSSMALIDGLFDMNSA----------------------
--YSLANCAP----LLTLCAFPKWFAPAFIET--------------------ITGKRSRK
ITKDAFVTYWKDQISGR-DEQERVFYFIKKDIT-----------------RNYIVPDDFL
PLIHSLLLVHPGLSLLQTDKEFQHRYIETVTVRIFHGIARKHRDRITLRALRNS-NLVAV
MNELDQLNSIDR-KPDYFDYASYYTLYMKFWELDSDHDLFISKEELSSYSNYAMNSRAID
RVFDI-CRFKPR----------------------------AENGQMCYQDFVYFMLCEED
KAHRASIELWFRIVDQDHDGVISRGDALYFYEEQQLRMDKVMMESSPFEYIWGEMVHMMR
PQHP----------HRITKAEIIKSNLSTEFFDMLVNVVKLISTENKYPLNVLP---SEQ
PPVSDWYLFIYREF----------------------------------------------
------------
>VexiDIVA
------------------------------------------------------------
------------------------------------------------------------
------------------------------------------------------------
------------------------------------------------------------
------------------------------------------------------------
------------------------------------------------------------
---------------------------------GL-------------------------
------TCTYFHKLLAKMCHFPEFFSKTLFPRVLKIAKNMGAARRLAGCSVGSRGRPLLL
VTERPFMMWWRDHLQQY-TEETRFFNVIKSDTQ-----------------RNFITATDLR
PFLCQLVKCSRALDFLRETPVFQERYIDTVVARILYENDRRRNGRIYFAEFRKS-GLVSI
FKQIDHVQDINE-ITRYFSYKHFYVIYRKFHELDTDHDMLLSIGDLSRYGNNALSTRVLR
RIFETL------------------------------------------------------
------------------------------------------------------------
P-----------------------------------------------------------
------------------------------------------------------------
------------
>PhysTSA
PHPSHTTHGEGVGYTTSAKQKLDELFVTWLSFSDTSSFISSIISSFKLS-----------
-PASPSSPVDSPT-----------------------------------------------
---------ITHD-----------------------------------------------
------------GTTPSSSFASSPRK----------------------------------
----------------------------------YSPRKYNRAYARTGADDHAPPVTP--
-SSPKA-------SPTFSPPLDTHHTQHH-------TPHHTLHL-SPQPK-----HKPTD
SYATIPRFFFPKDEHTLYPPLIEDEIGIAKISSGFASS----------------------
--RVLPFQEALVVLCGAVPGLPVLVCRYILQK-----------------------EGESK
FDEATLLKLWRQYISGR-DAASAIFEMLRQ-GQ-----------------ATTLQPADFR
PFVRVILDSHPGLSFLGNTPEFQERYLETILVRIFYNCPRGITGKMDLGQLRKS-GLVAA
LTFIDNEADINK-SLDYFSYEHFYVIYCKFWEVDTDHDLIISADDLMRYSGGPPTRRVAE
RVAAT-PAFPRDPDLARVLASKQRRQNQRGAPRRSIHAAPSHAGLMTYQDFVWFILSEED
RDSPAALEYWFRMLDLDEDGVWSSFELEYFYSDMQPYLRDLGMDPPPFEDLLCQWLDMLS
PEHALRTTAWDCPQVRISAKDLRKSKLGKAIIHSLVSPSKFVALETKDPFSEPR------
DGVSDWMRFALIEYELAVADQQG-------------------------------------
------------
>Thecquad
------------------------------------------------------------
------------------------------------------------------------
------------------------------------------------------------
------------------------------------------------------------
------------------------------------------------------------
------------------------------------------------------------
------------------------------------------------------------
-------ADEFDLFMKNLFGFPTFVNRVLYQR---------------------------Y
LDNNSSITELYSLLDNK-DPVRRLFNVMKS-PS-----------------SATLSADDLT
LFIEDFTLNHPGLAFLKDSPEVQSKYVETVCARILYNVNRSKTGKITFGEFSRS-KLPQI
LLEV-ETKDINT-IDDFFSYIEFFVILTKFQELDLNQDQLLSKDDLQKYSNYSLTHRVVQ
RIFGN-MRLRSR-------------------------ITACSSDLMTYKEFIWFILSEED
KTSITSIEYWFQCLDVDGDGYLGFEDLEYFYDEQLMRMSSLGVDQISKNDIMEEIFQMIG
PKDG----------MRMSLSEVKKSKLSKNLFNTLFNLSKFMSIEYISPNPFRN---THN
NMQSDWKNFTSQEYEKIRKSLEEQS-----------------------------------
------------
