# Supplementary material for: Expansion of the molecular and morphological diversity of Acanthamoebidae (Centramoebida, Amoebozoa) and identification of a novel life cycle type within the group
Source: Biol Direct. 2016 Dec 28;11:69. doi: 10.1186/s13062-016-0171-0 (PMC5192571; doi:10.1186/s13062-016-0171-0)
Supplement: Additional file 3: — Bordor.325.Cent40.tgz. Phylogenomic alignment files and single gene trees for each gene included in the phylogeomic supermatrix. (TGZ 8396 kb) [file 13062_2016_171_MOESM3_ESM.tgz › Bordor.325.Cent40/unmasked-alignments/SF3B2.faa]

>AcanGEN
------------------------------------------------------------
------------------------------------------------------------
------------------------------------------------------------
------------------------------------------------------------
------------------------------------------------------------
------------------------------------------------------------
----------------------------------------DMAAF-AAFSNIFAKF---A
APEELCMSKEER----EQLEKQKKEEEEEAEKKR---------LKKEAGGGSDD----ED
DAIKAENDEDPESTISKRERK-KQKRLSVAVLKQLVTRPEVVEVWDVTASDPALLVTLKS
YRNSVPVPRHWCQKRKYLQGKRGIAKPPFELPEFIAATGISRIRQALQ--------EEDD
KKKLKQKQRERMQPKMGKLDIDYQVLHDAFFRHQTKPK-L------------------TQ
HGDTYYEGKEF-EVRL---KEKRPGM-LSQDLKEALGMP--------DGA----------
----------PPPWLINMQRYGPPPSYPNLKVPGLNAPIP-AGASFGYHPGGWGK-PPV-
DREGKPLY-GDVFGLVG-------GMS-GESAA-------PIDRKHWGELE-EEEY----
ESE----EEEESEEEGEGEE-EEEEGEEAAA--------PAAPLP---GVPDHGGLVT--
---PT-GIATPDHLV--LRKK----------------DVGGQPEEARPLFQVLQQRE-TK
VGN-AAFGSAHTYVIGSEDKAAAGK----PAKGEAVNLIKSQKTKEVAITL-NPAELEN-
-----LTDDMLKEKYEATVKAAG-------QPEREDMSDLLAEHTKKKAKKDAK------
----DKKKYKEFKF
>Coprcine
------------------------------------------------------------
------------------------------------------------------------
------------------------------------------------------------
------------------------------------------------------------
------------------------------------------------------------
------------------------------------------------------------
-------------------------------------D-FKAPGF-EAFADVFAKF---Q
APAESVAVKEEGG---ISKKGEVIYSD-------------------------------DD
MASAGSDDEDAPKPLSKKKAR-KMNRLTVAELKQLVKKPEIVEWTDVTAADPRLLLHLKS
YRNTVPIPAHWSAKRDYLQGKRGIEKPPFQLPSYIADTGIATMRDAVK--------EKEA
NMSLKAKTRERVQPKMGKIDIDYQKLHDAFFKFQTKPP-L------------------TD
FGEMYYEGKEF-ETSL---KEKKPGD-LSPELVEALSIP--------PLA----------
----------PPPWLISMQRFGPPPSYPTLRIPGLNAPIP-EGAQWGFHPGGWGK-PPL-
DEYNRPLY-GDVFGVLP------KATN-DHAGE-------PINKEPWGELE-PEEE----
EEE----ESSEEESDSDEE--MGETSSSVPA--D-GMQTPSG-------LETPSGLTSVV
STVAG-GLETPDFVE--LRKSRVSE-----------VERDRGDQQQRSLYQVVPEKQ-TS
VR--GLMGSERGYDVSALSGAASG-A-IPVLGDERS---QKQRKGGVDVAL-DASELE--
----GLSEEDLRKKYDSANRGNAGV----PGGRGEDFSDMVAKEMAKKKAKAER-----D
RERDRDRKGKDFKF
>Coprprot
------------------------------------------------------------
------------------------------------------------------------
------------------------------------------------------------
------------------------------------------------------------
------------------------------------------------------------
------------------------------------------------------------
------------------------------------------------------------
------------------------------------------------------------
----EGEEEVKEEKLSKKKRK-LQKRLPIAVLKQLVERPDLVEIHDTCAADPFILMHLKS
TRNGVPIPRHWSQKKKYLQGKRGIEKGPFELPDFIKATNIDEIRDS----------NKEA
HKKLKTKARERLRPTLGKMDIDYQVLHDAFFKYQTKPS-M------------------TT
FGDLYYEGKEF-EVGM---LEKRPGS-ISDRLKEALGMA--------PGA----------
----------PPPWLLHMQRVGMPPSYSTLRIPGMNAPRP-PGTEYGYHPGGWGQ-PPL-
DEYGNALY-PEAFSEPI-------ELE-GLEFQ-------LLEGTHWGSLA-KEEY----
ESE----EEESSSEEEEEEEEQEEAMMSGLEIAS----APA--------EEDMSGTET--
--PLG-GMETPSNIEATLRKR-----------------------KNKDLYTVLEQRD-TT
VSSQDLYGSSHLYVVPSKDKKDKQKA--AAGGADRVDLLKSQRSEEIELSL-DPNEIP--
----DLTEDALAKKFDREIADRKKKE-----------SQGLEDPNKKRKRTNSS-----S
QPQKKKKKDSDFKF
>DictDisc
MDT---------------------------------------------TLTETIQN----
------------------------------------------------------------
------------------------------------------------------------
------------------------------------------------------------
------------------------------------------------------------
NNNINKSINNKKK--------LKHQKKKEQKKKQKQQK-----------KEENIFQQTNN
NNIKEEIKLENNDENNDENNNNNDDDKITAPIDGFSID-ENDPSF-ELFSKLVKHF---D
NPYEDPKEIERK----EQEEQEEKERKEREEEEE---------RKKKEDNEDDDDDNNDD
DDNNNDNEDEDSKKLSNKERK-RQRKLHLPILKQLVDRPDVVELHDVNSPNPGYLIAMKS
YRNTIPVPAHWCQKKKYLQGKRGFVKPPFELPSFIAATGITKIREAIL--------EKEK
EMKSKQKQRERVQPKIRKMGIDYEVLRDAFFVHQTKPN-L------------------SI
QGDLYYEGKEF-EVNL---KNKKPGV-LSDELKRALGMI--------EGY----------
----------PPPWLIYMQTYGPPPSYPNLKIPGVNSPIP-EGAQYGFHPGGWGR-PVL-
NEFGKPLY-ENVNNNNNNINNNGDQQQ-QQQQS-------HPTREYWGELL-PESE----
DFQ----EEEEQQEQQGTE--EDELQQHQLE-DD---------------ESIGDGISS--
--VPS-GLETPDIVN--IKKSRYDQ------------QQQQQQQQPRELYQVIEQQN-KN
SSSGGLMESAHRYNIPSVIKQQQQQQ--QQQNSSRVDVIKSQRSAPVEITL-NPSEVENG
Q---EIDEELLKKKYEQATQALQK------QRPKEDISDIIEEQNKKRKNQLQK------
-----EEKQKKFKF
>Entahist
------------------------------------------------------------
------------------------------------------------------------
------------------------------------------------------------
------------------------------------------------------------
------------------------------------------------------------
------------------------------------------------------------
------------------------------------------------------------
------------------------------------------------------------
---------MSKPRPPKSVRI-KQQFVAVAKLKLLVKHPELVEFHDSNSKEPELLLELKS
LKNTVPIPQHWCQKKRYLNGRK--EREPYRLPDFIEATGVSQLRQAYL--------EREE
EMKLKQKMREKIRPKNVGC-IDYQILYDAFFKNQKKGS-M------------------TV
FGDIYYDGKD---ENQ---YYGTPFK-LSSKLRSALGIS--------DND----------
----------TPPWAEAIRKYGPPPSYREI-IPLL-------------------------
-------Y-------------------------------------------Q--------
------------------------------------------------------------
------------------------------------------------------------
----------------------------------------------------NKTQIQ--
------------------------------------------------------------
--------------
>Filanola
------------------------------------------------------------
------------------------------------------------------------
------------------------------------------------------------
------------------------------------------------------------
------------------------------------------------------------
------------------------------------------------------------
-------------------------------------D-ENDPAF-AEFSEIFEKFKEAA
QAEALXYAPEEE----TAKQEAQVGTN-------------------------------EN
AEDLDDDETEKKSGVSNKXKK-KQKRLSLAVLKQLVRRPDLVESWDATSADPILLVFLKG
CKNTVPVPIHWSQKRKYLQGKRGVEKPPFQLPEFIENTGVANLRKG----------TSNA
NKSLKQKQREKMNAKVGRMEFDYQVLHDAFFKYQTKPK-L------------------TK
FGDLYYEGKEF-EITL---REKRPGV-LSEELKRALGMP--------EGA----------
----------PPPWLFNMQRFGPPPAYPNLKIPGVNAPLP-EGARYGYHPGGWGK-PPV-
DEFNRPLY-GDVFGTA-------PEPP-PEITQ-------PIERRHWGEVE-VEEE----
EAM----EQQEEQVPQEEE--EPH---------------PSG-------FETPSGLET--
---PS-GMETPETIE--LRKAPPPPPS------R--KPAEPEDESDKXLYHVIQEQE-VT
VGSGTMYGSSHRYVVPSGSK----------GASNKVDLMKSQATEKLDLSL-NPSEVENM
E---ELSEELLAXKYEAARQEKKD------SERKEDMSDLVKEQLKKRKKKE--------
--------------
>FontBI
------------------------------------------------------------
------------------------------------------------------------
------------------------------------------------------------
------------------------------------------------------------
------------------------------------------------------------
------------------------------------------------------------
-------------------------------------D-AVDPAL-SEMLEVMNRF---K
QLAEKSAGLHAD--------------DEEAPRIS---------RFDEVGQ---D----TR
EDEGDENDEDEENQISRKRLR-RVRQLSVADLKRLVNQPDVVEWVDVTAADPTLLVTLKA
TKNAVPVPRHWAQKRKYLQNKRGLEKPAFELPKYIRDTGIVEMREDLR--------EREA
NQSLSQKMRDRMRPKLDRNKLPYELLHAAFIVHQTRPP-L------------------TQ
HGDVYYEGKEF-EVTM--PKDIRPGY-ISPRLREALGMPLEPHDPSDISF----------
----------PPPWLYAMQTHGPPPSYPSLKIPGVNAPLP-ERAKWGVLPGLWGQ-PPV-
DSMTRPLY-GDIFGVLP------TSRA-RPRFL-------PYTTRVWGEIE---------
------------------------------------------------------------
------------------------------------------------------------
------------------------------------------------------------
------------------------------------------------------------
--------------
>HomoSapi
MATEHPEPPKAELQLPPPPPPGHYGAWAAQELQAKLAEIGAPIQGNREELVERLQSYTRQ
TGIVLNRPVLRGEDGDKAAPPPMSAQLPGIPMPPPPLGLPPLQPPPPPPPPPPGLGLGFP
MAHPPNLGPPPPLRVGEPVALSEEERLKLAQQQAALLMQQEERAKQQGDHSLKEHELLEQ
QKRAAVLLEQERQQEIAKMGTPVPRPPQDMGQIGVRTPLGPRVAAPVGPVGPTPTVLPMG
APVPRPRGPPPPPGDENREMDDPSVGPKIPQALEKILQLKESRQEEMNSQQEEEEMETDA
RSSLGQSASETEEDTVSVSKKEKNRKRRNRKKKKKPQRVRGVSSESSGDREKDSTRSRGS
DSPAADVEIEYVTE---------------------EPE-IYEPNF-IFFKRIFEAF---K
LTDDVKKEKEKE------PEKLDKLENSAAPKKK---------GFEEEHK-DSD----DD
SSDDEQEKKPEAPKLSKKKLR-RMNRFTVAELKQLVARPDVVEMHDVTAQDPKLLVHLKA
TRNSVPVPRHWCFKRKYLQGKRGIEKPPFELPDFIKRTGIQEMREALQ--------EKEE
QKTMKSKMREKVRPKMGKIDIDYQKLHDAFFKWQTKPK-L------------------TI
HGDLYYEGKEF-ETRL---KEKKPGD-LSDELRISLGMPV---GPNAHKV----------
----------PPPWLIAMQRYGPPPSYPNLKIPGLNSPIP-ESCSFGYHAGGWGK-PPV-
DETGKPLY-GDVFGTNA------AEFQTKTEEE-------EIDRTPWGELE-PSDE----
ESS----EEEEEEESDEDK--PDETGFITPA--DSG-------------LITPGGFSS--
--VPA-GMETPELIE--LRKKKIEE--------------AMDGSETPQLFTVLPEKRTAT
VGG-AMMGSTHIYDMSTVMSRKGP----------------APELQGVEVAL-APEELE--
-----LDPMAMTQKYEEHVREQQA------QVEKEDFSDMVAEHAAKQKQKKRK--AQPQ
DSRGGSKKYKEFKF
>Monobrev
MASLTID---------------EVNGLKVKELKDELKSRNLPTSGLKNDLAQRLIE----
--------AIAAEGTTESAPAP--------------------------------------
---APETAPPPR---AEPVA----------------------------------------
--------------------TPV-----DAAQ----PPAVPSTGAPKAE-----------
AEVPTPSAPPAAPA----------------------------------------------
----PKAANDGK-----VLRRADGKKKKNKKKKSKQQSDAPAPPTTT-----------PT
DSGVENIDIEYVPE---------------------ELP-SADPAL-GEFAAIFDRF---K
FTEPEESTEKDK-----NDQQATEDGETKTE---------------------------GM
DEDGDDEEETDEQKMSKRQWR-KHHRMNVAQLKQLVDRPDVVELHDAHAADPQLLVHLKA
YRNTVPVPRHWANKRKYLQGKRGFEKPPFDLPEFIKRTGITEMREALA--------EKEA
EKGIKAKMREKVRPKMGKIDIDYSKLHDAFFRWQTKPK-L------------------TG
HGDIYYEDKEF-ETVM---TNRKPGQ-LSTRLKEALGMPV---GDDAQPV----------
----------PPPWLLHMQRFGPPPSYPNLSIPGLNAPIP-SGASFGYHPGGWGK-PPV-
DANGKPLY-GDVFGAYD------PQLKLQGLDL-------EVDKSLWGKLE-SDAE----
SSE----DESEDESEEEEG--DSDEDKDELD-DDEGLITPGGIT-----SEAPSGISSI-
--TTA-GQETPDQLQ--LRKQRTIE-------------EAMDASEEKSLYKVIPQMQ-AT
QGS-NMMASQHVYDLKSSSSGSAA---------------GGASSGGIAIALDNPDDLGRL
E----ANQDLLQRKLAEASG----------AGQREDLSDMVAEHQAKAAAKRKK------
--SDKGGTSKKFKF
>PCBtrin
------------------------------------------------------------
------------------------------------------------------------
------------------------------------------------------------
------------------------------------------------------------
------------------------------------------------------------
------------------------------------------------------------
---------------------------------------EFDPNALGEFSEVFKAF---Q
AKGTEATTEEQP----PPSKAGAEHKEDEAPRQV---------PARKEPE--------EE
KAEASKEDDDEEASMTKKRFR-KQRQVTVADLKESVERPDVVEVWDVTSFNPRLLVHLKS
YRNTVPVPRHWCQKRKYLLNKRGVDKIPYDLPDFIRATGIQKIRETVQ--------AKDA
KKNLKSQARDRVAGKVGALDIDYQILHDAFFRFQSKPK-L------------------TR
FGDQYYENKEN-EVRM---TDLRPGT-ISQDLRVALGLV-------GSTA----------
----------PPPWLVNMQRYGPPPSYPDLQLPGLNAPIP-KGCAYG-------------
------------------------------------------------------------
------------------------------------------------------------
------------------------------------------------------------
------------------------------------------------------------
------------------------------------------------------------
--------------
>Polypall
------------------------------------------------------------
------------------------------------------------------------
------------------------------------------------------------
------------------------------------------------------------
------------------------------------------------------------
------------------------------------------------------------
----------------------------------FLID-ESDPTF-ELYNKLLKHF---D
NPTGYSEEDEQQ------KEQDKAEQEEEQQKEI---------AIKEEPKDIDD----NG
ESDEEENDNDKPSKMSNRERK-RQQKLNLPILKQLVDRPDIVELHDTNSPNPSFLISMKS
TRNSVSVPTHWCQKRKYLQGKRGYVKQPFELPEFIAATGITKIREALL--------EKSA
QQKTKTKQRERLQPKMRTMNIDYHVLRDAFFIHQTKPK-L------------------CI
QGELYYEGKEF-EVSI---KKTKPGV-LSEDLRRALGMA--------DNY----------
----------PPPWLIHMQTHGPPPSYPNLKVQGVNAPIP-EGAQYGFHAGGWGK-PPA-
DLQQQ--Y-ANANSHTN-------AII-DSLTA-------PVEKEHWGELL-AEEE----
YEE----EQQEDEEDVDQQ--EDEEPEE---------------------SDISEGISS--
--VPS-GLETPDTID--IKKGR---------------QQQQDAGQPRQLYQVLDQTS-RT
IGS-GIMESNYKYNVPSTIKTSTTTT-TPGRGSNKVDIIKSQRSAPVDITF-NPSELEDM
N---ELDEDLLKKKYEQAVAAEKG-----PQKPKEDLSNVADDHKKRK------------
--------------
>Sexangul
------------------------------------------------------------
------------------------------------------------------------
------------------------------------------------------------
------------------------------------------------------------
------------------------------------------------------------
------------------------------------------------------------
------------------------------------------------------------
------------------------------------------------------------
--DEEXXDATVGGSLPFHQLKRVRGLNNVADLKRVVRYPRLVAPEDVSARDPGVLIYTKS
IPFSVPVPEHWSSKKKYLSGLTGIEKPPFVLPPFIQATGIAQLRGAQL--------EAEE
AKSSAQLGRERTRPKMGRLDLDYDELHDAFFKHSTRPRNL------------------TR
LGDIFHEGKVLSDQRV---LEYVPGAPLSRELRVALGMP--------PTGV---------
---------VPPPWLRIMQNIGPPPDFPYVEYPGVNAPLP-PGASYGPGAKQWGR-APV-
DAAGVPLF-GDVFGV---------------------------------------------
------------------------------------------------------------
------------------------------------------------------------
------------------------------------------------------------
------------------------------------------------------------
--------------
>Sterramo
--A---------------------------------------------------------
------------------------------------------------------------
------------------------------------------------------------
------------------------------------------------------------
------------------------------------------------------------
------SSSEVK--------------------------------------------YNPP
PAKRTNVEFQYVSDD-----------------SLVDMP-EEDPNY-VHFKKVFEKF---A
SAEDLCMTEEER----VAKEKLEKKEYYQEKNEE------------------------VK
EIKETKQKEPEEKTLSKRQRK-QQKRLSVAVLKQLVTRPDVVEVWDVTAADPALLVYLKS
YRNTIPVPRHWSQKRKFLQGKRGIEKPPFELPDFIAATGITKMRAAIQ--------EDEE
NKKMKTKQRERMQPKLGRADIDYKILHDAFFKHQTKPK-L------------------TV
HGDLYYEGKEF-EVKL---KEQKPGQ-LSEELKIALAMP--------EGA----------
----------PPPWLINMQRYGPPPSYPNLKIPGLNAPIP-PGAQFGYHPGGWGK-PPV-
DPTGKPLY-GDVFGTLG------PELP-PEVSE-------PIDKKHWGELE-EEDY----
SSS----ESSSEEESESES--EEEELESGIP--------PPPAG-----RPPESGMIT--
---PT-GLVTPDHLV--LRKNV-------------------GQDEPKQLYQVLQQQE-AK
VGK-AAFGSAHTYVIGEDKEKKKKRG---PKDPNVVDLMKSQKTKEVDITL-NPHELEN-
-----LTDAVLKEKYEAKMAAN--------EQVREDVSDVIAEQQRRKRQAKAS------
---KEKKKYKDFKF
>Thectrah
------------------------------------------------------------
------------------------------------------------------------
------------------------------------------------------------
------------------------------------------------------------
------------------------------------------------------------
------------------------------------------------------------
----------------------------------DMAD---------------------N
AADDDAGDDGDG--------------------------------KADGSGWADDGGAGAV
AMEVEGGKSWSRPGETRRQRKVRLQQEAVAKLKVAVARPELVDSADVYARDPHLLLHLKG
YHNSVPVPVHWNATRKYLAGKRAADKIPYVLPPYIEATGVAQMRQAFV--------DSQE
SKSLRQLGRDRMRGKIGRMDMDYQVLHDAFFVHQTKPK-L------------------TG
HGELYYENKEL-EVDH---SAAKPGV-YSQELMLALGMQ--------PGG----------
----------PPPWLINMQRYGPPPSYPGLKVPGVNAPLP-PGGSYGYEPGQWGK-PPV-
DIFGRPLY-GNVFAPPE------PEGPAPGAAI-------KGAARAWGELL-DDEF----
DDD----DDDDDESSSEYES-YDDDDDD---------------------DAVNDDSGA--
--GPA-GGNVAHMDV--VSAPAMDE--------------PAPAVHERPLYTVLEQRS-AT
VGAGSLMGSAHTYAIPVTDEA---------------------------------------
------------------------------------------------------------
--------------
>VannDIVA
------------------------------------------------------------
------------------------------------------------------------
------------------------------------------------------------
------------------------------------------------------------
------------------------------------------------------------
------------------------------------------------------------
--------IEYVAD--------------------TEVEGLDKPEF-EEFSKIFNYF---V
GTVEEEEEEKEV----------------------------------------KE----EP
DAGEEEAEEEEEPEKSKTQLR-KERRPKIEVLKLLVDNPGVVELHDANAADPWLLVYLKG
YRNTVAVPRHWLQRRKYLANKRGADKIPYELPDFIANTGISTIRQAVL--------DKEE
AATSKAAQRERTQGKMGKIDIDYQILYDAFFRFQTKPK-L------------------TG
HGDLYHEGKEF-EVDV---EERRPGV-LSPALRKALGMP--------EKGQ---------
---------YPPPWLINMQRCGPPPAYPGLRIPGVNAPVP-QGAVLGMHVGGWGR-PPV-
DEHGRPLY-SAAVEDSKF-------VD-QRLVV-------PPQKEHWGELQ-VMEE----
QEE----EQPQYAPEEEEE--YDALAVEEEE-ED--------------TTGGTVSVAS--
---TA-GFQTPANLD--LRKQRPAA---------AAAAAPAAPSGPQELYQELATEK-TS
VGN-QVFGSTFKYVTPG---------------AERVDIIRSQRGEQVNVTL-DPSDLEAA
E--SGLTEDLIKKKYEEQKAAEKA------ASKREDFSDMVAADAARRKQREKK------
----KDKKKDKFKF
>Pessonel
------------------------------------------------------------
------------------------------------------------------------
------------------------------------------------------------
------------------------------------------------------------
------------------------------------------------------------
------------------------------------------------------------
ENDEPQVEVEYVA--------------------------EDVPADAGAFAAVFERF---S
TLGGTDDDDEYTT--AVKSEARAGDSDDELES---------------------D----ND
DDNAQHLDDDGQPKPSRKERK-RLKLQQVGLLKQIAARPDIVEVWDATAPDPAFLVHLKS
YRNTVPVPRHWCRKKRYLQGKRGVDKKPFELPDFIQATGIAKLREAYV--------EREA
AKKLRQKARERTQPKMGKMDINYQVLHDAFFKHQSKPTNL------------------TK
IGDLYYEGREY-ETNL---TSQKPGQ-LSPELRAALGIG--------PDD----------
----------PPPWLFIMQRVGPPPSYPNLKIPGLXAPIP-HGKQFGFNPGQWGK-PPV-
DEFGRPLY-GDVFGTAP------AVQP----TL-------NVNRELWGAIN-EVSD---D
ESS----DDXSDSDTDSDL--SDDDDDEAAG-AE-----PDASG----FESIQSGITS--
---IS-GLDTPDVLA--LRKGGMST--------------PSSIAGPRDGMTVLQPQA-SS
VGD-ALMGTTHTYQIPTA------------------------------------------
------------------------------------------------------------
--------------
>MayoBSH0
------------------------------------------------------------
------------------------------------------------------------
------------------------------------------------------------
------------------------------------------------------------
------------------------------------------------------------
------------------------------------------------------------
---------------------------------------VDEGVA-SQFAEVFARF---G
KSSSDVQDSASG-----SASQLATEEEEEARTLEGT----------------------DE
RDATENGAKPAPKKITRKQRK-ELQRLKVAVLKQSVATPDVVTIEDVTAADPALLVHLKG
TENTVPVPRHWSQKRKYLQNKQGGEQSPFTLPKFIADTGIGGMRESYR--------EKED
AKTAKALQRDRMAPKMGKMEINYQTLHDAFFVYQTKPK-M------------------TT
HGDMYYENKEF-EMKV--PTNLVPGV-LSRSLRAALDMT--------ENG----------
----------PPPYLTAMQRYGPPPAYPHLKIPGLNAPIP-AGESFGFQAGGWGK-PPV-
DAQGNPIY-GNVFDEAA--------RP-QAADA-------PVDRQLWGELE-IEEY----
ESS----DDEEESSDDEDSDEEDATAGSGEA-YD---------------PMAMDGIVS--
--VTT-GLVTPDVMP-TVRKLR------------GFPENSMAQDRPKELYQVLEEKQ-TN
VDNTQMYGSAHTYVL---------------------------------------------
------------------------------------------------------------
--------------
>TricAmI7
------------------------------------------------------------
------------------------------------------------------------
------------------------------------------------------------
------------------------------------------------------------
------------------------------------------------------------
------------------------------------------------------------
-------------------------------------D-EENTAY-ADFAKVFAHF---D
AKDEDEDMEEQ-----------------------------------------------NN
SDSEGEEDGEDEKLISNKQKR-LKKRLDIAILKQLVTRPDLVEIWDCSAADPWLLLHFKS
LRNSVPVPRHWCQKRKYLQGKRGIEKPPFELPEFIQKTGIMRVRDAS---------GAGG
SAGLRQSARDRMNPKMGRLDIDYQVLHDAFFRYQTKPQ-M------------------TR
FGDLYYEGKEF-ELKV---QEKRPGV-LNEALTKALGMP--------PGA----------
----------PPPWLINMQRVGPPPSYPKLKIPGLNAPIP-DNAVWGFGPGQWGK-PPV-
DELGRPLY-GDVFGVGQ------PEAP-PIATA-------PIQRSKWGILP-DDYS----
SSE----EEEELEGDDVDMGVDDDDMK---------------------------------
------GMETPITSS--IQPPQPPMP--------PPPSETPQPPEPKQLYQVLEQKD-TS
VGD-XFLGSSHTYKIDKKKK------------DNRVDIIRSKKTDEFDVTL-DPEDXQ--
-----LSEAELKKKYEKALKDKQR------EKITED---------SKKRKRDRD------
DRDPKRRKYKDFKF
>Neopaest
------------------------------------------------------------
------------------------------------------------------------
------------------------------------------------------------
------------------------------------------------------------
------------------------------------------------------------
------------------------------------------------------------
--------IEYVEE-------------------------EVQGGLADMYTDVFDKF---N
KVKEE-----------EVEEELEEQKEVE-----------------------------PN
NNMANGEGGEDDKRPTKKERK-ELKRLRVAVLKQVVERPDVVEVHDANSPDPELLVTLKM
SRNTVTVPRHWCQKRKYLQAKRGMEKSPFDLPDFIKDTGIQRIRDAYK--------EKED
AKKLKQKAKDRMQPKSGKMDINYQVLHDAFFKYQTKPR-M------------------TI
VGDTYYENKEL-EVHL---KHKTPGF-MSPELKEALGII-------SDVV----------
----------PPPWLINMQRYGPPPAYPRLQIPGLNAPIP-TGAQFGYHPGGWGK-PPV-
DEAGMPIY-GNVFGERV-------------------------------------------
ETQ----EDIEEE-----------------------------------------------
------------------------------------------------------------
------------------------------------------------------------
------------------------------------------------------------
--------------
>Paraatla
------------------------------------------------------------
------------------------------------------------------------
------------------------------------------------------------
------------------------------------------------------------
------------------------------------------------------------
------------------------------------------------------------
------------------------------------------------------------
------------------------------------------------------------
---------------TKKERK-ELKRLRVAVLKQMVERPEVVEVHDANSHDPELLISLKM
ARNSVPVPRHWCQKRKYLQAKRGMEKSPFDLPDFIKDTGIQRIRDAYR--------EKED
AKKAKQKAKDRMQPKSGKMDIDYQVLHDAFFKYQTKPR-M------------------TV
VGDTYYENKEL-EVQL---KQKTPGI-LSAELKEALGIT-------SELV----------
----------PPPWLINMQRYGPPPAYPRLNIAGLNAPLP-PGAHFDYTPGGWGK-PPV-
DENGVPIYGGNVFGDTT------DATE-EQEAE-------PVVRDLWGQVE-EEEE----
EEE----EEEEEEEEEEEE--EKKEAEE----YDLG-----GEID---ARFSLSGTQT--
---PSLGTDTPDVLQ--LRKQ-------------------TKDDSQKSLYTVLEEKS-VS
VSNTQIYGSSHTYALPGE--------------KDKVDLNKNQKSDKVMVTL-NPTELEHM
E--GPLTDNLIKQKYTEELEAQKA-----AQKAPEDLSDMVAEEARRQSKKRKS----QF
KSDQKTKKAKEFKF
>VexiDIVA
------------------------------------------------------------
------------------------------------------------------------
------------------------------------------------------------
------------------------------------------------------------
------------------------------------------------------------
------------------------------------------------------------
------------------------------------------------FRGVLEKF---S
VDVETLMDTPSSL---LSRSNQEEQHTSQNTS--------------------------SS
SSSSSQSKSSSAQSLSRAERT-QAKLYAVAGLKKRVRRPDLVGPHDANAPDPDLLIELKC
TRNTVPVPDHWNRKRKYLQGKRGTEKIPYRLPDFIEATGISKVRDAYR--------DGEN
DKTLKQRQRDRMRPSMNKMELDYELMHAAFFKWQKKPS-LPSTVISTXXXXXXXXXXXXX
HGDIYYEGKEF-EQSSRLSKHAVPGR-ISERLQHALGMP-------TKDA----------
----------PPPWIQRMQQYGPPRAYPKLKVPGVNAPIP-PGAKYGFGPNEWGK-PPIH
PTTGYPLF-GGQLYVAP------GEHP-QNNETNVRVYHDQFYPNRFGQVL-SSSS----
DDD----DESSESDETSESD-ESSDQSG---------------------TEMQDDLTF--
--DPH-AMQKPDLDQ--LRKQP-------------------TGQEQQSLYQVLEQKE-SS
AGSAAFMGSSHQYVLPS-----------------------NQNKGGVQVSL-NADELEKI
SGSKKEKNTLLEKKYQQQVQ----------KNAKESFSDMVV------------------
--------------
>Endozona
NDA---------------------------------------------------------
------------------------------------------------------------
------------------------------------------------------------
------------------------------------------------------------
------------------------------------------------------------
------------------------------NSQSSQQQ----------------------
EQEQPEVEIEYVTK--------------------SITDEIQDPELKSQLALILQRF---E
NKSSSKKIQNDNVMPQDVPEKESQKSDDPSKP---------------SDENSTN----GD
NKKSQPKNDEPKVPLSNRQRR-KLERKDITTLKLNVSRPELVEKGDVNSPDPLLLLHIKS
TPHTVAVPRHWSLKRKYLQSKRGVSKPPFTLPAFIANTGISVVRNIAHLQGEGKDGDPTK
RTGGKRQQRARMRGKIGQMELEYTVLYDAFFKYQTKPK-M------------------TG
FGEVYYENKEH-ELKP---RDKIPGV-LSKELRVALGME--------PVGEQGNGNNNNS
MYGANGMGTGVVPWAEAMMKWGLPPWYKDIKVPGVNCPPGWDGRNVGGMGGRWG------
------------------------------------------------------------
------------------------------------------------------------
------------------------------------------------------------
------------------------------------------------------------
------------------------------------------------------------
--------------
>StygNOMA
------------------------------------------------------------
------------------------------------------------------------
------------------------------------------------------------
------------------------------------------------------------
------------------------------------------------------------
------------------------------------------------------------
--------------------------------------------F-AEFASVFAHF---A
KPEELTAPRTDS-----------TGEAEAAAPVK---------AEKKEKGKAKA----EG
AAEEAEGEGGGEKKLTKKERK-RKKQEQVAQLKQVVGRPDLVEMHDVNSADPLFLVHLKT
VKNSVPVPRHWLQKRKYLQGKRGTEKPPFELPDFIKATGITKIREAVQ--------EKDD
KSSLKKKTRDRLAPKMGKLDIDYQVLHDAFFRHQTKPK-L------------------TX
HGDMYWEGKEY-EVHL---GDKTPGV-LSVRLKKALGMP--------PNA----------
----------PPPWLINMQRYGPPPSYPNLRIPGLNAPIP-PGASFGYQPGGWGK-PPV-
DEQGRPLY-GDVFGKAE------SDVL-GPEAV-------PTEKKLWGEL----------
------------------------------------------------------------
------------------------------------------------------------
------------------------------------------------------------
------------------------------------------------------------
--------------
>Vannrobu
------------------------------------------------------------
------------------------------------------------------------
------------------------------------------------------------
------------------------------------------------------------
------------------------------------------------------------
------------------------------------------------------------
------------------------------------------------------------
------------------------------------------------------------
------------------------------------------------------------
------------------------------------------------------------
------------------------------------------------------------
----------------------------------ALGMP--------EEGV---------
---------YPPPWLVNMQRNGAPPSYPHLRLPGVTAPIP-LN-----------------
D--------XDANGESA-----------GPFAE-------PVEANTWGVLE-QDES----
DDEFETMEQDEQMYEEEEP--EDTPMTTDIE--------P---------SEVQSGTAS--
---VG-GYETPESID--LRKQKLLK-------------APVVSDGPKQLYQELKQVD-AP
VGN-ATFGSQHRYVMPGK--------------EERVVMMKGQKSEKMEVSL-DPNELDAE
E---GITEDLIRKKYDDSLQLEKA------AHRKEDLSDLVASDSA--------------
--------------
>Vexibaci
------------------------------------------------------------
------------------------------------------------------------
------------------------------------------------------------
------------------------------------------------------------
------------------------------------------------------------
------------------------------------------------------------
------------------------------------------------------------
------------------------------------------------------------
------------------------------------------------------------
------------------------------------------------------------
------------------------------------------------------------
------------------------------------------------------------
------------------------PPTPTMEIAGLNAPIP-AGASYGFHAGEWGSHRPI-
LQVIRSFL-GHCY-----------------------------------------------
------------------------------------------------------------
------------------------------------------------------------
------------------------------------------------------------
------------------------------------------------------------
--------------
>Luaphula
------------------------------------------------------------
------------------------------------------------------------
------------------------------------------------------------
------------------------------------------------------------
------------------------------------------------------------
------------------------------------------------------------
----EEVEYEYVSE--------------------PVMA-IGGSDA-VAFRDVFAHF---V
PPEELCVGREAT----NGEGNESALEKLTTA-------------LANAKEDDED----EK
DSKKKGNEEDDESRVSKREKK-RQKRKSVAYLKQVVARPEIVEAWDVTAADPQLLVFLKS
YRNTIPVPRHWCQKRKFLQGKRGIEKPPFELPDFIAATGISRIRQSII--------EQDE
QKRSKQRNRERMQPKMNRMDIDYQVLHDAFFKYQKKPK-L------------------TT
PGDLYYEGKEF-EVKL---KEKKPGV-LSDELKAALGMP--------EGA----------
----------PPPWLINMQRYGPPPSYPVLRIPGLNAPIP-PGAAFGYHPGGWGK-PPV-
DQWGKPLY-GDVFGTQL------ADTG-AEYDV-------PIEKKRWGEME-EEPE----
EEE----EDDESDESQDES--NDEDDDETDHKADNG---PSAPLPGMGVPPSSEGLAT--
---PT-GMATPDHLV--LRKQVGSTAAPPPPTTAAAAAAASGGDEELQLYKVLKQRD-AK
VGS-ATFGSAHTYDISGAPTTTTKKAPSSSGGGAAVNLIKSQKTKEMDITL-SAADLEA-
----GLTPDMLRAKYDARVAAEEKD----KKSNKEDVSDLVAEHQQKKRAHQQQ------
----QQQQSK----
>Protarac
------------------------------------------------------------
------------------------------------------------------------
------------------------------------------------------------
------------------------------------------------------------
------------------------------------------------------------
------------------------------------------------------------
-----------------------------------------DPAY-AAFKDVFKHF---S
APEELCNIVKHDA---ETIAFLEKQAAAEAKA------------DAEESAG-------KE
KPKADAETTEQEQRISKRERK-KQKRLSVAYLKQLVDKPEVVEAWDVTAANPSLLVHLKS
CRNAVPVPKHWCQKRKFLQGKRGLEKPPFELPDFIAATGISRIRQTIM--------EQDE
QKRSKQKGRERLQPRMGRMDIDYQVLHDAFFKYQKKPR-L------------------TN
HGDLYYEGKEF-EVKL---KEKKPGQ-LSDELKAALGMP--------EGA----------
----------PPPWLINMQRYGPPPSYSVLKIPGLNAPLP-PGAQFGYHPGGWGK-PPV-
DQFGKPLY-GDVYGVTL------SGTG-SGVDAY-----EEVDKYRWGEMA-EEEE----
EES----EEEEDSESEEEG--EEEGDSRA----------PDSGL-----APSIEGMET--
---PT-GMVTPDTLV--LRKKVASESE-------KDREREEEPQEELQLYKVIKQQD-AK
VDSKAMFGSAHTYQISDSKS----------RGDSNVGLIRSQKTRELDFTL-TPGELEN-
-----LTDEVLKERFESRLQMEAEEKERSREGGKQDVSDMVAAHQKQQRAKQQQ------
QKDAKDKKGD----
>Protbohe
------------------------------------------------------------
------------------------------------------------------------
------------------------------------------------------------
------------------------------------------------------------
------------------------------------------------------------
------------------------------------------------------------
------------------------------------------------------------
------------------------------------------------------------
------------------------------------------------------------
------------------------------------------------------------
------------------------------------------------------------
------------------------------------------------------------
------------------------------------------------------------
------------------------------------------------------------
-----------------------------------------------------SGLET--
---PT-GIETPDHLV--LRKKV------------------EAPEEPRALYKVLQQKE-SS
VGS-AAFGSSHAYVI---------------------------------------------
------------------------------------------------------------
--------------
>PhysTSA
------------------------------------------------------------
------------------------------------------------------------
------------------------------------------------------------
------------------------------------------------------------
------------------------------------------------------------
------------------------------------------------------------
---------------------------------------LNDPAY-SQFAGIFEFF---A
RPEDLCAPREEE-----QYEEAVAEPEVPGVGVA----------EGGTTGSSSA----AE
AAAAALSSATEKKGLSKKQQK-RLKRLSIPILKQLVRRPDVVEVHDVNSSDPYFLVYLKA
YRNTVPVPRHWSQKRKYLQNKRGIEKPPFQLPEFIAATGISKIRDAYQ--------AKEE
QKRLKQKQREKMQPKMGRVDIDYQILHDAFFKYQTKPK-L------------------TV
QGDLYYECKEF-EVQL---KEKKPGQ-LSEELKRALGMP--------EGA----------
----------PPPWLINMQRYGPPPSYPHLKIPGLNAPLP-PGASYGYHPGGWGK-PPV-
DEFSRPLY-GDVFGTAA------PAPP-PEITA-------PVERAHWGELE-EEPE----
QEE----EEEEEEEEA-----QEEAADGTE-------------------TPAGDGISS--
--VPS-GLETPDSID--LRKTARKD-------------DVDANLPPKQLFTVLEQTN-NK
IGS-AAYGSSHKYVIPAEGKEKGKEG--ANKSKDKVDLIKSQKTEKVDITL-NPSEVEDM
D---TLSDDLLKKKWEQRMQEKAD------AEKGEDMSDIVAEQARKKRKASGKPGSSSN
SEKDKSKKYKDFKF
>Protpyro
------------------------------------------------------------
------------------------------------------------------------
------------------------------------------------------------
------------------------------------------------------------
------------------------------------------------------------
------------------------------------------------------------
----------------------------------------DMAAY-AAFSNIFAKF---S
APEVLCMSKEER----EELEIKKKEAEEAAER------------KKQSGDSDDDG--EGD
GSIKTEDGEDGESTMSKRERK-KQKRLSVAVLKQLVARPEVVEVWDVTASDPALLVTLKS
YRNTVPVPQHWCQKRKYLQGKRGIAKPPFELPEFIAATGISRIRQALQ--------EEDD
KKKLKQRQRERMQPKMGKLDIDYQVLHDAFFRHQTKPR-L------------------SL
HGDTYYECKEF-E-----------------------------------------------
------------------------------------------------------------
------------------------------------------------------------
------------------------------------------------------------
------------------------------------------------------------
------------------------------------------------------------
------------------------------------------------------------
--------------
>PellCATA
------------------------------------------------------------
------------------------------------------------------------
------------------------------------------------------------
------------------------------------------------------------
------------------------------------------------------------
------------------------------------------------------------
----------------------------------------------EYFSKIFDKF---L
PPEELCMTLEER----QKLYEDGAQ-------------------NGKEGGDTED----VE
MKNEDSDSEQKKPEISKRQRK-MMTRLSVAVLKQLVDRPDVVEVWDVTAQDPELLVALKS
ARNAVPVPQHWCQKRKYLQGKRGIEKSPFELPPFIAATGIANIRQAMA--------DADA
EASSKQRQRQKMQPRMGRMDIEYEVLHDAFFKFQTKPK-L------------------SR
HGELYYEGKEF-EVKL---QEKKPGQ-LSETLTVALGIP--------ENA----------
----------PPPWLINMQRYGPPPSYPYLKIPGLNAPIP-AGAQFGYHAGGWGK-PPV-
DHLGKPLY-GDVFGTAA------PDLP-PGATQ-------PIEKTLWGQLD-EEDE----
FSS----SSDEEDDEEDGG--EEEGGSDQEK-EDTGNRQPPL-------PPGDSPAAP--
---PIAELAVPEHIE--LGKRTEHV---------AEREGRDEGNTGGSLYTVLEERP-MA
IGS-DAFGSSHGYVIDTDGNRTKQK-----KDKNAVSLIKSQKTQPVEVTL-NANKLS--
----EYTDEMLAEMYQRKVAEREST----------------------QPSRSGS------
--SSANTRKKKFDF
>ClydYONA
ASS---------------------------------------------------------
------------------------------------------------------------
------------------------------------------------------------
------------------------------------------------------------
------------------------------------------------------------
-----KAAADSKK-----------RRRRKKKKKAKPESSASVKQESG---------NGSA
AVPKDDVEIEYVSA-------------------IDREEIEKDPTY-SAFAGVFEKF---M
GAEELFSESKKE-----GEDAASDDEDAKKDGME------------------------VA
EGKQGKAEDPQKRKPTKKERK-VMKRERVAVLKQLVEMPEVVEVHDVNSADPELLVALKS
LRNTVPVPKHWSQRRKYLQGKRGLETVAYELPEFIQATGIDTIRSAVA--------EKDS
DMRAKQKQRERVTGKMGKIDIDYQVLYDAFFRHQTKPK-L------------------TT
FGDLYYEGKEN-EIGM---GERKPGI-MSRELREALGMG--------EMS----------
----------PPPWLVNMQRHGPPPSYPKMRIPGLNAPLP-PGAEYGYHTGGWGK-PPV-
DENGQPLY-GDVFGVSEF----GDAPP-ADVTA-------EIESERW-------------
------------------------------------------------------------
------------------------------------------------------------
------------------------------------------------------------
------------------------------------------------------------
--------------
>GoceYONA
------------------------------------------------------------
------------------------------------------------------------
------------------------------------------------------------
------------------------------------------------------------
------------------------------------------------------------
------------------------------------------------------------
----------------------------------------DDPQF-AQFKDIFAKF---T
TPEELCLSKEER----LQREKELYAAEMQAEQ--------------------------TE
DTDTNEVKTEEPPKMSKRERK-KKNRLSVAALKQYVPRPELVEAWDVTAADPAILVYLKS
YRNAVPVPRHWAQKRKYLQGKRGIEKAPFELPEFIAATGISRIRQAIM--------DAEE
QKKAKQKQRQKMQPKLGRMDIDYQILHDAFFKYQTKPK-L------------------SK
HGDLYYEGKEY-EVRL---KEKKPGH-LSDELKAALGMPIIA-KEGMPPV----------
----------PPPWLINMQRYGPPPSYQNLKIPGLNAPIP-PGGQFGYHPGGWGK-PPV-
DQFGKPLY-GDVFGNAA------PEMP-PDVTQ-------PIEKKHWGALE-EEEE----
EEE----ESSEEEGSSEEE--EEENMEGIET--------PLHIK-----SGIESGLVT--
---PT-GLETPDIID--LRKKIDKK--------------DKEEQPPQQLYRVLDTEQVGS
VGS-AAFGSAFEYV----------------------------------------------
------------------------------------------------------------
--------------
>Undascha
------------------------------------------------------------
------------------------------------------------------------
------------------------------------------------------------
------------------------------------------------------------
------------------------------------------------------------
------------------------------------------------------------
------------------------------------------------------------
------------------------------------------------------------
------------------------------------------------------------
------------------------------------------------------------
------------------------------------------------------------
------------------------------------------------------------
----------PPPWLANMQRAGPPPAYPHLRIPGLNAPLP-PGAKTGFHPGGWGQ-PPV-
DAAGRPLY-GGDWTASN--------AP-TGSSE-------PIESNTWGMIE-DHDE----
SDE----EDDMNMQDDDTT--FETPASGTLDS-----------------NEVNSGILS--
---VG-GYETPESID--LRKQKLAK--------------ESSSTNNRPLYQELPEQQ-SS
-SS-GVFGSQHRYSMA----------------EERVTLTGNQRIDKMEVSL-NPNEIDE-
----GITEDLIRKKYGDTLQLEKD------AHRKEDMSDLVASETAKRKKKEKK------
--------------
>Thecquad
VD----------------------------------------------------------
------------------------------------------------------------
------------------------------------------------------------
------------------------------------------------------------
------------------------------------------------------------
------------------------------------------------------------
----DQVEIEYVAA--------------------ADIQ-EGDPEF-DAFSKIFKRF---A
PPEELCVVKKDT----VDSSNDSTKGSSQAQSL-------------------------AP
EQKENGEMDVEKKPLSKKEKK-KQKRLKIAVLKQLVTRPDVVEVHDVNAADPALLVHLKA
YRNTVPVPRHWCQKRKYLQGKRGIEKPAFHLPDFIANTGISKIRAAVQ--------EKDD
NKKVKEKQRERLQPKMGRMDIDYQVLHDAFFKHQTKPK-L------------------TI
HGDLYYEGKEF-EVKL---KEKVPGQ-LSADLKKALGMS--------LNG----------
----------PPPWLINMQRYGPPPSYPNLKIPGLNAPIP-PGSNFGYHPGGWGK-PPV-
DEFGRPLY-GDVFGTAA------PEPP-PEVMQ-------PIERKHWGELE-EEES----
ESE----EEEEREEQEEEE--EEGQEQESLPE-----------------DQVTSGISS--
--VPS-GIETPETIE--IRKPK--------------------DDKPKQLYQVLEQAE-SR
IST-SVYGSSHKYVMPGA--------------AERVDLMKSQKTEKVNVTL-NPSDLENT
D---GL-EEILKKKFEEQMEAQKG------DTVKEDVSDIIAEEERKRRKRKGK------
SSDGKNKK------
>Vermanta
------------------------------------------------------------
------------------------------------------------------------
------------------------------------------------------------
------------------------------------------------------------
------------------------------------------------------------
------------------------------------------------------------
----------------------------------------------SDFKSVFSKF---M
GVEELLSDKKEE----EAEKEEEAKAAKEEAKAAVEAAAAEAMQVEKSKG-DDD----SD
SDDDDEDDDDDEPQISRKERK-RRKRFEIAVLKQLVQRPDVVEVHDINSADPGLLVHLKA
MRNSVPVPRHWSQKSKYLQRKRGIEKAPWQLPQFIADTGISDVRAASM--------GEDS
DKSMKQRQRDRARPKMGKLEIDFQILHDAFFRYQTKPD-L------------------LR
HGDLYYEGKEF-ETKV---QEHIPGV-FSNALKASVGMQ--------TAAD---------
----------PPPWLVNMQRYGPPPSYPGLKIPGLNAPIP-AGGAFGYHEGGWGK-PPV-
DELGRPLY-GDVFAGADQV----EEGE-QYGSK-------HVSKAIWGELR-KDED----
EDE----DESEDEDEDDDD--EDEAMEDEVV--D-----PSG----------IASVAS--
---VS-GLETPDVID--LRKAK-------------------EAKEPKQLYQVLDEKE-SR
VSSGTMMGSSKKYVVPG-----------------------QQKSGEVDLTL-NPEELEEM
E---KSGADVLERKYYSQIEKETDAGA--WSGEKEG---------GKKKKKDKK------
-------KYKVF--
>ParvMONO
------------------------------------------------------------
------------------------------------------------------------
------------------------------------------------------------
------------------------------------------------------------
------------------------------------------------------------
------------------------------------------------------------
------------------------------------------------------------
------------------------------------------------------------
--------------LTKRQRK-EEKRLRVAVLKQMVKHPDLIDMYDVSSPDPLLLAHLKS
TPNTVPVPRHWKRKRRYLQGKRGKEKVAFQLPEYIANTGIASMRAAQL--------EKEG
QLKAKQKGRARMQPKMHRLDIDYKVLKDAFFKHQTKPK-V------------------TG
HGDLYYEGKEY-EVDI---KNKRPGY-LSPALRQALDLE--------EGS----------
----------PPPWLHNMQRLGPPPSYPQLRIPGVNAPLP-PGAEYGPGPRQWGR-PPT-
DEYGRGIY-GDVLGTPG------TGDD-ETLAM----LGLQQPVQLWGQMQ-QELYGLDM
EES----SSSSEEEEEEEE--EDEQGGEQAR------------------SSSAPAFDA--
--VQA-AIQAPAALQ--LRKG--------------------SEQQPQKLVQVLKQRD-TS
VGN-SMYGSSFSYVIPGED-------------ASTTSSRRSQKTGEQVITL-DSMDLEDM
E--SGAGAALLRDKFEAAQEAGQP-----MAPAPTDMSEIHAEHQPKKRKRKKA------
----KTSEYK----
