# Supplementary material for: Expansion of the molecular and morphological diversity of Acanthamoebidae (Centramoebida, Amoebozoa) and identification of a novel life cycle type within the group
Source: Biol Direct. 2016 Dec 28;11:69. doi: 10.1186/s13062-016-0171-0 (PMC5192571; doi:10.1186/s13062-016-0171-0)
Supplement: Additional file 3: — Bordor.325.Cent40.tgz. Phylogenomic alignment files and single gene trees for each gene included in the phylogeomic supermatrix. (TGZ 8396 kb) [file 13062_2016_171_MOESM3_ESM.tgz › Bordor.325.Cent40/unmasked-alignments/IPO4.faa]

>AcanGEN
--------------LLGQMMIPNTEVVRAAGAELENRL-KTSAAAIALLQL-IINHPQIQ
IRHLAGIILRMKAVSL----WAKMDAEAQKLMKD-SLLQALVREP--------QKPVRNG
IADVVGIVARITV-PSNAWPELLDFLFQ-CTNSQN-VEHREVGMKLFDSLT----DNIG-
DILRPHTKTLYNI----FARGLTD-SDNNVRVASLKCVNASPSPDAFGFVLHLVFTLYAA
HHRAVGSLVD---WVTTDE--EIKAFGDLLPSMLHI----LSHCLQNGLYDESTCAFEIF
NELIES-----PL-PVVV-PHIVTLTRAMLEIGANRSIDLSVREMALTVVQWITSYKSKA
LTQNQLLIPSLQVAFAMCN--------EFSEEEE---DDDDDDDDGMYLPAHE-FGAQMI
DHFSLTLSAKK--IFPPCIEFVKHFLQSSK--PNERRAALTVLTVLAEGCADAMSEN-LA
PLLEFVYRGF-SDPSQKVREAACICIGQFAAHLVPDIIDYHEKVLPMLIQCLQ-------
------DTNREIIVKACYALESFV-GPLDE-QVLPYLDALTT-RLLELLG----SADIEV
REMVLPALSALAEAADRAFLPYYPKTMELVQAMM-----NLDKN---EHLSLRCRATECA
GILATAAGKEVF---QPVAELLVHLACEGMKL----EDCELREYTHGFFANVAECLGSDF
KKYLPLAVPLASASCLSD----EGLVFYKVSLPQLLWYSWNVVLKTGVYRTYLQETGEDI
AGITEDSEF-------------AQ-TNVGAPEAYFDEKSSATRALGEFAKHTGADFMPYL
PKTMEVLVEMSK---------FGFT-DVRKNAIGSLTEFVEATHKAF---------PPAQ
PIQMGVS-------ASQQPPLPEQTRHVLETTLKILIHAMGHDEDKTVVSRACSAYGVVA
KLVGPPGIES--TFPKAAAALEAVVKGRATCHK-VEQEEFED------------------
----------EDVAEERE------------------------VAFIDNVADCLMDVASVY
-GPYWE--PYFKKLLPSLMDYLERS---PDFTVVIVGLLAETSKALK-QAVIPYLKQ-FL
QIALKALGHD--EDQIKRNAAYMCGALCQSAGA---ESVQYYQ-----EILRRLVPLF--
----ASTEPALSDNACGAAARMILNS-------PESVPL------EHVLPLMYKALPIKV
DFEESENVYNSIFFLFSTNHKVI-------------------------------------
------------------------------------
>Coprcine
M---DQASLQKLHDLLLQTTSNDTALVRAATAQLNQDFYKHPLCISGLTTI-LATSPQEP
VRQLAAVELRKRVSQNSGNLWTQLDQSIREQIKQ-DLPKLILEEK--------NKLARHS
AARVIAAIASIEV-PAGTWSNLLPLLES-ACQSSE-AGHREVGSFILYTVL----ENIV-
EGFQEYLPKLFSL----FEALLQD-PSIEVRITIV-------------------------
--RALGVIAQ---YIDNDDKALLRAYQNLVPAMINV----IGQTVEANDETGARQLFDVL
ETLLIL-----EI-PVLG-RHVPELAAFLLQCGGNVNFDPELRVLALNALNWTVQYKKSK
IQSNNLAPQILEGLMPITT--------EAEPED-------IDDD-----APSR-SALRIV
DGLATNLPPDQ--VFPPLRNLILKFFQSAD--PAHRRGAMLALGVSVEGCSEFMTPL-MG
HVWPFIEAGL-QDGDAGVRKATCIAVSCLCEWLEDECVSKHEALMPAIMNLIN-------
------DP--TTQKSACTALDALL-EILHD-HIDQYLQMIME-RLAGLLQ----TAPISV
KAVVTGAIGSAAHASKERFLPYFEQTIKILASFL-----TLTEEG--EEIELRGITMDAI
GTFAEAVGADQF---RPYFADMMGCAFKGLEM----GSARLRECSFLFFGVMARVFGEEF
APYLPQVVPALLTSCKQLEQGEEELSLSIAEAAQA-----------------FTSGSSAT
EPINVNTELDINGNTSIELEDLDVEKMMDVNSALAVEKEIAADTMGTFLVSTGGHFLPLV
EES-----TIVK---------TFYE----------------------L--------SDHK
EWVPGM---------KVVHPVSPQVKELIEHVIEPLMEMYDTEDNKNVVSALCVGFADAI
NKIGPAFIEG--RIEPICNIAIEILEQKALCQQ---------------------------
--------DPDQDEDDEAP----------------EYQAEYDSVLISSAGDLVAALANAL
-GVEFV--PAFNTFYPLIAKYYRKNR-SLSDRSSAIGCFAEIISGIK-NGVTEHTAA-LL
ELFQKALNDE--EPEVLSNAAFAIGLLVEYSEH---DLSSQYL-----PILGHLRPLFEV
PADAPSTRLNAKDNATGAVARIITRN-------AAALPL------DQVLPIFLSALPLKT
DLLENRPVFRAFFHLFNTNGAAL--LPYMDTILSVFAYVLDPSKPDQVGDE-VRAELLQL
LRAINA--EAPEKIQAAGLAVYV-------------
>DictDisc
MVNLNPQTIAEIEECLRALLQPNNDIIKAATDKLNKLL-KKSEYSLYLFHL-LESSPYDE
IKQLSAVLLRQKLVAH----WTKFSVESRKYIKD-SILKLVISQP--------SQLVRRS
ISEVIIIIARLEV-ATGTWGDLFPFLLQ-LSSSPD-TIVRQIQIHILDSLI----SNV--
DVFLKYFPQLPTV----LSQAVID-PQLSVRALAV-------------------------
--KAIGSSIY---AVQTDS--KLKPFIDLIPTTLQV----IKQCIENEMEDDVISAFEIF
NDLVES-----PY-SSIK-AHIPLIVNFSIEIVKQPEIDNSIKTIALEFLETCIKYQPKI
LKNSNLLNPILEILFKILT-------FESDSSI-------DEND--YEYNILQ-SASVAI
KECGKSYSSKL--IYYPILPTLKQFLESEN--VNYRNAVMVIIQQLSYGCIETMKDD-LD
NIIQFVLRGL-KDQEKKVRQSACVTIGKLSQTLTPEIYKYTNQVFPLLFQQLS-------
------DPDDQFILRCCFALENFL-LNLDSQELIPILPNVMD-KMGLLIQ----RQNIQV
KEFALSVLSAIAIAIEDKFEPYFNQVYQIAIELS--KGANIQDA---KYYLQVAQSFDLL
AALINTIPKERF---TPLIKDLFTFIHDTVELVAGGKSSEIVESAFNFYSNAFELFGEEV
GELLPPIYLQVFKSATSD----DGVISNSAGG-------------------------SGI
SGIDNEGEEQDIQDD----EGEDS-NGFSVRTSFLDEKSAALRCLAIMAKSLPNSYFPHI
ETTVQIIEPSAA---------YFHE-DIREAALLTLQSLITPINHKF---------PPAT
PWVKG----------DVQHQVSQQVRIILDFSFQIYNHIFEMETKKEVVARACGCIAQTI
AQLGPGAVAP--YLGDFGQSLLKIFNNSLYCQT-YSSPDTNDEADV--------------
--------NNDDDDDDDNEKADGDEDDGGNDDDNFDEDEDTEFQLIDMACECIIELANVI
-GQEFK--LYLDASLPFLFKLSRSSTIHHSIKAVVIGTIAECFKLIG-SDYSAYLPR-IL
KFTWKALKNQEESAKVQRVCCFLLGVTLQNSIK---ATQDQYL-----QTLQLISPIIM-
---KQDQDPLVLDNAIGCICRMIAGN-------QSFVPV------ATALPVLISKLPIQK
DHEEIDPVLNALLVLFNTQFDLI--APHTQTIVQSLAPYMNKSKY-PLKQT-TSDKIQQI
IHSLIV--KFPDQMKQILSNIPEFQNIKF-------
>Entahist
M----NITPEQLEQIISNLLVPNTEVISQATQTIVQLL-KHPEIIMPMMNI-LVNHPRPE
LRQITGVLLRKKISVV----WAKLTPEIQEQIEN-ALLQIINTES--------IKIISIT
VAQIIIVIGKLTI-PIGKWPALLNQVLQ-WTQSQN-EIQKEVGFGLIIELA----QYYLR
LGTPQLMNGLFQL----VGNTLTTCSSFKIRVLAV-------------------------
--RILGSLYD---FVDNPK--DLAPYEQVIPLVVNL----LKECHQKECDEEFSEIIDVM
SDIVEGFCNIPEF-DVITQRITSPIAALCIEAAKSKEVSPIIRQASLLFLNTFVCDELEY
CIKNGIIPPMVELLLSILS--------EYNPLDP------TDEE-----SPHRIYAGQVL
SNMAEIIPSSD--FFPLFWQIASQFVNNPL--PGVSCALLMAISSMTYTCPISIDEV-GD
VLSPFILQAL-QNQDVTVRGAALKCIGDLGESGVTFVFINCVQYLKALVFMTK-------
------DPVSSIQSAAYFDIHLMI-EKLSMKEIEPVAGDILS-TCLNCITT---TSDFDT
RDAALSALSATVFIVGNKILPFAQTLLQISHKMI-----TAEVHE-DIDILQRGRGLELL
ACIAKAIGKEQF---RPYLNDCVEIVKALISIQ-HSFEYELRQFAYMALVDLFSVYGSEL
APLIPGIIEKVIHSFQCE----DDYVDKKDNE-------------------------LEI
SSEEEDDE--------------EE-ERLSFYSGLLLEKSSAVTLVSKMFETVPLEMEQYV
PSLLTFINQMCV---------DERT-EVAESACEALWTVLYVPLAKEKLYIPFGQNPYGS
NFVKNINEDSIAKVHLNISNMSESLSKIYNEVINTYLIVCDQAVDRDVVIMCLNKLIDIF
TLLGRVGAAA--CSQQLSQLLIKILTQQTQSQV-INAGQD--------------------
----------SQEIHEAE------------------------SDLLATASDVIMIMFKLF
-GQSMS--DYFVQIFQILSSIVQKRN-NSITKATSIGIIAEFFNFTH-TCPECISEP-AL
TLFLNCISNK--NEDVSRNAVYGLGILVTILAS---TPKKQIAINASQQALQLIAQLLP-
----TIKRRGLIDNFISCVCRILMIE---------GIPF----QPQAILPQLLNFLPIIS
DHEEEQIVYSTFAHFYSTIPEL---QQQKPALVEVFKKALTVEG---VYDT-TKQLLQQY
LM----------------------------------
>Filanola
------------------------------------------------------------
------------------------------------------------------------
------------------------------------------------------------
------------------------------------------------------------
------------------------------------------------------------
------------------------------------------------------------
------------------------------------------------------------
------------------------------------------------------------
------------------------------------------------------------
----------KVRMGSCYALDSFC-ENLGA-EIIPYLEPLLK-KLVELAQ----APKPEI
QEIAISAITSAAAAAEAALQPFCKDLLELMKRFI-----VPSAE---VDLVVRCRATECI
GHIAKCMG-TAF---GPVLDEYMTYVIEGCAL----EYNELREYSYGFFSNMAEVFKADF
GRYLPTIMPLVLASCASS----EGITTVQPETD------------------------TPG
EGIEADDDD-------------DAGLDLHIRTAFLDEKAAAVYAIGVFAEHVGQPLFPYL
DKVVQCFLELIH---------YFHE-NVRATVVTSVRRIAICLNTHF---------PPNA
PWQKGV--------SSNENPLQPQTVQFLTVFVPLILEQIATDDDKQVCNSAFEDLNLMI
STIGPGVVEP--YLAAAIALVVKVLQKTTACQS-IREDEETV------------------
----------RDDAEDDED----------------------DQFLIDAACDCIIEMVKVF
-GVLLE--PFLQVLCPPLFQLMKSP--NEMYRSDAVGTLAELTANIG-PAVAMYVPQ-LM
PVALAGMKDE--DPETRSNSVFFAGVLLQNAGM---AGTQYYG-----QVLQLLAPLFQ-
---DPSGLPNLTDNCCGCVARMIMTS-------INSVPV------AQVLPVLLKHVPLRK
DFAENKSVYPCIFHLINTSNAAI--ASNMSLLFSAFANSLGNTN---VEME-FQQQIAST
AKGMLQ--QYPN------------------------
>FontBI
------------------------------------------------------------
------------------------------------------------------------
------------------------------------------------------------
------------------------------------------------------------
------------------------------------------------------------
------------------------------------------------------------
-------------------------------------------------------ACETL
DAFAAKLSPTV--IGPIILDLLTQAFAQGVDAPAMRAATLMALGLISEGCADFLFNN-HG
AFFGLMVRAL-EDPVPGVRQLACLGLVRLATTLQDLITVSHAEIIPRLMRIMD-------
-----VDTTDTAREKVCLCLDAIC-EIIGD-GVLPYLEPLFQ-RIGALLT----TTSRPV
QQSLLGIISSLAFAAGERFSPYLDQVISIFRTAL-----SMTAE---EDVELRAAGISSL
GAVATSVGADLF---RPYLAEFLDQVNLVFQD----DNPALREASYEFYSCIVRAYRDES
ASLLEVVVPRMFESVSSE----AGIQPVVDDL-------------------------GEA
DDLDPDAEGNGEFLH----------SQFISSAPYLYEKVLAVSALGDMCMHAPAAFAPYI
ARSVELLVDQAE---------YFHA-SVRLAVAVSLGQFIKSSRNLQ---------MGTV
PFEENK-----------KKEITPELQDLLNKIVPTVIEMLVADVDPEVSRECISIISEML
RHVGPCLLTE-ESFSEISTILVMIFSGQLPCQM---------------------------
----------DDDDDDDE------------------------------------------
------------------------------------------------------------
------------------------------------------------------------
------------------------------------------------------------
------------------------------------------------------------
------------------------------------
>HomoSapi
------MESAGLEQLLRELLLPDTERIRRATEQLQIVL-RAPAALPALCDL-LASAADPQ
IRQFAAVLTRRRLNTR----WRRLAAEQRESLKS-LILTALQRET--------EHCVSLS
LAQLSATIFRKE--GLEAWPQLLQLLQH-STHSPH-SPEREMGLLLLSVVV----TSRP-
EAFQPHHRELLRL----LNETLGEVGSPGLLFYSL-------------------------
--RTLTTMAP---YLSTE---DVPLARMLVPKLIMA----MQTLIPID-EAKACEALEAL
DELLES-----EV-PVIT-PYLSEVLTFCLEVARNVALGNAIRIRILCCLTFLVKVKSKA
LLKNRLLPPLLHTLFPIVAAEPPPGQLDPEDQDS---EEEELEIELMGETPKH-FAVQVV
DMLALHLPPEK--LCPQLMPMLEEALRSES--PYQRKAGLLVLAVLSDGAGDHIRQRLLP
PLLQIVCKGL-EDPSQVVRNAALFALGQFSENLQPHISSYSREVMPLLLAYLK----SVP
------LGHTHHLAKACYALENFV-ENLGP-KVQPYLPELME-CMLQLLRN---PSSPRA
KELAVSALGAIATAAQASLLPYFPAIMEHLREFL-----LTGRE---DLQPVQIQSLETL
GVLARAVG-EPM---RPLAEECCQLGLGLCDQV---DDPDLRRCTYSLFAALSGLMGEGL
APHLEQITTLMLLSLRST----EGIVPQYDGSSSFL------LFDDESDG--EEEEELMD
EDVEEEDDS-------------EI-SGYSVENAFFDEKEDTCAAVGEISVNTSVAFLPYM
ESVFEEVFKLLE---------CPHL-NVRKAAHEALGQFCCALHKA--------------
-----CQ-------SCPSEPNTAALQAALARVVPSYMQAVNRERERQVVMAVLEALTGVL
RSCGTLTLKPPGRLAELCGVLKAVLQRKTACQD-TDEEEEEE------------------
----------DDDQAEYD------------------------AMLLEHAGEAIPALAAAA
GGDSFA--PFFAGFLPLLVCKTKQGC-TVAEKSFAVGTLAETIQGLG-AASAQFVSR-LL
PVLLSTAQEA--DPEVRSNAIFGMGVLAEHGGH---PAQEHFP-----KLLGLLFPLLA-
----RERHDRVRDNICGALARLLMAS-------PTRKPE------PQVLAALLHALPLKE
DLEEWVTIGRLFSFLYQSSPDQV--IDVAPELLRICSLILADNK---IPPD-TKAALLLL
LTFLAK--QHTDSFQAALGSLPVDKAQELQAVLGLS
>Monobrev
------------------------------------------------------------
------------------------------------------------------------
------------------------------------------------------------
------------------------------------------------------------
------------------------------------------------------------
------------------------------------------------------------
------------------------------------------------------------
------------------------------------------------------------
--MALVQNGM-QDSARTVRSAACVCLTALAQHCTPEITEYHETVLPAIMGCVQ-------
------DSDNEVQERACVALEQFL-DSMES-DVEPYLPSIMD--LLNVLT----GMSLDA
HQTAVSCLGALALACPEAFRTYVDPVMGHLKSLL-----GMREL---DQLPLLCQALDTA
GLVASCCPRSQAEAGSGHVQDMFTAVLQVIREV---DDPDVRVASFTMFGSFARLLEDSF
APCLPTIMPLVLNSTRAAGV-HRTVVPQIPVS-------------------------LSG
LGNEDDEDDED-----------DDGFIGAVHTSEMPEAEAAMQLLAALAKFCRLHFGPYL
AQGFEACARCVADRYQATIPSLLAS-TYKASVELCITQMAIALQNPD---------LDAQ
LWTPSF---------PAQPPLTEELQSPISHTTALLLQALQGEEDKEVACDQLEALHRHL
QGCGPYALAAPGHVDAVQGLLLGFVGRRAKCQV-EDYEHEAI------------------
--------DPDEDPDDEE------------------SLAELEMLLMEYVGECIVALVKAL
-GPSGT--ALATTFLQPLSYYVRPRRATAPERNFCIGTVAEMIEGLE-SGAQPIERD-LY
TLIQPCLRDS--DAEICGNAVYAAGLLMEHGTE---AIQSTVP-----ELMGVLLGMVQV
AP-DDEEGLHARDNAMGCASRILARQQ------QTSAPALGLDQQAAVLAQIVEALPLQQ
DLSENRTVMAMLRVVRESGRLSVTPQQWHAVLHALFSILLTGTK---VEND-IRAALVDF
LRFLTQ--AEPDVFSAVVGSLNHALQEEVRALLH--
>Polypall
--------IAEVELNLRGFLEPNTEVVQRATNNMNRIL-KKPSASLILIHF-IQSSPYRE
IKHLAAVLLRKKLVVH----WTKLSSKDRDTIKP-MFIDLFLKET--------DGLLKKS
IAEVMIIIARVEL-PLGEWKTFTPFLFG-LSESQN-PLDREFQMYTIETLL----QNDR-
ITIAKNATKLVNA----LNLGLGD-QVAKVRSAAL-------------------------
--RAVGSAMI---ALSGET-DTIRQLIQLIPRMLQV----LKSSIENEMEDDVITSFEVF
DDLAES-----QS-PAVF-QQLPAVVQFSIEVAANVNIDSSIRTSALEFLRTMIEF----
---------------------------EGNSDD-------LDDN-----YLYQ-TAGIAL
RYCGESFSARY--IFHPLVPVLKEFAQSND--MTKQVALPLIIQQLSYGCAEDMRDN-IE
LIAQLILHSL-GQQDKIVRQNACVAVARLSENIHPEFYRYSNQIFPLVFKSLD-------
------DPDDAFILRCCYALENFI-VNLEREQIVPIIDSVMS-KMGTLLQ----RNNIQV
KEFALSAICAVALASESDFAPYFDSVLSTIRDLL-----ITKEP---NLLSLRANAFECV
GSMAKAVPKEKF---RPLIPDLMAAAHDGVETL---HNSEVNEYTFEFYGKLVEHFGEEM
QAYIQPIIKQLMDSAISD----DGVQRTKHSE-------------------------DQI
SGIDNDEESGDEEDD-------DN-VSLSVRTSFLDEKCAAIHTIGVIAQSVPKLFIPYT
EAVIVNIEALAS---------YFHE-DVRFETMIAIQSLIQAVNEVF---------PPAT
KWVKG----------DFGAPVSEQLKTLLQFSFQVFAQVLSYDTSKSVVSRTFGCIADII
ALIGPGAIAP--YLEAVGGAVLQVVMGNLYCQT-ATSGDTHD------------------
----------DSDEEDEED-------DRQEDDLNEDDDDDPDYQLLHYASECMIEIATVS
-GPKFK--TFLENSLPHLFKLTKAST-HHSIRACVIGTVAEIIKVME-TDCSNIMDK-LF
QVGISGLKDD--SSQVKRVSCFLLGILAIRCVS---AKKEHAI-----AVLEGVFPILN-
---SDEYEPVVIDNAIGCVCRLVQAQ-------SHSLPV------ADILKNLFTKLPIKS
DLEEIEAVFNTINLLYSTQYNII--SPYTPMILQMFQFDLQHKK---LDEA-VATKIKTL
CTTL--------------------------------
>Sexangul
------MSSDLVATLSTIALFSGSGSLGEAEAHLRQLL-KDPHLVTTLLDIAMDAQHHLA
IRQLASVLFRRRIVRM----FTRLADPSPILTRLLSLTQAVLHSPPDQAQPVLPSLLTSS
MAANVAVVERLLRGAGHEWTDLWSTLTS-APPTSF-------SLHIVEQVV----MHLS-
DPSDPTSATLLNVCESFWQRGLS--TTFTSETLALG------------------------
--VALADMAA---EAVSDE--FIESACKLLESMTDP--------------DLILPCLDIV
TSILEA----K---RVVD----PSLLSTVVRLISTQDAGFAVRSSGLAVLQIVIQRLPQA
LLPH--IEGLLKLTFSLLV--------EDADAQDPNAEEGDDDDDDDDESIFR-VGLRFL
DQICLDLPTSI--VAPICLSHVEALLSSPS--PGSRRAGLGALAVMSEGCYDHLTAA-LG
SIVPVMVQALAPSQPVRVRNMACIAFGHFAQHLQPVIGEFHQTILPALCASQR-------
-----G------NQRVLYALECMI-EGLSAEDLAPLLEQLMS-VPSSVLQDP--SVSEET
RVLALTLTATIASSAESSFGPFVPHVLPMLESII-----NTSES---HEYA--CRALELV
SVIAVAMQDLSC--VRPFVPRVLERLTGV-------DDPEVRELCYSFCGNAWAALDPQA
RSTVLSCAETTLES---E----EGIEAILADDD-------------------YSEGEEEA
EEGEGDDGFASR----------AK-QGVTIAQAYVQEKVSALHMLAQVDGLAEQA----V
QDLVSSLVHVLQ---------FPVD-EVRSAAQLTLMRLILL------------------
----------------------DPTEGNLGFLFEVLIGTAREDPSPTVAAAAFVVINEAL
ADVPP------PQDASLVGALAAALQYQSVCQA---------------------------
----------DFADADEE---------------TLLIASERYTELFDAALDVLIRLAART
-GDAFL-DVFRTTFAPLLVNLLTADGTVDKVKGLLVGAIAECVDSFS-TLDGQTASA-LF
AAVRPQAASD--EYLTKSNAAFAIGVLVQRVGA---SGSINLI-----EALQALQPLLD-
---RESQQPRTADNAVSSVARIMMTG-------DASLPM------FECAKALYSSLPLQE
DMSEAPSAYGGMFYLFQQ------------------------------------------
------------------------------------
>Sterramo
--------------LLQQMLYPDTEVVRKAVAALNQQL-KSPESFVVLLAI-LKEHPQVQ
LRQLSAVLMRMKTVDL----WSKLPKQFMDQFKP-TLLERLAQEP--------EHIVRSS
IADIVGIVARIAV-PSGTWNELIPFLFE-CSQSNN-ASHRQVALTLFTVLI----DNIG-
EKFRDHTKTLYEI----FNKGLED-SENAVRVAAL-------------------------
--RAVASLME---WVTTDD--EINAFGTLIPKMLEV----IGFCIQSGFEEDAIRGFELF
NELIES-----PV-PVIV-SQIVPVTNAMLQIGANKELDLNLRETALNVIQWMAAHKAGE
LIKNNLLDPCMKIAFSFIS--------EPTE---------DDDDDGMYLSAHE-FGCQMI
DHFALVMSSNR--ILPYCLEYVKHYAASSN--PFDRQCAIDVLTVISEGCSDSLSEM-VN
PLMELVYKGF-QDNDRKVREAACICLGQFSRQLQPEIMSHKDKVIPMLLEGMK-------
------DEKREVRMKCCYALESFV-QNLGD-EITPYLETLME-NLMALLQATI-ETDIET
CELVIVAISAVVESAEKEFAPYFSASIQALKVVM-----DLKED---DFANLRCRATECV
GVIASCVGSELF--TKEIASGFFVMAVEGLDL----GDLDLIEYTFGFFGHLAECFRADY
NDFLPKVVELAIETCTSQ----HGVEFSIDQQM------------------------GGI
QGIETNTNL-------------NP-VNVKIPTTFLNMKSSACNCLAQCARHCGIRFMPFI
AKTFPVMTSMAD---------YPFN-EIRQNAFEALGEMIKVICTVA---------P---
-----------------MTHASGERDKMISQVVELIAITIEKDQSRAVVVAASEAFATIV
ESFTPQMAQE-LYLKKILSPHLKVFNKQAVCEK-TSQQEYED------------------
----------EEASEDRE------------------------VEFLDSLFDAITKIVKFL
-GPLSE--PIFKAIFPYLQKLFVRS---NAFAIMVSGFFSELVVPLK-HHVAPYAQR-LF
EMAGKGMSTD--DEQLSRNCAFLTGVLCEAIGP---DSSRFFE-----PLVSPLLHCI--
----SGGEPATSDNAISAICRMITQD-------IDSVPL------EMALPTMLKALPLKE
DFEENESVYNALFLIFQRNHKILSMEGVIPHFINVFSLALGQDE---VDNK-IKLNIVNL
LKALAQ--QFSDQLQKIISVLPPNQQQTLQKYL---
>Thectrah
-----------------------DSERKAATAAIREYQ-SQPECFMGFVSV-VSNAEDEA
LRMQAAVLLLQSM-SH----WTNLGQDDKNSAKD-ALLNALFSDP--------MPLVRRN
LGVAVAVTARREL-TTGGWDAFLPIMHQ-AAESDE-PRAREVAFSVFKRLV----RFFG-
LNEPAFFSQLAPL----WVNALTDAGSNEVRIDAF-------------------------
--ASLAAMTA---YFEEEG--DFASFEPIFPQMLQT----VVTFVEANDESKAVVALGVL
EDMLQI-----TP-TFVA-TLWPQLVQFNVQLIQAGKED--ITKRALSSLAKYVELKPML
LLKHELVSDVLNAAFTCIA--------EEETDI-------DEGN-----SIPS-NAQTLV
DTICLRIGPSH--TFPLCMEAASQYLADSVTSPHTIRGGLMILAMSAEGCQAYMREE-LE
TLMNAMMPHL-SSSAPLVRDAALMVLYQFAEHMRPNIHDYHRIVIAGSLDGLS-------
------EDLLSSRMNAARALNSFV-VFLENEVLAEYLENIMS-GYVGTIVGEPESLELPL
MCASLTGIGMLAVSVGPAFAPYFEPTMDLMIEII-----GLTDN---DSINLRARAIEAI
GGVAQACGLEAF---APYLDAVMTNAFEGLKL----EFCRLREHTYSFFGRVATLMGQEF
GKYVDDVLPILYAICKAP----DMAVFTGDVF----------------------------
--VDTGDDDYD--------------DDFEVPQDAQDEKGSAAYCIGVIATAMGPAFLPFV
QDSFSALETLLQ---------YDNE-DVRASVVTAMSEVARVV-------------PATL
EWRYSVG-------LPITDNVPEPIAQVAAFIVPKFLLRMFHEEAVEVVSRAMTSFASLT
RAFGPIMFANEDNYELFSSIARLTLERELICQQPLDEDDFGDDVEARAVAALVAEDKQVA
GDALSGHGANVDDLLDAE------------------SPIDMGTMETDHLAEALEAASEVL
-GAAFE--PCFKGLLEGLESRARPQR-PVYERCTALGVLSASAAALG-PRIAPYLESPML
PLFLAGCKDE--SEDVRRNAVFGLGLILEVMGS--HNVAPGLA-AVLPHALEAINNVFDA
---GYVEDAAAPDNAVAALGRLISAMPQ-----PSDLPL------SALIPAMVAHMPLTA
DASENPAVYSALFALFSASDEAV--FGELPNLIRSA-----------LPDH-IAFQLGLL
LNSLINHDQIGSEVSAMLASLDDDERANLMGVVQQ-
>VannDIVA
---------------------------KAAAKQLNVAL-KQPDSIMILMQI-LHTSPDLG
IKQLAAVLLRKKIRSN----WKNLQPEAKANIQQ-AVLALLASESS-----AIPRIIRSA
IADFAAKIAALVLGADDDWPDLWAFISQ-AVTSGE-TVHRETVLRVFAELL--MDDVVWQ
KHLCPKFQDIFSL----VSLGLKD-PDNSVRLGAL-------------------------
--KCVISLLSRERHMDVPD-YRPKIVSEWVPVVVQV----MKYCIETG-NDQVAQAFEVI
SRLAEQ-----DF-ENLI-PFVPNILNFMLDIANDADTDLSVRQKALYLVEFIITYRPKT
FLASNLFDRTLDTVFRLCT--------DQVGEE-------EEDD-----ERWN-FGVKIL
DSIALHIPAKY--GFSVLSEKAVSMLSNQR--PIIRKLGVCMLGFMAEGYADQMGDQ-LE
TVMGLVLTAF-QDPSDEVKRGALFAIGELCVHVSFDMASYVSVAMQALLEGIT-------
------HPDDMVKIKSMNSIRQAC-GGLLVPTIETYLEPIVG-NSLKLAQ----SPNIDL
VEVSLGAIASAISAAGAKASGIIPQILPTIMQMA-----SITDR---ERISCKAHGTECL
AAIVEAGGPELM---GQHFPSIMELVLSNFAI----HDHDVSIYSFLFFEAACKTFGQGL
SVFLPQIMPHVIDACASN----EGIIVVSSD--------------------------QLA
TVIEEDSEADAIE---------DA-DNIQVDVAFCEVKCSAIYAVGWLAAECGKAFEPYV
DQTLYLLCQLIG---------WIDE-SVKQGAATALVQLMDCVKTIQ---------APDY
MYREGV--------AAAMQQPPAKFLDFGSALMKKYISRLAVEDQMGVVSSIIEAIGNAA
LNFGPCFVEP--YLGDLTELFGMILTHQAKCQL-VRESFE--------------------
----------EEDEDD--------------------------LNLFTKTMACLVNFAKVC
-KGQMQ--PVMERLLPALVPYLGEGA-PDSYIQVGIGEVAEFAWEMG-ASFAPFADA-MM
PFALAGFSSE--CYTIQSNSAYCAGNLVATGEV---ALAKHFQ-----TLVAGLGTLFA-
----EGIHDMARENACGAMCKLIALHP------TINLPF------DQILPRIIQSLPCKV
DHEPSDSIYKSFVLMLRNSHPVY--MAHLPEIIALFCQDAPREK--ELSDA-TRSDMLEL
VKQYANG--------------------------QQ-
>Pessonel
---------------------PDTQVVKQATKQLKKDL-KRPATMIVLMKL-VANHPETA
IRWSAALYFRQKIVNH----WDKLQP-AQSQFQQ-TLLETISKEP--------HPSTRKA
LAEAIAVIARIAL-PAGQWDQLLPTLIG-FSQDQN-VANRQAAFKIFQSLT----EGLG-
DDLAAQYDQLHPI----LSNGMQD-PDSEVQLFAI-------------------------
--NAIASIMP---HLEEQ---FAPLIRNALPIIFQL----VEKFMNEGRETETCDALEIF
IYLVET-----PL-PILEGDLFEQLIMFMLKIGTS-PLPRSIRQSAMVVVEFAGMCHPKR
IVRSGVLDAVFDALFVMSA--------EEPQGDE--AYDDDEEEATDASSSYK-YSCQLI
DALCGELASQV--TAPIVMNKINEYFNGS---PRQRRTALGALAVICESLGEQLLEV-VD
QLVPSVLDSC-QHEVDFVRLSAYVCMAHFAEHLAPAMQKHSRPVTLVLLGGAR-------
------EQSMRVRGACLYAIRSLC-DNLYE-EVAAETAQLIAPPLIEMLRDP--QSDYEF
KEMVMSALTACANVTHEHFLPYLAPVMESIAEGL-----SLTDDADPAQMGFRAQVSEAS
SVVAMAVGAEAF---QPYFDGCVSQILSGMEL----NAPELRCCSYLFFSNLSQLLGEEF
APLLEPVMPFLLTALRAPT---SAFEAELEHSD---------------------------
---SEDDEDELAGDA-------DD-FAGSARSGVLVEKTQAAKSVGVIGLHAGAAFAPYL
QPSIVALAQCLG---------HAYV-DLRGSALLAMGQLTVLMHRRT---------SNGK
KWERGS---------AAQNPISDETTQLVKVVMPMAIGGLIGDPHPEGAQNAANVARDIL
TEVGPAALEP--FAASLGDAVLVVSRGKGSCQVALDAFDMSN------------------
----------DVAESGRD------------------------EDLLDAAWDLLVTAAKTS
-TPDFT-VALLKAFVPELLKFTGDTY-PPIFGALAIGTLGELVGACE-TDVSFCSGD-VL
QGCLRIIGRA--EETSQVNASFCIGCLYSHGGE---PVHSKTI-----DILRAMHPIFE-
----QPLSERVADNACGALGRMLTSSV------GAHVPL-------EVLPLFMKNLPIKD
DDAEKVSAYSGLLALAERNASVF--GNHVEDLTRIVASELVSDE---CPKE---------
---------------------------------QL-
>MayoBSH0
----------------------NGAEARQATPVLNEAM-QTPESILRLAEL-LQTSPEVS
LRQLACVLLRKRISGH----WSKLPDDFRGTFPS-FLLERLTNLQE-------HSLVRRS
LASLVAVLAAQLC-PQQKWPALFPALVQLCGHETE-PAFRETGFLLLGQLL----ESIG-
ALLQKNLDDLLNL----FARGLQD-NEARVRVATM-------------------------
--DAMDTLSN---NLSTEA--EAKKFGQLLPLVMKV----IQFCVKEQDEEQVEKGLRTI
AHCVDN-----PL-NVVA-DCFADTVKLALQVAAKSDLELGTRAAALELLTQCMQFHRVD
FIKTGLIGTVLVVVFQMYMVS-------------------AEEDALLDSSAYL-LGSSLL
CEAATVLPAKY--VFSPSVQFIQKLRADEN--WLCRRAAVATITLIAHGCVDLVADN-LE
QLLKVPLEAVRGDPHPEVRKAGCRAITELTVRLA-ETSRYNRVLLEALFPRLD-------
------DPELGVVEEALEALRTVCYENMAPDDVLPVLPALMQ-KLEGLLRA---GVPLRV
QQFVVRVLGAVATAAEEHFVSYMPAVVERLLAVV-SEPLQENNQ---TQITYKVHSMETL
GLVATSVGATGY---GGYLKQTMAAAVAQLVAA-RTDDWELRECTWALFANLAITFEEAF
APFLPGVVPFLFESALSN----SGVTSKQGE--------------------------GAA
AGIEGDEGD------------LDA-KNYQVRESFVDEKEGAVQALGMIAEHTGTHFLPFV
EHTCATLQRLVH---------YFAP-TVRAGVLSAYPQVLSAVVAAY---------PPAA
PWRRGSV----------AEKPHADVLALASGMLKEALAAALDDSSKEVCAKALQTVGVLA
KKVGPCVLGP--LLDPLHTCCQRVLAGQVSCQRGTDCFD---------------------
----------DEDEQLEN------------------------LEVFDGLTELLVAVSATL
-GASEPGIAFLKPILPRLLTYCREEA-ALGYRQHAIGTLGDVCVQLG-PAFLPYLQP-LW
PMALHSTSSP--SSVLRRNAIYTAGCLVELARK--PDLSV--------QLLQCAVELR--
----EDEDDAVRDNMAGAVARAICAVDLSKKLDPTRFPL------ADAVRLLLSLLPLTE
DREPIEQVLPCLVLLCTHQFEVV--RPYLDRVLDNF------------------------
------------------------------------
>TricAmI7
------------------------------------------------------------
------------------------------------------------------------
------------------------------------------------------------
------------------------------------------------------------
------------------------------------------------------------
------------------------------------------------------------
------------------------------------------------------------
------------------------------------------------------------
------------------------------------------------------------
------------------------------------------------------------
------------------------------------------------------------
------------------------------------------------------------
------------------------------------------------------------
------------------------------------------------------------
------MCVMIR---------YIQE-DVRKYAITTFTTLCKAYYKNIC--------GPQP
HWKPGAP-------NAPGNALPDNVTELVKAAYPNILDIAESDDDQEVVSAALLAVGEMV
ETMGPASIEH--VMDRIPKIAYDL---TADCVEQAPEGVE--------------------
----------PEDLDRNE---------------------SLNVMVIEAVCLCLTKIAKAY
-GPAFG--KYLQXVM-------TPTT-HAGIKAEIVGTCAEVVEAMG-PASVPHMNF-FV
ELCTAGLNDQ--QSNVRNNATFMAGLIVQYGGQ---AAPSLTS-----NFLNLIMPFF--
----QSQDSFLLDNCCGAIARMIAAH-------PDKMPL------DKVLPVWLNALPIRK
DVVEINHTYATLVKLASSQMPAV--LPCIPKIFTLLLTILEDRL---VPAT-LKPELAKT
VKGLCAT-----------------------------
>VexiDIVA
-------------------------------------------------------SKHGA
IRQLCAVLLRKRVRPH----WTRLTGNVRETVKK-TLLSRSIRDE--------FNPSVTA
SIELIGRIASVEFRAKGSWPELFSFFDK-AVQSKD-GNERLIGMKLVQVLT----ENIA-
YFMKPKLPQLLNI----VSKGLRD-NVSGVRLCAM-------------------------
--NALGQVVF---FADDQK--EASLLGKMVSDVVGF----IKHCISKGLEDEVMASYEFL
IECLQS-----DL-NIID-SNMRAVVDFLMSIIKNKQVSALIRQQAFVFFQAGAMYKRKQ
LMATGRIGMILTMTFAYGS--------EVAD---------DDMDLMLEESPYT-HATETL
DHFARRYSEKH--IYPLCSGLIGNWARSKN--ELQRRMAVGGLAVIAHGCSESLSKD-LN
KVLPILHHVLNNDPSSPVREAACLAVGQFAQYLQPEISEYHDKMIPLLFKGIR-------
------DTNESVRVKSLYALGAFC-EHLGE-EILPFLKPLMT-ELLAILK----NGKIEE
KEIAVACISGVSCAADEHFQPYFKTIAPVLLDYM-----SNTRP---DGIVLRARATECI
GIMAVAVGPQMF---APVADNVMKIALTGLSLP---NAWELREYTFTLFSNLAILFGADY
KKYLKVTIPHVFKSCLDS----SGISGDVKGSD------------------------PSG
AGTSSSSKQ-----------LLNPDDGLIVRESFVDEKTCACQTLGIFAINIGIDFVPYL
EESFNTLLTLGF---------YFHS-EVRVAVYKSIQALLELSFIAF---------PAPK
RWQPGV---------FDKNTVNPTLYGLCDQVLPRLIAVVPIDTQEAVVGAALKAVSQTA
NVVGPTVFAG-DLLEQLKIAMIALFMGKAECLR-YTKWEE--------------------
----------DDDEIEES------------------------LQLFFNATDAVIDLASAF
-ADKFA--PFFNALFPELAKYSTDVV-APGYQTSAIGCVAEVIRNMR--NAKPYLKT-ML
PIVEKAMHHE--YGTMRRNAAYCLGVLVEFSQG---AVSPQQL-----CMVAGTLEKM--
----KMSGEGVMANALGALARVILAALK-TQDGASKVPV------LKIFEQILRSMPLKD
DHEPGVAISRCVIAL---------------------------------------------
------------------------------------
>Ovaldese
------------------------------------------------------------
------------------------------------------------------------
------------------------------------------------------------
------------------------------------------------------------
------------------------------------------------------------
------------------------------------------------------------
------------------------------------------------------------
------------------------------------------------------------
------------------------------------------------------------
------------------------------------------------------------
------------------------------------------------------------
------------------------------------------------------------
------------------------------------------------------------
------------------------------------------------------------
------------------------------------------------------------
------------------------------------------------------------
------------------------------------------------------------
------------------------------------------------------------
------------------------------------------------------------
------------------------------------------------------------
----------------------------------TKLPNV-----DQTFTVLMNSLPLAE
DYEPYNSIFQCFAKLLESPKKAL-VQNNFPKVVTILAQILGDKR---LAPD-VQVMLLNF
LKALLA--GYGEQTKKILASLPADIQKKVQQLL---
>Vannrobu
-----------------QLLEPDTKVINEATAKLTELL-ASAQSIVHIFER-LSNSGNMG
VRHQAALLVRRRLKDN----WSSLAPNVRDGMKD-TLANIILHQA-------TPRPIRKA
SADIISVIARIAI-PEGSWPNYFPFVVS-LIQTEGRGDLRETGFYLLQQIMELALDLES-
ELVSQNFKDITDL----ICKGLQD-SSMDVRVQSM-------------------------
--ACMNTFVE---CLNLEN--EVDIFLALLPHLINT----IKVCVDEH-EERVAIGFEVL
NYIAES-----HI-GRIQ-HLLPDLLVFMLTIGTNLDIPITIRQKALMFLEFVISTKPKT
FVKSNLLEPTIQVAFQLMT--------EEEEDI-------SGED-----TGSK-YGAQLL
DSMALVMPTNL--IWPLIMNNVSNFLKHNN--PEYRKAAINAIAILAEGCVEEVEEI-FD
ELMPCVLNGF--NQENAVRQASCIAIAEFAKNLPDFIIPYGEQLVPIMIRGIQ-------
------DSQDLVRVKSCYAISECS-ASLKE-YFMPHIEPLLK-RLVEMLT----DSNVEV
QEIAVGALSAIVEMAEESIAPYFSPIMEVMKKWM-----VITDK---KQIMIRARATECV
ATLASV-QKELF---LPHFTDCINIVLSGLQL----DNAELRVFIYGYCEHMARLYTEQL
TPYVDGLVPYLFASIESM----DAFNNIPEDD-------------------------FTV
DVSQD--------------------FDLQKLGQMVDEKDAAISLLGWLAFNYCQIFQKYI
EKAKEDLMTMVS---------FMMSPSTSACATLALVQLCSCVQSLL---------DPDQ
GWVAGV-----------IEPLNPTVAGMIKEVMDRLLENL-ENTEDIIVRNTLEAIGNLA
VAFGPAAIMQ-DDMVEIVNILIGLLKREAPCQL-IRE-----------------------
----------AFDEDDSE------------------------FALFAATMETISQFSRVY
-GKTYV--AALEQFLMCLPPYLEPNA-STNFKNCIIATLAEVTQELK-DSFSPYCAT-FL
PICIXLLTSV-SEKSMKHNACYCGGLLVQYGGA---TVHPFFX-----SFCSALSQTMGL
---DPIKYETVLDNACGAAARMINSA-------PNLVPV------DQXIPAILRLLPLRS
DFEPAISVHECIFNLLQAKHASI--VNSADQITSIFVQELLTGA---LPNEKIRDQLVNF
LKGVYN--ANKQSIDSTM------------------
>Luaphula
---------QETEALLGQMLVPNTETVRAAVAELNNRL-KRPAFYSLLLQL-LHQHPLEQ
IRQLVAVLLRTKIVDM----WNHLSEEFHVALKN-VLLEGLVKEP--------SKLVRHS
IAEVIGIVARISV-PLGQWPNVLDFLFQ-CTQSEN-PGHREVAMKLFDTLT----DHIG-
DHFRSHTATLFQI----FARGLAD-PELSVRVASL-------------------------
--RAVGSLVE---WVTTEE--EITTFGEFIPHMIFV----LGQVLQSDMQDDASRAFEMF
YDLIES-----PV-PVIV-PYIPIVAKAMLEIGVNQSIDMGLRQMALTAVQWMASYKPKL
LVKHQLVDMCIQAALALTM--------EAGEGEE---ADDDEDDDGLYLSNHE-FGSQMI
EHLAHMLTYKR--VWAPCLEYAQKFGASTS--PLQRRAALDVLGVLADPCYEQMVES-LE
PLLQFVVRGF-ADPDRRVREAALLCLAQFSKHLQPEILRYHGDILPLILNALD---TSVA
EGAVSTPGDDKLRVKACYALDALC-HNLGE-QVVPHLPVIVG-KLLSLLR----RSDSEV
QELAMSAMSAIVEAAGDAFIPFFMEILQYIKVIM-----AQEND---EYLILRCRATECA
GVLALAVKKENI---IAHVPELMTLACAGMKL----EFCELREYTYGFFTHIAECIGPDF
QSYLPAVMELVLHSCLSS----DGVVYYDGEEQ------------------------GTV
EGIQQLKTL-------------NP-INVSMPQSFLDEKAAASHAIGSLAKHTGAAFFPYV
NKSIETMGEMAS---------FNYI-DARQNALASMAEIVVAAHTA--------------
----TTQ-------GAPATALHPETQKILEAVVAGLEEAMEHDVSRSVCAAACESAGMLA
QGLGLLFLPY--YLNTIIPTIKRVLRYKTSCQK-NPAEEYAD------------------
----------EDAKIDRE------------------------LVFMDDLSDTIVIVAKAF
-GGSFA--PCLQQYMDVILEMKNRD---EEFAIVATGLLSELAKAMGPLAVQPFFKD-LL
TIALDSLAST--NEGVQRNAAFLTGLLCTFGAE---HAAQIYG-----EALRRLLPLL--
----NSTDTDVRDNVCGAIARMMSAS-------VTNVPI------EHVIIPFLKALPLQS
DFEENEAVYTALFLLFQTSHPILSADGVIPQTIRIFSQALGHPQ---LPKT-ISDAMVML
LRALAE--KGYP-VQQVIAMLPATEQQNIVKF----
>Protarac
--------------IMGQMLVPNTEVVRVAVEELNRRL-KRPAFYPVLLQL-LDQHPLEQ
IRQLSAVLLRMKIVDM----WNHLGEEFHAALKN-ILLQGLVKET--------SRLVRHS
IAEVIGIVARISV-PLGQWPNVLEFLFQ-CTQSEN-PGHREVAMKLFDKLT----DHIG-
DQFRAHTAALFQI----FARGLVD-SELAVRVASL-------------------------
--RAVGSLIE---WVTTDE--EITTFGEFIPHMLMV----LGQALQNDLQDDASRAFEML
YDLIES-----PV-PVIV-PYIAVVTKAMLEIGVNRDIDMGLRQMALSGIQWIASYKPKL
LIKHQLVDLCLQAALAITM--------EAGDDDE---DDEDDDDDGLYLSNHE-FGSQMI
EHLAHMLSYKR--VWAPCLEYAQKFGVSQS--PLQRRAALDVLAVLSESCSEQMIEQ-LE
PILQFVIRGF-GDQDRRVREAALLCLAQFAEHLQPDIMKYHGNILPLILSALDVPEAATP
QPATKVAADEKLRVKACFALDALC-QNLGQ-QIIPHLQLIIS-KLVVLLH----KGDSEV
QELAMSAMTAIVEAAGEAFIPFHQDILQYIKVMM-----AQEKD---EFLVLRCRATECA
GMIALSIRKELI---LAHVQDLMALACAGMKL----EFCELREYTYGFFTHIAEVLGADF
AVFLPAVMELALHSCVSN----DGVVYYDDDSE---------------------EGSHTV
GGIQQTKTL-------------NP-LNVSMPQSFMDEKAAAAHSIGSLAKYTGAAFFPFV
NKSLETMAELSS---------FTYI-DARQNALLSMAEIVVAAHVV--------------
----QTQ-------GTQVAALHPETQRILEAVVAGLDEAIEHDVSRSVCASACDAAGLLA
QGLGLLFEPY--YRQHIVPEIKRVFRHKVACQK-NPADEYAD------------------
----------EEAKETRD------------------------IVFADDLADTIIMTAKAF
-KAGFD--GSFREYLDLLLELFKRS---EEFAILSTGLLSEITKAMGTDAIRPYVKT-LL
QVAFEGLTGE--NEEVQRNAAFFTGLLCTAAND---QVDVIYE-----ESLRRLVPLL--
----ASEDLNVRDNACGAIARMITAS-------ANHVPV-------QVIGAFLQALPLQS
DFEENEAVYSAVFLLFTSSHPILGVEGVIPLTVNVFSKALGHAS---LPKT-IQDGMVML
LRALAE--KGFP-LQQVVAILPETQQQNLVKLLQ--
>PhysTSA
--------VEQLTHLCEQALHPNTEIVRAAVTQLNAAL-TDPQSTMLFLAL-LQQSPHTH
VKQFAAVVMRKRVVGH----YYKLPQNERGVLKA-SLLLMLHSDT------KVEVIVRRA
VADVVVTLGKAIV-PRGDWNVLLPTILN-AASSAVLIEDREIAMYLLAAVI----DSLG-
DQMREHYASLHTL----LAACLRD-SNPSIRSLAL-------------------------
--HTTSALIP---WLVTKD--DIALYGSLIPLVVDV----VKYFVQNEMDDDAIESFSIL
EDLVET-----PI-PVIT-KFIPALVNLMLEICANHQVDISVRQSALSFVQLVVRVKPKM
VVKNKLVTPTLAAAFAMCA--------EGEGNDE---AQQDLYEQEETLSPYI-FGSQVI
DTVALSLPVNQ--VIGPSLALVAQYGRPEM-HFRQRRAAITAITVLTEGCAESIKDT-LA
KVVQYVVGAL-VDPSFLVRQAACLAIGQCADNLQPEIIDYHNVVVPALLQGLR-------
------DPMESVVLRCCYALEAFC-ESMGD-KIVPYLATFME-YMGEVMR----TKGIET
QEVAVSAISSATVAAGPLFVPYFGAVYELMRTMMMATGLGATEPE--KIIVVRARATECI
GLCALAVGEPA----KGIVHDAMSLALAGLEL----GFSELNEFTFGFFCNFCELLGADF
VNYLPVVMPHIWKACESS----DGIFPTAKTQ-------------------------LEV
EGDDE-----------------EP-LDVSVRTSFLYEKSAACQAIGSFAIHVKVGFIPFV
DQSIAVLNPLLN---------YFHE-TVRAAAIVSIQQIAVPIHTAF---------PPPT
PFVPG----------DLTIPLSTQSKEYSTRVMPVLISAM-RDKSSDVVVRASDSIGEIA
QLLGPVAVAE--FMPAIVEEFSSILQQKSPCQIHFTEGDELDD-----------------
----------EGNSEDEE---------GGPAEEEEEDDDARFLTLLDNVTECMVDLAHAL
-GSQFT--TAMQAFFPQLMKYARNSA-HHSLRATSIGAMAETIKGAH-TLPPPDLTSQLF
QLGLNGMTNRQADPDIQRTAAFLCGVVIEMGGN---NMETQIT-----NALQALHPLF--
----GSPDPTVIDNACGAVARIILTFPD-----SPHVPI------EFILPTLLPALPLRK
DHQEDEPVWKCVAEL---------------------------------------------
------------------------------------
>Protpyro
------------------------------------------------------------
------------------------------------------------------------
------------------------------------------------------------
------------------------------------------------------------
------------------------------------------------------------
------------------------------------------------------------
------------------------------------------------------------
------------------------------------------------------------
------------------------------------------------------------
------------------------------------------------------------
------------------------------------------------------------
------------------------------------------------------------
------------------------------------------------------------
------------------------------------------------------------
------------------------------------------------------------
------------------------------------------------------------
------------------------------------------------------------
--------------------------------------------FVDSIADSLMDIGTAY
-GALWD--PHFRKLLPDLLEYLNRS---PDFMVIMVGLLAETAKALG-RAVTPYFNQ-FM
QIALKATTHE--DHQIQRNAAYMCGVLCQSVGP---ESAQFYQ-----EILRRLVPLI--
----GHSSPSLSDNAVGAVARMILNS-------PQSVPI------EHVLPPMYKALPLKA
DFEENETVYNAIFLLFSTNHKILGVEGVIPMTVNIFSQALANPL---LPAS-VQTTMVML
LKALVQ--KNTGFMQQIVSQLPAPQQQTLAKFLQ--
>ClydYONA
---------EHIAQVMNRMLEPNTEVIREATAEMNKLL-KSPRCVAAMLDV-IRHAGDPD
IQRMGAVLLRMKIVGH----WGRLDEGARSEYKN-LMVEMLSSSD-------IRMDLRSA
LADVTAVIARIEV-PEGKWDEVLDFMFQ-CTQVES-ADHRQMGIYLFKEMM----ETVG-
NLVELRFDALQDL----VAKALVD-SEMEVRFAAM-------------------------
--PALAAFVD---HLNTEE--RAKKFQDMMMPLVEN----IKFCLENGHEEHSYEGFEVF
HLIAED-----NMLHVIE-PIFRDWVEFCLMVGRTESLELESRKQALFFIELILRSYPKT
YIEEKLLEPTVDVIFVLLC--------EDEEIV-------NDED-----SAHT-AGTALL
DSVCLCLPMKY--VYHVVIERTEQMTKSSE--AIHRKAGVTALGIMSEGCGEYITQD-LK
PVLDTVLAGI-NDSELMVRDASCFALAELSKHLQPEIAMYHEQVLPLVLGMLK-------
-----TEIPEMLAFKLLHAYQQYT-EHLVPEEIETYVEEALS-IFFELLK----GGSLMM
HKLVLPSISATCLSAKHLFEKYVGPVMSLLEPHL-----FNRDE---EMQLLRARALELA
GVIAISQGRKTF---DPYVQPTMDVGAELTHS----DDPEVREYVVSFFGHVAQILCEEF
TPYLKPCMEEFEKRLLSK----EGIYMHEDK--------------------------EML
QGIERDQDDVDF----------AD-YSIQILETYVEEKVAILRALGSLCRSCMPAFEEYL
PKTLDLYKSLASNPLL-----RIEV-TIRAACLRGCADVLDGVHAGF-------QQPTYP
SWKQGE-----------VQELHPHLQVILEWLIPQIKTTIEEDEEYEAVLAAMEVLAQVC
KTIGATVLHA---YPSILEASLRVLKKEAVALK-LRAESFA-------------------
----------DDDDDDLE------------------------FNLYNACATNLVELFQVG
-GPMLA--DAYPAFVEAFQMYFRESL-AQDYGLVALGTLAEISFEVGPEACAPFAHN-LL
EHALRGLDHP--EPTYRRNAAFAVRNLFALCPEKMQEVPNWQE-----EVIPRLNKLFG-
----EDEKEVVLDNALGAICSVSMRF-------PDAVPL------QDMVTLVLQTLPINE
DHECAQSIFEWVNFMLNNYLKEI--EGQIPLFVQLMFSEVCTPEF-EIFSG-LQDVIFEN
MELLARA-GFGDQIKGI-------------------
>Undascha
--------------LLSCLSTPDTQVINEATAKLTELL-NVPQCIIYVFER-LSNSSNGG
VRHQAALLVRKRLPNY----WAELPANVQAGMKD-TLANIILHQD-------TIRPIRRA
SADIIAVIARLCI-PEGSWPSFFPFVIN-LIKSENRATLREVGLYLLQQIMEIALDTDS-
DIISNNFGDVAAL----ISAGLQD-SCIDVRVQAM-------------------------
--SCMNTFVE---CLNIDS--DVETFLGILTPLIGA----IKVCVEEH-DERVANGFEVL
NYIAEN-----HI-SQIQ-NILTDLLVFVLNIGTNLEIPISIRQKALMFLEYVISTKPKS
FVKSSLLEPTIQVAFQLMT--------EPEDDI-------SGED-----TGSK-YGAQLL
DSMALVLPTNL--IWPLLMSKISTFVKHEN--PEYRKAAINAIAILAEGCVDEVEEI-FD
ELMPCILRGF--NQEDVVRQASCIAIAEFAKNLPDMIVPYGEQLVPIMIRGIQ-------
------DPQDLVRIKSCYAISESS-ASLKE-YFMPHIEPLLK-RLVEMLT----DNNVEV
QEIAVGALSAIVDMAEESIGPYFDAIINVMKKWM-----TITDQ---KQLTIRARATECV
ASLASA-QKELF---IPHFDSCIQIVLGGLQI----DSAELREFIYGYCEHMARLFTQQL
TPYVDGLVPYLFASIQSM----DGFAEMPEDS-------------------------FSV
DAPQD--------------------IDLQKLGQMVDEKDAAISLLGWLSFNYCSIFQKYI
EKAAEDLMAMTG---------FM-------------------------------------
------------------------------------------------------------
------------------------------------------------------------
------------------------------------------------------------
------------------------------------------------------------
------------------------------------------------------------
------------------------------------------------------------
------------------------------------------------------------
------------------------------------
>Thecquad
--------IEQWQELLKLAFVPDTQTIRDATTLLNKHL-KHHHSIIQLSQI-LNTSPSLE
IRQLSAVLIRKKIVGH----WRKLTDEFKQQFQE-VLPQILLKEP--------SNLVRNS
IADLISVVARISV-PFGTWNELLVFLFK-CTQSPQ-PEHREIAMKLFYSLT----DTIP-
DTLRPHFQTLHQL----FLLGLQD-QNDAVRLASL-------------------------
--KSVGVLFE---WL-TDT--EYSLMTAMLPPMVQV----IRYCLEKGYTDDILTAFEVF
ESLLEQ-----EI-PPLM-QILPDLVRFILETARNNENDMAIRQKALNFIEEVAEFHSKV
LIKNNFIPPILEALFSLCS--------EAE----------EEEDIMDQLSSHR-FSAQTL
LRLTECLPRTK--IFPPTQQIVEHYLKANS--LPEKRAALTFLGVLAEGCTEQFIEK-LP
EMLPYVCSGF-VDQNLMIREASCMTLAQFATYLQPDILEHTQTLLPLLLQALG-------
------DTNSRVQVKCCYALEQFC-ENMAQSDIAPYAELLMS-KLVPLMQ----FGPRQV
QEIVVSAIASTASAMEESFLPYFELVIGMLRQVL-----SRTDT---ESILYRSRSIEAV
GVIAIAVGRQVF---QPYINTLMELSLRSCT-----DDFEYREETMHFFSNIATLLKEDF
AVFLPNVMEFVFSSCDSE----EGIIHKDAED-------------------------ESL
PGIEKTDDDELD----------SPALNYSVHTSFLSEKALATQALGHIASCVGRAFLPYL
ERSVTSLEHLSS---------YFHD-EVRDAAMTSLQQIVEVVDVCF---------PREQ
KWTKGV-----------MIPLQPQTKLLLDKILGIYLTTIRDDEDAVTVASALEAIGKIC
KTLGPVALAD--CVMGVIAVLKSVFDQELPCQK-RSSEDEV-------------------
----------AEEGDDKD------------------------IELFNSATEMLVELVKSA
-GVVVL--PAILPLFPCLSKYSAASF-PAGFRSIAIGTIAEIAGECG-SSFAPYFNE-YY
PLVQSGVQDK--DRLLRRNAIYCLGVLIQCLPP---SSPNYIS--VCTDALRSFGATIT-
---HNKEDAAVLDNAAGALARILLSTP------QGLLPNL---HPENCLQLIFSALPLKN
DFEPYSPIFNCFFRLLEEEPTLA--GQFIGQIVTSFCQALGHKE---LDSD-VQTRVVSI
LRSLSE--KFSAQMQSIFMSLPPDQ-----------
>Vermanta
-------------------LVLDNTVRSTASIQLEKEL-KKRTSISPLLDV-LQNSSNDA
YRQLGAIFLAKRIRRH----WTKLDDQLKAQVKG-VLIARLETEQ--------SSVVQNS
LADVISKVATVTV-AVGEWGELSSVLMQ-CADSAR-WEHRQTSLKVFAALL----ETLSH
DTARPFYSTVADM----YVKRMED-EDMNVRLSAL-------------------------
--KAVVSFVD---ILSTGD--EAVSLSRQLAQFVRLFQHHITYYIENDMPSHATTALEAL
DTLISM----QEI-PAIA-SELTNVLSFVLSVSSNAAVSPAIRRSSLYTLEEIVKYTMDT
-VDESVVKGILLAVVNIMS--------EECSG--------DEED-----AVYR-VAPRVL
DEMALTESRHHALVWQCVVQFVGAAQQSPL--PAPRRAAMAALCVCAEGCGDDMKQN-LG
EALNVVLSGA-RDNTTEVSEEAFIALGQFCERLQPEILSFHEQVIPVLSEALT-------
------RPGAHSKGTVCYAVGEFS-LALEK-EVIPYLPLLLP-QLMSLVE----------
DHGAISAIASCAEAAGEEFAPFYPEVTNVLMTRG-----SQEPTE--EDHLVHARVLDYL
GCASLAVGKECA---MPYAEQAMQLAVHRCKL----ETAEVRESAFTLFGKMARLLRDDF
GVFVPAVVALLFTSIESSS--IEGFVPDDNDED---------------------------
---DDDDDG-------------GE-TKMTVRTSFIEEKVAACTALGEVAVKCYAHFKPYL
ERAINGTIQLVP---------YFHH-TVREAAVATLSYIVKASNLIF---------PPVQ
KWKAGV-----------PGVPSPHTQAIVDCVMPLFASIVLEDEYYSSVSAASTAISRVC
KSVGPVSIGNEQVAVKVVEGIIAVIMRTTQSHK-LGG-----------------------
---------LEDDEDDEE------------------------FDAYACACFCAQNIAFVL
-GETSK--PLVEIITPKLLVYADPNI-PNAYRNVAIQTAGVFTQETH-QNIAPFAEE-LL
SKSMDALSSD--VESMRRCVACLCGMLSTYAFD---QVKQHLP-----SVVGALMRQVA-
----VETEPVVLDNIGGALARIAMRC-------PESCNP------REVLPSLFPLLPLKE
DFEPMDAILAYILASYNTCSDVI--VPHFPLVLQSVCRAILDAE----------------
------------------------------------
>ParvMONO
----------------------------------------------------------PG
VRQLSGIFTRKMVGRH----WNKLPPNVQADLKA-SVLSLLMNEV--------NRDVRNA
LAELVGRVAKIVL-PVSGWPEMFAVITK-GSSSGE-AGQREACMRLLQSLA----DHVG-
THMARLFPNMQPL----LLQGLGD-SENAVRIRAL-------------------------
--RAVNSMVG---EVEEER--DAPLMRALVEPMVRV----VQFCLQHGLSDDALNALQVF
SSLLQR-----HELNFLE-GLLAPLFDFMLQTMCNPTLDTMVREKGAHFIQDLAYLKPKQ
FLKSGWLAVLLPALPAVLA--------EDVDE--------EFED----MPPFR-FVSSXM
AELARNLPARI--AGPPVLEFTKALMASSE--WRHRRAGAEILALASTGWPGVVGDA-VD
SMLPVLASLF-QDPSPQVRTVVNAAMGQFAETIPDDMLDHHPQLMQMLSAGMG-------
------DPDREVVLRALYALQFFI-EELYD-EIEPYADMLMT-RALTLIH----QGDPEI
KETAFGVVGSLATALQGGFIKYFQATLSQLQLYM-----VSLEP---SLVLVRARATETA
GVCVSALGRATL--GDELIMQFSELAYQGLQIDALEQTFALREFCWAFFLNAATALGPDF
L-----------------------------------------------------------
------------------------------------------------------------
------------------------------------------------------------
------------------------------------------------------------
------------------------------------------------------------
------------------------------------------------------------
------------------------------------------------------------
------------------------------------------------------------
------------------------------------------------------------
------------------------------------------------------------
------------------------------------
