# Supplementary material for: Expansion of the molecular and morphological diversity of Acanthamoebidae (Centramoebida, Amoebozoa) and identification of a novel life cycle type within the group
Source: Biol Direct. 2016 Dec 28;11:69. doi: 10.1186/s13062-016-0171-0 (PMC5192571; doi:10.1186/s13062-016-0171-0)
Supplement: Additional file 3: — Bordor.325.Cent40.tgz. Phylogenomic alignment files and single gene trees for each gene included in the phylogeomic supermatrix. (TGZ 8396 kb) [file 13062_2016_171_MOESM3_ESM.tgz › Bordor.325.Cent40/unmasked-alignments/HM13.faa]

>AcanGEN
-----------------------------------------GILVAYVAIIVMAMVPIWI
GSHQSL----------------------EQK--------MVETMKAKDAYMFPVVGSCVL
FGLYLLFKLFS-KEYINMLLTLYFLVFGVMAVGAT-LRPFIA-PFFSKSL----------
-----QDEKPKT--------FSLF-------------------SVAFEWTVIDIFALVLA
TGIGAWYVLTKHWIANNILGLAFSIQGIALLSLGSFQTGCILLSGLFVYDIF------WV
FGTDVMVTVAKSFDAPVKLLWPKD-VFA------------EQLHFSMLGLGDIVIPGIFI
ALMLRFDVVRARKQ---------KAKKN----------------FPKPYFNFTYVGYFLG
MATTIGVMHVFKAAQPALLYLVPYCIGSSVLAALLLGEVKELIFFSEEKSEEKKQKKTD-
-----------------------
>Coprprot
--------------------------------------PTNEIMVTYAAIITMAMIPIYF
GSRLSL----------------------QYKNVG---NTDKEVMTAKDAYRFPLVGSAML
FGLYIVFKVFN-KDLINLLLTAYFLFLGFFSLVKT-LSHFMA-PVLAPLG----------
--------KSPI--------FTFP---AVPYL--------FEKPT--PCSLGDIVVGIIS
ATVIFFYVTTKYWILNNVLGLSFSIQGVALFTLGSYKIGCILLSGLFFYDIF------WV
FGTDVMVTVAKSFDAPIKLLFPKT-LWA------------AEYQFSMLGLGDIVIPGIFI
ALLLRYDSHRNAT----------LKKTD----------------GSTPYFNNTLVGYFVG
LATTIFVMHTFQAAQPALLYLVPTCLGSSLYTAFSLGDFNALWGYSEEEEENAEE-----
-----------------------
>DictDisc
MEA----VIESFKNL----------------KMDLT-IPDNGLLIAYISIWIMAIVPIYI
GSFLSL----------------------KET--------KSESMSMSDAYTFPIIGSVFL
FGLYLCFKYFD-KDLINLILSYYFLLIGAIAMTNV-LSSLFK-YMFVGSS----------
-----GSGKNKKQNEVKPL-ISFKI-PAIKF---------ITDAKDVKIDIYDIVSFIFA
IGFSLWYIKTKHWIANNIFGLTFSIQGISFISLTEYSVGVMLLVGLFFYDIF------WV
FGTDVMVTVAKSFDAPIKLLFPKD-IFA------------DVYQFSMLGLGDIVLPGIFI
ALLLRFDRHIH---------QESRSKGP----------------MKKTYFNSTLIAYALG
LFTTIFVMHTFKAAQPALLYLVPFCVGSSMIVSAIKGQFKKLLWSNLDTAKDNTKKTN--
-----------------------
>Entahist
-------------------------------------MPSFYQLVSSVGLFVTPILPLVL
GAQRAE------------KA-------VREK--------LTESMDLKNAMSMPVIGSIVL
FGLYVVIKFIS-ADYLQYLLTLYFMFIGAVGINEF-FSFIFE-KYASPEK----------
--------------------FFIT----IPF---------INS--KIETSKSEILGTGVG
FIFSLLWVITRHWILNNLLAFCLTVVAIGELTAPSFKIAAIMLIALFCYDIF------WV
FGSEVMLTVATHVDGPIKFIFPKDGNFI------------FTDQVSLLGLGDIAIPGIFI
ALMKRVDTSFN---------------------------------NKSQYFMVSMISYFIG
LLITFIVMHTFACGQPALLYLVPALLIGTISYALSRKELKQVYDYHDPTDEKEESSEAEE
SSEAEESSEEDDDEKEESSEEED
>Filanola
-----------------------------------------------------AVTPIYI
GSHLSK----------------------NQK--------GVESMSTEDAWKFPFVGSGVL
FGLYVLFKIFS-KEYINMLLTGYFLLFGILAVAGT-IKPLFL-PLFSQPL----------
-----KQVKK-----------TIK----VPF---------KQDPFELEFDSADVISIIVA
TGVGIWYGLTKHWISNNILGLSFSIQGIAFLSLGSYKVGCILLGGXFFYDIF------WV
FGTDVMVTVAKSFDAPIKLLFPKD-LFA------------AELQYSMLGLGXIVIPGIFI
ALLLRYDIKRS-------------QGKA----------------LSYLYFHVCYLAYIAG
LVTTVVVMHVFKHAQPALLYLVPACLGSSFFLAVXRGEVTQLFAYSDENVKKPEEKKAQ-
-----------------------
>FontBI
----------------------------SRSPATPQPPGNPEMYSVYLCLGLLAVAPIVA
ASYMAP--------PVIGGKTP-----KKSA--------AAEVLGELDAYTFPIYGSIML
FSLFLILKYVP-KEWSVLAMKAYFTLMGVFLTVDT-LRDVMI-GGLARIGIKVPDYEAIS
-----QQAEGAAPALDGSLFGRLT----RPYHLRLSRFGSSEYLFELDFDIFHLLSMAIT
LPLNVAFLMTGNWIVNNILALLFSYRALCSMRIDTFRTGFILLVGLFFYDIF------WV
FATPVMVHVAKNIDAPVKLVWPSV-GAD------------GAVRFSMLGLGDIIIPGIFI
VLTMSFDLFLKKKR-----ILADLKRKSPDVQNPSLPTISVWTHGANVYFRSAMLAYCLG
LVATVVVMIFFKSAQPALLYLSPACIAAVAIPAFLRGEFKDVLSFNSSSLEEDEPTPEAT
GAAAVTADADKTD----------
>HomoSapi
-----------MDSALSDPHNGSAEAGGPTNSTTRPPSTPEGIALAYGSLLLMALLPIFF
GALRSV--------RCARGK-------NASD--------MPETITSRDAARFPIIASCTL
LGLYLFFKIFS-QEYINLLLSMYFFVLGILALSHT-ISPFMN-KFFPASF----------
-----PNRQYQ-----------------LLFTQ--GSGENKEEIINYEFDTKDLVCLGLS
SIVGVWYLLRKHWIANNLFGLAFSLNGVELLHLNNVSTGCILLGGLFIYDVF------WV
FGTNVMVTVAKSFEAPIKLVFPQD-LLE---------KGLEANNFAMLGLGDVVIPGIFI
ALLLRFDISLKK--------------------------------NTHTYFYTSFAAYIFG
LGLTIFIMHIFKHAQPALLYLVPACIGFPVLVALAKGEVTEMFSYEESNPKDPAAVTESK
EGTEASAS--KGLEKKEK-----
>Monobrev
------------------------------------------------------------
------------------------------------------------------------
------------------------------------------------------------
--------------------------------------------------------MGLG
AALSGLYIYTRHWLMNNLFAISFSISAIEMLSCNSFTIGAMLLSGLFFYDIF------FV
FGTDVMVTVAKSVQGPIKVVFPKD-FLA---------NGINSTMHGMLGLGDIAF-----
-------------------------RKP----------------TGSLYFSVAMLAYFLG
LVTTMGVMHFFQAAQPALLYLSPAGVLAPLLTAFLRGETSLLFKYVSNDHGAVNLCVP--
-----------------------
>PCBtrin
----------------------------------------------------MAFTPIII
GSFRSLFHHPDKRVPVMKGKET---QKLQSS--------EVEVMSRSDAMKFPLIGSAVL
FSLYLMYKYLP-KDWINFFFSHYFLVLGVAALTRV-ISFACS-TLFPFLS----------
-----KHQWS----------KNFH----LPLL----------SGFDISFNGNDLLAFIFS
VIFGLFHYFTDNWISLNIFGLAFCITGVSMLSLGSFSTAALLLSGLFFYDIF------WV
FGTDVMVTVAKNFQAPVKLLFPRA-VFG---------EIVEGSQFSMLGLGDIVIPGVFI
ALMLRFDRSLAP-----------PKSKT----------------YPRRYYLASMIGYVIG
LYTTFIVMHYFQAAQPALLYLVPCCLGSVLLLALIRSELSLLFSYSEE------------
-----------------------
>Polypall
----------------------------------MALELTTGLMVAYAAIWTMAIVPIYI
GSYMSL----------------------KDT--------TSESMTKSDAWAFPLFGSVFL
FGLYLLFKFFD-KQLINMLLSYYFLFFGVVALTRI-LSDVFKRLFLSKSA----------
-----AKKKRPL--------IEFTI-PAIRF---------ITDQQKVSIDSFDIIAFVIS
AGISYWYITTKHWIANNIFGITFSIQGISLIGLHDYSVGVILLCGLFLYDIF------WV
FGTDVMVTVAKSFEAPIKLLFPKD-LFA------------EVYHFSMLGLGDIVLPGIFI
ALLLKFDKENS-------------GGKQ----------------MKTTYFVSCLIAYAMG
LATTIFVMHTFQAAQPALLYLVPFCIGSSLITAAAKGQVSKLINFSSKTTSSSQSAKTN-
-----------------------
>Sterramo
------------------------------------------IFVAYGAIIFMAMFPIYL
GSHLSL----------------------KDKTVGPTGKREVDTLSSKDAYMVPVIGSCVL
FGLYVLFKYFS-KEYVNLLLTGYFLIFGVLAVASS-FEPIIG-KFLPQSW----------
-----STQKPHK--------VSIP----IPF----------RAPFEFEWRGLDIVSLIFG
IAVGVWWVATKHWISNNIIGLCFSVQGVAYLSLGSYQVGCVLLGGLFFYDVF------WV
FGTDVMVTVAKSFDAPIKLLWPKD-LFA------------EELQYSMLGLGDIVIPGIFV
ALMLRFDEKRA------------RGRKN----------------FKKPFFTFTFIGYFLG
MATTIFIMHTFKAAQPALLYLVPYCIGSSLLCGALLGQLREVVMYSEEIKEGKSGSKR--
-----------------------
>Thectrah
--------------------------------------------LAYCALGAMAVVPIYV
GSVLSL--------AAIGPGGVTKSEEGEVT--------HAEAMTADDAKMFPIIGSGVL
ITLFVLFKVFKLKEYVNYVLTAYFVGIGILAIMSAFVKPLLL-QFAALRH----------
------QDETEYE-------IKINL---TPW-------NSSAEKTSISFTNLDLMALAVS
SVAGVWYAVYKHWVANNLVALAFAIEGTRSLSIGSFSTATILLCGLFVYDIFHVFYSHLI
FGSSTMVEVARGLQAPIAVKFPRA-VLT-----------NPSSNLSLLGLGDIVIPGIVI
AMLLRFDAFRSNG-------------------------------QSRLYF----------
--------------WPALLYLVPAVLGASLLTAAVRGELGELYAYSEGEDEAAKSVEADD
-----------------------
>VannDIVA
------------------------------------MELTVDLAIAYACTLFSACVPIYF
GSRLGA----------------------RRQ--------VTETMSKKDAYMFPVIGSCVL
FGLYMAFKLFS-KEYINMLLTAYFLLFGLSAIAAT-LAPWVA-AVIGEKMI---SDDLSE
EERKKEEEKLPYR-------IHFS----IPF---------VSDPVDWRFGNAEGIAIVIS
VILSAWYGVTKNWIANNIFGFSFALQGVALISPGSYTVGAIMLSGLFFYDIF------WV
FGTDVMVTVAKSFDAPIKVVFPKN-LTAFLF-------QGEELAFSMLGLGDIVIPGIFI
ALLLRFDREQRK-----------AKNNA----------------GGEPYFSASMVGYFLG
LFATIFVMHVFEHAQPALLYLVPACLISSFGTALLRGEVSALL-----------------
-----------------------
>Pessonel
------------------------------------------------------------
------------------------------------------------------------
-----------------MLLTGYFLLFGVAAVTTT-LSPVFA-LVRPPAE----------
-----GV-KPWX--------YTIH----FPW---------EKDATHFKFYATDIVAAIVG
VAVGIWYILTKHWICNNILGLSFSISGITYLSLGSYKVGAILLCGLFFYDIF------WV
FGTDVMVTVAKSFDAPIKLLFPRD-VFA------------DEFQFSMLGLGDIVIPGVFV
ALLLRFDRSLAP-----------EGAKS----------------YATPYFNATYGGYVAG
LLTTIGVMHFFKAAQPALLYLVPACLLTSFGTAVARGQVATLL-----------------
-----------------------
>MayoBSH0
------------------------------------ASISQDELIAYGSVISMAVFPIIV
GSYRSL--------STMMDKK------GQRK-KD---NGGMETMSSQDAYMFPFIGSAVL
FGLYLVFKFFS-KEYVNMLLGAYFLFLGVAACTTT-LAPVMT-SFLPKSS----------
-----QQKNYS---------IQFT----IPV---------WKRECDWQFTQVDLVSFLVS
LVLGCWYITTKHWIANNFLGLAFSVQGITLLSLGSVQVGCILLWGLFVYDIF------WV
FGTDVMVTVATSFEAPIKLKVPKN-ILESFF-------EGNPLQFSMLGLGDIVIPGIFV
ALLLRYDFWKQ------------QGKTG----------------WQARYFNVCATAYTLG
LLTTITVMHVFKAAQPALLYLVPFCTGSALLLAAVRGEFRDLL-----------------
-----------------------
>TricAmI7
---------------------------------------------AYGAIISMALIPIYF
GSHVSL---------------------MQNK--------LVEKMSSKDAWMFPVFGSCVL
FGLYMVFKLFK-EEYINFLLTCYFVLLALFMVYGL-ADGALR-QLFYGSS----------
-----ERTEQQKK--SGFVNTKMT----FPG---------CTEPTEITXDAIDLMAFVIA
LALCGWYYVTKHWIANNILGLAFCVQAIALISLGKYSVGCILLGGLFFYDIF------WV
FGTDVMVTVAKKFDAPIKLLFPKN-XFA---------GPDEXFQFSMLGLGDIVIPGVXV
ALLLRYDRFRQ------------GMKAS----------------FSKTYFWVTFISYALG
LITTIGVMHFFKHAQPALLYLVPACIGGSFLLAVVMGDVKNLLAYNEETEEEKAAK----
-----------------------
>Neopaest
EA-----VEESID------------------EVVVE-ISSCGLAIAYTSILIMAFVPIYI
GSRWSL----------------------HNE--------EAETMSQKDAYMFPVVGSCVL
FGLYLLFKFFS-KEYINYLLTAYFLVFGIGTMVMS-YSPLIG-LFAPASL----------
-----KS-KEYK--------ISFNFLCVIPYV--------TPDMVNFAPTIVDMITCVFC
CALSGWYVMEKHWIVNNILGFAFSLQAISMLNLGSYRIGCILLGGLFLYDIF------WV
FGTDVMVTVARSFDAPVKLLFPKD-IFA------------AEYQFAMLGLGDIVIPGVFV
ALLLRFDAHLAGFKK-----SQKMEKAS----------------FPQTFFHVNCVAYILG
LATTIGVMHFFQAAQPALLYLVPYVIGASLITAVVKGKLGELL-----------------
-----------------------
>Paraatla
-----------------------------------------GLGIAYFAILMMAFVPIYI
GSVWSL----------------------KVT--------LVETMSQKDAYMFPVIGSCVL
FGLYLLFKFFS-KEYINYLLTAYFLLFGIGALVMS-FSPLLG-IFFPSSL----------
-----SKKKYD---------LSFSFLTAIPYV--------TKEMVELSATVVDFLTFLLS
LGLCFWYVQEKNWIANNLLGFAFSLQAVTMLNIGSYRVACILLTGLFFYDIF------WV
FGTDVMVTVARSFDAPVKLLFPKD-IFA------------DEYQFSMLGLGDIVIPGIFI
ALLLRFDAHRS------------GGDDK----------------SPRTFFYAACVAYVLG
LATTIFVMHFFQAAQPALLYLVPFCLGSSLLVGAVKGNLSELFAYEEEPETEGKKE----
-----------------------
>VexiDIVA
--------------------------------------------IAYVGILVMALIPIYI
GSYFSLF--------------------NENN--------QIATLSAADAGMFPFIGSAVL
FGLYLVFKNFS-QEWVNFLLTGYFLVFGIGAMGTT-LAPFVS-RFFSKSQ----------
-----RTKQID-----------------FGF---------------FKASLPEIISLLLG
FAVSIWYVLTKHWIANNVMGLAFAVQGISMLAV-SFPVGCLLLWGLFFYDVF------WV
FSTDVMVSVATKFDAPVKLLFPKN-LLTL--------TADESLQFAMLGLGDIVLPGVLL
AMLFRFDAFLSLPPSKESTPVAKPSSSN----------------FAKIYFWATFLSYVIG
LATTIRVMHVFRHAQPALLYLVPCCTLTPILVALVRGQLSQLFSYSDPEPEDEKKNDDEE
-----------------------
>Endozona
------------------------------------------------AIILMALFPIYI
GSYLSL--------HNAISS-------RNKE--------ERETLSATDAWMFPLIGSAGL
FTLYLLFKVFQLTEYVNLLLTSYFMLFGIVALATS-ISPFLE-SFFPSSL----------
-----TTPFTTQ--------FNFP---NIPLL----SYFISPGEKQISISFTDVVSYIIA
SLVAVWYTLTKHWIANNLLGIAFSIKGVSLITLGSFKVGMILLGGLFLYDIF------WV
FATEVMVTVAKSFDAPVKLLFPHD-LFH---------HTNQKNEFSMLGLGDIVMPGVFI
ALCLRFDFNRAFSRGSYPKTLGDLARKK----------------WRRPYFQTNFVFYVLG
MLTTLFVMHFFKAAQPALLYLVPACIGGALLTASRLNETKRMFLFDEEN-----------
-----------------------
>StygNOMA
------------------------------------------------------------
-----------------------------------------EKMSAKDAWMFPVVGSCVL
FGLYIVFKLFS-KEYINLLLTLYFLLFGVGALTAS-ISSLALTPLLYTQA----------
-----QLKSXATG-VT----ISFT----PYF---------SQDLVEINFNTADCLAFAAS
CIFAAWYFVKKHWVANNVLGLCFSIQGITLLSLPSYKVGALLLSLLFFYDIF------WV
FGTDVMVTVAKSFDGPIKLLFPKD-IFA------------ETFTFSMLGLGDIVLPGFFI
CLMLKFDSIQN------------PDKKG----------------FWRVYFTTCMVGYILG
LALTIFVMHFFQAAQPALLYLVPSCILSTLVVALVRGELGKLV-----------------
-----------------------
>Cochminu
------------------------------------------------------------
------------------------------------------------------------
------------------------------------------------------------
------------------------------------------------------------
--------------------------------------------------IF------WV
FGTDVMVTVAKSFDAPIKFLFPKN-IFA------------ATYQFSMLGLGDIVIPGVFV
ALMLRFDR----------------------------------------------------
------------------------------------------------------------
-----------------------
>Vannrobu
------------------------------------------------------------
-------------------------------------------MSAKDAYMFPVIASFGL
FGLFLAFMWFP-KEYINMVLTVYFLAFGIGALTST-IAPVFD-YFLGKTE----------
-----KDKKH----------AEMN----IPFT--------SSQLFSVDYTTGSILGFLVS
IGLSVWYAVTKHWIANNILGFAFCIQGIALISPGRYHVGCILLGLLFFYDIF------WV
FGTDVMVTVATSFEGPIKLLFPKN-ALS-----------GEEWKFSLLGLGDIVLPGIFI
AFLYRFDKSRN---------------------------------SSPVIFYVCLVSYFLG
LATTIAVMHLWEHAQPALLYLVPFCVVSSFLTALLRGELQELI-----------------
-----------------------
>Vexibaci
------------------------------------------------------------
------------------------------------------------------------
------------------------------------------------------------
------------------------------------------------------------
-----------------------------------------VLWALFIYDIF------WV
FGTPVMVTVATNLEGPIKLXSPRT------------------------------------
------------------------------------------------------------
---------------------------SS-------------------------------
-----------------------
>Luaphula
----------KMDI------------------SSLL-PQDSSMLIAYTAILLMSLFPIWI
GSHRSL----------------------NQK--------TNEKLTSQDAYMFPVMGSVVL
LSLYLLFKFLN-KDIVNTLLTAYFLIFGVLAVAAT-LQPTIL-RLVCGAH----------
-----AKDKPSFD-------WSFT----LPF---------QKEPTELKWSMVDLYALIIG
GIVGVWYVSTKHWVSNNILGIAFSVQGVSLLSLGSFQVGCILLGGLFIYDIF------WV
FGTDVMVTVAKSFDAPIKLLWPKD-LFG------------AQSQFSMLGLGDIVIPGIFI
ALMLRFDARRARANQG---KKVKGSNSK----------------FDKPFFSFTYIGYILG
MVTTIAVMHIFQAAQPALLYLVPFCLGSSVLCGVLLGETTSLILYSEEETTKSRTDET--
-----------------------
>Protarac
DASAEYLLHRRMDAL----------------HAFVA-TQDLSMAVAYTAIVTMALIPIWI
GSHRSL----------------------NQK--------VVEKLSTKDAYMFPVMGSAVL
LGLYILFKYLS-KEYVNMLLTAYFLFFGILAVAAT-IRPTIF-RLLKGAD----------
-----AKDKPTHD-------WSFR----IPF---------QKEPIDLKWSDVDAIALFIG
GGVGIWYAITKHWIANNILGLAFSVQGVSLLSLGSFKIGCILLGGLFLYDIF------WV
FGTDVMVTVAKSFDAPIKLVWPKD-IFG------------AQSQFSMLGLGDIVIPGIYI
ALMIRLDAQRALNLGHV--QKKPTAKDA----------------FNKPFFTFTYIGYIMG
MITTIAVMHIFQAAQPALLYLVPFCLGSSLFCGALLGESTELVTYSEEDVPVATGKK---
-----------------------
>Protbohe
------------------------------------------------------------
------------------------------------------------------------
------------------------------------------------------------
------------------------------------------------------------
-----------------------------------------------FYDIF------WV
FGTDVMVTVAKSFDAPIKLLWPKN-FFA------------ETLQFSMLGLGDIVIPGIFV
ALMLRFDAKRA------------RGRKN----------------FKKPYFTFTFVGYFLG
MVTTIAVMHFFQAAQPALLYLVPYCIGSSLLAGLLLGELKQLVTYVEEGKSKKKKKQ---
-----------------------
>PhysTSA
--------------------------------------------IAYGALLTMALIPIYI
GAHSSL----------------------KQK---------MESMSSRDAYMAPFVGSVVL
FGLYVLFRFFH-KDYINLLLSTYFVMFGILALATT-IRPIFE-KIFPKMV----------
-----RKNNPYT--------ISTPK-FVDRF---------LSEPWELKFDGVDIISVIVA
SVIGVWYAATKNWIANNFLGLSFSIQAISLISLGSYQVGCILLGGLFFYDIF------WV
FGTEVMVSVAKSFDAPIKLVFPKN-IFA------------SEYQFSMLGLGDIVIPGLLI
ALLLRFDKRSQK-----------GKKGG----------------FKKTLFHACFIGYILG
LATTIFVMHTFQAAQPALLYLVPYCILSSAITAAAKGQFSALL-----------------
-----------------------
>Protpyro
------------------------------------------------------------
------------------------------------------------------------
------------------------------------------------------------
------------------------------------------------------------
---------TKHWIANNILGLAFSIQGISLLSLGSFQIGCILLCGLFLYDIF------WV
FGTDVMVTVARSFDAPVKLLWPKD-FFA------------ETLHFSMLGLGDIVIPGIFI
ALMLRFDATRVRKGA-----ASSKQGGG----------------FPKPYFSFTFAGYILG
MVATITVMHCFQAAQPALLYLVPFCIGSSLLAATLLGELRELIFYSEEKSGPKKNRKK--
-----------------------
>PellCATA
--------------------------------LNVT-ESEVAIFIAYAAMVVMALVPIYY
GAYRSL----------------------DQD--------LMESMTAKDAWMFPIVGSCVL
FGLYVLFKVLELVDYVNLLLTTYFLLFGILAVTTS-VEPIIK-PFFPKSM----------
-----QNAKPSK--------IRFS----VPF---------VSDPIKIKWTTIDIFALIVA
SGVGIAYVFTKHWITNNILGLAFSIQGVSMISLGSYKVGCILLGGLFFYDIF------WV
FGTEVMVTVATNFDAPVKLLFPKD-IFA------------SEYSFSMLGLGDIVIPGIFV
ALMLRFDYARN------------GKQKP----------------FETPYFSFTFVAYMLG
LITTIFVMHVFKAAQPALLYLVPYCIVGSLACAFLLGELPKLILFDEEVGGKRKRK----
-----------------------
>ClydYONA
----------SIDD------------------VGIELDMQPNEMILYSAIIGMASLCVLI
GSFKSL----------------------TEK--------TTETMSASDAWMFPLVGSCVL
FGLFMLFRLFS-KEYVNMVLTAYFLLFGVTAVTGT-ISDFFQ-LFVGKQT----------
-----DEDKALID-------AKIK----IPF---------MSEPVHVWITMLDLVSFVIA
VAIGVWYVMTKHWIANNIFGISFSIQGVALISIGSYKVGCILLSGLFFYDIF------WV
FGTDVMVTVAKSFDAPIKVLWPRD-LWA------------ETYEFSLLGLGDIVIPGVFV
ALLLRFDAHRA------------DHAKS----------------FSKVYFWCTYLAYVFG
LVLTIGVMHVYKHAQPALLYLVPCCMGASFATGAIRGELSQLFAYTEEVPESEEAKEG--
-----------------------
>GoceYONA
-----------------------------------------GVATAYAAITGMALFPIWF
GSKRSL----------------------TSE--------FTETMSTEDAWMFPIVGSGVL
FGLYVLFTVLELKEYVNILLTLYFLVFGIFAMSSS-LKPFLQ-SILRLPQ----------
-----DPNETS---------YKIP----LPL---------RSEPLSFTFTLVDFISLIIS
IIIGVWYYTTKHWIANNLLGLAFSIQGVALISLGSFKVATILLSGLFFYDIF------WV
FGTDVMVTVAKSFDAPVKLIFPKN-IYSVILNALQLQEEAPEVGYSMLGLGDIVIPGIFI
ALMLRFDKSQNRT-------------------------------DEPFVFRFTFLCYVLG
MGTTLFVMHTFQAAQPALLYLVPFCLLGSILASYLIGETFELLFYEEEQDKQKPVTSRPK
-----------------------
>Undascha
-------------------------------------------AIAYSSTLIAAVVPIWI
GSMVSG----------------------KQK--------ASETMTTKDAYMFPIIASFGL
FGLFLVFMWFP-REYINMVLAVYFLALGIGAIAST-IAPLFD-SILKISA----------
-----DDTKH----------AEMN----IPFT--------KIQLFSFDYTTGFIIGMFFS
LIICVWYAVTKSWLANNIMALAFCIQGISLISPGRYHIGCILLGLLLVYDIF------WV
FGTDVMITVATSFEGPIKLLFPKN-ALS-----------GEEWKFSLLGLGDIVLPGIFI
AFLYRYDLHRK---------------------------------ASPIHFYVNMVAYFMG
LAITIGVMHVFEHGQPALLYLVPFCLLSSFLTAILRGDLKELIAYTE-------------
-----------------------
>Thecquad
---------------------------------------SPGLAVCYSSIILMPLVPIVI
GAHRSL----------------------TQK--------ATETMTANKAYFFPVLGSGIL
FGLYMLFKLFS-KDQINLLLTAYFLVFSIGALTST-IAPWIE-SFLPKK-----------
--------KGQF--------VSIS---TGLF---------QDEIVKWVWERADLLSLLLS
VVLGAWYVYEKHWIANNIIGLAFCIQTVGLLSLGSYRVSCILLIGLFFYDIF------WV
FGTDVMVTVAKSFDAPIKLVFPRD-IFT------------PGSPLSMLGLGDIVFPGFLI
AMMLRFDLHLAKTRSQ---TKKKSSKAR----------------FAKTYFYATLAGYVLG
LFLTISIMHIFKAAQPALLYLVPTCLGSSFLTAFLRGELAELWNYNEDEESEKPKESNID
E----------------------
>Vermanta
------------------------------------PELTLGLGIAYALTQIFAALPIII
GAKRST----------------------TQT--------SAEVMTSGDAYMFPFIGSAVL
FSLYMIFKFFS-KDHINLLLTIYFMVFGVGSVVLT-IAPWIA-VLFPASL----------
-----REKTAQ---------ITFT----SFW---------SKEKNDLKFTMADVVAFFVA
LGVSVWYFMTKSWIANNILGLSFSIQGISMLSLGSFKIGCILLGGLFFYDIF------WV
FGTEVMVSVARNFDAPIKLVFPKN-LFE-----------GVPLQFSLLGLGDIVIPGIFI
ALMLRFDIHRDPN-------------------------------GSRVYFIGTMLAYVSG
LVTTVLVMHNFEAAQPALLYLVPFCLGTAFLIALCRGEIKDLFAYTEE------------
-----------------------
