# Supplementary material for: Expansion of the molecular and morphological diversity of Acanthamoebidae (Centramoebida, Amoebozoa) and identification of a novel life cycle type within the group
Source: Biol Direct. 2016 Dec 28;11:69. doi: 10.1186/s13062-016-0171-0 (PMC5192571; doi:10.1186/s13062-016-0171-0)
Supplement: Additional file 3: — Bordor.325.Cent40.tgz. Phylogenomic alignment files and single gene trees for each gene included in the phylogeomic supermatrix. (TGZ 8396 kb) [file 13062_2016_171_MOESM3_ESM.tgz › Bordor.325.Cent40/unmasked-alignments/PPX2.faa]

>AcanGEN
----MAGYSDL---DRQIEQLKRCEIIKESEVKALCAKAREILVEESNVQSVDSPVTICG
DIHGQFYDLKELFKIGGDCPQTNYLFLGDFVDRGFYSVETFLLLVALKVRYPDRITLIRG
NHESRQITQVYGFYDECLRKYGSVNVWRYCTELFDYISLSAMVDGRIFNVHGGLSPSITT
LDQIRAIDRKQEVPHEGPMCDLLWSDPED-IDGWGLSPRGAGYLFGGDVVSQFNHANNID
LICRAHQLVMEGYKHMFNETLVTVWSAPNYCYRCGNVAAILELDEHL---NRNFKIFEAA
P-QEVRGVPAKRPAPDYFL
>Coprprot
-----------------ITELSQCKFLPLDQLKMLCDCVRDILIEESNVREVASPVTICG
DVHGQFYDVLELFRKGGELPDTNYIFMGDFVDRGYFSLETFSLLLAYKCRYPDKVTLLRG
NHESRQITQVYGFYDECLKKYSSVNVWRYCTEIFDYLSLSAVVNNSMFAVHGGLSPTVNT
LEDIRNIDRKQEVPHDGGMCDLLWSDPED-ITGWGVSPRGAGFLFGADVVAKWNHINNLT
CIARAHQLVMEGYKYQFNESLVTVWSAPNYCYRCGNVAAILELDETM---RRKFKIFEAA
P-QEERGLPVKRPQPAYFL
>DictDisc
------MSSDL---DRQIEQLKRCEIIKESEVRALCSKAREILLEEGNVQRVDSPVTICG
DIHGQFYDLKELFKVGGDCPQTNYLFMGDFVDRGFYSVETFLLLLALKVRYPDRITLIRG
NHESRQITQVYGFYEECVRKYGSVTVWKYCTEIFDYLSLSALVDGKIFCVHGGLSPSINT
LDQIRAIDRKQEVPHEGPMCDLMWSDPED-IPGWNGSPRGAGFLFGEDVVQKFNHDNNLE
FICRAHQLVMEGFKYMFNETLVTVWSAPNYCYRCGNVAAILQLDENL---KKNFAIFEAA
P-QESRGAPAKKPAPEYFL
>Entahist
-------MSEV---DHYLETLFAGKLITEAEVKDLCEKVIEILDKEPNIQKLQSPVTICG
DVHGQYYDLRKLFETGGEVPATKYLFMGDYVDRGYHCLETVLLLLALKVKFPERIILLRG
NHESRQITQVYGFYDESIRKYKSFNVWKYCTEAFDYLGLAAIIDQKIFCIHGGISPFVNS
LDDITKMERRQEIPHEGAMCDLLWSDPDPATNDWKSSPRGAGHVFGENNVVKFNHANNID
LICRAHQLVNEGYKWCFDKKLVTVWSAPNYCYRCTNDAAIFVIKGE----NKQFLTFSAS
S-DPNRAAVPNIPLPEAYL
>Filanola
--------SDL---DRQIEQLRNCQIIKESEVKALCAKAREILVEESNVQRVDSPVTICG
DIHGQFYDLKELFKVGGECPDTNYLFLGDFVDRGFYSVETFLLLLALKVRYPDRITLIRG
NHESRQITQVYGFYDECLRKYGSVNVWRYCTEIFDYLSLSALIDDRIFAVHGGLSPSITT
LDQIRAIDRKQEVPHDGAMCDLLWSDPEE-IEGWGLSPRGAGYLFGGDVVAQFNNTNKID
LICRAHQLVMEGYKLMFNDTLVTVWSAPNYCYRCGNVAAILELDEHL---NKNFKIFDAA
P-QEVRGIPAKTPVPDYFL
>FontBI
---------NL---DAAIEKLKRCELISEREVKQLCSRAREILVEESNVQRVDPPVIICG
DIHGQFWDLMELFKIGGEVPHENYMFMGDFVDRGHFSIETFLLLLALKVRYPNRITLIRG
NHESRQITQIYGFYDECVRKYNSVNVWRYCCEVFDHLSLSAIVSDRVFCVHGGLSPSINT
LDQIRTIDRKQEVPHEGAMCDLLWSDPEE-ISSWGVSPRGAGFLFGRDVVEGFNDANGLS
LIARAHQLVMEGYKYMFDQRIVTVWSAPNYCYRCNNVAAILKLDESL---MPQFTIFKDA
PNQPGPDTPHRRTTTDYFL
>HomoSapi
----MAEISDL---DRQIEQLRRCELIKESEVKALCAKAREILVEESNVQRVDSPVTVCG
DIHGQFYDLKELFRVGGDVPETNYLFMGDFVDRGFYSVETFLLLLALKVRYPDRITLIRG
NHESRQITQVYGFYDECLRKYGSVTVWRYCTEIFDYLSLSAIIDGKIFCVHGGLSPSIQT
LDQIRTIDRKQEVPHDGPMCDLLWSDPED-TTGWGVSPRGAGYLFGSDVVAQFNAANDID
MICRAHQLVMEGYKWHFNETVLTVWSAPNYCYRCGNVAAILELDEHL---QKDFIIFEAA
P-QETRGIPSKKPVADYFL
>Monobrev
----MVLCSDL---DAQLEKLKRCELISEEQVVELCRKAREILVEEANVQPVQSPVTICG
DIHGQFYDLMELFEIGGDVPQRSYVFLGDYVDRGFFSVETFLLLLALKVRYPDRVYLIRG
NHESRQITQVYGFYDDCLRKYGSAHVWQLCTDVFDYISLSVLIDDEVFCVHGGLSPKLSQ
LDEIRMIDRKIEVPHEGPMCDLLWSDPED-IEAWAMSPRGAGFLFGASVASQFNERNNLH
FIARAHQLVMEGYKWHFTEEVLTVWSAPNYCYRCGNIAAIFEYNGSHSDPRYSFRLFSEA
P-ASKRGAPVRPAPTEYFL
>PCBtrin
--------SDL---DRQIEQLKRCEIIKESEVKDLCAKAREILVEESNVQRVDAPVTICG
DIHGQFFDLKELFHVGNECPETNYLFMGDFVDRGFYSVETFLLLLALKVRYPDRITLIRG
NHESRQITQVYGFYDECLRKYGSVNVWRYCTEIFDYLSLSALVEGNIWCVHGGLSPSITT
LDQVRVIDRKQEIPHDGAMCDMMWSDPEE-IEGWGLSPRGAGYLFGGDILKQFLQQNNLR
MLCRAHQLVMEGYKHMFDKRLVTVWSAPNYCYRCGNVAAIMELDEHA---QESFKCFEAA
P-QESRGLPAKKPLPDYFL
>Polypall
------MSSDL---DRQIEQLKRCEIIKESEVRALCAKAREILLEEGNVQRVDSPVTICG
DIHGQFYDLKELFKVGGDCPQTNYLFMGDFVDRGFYSVETFLLLLALKVRYPDRITLIRG
NHESRQITQVYGFYEECVRKYGSVTVWRYCTEIFDYLSLSALVDGKIFCVHGGLSPSINT
LDQIRAIDRKQEVPHEGPMCDLMWSDPED-IPGWNSSPRGAGYLFGEDIVQKFNHDNNLE
FICRAHQLVMEGYKYMFNETLVTVWSAPNYCYRC--------------------------
-------------------
>Sexangul
-------SSDL---DRQIALLRRCELITENEVKTLCAKAREILVEESNVQRVDAPVTICG
DIHGQYYDLAELFKVGGDCPETNYLFLGDFVDRGFYSVETFLLLLALKVRYPDRITLIRG
NHESRQITQVYGFYEECLRKFGSVNVWRYCTEIFDYLSLSALVDNRVFCVHGGLSPSIHS
LDQIRAIDRKQEVPHDGSMCDLLWSDPED-LEGWGLSPRGAGYLFGGDVVSQFAHTNNID
LIARAHQLVMEGYKYLFNETLVTVWSAPNYCYRCGNVAAFLELDERL---GRHFKVFEAA
P-QEARGTPSKQNPPSYFL
>Thectrah
--------SEL---DRQIERLLNCEHLRESEVKTLCAKAREILVEEANVQNVDAPVTVCG
DVHGQFYDVKELFKVGGLCPETNYLFMGDFVDRGFYSVETFLLLLALKVRYPDRMTLLRG
NHESRQITQVYGFYDECLRKFGSVSAWRYCTEIFDYLPLSALIEGQIFAVHGGLSPSLNT
LDQIRLLDRKQEVPHDGAMCDLMWSDPEEQVDGWGLSPRGAGYIFGADVVSQFNHTNDLS
LICRAHQLVMEGYKAMFSQSLITVWSAPNYCYRCGNVAAILEFDENL---NKNFLIFSAA
P-ADQRGSPAKKATPDYFL
>VannDIVA
----AGHISDL---DRQIETLRKCQTIKEKEVKVLCEKAKEILLEESNVQNVDAPVTICG
DIHGQFYDLKELFKVGGDCPETNYLFLGDFVDRGFYSVETFLLLLALKVRYPDRVTLIRG
NHESRQITQVYGFYDECLRKYGSVNVWRYCTEIFDYLSLSALVDNRIFCVHGGLSPAIDT
LDQIRLIDRKQEVPHEGPMCDLMWSDPDE-VDAWAVSPRGAGYLFGGTVVNTFNQMNNID
LIARAHQLVMEGYKYLFNEELVTVWSAPNYCYRCGNVAAILELNEGL---ERNFKVFEAA
P-QESRGIPAKKTAPNYFL
>MayoBSH0
------MASDL---DRQIEQLRRCEIIKEKEVKALCDKAKEILIEEGNVQRVDTPVTICG
DIHGQFYDLKELFKIGGKCPDTNYLFMGDFVDRGFYSVETFLLLLALKVRYPDRITLIRG
NHESRQITQVYGFYDECLRKFGSVNVWRYCTDLFDYLSLSALIDDKVFCVHGGLSPAINT
LNQIRVINRKQEVPHEGAMCDLMWSDPED-VEGWGLSPRGAGYLFGSSVCQRFLKLNNIE
LIARAHQLVMEGYKYMFDETLVTVWSAPNYCYRCGNVAAILQMDENL---ERSFAIFEAA
P-QESRGVSQRSPVQSYFL
>Neopaest
LDDKMGGVSDL---DRQIEQLLRCEIISEKEVKDLCLKAREILMEESNVQRVDAPVTVCG
DIHGQFHDLKELFRIGGECPTTNYLFVGDFVDRGFYSVETFLLLLALKVRFPDKITLIRG
NHESRQITQVYGFYDECLRKYGSVSVWRHCTEIFDYLSLSALIDERIFCVHGGLSPAINT
LDQIRLIDRKQEVPHEGAMCDLLWSDPED-IDGWGVSPRGAGYLFGSEVVTHFNSLNKVD
LICRAHQLVMEGYKYMFDESLVTVWSAPNYCYRCGNVAAILQFDNNL---QRKFKIFEAA
P-QDQRGVPAKRPAPDYFL
>Paraatla
-----MGFSDL---DNQIAQLMRCETISEKEVKDLCLKAREILMEESNVQRVDAPVTVCG
DIHGQFHDLKELFRIGGECPRTNYLFVGDFVDRGFFSVETFLLLLALKVRYPDRITLIRG
NHESRQITQVYGFYDECLRKYGSVSVWRHCTEIFDYLSLSALIDDKIFCVHGGLSPAINT
LDQIRLIDRKLEVPHEGAMCDLLWSDPED-IDGWGVSPRGAGYLFGSEVVSHFNKLNNVD
LICRAHQLVMEGYKYMFNESLVTVWSAPNYCYRCGNVAAILQFDEHL---NRKFKIFEAA
P-QDQRGAPAKRPTPDYFL
>VexiDIVA
--------SDL---DRQIAQLRKSEIITEKEVKHLCDRAREILIQESNVQRVDSPVTICG
DIHGQFYDLKELFKIGKDCPDTNYLFLGDFVDRGMYSVETFLLLLALKVRYPDRITLIRG
NHESRQITQVYGFYDECLRKYGSVNVWRYCTEIFDYLSLSALIDNRIFCVHGGLSPSIST
LDQIRLIDRKQEVPHEGAMCDLLWSDPEELVDGWGLSPRGAGYLFGPNAANNFSKANGVD
LICRAHQLVMEGYKYHFDEAVVTVW-----------------------------------
-------------------
>Endozona
-------MSDI---DRQIEQLRRCETIKEHEVKALCAKAREILAAEANVQRVDPPVTICG
DIHGQFYDLKELFKIGGECPQTNYLFLGDFVDRGFFSVETFLLLLALKVRYPDRITLIRG
NHESRQITQVYGFYDECLRKYGSVNVWRYCTEIFDYLSLSAIVSDKIFCVHGGLSPNISN
LDQIRTINRKQEVPHEGPMCDLLWSDPDE-VDSWALSPRGAGYLFGADAVAEFNRKNNIT
LICRAHQLVLEGYKLMFNDALVTVWSAPNYCYRCGNVAAILELDENC---NKNFKIFEAA
P-REVRGVPAKKPV-----
>StygNOMA
-------VADLXPPDRAASEVRSDH--GKGEVKALCDKAREILLEESNVQKISAPVTICG
DIHGQFYDLKELFKVGGNVPTTNYLFMGDFVDRGYYSVETFLLLLALKVRYPDRITLIRG
NHESRQITQVYGFYDECLRKFGNVNVWHYCTDIFDYLSLSAIIDNKVFCVHGGLSPSIQT
LDQIRVIDRKQEVPHDGPMCDLMWSDPDD-IEGWGLSPRGAGYLFGGXVVAAFNKTNGVD
LICRAHQLVMEGHKHMFNETLVTVWSAPNYCYRCGNVASILAMDEAL---GKTFTTFEAA
P-QESRGVPA---------
>Cochminu
------------------------------------------------------------
------------------------------------------------------------
------------------------------------------------------------
-----------EVPHDGAMCDLLWSDPED-IEGWGLSPRGAGYLFGGDIVNQFNQINGLS
LIARAHQLVMEGYKHMFNETLVTVWSAPNYCYRCGNVAAIMEVDDNL---KKNYKIFEAA
P-QELRG------------
>Vannrobu
--------SDL---DRQIEQLRRCEIIKETEVKAICDKAREILLEESNVQRVDAPVTICG
DIHGQFYDLKELFKVGGDCPDTNYLFMGDFVDRGFYSVETFLLLLALKVRYPDRITLIRG
NHECRQITQVYGFYDECLRKYGTVNVWRYCTEIFDYLSLSALIDNTVFCVHGGLSPSVNT
IDQIRLIDRKQEVPHDGAMCDLLWSDPEE-LGGWALSPRGAGYLFGEDVVNQFNQANKLT
LIARAHQLVMEGYKYMFSESLVTVWSAPNYCYRCGNVAAILQLDESL---NRNFKVFEAA
P-PESRAVPTKKTAPDYFL
>Luaphula
------SNADV---DGWIEQLKRCEYIKESEVKALCAKAREILIEESNVQKVQSPVTICG
DIHGQFYDLRELFKIGGECPQTNYLFLGDFVDRGFNSVETFLLLIALKVRYPDRMTLIRG
NHESRQITQVYGFYDECLRKYRSVNVWRYCTEIFDYLSLAAMIDEKVFCVHGGLSPSINT
LDQIRAIDRKQEVPHEGPMCDLLWSDPEE-IDGWGLSPRGAGYLFGSDVVAQFNQTNSVE
LICRAHQLVMEGYKHMFGETLVTVWSAPNYCYRCGNVAAILELDEHL---NRNFKIFEAA
P-QDVRGIPAKQPTPDYFL
>Protarac
-----VSTGDL---DKWIEQLKRCEYIKESEVKALCAKAREILIEESNVQKVQSPVTICG
DIHGQFYDLRELFKIGGECPQTNYLFLGDFVDRGFNSVETFLLLIALKVRYPDRMTLIRG
NHESRQITQVYGFYDECLRKYRSVNVWRYCTEIFDYLSLAAMIDEKVFCVHGGLSPSINT
LDQIRAIDRKQEVPHEGPMCDLLWSDPEE-IDGWGLSPRGAGYLFGSDVVAQFNQTNSVE
LICRAHQLVMEGYKHMFGESLVTVWSAPNYCYRCGNVAAILELDEHL---NRNFKIFEAA
P-QDVRGIPAKQPTPDYFL
>PellCATA
-----SSYSDL---DRQIEQLRRCEIIKEHEVKALCTKAREILSEESNVQRVDPPVTICG
DIHGQFYDLKELFKIGGECPMTNYLFLGDFVDRGFYSVETFLLLLALKVRYPDRITLIRG
NHESRQITQVYGFYDECLRKFGSVNVWKYCTDIFDYLSLSAIIGDKIFCVHGGLSPTIQT
LDKIRQINRKMEVPHEGPMCDLLWSDPEE-IDGWGVSPRGAGYLFGGEVVATFNQVNNTE
LICRAHQLVLEGYKHMFQDTLVTVWSAPNYCYRCGNVAAILELDENC---NQNFKIFEAA
P-SEVRGVPAKRPAPDYFL
>GoceYONA
------AMSDI---DRQIEQLKRCEIIKEHEVKALCAKAREILAEESNVQRVDPPVTICG
DIHGQFYDLKELFKIGGECPQTNYLFLGDFVDRGFYSVETFLLLLALKVRYPDRITLIRG
NHESRQITQVYGFYDECLRKYGSVNVWRYCTEIFDYLSLSAIIADKIFCVHGGLSPSITQ
LDQIRTINRKQEVPHEGAMCDLLWSDPED-IDGWGLSPRGAGYIFGGDVVSHFNHNNNIE
LICRAHQLVLEGYKYMFNENLVTVWSAPNYCYRCGNVAAILELDENL---NKNFKIFEAA
P-REVRGVPAKKPMPDYFL
>Undascha
--------SDL---DRQIEQLRRCETIQEKEVKSICDKAREILLEESNVQRVDAPVTICG
DIHGQFYDLKELFKVGGDCPDTNYLFMGDFVDRGFYSVETFLLLLALKVRYPDRITLIRG
NHECRQITQVYGFYDECLRKYGSVNVWRYCTEIFDYLSLSALIDNTVFCVHGGLSPSVNT
IDQIRLIDRKQEVPHDGAMCDLLWSDPEE-LGGWALSPRGAGYLFGEDVVTQFNQANKLT
LIARAHQLVMEGYKYMFSESLVTVWSAPNYCYRCGNVAAILQMDESL---NKNFKVFEAA
P-SESRAVPTKKRTPDYFL
>Thecquad
--------SDL---DRQIEQLRRCEIITEREVRALCDKAREILVEESNVQRVDAPVTICG
DIHGQFYDMKELFKVGDDCPQTNYLFMGDFVDRGFFSVETFLLLLALKVRYPDRITLIRG
NHESRQITQVYGFYDECLRKFGSVNVWRYCTEIFDYLSLSAIIEDKIFCVHGGLSPSIST
LDQIRIINRQQEVPHEGAMCDLLWSDPED-IDGWGLSPRGAGYLFGGDIVSNFNRTNNLE
LICRAHQLIMEGYKPMFNDTLVTVWSAPNYCYRCGNVAAILQFDENL---NRNYKIFEAA
P-QDARGIPAKRPQPDYFL
>Vermanta
--------SDL---DRQIELLRNCELIKEKEVKALCDKAREILLEESNVQRVDAPVTICG
DIHGQFYDLKELFKVGGDCPDTNYLFLGDFVDRGFYSVETFLLLLALKVRYPDRIYLIRG
NHESRQITQVYGFYDECLRKFGSVNVWRYCTEIFDYLSLSAIIDDRVFCVHGGLSPSITT
LDQIRVIDRKQEVPHDGAMCDLLWSDPEE-VDGWGLSPRGAGYLFGGEVLAQFNKTNGLE
LVCRAHQLVMEGYKHMFNDTLVTVWSAPNYCYRCGNVAAILELDENR---KKNFKIFEAA
P-QESRGIPAKKPMVDYFL
