# Supplementary material for: Expansion of the molecular and morphological diversity of Acanthamoebidae (Centramoebida, Amoebozoa) and identification of a novel life cycle type within the group
Source: Biol Direct. 2016 Dec 28;11:69. doi: 10.1186/s13062-016-0171-0 (PMC5192571; doi:10.1186/s13062-016-0171-0)
Supplement: Additional file 3: — Bordor.325.Cent40.tgz. Phylogenomic alignment files and single gene trees for each gene included in the phylogeomic supermatrix. (TGZ 8396 kb) [file 13062_2016_171_MOESM3_ESM.tgz › Bordor.325.Cent40/unmasked-alignments/DPH5.faa]

>Coprcine
------------------------------------------------------------
----------------------MFYVIGLGLCDEKDITVRGLEAVKGA------------
------SRVYLEAYTSILM--IQQDRLEEFYGKPVILADRDMVETQSDE-ILRDA---DK
EDVAFLVVGDPFGATTHTDIILRARALGIQTRVIHNASIMNAVGACGLQLYNFGQTVSLV
FFTETWKPDSYYDRVKENVQLGMHTLVLLDIKVKEQSEENLARGRKIYEPPRYMSIPTAV
SQMLDTEST---RQEN-------VLNPESTLAIALSRVGGDGNQQRIVAGTLKELQGQP-
PEVFGEPLHSIVIV-GKRVHYLEIEYAEAFAVDKENWR-RVARDVYG----CA
>Coprprot
------------------------------------------------------------
-----------------------LFLVGLGLGDEKDITVRALEAVRSC------------
------EDIYLEAYTSILG--VGRERLEEFYGKKIIEADRDMVEGNAEL-IIESA---KK
HNTAFLVVGDPFGATTHTDLVLRAKEENINVQVLHNASIMNAVGAIGLQLYTFGQTVSIV
FWEGNSKPDSFYHKIKQNRDIGLHTLCLLDIKVKEQSIENLLRNRKIYEPPRFMTVNQCI
EQLLETEEK---NGEN-------VFSKD-TLCVGCARVGQP--SQCIVSGTMEELLNVD-
---FGGPLHCFVLC-GD-MHPLEEDYFNMWRQK--------------------
>DictDisc
M-----------------------------------------------------------
----------------------VLYIIGLGLGDEKDVTIKGFEAIKKS------------
------SKIYLEAYTSLLGGSTSIEALEKFYEKKIIIADREMVESGCEE-MLKES---TE
NDVSFLVVGDPFGATTHTDLVIRAKELSIPVKVIHNASIMNAIGCCGLQLYSYGQTISMV
FFTETTKPDSWYDRVKINRVNGMHTLCLLDIKVKEQSIENMCRGRLIYEPPRFMTVNQCI
EQLLEIEEI---RKEK-------VYDQD-TLCIGLSRVGQD--DQQIISGTMKELLDVD-
---FGAPLHSFIIC-GD-MHFIEKEYFETFRVKKN------------------
>Entahist
------------------------------------------------------------
----------------------MLYIIGLGLYDEKDITVRGLEAVKSC------------
------DLVFLEHYTAILQ--CDVAKLEEFYGKKVIIGDRDLVETEADQ-ILEPA---KT
KNVALLVVGDVYGATTHSDIFVRCQKMGIEVKVIHNASIMNAIGCSGLQLYRFGQTVSVC
FWSEHWRPSSYYPKIKINRDNNMHTLVLLDIKVKERSEENIIKGRDIFEPPRYMTINQCI
EQLLEVEKE---QHLG-------VYDED-TMVVGMARVACA--DQKIVYGKMKDLLHYD-
---FGAPMHCLLIP-APQVDDPELDHLEYFKYKPE------------------
>Filanola
------------------------------------------------------------
-----------------------------------DITVKGLEAVQKC------------
------SRIYLEAYTSILG--VDKDRLEAFYGKKILLADRNKVESDSDD-ILXNA---DK
QDVALLVVGDPFGATTXMDIVLRAKQMNIPVEVIHNASIMNAIGCCGLQLYSFGPAVTVV
FFEKNWRPDSFYDKIKLNKSHGWHTLCLLDLKVKEQTIENLLKGNNIFEPPRFMSNNTCI
EQLLEIEEK---RQEN-------VTTKD-TLAVGLARIGHA--DQKVISGTLEELRFVD-
---FGAPLHCFIIP-GN-LHIVEKEALDHFSVHNN------------------
>FontBI
------------------------------------------------------------
-----------------------LHIIGLGLSDAKDITVRGLETVRKC------------
------TKVFLEAYTSILL--CPKEELEEFYGVPVLLADRELVEQGSDE-ILDAAA--AG
EEVAFLVVGDPFGATTHTDMVLRARERNIPVHVIHNASIMNAIACCGLQLYSFGQTISIP
FFTKTWQPDSFYPRIKSNRDAGLHTLALLDIKVKEQSEINLARGRKIYEPPRFMTVRQAA
EQLLLIEER---RDEG-------VCAPK-SLAIGMSRVGAS--TQVIVAAPLEKFAEAEC
DEVFGGPLHSLVLV-GPKLHPIEADFIRGFA----------------------
>HomoSapi
------------------------------------------------------------
----------------------MLYLIGLGLGDAKDITVKGLEVVRRC------------
------SRVYLEAYTSVLT--VGKEALEEFYGRKLVVADREEVEQEADN-ILKDA---DI
SDVAFLVVGDPFGATTHSDLVLRATKLGIPYRVIHNASIMNAVGCCGLQLYKFGETVSIV
FWTDTWRPESFFDKVKKNRQNGMHTLCLLDIKVKEQSLENLIKGRKIYEPPRYMSVNQAA
QQLLEIVQNQRIRGEE-------PVTEE-TLCVGLARVGAD--DQKIAAGTLRQMCTVD-
---LGEPLHSLIITGGS-IHPMEMEMLSLFSIPENSSE---SQSINGL-----
>Monobrev
MCCQTFMCSLSLSLSQTLSNSLSLSQTLSQTLKLSLSQTLKLSLKLSNSLSLKLSNSLSL
KLSNSQTLSLSPFAAGGAGTGRMFYLIGLGLSDEKDITARGLEIVKRC------------
------DEVFLEAYTAILM--VNSDKLEAFYGRPVTVADRELVEQQCEERLLLPA---KE
KDIALLVVGDPFAATTHTDLVTRCKSLGVPCQAVHNASIMNAIGCCGLQLYNFGRTVSIV
FFTEQWRPDSFYAKMKANKDMGLHTLCLVDIKVKEQSIENLIKGRKIFEPPRYMTVNQCA
KQLLEVEEK---YGEG-------VCGPD-SLAVGVARVGCT--DQRIVFGTLSELVTVD-
---FGPPLHSLVVI-GE-TDEIEREVLDMYKIDDSTPR--VAEEPDDLDVHCT
>PCBtrin
------------------------------------------------------------
------------------------------------------------------------
---------------------------------------------------LKNA---KN
EDVALLVVGDPFGATTHTDFVLRCYEQNIPVEVIHNASIMNAIGACGLQLYHFGQTVSIV
FFTETWRPDSFYDKIKVNKDQNMHTLCLLDIKVKEQSMENMLRGRLIYEPPRYMTVNQAV
EQLLEVEAK---RKEN-------VCGPE-SLGIGVARIGAR--DQNIVSGTLEELRSVD-
---FGGPLHSLVLC-GV-CHDLELDMFNHYRVNGSTPRIQLCEEEED------
>Polypall
M-----------------------------------------------------------
----------------------VLYVIGLGLGDEKDITIKGLEAIKSS------------
------DKVYLEFYTSLLGGSTSIDRMKEYYGKDIILADREMVESGCEE-MLEES---RT
MSVSFLVVGDPFGATTHTDLVMRAKERSIPYQVIHNASIMNAIGCCGLQLYTYGQTISMV
FFTETSKPDSFYDRIKSNRRDGLHTLVLLDIKVKEQSIANLLRGNKIYEKPRFMTINQCI
EQLLEIEEL---RQEN-------VYSKD-TLCVGLARVGQD--TQQITSGTMEELVNVD-
---FGAPLHSFVIA-GD-MHFHEKEFFESFRVN--------------------
>Sexangul
------------------------------------------------------------
-------------------------LIGLGLAHPSDISVRALKHLRTSCGLSALPGAPDE
GTLKPNAKVYLECYTSIFP-HFSIDEVSKELGVPVLEADRTIVEQQPED-LFFTPVLEDD
ATVALLIVGDPFSATTHSDLTSRAAELGVPMTVYHNASIMNAVGATGLQLYRFGQTVSIP
FFNDKWRPHSFATKIRANVDADLHTMCLLDIKVKEQTDENLLRGRAIFEPPRFMSIATAA
RQLLESLRV---LGKG----EV-GYDEQ-TTVVAVARIGST--DQLIASMSLAAAAGFD-
---AGTPLHTLLLC-GS-LHVMEEEAVSRIRL---------------------
>Thectrah
------------------------------------------------------------
-------------------------MIGLGLGDAKDITVKGLEAVRTC------------
------ARVYLEAYTSVLG--ASKEELEAFYGVEVIVADRELVESGADDTLIEPA---KE
ENIGFLVVGDPFGATTHTDLVVRARAAGVTVSVIHNASIMNAAGACGLQLYNFGLTVSVV
FFTETWRPDSFYNKVKINAAAGLHTLCLLDIKMKEISDENLAKGRMIYDPPRFMTVNQCL
SQFLEVEEK---YGEG-------ILTAD-TQVVALARVGQE--TQVIAAGSIAELLPLD-
---FGPPLHSLVVV-GE-THFLEDEIL--------------------------
>VannDIVA
M-----------------------------------------------------------
----------------------VLFFVGLGLGDETDITVKGLNIVKSC------------
------DKIFLEAYTSILG--CPKDRLEKFYGKEVIEADRDLVEQQAEQ-MLDAA---KT
ERVAFLVVGDVFGATTHTDLWLRCKQEGVEVQVVHNASIMNAVACTGLQLYSFGETVSIV
FFTDTWRPDSFYDRIKGNRSRGQHTLCLLDIKVKEQSIENLCRGRKIYEPPRYMSVNLCL
EQLLEIEEK---RKEG-------AYGED-TECFGVARVGQE--TQQIVSGTMKELLDVD-
---FGEPLHSVVIA-GK-MHPLELEMYEHFRVK--------------------
>Pessonel
------------------------------------------------------------
----------------------------------KDITVKGLEAVKSC------------
------SRIYLEAYTSILV--VDKEVLEKFYGKSIIVADRDMVESESDK-ILKNA---GN
ENVAFLVVGDPFGATTHLDLVLRAESEGIPVQVIHNASIMNAIGCCGLQLYAFGQTVSIP
FFNDKWRPTSFYGKIEQNLAIGLXTLCLLDIKVKEQTEENLLRGRKIYEPPRFMSINVAL
KQLLEAEEE---HKRN-------VLSKD-SLVXGVARVGTA--TQQVIAGTIEQLLNVK-
---FGEPLHSLVIV-GE-THIVEKEFLEKFKISEKD----VAQSNDN------
>MayoBSH0
------------------------------------------------------------
----------------------------LGLGDEEDITLRGLKAVQSC------------
------DKVFLEAYTSILG--VDKSNLEKLYGKEIIVADRDLVEQGAQQ-IIDAA---KD
GSAALLVVGDPFGATTHSDFVIRAVEAKVQVQVIHNASIMNAVGCCGLQLYRFGHAVSLC
FWTDTWKPDSWYERVAINRKHGLHTLFLLDIKVKERSIEALMRGLNVFEPPRYMTIKQAA
EQLLAVSQA---RSDA---GELPAYTAE-TVCVGMARVGQR--TQTVVSGTLKEMLDIE-
---FGPPLHSLVMA-GE-MHDMEKEHVALFRLE--------------------
>TricAmI7
------------------------------------------------------------
------------------------------------------------------------
---------YLEAYTSILS--VDKKKLEAFYGKEITLADREMVEQGSET-ILDSA---IE
KNVAFLVVGDPFGATTXQRL---------------GAQSMNAIGCTGLQLYNFGQTVSIC
FFNEKWRPDSFYQKIKENKALGLHTLCLLDIKVKEQTVENLLKGNKIFEPPRYMSIGRCI
EQMMEVEAK---HKEG-------VLSDD-ALCIGVAR-----------------------
-----------------------------------------------------
>Neopaest
------------------------------------------------------------
----------------------MLYIIGLGLGDENDITLKGLKAVKSC------------
------DIVLLEHYTSLLG--VDTDKMEALYERPVTLADRDVVEQEAHSVILEPA---KT
KNVAFLVVGDPFGATTHTDLVVRARELGIKVEVIHNASIMNAAGCCGLQLYRFGQTISQV
FWTDTWQPDSYYDKIKENRKIGLHTLCLLDIKVKEQSEENLLRGRKIYEPPRFMTVSQAC
QQLLTIEER---RGEG-------AYSPD-TMCVGIARVGQP--TQLILSGSLKTLAEKD-
---FGPPLHSLILC-GE-MHYLEEELLK-------------------------
>Paraatla
------------------------------------------------------------
----------------------MLYLIGLGLGDERDITLKGLEAIKSC------------
------DIVLLEHYTSLLG--VDRSRLETLYGKKVELADRDGVEQLADSLILEPS---KT
KNVAFLVVGDPFGATTHTDLVVRARKMNIQVEVIHNASIMNAAGCCGLQLYRFGQTVSLV
FWTDTWKPDSYYDKIKENRKLGLHTLCLLDIKVKEQSEENLLRGRKIYEPPRFMSIAQAC
SQLLAIEES---RGEG-------VYTPE-TKCVGIARVGQP--TQLIASGTMKELSTKD-
---CGPPLHSLIIT-GE-MHFLEEELLE-------------------------
>VexiDIVA
------------------------------------------------------------
---------------------------------EKDITVRGLEIVRKC------------
------DKLYLEQYTSILG--IDHERLEKFYERKVILADREMVEQGCDE-FIDAA---QT
QHVGFLVVGDPFGATTHSDLWLRAKRKGVQVEVVHNASIMNAIGYSGLQLYRFGETVSIV
FFTDTWRPDSFYDKIALNRKLGLHTLCLLDIKVKEQSIENLCRGRKIYEPPRYMSVNLAA
KQLLEISEK---RAATLKDNEKLAYDGK-TMAVGVARLGQP--DQCVVSGTLEQLVDVD-
---FGPPLHSLVIA-GD-LHPIEKDHIEIFSVS--------------------
>Endozona
------------------------------------------------------------
----------------------VLYLIGLGLGDEKDITIRGLEIIQGC------------
------HVVYLEHYTSILS--VSAERLSEFYKREVILADRELIESGFDDKILPFA---KD
KDVAILIVGDPFGATTHSDLLLRCHKEEVTVKIIHNASIMNAVGCCGLQLYSFGHAVTMC
FFTDTFKPMSFYDKVAQNIKCGLHTLVLLDIKVKEQSIENLLKGIKKYEPPRFMTVNQCI
AQLLETEAK---RKEN-------VYSEE-TLAIGLARVGQP--DQKIVVGTMKELLDVD-
---FGKPLHCVIIP-GK-IEDYEMDAIN-------------------------
>StygNOMA
------------------------------------------------------------
------------------------------------------------------------
------------------------------------------------------------
------------------------------------------------------------
---------------------------LLDIKVKEQSEENLARGRKIYEPPRFMTVGQAI
DQLIEVEEK---NGEG-------AYDPDTTLCVGMSRVGHP--DQCVAVGTMRELRCVD-
---FGAPLHSFIIA-GA-THFHEREHLACY-----------------------
>Ovaldese
------------------------------------------------------------
------------------------------------------------------------
------------------------------------------------------------
------------------------------------------------------------
-----------------------------------------------YDPPRYMTVNLCI
EQLLEVEAK---RKQG-------ALSKD-SIGVGLARVGQP--TQRLPA-----------
-----------------------------------------------------
>Vannrobu
------------------------------------------------------------
---------------------------------------KGLEVVKSC------------
------DAIYLESYTSILG--IPKERLEKFYGKEVIEADRDLVEQGCDE-MIEAA---KS
KKVAFLVVGDVFGATTHTDLWLRCKNDNVDVQVIHNASIMNAVACTGLQLYHFGETVSIV
FFTDTWRPDSFYDRVKVNRQNGQHTLCLLDIKVKEQSEANLLRGRQIYEPPRYMTVNQCI
EQLLEVEEK---RQEG-------AYTPE-TPCFGVARVGQS--TQKIVSGPMAALKDID-
---FGPPLHSVVIA-G-------------------------------------
>Luaphula
M-----------------------------------------------------------
----------------------VLWVVGIGLGDETDITVKGLEAVKSA------------
------HKVYLEHYTSVIG--APKERLEAFYGKEVLLADREVVETEADETFIEPA---RT
ESIVLLVVGDPFGATTHTDLVLRAKQKEVEVRVVHNASIMNAVAACGLQLYNFGVTVSIV
FFTDTWRPDSFYEKIQQNRKLGLHTLCLLDIKMKEQSIENLCRGRKIYEPPRFMTVNQCI
EQLLEIEDK---RKEQ-------AYTPE-TVAIGVARVGRD--DQLIVAAPMREL-----
-----------------------------------------------------
>Protarac
M-----------------------------------------------------------
----------------------GLWIVGIGLGDETDITVKGLNAVKAA------------
------DKVYLEHYTSVIG--ASKEQLEAFYGKEVLLADRETVESEADATFIEPA---RT
ENIVLLVVGDPFGATTHTDLVLRAKQQSVPVFVVHNASIMNAVAACGLQLYNFGVTVSIV
FFTDTWRPDSFYEKIQQNRKLGLHTLCLLDIKMKEQSIENLCRGRKIYEPPRFMTVNQCV
EQLLEIEEN---RKEG-------AYTKE-TVAIGVARVGKT--DQQIVAAPLEELQHID-
---FGAPLHSVVIP-GH-LHPLEEEFLQYLRPTK-------------------
>PhysTSA
------------------------------------------------------------
----------------------MLYLIGLGLCDEKDITVKGLEAIREC------------
------DKIFLEGYTSILG--IDKQKLEAFYQKPIIVADRETVESNAEQ-ILHAA---KS
EKVAFLVVGDPFGATTHTDIALRAKKEGIAVKVVHNASIMNAVAACGLQLYAFGQAVSIV
FWTPEWKPDSFYDKIKINRQNKMHTLCLXXXXXKEQSTENLLR-----------------
------------------------------------------------------------
-----------------------------------------------------
>Protpyro
M-----------------------------------------------------------
----------------------VLFLIGLGLGDEKDITVNGLETVRKC------------
------AKVYLEHYTSILG--VDKDRLEKFYEREVTLADREMVESEAEALFIEPA---RT
EDIGVLVVGDPFGATTHSDLVLRAMQAGVEVKVVHNASIMNAAAACGLQLYLFGQTVSMV
FFDGSWRPDSWYEKIAANRKMGLHTLCLLDIKVKEQSVENMLRGRKVYEPPRFMTIKQCI
EQLLEVEEK---KQEG-------AYGPD-LVCVGMARVGRD--NQRIVSGTMTELLDVD-
---FGPPLHSFIIP-GN-LHPVEIEYIDFFRVK--------------------
>PellCATA
M-----------------------------------------------------------
----------------------VLYLVGLGLGDEKDITVRGLEIVKKC------------
------AVVYLEHYTSVLG--VSAEKLATYYGREVLLADRELVESEAEEKILKIA---VD
QDVALLVVGDPFGATTHSDLALRAKQRGIQVKVIHNASIMTAIGACGLQLYNYGITISMV
FFTDTWKPDSFYPKIEQNSKNGLHTLCLLDIKMKEQSMENMMRGRKIYEPPRFMTVNQCL
KQLLEIEEK---NQLG-------LTTKD-TLCIGLARMGKE--DQFIAFGTIAELITVD-
---FGEPLHSVIIP-GK-IHPHELEYLETFRVQKK------------------
>Thecquad
------------------------------------------------------------
----------------------MLFLIGLGLGDEKDITVKGLEAVKRS------------
------IRVYLECYTSILS--ISRSTLEAFYGRPVIEADRDLLESGADE-ILAGA---KE
QDVSVLVVGDPFSATTHTDLVLRAKELDIPVQIVHNASIITAVAITGLQLYRFGQIISIV
FFTPTFRPTSFYDKIALNRKMGAHTLCLLDLKVKEQSEENLLRGRKIFEPPRYMTVNEAV
NQLLEVEEE---RKEG-------AFDEN-TEAVGLARVGQA--DQKIVAAPLKDLLRVD-
---FGAPLHSLIIP-ASPLHEME------------------------------
>Vermanta
M-----------------------------------------------------------
----------------------VLFVIGLGLGDERDITVRGMEAIKQC------------
------ARVYLEHYTSILG--VDRERLEKFYEKKVVLADRDMVETGCQE-IMEGA---KD
EDVAFLVVGDPFGATTHTDFVLRAKEQGIPVQVIHNASIMNAIGCCGLQLYRFGETISLV
FFTDTWRPDSFYSKVKSNGAAGLHTLCLLDIKVKEPTMESLARGKPVYLPPRYMTINQAV
AQLLEIEEK---LDQK-------AYSKD-TICIGVARVGQA--DQLVVQGRMEDLLTVE-
---FGAPLHSLVIC-GD-VHEFEQE----------------------------
