# Supplementary material for: Expansion of the molecular and morphological diversity of Acanthamoebidae (Centramoebida, Amoebozoa) and identification of a novel life cycle type within the group
Source: Biol Direct. 2016 Dec 28;11:69. doi: 10.1186/s13062-016-0171-0 (PMC5192571; doi:10.1186/s13062-016-0171-0)
Supplement: Additional file 3: — Bordor.325.Cent40.tgz. Phylogenomic alignment files and single gene trees for each gene included in the phylogeomic supermatrix. (TGZ 8396 kb) [file 13062_2016_171_MOESM3_ESM.tgz › Bordor.325.Cent40/unmasked-alignments/COPS6.faa]

>AcanGEN
---------------------------II---EKEGGSALDIALHPLVLINISDHYTRAK
Y-ST----EEKNPRVIGALFGVQSGRNVEVTNSFELVYNV--------IDGA-------V
VIDTDYLKAKQEQFVTVFK----NHD-LLGWYSTGAECKPA--DIQIHNQF---------
--------IPFN--ESPLYLILDTLVSKV----TKGLPVQVFESELRIINDE-------P
TLLFSKVQ-YRIETGEAERIAVDHVARVSASGT--AEGSQLTTHLLGMHNAIKMLNGKIK
NLTSYLH---AVEKGEV-PVDQNLLRQVATLCNLLPAIDT---AAFKADFVGEYNDALLV
TYLASITKGTSLTNELVDRYNVAYDRQGQRR--------------------
>Coprcine
MSA----------------METDEPSVV---LSSTTSSGLSVSLHPLPILNVSEHLTRLK
L-QK----NDTNPFVLGALLGTQTGREVEIVNTFELATE---------ADGS--------
TVDHGFLVSRRDQYKQVFP----SLE-FIGWYTVAPKPTAR--HIALHEQF---------
--------TGYC--STPLLLLLQPSLSLGGGVNSQTLPFKAYEPTVEIKERT-------S
RSVFVEVP-YNVETGEAERIAVDWTARG------GGSGTSLESHLSTQRSAVKMLHERIL
LLVKYVA---DVIAGTA-KKDHDTLRSLAALVASLPASEN---KAFREEFDTEYEDVQLT
SFLSSLTKSTNILNDLVDKHILLTSSREDRPGGFRRRGGRQGTIDWGDRLH
>Coprprot
-------------------------------------------LHPLVVVNIADQYTRAT
M-------SGKDTRVFGCMLGRQQGRRVEIMHSFEIL-----------LDEN-------K
QVDSLYILQRGRQFYRTFE----GME-VLGWYANGSSTEPQEGDLDIHQQMESLPDLPQA
ETFGDTTQINFS--ESPLFLVLNTSPKDK----QRELPMQLYENSLTIVEGK-------P
KSSFTSVT-FTIQTSEIERIGVDHVANVSRSG-----ASLLQGHLSTMHSSIKMLNSRIT
ILKNYLE---AVKSGEL-ASDPSVLRDIRAVCQQLPAVDS---NEFKVEFLSEYNDALLL
TYLATMTKSAVATVEMLEKFNNTYDRHGR----------------------
>DictDisc
MTDT------------TTTTTTDANKLVLE--KSANSSGLEVDLHPLVLINISDHFTRTK
V-QSN---YQDNCRVIGVILGVQNGRNVEICNSFEMVYAT--------VDKQ-------L
VLDIEYLRKKYEQ---LFP----LYD-LLGWYSTGSQVSKD--DILLHKQI---------
--------SEHN--ESPLYLMLDTDSP-----KSKDLPVIIYESELHIVNDE-------P
TTIFVKTP-YKIQTGEAERIGVNHIAKVTPSG---SEGSGLTSHLFTMHNAISMLNIRVK
ALSDYLQ---AVKEKRL-PYEQNILRKASSLCNQLPTIDT---HDFKKSYLQEYNDVLLV
TYLASITKTSASLNDTIDKYLVSNEKQSKRRFYQ-----------------
>Filanola
----------------------------------ASSGSXNLLLHPLVIINISDHWTRSK
V-QN----NIENPRVIGALFGLQTGRTVEISNSFELVYDV--------VDKN-------V
VIEQKYLVQKQEQFKKVFP----TLD-FLGWYSTGSSVQAS--DMEVHRQF---------
--------FGIN--ESPLFLLLDPIACARP--DVKDLPIHILESELRMVNDQ-------P
SLVFVKVS-YKIETNEAERIAVDHVAKITPTGS-GATGSQLSAHLIGIHGSLSMLNLRVK
ILLKFLD---GIKSGKN-PKDHSVLRAVGQLCNQLPQADT---PEFRRDFMSEYNDVLMI
AYLASITKGTANINDLIDKFNVIYDRQVRRRG-------------------
>HomoSapi
MAAAAAAAAATNGTGGSSGMEVDA-AVVPSVMACGVTGSVSVALHPLVILNISDHWIRMR
S-Q-----EGRPVQVIGALIGKQEGRNIEVMNSFELLSHT--------VEEK-------I
IIDKEYYYTKEEQFKQVFK----ELE-FLGWYTTGGPPDPS--DIHVHKQV---------
--------CEII--ESPLFLKLNPMTK------HTDLPVSVFESVIDIINGE-------A
TMLFAELT-YTLATEEAERIGVDHVARMTATGS--GENSTVAEHLIAQHSAIKMLHSRVK
LILEYVK---ASEAGEV-PFNHEILREAYALCHCLPVLST---DKFKTDFYDQCNDVGLM
AYLGTITKTCNTMNQFVNKFNVLYDRQGIGRRMRGLFF-------------
>Monobrev
MD-------------------------VDDLLVVASDGGLSALLHPLVILNISDHLTRRR
A-EA----KSHNVTAYGALFGKQAGRVVEIFNSFELLLAD-------------------G
IWDLDFLNTRTEAFKRIFK----DQD-CLGWYATGSHVTAD--HLALHRQL---------
--------LGLN--EAPFFLLLDDQAQAT----REQLPITIFETIVELKDDE-------Q
HIHFAPTP-YKLASEEAERIGVDHIANVSASAV-GGQISAVRQQMQTHASALLMLQERID
VICDFLA---DIDAGKV-QPSPALLRNIKGICSRLPVSQD---PRLRAALLMESTDTETV
NLLALMTQACDAIKQLTGKMQTIHPGAGKTHFASMMM--------------
>PCBtrin
-----------------------------------SSSALQIALHPLVIINISDHYTHHR
L-CTNGGLNGEKVKLFGAILGTQTGRTVEIFNSFEIVSSF--------INDN-------W
VLDTNYLRDKLEQFSKIFP-----YE-LLGWYTTGLALEPV--DVSFHKQL---------
--------MQFC--ENPLLLLFNPYKTAI---TNEELPLFIFDTETHLVGEQ-------V
HLTFAKAS-YSLVSEQAERVSVDHIRHITSTGVSGASSSAAQQQLEGLESASSMLLERIQ
VIQRFLQ---AVHEKQIVPFPHALVRQAVGALYMLPSLSN---SEFEEKSTKEMNSSLMI
TFLSTLTKDMNNLIELASAVDGVGETVSKPRGSRS----------------
>Polypall
-----------------------ANELVLEKSSNSAASGLQIDLHPLVIINISDHFTRSK
VEQTN---TDHATRVIGVLTGQQNGRNIEIFNSFELVLTA--------TK----------
LLDLEYLRKKHEQFKKVFP----TYE-ILGWYATGSKVTQE--DLAIHKQI---------
--------MELN--ESPIFLMLDTTAATL---NAKDLPIAVYESEVHIVNEQ-------P
AILFVKTT-YKIQTGEAERIGVNHIAKVTPSG---AEGSSLTTHLFTMQNAFSMMNIRVK
ILRKYLQ---GVKDKTI-PYDHGIMRQVASLCNTLPTINN---EDFNRSFLQEFNDVLLV
TYLAGITKSSSILNESIDKYLVSHEKQGKRRLF------------------
>Sterramo
---------------------------VI---QKEGGSALEIALHPLILINISDHYTRAR
V-EGRL--SSDDSRVIGVLFGQQNGRKIEIFNSFEIVFDE--------IDGA-------V
IIEPEYLKTKEEQLKKVFP----DYD-VLGWYSTGTHSRRS--DLEIHNQF---------
--------MEFN--ESPLFLLLDTVAAKV---NTKGLPITIFESELRMVNDE-------P
TLLFAKVP-YKIETGEAERISVDHVAHLSAGG---NEGSQLTAHLIGIHNAIKMLHSKIK
ILTEFVK---LSSEGSL-PFDHSLLREIAALCNLLPAIDT---RSFKEDFINEYNDALLV
TYLATITKGASVINDLVERY-------------------------------
>Thectrah
-----------------------------------SSSALNIVLHPAVIVSITDHYTRAR
A-NT----KTPRPRVVGGLVGTQRGRTIEMHSAYELLVSE-------DADGG-------L
VFDMEFLRKKHQLIVDVQE----EYQ-FLGWYSTGTAPSAA--DLAVQTLL---------
------REEGIN--ESPLYMVLDPTPPPG----TKELPIDIYESELRIIDDS-------P
TYRFVHTA-YSIYSGESERIAVDHVAHLSSVAT-AESSSSVTTHAGGIANAVENLSGRLA
IILRYLK---AVQAGTA-EADPRILRMVKAVVLQLPVATTGAGTEFDLEFVAQYNDTLLT
TYLATLTKAASAVNNMVDKFN------------------------------
>VannDIVA
-------------------------------QQSGGEGALAVQVHPLVLVNVSDHATREK
V-RR----KSQFVRVLGALLGKQAGRTLELCNSFELLFAQ-------DPSGA-------A
VVDVTYLHEKLEKFLTVFS----DLE-FLGWYSNGLSTTPSSDDVQVHQQF---------
--------LGLN--ENPVFLLLDTVGAYT----ADKLPLRLFESEMKIVDNE-------P
QLKLAKVP-YSIQTQEAELIAVDHVVHASNSAV-AVPGSQTIAHLSTIHEAVRMLHTRVN
LLLKYMR---AVEEGKM-PRDLEVLRSIKQICQLLPAIDT---KDFRSEQLNEYNDTMLV
TYLSTMTKAAATL--------------------------------------
>Pessonel
-----------------------------------SQATITVQLHPLVIMSISDHDTRLT
V-TNG---DKNAPRPIGALLGEQTGRVVDVSGSFELIYTE--------IDGL-------F
VVDLDFLKSKIEAYNKVFP----KAE-FLGWYSTGSXIDAKV-DVHFHKQF---------
--------MDFN--ENPVFLLLDKVAAKSP--VQKELPITLFESELRMVNDA-------P
TLLFNKXA-YTIETNEAERIAVDHVAHLSSAGG-SSEGSQSTAHLASLRNAVLMLRTRLA
MLEEFTRLQAAAAAAGE-PLDLASLRRVSALCRSLPALAT---IDFSDQLAASFNXGAML
AYLASMTRTLDSANALIDRHNS-----------------------------
>MayoBSH0
---------------------------------------LDVFLHPLVMMNIADQFTRMR
I-LSSS--HDSLIRVYGALVGVKVGRRVEIANSYEVVETQ--------VGGK-------T
VLDIDYLNTKRSEVAKVFP---PNWDTFIGWYTTGEEASED--DLEVYRQV---------
--------AHIN--ENPLFLVLNPNPPAG----MRELPLSIYEVETHLISSDPSNANLLP
THFFAPIT-FRLETEDSERIAVEHVASSSMADE--EGGSKATEHLEAMRSAIRMLHSRVS
RLQQYLS---AVEKGEL-PRDEGILRQVHSLCNQLPAIDT---EDFRTNLLTEYNDTLLV
TYLAAITKGTSQIDSLATKFSVTQDR-------------------------
>TricAmI7
-------------------------------------------LHPLVLVAISDHYTREK
V-RK----KIEKPRAVGALLGVQTGRKVEVKTCYELVCTL--------VDGK-------W
IIDTEYLNTKTEQIKEVFK----TYD-FLGWYSTGDALLPE--DIEIQKQL---------
--------LELN--ENPLYLLLGTNIAMN----AREIPLKIYESQIKFVNDA-------A
VQTFVSTG-YKIDTGSAEGVAVDHVANARGTE---STASRLTLHLSALQSAVEMLHIRIQ
AIVRYIK---AAQAGGA-KFDHTLIRQVSGICNMLPAIDS---AEIGQDFVNEYSDALLV
TYLASMTNTSNTLNELIDKFNVTYD--------------------------
>Neopaest
------------------------------------------------------------
--------------VIGGLIGKQTGKSIEVHSSYELTYTE--------VEGE-------I
IIDISYLHEKSAQLHEVFP----EFEMFVGWYTTGSSIQPR--DVAIHRQF---------
--------LHIN--ENPIVMVLDPTPCIS----QKGLPVFFYESETKIVSGE-------P
TMIMSPIT-YNIITEESERVAVDHVAHLSSQS---SSESNLSLHLQPVSKSVQMLDQRIA
IIQAYLE---AVKQGEL-PKNREILRRISCLCNALPIADN---PQFEQDFGKEYNDTMLI
TYLAALTKGAAFVDDLSKKFNVV----------------------------
>Paraatla
---------------------------------EEKGDSSEVLLHTLTVMNVSDHHTRVR
I-SSQ---KENGVRVIGGLIGKQKGREIEIHSSYELVYSE--------VDGQ-------L
IVDTSYLLEKSNQLAEVFP----SFDLFVGWYTTGPGIRSS--DVLIHRQF---------
--------LEVN--ENPIVMVLDPDPQTAV--KNQSLPVYFYESETRLVDGI-------P
TMKMTPLS-YKIVTEESERVAVDHVCHSTLNPA--TAQSSLYLHLSPVGKAVQMLDQRLM
VIQAYLL---AVKSGDL-PKNREILRQISCLCGTLPITNS---PDFNHQFQTEFNDTLLV
AYLAALTKGAAYVDDLASKFNKANESKRKR---------------------
>VexiDIVA
--------------------------------SSSSGDGLHIQIHPLTLMNITDHFTRSK
V-ATG-----KPQRVIGGMLGTQKARSVSIHTSFDSEYTI--------EDSK-------I
KINWSKFKQKFQLLQRVLP----EFE-FIGWYSTGQKSDKQ--DLQLHQEV---------
------VDLEFN--ENPIYLTFNDQIDTS----SESLPIDVYETEVKLVHGK-------P
QTQFVRGS-WQLDSEESERIAVNEIARVKTADT--MGGSKLTSHLGNIKNALAMLLSRIE
GLEHYLE---QVEKNAI-PRDHAALRQISAICAQLPAIEG---EQFHKDLAHEYNDALLV
TYLSSITKGTTLLEILATKYEQAYGNQHKQ---------------------
>Endozona
----------------------------------GTGAALNISLHPLVILNISDHFTRQK
V-LAP---KNSVPRVIGVLFGLQSGRNIEITNSYELLHTE--------VEGA-------T
IIDIDFLNSKQSQYKEVFP----NGD-LLGWYSTGSECKTS--DLKIHQQF---------
--------VAFN--ESPLYLLLDTVACAV----ARELPIYIYESELRIVDGE-------P
VNFFSKVSNFRIEPEVAERIAVDHVAHTTTAGS-GSEGSQLPTQLAGMQNAIKMLNMRLK
IIKAYLE---STQKGEL-PKDHALLRQTVGIINLIPAIDT---PKFKEEFLNEYNDALLV
TYLSSITKGANVMNDLVDRYNLAYDKQNRR---------------------
>StygNOMA
-------------------------------------------LHPLVLIQIADHFTRAK
M-RGGAD-AVANPRVIGALAGVQNGRDVEILNSFELVYEE--------VEATSPGAPTNL
VLNTNYFQKRFEQFKQVSP----TLE-LFGWYSTGIEAEAK--DMQLHRQM---------
--------MAYC--ENPIYLVLNTLISTI----GRELPVSIYEFQMHMVEGV-------P
MFNFVKVG-YKIETSDVERISVDHVDRASSSE------TSLHGHLNSVRSALTMLQSRIN
TLINLLE---LMKSKQI-AIDHQILRQVSSLCQMLPSANT---SKFSEEDLAANVDGLLL
MFLQTVTKGTQLTAELISKSNVAFDSHHTRMRKAQFL--------------
>Cochminu
------------------------------------------------------------
------------------------------------------------------------
------------------------------------------------------------
------------------------------------------------------------
----------------------------------------LVGHLSNIQSAIKMLNHRVK
YIQKFLE---STSKGEI-SMDHSLLRQISSLCNLLPSIDS---SHFKQEFLVEYNDTLLM
TYLSALTKGANQMNNLVEKFNIASEGGRRRFM-------------------
>Ovaldese
------------------------------------------------------------
------------------------------------------------------------
------------------------------------------------------------
------------------------------------------------------------
----------------------------------------------------QMLKIRIG
ILQKYLG---LVTSGEL-PKDHSTLRKIASLCNLLPATDT---AAFRDELLNEYNDALLI
TYLASITKGSDQINELVQKFNITFDRHSRRRG-------------------
>Vannrobu
M------------------------------SDTAGVSNSSVLLHPLVIINISDHATRAK
V-TN----KGVSKRVVGALLGHQQGKQMELLNSFELLTVPPPEGSECNSDEK-------V
IIDEEFLKTKLSQFSEVFP----DQE-FLGWYSTGSQLYPY--DTTIQKMF---------
--------MAHN--ESPLYMIMDSVRASI----SKELPLEVFESEVRIVNNQ-------P
EVKFCSIP-YKIETLEAERIAVDHIAHAASTTGSSAAGTSSIAQLSGTQEAIKMLNIRVK
LLLRYLK---AVQNGEL-PKDLNFLRQIKSICRMLPAIDT---QQFKNDLLDEYDDTLLM
TYLASITKTTSAADKLGKVHNFTYERQRHR---------------------
>Luaphula
-----------------------------------GGSALSILLHPLVIINISDHATRAK
A-GD----GKTYSRVIGALCGIQSGRSVEIFNTFEMAYTV--------VDGS-------L
IIDTDYVKKKQEQFIQVFK----NYE-LLGWYSTGTECKPK--DLEIHNQF---------
--------LLFN--ESPLYLLLDPVASKL---TTKGLPISIFESELRIINDE-------P
TMLFSKVN-YKIETGEAERIAVDHVAHVTASGA--EPGSQMTAHLNGVHNAIKMLHNKIR
VLLMFLE---ATRSGQM-KLDHGLLRQIAGLCNLLPAIDT---DTFREEYINEYNDALLV
TYLSTITKGTSVINDLVDRYNTAYDRQGRGGR-------------------
>Protarac
-----------------------------------GGSVLSISLHPLVIINISDHATRNK
M-KGD---GRNYSRVIGALCGVQSGRNIEIFNTFEMAYTE--------VDGS-------I
VIDTEYVKTKQEQFVQVFK----NYE-LLGWYSTGAECKPK--DLEIHNQF---------
--------LPFN--ESPLYLLLDPVASKV---STKGLPITIFESELRIINDS-------P
TMLFSKVN-FKIETGEAERIAVDHVAHVTIGGA--DPGSQMTAHLMGVHNAIKMLHNKVR
VLLLFLE---ATRSGQL-KPDHGLLRQIAGLCNLLPAIDT---EAFKEEFINEYNDALLV
TYLSTITKGTSTINDLVDRYNTAYDRQGRRG--------------------
>Protbohe
------------------------------------------------------------
------------------------------------------------------------
------------------------------------------------------------
------------------------------------------------------------
--LFSKVQ-YKIETGEAERIAVDHVAHVTPTGG--EAGSQLTAHLMGTHNAIKMLHTKIK
ILKRFLE---ATASGEV-KPDHGLLRQIAGLCNLLPAIDT---DSFKEDFLNEYNDALLV
TYLASITKGASIINDMVDRYNTAYDRQGRRRGFGFF---------------
>PhysTSA
---------------------------VVE-KEGGGGGALQIDLHPLVIINISDHFTRAK
V-ESN---ANPPPRVIGALLGVQNGRNIEISNSFELVYHT--------LEGN-------I
VIDTDYMKSKQEQFKKVFP----TND-FLGWYSTSNGVAVS--DLAIHKQF---------
--------LEIN--ESPIYLALDAAAAFQQ--ATKDLPITIFESELHVVQDQ-------P
TMLFVKVP-YRIQTGEAERIGVDHVARVTPAGG--AEGSQLTTHLMSLHNAVKMLNARVK
TLHAFCA---ATNEGKI-APDHGILRQIASLCNVLPAIDT---GVFSEDFLK--------
---------------------------------------------------
>Protpyro
---------------------------II---EKEGGSALDIALHPLVLINISDHYTRAK
Y-TS----EEKHPRVIGALFGVQSGRSVEITNSFELVFTM--------VEGA-------V
VIDTEYLKLKQEQFVTVFK----NHD-LLGWYSTGDECKPA--DIEIHNQF---------
--------TPFN--ESPLYLLLDTLVTKV----TKGLPVQLFESELRIINDE-------P
TLLFSKVQ-YRIETGEAERIAVDHVARVSASGT--SDASQLATHLLGMHNAIKMLNGKIK
NLTSYLH---AVEKGEV-PVDQSLLRQVATLCNLLPAIDT---SAFKAEFVGEYNDALLV
TYLSAITKGTALTNELVDRYNVAYDRQGSRR--------------------
>PellCATA
-------------------------------------------LHPLVIINISDHYTRQK
V-SNP---KQSNSISIGTLYGVQKGRDVEIFNSFELTYNE--------VEGA-------I
VINKDYLVQKQEQFKQVFP----TYD-LLGWYSTGNEVNET--SLQIHNQF---------
--------MDYN--ESPLFLLLDPIAAKV----SRELPIFLHESQLRMIDDV-------P
VMKFAQIS-YKIETGEAERISVDHVAQVTPSGT--KEGSQLSAQLSGTQNAIKMLNLRIR
IIRRFLQ---ATEKGEI-PKDHGMLRQIAGIVDLLPTIDT---PNFKEDFLTEYNDTLLV
TYLSTVTKGASIINELVDRYNTAFDKHHRR---------------------
>ClydYONA
-----------------------------------------VALHPLVVINISDHFTRVR
V-NT----GTENAFVVGAMLGTREGSKVEIFDAFECMM----------VEGS------ED
QVDMVFVRERLKLTQACFKLLNKEYE-MLGWYCSGDSLSAK--HEAIHKQF---------
--------LTETDGDASLFVMLDAAMAVN---SRRDLPVFVFEHEFKHSEDGT------S
TLSFGRVP-FKMETEDAERVSVDHVAHARPSDG----GSQTVAHLSRVRSATTMLSERVE
NVLRYLK---AVQEGSV-PVDHQMLRQIKSLCYMLPAMDT---QEFRSEALTEYNDNLLQ
IYLASLMKSANKLNDMVDHYNVSADRGARMRF-------------------
>GoceYONA
-----------------------------------GSSALMISLHPLVIINISDHYTRAK
V-ENGV--NKTPPRIIGAMMGTQVGRNIEVFNSYELVYNE--------IEGN-------I
VIDTTYLKTKQEQFKQVFP----TYD-LLGWYSTGDVPKTA--DLHVHNQI---------
--------LEFN--ESPLYLLLDPVTSSA----TRELPISLYESELRIIDDK-------P
TNLFAKVS-YKIEPGVAERIAIDHVAHTTTRN---TDGSQLAVQLAGMENAIKMLNIRVK
NIKDYLE---ATSKGSI-SKDHALLRKTAGIVNLLPAIDT---PQFKEEFLNEYNDALLV
TYLSSITKGASVINELVERYNTAYDKHSRRG--------------------
>Thecquad
----------------------------------TETCTLNIALHPLVIINISDHFTRQR
V-RFT---TTPSARVFGALLGIQSGRNIEIFNSFELVYAN-------------------N
AIDTEYFATKLEQMKSVFP----NYD-CLGWYSTGNEPLPS--DTDLNKQV---------
--------LQFN--ENPLYLLLDTAVQQH----RKELPITIYESELRIVNDV-------P
TLLFRKAP-YKIETGEAERIAVDHVAHVSPVGN--GSGSMLISHLGGMHDAIKMLNIRIK
IIQKFIE---ATEAGEI-PTDHALQRQIASMVHLLPCLST---PQFRENFLREYNDTLLV
TYLASITKGTNLVNDLIDKFNVAYERRKTRNFPATW---------------
>Vermanta
------------------------------------------------------------
---------EDGIRDIGVT-GVQT-----VCSS---------------------------
--DLE----KLDQFTKVFS----TYD-FLGWYSTGPAVQAE--DTLIHKQI---------
--------MELN--ESPLFLLLDPMAAEVT--QTRELPISLYESEMHIIEDK-------P
TLVFSRIP-YKIETGEAERIAVDHVARVSSAGG-TVESSKLSSQLMNMHNAISMLSMRIQ
IIEKFLR---ATAEGKI-PKDHGLLRQIVGLCSMLPALDT---PSFQSALMKEYNDTLLL
TFLASITQGCNHINDLITKCNIAYQGNGGKR--------------------
>ParvMONO
----------------------------------------TLSLHPLVLINISDHYTRMK
L-KEG-----GDPRVIGCVCGIQRGRHIEIFSSFPLVYSL--------VDGE-------P
EIDQAFLQSKRDLFAQVFP----TYD-ILGWYSTQAQPSKA--DFAVNAQF---------
--------SDVN--ESPLALLLDPNGATV---DAKELPVYIYEQEVRVIEGA-------P
RSFFSKLV-YTIETGESERVAVDHIAQTKTRV---EGDTVLASHLEGVSNAIQMLSQRIM
TIQRFLK---AVEAGEV-PKDHHILRQINSMVNMLPAIDS---ASFNQEFLHSFNDTLLV
TYLAAITKGSQQTSDLLEKYNTVHERQRARRG-------------------
