# Supplementary material for: Expansion of the molecular and morphological diversity of Acanthamoebidae (Centramoebida, Amoebozoa) and identification of a novel life cycle type within the group
Source: Biol Direct. 2016 Dec 28;11:69. doi: 10.1186/s13062-016-0171-0 (PMC5192571; doi:10.1186/s13062-016-0171-0)
Supplement: Additional file 3: — Bordor.325.Cent40.tgz. Phylogenomic alignment files and single gene trees for each gene included in the phylogeomic supermatrix. (TGZ 8396 kb) [file 13062_2016_171_MOESM3_ESM.tgz › Bordor.325.Cent40/unmasked-alignments/if2g.faa]

>AcanGEN
------------------------------------------------------------
---------------------------------LDTSHLAKQDL---ATLDVAKLTPLSP
EVISRQATINIGTIGHVAHGKSTVVKAISGVQTVRFKNELVRNITIKLGYANAKIYKADE
WLGEKPGGYCSHGSHKEDVFQSDNPNCKGMMRLVRHVSFVDCPGHDILMATMLNGAAVMD
AALLLIAGNESCPQPQTSEHLAAIEIMKLKHIIILQNKIDLV-KEAA-ALDQYQQILAFV
KGTIAESAPVVPISAQLKHNIDVVCEFIVNRIPVPMRDFTSSPRLIVIRSFDVNKPGTEV
DDLKGGVAGGSIIQGVLKIGDEIEVRPGIVARDAE-GNVKCVPIFSKIVSLFAERNDLQF
AVPGGLIGVGTKIDPTLCRGDRLVGQVLG-EVG-KLPDIFTELEVNFFLLRRLLGVKAEG
-DGKQSRVTKLSKGETLMVNIGSTSTGGRVIAVKKDLAKIVLISPVCTMEGEKIALSRRV
EKHWRLIGWGQILRGIKIE------
>Coprcine
MSG---------------------------------------------------------
-------DETL-------------QKRVQDESDSEEEEIEEEEVIPTVDVDISKLHPLSP
EVISKQATVNIGTIGHVAHGKSTVVKAISGVTTVRFKNELVRNITIKLGYANAKIYKCEN
DACPRPGCYRSYPSDKEEHPPCERPGCGHRMKLLRHVSFVDCPGHDILMATMLNGAAVMD
AALLLVAGNETCPQPQTSEHLAAVEIMKLEHIIILQNKVDLI-KEPQ-ALEHQKSISAFV
KGTVAENSPIVPISAQLKYNIDAVNEYIVKNIPIPVRDFTSDPRLIVIRSFDVNKPGAEV
DELQGGVAGGSILRGVLRLGQEVEIRPGIVTKDSQ-GRNRCKPIFSRIMSLHAEKNLLQF
AVPGGLIGVGTRIDPTLCRADRLVGQVLG-AVG-KLPKIYTELEISLFLLRRLLGVKSED
--KKTTKVTKLVKNELLLINIGSTSTGGRVLSVKADLAKIQLTSPACTEVGEKVALSRRI
EKHWRLVGWGSVQRGTVLEVD----
>Coprprot
------------------------------------------------------------
--------------------------------------LAKQDL---ATLDITTLTPLSP
EIISRQATINIGTIGHVAHGKSTVVKAISSVKTVRFKDELQRNITIKLGYANAKVYKCQN
PECPRPGCYAAYGSDKEDTPACLREGCGGTMGLLRHVSFVDCPGHDILMATMLNGAAVMD
AALLLIAGNETCPQPQTSEHLAAIDIMRLKHIIILQNKIDLVPKEAT-SAENYKQILSFV
KGTIAEGAPIIPISAQLKYNIDAVLENIVKKIPVPMRDFLSSPRLIVIRSFDVNKPGCEV
EELKGGVAGGSITRGVLKVGSRIEVRPGIVNQDAE-GNVTCKPIFSSIVSLFAEKNTLAY
AAPGGLIGVGTEIDPMLCRADHLVGQVLG-EPG-ALPDIFTEIEINFFLLSRLLGVKATA
--GKQHHVRKLVVGEVLMVNIGSTSTGGRVKAVQADLAKVILLQPVCTSEGEKIALSRRV
EKHWRLIGWGRILSGKKIEPAT---
>DictDisc
------------------------------------------------------------
------------------------------MATKNKPNLSVQDV---KLLNVNELTPLTP
NVISRQATINIGTIGHVAHGKSTVVKAISGV-----------------------------
--------------------------------------------HDVLMATMLNGAAVMD
AALLLIAGNESCPQPQTSEHIAAIEIMNLKNIIILQNKIDLV-KEAA-AQEQYGQILKFI
QGTIAENAPIIPISAQMKYNIDVICEYIVKKIPIPVRDFTSDPRMIVIRSFDVNKPGSRV
DEIKGGVAGGSILKGVLKIGDEIEVRPGVISKELD-GKIKCSPIFCRIISLFAEENELQY
AVPGGLIGVGTKIDPTLCRADR-VGQVLG-SVG-KLPEIFVALEVNFFLL-RLLGVKSDG
--DKQSKVKKLSKEDTLMVNIGSTSTGCRVVAVKHDLAKLQLLTPVCSQEGEKIALSRRV
DKNWRLIGWGEIKKGTVLT------
>Entahist
M-----------------------------------------------------------
--------EEI--------------VIEAPTNGDANSNLMKQDL---SSLNIDEITALTP
CVISRQATINIGTIGHVAHGKSTVVKALSGVHTVKFREELKKNMTIRLGYANAKIYKCTN
PNCPKPGCYRSYGSAKEDNPICEVPGCGHKMQLLRHVSFVDCPGHDSLMMTMLTGTAVMD
GALLLVAGNKPCPQPQTSEHLAAVEFMKLKHMIILQNKIDLV-KTKEDAQKNYQQIKEFV
KGSIAENAPIIPICAQLKYNMDVVCEYICHSIPVPQRDFKVNPRMTIIRSFDINKPGTLP
QDLIGGVIGGTLSQGMLKLGDEIEIRPGFNFRDSK-NQQTCKPLFTKIISLHAERNELQF
AVPGGLIGVGTSLDPSLCRADKLTGQVAG-IVG-SLPPVFVELQIKFYLLARLLGVESSD
---GEALVKPLVAGDILMINIGSTHTGCKVMALKDDMAQISLMKPVCTTVGGKIAMSRKV
ERRWRLVGWGEVVKGTKKVSE----
>Filanola
------------------------------------------------------------
-----------------------------TGVKKDTSHLAVQDI---SKLDPSKLTPLTP
EVISRQATINIGTIGHVAHGKSTVVKAISGVQTVRFKNELERNITIKLGXANAKIYRCTN
PNCPRPQCFRSYGSSKEDTPACEVPGCGSPMKLLRHVSFVDCPGHDILMATMLNGAAVMD
AALLLIAGNETCPQPQTSEHLAAVEIMKLKHIIILQNKIDLV-KETA-ALEQHKQILAFI
KGTVAESAPIVPISAQLRYNIDVVCDYIVSNIPVPVRDFTSSPHLIVIRSFDVNKPGAEV
DDLKGGVAGGSIVKGVLKVGDEIEVRPGIVSKDAE-GKVKCIPIFSKIVSLFAEENDLKY
AVPGGLIGVGTKIDPTLCRADRLVGQVLG-HVG-KLPDIFSELEINFFLLRRLLGVKTEG
--KELSKVKXLAKGEVLMVNIGSTSTGGRVLAVKNDLAKIVLISPVCTQEGEKIALSRRV
EKHWRLIGWGQIMRGSTI-------
>FontBI
------------------------------------------------------------
-----------------------------------------------------ELTPTSL
EVISRQATINIGAIGHVAHGKSTVVRALTGVQTVRFKNELERNITIKLGYANAKLYKCSS
ASCQRPGCYRAYGSGKEDNPPCEV--CSSPMELLRHVSFVDCPGHDILMATMLNGAAVMD
AAILLVAGNEECPQPQTSEHLAAIEIMKLNHLIVLQNKIDLI-KDTQ-AEENYQQIQKFV
KGTSAETAPIIPISAQLKYNIDALVEALVKNVPIPVRDFTSEPTMIIIRSFEINKPGADV
NSLKGGVAGGSILKGVLKIGDEIEVRPGIIEREAG-GSFVCRPIVSKVVSLFAESNELLR
AVPGGLIGVGTKIDPMLCRADRLVGQVLG-RKG-SLHSVYDVITVDYFLLRRLLGVRTEG
-RGKATRVQRLDNGEILMVNVGSTSVGGRITSIKGDTAVIALTSPVCTEIPAKVALSRRI
DNHWRLIGWGEIKDGNAI-------
>HomoSapi
MAG---------------------------------------------------------
---------------------------GEAGVTLGQPHLSRQDL---TTLDVTKLTPLSH
EVISRQATINIGTIGHVAHGKSTVVKAISGVHTVRFKNELERNITIKLGYANAKIYKLDD
PSCPRPECYRSCGSSTPDEFPTDIPGTKGNFKLVRHVSFVDCPGHDILMATMLNGAAVMD
AALLLIAGNESCPQPQTSEHLAAIEIMKLKHILILQNKIDLV-KESQ-AKEQYEQILAFV
QGTVAEGAPIIPISAQLKYNIEVVCEYIVKKIPVPPRDFTSEPRLIVIRSFDVNKPGCEV
DDLKGGVAGGSILKGVLKVGQEIEVRPGIVSKDSE-GKLMCKPIFSKIVSLFAEHNDLQY
AAPGGLIGVGTKIDPTLCRADRMVGQVLG-AVG-ALPEIFTELEISYFLLRRLLGVRTEG
-DKKAAKVQKLSKNEVLMVNIGSLSTGGRVSAVKADLGKIVLTNPVCTEVGEKIALSRRV
EKHWRLIGWGQIRRGVTIKPTVDDD
>Monobrev
MPRASFRLSVNFPHNGPPEHARHQRHPSLAMPGHPHSPSHTHRVNCLKQMFLYQLHLSFT
KCYSNSLTQELPPTILYRLTPINHRILVQNLQKAEMSGLSEQRL---DKLDVAALTPLTP
EVISRQATINIGTIGHVAHGKSTLVKSISGVQTVRFKNELRRNITIKLGYANAKIYRCN-
-KCPNLMKYKSLGSGNPDAPKCNVPGCDGTLALKRHVSFVDCPGHDILMATMLNGAAVMD
AALLLIAGNESCPQPQTSEHLAAIEIMKLKHIIILQNKIDLV-KEAQ-AKEQHGQIVDFV
KGTIAESAPVVPISAQLRYNIEVINEYICSQIPVPKRDFISPPRLIVIRSFDVNRPGCEV
DDLNGGVAGGSILQGVLKRGQEIEVRPGIVSKDDQ-GKLKCMPIRSEVLSLKAEKNELEY
AVPGGLIGVGTLIDPTICRADRLVGQVLG-EVG-QLPPVYTELEISYYLLRRLLGVRTEG
-DKKAAKVQKLSKNEVLMVNIGSLSTGGRVLAVKADLAKIALTQPVCTEDGERIALSRRV
EKHWRLIGWGQIRKGVKIALDTDNE
>PCBtrin
------------------------------------------------------------
-----------------------------------------------------------P
EVISRQATINIGTIGHVAHGKSTVVKAISGVHTVRFKNELERNITIKLGYANAKVYQCTN
EKCYRPGCYTSKSSNSEDSPSCEK--CGAPMKLVRHVSFVDCPGHDILMATMLNGAAVMD
AALLLIAGNETCPQPQTAEHLAAIDIMQLKNIIILQNKIDLL-KENA-AAEQHQHIKAFV
KNTFAQDAPIVPISAQLKYNIDVVCEYLVKSVPIPVRDFTSIPRMIVIRSFDVNKPGCEV
EDLKGGVAGGSILQGVLKRGDEIEVRPGVVSKDSE-GNVCCKPIRSRIQTLFAENNELQY
AVPGGLIAVGTHIDPTLCRADRLVGQVIG-HPG-HLPDIFTEIEVSSFLLKRLLGVKSDA
--GKQSRVSKLTKGEVIMVNIGSTSTGGRVLAVKGDISKILLTQPVCTQVGEKIALSRRV
DKHWRLIGWGQIQSGTKINM-----
>Polypall
------------------------------------------------------------
-------------------------------AAKPKAQLEIQDL---KTLDVTTLTPTSK
NVISRQATINIGTIGHVAHGKSTVVKAISDVLTVRWSTEFKRNITIKLGYANAKIYKCEN
PECHRPGCYKSYRSSTDDSPLCERPGCGGRMKLLRHVSFVDCPGHDVLMATMLNGAAVMD
AAMLLIAGNESCPQPQTAEHIAAIEIMNLRNIIILQNKIDLV-KEAA-AKEQYGQILKFI
QGTVAEGAPIIPISAQMKYNIDVICEYIVKKIPIPVRDFTSEPRLIVIRSFDVNKPGAKV
DELKGGVAGGSIIKGVLRVGDEIEVRPGVITKDLD-GRMRCSPLFSRIISLYAEENDLQY
AVPGGLIGVGTKIDPSLCRADRLVGQVLG-SVG-KLPEIFISLEVNFFLLRRLLGVKSES
-GEKQSKVRKLLKDDTLMVNIGSTSTGCRVTAVKHDLAKLALLSPVCTQEGEKIALSRRV
DKNWRLIGWGTIQKGTILST-----
>Sexangul
------------------------------------------------------------
-------------------------------------HLXPQSL---ADLDPATLTPLSP
HVISRQATINIGTIGHVAHGKSTVVKAISGVQTVRFKNELERNITIKLGYANAKLYACDA
AEHAAPACYTSMPSGTADVVDCPRADCAGKLRLQRHISFVDCPGHDILMATMLNGAAVMD
AALLLVAGNEPCPQPQTSEHLAAVEIMKLQHIIILQNKIDLV-KPEA-AHEQHKEIQAFV
QGTVADGAPIIPVSAQLKYNIDVLCEYLIKKIPLPTRDFLSPPRLIVIRSFDVNRPGTDV
DELRGGVAGGSIVQGVLRVGDEIEVRPGVVTKDSS-GKLKCQPIFSTVISLFAESNDLQY
AVPGGLIGVGTKIDPTLCRADRLVGQVLG-GIG-RLPEIFIELEVNFFLLRRLLGVRAAD
GNAKGTKVAKLAKGGILMMNIGSTSTGCRVVAVKQDLAKIVLISPVXTTEGEKLALSRRI
DKHWRLIGWGKIMRG----------
>Sterramo
------------------------------------------------------------
---------------------------IEDSEAVDTSHLAVQDL---SNLDPAKLNPLTP
EVISRQATINIGTIGHVAHGKSTVVKAISGVQTVRFKNELVRNITIKLGYANAKIYKCDS
ADCVRPGRFRSYGSLKEDSFPCEQPGCKGNMKLERHVSFVDCPGHDILMATMLNGAAVMD
AALLLIAGNESCPQPQTSEHLAAIEIMKLQHILILQNKIDLV-KEAQ-AHDQYNQILNFV
QGTIAQGAPIIPISAQLKYNIDVICEYICTKIPVPVRDFTSSPRLIVIRSFDVNKPGTEV
DELTGGVAGGSIIQGVLKIGDEIEVRPGIVAKDAH-GDVKCVPIFSKIVSLFAERNDLQY
AVPGGLIGVGTKIDPTLCRGDRLVGQVLG-EVG-KLPDIFVELEINFFLLRRLLGVKADG
-DGKTGRVTRLSRNETLMVNIGSTSTGGRVTGVKKDLAKVALISPVCTMEGEKIALSRRV
EKHWRLIGWGQILRGTKIQ------
>Thectrah
------------------------------------------------------------
------------------------------------------------------------
---SQRRGARTGTIGHVAHGKSTLVKAISGVQTVRFKNELERNITIKLGYANAKIYKCEN
PECPPPGCYRSYKSSHEISPPCRRPGCGGRMELQRHVSFVDCPGHDILMATMLNGAAVMD
AALLLVAANESCPQPQTSEHLAAIEIMRLQHILIMQNKVDLI-KQSQ-AEEQHKQIQAFV
KGTVADGAPVVPISAQLKYNIDVVCEYICTRIPVPARDFTSAPLLIVIRSFDINKPGCAV
DELKGGVAGGSILKGVLKVGDEIEVRPGIVSKNAE-GQVQVQPILSRIVSLFAEHNDLQY
AVPGGLIGVGTLIDPMHCRADRLVGKMLG-AVD-QLPACYVELEISFFLLRRLLGVRTEG
-KAKGSKVSKLVKGEVLMLNIGSLSTGGRVTALHADLAKVVLSAPTCARIGDKIALSRRL
ASSWRLIGWGTVKRG----------
>VannDIVA
------------------------------------------------------------
-------------------------------------HLQKQSL---DDLDVSTLTPLSP
QVISRQATINIGTIGHVAHGKSTVVRAISGVQTVRFRNEIERNLTIKLGYANAKIYKCDN
PECPRPNCYQAFGSNMDDTPDCPRVGCESKMTLQRHVSFVDCPGHDILMATMLNGAAVMD
AALLLIAGNESCPQPQTSEHLAAIEIMRLKHIVILQNKIDLV-KESA-ATEQYKQIVKFV
GGTVAEGAPIIPISAQLKYNIDVICEYICNHIPVPVRDFTSSPRLIIIRSFDVNKPGTEV
EDLRGGVAGGSIFKGVLRVGDEVEIRPGIVSKSRE-GAITCQPILSRVVSLFAESNHLQY
AVPGGLIGVGTSVDPTLCRTDRLVGQVLGLRDG-SLPNIFTELEINYFLLRKLLGVRVEG
---RASKVQKLASREVLLLNIGSTSTGGRVLAVKQDMAKIVLIQPVCTEEGEKVALSRRV
DKHWRLIGWGKIMRGNTIN------
>Pessonel
------------------------------------------------------------
-------------------------------------HLSIQDI---SKLNVNELTPNTL
EVISRQATINIGTIGHVAHGKSTVVKALSGVQTVRXKNEXERNITIKLGYANAKIYKCDS
DKCERPGSYRSFGSSKADQFPCVNLNCTGTMKLVRHVSFVDCPGHDILMATMLNGAAVMD
AALLLIAGNESCPQPQTSEHLAAVEIMKLQHIIILQNKIDLV-KPQQ-AREQQSQILEFV
KGTVADNSPIVPISAQLKYNIDVVCELICTKLPVPVRDFTSTPRLIVIRSFDVNKPGTEI
ADLKGGVAGGSIIQGVLKVGDEIEXRPGIVTKDAS-GKIKCTPIFSRILSLFAEANDLKY
AVPGGLIGAGTKIDPFLCRADRLVGQVLG-HKG-ALPEIFTEXEVNFFLLRRLLGVKSEG
-DKXQTRVAKLMKGEVLMVNXGSTSTGGRVLAVKQDLAKIVLIAPVCTSEGEKLALSRRI
DKHWRLIGWGRLLRG----------
>TricAmI7
------------------------------------------------------------
-------------------------------------HLKEQSL---EGLKIEELNPLSP
QVISRQATINIGTIGHVSHGKSTVVKAISGVKTVKFKNELERNITIKLGYANAKVFKCQD
ETCPRPKCYASYGSLMKDEPPCRAEGCTGKMQLMRHVSFVDCPGHDILMATMLNGAAVMD
AALLLIASNEPCPQPQTSEHLAAIDIMRLKNILILQNKIDLI-RPTD-AQDQYKQIMRFI
KGTIAEGSPIIPISAQLQYNVEVVLEYICKKIPIPKRDFLAPPKLIVIRSFDVNKPGSEV
KDLKGGVAGGSIMVGVLKVGDKIEVRPGIFTTGED-DTVSCKPIFSTIVSLFAERNSLMY
AVPGGLIGVGTKIDPTLCRADRLVGQVIG-AVG-SLPDIFTEIEVNFFLLRRLLGVRSEG
---QQNKVTKLQRGEVLMVNIGSTSTGGRVIAVKADLAKLALLQPVCTQAGEKIALSRRV
DKHWRLIGWGKILKGKTI-------
>Neopaest
------------------------------------------------------------
------------------------------------------DL---SSIDFSNLSPLSP
EVICRQATINIGTIGHVAHGKSTVVKAISGVKTVRYKSELERNITIKLGYANAKIFKCKN
ESCAPPACYKPCGSSTMGEPDCEVPGCDGKMQLVRHLSFVDCPGHDILMATMLTGAAVMD
AALLLVAGNETCPQPQTSEHLAAVEIMKLKHLIILQNKIDLV-PETS-AEKQYNQIKDFV
KGTVAETAPVIPISAQLKYNIDVLCQYLCNRIPVPTRDFTAPPRLIVIRSFDINKPGTEV
DDLKGGVAGGSVIEGVLKLGDEIEIRPGIVTREGE--KVKCSPIRSKIVTLFAEQNLLRF
AVPGGLIGVGTTIDPALCRQDRLVGQVLG-APG-KLPSIYTELEISYYLLRRLIGLKSEG
-GDKKAKVTRLTVGEVLMVNIGSTSTGGRVIGIMKDLAKIVLITPVCTVEKEKIALSRRV
DKHWRLIGWGQIMRG----------
>VexiDIVA
------------------------------------------------------------
-------------------------------------HLAEQNA---DKLDVTKLHALSP
DVISRQATINIGTIGHVAHGKSTVVKALSGVKTVKYKSELERNITIKLGYANAKIFKCTN
PKCVRPGCYTSHGSKKSDAPKCGVKGCNGTMKLLRHVSFVDCPGHDILMATMLNGAAVMD
AALLLIAGNEPCPQPQTSEHLAAIEIMKLQNILILQNKIDLV-TKDD-AIEQEKQITKFV
QGTVGQNAPIIPISAQLQFNTDVLCEYIVKHIPIPKRDFAADPRLIVIRSFDVNKPGTLV
DDLKGGVAGGSIFQGVLRVGDRIEVRPGIVSRHPETGKIKCVPVESRITSLFAEQNSLKF
AVPGGLIGVGTLIDPTLCRQDRLVGQVVG-SPG-KLPDVFTELEINFFLLRRLLGIRSDD
--KKSSRVSKLTTGEVLMVNIGSTSTGGKVLAVKRDLAKVVLIHPVCTMNGEKIALSRRV
DKHWRLIGWGAIMRGVKI-------
>Endozona
------------------------------------------------------------
-------------------------------------HLAKQDL---NTLDPAKLTPLSP
EVISRQATINIGTIGHVAHGKSTVVKSISGVQTVKFKLELVRNITIKLGYANAKIYKCDS
PDCKRPGNYRSARSIKPDALPCKNPGCTGTMRLQRHVSFVDCPGHDILMATMLNGAAVMD
AALLLIAGNETCPQPQTSEHLAAIEIMKLKHILILQNKIDLV-KQST-ALDQHQQILDFV
RGTVAQNAPIIPISAQLKYNIDVLCEYLTLRIPVPPRDFTSSPRLIVIRSFDINKPGTEI
DDLKGGVAGGSIIQGVIKLGDEIEVRPGIVAKDGE-GNVKCVPIFSKVLSLFAERNDLQF
AVPGGLIGVGTKIDPTLCRGDRLVGQVLG-EVN-KLPDIYTELEVNFFLLRRLLGVQNSG
-DGKQGRVTKLAMGETLMVNIGSTSTGGRVIAVKKDLAKVGLTSPVCTMEGEKIALSRRV
EKHWRLIG-----------------
>StygNOMA
------------------------------------------------------------
--------------------------------------LLEQSL---EKLDVSKLTPLTP
EVISRQATINIGTIGHVAHGKSTVVKAISGVQTVRFKNELERNITIKLGYANAKIYKCSN
EKCPRPACYKSYGSAKEDDPLCEVPGCNSKMNLLRHVSFVDCPGHDILMATMLNGAAVMD
AALLLVAGNETCPQPQTSEHLAAVEIMRLRHIIILQNKIDLV-KEAV-AAEQYKQILKFT
EGTVAQGSPVIPISAQLKYNVDVILEYIIKNIPVPVRDFTSSPHLIVIRSFDVNKPGAEI
HELKGGVAGGSILKGVLRLNDEIEVRPGIVSKDEN-GNMKCVPILSRIVSLLADENELQY
AVPGGLIGVGTKIDPTLCRADRLVGQVLG-GVG-KLPEIFTELEINFFLLRRLLGVKTEG
-DQKQSRVQKLMKGEVLMVNIGSTSTGGRVLAVKTDLAKITLISPVCTQENEKIALSRRI
DKHW---------------------
>Vannrobu
------------------------------------------------------------
-------------------------------------HLAEQTL---EGLDPSQLTPLSP
QVISRQATINIGTIGHVAHGKSTVVKAISGVQTVRFKSELERNITIKLGYANAKIYKCQN
PDCPRPDCYRSFGSNKEDTPDCAREGCSGKMELLRHVSFVDCPGHDILMATMLNGAAVMD
AALLLIAGNEPCPQPQTSEHLAAIEIMQLKHILILQNKVDLV-KEAA-ATEQFQHIKKFV
QGTVAEGAPIIPISAQLRFNIDAICEYIVKKIPIPSRDFISSPRLIIIRSFDVNKPGTEV
DDLRGGVAGGSVLQGVLKVDDEIVVRPGIVSKQKD-S-FVCKPILSRVITLFAEANDLKY
AVPGGLIGVGTYIDPVLCKADRLVGQVLG-LQGQELPSVYTELEINFFLLRKLLGVKTEG
---KQAKVAKVEKGEVLMVNIGSTSTGGKVSAVKQDAAKIVLISPVCTEVGEKIALSRRV
ERHWRLIGWGKITSGKAI-------
>Vexibaci
------------------------------------------------------------
------------------------------------------------------------
------------------------------------------------------------
------------------------------------------------------------
------------------------------------------------------------
------------------------------------------------------------
---------------------------------AT-GRQTCYPIRSRITSLFAERNSLQF
AVPGGLIGCGTLIDPSMCRQDRLVGQVVG-SPG-QLPQVFSEIEINFFLLRRLLGIKSDR
--K---------------------------------------------------------
-------------------------
>Luaphula
------------------------------------------------------------
-------------------------------------HLAKQDL---ATLDASKLNPLSP
EVISRQATINIGTIGHVAHGKSTVVKAISGVQTVRFKNELVRNITIKLGYANAKIYKCDS
SDCVRPGRYCSHGSNKADTFPCEQTNCKGTMRIERHVSFVDCPGHDILMATMLNGAAVMD
AALLLIAGNESCPQPQTSEHLAAIEIMKLRHIIILQNKIDLV-KEPA-AHDQFKQIQAFV
QGTIAQDAPVIPISAQLRHNIDVVCEYICTKIPVPMRDFTSSPRLIVIRSFDVNKPGTEV
DDLKGGVAGGSIIQGILKLGDEIEVRPGIVAKDAD-GNVKCVPIFSRIVSLFAERNDLQF
AVPGGLIGVGTKIDPTLCRGDRLVGQVLG-EVG-KLPDIFTELEINFFLLRRLLGVKADG
-DQKQIRVPKLTKGETLMVNIGSTSTGGRVIAVRKDLAKIGLISPVCTMEGEKIALSRRV
DKHWRLIGWGQILRGVKIQ------
>Protarac
------------------------------------------------------------
------------------------------DGPSDTTHLAKQDL---KTLDASKLNPLSP
EVISRQATINIGTIGHVAHGKSTVVKAISGVQTVRFKNELVRNITIKLGYANAKIYKCDS
DECVRPGRYRSYGSFKGDSFPCEQANCKGTMRLERHVSFVDCPGHDILMATMLNGAAVMD
AALLLIAGNESCPQPQTSEHLAAIEIMKLKHIIILQNKIDLV-KEAA-AHDQFKQIQAFV
QGTIAQDAPVVPISAQLKYNIDVLCEYICTKIPVPVRDFTSSPRLIVIRSFDVNKPGTEV
DDLKGGVAGGSIIQGVLKLGDEIEVRPGIVAKDAD-GNVKCVPIFSRIVSLFAERNDLQY
AVPGGLIGVGTKIDPTLCRGDRLVGQVLG-SVG-QLPDIFTELEINFFLLRRLLGVKAEG
-DSKQIRVTKLAKGETLMVNIGSTSTGGRVIAVRKDLAKIALISPVCTMEKEKIALSRRV
EKHWRLIGWGQIQRGVKIQVSS---
>Protbohe
------------------------------------------------------------
------------------------------------------------------------
------------------------------------------------------------
------------------------------------------------------------
------------------------------------------------------------
------------------------------------------------------------
---------------------------------------------------------LQY
AVPGGLIGVGTKIDPTLCRGDRLVGQVLG-EVG-KLPDIFTELEINFFLLRRLLGVKAEG
-DAKQTRVTKLAKGETLMVNIGSTSTGGRVIAVRKDLAKIVLISPVCTMEGEKIALSRRV
EKHWRLIGWGQILRGIKIQ------
>PhysTSA
------------------------------------------------------------
-------------------------------------HLVQHDL---ATLDPSKLNPLSP
EVISRQATINIGTIGHVAHGKSTVVKAISGVQTVRFKNELERNITIKLGYANAKVYKCDN
PECARPGCYKSYGSSKEDKPACER--CGSPMTLLRHVSFVDCPGHDILMATMLNGAAVMD
AALLLIAGNESCPQPQTSEHLAAIEIMKLKHIIILQNKIDLI-KDTA-ASEQYQQILKFI
KGTVADGAPIIPISAQLKFNIDVICEYIVKKIPIPVRDFLSSPQLIVIRSFDVNKPGAEV
DDLKGGVAGGSIMRGVLKVGDEIEVRPGIVTKDND-GNVKCVPIFSRIITLLAEENELKY
AVPGGLIGVGTKIDPTLCRADRLVGQVLG-EVG-HLPNIFTELEVTFFLLRRLLGVKAEG
-DKQATKVKVLQKGEILMVNIGSTSTGGRVLAVKNDLAKIELISPVCTQEGEKIALSRRV
DKHWRLIGWGTINHGSTISVSS---
>Protpyro
------------------------------------------------------------
---------------------------------LDTSHLAKQDL---ATLDVAKLTPLSP
EVISRQATINIGTIGHVAHGKSTVVKAISGVQTVRFKNELVRNITIKLGYANAKIYKADE
WLGEKPGGYCSFGSHKEDVFQSDNPNCKGMMRLVRHVSFVDCPGHDILMATMLNGAAVMD
AALLLIAGNESCPQPQTSEHLAAIEIMKLKHIIILQNKIDLV-KEAA-ALDQYQQILAFV
KGTIAESAPVVPISAQLKHNIDVVCEFIVNRIPVPMRDFTSSPRLIVIRSFDVNKPGTEV
DDLKGGVAGGSIIQGVLKLGDEIEVRPGIVAKDAE-GNVKCVPIFSKIVSLFAERNDLQF
AVPGGLIGVGTKIDPTLCRGDRLVGQVLG-EVG-KLPDIFTELEVNFFLLRRLLGVKADG
-DGKQSRVTKLSKGETLMVNIGSTSTGGRVIAVKKDLAKIVLISPVCTMEGEKIALSRRV
EKHWRLIGWGQILRGIKIE------
>PellCATA
------------------------------------------------------------
---------------------------IEGSAFSDTKHLATQNL---DELDIQKLHPCTP
EVISRQATINIGTIGHVAHGKSTVVKAISGVQTVRFKNELVRNITIKLGYANAKIYKCNS
ETCARPGRYRAFGSLQPDSFECPHKGCKGTMTLQRHVSFVDCPGHDILMATMLNGAAVMD
AALLLIAGNESCPQPQTSEHLAAIEIMKLKHILILQNKIDLV-KEAL-AKEQEKQILSFV
KGTIAQGAPIIPISAQLKYNIDVICEYICTKIPIPVRDFTSSPRLIVIRSFDVNKPGTEI
DDLKGGVAGGSIIQGVLRIGDEIEVRPGIVAKDSS-GRVKCVPIFSKIVSLFAERNDLQY
AVPGGLIGVGTKIDPTLCRGDRLVGQVLG-EVG-KLPDIFTELEINFFLLRRLLGVRPTG
-DGK--------------------------------------------------------
-------------------------
>ClydYONA
------------------------------------------------------------
------------------------------------SHLAEQKL---SDIE-AGLNALSP
QVISRQATINIGTIGHVAHGKSTVVRSISGVQTVRFKNELERNITIKLGYANAKIYKCDN
DECPRPGCYKSYGSNKEDHPQCLRRGCGGTMQLQRHVSFVDCPGHDILMATMLNGAAVMD
SALLLVAGNETCPQPQTSEHLAAIEIMKLHNVIILQNKIDLV-KKVS-AAEQYKQIVDFV
KGTVAEGAPIVPISAQLGYNIDVVCELICKTIPMPVRDFSCSPRLIVIRSFDINKPGTEI
DDLMGGIAGGSILQGILKVDDEIEVRPGIVSRDKS-GKFLCVPIKSRVLSLFAESNHLTY
AVPGGLIGVGTTMDPTLCRADRLVGQVLG-YEE-ELPDIFTEIQVNFFLLRQLLGVSGVS
--GRQSKVSRLSKGEVLMVNIGSTSTGGRVLAVKNDLAKIVLTQPVCTKLKEKIALSRRI
EKHWRLIGWGQILQGTTM-------
>GoceYONA
------------------------------------------------------------
---------------------------IDGDGEIDTSHLAKQDL---STLDIASLTPLTP
EVISRQATINVGTIGHVAHGKSTVVKAISGVQTVRFKNELVRNITIKLGYANAKIYKCDS
PQCPRPARYRAHGSTKPDTFPCKNQGCTGSMKLQRHVSFVDCPGHDILMATMLNGAAVMD
AALLLIAGNESCPQPQTSEHLAAIEIMKLKHILILQNKIDLV-KETV-AHEQYKQILAFV
RGTIAQGAPIIPISAQLKYNIDVICEFLCNRIPVPVRDFTSSPRLIVIRSFDVNKPGTEV
DDLKGGVAGGSIIQGVLKIGDEIEVRPGIVAKDAD-GNVKCVPIFSKIVSLFAERNDLQY
AVPGGLIGVGTKIDPTLCRGDRLVGQVLG-EVG-KLPDIFTELEINFFLLRRLLGVKADG
-DGRQSKVNKLSKGETLMVNIGSTSTGGRVIAVKKDLAKIVLISPVCTMEGEKIALSRRV
EKHWRLIGWGQILRGVKIQVSS---
>Undascha
------------------------------------------------------------
-----------------------------------------------EGLNPAELTPLSP
QVISRQATINIGTIGHVAHGKSTVVKAISGVQTVRFKSELERNITIKLGYANAKIYKCNN
SECPRPDCYRAFGSNKEDTPDCPREGCSGKMTLLRHVSFVDCPGHDILMATMLNGAAVMD
AALLLIAGNEPCPQPQTSEHLAAIEIMQLKHIIILQNKIDLV-KESA-ATEQFQQIKKFV
QGTVAEGAPIVPISAQLRYNVDVICEYIVTKIPIPTRDFTSSPRLIVIRSFDVNKPGTEV
DDLRGGVAGGSVLQGVLRVDDEIVVRPGIVSKNKD-STFTCKPILSRVLTLFAEANDLKY
AVPGGLIGVGTFIDPVLCKADRLVGQVLG-LQGHELPKVFTELEINFFLLRKLLGVKAEG
---KQAKRSEE-------------------------------------------------
-------------------------
>Thecquad
------------------------------------------------------------
---------------------------------KPKTYLAPQSL---KDLDITKLHPLSP
EVISRQATINIGTIGHVAHGKSTVVKAISGVQTVRFKNELERNITIKLGYANAKIYKCKN
PSCERPGCYRSFGSAKEDNPHCPRTGCGGTMELLRHVSFVDCPGHDILMATMLNGAAVMD
AALLLIAGNEPCPQPQTSEHLAAIEIMKLKNIIILQNKIDLV-KEAA-AQTQYDEILKFV
QGTVADGAPVIPISAQLKYNINVICEYIVKKIPVPVRNFLDSPRLIVIRSFDVNRPGAEV
EDLKGGVAGGSILRGVLKVGDEIEVRPGIVLKETD-NTIRCVPIFSRIVSLLAEENDLQF
AIPGGLIGVGTKIDPTLCRADRLVGQVLG-AVN-QLPDIFSELEINFFLLRRLLGVKTES
--DKQSKVQKLMKNEVLMVNVGSTSTGGRVLAVKEDMAKVLLLSPVCTQEGEKIALSRRV
DRHWRLIGWGQITKGT---------
>Vermanta
------------------------------------------------------------
-------------------------------YAADTSHLMTQDL---AKLVEADLTPLTP
HVISRQATINIGTIGHVAHGKSTVVKAISGVQTVRFKPELERNITIKLGYANAKIYKCTG
EKCNRPGCYAAYGSNKTDEPVCLIPGCGAKMKLVRHVSFVDCPGHDILMATMLNGAAVMD
AALLLVAGNEPCPQPQTSEHLAAIEIMRLEHILILQNKIDLV-KKEA-AADQYKQIVKFT
QRTVADGAPIIPISAQMKYNIDVVCEYICTKIPVPVRNFVGAPRLIVIRSFDVNKPGAGV
DELQGGVAGGSILQGVLRKGQEIEVRPGIVSKDDN-GNVRCVPIYSKVVSLFAEKNDLEY
AVPGGLIGVGTKIDPTLCRADRLVGQVLG-QVG-GLPDIYTELEISFSLLRRLLGVKAET
--GHQSRVDKLKKAETLMVNIGSTSTGGRVLAVKNDLAKIVLISPVCTMEGEKIALSRRV
DKCWRLIGWGKIIRGSKL-------
>ParvMONO
------------------------------------------------------------
------------------------------------------------------------
------------------------------------------------------------
------------------------------------------------------------
-------------------------------------KIDLV-KESA-AIEQYKQILNFI
EGTVADGSPIVPVSAQLGYNIDVLCEYIVNKIPVPTRDFLAPSRLIVIRSFDVNRPGTEI
DDLQGGIAGGSLMQGVLKVGDEIEVRPGVVSTDKN-GAFQCTPIFSKIVSLFAEENTLQY
AVPGGLIGVGTRIDPTLCRADRLVGQVLG-AVG-TLPDIYVELEINFYLLRRLLGVKMDD
--ERKAKVDKIRKGESLMINVGSTSTGGRVSAVKGDLAMVVLSRPVCTEVGEKVAISRRV
AKHWRLIGWANIVAGKILEPS----
