# Supplementary material for: Expansion of the molecular and morphological diversity of Acanthamoebidae (Centramoebida, Amoebozoa) and identification of a novel life cycle type within the group
Source: Biol Direct. 2016 Dec 28;11:69. doi: 10.1186/s13062-016-0171-0 (PMC5192571; doi:10.1186/s13062-016-0171-0)
Supplement: Additional file 3: — Bordor.325.Cent40.tgz. Phylogenomic alignment files and single gene trees for each gene included in the phylogeomic supermatrix. (TGZ 8396 kb) [file 13062_2016_171_MOESM3_ESM.tgz › Bordor.325.Cent40/unmasked-alignments/arf3.faa]

>Coprcine
-MGLSFSKLFASL-LGKREMRILMVGLDAAGKTTILYKLKLGEIVTTIPTIGFNVETVEY
KNISFTVWDVGGQDKIRPLWRHYFQNTQGIIFVVDSNDR--ERVS----EAREELQRMLN
EDELRDALLLVFANKQDLPNAMNAAEITDKLGLHGLRQRTWYIQSTCATSGDGLYEGLEW
LSTNLKRRT-
>Coprprot
--GIYLSRLMSRL-NKKKDFRILMVGLDAAGKTTILYKLKLGEVVTTIPTIGFNVETVDY
KNISFTVWDVGGQHKIRPLWRHYYQNTQALIFVVDSNDKTPQRVT----EAREELHRMLG
EDELRDALLLVFANKQDLPNAMTAAEMTEKLGLHDLKNRNWYIQATCATSGDGLLEGLDW
LIANL-----
>DictDisc
-MGLAFGKLFSRF-FGKKDMRILMVGLDAAGKTTILYKLKLGEIVTTIPTIGFNVETVEF
KNINFTVWDVGGQDKIRPLWRHYFQNTQGLIFVVDSNDR--ERIQ----EACDELTKMLN
EDELRDAVLLVFCNKQDLPNAMSVAEVTDKLNLHSLRSRKWYIQSTCATSGDGLYEGLDW
LSNTLTSSSK
>Entahist
-----MGSWLSKL-LGKKEMRILMVGLDAAGKTSILYKLKLGEIVTTIPTIGFNVETVEY
KNISFTVWDVGGQDKIRPLWRHYYQNTQAIIFVVDSNDR--DRIG----EAREELMKMLN
EDEMRNAILLVFANKHDLPQAMSISEVTEKLGLQTIKNRKWYCQTSCATNGDGLYEGLDW
LADNLK----
>Filanola
-MGLTISSLFKRL-LGNKDMRILMVGLDAAGKTTILYKLKLGEVVTTIPTIGFNVETVEY
KNINFTVWDVGGQDKIRPLWRHYFQNTQGLIFVIDSNDR--ERIS----EAREELDKMLS
EDELRDAVLLVFANKQDLPNAMSVAEITDKLGLHQMRQRKWYIQAACATSGDGLYEGLDW
LSNALSSK--
>FontBI
-MGLAFSRLFSGL-FGRKEMRILMVGLDAAGKTTILYKLKLGEIVTTIPTIGFNVETVEY
KNISFTVWDVGGQDKIRPLWRHYYQNTQGIIFVVDSNDR--ERIA----EARDELARMLN
EDELRNALLLVFANKQDMPNAMVVQEVTERLGLSSLRNRAWYIQATCATTGDGLYEGLEW
LSNSIGKNA-
>HomoSapi
-MGNIFGNLLKSL-IGKKEMRILMVGLDAAGKTTILYKLKLGEIVTTIPTIGFNVETVEY
KNISFTVWDVGGQDKIRPLWRHYFQNTQGLIFVVDSNDR--ERVN----EAREELMRMLA
EDELRDAVLLVFANKQDLPNAMNAAEITDKLGLHSLRHRNWYIQATCATSGDGLYEGLDW
LANQLKNKK-
>Monobrev
-MGSMFAKAFAGL-FGKKEMRILMVGLDAAGKTTILYKLKLGEIVTTIPTIGFNVETVEY
KNISFTVWDVGGQDKIRPLWRHYFQNTQGLIFVVDSNDR--ERVG----EAREELARMLA
EDELRDAVLLVFANKQDLPNAMGAAEITEKLGLHNLRNRNWYIQATCATNGEGLYEGLDW
LSTQLKNAAR
>PCBtrin
KMGVSFSRLWSRL-FRNKEMRILMVGLDAAGKTTILYKLKLGEVMTTIPTIGFNVETVDY
KNISFTVWDVGGQDKIRPLWRHYFQNTQAVIFVVDSNDR--DRID----EAKNELSRMLD
EDELRDAVLLVFANKQDLPNAMSAAEISDKVGLHNLRQRNWYIQNTCATTGDGLYEGLDW
LSSTLSSK--
>Polypall
-MGVSVSKIFARL-FGKKDMRILMVGLDAAGKTTILYKLKLGEIVTTIPTIGFNVETVEF
KNINFTVWDVGGQDKIRPLWRHYFQNTQGLIFVVDSNDR--ERIQ----EACDELQKMLN
EDELRDAVLLVFCNKQDLPNAMSVAEVTDKLNLHSLRQRKWYIQSTCATSGDGLYEGLDW
LSNTLTAS--
>Sexangul
-MGLMISSLFKRL-LGSQEMRILMVGLDAAGKTTILYKLKLGEVVTTIPTIGFNVETVEY
KNISFTVWDVGGQDKIRPLWRHYFQNTQGLIFVVDTNDR--ERIE----EGAEELNKMLA
EDELRDAALLVFGNKQDLPNAMSVAEVTDKLGLHTMRNRQWYIQGCCATSGDGLYEGLDW
LSSTLSKR--
>Sterramo
-MGGLLSKLK----WGKKEMRILMVGLDAAGKTTVLYKLKLGELVTTIPTIGFNVETVQY
KNLNFTIWDVGGQDKIRPLWRHYYQNTQGVIFVVDSNDR--ERIN----ESAEELQKMLR
EDELREAVLLVLANKQDLPNAMSVAEVTDKLGLHSMRNRKWYIQATCATSGDGLYEGLDW
FSHTLTGKKK
>Thectrah
---------------------------------------------------GFNVETVEY
KNISFTVWDVGGQDKIRPLWRHYFQNTQGVIFVIDSNDR--DRIG----EARDELHRMLN
EDELRDAVLLVFANKQDLPAAMNAAEITDKLGLHSLRQRSWYIQSTCATSGDGLYEGLDW
MSNSLSSKG-
>VannDIVA
-MGSIFAKLFN----PKKEMRILMVGLDAAGKTTILYKLKLGEIVTTIPTIGFNVETVEY
KKINFTVWDVGGQDKIRPLWRHYFQNTQGLIYVVDSNDR--DRIQ----EANEELQKMLR
EDELRDATLLVFANKQDLPNAMSVSEITDKLGLHSLGSRKWYIQATCATTGDGLYEGLDW
LSTALNAK--
>Pessonel
-MGNVFAKLFSG--FGKKDMRILMVGLDAAGKTTILYKLKLGEIVTTIPTIGFNVETVEY
KKINFTVWDVGGQDKIRPLWRHYFQNTQGLIFVVDSNDR--ERVT----EACDELNKMLN
EDELREAVLLVFANKQDLPNAMSVAEITDKLGLHSIRNRKWYIQSTCATSGDGLYEGLDW
LSNAL-----
>MayoBSH0
-MGLTLASLFSGWGAPERELRILMLGLDAAGKTTLLYRFKLGEVEHTVPTIGFNVETVHY
KNVTFQVWDVGGQDKIRSLWRHYFEGTNGLIFVLDSADK--SRLA----EARRELDNLLN
EPELRDAVVLVFANKMDLPGAMSVADVVGGLGLTERRSHKWKCFATCAATGEGMYEGMDW
LSAEVKTPA-
>TricAmI7
-MGGVFKKLFSG--FGKKEMRILMVGLDAAGKTTVLYKLKLGEIVTTIPTIGFNVETVQY
KNINFTVWDVGGQDKIRPLWRHYYQNTQGIIYVVDSNDR--ERID----EAALELQKILR
EDELREAVVLVLANKQDLPNAMSVAEVTDKLGLHSLRSRQWYIQATCATSGDGLYEGLDW
LSNALK----
>Paraatla
---MGIAKLFKR--LGKKEMRILMVGLDAAGKTTILYKLKLGEIVTTIPTIGFNVETVEY
KNISFTVWDVGGQDKIRPLWRHYFQNTQGLIFVVDSNDR--ERIS----EANEELQKMLK
EDELRDAVLLIFANKQDLPNAMSVSEVTDKLGLHSVTNRKWYIQSTCATTGDGLYEGLDW
LSNALSGK--
>VexiDIVA
-MGKGVSRLFSTLKNKGKEQRIVMLGLDNGGKTTILYKLKMGEVVQTTPTIGFNVETVSR
KNITFSVWDVGGQDQIRGLWRHYFLNTQAVIFVVDSNDG--HRLK----EARDELWKVLE
SPELNNAVILVFANKQDLPHALTASEVASGLEIEKISTHPTHVQPACATTGDGLDEGFDW
LADRIKDKS-
>Endozona
---GILAKVFKGF---KKEARILMVGLDAAGKTTVLYKLKLGELVTTIPTIGFNVETVQY
KNIHFTVWDVGGQDKIRPLWRHYYQNTQAVIFVVDSNDR--ERIS----EASEELQKMLR
EDELREAAVLVLANKQDLPNAMSVAEVTDKLGLHSMRNRKWYIQACCATSGDGLYEGLDW
LSHTIQ----
>StygNOMA
-MGLSFAKLFARL-FSKKEMRILMVGLDAAGKTTILYKLKLGEIVTTIPTIGFNVETVEY
KNISFTVWDVGGQDKIRPLWRHYFQNTQGLIFVVDSNDR--ERVG----EAHDELQKMLN
EDELREAVLLVFANKQDLPNAMSVAEVTDKLGLHSIRNRKWYIQSTCATSGDGLYEGLDW
LSNALST---
>Cochminu
------------------------------------------------------------
--CQMDVWDVGGQDKIRPLWRHYFTGTDAIVYVVDTSDK--DRIM----ESSEELNKLIN
EDELKNACLLVLANKQDMPHSLKVEQVIDKLGLNQLKNKKWFAQGCCAVNGSGIVEGFEW
LTKSL-----
>Ovaldese
-------------------------------------------IDTTIPTIGFNVETVSY
KKIDFTVWDVGGQDKIRPLWGHYFQNTQGLIYVVDSNDK--ERVS----EAADELQKMLR
EDELRDAKLHVFANKQDLPHAMSVAEVTDKLGLHSIRDRKWYIQSCCATSGDGLY-----
----------
>Nolaaber
---------------AKKEVRILMVGLDAAGKTTVLYKLKLGEIVTTIPTIGFNVETVQY
KNINFTVWDVGGQDKIRPLWRHYYQNTQGIIYVVDSNDR--ERID----EAALELQKVLR
EDELRDSVLLVLANSR--------------------------------------------
----------
>Vannrobu
-MGGVFAKLFG----GKKEMRILMVGLDAAGKTTILYKLKLGEIVTTIPTIGFNVETVEY
KKINFTVWDVGGQDKIRPLWRHYYQNTQGLIFVVDSNDK--DRIV----EANEELQKMLR
EDELRDATLLVFANKQDLPNAMSVSEITDKLGLHSLGSRKWYIQATCATTGDGLYEGLDW
LSTALNAK--
>Luaphula
--------------WGKKERRILLVGLDAAGKTTILYKLKLGELVTTIPTIGFNVETVAY
KNLKFTIWDVGGQDKIRPLWRHYYQNTDAIIFVVDSNDR--DRVASNQGSAQEELQKMLR
EDELRDAALLVLANKQDLPNAMSVAEVTDKLGLHQMRNRSWFIQGCCAKTGDGLYEGLDW
LSKTVGK---
>Protarac
---------------AKKERRILLVGLDAAGKTTILYKLKLGELVTTIPTIGFNVETVAY
KNLKFTIWDVGGQDKIRPLWRHYYQNTDAIIFVVDSNDR--DRVASSQGSAQEELQKMLR
EDELRDAALLVLANKQDLPNAMSVAEVTDKLGLHQMRNRSWFIQGCCAKTGDGLYEGLDW
LSKTVGK---
>Protbohe
-MGNIFAKMFKG--FGKKEMRILMVGLDAAGKTTVLYKLKLGEIVTTIPTIGFNVENVQY
KNINFTVWDVGGQDKIRPLWRHYYLNTQGIIYVVDSNDR--ERVD----EAALELQKLLR
EDELRDAVVLVLANKQDLPNAMTVADITEKLGLNSLRNRQWFIISTCATSGDGLFDGLDW
LANALKSK--
>Protpyro
-MGGLLS-LFK----GKKEVRILMVGLDAAGKTTVLYKLKLGELVTTIPTIGFNVETVQY
KNIHFTVWDVGGQDKIRPLWRHYYQNTQGVIFVVDSNDR--ERIG----EAAEELQKMLR
EDELREAAVLVLANKQDLPNAMSVAEVTDKLGLHSMRNRKWYIQATCATSGDGLYEGLDW
LAHTVT----
>PellCATA
---GILAKVFKGF---KKEARILMVGLDAAGKTTVLYKLKLGELVTTIPTIGFNVETVQY
KNIHFTVWDVGGQDKIRPLWRHYYQNTQAVIFVVDSNDR--ERIS----EASEELNKMLR
EDELREAALLVFANKQDLPNAMSVAEVTDKLGLHSMRNRKWYIQATCATSGDGLYEGLDW
LSATLQ----
>ClydYONA
-MGLSFAKLFGRM-FSNTEMRILMVGLDAAGKTTILYKLKLGEIVTTIPTIGFNVETVEY
KNINFTVWDVGGQDKIRPLWRHYFQNTQGLIFVVDSNDR--DRVG----EASEELQKMLR
EDELRDATLLVLANKQDLPNAMSVSELTDKLGLHSLGSRKWYIQATCATTGDGLYEGLDW
LSSALTSK--
>GoceYONA
---GILAKVFGGF---KKEARILMVGLDAAGKTTVLYKLKLGELVTTIPTIGFNVETVQY
KNIHFTVWDVGGQDKIRPLWRHYYQNTQAVIFVVDSNDR--ERIG----EGSEELQKMLR
EDELREAAVLVLANKQDLPNAMSVAEVTDKLGLHSMRNRKWYIQACCATSGDGLYEGLDW
LSHTLQ----
>Undascha
-MGGVFAKLFG----GKREMRILMVGLDAAGKTTILYKLKLGEIVTTIPTIGFNVETVEY
KKINFTVWDVGGQDKIRPLWRHYYQNTQGLIFVVDSNDK--DRIV----EANEELQKMLR
EDELRDATLLVFANKQDLPNAMSVSEITDKLGLHSLGSRKWYIQATCATTGDGLYEGLDW
LSTALNAK--
>Thecquad
-MGSVFAKLFG----GNKERRILMVGLDAAGKTTILYKLKLGEIVTTIPTIGFNVETVQY
KKINFTVWDVGGQDKIRPLWRHYFMNTQGLIFVVDSNDR--DRVS----EASEELQKMLR
EEELRDAVLLVFANKQDLPSAMSISEMTDKLGLHSLGGRKWYIQSTCATSGDGLYEGLDW
LSSQLQ----
>Vermanta
-MGMSISRLFNRL-FSNQECRILMVGLDAAGKTTILYKLKLGEIVTTIPTIGFNVETVEY
KNINFTVWDVGGQDKIRPLWRHYFNNTQGLIFVVDSNDR--ERIQ----EAAEELSKMLG
EDELRDAALLVFANKRDLPNAMSVAEVTDKLGLHSLSNRKWYIQATCATSGEGLYEGLDW
LSNVLS----
>ParvMONO
---GIFGKLFG----GKKEMRILMVGLDAAGKTTILYKLKLGEVVTTIPTIGFNVETVQY
KKIEFTVWDVGGQDKIRPLWRHYFQNTQGLIFVVDSNDR--ERIA----EASEELQKMLR
EDELREAKLLVFANKQDLPNAMSVAEVTDKLGLHALRNRKWYIQSCCATSGDGLYEGLDW
LSSALHS---
