# Supplementary material for: Expansion of the molecular and morphological diversity of Acanthamoebidae (Centramoebida, Amoebozoa) and identification of a novel life cycle type within the group
Source: Biol Direct. 2016 Dec 28;11:69. doi: 10.1186/s13062-016-0171-0 (PMC5192571; doi:10.1186/s13062-016-0171-0)
Supplement: Additional file 3: — Bordor.325.Cent40.tgz. Phylogenomic alignment files and single gene trees for each gene included in the phylogeomic supermatrix. (TGZ 8396 kb) [file 13062_2016_171_MOESM3_ESM.tgz › Bordor.325.Cent40/unmasked-alignments/l10a.faa]

>AcanGEN
-------LAALRRVVPQLLADA------------------RTRGATTETVDISIKL-YYD
PYRDRRHATSAK----ARS--DLLGIIGPDGLTVLCDQAAKLGVHYFDATHLRSFN-KDR
KAIKK-WGRQHHCFYAHHEIIRMVPRL-LGPQLNKMSKFPRLLPSDVPLAAVVEEYHRTA
RVALRKAPTLQVAVGHVGMSAEQLIQNVKAFSVALVEVL-PSWDRVASIALHATRGPP--
--
>Coprcine
MSGSKLSVSSVRGSIKELLAES-----------------AEKKRNFVETIELQIGLKNYD
PQRDKRFSGTVQLPNIPRP--RMSICILAD--ANDIDRAKQIELEYMSVDDLKKLN-KNK
KLVKK-LAKKYDAFLASEALIRQIPRL-LGPGLSKAGKFPTPVSHAEDLTNKVAEVRSTI
KFQLKKVLCLGVAVGHVNMNDDQVLTNVMLSINFLVSLLKKNWQNVKSLHIKSTMGKPIR
LY
>DictDisc
--MSKISSDQVRSIVSQLFKEA-----------------QESKRGFLETVELQINLKNYD
TKKDKRFSGQIKIGTVTKP--KLSVCVFAD--QQHCDEATKIGAEFMDIEALKKIGPKNK
KAIKK-LSKKYDAFLASESILRQVPKL-LGPGLNKVGKFPTLLTHSEDMASKINDVKSTV
KFQLKKVLCLAVAVGHIELTEREVATNIIQSINFLVSLLKKGWQNIKTLYVKTSMGPSHR
VY
>Entahist
--MSKVSSAVLRQGVATILK-------------------EKKERKFVETVELQIALKNYD
PDKDKRFAGSVKLPNITKA--NYKVCVLGD--AQACEAAQKENIPFMDVDALKALN-KDK
KLVKK-LARKYNAFLASDSVLRQLQKI-LGPGLNKAGKFPTLLGKNEDLKVKINELQCQV
KFQLKKVLCMGVAVGNVKLTEDQLVANIERSISFLVSLLKKGWQNIKCLYIKSSMGAPIK
IY
>Filanola
--MSKLQSDQLRAAITSLWQAS-----------------KDNKRGFVETVELQIGLKNYD
PQKDKRFSGSVKLPNVTKA--KFTVCMLGD--QQHCDEAKKIGVDFLSVDDLKKMN-KNK
KLVKK-LAKKYNAFLASDSVIRQIPRL-LGPGLTKAGKFPTLLSHNEDMAAKINELKCTV
RFQLKKVLCIAVAVGNVNMTPEELTANISLTVNFLISLLKKGWQNVKSLNIKSTMGKPHR
IY
>FontBI
--MSKISRENLLKNVNEVLEGS-----------------KTKQRKFTETIELQIGLKNYD
PQKDKRFSGTIRLPFAPRP--QMTVCILAD--AAHQDQANEAGLPSMNIEDLRKLN-RNK
KQIKI-LAKSYDAFLSSESLIKQLPRI-LGPGLSKAGKFPAPVTNTDSLLAKVEETKCTI
KFQLKKVLCLGVPIANITMEAEDIVQNIALAVNFLVSLLKKNWQNVKSLYIKSTMGKPVR
VY
>HomoSapi
-AMSKVSRDTLYEAVREVLHGN-----------------QRKRRKFLETVELQISLKNYD
PQKDKRFSGTVRLKSTPRP--KFSVCVLGD--QQHCDEAKAVDIPHMDIEALKKLN-KNK
KLVKK-LAKKYDAFLASESLIKQIPRI-LGPGLNKAGKFPSLLTHDENMVAKVDEVKSTI
KFQMKKVLCLAVAVGHVKMTDDELVYNIHLAVNFLVSLLKKNWQNVRALYIKSTMGKPQR
LY
>Monobrev
--MSKISRETYEEAVSSLLSYS-----------------QEKKRNFVESVELQIMLKNYD
PSKDKRFSGSIRLPAIARP--RLTVCVLGD--ESHCDEAKAANLPFMDVEALKKLK-KNK
KLVKK-LAKKYDAFLASSTLIKQIPRI-LGPGLNKAGKFPTSVSHGESLEDKVNEIRGTI
KFQMKKVLTLGVAVGHVGMDQEELIRNIG-------------------------------
--
>PCBtrin
--MSKISTDSLYEKVEALLKNS-----------------QEKQRKFTETIELQISLKNYD
PQKDKRFAGSIKLPYIPRP--NLKCCVLGD--AVHCDQATALGVDCMTVDQLKNLK-KNK
KLVKK-LAKKYDFFLASDVIIKQIPRL-LGPGLNKAGKFPTLITHNDDITEKMNEVKTTI
KFQLKKVLCMNVAIGNVTMSADDVVENIQLGVNYLVSLLKKHWQNVSRLYIKSTMGPSFQ
IY
>Polypall
----KIQSEQVRQIITQLLNES-----------------KEAKRGFLETVELQVNLKNYD
TKKDKRFSGQIKLSTVTKP--KMNVCVFGD--QQHCDEAQKIGAEFMDIEALKKIGPKNK
KAIKK-LSKKYDAFLASETILRQVPKL-LGPGLNKVGKFPSLLTHSEDMATKINEVKCTV
KFQLKKVLCLAVAVGHVNLSEREIATNVMQSINFLISLLKKGWQNIKTLYVKSSMGPSHH
I-
>Sexangul
---SKLDLDEVRRQVVTIINES-----------------KKRGTKFTETVELQIGLKNYD
PQKDKRFTGTLKLPATTKK--NFKVCVIGD--AAHIDEAKKVGLDSMSVDDLKKLN-KDK
KLVKK-LARKYNAFLASETLIRQIPRL-LGPGLNKAGKFPTLLSHNDDMLAKANDLGSTI
KFQLKKVLCLSIAVGHVELSEDEVFANVVMSINFLVSLLKKNWQNVKSLYIKTTMGTPQR
VY
>Sterramo
--MSKLQEELLTQSIEQVLARNGTL----------AKGQKQKKRRFLESVELQIGLKAYD
PSKDKRFSGVVRLPYEAKP--KLRVCVLGD--QYHCDEAQAAGMDFLTIEDLKGYN-RDK
KKVKM-LAKQYDAFLASQAVIRLVPRY-LGPGLNKAGKFPSLISRDAPIPEKVEELKCSV
KFQLKKVTCLNVSVGHVNMPADELELNIKLAVNFLVSLLKKHWQNVKCLYIKSTMGPSYR
IY
>Thectrah
---SKIPSEHLADCVAKVLKYA----------------NETKKRNFLETIELQIGLKNYD
TRKDKRFKGSLKLPVEVKP--KMTVCVLGN--VTHCDQAAELGLDSINLDTLKTFK-RDK
KRVKA-LAAKYDAFLASDNLIKQIPRL-LGPGLSKAGKFPGIVSNNDVLADKVAELRSTV
TFQLKKVMCLGTAIGDVSMTAEQLETNLNMAINYLVSLLKKNWQNVKSLHIKSTMGPSQQ
LY
>VannDIVA
---SKLSNEHLNEVVAAVLKYA----------------TETKKRGFVETVELQIGLKNYD
PQRDKRFSGTIRLPKPCKP--RMKFCIFGD--QVHCDKAQEIGIDFRDIEMLKTFK-RNK
KLVKK-LASQYDAFLASESMIRQIPKL-LGPGLNKAGKFPTLVTHNESLEQKMFDVRCTV
KFQMKKVLCLAVAVGSVDYTHDELVANIQQAVNFLVSLLKKHWQNVRSLYLKSSMGPPHR
LY
>Pessonel
--MSKISSDQLREAVELILQGA-----------------KDNKRGFTETVELQIGLKNYD
PQKDKRFTGSIKLPNPTKP--KFSVLLFGD--AAHVDQAKALDIPTLDVDEMKXL-----
------------------------------------------------------------
------------------------------------------------------------
--
>MayoBSH0
--MSKVNSEVLKESIHSIYT-------------------AQKKRNFIETIELQIGLKNYD
PAKDKRFSGSLQLPHPCKA--NMKFCLLGT--EQDCDSAKEIGLEFKSVEMMKAYK-KNK
KTIKK-MAKSYDAFLASQTLIRQIPRL-LGPTLTRMGKFPTIVNPGDDLNEKANVVRSTV
KFQMKKVMCLAVAVGSMNLTEDEVLQNVYMAINFLCSLLKKNWQNIKVLYIKSSMGPSYR
IY
>TricAmI7
----KVPEELLRNAVDTIF--------------------KSKERKFLESVDIQIRLKNYD
ASRARRFNGSYVLPHTARP--NLRVCIITD--AKDLETAKANDLPCITMDELKKFN-KQK
KPIKK-WAKKYDAFLASASLIRMIPRV-LGPLLNKMGKFPTPLGKDDDMVKKVADLKATV
KFQLKKEMGLGAAVGNREMTTDQIIQNTVLTVNFLLGLLAKGWQNIRSVNLKSTMSAPQR
IY
>Paraatla
--MSKLQSETLRESIRTVLQYS----------------NEQKKRNFVETVELQIGLKNYD
PQRDKRFKSSVVLRHPCKQ--NFKFCVLGN--QSDCDKAKALGVDCKTVDELKAYN-KNK
KVIKK-MAQSYDVFFASESLIRTIPRL-LGPTLNRAQKFPILLPPNGDLADMMGQQRRTV
KLQMKKVLCLGVAVGNVTLTEDELVQNIYTTVNFLVSLLKKNWQNIKVLNIKSSMGPPHQ
IY
>VexiDIVA
--MSKVNSEHLDATIAEILKYS----------------HETKKRGFTETLELQINLKNYD
PQKDKRFSGSQRLPNPVKPPGRVRFCVLGN--QIHCDQAEEMGIDFRTVDDLKALN-RNK
KLIKRTLTSKYDAFLASSVLIRQIPRL-LGPALTRAGKFPALLSNNDHIKSKIDDVEHTI
KFQMKKVLCLATAIGHVDQTPEQIRANIVTAVNFLVSLLKKNWQNVKSLYIKSTMGKVHR
IY
>Endozona
--MSKLNSVTLENAIKGVLA-------------------PETKRRFLETVELQISLKNYD
PSKDKRFSGTVKLSYEARP--KLKICVLGD--QVHVDEAKKLGVDALGYEDLEKFN-KDQ
KLVKK-LAKKYDAFLASGSIIRQIPKL-LGPGLNKAGKFPALIDANTPLPTRINELRSTV
KFQLKKVTCMNVAVGNIKMKPDQLEANIRMAVNYLVSLLKKHWQNIKSLYVKSTMGKSYR
IY
>StygNOMA
--MSKVSSATLSEAVKKLLDGS-----------------TEKKRGFLETVELQIGLKNYD
PQKDKRFSGSVKLPAVCKP--RAKFCMLGD--QLHCDEAAKINLDFKDVETLKKFN-KNK
KLVKK-MAASYDGFLASESVIRQIPRL-LGPGLNKAGKFPSLVSHNENIEDKIQTLRCTV
KFQLKKALCLAVAVGHIEQTPIEIQLNVQLAINFLVSLLKKNWQNVRSLYIKTTMGKPVR
IY
>Cochminu
------------------------------------------------------------
------------------------------------------------------------
---------SYDVFFASDTVIVKLPRL-MGPSLQRAGKFPTPITSNDSITNKVNESKMTV
KFQLKKVVDLACPIGDVSMKSEDLQTNITFAINFLVSLLKNIGKMLNPLH-QDHNGSPQR
IY
>Ovaldese
------------------------------------------------------------
------------------------------------------------------------
----------FDHFVASESIIRVIPKL-LGPGLNKAQKFPTLITHTEPLEKKLSDIRQTV
KFQLRKVLCMSTGVGDVSMDADDLQTNATIAVNFLVSLLKKHWQNVKSLHLKSTMGPPQR
IY
>Nolaaber
--MSKLSQERLVEALETILTYS----------------TETKKRNFLETIELQIGLKNYD
PSRDKRFSGSVVLPHECKP--KINIMVIAD--QKHVYECEETNMQFIDVD----------
------------------------------------------------------------
------------------------------------------------------------
--
>Vannrobu
---SKINSQELRNTIQDMLTYS----------------LETKKRNFVETVELQVGLKNYD
PKRDKRFSGTIKLPAPCKN--KMKFCVLGD--DIHCDEAKALGIDFKDVETLKQFN-RNK
KLVKK-LASQYDAFLASESIIRLIPRY-LGPGLNKVGKFPHLLTHNESMEAKLHEIRSTV
KFQMKKVLCLGVAVANVSQTPEEIQQNLTMAINFLVSLLKKHWQNVRTLHIKTSMGKPHH
IY
>Luaphula
--MSKLQSETLTEAVRKVLD-------------------DRKKRRFLETVELQIGLKSYD
PAKDKRFNGSLVLPAVCRP--KLKVCVLGD--ELHCDEAKQAGIDHLSLEDLGKFK-RDK
KMVKK-LAKQYDLFFASQAVIRQIPRL-LGPGLNKAGKFPTLLEHTTPLKEKVEQTKSTV
KFQLKKVTCLGVAVGHVKLSHADLELNVRLAVNFLVSLLKKNWQNVKSLYLKSSMGERQR
IY
>Protarac
--MSKLQSETLNEAIRKIIN-------------------DRKRRKFLETVELQIGLKSYD
PAKDKRFNGSLVLPHACRP--NLKVCVLGD--ELHCDEAKQAGIDFLGLEELGKFK-RDK
KMVKK-LAKQYDLFFASQTIIRQIPRL-LGPGLNKAGKFPTLLEHKTPLKEKVEQMKATV
KFQLKKVTCLGVAIGHVKLSHADLELNVRLAVNFLVSLLKKNWQNVKSLYLKSSMGERQR
IY
>Protbohe
--MSKLQSETLTESINKVLG--------------------GKKRRFLETIELQIGLKGYD
PSKDKRFSGSVVLPSVCRP--KMKVCVLGD--ELHCDEAKEAGLDFLGIEDLKKYK-RDK
KMVKK-LADQYDAFFASPTVIRQIPRL-LGPGLNKAGKFPILVEHKTPLTEKVDQLKKTV
RFQLKKVTCMGVAVGHKKMKSDELELNIKLAVNFLVSLLKKNWQNVKCLYIKSSMSEAYR
IY
>PhysTSA
--MSKIPGDVLRSSILQVIAASKERDEKKVQLKEKSKNKNRKPKVFTETVELQIGLKNYD
PQKDKRFSGQVRLPNITKV--KFSVCMLGD--VQHVEEATKAGIDSMDIEALKKMN-KNK
KLVKK-LAQKYDAFLASEAIIKQIPR--LAPGLSKAGKFPSLITHSESLVNKVHELRCSV
KFQLKKVLCLGTAVGNVSQTPEQLIQNINIAVNFLISLLKKNWQNVRTLYIKSTQGKVFR
IY
>Protpyro
---SKLQAETLSKAIAGVLAGR--V----------DKAGNKKKRRFLETVELQIGLKSYD
PQKDKRFAGAVKLPYVARP--KMKICVLGD--ELHCDEAKQAGVDFQTTEDLGKYK-KDK
KMVKK-LASQYDVFLASPAIIKLIPRL-LGPGLNKAGKFPTLIDHKTPVTEKIEQMKSTI
KFQLKKVICMNVAVGHVKMKPEELDLNIRLAVNFLVSLLKKNWQNIKCLYIKSSMGRPFR
VY
>PellCATA
--MSKLNSEQLTKAVTTVLR-------------------PPRRRRFLETIELQIALKGYD
PHKDKRFNGTIKLPSPARP--NMRVCILGD--DVHCEQAKKLGLEFLGLEELEKFN-RDK
KLVKK-LAKKYSAFLASPSIIRQIPKL-LGPGLNKAGKFPSVIDSKTPLKVRVEELKSTV
KFQLKKVTCINVAIGHIKMRDADLELNIKLAVNFLISLLKKNWQNLKSLYIKPTMGKAVR
IY
>ClydYONA
--MSKISYETLQSTVEDILRHS----------------TETKKRNFTETIELQIALKNID
PQRDKRFSGSLRLPNVCKK--KLKFCILGD--VFHCEKAQELGIDFRDVEMLKQFN-RNK
KLVKK-LAQQYDVFFASETVIRQIPRL-LGPGLNKAGKFPTLITHGDNIQAKMNEVQSTV
KFQMKKVLCLGVAVGHVELTKEQIVQNLQLSINFLVSLLKKHWQNVRALYVKSSMGPVQR
IY
>GoceYONA
--MSKLNSETLAKAVNGVLH-------------------PAKKRKFVETVELQIGLKNYD
PQKDKRFNGTVKVPYEARP--GLKVCVLGD--QIHCDEAAKLGVPHLGQEDLEKFN-KDQ
KLVKR-LAKKYDAFLASQNIIRQIPRL-LGPGLNKAGKFPALLDANTPLANRIAEMKSNV
KFQLKKVVCLNVAIGHIKMNPEELELNIKLAVNFLVSLLKKHWQNVKSLYIKSTMGKSYR
IY
>Undascha
--MSKINAAELREKVNEMLEYS----------------LKTKKRNFVETVELQIGLKNYD
PKRDKRFAGTIKLPSPCKN--KLRFCVLGD--DIHCDEAKALGVDYRDVEALKQFN-RNK
KLVKK-LASKYDAFLASESVIRMIPRL-LGPGLNKVGKFPSLLTHNESMEAKMHEIRSTV
KFQMKKVLCLGVAIGNVTQTPEEIQNNLTIAINFLVSLLKKHWQNVKALTIKTSMGKPHK
IY
>Thecquad
--MSKLSGETLRASVRDILEEA-----------------KKNKRGFVETIELQIGLKNYD
TQKDKRFSGSVKLPNETKP--RMKFCVLGD--QNHCDQAEKIGIDFKDVEALKKIN-KNK
KIVKK-LAKTYDAFLASDAILRQIPRL-LGPGLNKAGKFPSLIGPSEPMEEKMQQVRSTV
KFQLKKVLCLGVAVGHVKLSEDQLVMNIGVTINFLVSLLKKNWQNVKALYVKSTMGKPHR
IY
>Vermanta
VTMSKIPLETLRKGVKQVITYS----------------TEEKKRNFIETIELQIGLKNLD
PRKDKRFNGSVKLPHVCKP--RMKFCILAD--QVHVDETADLEIQAKTVEELKKLK-KNK
KLIKK-LAKQYDAFLASETMMRQIPRLGLASGLIKAGKFPTSVTHADSIPDKMTQVRSTV
KFQLRKVLCLAVAVGHLELTEDQLMQNIQLAINFLVSLLKKNWQNVRSLHIKSTMGKPVR
IY
>ParvMONO
--MSKLSAEALTKAVEEILTYS----------------KETKKRNFVETIELQIGLKNYD
PSKDKRFAGTVKLPNSCRR--NLKVAVLGD--QVHCDEAQGLGMPFLSVDDMKAFK-KNK
KKVKA-LASQYDAFLASESLIRQIPRL-LGPMLNKMGKFPTVIRHGDDITERVDEIKCSA
KFQLKKVVCLNVPIGDVTQTPEEISANVTLALNFLTTMLKKQWQNL--------------
--
