# Supplementary material for: Expansion of the molecular and morphological diversity of Acanthamoebidae (Centramoebida, Amoebozoa) and identification of a novel life cycle type within the group
Source: Biol Direct. 2016 Dec 28;11:69. doi: 10.1186/s13062-016-0171-0 (PMC5192571; doi:10.1186/s13062-016-0171-0)
Supplement: Additional file 3: — Bordor.325.Cent40.tgz. Phylogenomic alignment files and single gene trees for each gene included in the phylogeomic supermatrix. (TGZ 8396 kb) [file 13062_2016_171_MOESM3_ESM.tgz › Bordor.325.Cent40/unmasked-alignments/IPO5.faa]

>AcanGEN
--------------------------------------------------------AEFE
QLIVQLMSSDNAARGQAERAFNDAVKQAPDTLTMALIQAIR-----TSQ-----NQPARE
LCMVLLRKTLISKESVEK-------PGTTEKQTVRFWSKLNQQTQQTIKTELLAAVGQEP
VAS-GRKKLCDTISELALFLTAFG--------EVESDITQQWPQLLPFLFTLTKSENDEH
---RKSSLDIFSKLCL--YLGESLVS--HFDVLKQVLQAGLTDQK-----S---------
-----LRLLEGD--AEKLQLKDWIPVMFDVVSTCLNHK--QEDEALDALQILVE-LAD-V
EPTFLRPHLTTVVNAMLTIANT-KQLQDGIRQLGLEFLVTLAEQ-RAGMVRK-VP--NFV
QNLVPVVLNFMLD---IEE------DPEWGAH---DDDDDDEVDA---NNHSVGSECLDR
LALSLGGKTLIPILFGV--IPKLLQSTE-WAQRFTGLTSISLVGEGCHRFLVPHLDNVIT
-MILPHFT-DPHPRVRWAACNTFGQMFTDFGPT--------IQSKYHARV-LPALM-NVM
EDRDNPRVQSHAASAVINFCENATIEILDPYLNTLMAKLAG--------LLQGG---NKM
VLEQAITAIAALADVVEDRFASYYDTFMPFLKEVLRNANGKD-MRMLRGKAMECITLIGV
AVGKEKFYADAKDVVQVLYATQQ--SNLEPDDPQISFLLQAWARVCKALG-QEFVPYLEV
VMPPLLH--SAGLDPDLTVQG--DDEGN--------------AEQDGWQYIP-IGDK---
---RIGINTTLMEEKATACNMIYQYAAELKEGFFPYVEKVATVLIPLVKFYFHDGVRRAA
VSAMSALLESVKRHLEVTGQ-----SNQPLVTLFGLILTNLNEAIQQEIDV---------
-ELIALMFEILGECIDVCG-N--------------------LMTEAQIRSVF-EAIKAEI
GE-REERMKGR---LEEKQGEDFDEEEAEKLEVENEKEEEVMAELGEVIGKLAKVHKAGV
LRSFS-ETL-FPIAIQLMHPQKAPHD----RQIGLCMLDDMLEHCEGAAL--PLYQTFLP
AMVNYI-TDSNPSVRQAAVFGIGLCAQFGGPSMGSIILDVFRRLDSVIKH-SES---RSP
ENVHATENAISAVAKIIRFQSSAI--------------DMNQ----LMPVFLSYLPVSDD
EVEARVTYDNLTIFIEQHS--SVVLGNNFQ--NLPQLLNILGTAINT-NMVTEN--TNAK
MIEIVKKLVQAVPADAVQQVLTALPQE------------
>Coprprot
--------------------------------------------------------AQFE
GLLTNLMSEDNASRVQAEKIYQNTKKQQPNEILQALLQVGR-----TST-----NKELRS
LAIVLLRRALVHFDKE-----------------KALWNRLSPAIQTLLKEQLLQGVISEE
VPK-VRADFCEAVVGLAGDLFD---------------DGQQWEGFVQWLVALAQSTVDHQ
---RQSALSIISDLCH--HLQEPFSGP-NFAVLGQLIQSSLASP------QLDIKIAALN
TAQSVIVQFPA---QYRKEMQNLLPSILDTLAACLNAK--DEDSACKSLENLIN-LTE-Q
DPGFFQPAISVVVGAMLNVCNA-TQLEDSTRQLALEFLLSIAEN-KPKMCTS-VE--GFA
KNIIYVILQWMME---LPEV----TLEEWNQ------HAEEDDDEIDIENYIVAQQGLDR
ICIALPAKIVGPIVLEH--IPTMIQHQD-WRNRYVGAMAVSMIGEGCSSVLKPHLAQVVS
-LILPLFS-DPHPRVRWAAANTAGQMATDFGPK--------LQKQFHADF-LPRMA-HLL
SDNENPKVQSHVAAALVNWCEKLKASTLKQYLPTILNALHT--------LLKENR--KQF
VTEQVVTAIASVAGCAEKHFTEFYDIFMPILKDILMLAKGAD-QTMLRGKAMECISLIGI
AVGKEKFGPDVPSFMEILANIKT--LDLEAEDPLRDFVLQTWMRVASCLA-EDFVPYLSY
TMPQVLQ--SAALEAGFSVSD-SSLAGE--------------EEEDGWDAID-IGDT---
---RIRVHTVALEEKASACSMLLSFASEMKDAFFPYVQDVSKLILPLLNFGFHDGVRSSC
AALVPHLLNCVKAYLKKNPGQ----NPNILGELFRFLFPALLESIRTNGEM---------
-DVQLICLEALHESLAVLEYN--------------------SLNLEEIQTLT-HDVFLLT
KM-SQTRRQ-----QAVGMNPDADRDDSAMIREELKSEDDMMVELAEVVGSLVKYHPDFF
METLK-TEL-LPLVGALIQRTCQPAE----RQFALCFFDDIVEHGKEKSF--PYWELFMP
FMLEYA-TDAHEGVRQAACYGLGVCAQQGQELFKPYARQALEILLSVISK-PDS---RED
DNAPPTENAISSVGKIIVFQESQLG------------SDVPE----LIKLWLSWLPIEID
DIEAKAVHKHLFGLIIGNH--KHIFGADYG--NLPKILSIFANCLRE-DTDVVE--DKKE
LCNLFKQMQQQM---------------------------
>DictDisc
M-----------------------------------------------------NLQPIT
DLLKALNSGNTTTIQQAEQLYADYKNHQPDQLVNSFIVLIR-----TSQ-----DELLRS
YPPVLLRTLVNGNDSGN------------------ILKGLKPETLVTLKTELMFAVREEP
KNH-IRHSILNVIAILAIQLV----------------PEQKWPEILSFIIESSSSPEENL
---RESSFYLIGAIIDDSRVAETLAP--HFDKFALLVEKGLNDP------SAKVQVSALE
TVSTFIDANP----EKAEVFKPLIPAMLNTIQKTIESN--LEKEAQKGILTFII-IAQ-Y
HSDWFKTNFDMIFKVFFQFLEH-QSLEDETKHACLHFFLTFAEF-KSSIMKK----KLYL
EPIVLLLLKWMSS---VEDM----DLKDWNS------LDTEPSDD---DDSNVAFEAIEA
LSHCV-SKGLWEFFLQC--APTLLNSGN-WKERYTGLMTLSSISEGCEKQIKTNFKLIIQ
-SILPLAN-DSHPRVRFAFFYCLGSFASYLKRE--------MQD-LYKTL-IPVSL-EHL
ND-PFPRVTISNCEFLTLFLDEIKPNRVKEFKDQFLGRLSP--------LLQNE---NYK
IVQHSLNAFSSVVDGIGEEFTQHYSEIMPFLIKILRTQTSVE-TKTLRGRAIETISLVGL
AVGKKVFLNDCIQIIQYVSSLEK----FKDDDPQVDFFLRAFTRFAQCLG-EDFIPYLKY
SMSPLMD--AINGKVDSSVEN-GED----------------------------FSDE---
---SNNSGSIVMENKAMALEMVSIYAMELKHHLFPYVEQLYKGSIELVDFPFSSLVAIQA
VNLIPFLVKISKQHFEAVGGLKDGMKAEFTSRLFLDSYERMAASIKTESEP---------
-DTLSAKLKALSDLMDIGGQC--------------------EQADRILSLTF-EVANESF
GT-LQELETEY---QENIDEEDEDADESP----EREIIDDAYNSLAMVLGEVCIQFKEKA
VPYI--ATV-LPAMIELIETAPSVEI----KTSMICILDDLIENGGQKAF--ELYPHIIK
PMMNCTLPNLDPSLIQSAVFGIGLAAENGKDYFTPFLMESLQLINNVIVS-VNSVQEQDD
DLIAARDNAISAMGRIITNLPQHLG------------NNFPQ----TIALWLSYLPIQ-D
DGEAGSIIKSLCTLIRDFS--QQIMTQQY----IVKVLEIIAVGLHK-KAVNPD--DKQI
ISLALRSQESLVAQSLFQ-----LSAENQAILANFFK-N
>Filanola
------------------------------------------------------NISQFE
LILKQLLSIDNTARKQAEDAYNET-KKNPEFLIASLVHFIR-----LST-----DEQVRD
LCCVLLRRALGSGNDS-------------------LWGNISPQAQATVKIQLLEIMEMDQ
SQH-SRGQVANCISELALTIFDPK----------NPNPTTAWPELLPFLFKLVKSDKPGL
---RETALNIFADLAP--HLGDVLRP--HFPLLKEVLVSGLNDTS-----SLAVRTAALE
ATCSFLRVLDKP--EERIHFQELIPLMLGTLSAALNAQ--QEEEARTALQLFVD-LGE-S
DPTFLKPQLIPILNAMLMIAQA-TTLEESTRQLGLEFLVTLSEA-RAGMIRK-QT--KFL
EALVPTVLKFMLE---IED------NSDWATT---KPDEDDNVDI---SNSDVGEECLDR
LALCLGGKTLVPLLFQS--LPGLMSSPE-WTHRHTALMAXCIIGEGCEKILRPNLPDLIK
-NILPFFQ-DPHPRVRWAACNTIGQMSTDFGPT--------LQRDFHAQV-VPALM-SIM
DDKDNPRVQAHAAAAMVNFCEACEPSIIQPYLDTLLSKLYS--------LLQSG---KLV
VQEQAITAIAAVADCIEDDFVKYYDTLMPLLKTILTNATSKE-YRRLRGKTMECISLIGV
AVKKEKFFNDAKEVMDILIRTQS--GQLEADDPQVGFFLQAGARICKCLG-NDFVPYLNF
VMPSLIQ--SAKIPPEIQVLD-ENA-----------------AIKDGWEYIP-VEXK---
---KLGINTSTLEDKSTACNMLYVYAKELGEGFFPYVDEVAKLLVPLLKFYYHEGVRISA
FNTLPYLLSSAQAYLQKHAAS--GADKTYVRNLFNFMYGPMLSALEEELDL---------
-EVLIGSLESLSETIAIPGPG--------------------VMSAEQLQATY-TLLQTLL
TD-VKNRRAER---LAMKKEDDHDEEEEERIGEEEERDEEINSLLADCLGNLFKSYKEAT
LPYFQ-NLI-FPIIVEMLKGVT--SD----KQVALCVFDDLIEHLGAHAV--PFLQHYLP
IAIPAI-NDADPAVRQASVYGMGLCAQFGGQQMASVIPEITQRLTQVITL-PDA---RSD
DWACATENAIAAIGKICIFQAGAV--------------DVSK----LLPMWFSWLPVTQD
NIEAKVTYAQLCSFIESSN--PYIIGANFQ--NLPRILSIFAEILDT-DLVDEA--LTHR
IKVIIAQIRNGVSAETLQGAWGSLQAAHQQKLQ------
>FontBI
------------------------------------------------------EQVQFI
NLLNSLQNSDNAIRSSAEATYGQLTVDQPDWTLHTLADLFSKPAMPTGE-----NNSIRT
LAVILFRRSAFNIAHET----------------DSLWNRVTPQTAAHCKTVILGCMQNEQ
DKS-HRVRIAHVISELVRSSSSN--------------SSSGWEELLPFMFQCCNSPNVAH
---REAALEIFTSCPN--IFGDDVSK--YAGVISEILLKSLKPEEP--APSPTLRAEAMS
ATMSFLRHVNRP--ELHRAFAGLTVPIIQTILDFVSQN---HDAVDASLEQLVE-LAP-V
SPGFFKSHLADITQVMIKIVSS-ETVAQSTRHLALELIVSLTEC-MPGRFRK-MP--NFV
SQVSPLCFQLMVD---IED------DPEWHS------TTELNQEDY-TSNAMVGEQAIDR
IACAVRGKTFAPVLFSI--VPPMLTNAQ-WQYRYAGVTALSATAEGCGRYMFSQLDNILN
-AIKPLAV-DPHPRVRYAFANTVGQLATDFKPD--------FQTQYHGIV-VPALL-SVM
SDPSSTRSRTHAAAAFVNFADGASSRVIHEYLDTILAQLSE--------LLNPAF--PYY
VLEQAVATIATVAESAGSLFAKHYANFMPILKDILNSSKGNADTELLFIHTFDCISMVGD
AVGKELFLHDATEVMNIFVQLMVSRPQETEISQTTSYLMTSCARIGSVMG-PEFLNFLPY
VIPHLKT--AADITPEITIVDVHRDTTE--------------EQNQGWMFYD-YDGR---
---RIGIKTSMLEDKAVALDTIGVFASKLKAHFHQHAAHLFDVVFRQLTFLYDEDARYYA
ACALPPMLMSVKLAN----------QQQQLGAMWSALVPELLRAIKTEPSI---------
-SIYGHFLKTLTDLIDVMGDN--------------------CLGDAHLAEVV-SIIAQHF
TE-LNDRNQER---NQQRHSEDYDEEAEESIRMGEHEETQVMMYTSELFTAIWRTHRMHF
LNHF--RSL-YPVFSDMLNGGD-QES----RRWAMSFLVDIIEYLGPDSF--EYSGLFRQ
LMLEGV-MSQSPELRQICVYGIGTCAMFGGMNFAAYCLEALPSVATVILA-SDS---RNA
DNIYATENAISAVGKIIKFIGFSSEQGAEAVARALNASSFFE----VISRWLSWLPLTFD
ITESSLVHNLLCDMVEMNL--NVMIGGSEA--GVPQVVAALASAVAK-QVLEADAETEAR
VVNLVRRL-------------------------------
>HomoSapi
MPEDQ------------VGKLEA------------------TENTISAMAAAAAEQQQFY
LLLGNLLSPDNVVRKQAEETYENIPGQSK---ITFLLQAIRN----TTA-----AEEARQ
MAAVLLRRLLSSAFDE-------------------VYPALPSDVQTAIKSELLMIIQMET
QSS-MRKKVCDIAAELARNLIDED-------------GNNQWPEGLKFLFDSVSSQNVGL
---REAALHIFWNFPG--IFGNQQQH--YLDVIKRMLVQCMQDQE-----HPSIRTLSAR
ATAAFILANEHN-VALFKHFADLLPGFLQAVNDSCYQN--DD----SVLKSLVE-IAD-T
VPKYLRPHLEATLQLSLKLCGD-TSLNNMQRQLALEVIVTLSET-AAAMLRK-HT--NIV
AQTIPQMLAMMVD---LEE------DEDWAN------ADELEDDDF-DSNAVAGESALDR
MACGLGGKLVLPMIKEH--IMQMLQNPD-WKYRHAGLMALSAIGEGCHQQMEGILNEIVN
-FVLLFLQ-DPHPRVRYAACNAVGQMATDFAPG--------FQKKFHEKV-IAALL-QTM
EDQGNQRVQAHAAAALINFTEDCPKSLLIPYLDNLVKHLHSIMVLKLQELIQKG---TKL
VLEQVVTSIASVADTAEEKFVPYYDLFMPSLKHIVENAVQKE-LRLLRGKTIECISLIGL
AVGKEKFMQDASDVMQLLLKTQTDFNDMEDDDPQISYMISAWARMCKILG-KEFQQYLPV
VMGPLMK--TASIKPEVALLDTQDMENM--------------SDDDGWEFVN-LGDQ---
--QSFGIKTAGLEEKSTACQMLVCYAKELKEGFVEYTEQVVKLMVPLLKFYFHDGVRVAA
AESMPLLLECARVR-----------GPEYLTQMWHFMCDALIKAIGTEPDS---------
-DVLSEIMHSFAKCIEVMGDG--------------------CLNNEHFEELG-GILKAKL
EE-HFKNQELR---QVKRQDEDYDEQVEESLQDEDDNDVYILTKVSDILHSIFSSYKEKV
LPWF--EQL-LPLIVNLICPHRPWPD----RQWGLCIFDDVIEHCSPASF--KYAEYFLR
PMLQYV-CDNSPEVRQAAAYGLGVMAQYGGDNYRPFCTEALPLLVRVIQS-ADS---KTK
ENVNATENCISAVGKIMKFKPDCV--------------NVEE----VLPHWLSWLPLHED
KEEAVQTFNYLCDLIESNH--PIVLGPNNT--NLPKIFSIIAEGEMH-EAIKHEDPCAKR
LANVVRQVQTS--GGLWTECIAQLSPEQQAAIQELLNSA
>Monobrev
MLLRRGIVFLVTARVFNVRTLSALSLSLSLSLSLSLSLSLSLSLSLSLVCVCVIMADHLV
PVLQGLMVENDAERDAAEKQLDMFLENHPEQTALAFLEVMS-----GTF-----PLELQQ
LSCVLFRRYALHLIEPH----------------KAFWSRCSAECRATIQQQLIALLSRAD
LTSMFRSKISDCIASVVKAMSVEIAQSDEVEITELPSVQEYWPDLLTNLFQLVQSQTAEL
---IENAVMVFVAIPG--LFGRDLEK--HLETIHQLIRMCFAHN------SLDVKIVGAE
AFAAFMPLVPK---KHWASFCELIPPTLELASELVQHN--RGDEAQMVLTAFVE-MAE-T
SPKMMRARLTEVVGLMAQIANF-EEGDDDCRKLALEVITTLCEQ-APGMMRK-VD--GLA
MQIVPICLKFMMT---FDD------DESWTT------EDQLADDDD-SDLAATGEFALDR
LSTALKGRTFLPAAFAL--LPNMLVSED-WHQRYVGALSIAAIGEGSHKMMNEHLPSIVE
-RVFPLAV-DPVVRVRYAAAAAIGQMSIDFAAPSGKEFATGFQARFHEQA-IPTLLRSIR
ESHGHPRVMAHCITALINFCNNFKRQLLLPYINEMMQLLGD--------LLSLQ---SLV
VQESTVTALATIADTANKYFKEYYQSFTPALKNIIQHAQQAE-HATLRAKTFECFTLMGL
AVGKDMFLNDALELINLFKGMKD--MGMQSEDPNIGFMLTSWARIAEVLK-DDFVPFLPL
VLPPLLR--SAKLKAEMCQMD-DEETYADLP-----------NEGEGWEVLD-VAEA---
---RIGIKTTTLEEKRVALEMLCNYVKHLRGHMAPFVAEL-SFITDLFRFIFEDGVRVFA
ANLVPFCLLA---YTENPAY-----GIPAAQALWQSTYQKLCEAANREPDP---------
-ETLSFQLVALRDSVHTLKAD--------------------GLSPEVMGELT-KVIIECM
RN-FEDEALDRY--KHQQQDEDFDEHAATDLSEDVEMQYEVVQETGHLIHALFQHGGNNF
CPFF--EEI-APYFLALLQPGRHIKD----LLWGLCVFDDVIEFAPEYSA--KFAPNFAE
LMVANL-TSHDAELRQACIYGVGQMAEKAPQIYGDVCRSAMPHIQQLITA-EGS---RSL
QQAAATENAITTLVRMARAGLGAT---------------EAE----MLPMLLSWLPLTED
DVEISYVMTYLLDLIEALR--RMLTSKAS-------------------------------
---------------------------------------
>PCBtrin
------------------------------------------------------------
-ILANILSADH--RAQAEEQLNECLKDL-NTAASHLIQCLS-----HG------DEHIRN
LAAVTLHRFVIKIVSEG----------------EGPFMQLNPDVRQHVVSAVLQQIQQEP
SRS-AARALSKCIVNMVDAQ-----------------GEDFMNNVLNLLLQMSNG-NEVQ
---RVTALELFGDLKS--VIAEMLTN--LLGTIKSVFQNNMSHE------SLNVRVSACY
ALSMLVSEFDN---KSINQFADLIPAMADTLQQSVTVD---DEKAKDIISNLCD-IKQ--
-MKFFKPYCEQFCGLLINFIKN-KDITEKIRHLSFELFTLIAEN-ASAMIRK-FP--ALM
GESLNCCFQCMSE---FESEYE--TVEEFLE------LEEDDYNM---NTHEVGEQMLYR
LALVYGGKRVVPIIFPT--VIDLCKSAD-WPNQYIGVTAISSLGEACQEQFAPQLNTLVD
-GVVSLAN-NGDMRVKYAAMRCLQSLSEDYNPQ--------LQNDLHSVI-LPSIV-YCL
QS-GAEKVVCQATVTLELYLSEMEESNMKLYTSQLMEILVN--------LLGQS---QLK
TQSQILSVISSIAQITRAEFAAYYDQMMAMLINVLHTGDPAE-QNKLICKAVECVGLLSQ
AVGKDKFGPHAERVMTLLLGIMET-VKDIAEDQVRPYALSAIGDICTCLG-EGFLPFLPA
VAELLKQ--YCVYQIECTEIG-ANEV----------------PDSDGFELFS-VPAAGGK
VYETISISSTDIEIKSVAIDLASTVAETLLEHFCPIAQTIYEDIKKLLSFAYNDEVRIDA
IRFMNCALTCFVRAAELNDQ-----FSQAPSAFFTAVLPDIAKAMKLERDA---------
-DVQYTQIEILTLMLEKAGLE--------------------TLSNPMILTVLQELLEHLF
TD-HLERREAV---GKLRNDEDFDEETAEEVEGHEENERDMLSVIMEFFGEIFSVVGSAA
LPML--VHF-KSIIDQYIQPGNNPSD----VNSVSSLLCAAFLHCGEEMA--PYAGDYCK
AAMHYS-GHDDQMVRQTTSYMLGLIAVNVP---GAPVQEIMATLGQRISD-PKN---SEK
DYVICRDNCIASLARIIFAPHLQM--------------DQAT----LIPQLLSQLPLQQD
TVEQSAVCEMLLTNLSNNN--THLLGPNYA--HLPQILSIFGQSVRN-QMISEE--CMKG
LVGYLAQLRHS-SAQMLEAVLGQLSQEDRTALTSL----
>Polypall
--------------------------------------------------------QTFI
DTIKALTHNDTNVIREAEAKFNTY-KAQPDQLIGCLLFMMV-----NST-----DLLLKE
FSAVLVRPLLSPGDKNS------------------LWEKISVSTQESVKVQLIELLKADI
SKT-SRSKVVNIIASLSPTLI----------------SAGKW-DLIPFLVEAAKSPVEQL
---RESAYLIVSKIVG--EIAPIIKP--HAVLFADLLKFGLNDN------SVLVQTASLS
AVSSFINIQE----IDTTPFKPLLPLMITAITRAIEMN--HEKNAQEAIVVFVI-IAE-T
KPNWFATNVDLVFRSFYDILIS-EMVEEETRHYALEFFMTLAQK-RPSIFKK-NP--AYL
DSIVNVLYKWTSE---VDEI----PLDKWNKS-----TEDGDDDN---TNSSTAIDAFDR
LASELPRQLTEITFSKY--IPQLLKSQL-WTERFSALMSIAMICEGAKKVISPNLQQVLQ
-LIVPLVN-DPVPRVRWCLFFCLGQMATDFGEE--------LKK-YYEDI-FRVVG-AGA
GD-QNPRVQGAVCLLLSTFLEDFEKKLIVPHINGLFTLIGS--------MLNSQ---YIY
VAENALSAFSSIVECIDDDFKPYFDKFMAFLLDILQHKTTKP-YRTLRGRAIEAISLIGL
AVKKEVFAPHLHEIMKFISAQPP----FESDDPQIDFFLRACTRFCQCLE-KDFKPYVDY
CMKPILN--AIKADVEIVTTAYGDDYAEDS-----------------------VADS---
-------STIAVENKSLALSLLVIYTSVLGEELFAYVEPLTKELLSLIDYQFNEDIRANA
VELIPYLFKVAEAHAKSSPNG----VTEFNQKLFEIVIAKLSESVIAETLP---------
-EIISEKLKAIGEIVEMVGSK--------------------YMQPAQINGVF-ITIGKVL
EV-LDEYRNEA---GYDEDEDDDDPSGNY----EMQFIEDAYNSAAIAVGDVLISTKQNS
VKHLQ-QTL-LPDILERINDTDITSE--SVRSSMICIIDDLIEHGGNEAG--QLYTHIIP
PLIKLCFESKDAPVKHAAAFGLGAAAQYATQFFVPFIFDSLKAMHTCVYS-PQQ--KATD
EQRSASDNAISGIGRILAYCSQPLA------------PHMAT----VVPTWIACLPIE-D
DSESPIVVENLITVIKTNP--SAITPNEY-----PNILKVFIIAQQK-SYINAD--KVQD
AKNIIISMKPYVDS-----VYAQLSGDDKKAL-------
>Sexangul
----------------------------------------------------------FI
RLINSLCSSNNAERREAEVAYGNLATSSPDGLLHSLCAVLSTFGA-KSDQSVTVDPVGRA
MAYILLKNATRIPAGAK----------------TAPLLAAQDETVATVVGTLTTAFDRES
DASYFRAXLVFCTAQIAGTLV----------------PLRKWPDCLTFLVETASGAGGAH
VHARASALETLGVIAT--DLRQHLIP--HLPQLHTTVKAGLEAGRSGEAGASLVSFAALS
ATAQLIRLVPAG-ANGRAEFQALLPLMLDVLRTALEGQ---HDSASSILDLFVE-LMD-S
DAAFLVPALVDVTTAMVTIAEA-SSLDDDARRLAMEFMLTLVQR-RSTSAKK-SPLADLI
HRAMRVCLMWLVEGVDTED------DEDWERG---NANTNTICED---ENFGLAQEALDL
FSLKLGSKVLLPQVYTF--IGEMLASND-WRAKHAGLIAMSVTAEGVAVALKRQLPQLNE
-WIVAGAR-DAHPRVRFAAANAIGQFYTDFADR--------LQTRXHXDVLVPALL-SLL
ED-SSRRVVAHAASAVINVCDGIEEWVIKPYAERLLATLSS--------VLQRSVPGDLA
VAEAVLSAIASVATACGESFVHFYEQFATPIKTLLSTPQLFGERSRLRARAIEAMSLLLR
SIPQELARNDALAFMADLVQIDV--ASLPEDDEMRAYLHATTSRLANVLSVEDYRPFLPQ
VLTQMMH--HALQEPEVRVED-KDELNASGPPSSTGTLVQGEGDDEGWHFIE-QGGK---
---RVGINTAALEEKATACGMVGRLVSACGAGFYPFYKETLEAFFSLMDFDLQESVRFEA
LFTISCILKSVALASRNTEAGPAVTSRDEAVTVLAAYVTKIFSTIQ-ELDS-------ED
LEARVLLLDGIRDAVDAVSEGLDETLAMLSHSGVSREPPAPLFTSEQLEALT-SLVQHEC
QL-FAEIEAGL---SGAVAAQHMDAEEAE---QDLEESRVVLQSATEIVTALFKSNGPRY
VRYYA-ASLHKEIVGTFSRPGEHPFK----RHAAMCLLDDLVEYGGDEAN--VFVDQFFG
VAIAAA-ESDDLSLRQAAVFGLGLAATKGGASFAPAVPKVMPLLAQLIADDPDR---EDP
ELANVTENAVSAVGRIALSVGVDA--------------LGPEMYGGVLSTFLRGLPMRVD
TGEGVLVARTLGALACEAPM-SFLVGESGS--ALPGLLQVMADPINT-EFCNDE--AAEQ
L--------------------------------------
>Sterramo
M---------------------------------------------------SGDLQQFQ
NLLQQLLNPANNVRDQAEASFNAAVQQHPDQVALSLVSLLR-----NSE-----DKDIKD
LSSVLLRKTLTSKSNEDKE-NTKGPPPPRAQDPKRFWNKLNPSTRQTIKNELLTLLSKDA
EISSVRTKIADAVTKLSFFMCS-----------SDVDIQKAWPELLPFLFQLSKSGNPEH
---RSCALDIFSKLCL--YLGEALKS--RFDVLKEVLYCGLKDD------NLEVRLSALG
AVVSFVQLLDSP--QEKAQFSDFVPMMFETLSATLNAN--KEQAGLEALQILVD-LAD-I
EPTFLRSHLEMVINAMLTIANT-SQLNEAMRQLSLEFLVTLAEQ-KPGMVRK-IS--TFP
ANIIPVVLNFMLE---LDD--------EWDQ----EDDEDDSVEV---CNCDVGNESIDR
LALALGGKTVAPVLFNL--IPSLFKSDN-WKQRHTALMAISLVGEGCDRYLRPHLQNVID
-MILPLFK-DPHPRVRWAACNTIGQMSSDFGPT--------LQVKFHNKV-IPALA-EVM
ADQENPRVMSHAASAVINFCEHCTSEILEPYLDGLLVRLVA--------LLQTG---KRI
VQEQAITAVAAISDVVGDKFTKYYDTFIPFLMNILKNATGKE-HRKLRGKAMECISLIGV
AVGKDKFSPHAKEVMDVLMRTQQ--SNLDADDPQLSFMFQAWARICKAIG-QDFIPYLDF
VMPPLMV--SAKLDPDLTITD--DEGGQ--------------VEKDGWQYIP-IGDK---
---RIGINTSVMEEKATACNMLYQYATGLKGGFFPYVEPVAKLLIPLLKFYFHDGVRTAA
ISTMPSLLECVSEHLAATNQ-----DRAPLFSLLAHILDKYIPAMQQEIDL---------
-DILLLMIETVCECLDVCKDN--------------------CLSADNLKKLC-VTVNNEI
SE-RASRMETR---AEERQNEDFDEEEAAKLERENEKEDEILSQLAEILFRLVQYHKEAF
LGPFS-ETL-LQTMIALLQPNRAANE----RQIALCVFDDIAEYAGPKAL--PMFQHFIP
LMLDYM-GDANPSVRQAAVYGIGVCCQVGQELMSNAINDVVHRLLAVITH-SES---RSE
DNVNATENAISSLGKIIRFHAKSI--------------DETK----LLDAWLSFLPVSED
KVESAVIYSLLCWFIENKT--QLVFGPNYR--NLPKILALFAFVRGTPELLNKE--LDGK
IGTILQQLQSNLPAELLQKAVAALPADQ-----------
>Thectrah
-----------------------------------------------------SDVEQFE
QLVLQLMSDETEVRTNAESTYRGL-QGHPDAWASYTLATMT-----DSS-----NPVVRQ
MCAVLLRRDLFDRPEE-----------------QLLWTHLSEQVMTTVQTQLLRAFQEEQ
VPM-VMRAICENIADCFS---------------LHQKQEQEWPELLPFLFPMATHSNPDV
---RLNTLFVFARMCA--VHDSPLRQ--FAEPLRETFATGLTDSN-----SFAVRLMGLN
ATTQFLCSLRDSETETMTYYEPLLPAMLEIVSDGLNSG--VEDHAMKAIQFFID-ISE-F
TPKALRPALDHVVNAMLQIATT-EKLLHQTRQLALEFLTKICES-APAMMRK-FD--KFM
DNVLPVCLTMMVA---VED------SPGWQEH-----EDEDEFEI---GISDFGEQALDR
LAVALGGNTVLPVVLEF--VPQMLKHNE-WTYRRAALIALAAVAEGCREEMTGSLADIVN
-SCLPYLL-EENARVRYAACQLFGQLCIDFTPA--------FQNTFHEQL-VSPLV-TVM
GDVANPRTRAYGCAALVNLAQGLHPELLTGYLDEIFAALMG--------MLDNG---QTR
VQEQALTCVAAIAERSKGAFVTYYEVFVPLLKQILYQANGED-FRAMRGKAMEAISMIGL
AVGKELFLNDAIEVMDLMIKIQA--QDLPPDDPQTSYFLEAWSRIAQTLG-EDFVPYLAT
IMPPLLE--TAAIKPEYTLSD-ADELA---------------DVQVGWQTVV-LGST---
---RVQLRTSTLEDKAVACRMLTCLVRDLQGAIWEYVDQIAKLMVPLLTFYFFDDVRTAA
ADACPFLLMATADYFKRTNSSD---GVEYLTGLFEYIITHLLQTIHAEPDL---------
-EVLCTFLEALSNSIFALGDN--------------------CLDEKMMNNIA-TLLAILM
DD-LEKRRGIR---NDARNDIDYDEEMETSLEQRAALDELVFRLVVQIASTTFRTHGASF
LPIYV-EAL-LPLFMELLDPDRSHTE----RQWALCAMDDVIEFAWPAAQ--QYMGDIMG
NVIRYA-TDPHPEVRQAALYGLGAAAAKFGDDFA--------------------------
------------------------------------------------------------
------------------------------------------------------------
---------------------------------------
>VannDIVA
-------------------------------------------------------VATVA
ELLLRIQGTDNVARNQAEYALEQLKQTRPDQLVRGELHVIQ-----AENF----DMAVRC
HAAVILRPQLGRTRAS-------------------LWAPLQPATKEFVKGKLIECLQQTR
EPT-LLKHLCSMVSSLATTVLDE--------------GIDRWNEVLKFLVEWAKSADETQ
---RTSAVTIFAQLTQ--HLEDKLAP--FYPHLIGIFSAGLADS------CVDVRIAALT
GVSTFVIFAP----QQKEPFQKCIPYMLETITGSIASN--NEDKARSALSLLIEPLAD-C
MPGFFSNHIEGLCEAMVAISSN-GELQESTRHLAIEFIIAIAEA-RVTLIQQ-QP--NLL
PKFVPVLLSMMVR---IND------NPRWNE------GEKFDVDD---SEPDVASESLDR
LALALGGDQLVSVLFNG--ITAMLSDQA-WQSRQAALMAISVVGEGCAKVLTPNLDRVMN
-IIMPTCQ-DPEPRVRWAFCNTVGQMATDFGVL--------FQGRYHKAV-VTALI-SLM
DDTANPRVQSHAAAAVVNFCDHCKPELLDEYLEPLLSKLYG--------LLGQQ---RVI
VLEQAITAVASVADCVKAKFVPFYDRFMSYFKSVLLTATTKE-FRYLRGKAMEAISLIAA
AVGKAVFLPDAKEVLDAMLAVHK--SNLAPDDPVLGFMPQAWVRFCKALG-ESFVPYLPH
ILPPLIE--AAAQKPDVKLFD-ADDATPD-------------VDEEQWEVIR-LADR---
---TIVVNTATIQEKNTACNMLYCYAEELKEHFFPYVGEVAPLSLKLIKFYFNDEIRASA
ASLIPHLLRSTRTHVEKQGQG----QFGFVTDLFNFVFDELLVSIKMEMDA---------
-LVLVGKLDALQECIEVAGQG--------------------CLDQNRIKVLC-EAMQSTI
QF-CAERRKAL---EQHSLRPDFEVEDRVPLQEMQRRQQDVILTVAEVLGKALKHNSATF
LPYF--QEM-LKHFFPLLAPGAQSRD----KQAALFALDDLVEFGGPNAI--PIYQPYIQ
QVVHCV-TEADHAVRQAATYGVGVLAQHSGDLFATLLPNVMGLLNQVITA-QDS---RRK
PLVNATENSIAALGKIMLFQTKHI--------------DISQ----VLPVWLSYLPVNND
PSECRVIYAQLCHFIVAYP--ELCFGENYK--NLPKLLGIFASVLGT-ELVDAE--VTAS
MGAILKRMAETFPPELMQGAAACLNEAERMKLQACM---
>Pessonel
------------------------------------------------------DYAEFV
GLLATTRVQDNATRRHAEEVYAQLIVAHGDLVLHHLSQMIV-----DEQQ----DVVARS
TAFVYLKNLSKVNGXDC------------------LVYRASGEALNVVKQALIRCFETLP
DGP-LRRKLTFCLCAYAGVLV----------------PLRKWDEFFPMMFEYARHKQPEL
---RSLALSVAAVLVR--DLSGFMAD--NLNAMLELTQTGLTDG------DAMVRAAGVE
VYAAILTIEKLP-DSVRKTMRDAVPTVLAVITSALQAG--HERAARXGIDALCG-VAE-L
DPLFLKTHSDAVANAMLEIAGA-ENCELDTRHLAMEYILTLYES-RAALLRR-TP--KVP
DRAIPILLQWMIE---LDELDDDAALAAWEA------DDQDEFD----ENFVTARDDLDR
FALSSGEPQLMNLVFGG--AAQMLPSEQ-WQVRHAALIAISVVAEGLREQFVANIQEICT
-QLAPLFG-DPHPRVRWAACTAVGQMCSDCGPE--------LQEVCHKTV-MQCFL-SCL
DDAHSAKVRSHAASAXINFCDKSPPELISVYAEDVLSRLGA--------XLQSS---NIV
VQEQALTAIAAVASSSKTHFERFCDTFMDVVLSILRGATTKE-YRKLRGKAFEAGGFIAT
AVGRQLFQPYCEEFMNHLVSVDF--DKLDADDPQVSYVSETSSRMCELMK-NDFVPYLPH
FVPPLVKRTQSALKPEMIDLDDEDDTDA-------------LDGLEGWELAE-TEDG---
--QSVGVNYAALDDASDAIQCLATYSQYLGGAFAPFMAGLDECLFALIEYPIHEGVRECA
TSALPWLVRSAIHAAQASPE-----NKNGAGQFVRNCLKLLANQIVTEAEA---------
-QFTHLFIQSMAEILDHWVTAK----------------FGPFMEDEELDMLV-AVYQRLM
EE-TAERRQER---AEARQDEDHDAELEDSFADAAYTDRSILINAVEXIEHGFQTHGARF
VQPW--LKL-EPLIQAGLAAXVHNPDVGILRHLAICLLDDVIEHGEAPGL--QYFDIAFQ
AQVQFA-RDPDDGVRQAALYGLGVAAQVGGDKFTPHLQSVLELLWGVLDA-PNS---RSD
ENAQVSENALSAVGKLILARREQL--------------DAPQ----QIVRWLSHLPVKVD
EVEARVIHLQLVEMVQLYP--DAVLGPAPARERLSFVLNVIGDALET-DRVDDR--VNAQ
FAQLLQHLSQTLPSELMQQTWSSL---------------
>MayoBSH0
----------------------------------------------------------FE
QLLLHVLAPDNDVRKKADDMFTEFRNNNTTECTALLLQMLS-----SSS-----QLGVRR
LAAVLLRQMLTRSHMRN----------------EWFYAQLTPAAQEQVRSQLVQLAEHEQ
HKL-VHSNLCDCISELAVSVFTPDNPD---QPDAAPKSLDHWPQLMPFLLKLVQSENALH
---RRGALIILGKMCS--RTRPQLKP--HRASLMGLFNNMLADS------NVHVRVAAMA
AVINSINGLPR---AEVEPYQPLLQRMIGVTAFALQQQ--DEEALQEALQLMVD-LAD-L
VPTFLRPAIVVVFQGMMQLVRS--DLDSGLRHLALEAILVLCER-KPSMMRK-VP--NFV
EEVIPTILKMMAT---IED------NEEWNL------GEKHDIQD---EDKEMGEESIDR
LALFMRGETIAPVLFSI--VPQLLTSAQ-WRERYAGVMAISTVGEGCVKFLKPRLGEVLK
-LLLPHFEMSAHPRVRWAALNCAGQMSTDFAPV--------LQEKFADPI-LTAIV-GAM
HDVNNPRVQAHAASAVINFCDNCKVELIHPYLDVLLTTLLG--------LLNGP----LI
VQEQAVTAIAAVATCISSEFTRFYKAFREPLLQLLSTSLGEE-RHLLRGKTMECVSLIAV
AVGKEVFGPDAEFVMKALLHTQN---SMKDDDPQVSYVLKAWVRICRCLG-KDFVPFLPT
VIKPLLE--CAARKPDIRIFD-RENA----------------VEDNAYNFLP-VEDK---
---VIAIKTAALEEKATACSMLNCYAEWLEDGFMPFVGPTAEVLVPLQGYYYSDTVRSAA
TSTMPCLMRCVVSASKKTGQD----SKQMLAELWGAIAPQLVKAIGMEVDP---------
-SLMVLMLNSLHECMDMAGPG--------------------ELPGAAQENLV-DVVESEL
EE-FMERRAGR---DELRADPECDELERERIDEEDTLDEQLVQQLTETVGKVFKYQGKNF
LGVFG-KRL-VGYYIKFLESDT-SQD----RTVAYCVFDDLIEHAGTPEAMQKLLPMLLP
RMLQSL-HSEDPDERQAAVYGLGV-ASRCGQLFVNVIPQVLQGIGALLSR-ADA---REP
SNVFATENAASALGKIIKAQAANV--------------NVAE----LLPQWLGFMPLTND
EEEGKVANELLCDFLEQYP--EQLLGPGAS--NLVSIFNCFGTALVS-EFTTEE--LTHR
IVLLTKQLHQKSPP-------------------------
>TricAmI7
------------------------------------------------------------
------------------------------------------------------------
------------------------------------------------------------
------------------------------------------------------------
------------------------------------------------------------
------------------------------------------------------------
------------------------------------------------------------
------------------------------------------------------------
------------------------------------------------------------
------------------------------------------------------------
------------------------------------------------------------
---------------------------------------------------LECITLVGC
SVGKERFFTDAKLIMEML-------------QSDLQNILQSWIRMCRCLG-KDFVPYLPM
VIPPILQ--IASVEPELRVQD-SNAA----------------EEEDGWEYLT-VGDK---
---KIAIHTSVIEEKAAAINMLYAYVFELKDGFIEWVDRTAAVLVPLITFYYHQGVRMAV
LNAFPQLLQSSVLHAKKTGQ-----GADKVKTLFEYILQQLLDGIRNEDDA---------
-EIVEAEIESVHECISMLGEN--------------------GLSAEHIPAAI-EVVNHVL
GW-VHKRRGDR---AAQKAKHNQGLSGRGILEDEL-RDNACESELAEIIGALAKWNMPLF
LPVF--QGM-GDTLTKLLASDH-FAD----KQLGICIFDDVVEHCKSKDVVKLMLQAFLP
AVVPNI-THADPTVRQAAVYGMGVCAQRGQELFVPLVKDITQNLLRAITA-QDA---RFG
DNAPPTDNAISSVGKIILYQRQHV--------------DLAQ----LVPAFASWLPCTAD
ALECVVVHNQLCDIIEDEALSQILFGANYQ--GLPAVLKIFCELINT-QYIEPK--CQNR
IVNILKKIAT-FPPALLQNS-------------------
>Neopaest
----------------------------------------------------------IQ
NILGGLMSPNNQERGAAEESYHACKTENPDQMLATLLYLAA-----FSS-----DMSVRV
MAALMFRKEVGIPGKEN---------------DFWTWKQASPQAQMIIKAALLNILQQDH
PDD-VRRKLGDGLSSLAISVLTL--------------EDNSWPELLPFLLNLSEKEKPEV
---RATALEVLGAMAN--RIPEAIEG--HFDSFIPFLQQKLQDP------STKVRISCFL
LIYGLLTYCEEE-PERIKMMQTIGAPVLESISACLHNS--DFESGSLGMEYLVE-MVE-L
CPKFLRPNVFMMVELMFKITKS-EQLEDSIRHLAVECMVTLAES-KPGMVRK-IP--NFL
EGILNLLLEWGTM---LEE------NEDWNK------GEAEDLED---TEAAVAEEAIDR
LSIAMGGQTVVPILFAA--LPALLNSKE-WTHRHSALIAIAVVGEGSKGYLAAHLDKLVP
-MVLPFGK-DAHPRVRWAAMNALAQMCTDFQPE--------IQISFGEPI-LSCVV-PVF
DDNENPRVQSHAASTVVNFCEDCSKETIMPFAKAILEKLHS--------LLQSP----RI
VQEQVITAVAALADCIKEDFAPFYNYFMPFLKQVLNTATAKE-FMLLRAKAMECASIVGV
SVGKDVFGQDAKEIIDILNKIEF------ASDPSMPSMHMAWARLCKCLG-TDFKPYLEM
AMPQLLA--LASIQPKVEIID-TDKIE---------------EYAEEWEVVP-LGDQ---
---AMCIKTSEAEDKSTAINIIFCFCDEMGEHFFPYVQPVAELMANSLTFAYHDAVRNTA
ASCVPCLLLSTIQHLNSTGQ-----GMAPAAELWKYLQPQLIKAIKKEIDS---------
-DAHVSMIEAYSECFDLIGEA--------------------THDPESLKLAA-EAFNKVL
KK-YFDGRKNRSKARGEGEDEDFDEFDAEKLENMIERDDDVVALIAEMFGKLFKAYGPLY
FPHF--APT-IPTWKEFLQPGQRERD----IQMAMCIFDDMTEHMQEAAA--PHIADLFN
FYGAIC-TNGNPDIRQASAFGLGLFAQHGGPAFGQVANNVCQALCQVITT-DGS---RDE
PNVHPTENAISALGKICLYQSGSV--------------DMAK----FVPAFVSFLPVCED
KEESTVTYSTLAGLLDKVP--ELVLGSDSS--KLPHVLHLFGGVLGS-DLVNEK--GTER
IVTSIKRLE------------------------------
>Paraatla
MDS----------------------------------------------GVSGQDAQIFL
ELVGRLMSPNNDVRRAAEEQLNEMKEKAPQQVILSLLHILC-----FSQ-----EAGARL
FCSVLLRQEVIIPTDDE---------------QPWIWKQMSPEVQEQVKKGLMGVLQNEQ
QQG-IRKKIDDTFSALAVSVLSL--------------KDNSWPDLFPFLLNLSEREDQNL
---RCSAMNIFSYVAN--RIPASFEE--HLQDFINFLQKKFTDP------YVKVRVATIG
VVYGLLSICHEP--PKSTQLQSLVPSILESVAATLQAN--DEDSARFAIEYLTE-IAD-F
NMSFLRPNVLNVIELMLLIAKS-EQLDESIRHLGVEMMITIVES-KPGMTRK-IP--NFL
QELFSLLLNWGTH---VEE------NPHWNE------GVSGDVED---IDAAVTEESLDR
LSMALGGETICPLLFSA--VPAFLGSQD-WRHRHAGIMAISVSAEGAIKYLSNHLGDVVT
-MILPFFK-DSHPRVRWCACHAIGQFCSDFQPA--------IQIGFHNPI-LTAIL-ELF
GDTENPRVQSHAASTLINFTEDCQPEILTPYLKTLLEKLHS--------LLRSA----RI
VQEQVITAIASLADCVGDEFTPYYDYFVPFLKDILNTAHSSE-FNLLRSKAMECISIIGV
AVGKERFAQDSQEIIQILSRIQ-----FQPNDPEMPSMQLAWARLCKCLG-KDFQPYLEM
VLPGLLE--IAKTQPELEIID-SDNIDS--------------FDADGWEVLP-LGDK---
---TVCIRTSALEDKATAINIIFCFVDELKEGFFPYIQPVAEVFVPSLTFGYHEGVRNTA
ASTMPCLVKSTLEHLKQTGQEG---NMEAVMGLWNFIQPQFLKAIRREIEV---------
-PAHIAMLESYNDCFDMIGEH--------------------SHNPESLKNAN-DTLHKIL
QK-YLKAREVRE--KSGQSEEDFDEIEAEKLEELNQTEDDVIALVADSVGKLFKIFKGNF
LPFF--AEY-AHIWKQLISGNQRPRD----CQMALCIFDDIGEFLQQEAT--PVVQDLFP
LYGHMC-SHSDSDVRQAAVFGVGVFSQFCGQAFGPVANTVANALCQVASD-NSS---RLP
ENVHATENAISALGKICLYQRESV--------------NLNK----FCSAFVSFLPVSED
KEESVVIYGNLCTLIETNG--SAIVGSGFE--NLSHILQVFGSILGS-DLINDE--VTQK
VVAIVKSFSAS----------------------------
>VexiDIVA
------------------------------------------------------------
------------------------------------------------------------
----------------------------------WIYEQLGGEIQQRVKTVLCGCMLNET
TEH-IRSMVGDAISELAVSLL----------------PKGGWNDFLPFLLKCIASSNPGH
---RKVAYDIFAHLGV--WLGEHLQP--HFPRLQKIFSNGLKDP------QLKCRIAALK
AVASILPVMHTQ--KEFEMFAPLVPVMIETILSAIKNG--FEMESREALEQIVE-LIE-S
EPRFIKRVMLPFFQSMIKVAQSFDDLEDQTRHMAMETLITIAEV-KPGLAKK-TP--KFT
QCVISLLLRDMID---QED------NDKWNQ------GKKFDMED---DNADFGEESLDR
VALALGATAVLPVLFSL--IPSYFNNRNSWQSRSAALISLSIVAEGCSDKMSARLDQIVK
EMICVGLK-DPHPRVRWAAVNVIGQFSTDFGPN--------FQKIYHNPI-VPALI-HIM
DDKNNPRVQAHAASAVVNFSDKCDPAVLKGYLKPLLTKLLQ--------LTKSP----II
VQEQVVTAVASIADCVEEEFSPYYNGFLPFFKTVLVKATAKE-HRRLRGKTLEAISLIGL
AVGRKVFLPEANALVQLMFNIQN---SLEDDDPTQSFMQQAWVRIAKCLG-PEFVRYLPK
VMPPLLK--SASIPPETEVHD-GHVN----------------GSKEGWEYVS-IANK---
---TIGINTTVLLEKCTAVNMLYCYADDLKELFFPYVQDVAKIMVPLLTFYYHDETRASA
ATSVAALMRSVAAHARCNKQ-----PLDNAHKLLQYILPELLEAISNEPDL---------
-EILTMQIESLAECIGAAGPN--------------------ALSQENIDTVS-KLCQIQL
TD-LNNRIHAR---QQRRKDEDFDEQDAKKIAKANKREWRVMGQIGEVCGSCFKNYGHHY
FPIFN-KYL-APMWFSYLAPNQSPFH----HQIALCVLDEVLEYGQQAAD--AAAPKILP
ILLKSA-LSADHRVRQAAVFGLGVAAQHTPKAFTKVLKVAVNNIVTVITA-KEA---RSD
RYVRATENAVSALGKVLLFHTKQLG------------DQFAPL---VRSFIVDCLPVSVD
DIESKVIYNQLCTLIDRHH--KLAFGANNA--NLPHILKVFASIMYT-------------
--------------------------------------K
>Endozona
------------------------------------------------------------
---------NNEVRRASEEQFKSLTQSAPDQVALSFIQLIR-----TNR-----SADIRD
LASVLLRKTLTTKVVANPGLTTSGSTTEEDPNKQVFWSKLQKATQETVKVELLYALNEET
EAK-VRKQIGEVVSGLASTLVYMT--------DGKEGVLNVWPDLTPFLFKLSESPEVAH
---RLSSLDIFSKLCV--YCGETIKI--VFNSLQQVLVRGLKEE------SLALRIAALE
ATVSFTQMLDSP--QELSYYANLVVLMFDVLKGTLQNG--QFKEARDCILIFVE-LAD-V
QPAFLQPHLNDVAATMIQVAGA-EGADEQLRQVALEFLTTVCES-FKRLVRK-LP--QFI
ETVVPLVLKFMLA---LPDI----DLNTWNTTVDDEDDEDLEGEV---TSSDVGDECLDR
MALSIRGKALIPVLFKN--VAQLLQHAD-WKHRHTGLMSMALVAEGCHAYLEPHLSDLVN
-KVVPGFS-DPHPRVRWAALNAVGQWSTDFRRK--------FQEDFHQIV-VPHIA-QLM
LDKENPKVQNHAASSIINFAEFAQKEQLSPYIRVLLTNLAG--------MLTSP---VLY
VVESATTAIAALADVVGAEFIEYYDIIVPALKHILYSTAGKSAQRSLRGKAMECITIIAF
SVGKDKFLPDSKEIMNIMYETQQ--SNLKADDPQVGFLRTSWARVCNTLG-NDFEPYLQY
IMPPIMA--GINIKAEIVVDE-EDSL----------------TEREGFHYVP-IVDK---
---VVGINTNDMQEKAAACKMIYQYATALRSAFFPYVKEVATALIPLITFFFNDDVRSST
VGSLAALVDVVVA----KGPE----QKPLLAELAGTIFENLLIVIDAEVDM---------
-DIYLLEVGTLCDIIDRVGSG--------------------IFTEQQMAAAC-KLVHQEM
KK-KIRTINEA---REEEAEDEHDEANDEDENETIANSEEAITELADVLGKLLKWNGPQF
VPIYG-QEF-SLFNAQLLANTSSAVE----RQVGICIFDDLIEFGGAAAL--QYIGTFLP
LVSEYI-GDESPNVRQAAVYGMGICAQNGGDIFGLVARQVLERLLMVARL-PTA---RDE
DNNVCTENAISAIGRVVRYQAAKL--------------DFEA----SLDAWLKLLPIVED
TEESKVVYNNLVYFIQHHA--TAVFGEGGK--NLPHILSIFAQTLDT-DLLDKQ--LDAT
FRQIMQQMQASFPPGTLQAALRAIPEEQRAKL-------
>StygNOMA
------------------------------------------------------SLAEVE
QLLLNLLSADNNIRSAAEKSYDDWRADK-NSLLQGLIGVIC-----QSS-----HSHIRK
MGTVLLRKTVVAGDGNE--------------ETDTDFLRSDANTQAIVKSSLLQTLRTEP
AKD-VRKGVADVISFLASSEV----------------PAGKWQELLPFIFECSKGTEAE-
---RVSSLQIFSMLSATESIITLFVP--YVEVLKQAFQDCMSASM-----SVSVRMAAVE
ACAEFIMNVDE---AVAPMFKPLLPAMLESLSMSLQQRHDSEEDVRRGLECFIE-LIERT
DKGFFNDCLVPIFHAMHQVAKE-KMLEDATRYLGMEFLLTCCEVYGPSLLKR-VP--DAL
ELIVPLCLEYMTE---IEE------SPDWNM------SEEDDND----ESVDIGQEGIDR
VALAIRGKLLVPVVFRL--LPPLLSSPD-WRQRYAAVMAISWVGEGCHKTLVPELKNVVN
-LYAPLFS-DPHPMVRFAVCTCAGQMSSDFGNVR-------FQKKFHDII-IPNLI-RLM
DDAQNPRVQSISASAVINFCQYASKKVMQPYLDNLLSKLLM--------LIQQG---NTM
VQEQAVTAVAAVADSAEDLFVKFYDGFMPLLKQIVLTTDPK--YKTLRGKAFETISLIGV
AVGKDMFLKDAREVTELFLRAQA----SINEDTDKTIMFQAGARICKCLG-EDFLPFLPH
VLPPLFE--AAKAKPEVQIFD-NDE-----------------EIDDDWETVPFMSDK---
---ILAIRTSALDDKSVACNILFTYAAELGEHFFPFIQETVNVMAPDVDFRTHEGVRIAV
ASAFPQLLMCVKLHNEKHGS-----SPDLLVQMFNHLFPKLFAALQEEQKMATKYCDPSI
LNVMWEQLTALSQCVENVDRR--------------------VLPNEQVQMVL-QEMVHLM
QF-YGAK-------FTPGEEDEIDETDAE----LNESYRLVLRGCADVIGKTTKHHADLV
FHYM--DKL-LPLLREMLFSPRHTVQ----KHVALCIFDDLVEFGKDNSV--QLFSVFFE
EMLRCC-SDSNPEIRQAAVFGVGLCGQFGGAAIAPYVNASLEAISKCIMY-PDA---RSD
ENVYATENAISAAGKLCQFHSGSL--------------DVNM----VLPMWVHQLPVKED
DIESKLVYKQFIHFVKTYP--HVIVQNTPE--RIGKLLEIISECFLNEDLCEPE--TLVE
MKALLVSLQHSVPADVLSCTFEKLNPFQKGALQT-----
>Ovaldese
------------------------------------------------------------
------------------------------------------------------------
------------------------------------------------------------
------------------------------------------------------------
------------------------------------------------------------
------------------------------------------------------------
------------------------------------------------------------
------------------------------------------------------------
------------------------------------------------------------
------------------------------------------------------------
------------------------------------------------------------
------------------------------------------------------------
------------------------------------------------------------
------------------------------------------------------------
------------------------------------------------------------
------------------------------------------------------------
------------------------------------------------------------
------------------------------------------------------------
------------------------------------------------------------
-----------------------------------------------------S---RVK
KNAWPTENAISAFARILIFQKSAV--------------DVSK----LLPTWLSFLPVLAD
DEESPVTYGYLCKFIEENN--PHIWGVNLA--HVPHIVKIIVQVFGT-DLVNPE--LNVR
MRNI-----------------------------------
>Vannrobu
------------------------------------------------------------
------LNTNNEIRQQAEQTIEEAKQKQPDQLLISLCLLVKD----AAT-----PPEVRQ
LCLIILRRSVVLNRLI-----------------QTPYEKIQPATREQLKTHVLDILRMDL
QNP-YKQHVVDLVGNLAASVIK---------------QTSNWNDLIQLLAQWTQSPTEIQ
---RENALKIFSHLV-----GSKVAPENFYESLSNVFVNGLSDS------SATIRLASLE
GSIQFLLVCK----EFRESFKKSIPNAFEIVTACLNNG--QEDLATNALELLIQ-LVE-I
APDTLEPFLDAVLDICLKIASQ-TSLDDPVRHSCLEIVITLGES-KPSYLRP-RV--PFL
QGFINLLLKMMTE---ISD------NADWNK------GEEYDEED---DEREVGNNCLDR
LALSVRDP-VVAVLFEQGNVPSMLSHSE-WKVRHTALIAISLVGEGCSDVMKKNLDQVMQ
-CVLPAFN-DPHERVRWAACNTIGQMATDFAPV--------IQKRYHQQI-LNAVA-MVM
GDNANPRVQSYAAAVIINFCEDCKPKIIEPYLDLLLTNLHR--------LLTLN---SDI
VVEQAIIATGAIAECVGSKFSPYYNNIMNSLLPLLHGKGQVH-SLKIQGKAIEGVALIAA
AVGSNVFSQHCSDVMGLLLQLET--AGLPADDPRLSLLQRSWGRLSKALG-RDFAPYLAP
ILPRLLK--SAALEADIKLLT-DDQ-----------------VEDQEWQLIQ-LDKQ---
--NTLGINTSVIQEKNEAMTLLYWLAYEIKELFFPYIQQILPICLDALGFFYNDSVRMSA
GSIIPCLLRSTFSHTENYGE---------VQNLFRYIFPHLIGAIENELEP---------
-DVLLVLLDSLQECFEASGPN--------------------SLVQEDIKKFF-KLMEKQL
ET-FSEQRKLQ---LHRMQEEE-----ADFAKMELDKQHELLVKVAEVVGKALEVCGVCI
LEEI--GNI-YQFFNGLLRLNEFAVE----TQITVCFFDDLVEFGGPKAI--PLYQPWVP
TIVELM-AHPHSDVRQSSVYGLGVLAEVNPELFSSVLGNVLNGLNQLITM-EGS---RED
ENVHVTENAISAMGKIIQFHSNSI--------------DVSA----VLPVWLSYLPVTED
D-ETSAIYKQLCHFMMHHS--SVVVGENLG--RLQMVLVLFIEILGS-PLIEEE--TNPL
IAQILKQMNSQFPAEKMQSIYQQLNPEQQEKLKTV----
>Vexibaci
------------------------------------------------------------
------------------------------------------------------------
------------------------------------------------------------
------------------------------------------------------------
------------------------------------------------------------
------------------------------------------------------------
------------------------------------------------------------
------------------------------------------------------------
------------------------------------------------------------
------------------------------------------------------------
------------------------------------------------------------
------------------------------------------------------------
------------------------------------------------------------
------------------------------------------------------------
------------------------------------------------------------
------------------------------------------------------------
------------------------------------------------------------
------------------------------------------------------------
------------------------------------------------------------
------------------------------------------------------------
-SLSFTENAVSAFGKVLLYWWNSI--------------PAEKR-SSLVASFLMWLPVRQD
EVESKVTYATLCTLFERHP--EVMVGADKK--RLGHCIKVFGFIF---------------
---------------------------------------
>Luaphula
----------------------------------------------------------FE
LLIKQLMSIDNNARGQAEAAFNSAVKQMPDRIVIFLLQLVR-----SSS-----EQHVRE
LCTILLRKTLVSKMTAPGG------GEQIAENALQLWNQLSPQTQQTMKTELLLSIEHEQ
LTP-VRKKLADTVSELALCLCTYL-------PAEEQLIDSQWPDLMPFLFRLSQSPNDEH
---RRSALDMFSKLCL--YLGESIKG--NAHLLKEILTKGLTDTQ-----SLKVRLSALS
ATVSFIQLLDTP--EEKLQFKDFTLLMFETVSAALNAQ--KQEEALEALQILVE-LAD-I
EPTFMRPHIATVVNAMLTIANT-AQLSPPIRQLGLEFLITLAEQ-RAGMVRK-IP--GFV
QNLVPVILNFMID---LDE--------EWSLE---EDDDEEDSEN---SNHVVGDECLDR
LALALGGKTIAPILFQL--VPSMLSHQD-WKHRHTGLMAISLVGEGCERFLTPHLKDVLG
-MIVPHFS-DQHPRVRWAACNTIGQMSSDFGPR--------IQSEFHSVI-LPCLV-TVM
DDKSHPRVQSHAASAIINFCEHCTQEILAPFLEGLLSKLGG--------LLQGG---KRI
VQEQAITAIAAMADVAKEGFLPYYDSFMPFLKTILANATSTE-YRMLRGKAMECISLIAV
AVGKDKFMPDAKDVINALLITQQ--SKLESDDPQISFLLQAWARICKAIG-QDFVPYLDV
VIPPLLG--AASQEPDLTV---TDEEGE--------------AHQEGWQYIP-VGDK---
---RIGINTSTMEEKATACSMILQYVTDLQEGFFKYVEPVANALLPLTKFYFHDGVRSAS
VQTMPALLESVKIQMQKTGG-----TMQPVHTLFAHILVNILEAISAEVDM---------
-DIELVMIDALSECLDVCEFS--------------------CMNEVQITSLI-DTVKKEM
SE-RDERKAAR---LEERQGEDFDEEEAEKLEVENEKEEELLSQLAELLGKAVKYSGAAF
LRPFS-DSL-LVSVLDLLRPDRPPLD----RQVGICIFDDVVEFTGAASG--PLLQHFLV
PLAEYM-IDSNPGVRQAAVYGIGLCAQHGGDQIAPLIEALMKRLGQVITH-AES---RTE
ENVHATENAISAWGKFCQFQGHRT--------------DLTQ----ALAHWISWLPVSQD
VVEAKITYAQLCFFFENHH--ASLLGQGFA--NLRHVLNVIASVRNS-NLVDDR--TNQA
FATILANLQRVVPEDVLNAAIAGLTPEQRAKL-------
>Protarac
----------------------------------------------------------FE
LLIKQLMSSDNNLRGQAEQSFNAAVTQVPDTAVLLLLQLIR-----TGT-----DQHVRE
LCTILMRKTLVAKSTEQTS------ADH---NPLQCWNLLRPQTHQTIKQELLLSIENEQ
LAS-VRKKLADTVSELALCLCTYN-------PSEEQHIDTQWPELLPFLFRLSQSQNDEH
---RRSSLDMFAKLCL--YLGDSIKG--NARLLKEILTKGLTDQH-----SLKVRLAALS
ATVSFIQLLE-P--NEKVEYKDFTLLMFETVSAALNAQ--KEQEALEALQILVE-LAD-I
EPTFLRPHIAVVVNAMLTIANS-AQLSSAIRQLGLEFLITLAEQ-RAGMVRK-ID--GFV
QNLVPVILNFMLD---LDE--------EWSLE---E-DDEDELEV---TNHDVGDECLDR
LALALGGKTIAPILFNL--VPAMLSHQD-WKHRHTGLMAISLVGEGCERFLTPHLQNVLG
-MIVPHFS-DPHPRVRWAACNTIGQMSSDFGPA--------IQRDFHSTI-IPCLV-QVM
DDKSHPRVQSHAASAIINFCEHCTPEILAPFLDGLLIKLAG--------LLQGG---KRI
VQEQAITAIAAMADVAKENFVKYYDNFMPYLKAILSNATGTD-YRLLRGKAMECISLIAV
AVGKDKFLPDAKEVIDALLITQQ--SKLEPDDPQISFLLQAWARICKAIG-PDFVPYLDV
VMPPLLA--AASQEPDLTVTG-TDEEGE--------------SQQDGWQYIP-IGDK---
---RIGINTSTMEEKATACNMILQYATDLQDGFFKYVEPVATALLPLTKFYFHDGVRSAA
VSTMPALLESVKLHMVKSNA-----SLQPVHTLFGHVLVYLLEAISAEVDM---------
-DIELIMIDALSECLDTCEAN--------------------CMNELQIKTLV-ETVKIEL
EQ-RDERKTTR---LEERQNEDFDEEEAEKLVMENEKEEELLSQLAELLGKAVKYSGPLF
LRPFT-DSL-LQPVLGLLRPERPPLD----RQVGICIIDDIVEFTGQDSM--PLLQHFIM
PLVEYM-IDANPGVRQAAVYGVGLCAQHGGDQMATLTDALMKRLGQVITH-PES---RTE
ENVHATENAIAAWGKFCQFHGHRI--------------DLQQ----ALAHWISWLPVSYD
VVESKITYAQLCYFFDKHP--DMLLGQGYG--HLRHLLDIIACIKDT-KLIDDR--TNLA
LDAILGYLRRVVPAEVLQAAFNALSAERKAKL-------
>PhysTSA
------------------------------------------------------GAQELE
TLIAHLMSTDNSVRGAAETTYSSWRTQAPDALFAAVMQVLM-----NSS-----HEEARS
MCIVLLRSLIASSKDS-------------------IWDKADPATRTKVCSELLVAVVNES
SPV-LRHKLNLLIAEVGAKLV----------------QQNQWPELLPFLQASFDSQLETK
---KESSLTIFGELAS--SLGSVFVP--FYPTLKNNLLAGLSDA------SLNVRIAALL
ATCNFLQGFFKP--EHRDIFLPLGPLLLETVKTILTAK--REAEAQSALKLIVQ-IAE-A
EPVFLQQCLPAVVDTMLAIANS-KEFEDDTQRLACEVLLTLTES-KPAWMRK-IP--GCS
QNLIQIAFTLMLS---LDDI----PLAEWNAV-----EDDEDDGM---ENYDYGEEYLNR
LSLALGGRTFVPQVFPI--ILKLLSEVDNWKHLYCAAMAISIIGEGSAKTLSPHLSDILS
-KIVPLAS-NPHPKVRWAACNCIGQMSTDFGPK--------LQKNFHQMV-LPALA-AVM
DDVNNPRTRSHAAAAVVNFVEHCDKKILVTYLEPLLGKLFS--------LLQTG---SLF
VQQHAVLCVAVVADVAGEEFTKYHDIFIPPLLQIVVHCNTKE-HRKLRGQAIECISMIGG
AVGPGKF--NGKEVMNILMQQKA--LVVDYDDPQRPYIEEAMVRLCKCLK-KDFTPYLST
VLPPILE--TAQ-KSDIIVSD-SNPEGP--------------PSQDGWEYIV-LGEK---
---CFGVRTASLEEKAYACEMLVAYAEELGGDFFPYVKPVLEIMIPLLKFYYTDEVRTAA
AECMPALLTSALEHVQNAGGAA-GADVMFVRNLFHVMFQNFIEAITQEMDT---------
-EVLNVMLVSFVKCLDIV-EN--------------------VFTTEQLTTIV-TTVDSLF
KD-YLEFIQDK-----QGDKDDLDEEEEERISDEITAYEDVIANVADLVGRVVKHHGAAF
LPIF--QPV-LQCVLDFMKPTARIAE----RHIAICIVDDLVDYGGKAAT--AVFPVVMP
LYFEYI-ADKDPAIRQAVAFGIGIFARIGQEQFFQYVPEALTRLNAVCQR-PDS---QQE
EYWVSADNAISAIGWILVTYGSQL--------------DLAT----LLPAWLQYMPLKDD
AEEAIVVYNNLCDFVEKAG--PQLMGPNYE--HLPKLVGLFGEIIGT-DFTDEA--LEAR
IASIVQVISR-LPPEITQKTWAALSAEAQEKLKNIL---
>Protpyro
------------------------------------------------------------
------------------------------------------------------------
------------------------------------------------------------
------------------------------------------------------------
------------------------------------------------------------
------------------------------------------------------------
------------------------------------------------------------
------------------------------------------------------------
------------------------------------------------------------
------------------------------------------------------------
------------------------------------------------------------
------------------------------------------------------------
------------------------------------------------------------
-MPPLLH--SAGLDPDLTVHG--DDEGS--------------ADQDGWQYIP-IGDK---
---RIGINTTLMEEKATACNMIYQYAAELKEGFFPYVEKVANVLIPLVKFYFHDGVRRAA
VSAMSSLLESVKRHLEFSGQ-----SNAPLIALFGHILTNLNEAIQQEIDI---------
-EIIALMFEILGECVDVCG-G--------------------LMNEAQIRSVF-ETIKTEI
SERREERLKNH---LEEKQSEDFDEEEAEKLEAENEKEEEVMAELGEVIGKLTKVHKANA
LNAFS-NTL-FPIAMQLMHPQKPAHD----RQIGLCMLDDVLEHCEGAAL--PLYQVFLP
AMVNYI-TDPNPSVRQAASFGIGLCCQFGGPSMSTIVPDIFRRLDSVIKH-NES---REG
ENVHATENAISAVAKIVRFQSSAL--------------DVNQ----ALPALMSYLPVTED
EVEARVTYDTFAHLVEQHP--SVAVGNTFQ--HLPKLLTILGVAINS-SLVSET--TNAR
LIDIAQKLARGVPADVL----------------------
>PellCATA
----------------------------------------------------------FE
ALIATFLSGDTPKMKAAEKALQTASQQHPDKVAMALLQIMR-----TSK-----NLGMRE
LSTVLLRKALTAKDANKTA---VISDAIESQDKSIFWNKLTPQIQQTIKNELLNAITHEP
DRS-VRRKIGHTISELALYICASS---------GLWDISKAWKELLPALSQLAVAENPIH
---RTSALEVFAKLCL--YIGDSIKI--HSAGLKTILEKGLRDTA-----SLEVRIAALT
ATVSFIQLLDTE--EERVMYSPFIPLMFDTLNVCITQK--REKEARIALEILVE-LVD-L
EPTFLRPHLSTVVKVMANIANA-AHFPESMRQLGLEFLTTLAER-APGMIRK-LK--EYI
DLVLPIVLNFMLM---IPD------EPDWGNV-----EKGSKVEI---SFSDIGDECLDR
IAMKLGGPVIVPPLFKL--IDVLLKNSD-WKHRHTGLMALSLVAEGCSDYLMPHLPDIVN
-TFIPFFG-DTHPRVRWAACNVAGQLSTDFGTA--------IPFRFADKV-IPPVC-GAM
DDVNNPRVQCHAASALINFCEHATEKTLLPFLELCLKKLSG--------LLMNG---KRP
IQEQAVTAVAAIADVVKDKFLPYYGHFVPMLKNILWKATGED-FRTLRGKSMECITLIAL
GVGKQKFAPDAKDVLDVFLALQN--SGMKDDDPQIPFLRAGWARMCNILG-MDFAPYLEV
ALKPLIV--QAAKDADLAVLD--DAENT--------------ESKEGFQYIA-VGSK---
---RIAINTATMEDKAAACNMIYQYAVALKANFARFVPATSEILIPLTQFYFHDGVRAAA
CASLPALLESVKLNQAQTTK-----DRRPVIQLFEVMFQNLAEAIVSEIDV---------
-DILLLMLEVICEIINTAGPM--------------------CMSPESMRAAC-NIIIGQL
KE-RSQRMQQR---LEEKRTPDFDEIERKELEAENSKEDEVLIGLSELITRVMKCQKESF
LPVFT-KEL-VPSLVQMLQPNAQWQH----RQLALCIFDDVVEYSGVHSL--PLFNYFFQ
PMSNYI-EDPNHDVRQAAVYGIGVCAQVAGEKFRQFVPDLVKRMSAVISH-PNA---RKK
PNIACTENAISAFGKICQYQGAAF--------------NQDQ----GIELWFSFLPVQED
KIEAKVIYNQLCNFLEAKP--NAIFGQNYQ--RLPKVLDIFTHILGT-ELTDPE--LAKR
IVILLKKMKTTFPQDLLQKAAASLSPDMQKKL-------
>ClydYONA
----------------------------------------------------------FG
ELLQRLMSSDNDVRNDAEAFLFQMVKDAPDKTVCSLLDAIA-----HGS-----DDE-SE
MACLLLRQLCYNARHNE------------------LWQRINPASQNRLRNDLTQLLRTEA
PAD-LLFKVCDVASALACTIL----------------PNNQWPDFLPFLQELATSGNPVQ
---RICGYKAFEQLIQ--CIVVKLQQ--YNDTIRGLLMKGLEDD------DPHVRIAALT
TTNSFLQSER----SEVPKFEPMIPNIVEIIHVCLNNE--QEEDAREALMKLID-LAE-I
APKLLRPHLKPVCDSMFSLAGD-GRVQESTRHMAVELIVTLCEA-RPGMVRK-EE--SIL
PRLITVLLEMLHE---LEE------NADWNE------GEEEDVED---LSAKVAGESLDR
LSMVLTGSSLVPILFEQ--VPAMLEAND-WRQRHXALMSISVIGEGCVKYMKPHLEHVLG
-FVLPRLV-DEHPRVRWSACNALGQMCTDFGPT--------LQRGFYNDV-ISGLA-HVM
EDSDNPRVQSHACAALINFCEYSSKEHFKEGLHHLLETMAI--------LLEQNR-----
------------------------------------------------------------
------------------------------------------------------------
------------------------------------------------------------
------------------------------------------------------------
------------------------------------------------------------
------------------------------------------------------------
------------------------------------------------------------
------------------------------------------------------------
------------------------------------------------------------
------------------------------------------------------------
------------------------------------------------------------
---------------------------------------
>Undascha
------------------------------------------------------------
------------------------------------------------------------
------------------------------------------------------------
------------------------------------------------------------
------------------------------------------------------------
------------------------------------------------------------
------------------------------------------------------------
------------------------------------------------------------
------------------------------------------------------------
------------------------------------------------------------
------------------------------------------------------------
------------------------------------------------------------
------------EVMELLLHLES--TNLPIDDPRTPLLQRSWGRFSKALG-RDFAPYLPP
ILPRILR--SAALEADVKLLT-EDQ-----------------QGDEDWQLIQ-LDKQ---
--NTLGINTAVNQEKNEAMTLLYWLAYELRELFFPYIQQILPICLDALSFFYHDTVRMSA
ASIIPCLLRATYAHSENYQE---------VQNLFRYVLPNLLGGIENELEP---------
-DALLVFLDAFQECFDVAGPN--------------------SLNVNEIQQFL-TLMEKIL
EQ-FSENRKLQ---VHRLQSED----GADFAKIELEKQHEILVKVAEVIGKSIETCGDAV
LDNI--KNI-YQCFNGLLRLNEFDAE----TQISVCFWDDLVEFGTPKAT--PLYQPWTT
YIVELM-KHPNADVRQSVVYGLGVLAQKNPNIFSPILPDVLNGLNILISM-DGS---RDD
ENIHVTENAISAMGKIIQFHSNAI--------------DVGS----VLPVWLSYLPATED
D-ETSVIYKQLCYFMMNNS--SLVLGSNFE--RLSHVLNLLTEIYGT-QLIEEE--TSPM
IAGILKEMQTKLPSEKMQAAYQSLSPQLQEKLQQIV---
>Thecquad
----------------------------------------------------------FE
NLIKLLLSPDNDKRGHAEQLFNDN-KQYPEQLLLALLTAAT-----QSA-----DTDVKK
TSCVLFRKLINRGDTS-------------------LWPKISLDVQRALKEKLLYSLESEP
DAA-IRKQIGNIVSELAVGIFSKV-------------YDGDWPELLGGLFKFISSDSESH
---QENALQIFSQLIF--FCWDKFKV--YIGELKRIFANAFTR-------SFEVRVAALQ
ALVNTLEVCEN---TFYAQFTDVNPLILKTLEELLRNN--KQTEARAYLELLVE-LMG-S
VTVFFRPYIEQYFAAMMSIINT-EQFEEEVRNTALEFLISLAEI-KPALARK-IP--NFT
ASVTPSLLKMMMT---LTE------NPDWNQ------GEKADITD---DQRDIGEESLDR
LSIALGGNTLAPILFNT--LPQLLSNED-WRQRYAALMAISVVGEGCVKYLTPYLDKVLA
-MVLPKFQ-DPHPRVRWAACNTTGQMSTDFGGP--------LQEKFSADI-LNGLM-FLM
QDTQNPRVQSHAASAIVNFCEHCETEILKPYLPALMEKLMA--------LVSLP---NQL
ITEQAVTAVAAIADCVEDQFTPYYDGFVPYLKTIISHANTPD-LLVLRGKALECISIIGV
AVGKQKFAQDGLEIMKHLLHNAP----QTETDDQVSFTLQAWARFCKCLG-SDFVPFLGM
VMPSLLK--SAAIEPQFKQSEVDDDDDD--------------EYEEGWETLS-VGGK---
---KLQIRSSALEEKTTACNMLYCYSEELKEGFFPHVPAVMNICAPLVNFLYSDDVRAAV
VTLMPSLMRSASHYFTKSGQD----GKAALAQLWLTCFPHFIEALPDEVDI---------
-DLLQSMVDSFRECLEIAGEN--------------------VLNPEQLSKTV-DVIKSII
VE-YSERMRER---NERSGDQDLDSEETERLQDEHDQEEELLLDIADLSGKLVKLYRGIF
LSAFQTGGV-LPLFIQMLDPKAPPHE----RQVGLCVFDDIIEYTPAESM--AYYEVFLP
AMVNYI-GDSHPGVRQAAAYGIGVVAVHAGPRFINHINPSLEALFRVVSL-PDA---NSE
ENIHAKENGVSAIGKIIRHNPDKI--------------DVPR----ILPMWVGLLPVLED
KIESQVVYDNLLFFLETPPFQQLLFGANPE--LNKKILSIFGDILAT-DLINDS--HKGR
ILRLLSAWHALCPVPLSQ-AFESLTPDQKAKLQN-----
>Vermanta
------------------------------------------------------------
-LVQAISNQDNNVRGQAEAQISQLAVNRPDDLIGGLLGLMV-----QWP-----DQTVQT
LSGVLLRTYVAMR--------------------DCPWSE--SKKQPQWKANLIEIIQAPA
VPIFVKDRAIDIIGKIALVEYLSSA-------EDDVSQANVWPELALWLFQFCSSPDATN
---RLCSLKIFSQVLP--FIPKLMSD---VNALRQLFLQCMDASQ-----TLEVRAEASK
AACRSMASCSR---EQARTFDDCLGMIIQTLGGLLTAG--EEDQVADIVEALLE-VVE-T
QPSCLRTHIVLLCSAMTQIMKN-ADLEDRLTQLALEMLITIAEK-RPGMLKQHVP--TFV
QDVLPHVLNLMLQ---LEE------NPNWNL------GPDKDLED---EEHAIGQESLDR
LAVALGHKELIPVLFAA--MTTLLGNNEVWQQRYVGLAAISLVGEGCRKFLKSRLNEVLA
-AVIPRMG-DSHPRVRWAACNAIGQIAEDFGAKY-------FQHRYHAQV-IPPLI-AVM
DDAANPRVQAHAASAIVNYCRETKKSSLEPYLEPLLAKLAI--------LLQTN---IIL
VQEQAVAAVAAVAECVAEDFFKYYDQFMPFLTQVLTQATGKD-HRTLRGRAMECISLIGI
AVGKDRFLADAKPVMEILLQMQA---TIEIDDPINGFLPQALARISKALG-PEFAPYLQR
VLPVVLK--TAARPTSAEWHN-EDKLPSH------------ISESEDW------------
------------------------------------------------------------
------------------------------------------------------------
------------------------------------------------------------
------------------------------------------------------------
------------------------------------------------------------
------------------------------------------------------------
------------------------------------------------------------
------------------------------------------------------------
---------------------------------------
