# Supplementary material for: Expansion of the molecular and morphological diversity of Acanthamoebidae (Centramoebida, Amoebozoa) and identification of a novel life cycle type within the group
Source: Biol Direct. 2016 Dec 28;11:69. doi: 10.1186/s13062-016-0171-0 (PMC5192571; doi:10.1186/s13062-016-0171-0)
Supplement: Additional file 3: — Bordor.325.Cent40.tgz. Phylogenomic alignment files and single gene trees for each gene included in the phylogeomic supermatrix. (TGZ 8396 kb) [file 13062_2016_171_MOESM3_ESM.tgz › Bordor.325.Cent40/unmasked-alignments/DRG2.faa]

>AcanGEN
MGILDKIKDIEAEMNRTQKNKATEHHIGLMKARLAKLRAQLLE-PTG-KG--KGGGE--G
FAVTKSGDARVAMIGFPSVGKSTLLSMCT-ETKSEAAAYEFTTLTCIPGRLEFNGSNIQL
LDLPGIIEGAAQGKGRGRQVVAVARTADLILIMLDATKDD---KQIEILESELHTVGIRL
NSQPPDIYYKPKKAGGLAFNSTVP-LTHID---EKVCRLILHEYKIHNAEILMRCDATID
ELIDVIV-GRAHYVKALYVYNKIDQLSIEEVDKLARRPHSVVISAGLQLNLMDGLLPAIW
EYLDLVRVYTKRRGL------PPDFSEPIVM---RTGATVEDVCRLIHKDLVDQFKYALV
WGASAKH--TPQRVGLKHRLLDEDVIYLSKK-----------------------------
-----
>Coprcine
-------------MARTQKNKATEYHLGLLKAKLARYRAQLLE-PTA-KS--GGQGT--G
FDVQKSGDARVALIGFPSVGKSTLLSKTT-QTASEAAAYEFTTLTAIPGVIEYQGARIQL
LDLPGILEGASSGRGRGRQVVATAKTADLILIMLDATKSD---EQRRLLEIELDAVGIRL
NKQKPDVVFKKKTTGGVTINTTVK-LTKTD---DKTIRTILAGYKLHNCDVMIREDITTD
EFIDVLI-GTRKYIPCLYVYNKIDAISLEQVDKIARQPNSVVISCEMDL-----------
------------------------------------------------------------
------------------------------------------------------------
-----
>Coprprot
MGIVEKIKEIEAEVARTQKNKATEHHLGGLKAKLAKLRTQLLE-PTS-K---GEKGE--G
FDVKRFGDARVALIGFPSVGKSTLLSSLT-ETESVQAAYEFTTLTCIPGIIHYKETKIQL
LDLPGIIEGAAHGKGRGRQVIAVAKSSDLILMVLDAAKERGN-RHKEILERELHTVGLRL
NQSPPNVTVTPKPGGGVKFATTVT-LTKLGDDPKKTIYAILHEYKMHNCEVLFREDINID
QFIDVIE-GNRKYIRCLYVYNKVDMCTIEQVDRLAHYDNSLVISLRLNLGI-DYLLEAMW
ENLGLVRVFTKKKGH------QPSFDEPLVLTEGRGGITVHDAILQIHHDLLDNFKYALV
WGTSTKY--SPQRCGLKHPLQDEDVLQIVAKTAEEQRHDKNYSEKVQTYYDNYHSAKKKK
KPLK-
>DictDisc
MGILEKIKDIEAEMSRTQKNKATEYHLGLLKAKLARLRQQLLD-PPK-SS--GKGGD--G
FEVLKSGDARVALIGFPSVGKSTILTKLT-ETKSLAAAYEFTTLTCIPGVIQHKGARIQL
LDTPGIIEGASQGRGRGRQVIAVARTADLILMMLDANKGE---IQKRLLQEELESIGIRL
NSQPPNIYFKLKSAGGVNLTATQT-LTKIT---EKLAKSILHEYKIFNCDLVIRCDPTVD
ELIDAIE-GRRSYIRCLYVYNKMDHMSMEDVDRLSRQPNSVVISCNMNLNL-DFLLDKIW
DYLNLVRVYTKLRGA------SPDFNDAIIL---REGATMEDICRFLHKELVSQFKYGIV
WGVSAKH--CPQRVGISHALEDEDVIQIVKK-----------------------------
-----
>Filanola
------------EISRTQKNKATEFHLGILKAKLARYRSQLLE-NAA-KT-KGGGGE--G
FDVTKAGHARVAMIGFPSVGKSTLLNKLT-STESVVASYEFTTLTCVPGIIKYKGAKIQL
LDLPGIIEGASQGKGRGRQVIAVARTADLVLMVLDATKSD---VHKELLTKELEAVGIRL
NKQPPNIYFKVKSGGGMSFTATCP-LTFLN---EKLIRSVLHEYKIFNCEIIVRCDATVD
EFIDVVE-GNRVYMKCLYVYNKVDQLSIEELDEIANRRDSVVVSCNMDLNL-DMLLKTMW
DYLALVRIYTKRRGV------PPDFSEAMVL---HQNQTIEDVCNLIHRDLVNQFKTALV
WGTSAKH--VPQKCSITHVLEDEDVVMIIKK-----------------------------
-----
>FontBI
--------EIEAEMARTQKNKATEGHIGLLKARLARLRLQLLE-PPK-S---SGKGE--G
FDVMKSGDARVAMIGFPSVGKSTLLGKVT-PTQSAAAAYEFTTLTCIPGKIKYDGADIQL
LDLPGIIEGAAQGRGRGRQVIAVARTADMVLMVLDATKAD---VQRAKLEAELEAVGIRL
NRQPPNVYFKPKQGGGISFTATLR-LTHLN---ARMAQLILHEYKIFNAEIIVREDVTPD
EFIDAIV-GQRKYLKCLYCFNKIDQISIEEVDRLARQPNSVVVSCDQGFNM-DYLVERIW
KTLDLSRIYTKRRSE------APDLSEAVIV---RRGATIEHVCHRIHRSLAEQFNYAMI
WGTSAKH--TPQIVGLNHVVEDEDVVMIVKK-----------------------------
-----
>HomoSapi
MGILEKISEIEKEIARTQKNKATEYHLGLLKAKLAKYRAQLLE-PSK-SA--SSKGE--G
FDVMKSGDARVALIGFPSVGKSTFLSLMT-STASEAASYEFTTLTCIPGVIEYKGANIQL
LDLPGIIEGAAQGKGRGRQVIAVARTADVIIMMLDATKGE---VQRSLLEKELESVGIRL
NKHKPNIYFKPKKGGGISFNSTVT-LTQCS---EKLVQLILHEYKIFNAEVLFREDCSPD
EFIDVIV-GNRVYMPCLYVYNKIDQISMEEVDRLARKPNSVVISCGMKLNL-DYLLEMLW
EYLALTCIYTKKRGQ------RPDFTDAIIL---RKGASVEHVCHRIHRSLASQFKYALV
WGTSTKY--SPQRVGLTHTMEHEDVIQIVKK-----------------------------
-----
>Monobrev
MGILDRIAEIEAEMNRTQKNKATEHHLGLLKARIAKLRAQLIA-DSE-TT--GPKGE--G
FEVSKAGDARVVMIGFPSVGKSTLLTSMT-KTESNSASYEFTTLTCIPGVLEYSGSRIQL
LDLPGIIEGAAQGKGRGKQVIAVARTADLVLMMLDCTKGE---KQKELLTKELESCGIRL
NQKPPNIYYKPKKAGGVSFNATCK-LTKVD---ERMVKMVLHEYKIHHAEILFREDCTTE
QLIDVIV-GNRVYLNCLYCYNKIDLVSLEECSRLAHLPHSVVASSALKLNF-PYLKDMIW
EYLALVRVYTKKKGQ------FPDLSEPLVL---RGGCTVRDACAALHRTLADQVKSALV
WGTSTKH--DPQKVGLAHLLEDEDVLQVIKK-----------------------------
-----
>PCBtrin
MGLLEKIKEIEEEMSRTQKNKATEYHLGLLKAKLAKYRQQLLEGPKK-SS--AGKGE--G
FDVMKSGDARVAMIGFPSVGKSTLLSKLT-HTESEAASYEFTTLTCIPGNIEFKGSKIQL
LDLPGIIEGAAQGKGRGRQVIGVARTSDMILMMLDAGKGQ---EQRTKLTRELESVGIRL
NKQPPEISFKVKKGGGIKFNSTLP-LTHVD---EKLCYLICHEYKIHNAEVLFRADCTVD
ELIDVIE-GNRVYLRCLYVQNKVDNVTIEEVDELARQSDTVVVSCNWELNL-DVLLEKIW
EYLGMVRIYTKKRGE------APDFAEPVVL---RGGASVEHVCHGVHRTLINDFKYALV
WGTSAKH--NPQKVGKHHSLDDEDVVQIVKK-----------------------------
-----
>Polypall
MGILEKIKDIESEMARTQKNKATEHHLGMLKAKLARLRQQLLE-PPK-SS--GKTGE--G
FEVLKSGDARVALIGFPSVGKSTILSKLT-STQSAQAEYEFTTLTCIPGVIQYHGARIQL
LDTPGIIEGASQGRGRGKQVISVARTADLILMMLDSTKGE---IQKRLLEEELEAIGIRL
NSQPPNIYFKQKTAGGVNFTATVG-LTKIT---EKLAKSILHEYKIFNCDLVVRCDPTVD
ELIDAIE-GRRSYIRCLYVYNKVDQLSMEEVDRLARLPNSVVISCNLNLNL-DYLLDKIW
EYLSLVRVYTKKRGGNYHQHFAPDFNDAVIL---RSGATVEHVCGYLHKELANQFKYGLV
WGVSAKH--CPQRVGLAHPLEDEDVIQIVKK-----------------------------
-----
>Sterramo
MGIREKIMDIEAEMARTQKNKATEHHLGLLKAKLAKLRTQLLE-PPK-GS--GGAGE--G
FAVKKYGDARVALIGFPSVGKSTLLSTVT-ETESRQEAFEFTTLTCIPGVIHYKDAKIQL
LDLPGIIEGAAHGKGRGRQVIAVAKSADLVLMVLDASKEGKIHNHREILERELETVGLRL
NKTPPDIYFKVKTGGGVAFTATCP-LTHFGDDPKKLVYNILKEYKIHNAEVLIREDCTVD
ALIDAIE-GNRRYVRCLYVYNKIDMISLESVDVLARRENSIVISCNLELNL-DTLLEKIW
EYLGLVRVYTKKKGQ------PPNFEEPIILTEGRNGVTVEAAVANIHREMVDKMKYALV
WGRSAKH--APQRCGVSHVLCDEDVLQVVVKTAEEQ------------------------
-----
>Thectrah
MGLLDKIKDLEAEIARTQKNKATEKHLGSLRAKLAKARAEMME-GPK-S---SGKGE--G
FDVAKAGDARVSMVGFPSVGKSTLLSKVT-DTESTSGAYEFTTLTCIPGVIEYMGANIQL
LDLPGIIEGAAKGKGRGRQVIGVARTSDLILMMMDASKGE---IQRKLLEAELESVGIRL
NEQPPDITFKVKKGGGIQFNSTVP-LTKID---ENVVKSILSTYKIHHAEVLFREDATMQ
QFIDVIQ-GNRRYIRCLYVYNKMDTVWMEEVERLANQPDTIVISCAWDINL-DWLIESIW
DYLDLTRVYTKKRSA------MPDFDEPFIL---RDGTDVESVCRSIHNDMVNTFKYATV
WGRSSKFNPNPQRVGLKHVLADEDVLQIV-------------------------------
-----
>VannDIVA
MGIVDKIKDIEEEMARTQKNKATEHHLGLLKCKLAKLRSQLLA-PES-GP--GGKGE--G
FEVTKSGDARVVLVGFPSVGKSTILSELT-ETKSEQAAYEFTTLTCIPGVLNYNGANVQL
LDMPGIIEGAARGKGRGRQVVACARTADLILMMMDATKGD---TQRKKLEKELHEVGIRL
NEQRPDIYFKVKKGGGVAFNSTVN-LTHVT---EKMVRSILHQYRIFHAEVLFRQDATVD
QFIDILEEGQRSYIPCLYVYNKIDSITMEEVDTLARLPHSVVISCNMNLNM-DYLLEKMW
EYLNLVRCYTKRHGD------PPNFQEALIL---RQGSTVRDVCRGIHRDFEHQFKTAMV
WGRSAKH--TPQRVGLGHTLLDEDVIQLVKK-----------------------------
-----
>Pessonel
------IKEIEDEIKRTQKNKATEGHLGLLKAKLAKLRTQLLE-PDS--S--GAKGE--G
FDVKKSGDARVVLIGFPSVGKSTLLSTIT-DTKSVAAGYEFTTLTCIPGVIHYNGTNIQL
LDLPGIIEGAARGEGRGKQVIAVAKSADLVLMVLDALREREQ-HHREILERELRTVGLRL
NQSPPNITFKKKATGGIVFTSTVT-NTKLGADPRKTVERICKEYKFHNCEILMREDYGVD
ELIDVIE-GNRHYVKCVYVYNKIDQVTIEHVDQLARQQHTVVMSCIPQLGI-DGLLRAVW
RYLGLVRIYTKRQGQ------PPDLSDPVVLTKGRGGLTVRAAVTQIHRSLLDTFKFAVV
WGSSVKF--SPQRVGLDHVLEDEDVMQIVKK-----------------------------
-----
>MayoBSH0
MGIAEKIAEITAEMNRTQKNKATEHHLGGLKAKLAKLRAQLLE-PPK-TS--GKGGD--G
FEVEKSGDARVCLIGFPSVGKSTILTKYT-KTESATAEYAFTTLTCIPGVIEYNDARIQL
LDTPGIIEGAAQGKGRGRQVIAVTRTADVILLMMDATKGN---VQRRLIENELEAVGMRL
NQEPPNITFKRKKTGGLKINNTVP-LTHLS---PKTIKNIMNEFKIFNAEVLFRCDATVE
QFLDVIQ-GNCKYVPCIYVYNKIDNISLEEVDEFARMPNSVVVSCQMDLNL-DYLLEVIW
EKLRLLRIYTKKRGE------PPSLDDPVVV---RGGSTVKHAIRFIHRDLIDSFKYALV
WGTSTKH--QPQRVGLTHELQDEDVVQVV-------------------------------
-----
>TricAmI7
---------LQDEVARTQKNKATNYHLGTIKAKIAKLRAQLLE-PAGGKG--GGEGE--G
FEVKKLGAARVALIGFPSVGKSTMLTKLT-GTKSESANYEFTTLTCIPGVIHYNDAKIQL
LDLPGIVKGAAEGIGRGRQVVTVAKSADLILMVLDAAKEDTI-RHKELLTKELTAIGIRL
NRDPPDIYFKKKPTGGVKFNSMVK-LTKLGPNPEEAVKKVLKEYKIHNCEVMMREDIDID
EFIDIVQ-GNRKYIKCLYVYNKIDVITIERMNALARRPDALVISCFQSLNL-DYLLERVW
DELALVRVYTKKKGE------APDFNDPLILTQHRGGCSVMNACNQLHRELADEMKWAYV
WGTSVKH--MPQKCGLQHVLKDEDVIQIVIKTTEEQ------------------------
-----
>Neopaest
MGIAEKIEEIQAEMARTQKNKATEHHLGSLKAKLAKLRSQLIE-GGP-KS--AAKGD--G
FEVTKSGDARVSLIGFPSVGKSTILSKLT-ETESEAASYEFTTLTCIPGNILYQGARIQL
LDTPGIIEGAAQGKGRGKQVIAVTRTADLILMMLDCSKAE---VQKRLLEYELESVGLRL
NQSPPDITFKRKNGGGISFNSTVP-LTNID---LKVVRSILQEYKIFNADILFRCDATID
EFIDVIE-GNRVYLPCLYVYNKIDNVTIEDVDKMARRPHSVVISCEMNLNL-DYLLEMIW
EYLDLLRIYTKRQGSG-----PPNFDEPLIM---RRNSTIRDICRTIHRDFENDFKYALV
WGSSAKH--NPQKVGIGHVLQDEDVCQLIR------------------------------
-----
>Paraatla
MGIAEKIEEIQAEMARTQKNKATEHHLGSLKAKLAKLRSQLLE-APK-GS-GAGKGE--G
FEVSKSGDARVSLIGFPSVGKSTILSKLT-NTESQAAAYEFTTLTCIPGNILYKGARIQL
LDTPGIIEGAAQGKGRGKQVIAITRTADLILMMLDCSKAE---VQKRLLEYELESVGLRL
NKSPPDISFKRKNGGGLSFNSTVP-LTHID---LKMVRTILQEYKIFNADILFRCDATID
EFLDVIE-GNRIYLPCLYVYNKIDNVTIEDVDHMARRPFSVVISCEMDLNL-DYLLEQIW
EYLDLLRIYTKRQGSQ-----QPNFDEPLIM---RRNSAIRDLCRGIHRDFENQFKYGLV
WGQSAKH--APQKVGIGHVLADEDVVQLVRK-----------------------------
-----
>VexiDIVA
MGILEKIAEIEAEMARTQKNKATEGHLGLLKAKLAKLRRELIE-PPA-GSGGAGKGE--G
FAVEKTGDARISLIGFPSVGKSTLLGRVT-STESESAAYAFTTLTCIGGILDYNGAKIQL
LDTPGIIEGAAQGKGRGRQVIAVSRTADVLLMMLDAANGD---KQRPKLIHELETMGIRL
NQKPPDIYFRRKSSGSIQFNKTCT-LTQIN---ERTVRNILHQYKIHHAEILFREDATVD
EFIDVVV-GNRVYIPCVFCYNKIDTISIERVDELARRPHSIVVSCKTKLNL-NVLISKCW
QYLNLVRVYTKRRGE------LPNFDEPLIV---RANATIRTICRTIHQDFEEQLKYALV
WGASAKH--QPQKVGVSHKLADEDVVQLVKK-----------------------------
-----
>Vannrobu
--------------------------LGLLKAKLAKLRAQLLN-PEK-AA-GAGKGE--G
FEVSKSGDARIALIGFPSVGKSTILSCLT-DTESEQASYEFTTLTCIPGVIPYQGSKIQL
LDLPGIIEGAAQGKGRGRQVVAVARTADLILMMLDATKGD---TQKHLLEKELHEVGIRL
NQEPPQIYLKIKSGGGVSFNSVCP-LTYVT---EKLVRSILHEYRVFHAEVLFREDATVD
QFIDVIEKNNRSYIRCLYAYNKVDAITIEEVDELARLPNSIVISCNMKLNL-EYLVETCW
KYLNLVRVYTKRRGE------PPNFDEALIL---RTGATVLDVCRSIHRDFELQFKQALV
WGRSAKH--CPQRVGLTH------------------------------------------
-----
>Vexibaci
------------------------------------------------------------
------------------------------------------------------------
------------------------------------------------------------
----------KKSSGGIQFNKTLPKLTYLD---EKMVCGICQMYKIFHAQVLVREDITVD
QFIDVVM-GNCVYIPTI-------------------------------------------
------------------------------------------------------------
------------------------------------------------------------
-----
>Protarac
MGLREKISEIEAEMARTQKNKATEYHLGTLKARLAKLKSQLLE-GSS-KS--GASGE--G
FAVKKFGDARVALIGFPSVGKSTLLSTVT-ETESLQAAYEFTTLTCIPGIINYNGTKIQL
LDLPGIIEGAAEGKGRGRQVIAVAKSADLVLMVLDAAKEGTTNNHKQILQKELEAVGLRL
NCSPPDIYYKPKAGGGISYISQVP-QPHFGPEPKKLVINILREYKVHNAEVMLREEVTID
QFIDVIE-GNRKYIRCLYVYNKIDMISLEEVDELSRRPDSLVISCNLDLNL-DRLLDKIW
EYLGLVRVYTKKKGQ------QPNFDEPLVLTQGRNGVTIEAACLQVHKSMVDNFKYALV
WGKSAKH--IPQHCGLTHNLDDADVLQIVTKTAEEQRHDKNYGQKVQAYYAEYHEKKKKK
APLKT
>PhysTSA
MGILEKIKDIEAEIARTQKNKATEHHLGMLKAKLAKFRTQLLE-PSG-KG--GGKGEGLG
FEVVKFGDARVCLVGFPSVGKSTILTKMT-GTESEAASYEFTTLTCIPGVINYNGSRIQL
LDTPGIIEGAAHGKGRGRQVIAVAKTADLILMMLDASKAE---QQRALLEAELEVVGLRL
NKKPPNIYFKVKSTGGLAFTATVP-LTHLD---DKMIRNVLHEYKIFNAEIVVRCDATVD
EFIDVVE-GRRAYVKCLYVNNKIDQLPLAEVDRLARMPNSVVISCNMGLNL-DYLVDCIW
EKLELVRVYTKKRGE------PPDFNDALIM---RAGATVESICRTVHRDLVKEFRYANV
WGRSTKH--APQRVGLAHLMSDEDVIQIVKK-----------------------------
-----
>Protpyro
MGILEKIKDIEAEMNRTQKNKATEHHMGLMKARMAKLRAQLLE-PPK-K---GGPGE--G
FAVSKSGDARVAMIGFPSVGKSTLLSMTT-ETRSQAAAYEFTTLTCIPGRLEFNGSNIQL
LDLPGIIEGAAEGKGRGRQVVAVARTADLILVMLDATKDD---KQIEVLENELYTVGIRL
NSAPPDIYFKPKKAGGLSFNSTLP-LTHID---EKVCRLILHEYKIHNAEILLRCDATID
ELIDVIV-GRAHYVKALYVYNKIDQLSIEEVDKLARRPHSVVISAGLQLNLMDGLLPSIW
DHLDLVRVYTKRRGL------PPDFSEPIVM---RVGATVEDVCRLIHKDLVDQLKFALV
WGASAKH--TPQRVGLKHRLQDEDVVYLSK------------------------------
-----
>PellCATA
MGIIEKIKAIEDEMARTQKNKATNYHLGTLKAKLAKLRSQLLE-PGG-KG--GKTGE--G
FAVKKYGDARVALIGFPSVGKSTLLASVT-DTESRTANWEFTTLTCIPGVIHYNDTKIQL
LDLPGIIEGAAHGKGRGRQVVAVAKSSDLVLMVLDATKEGEI-KHKEILEKELETVGLRL
NRTPPDISFKPKASGGVAIVATVQ-LTHFGPNPKKLIFNILKEYKIHNAELVIREDATID
ELIDVIE-GNRKYVKCLYVYNKVDMISIEDMDKLARRENSIVISCNMQLNL-DELLASVW
RYLGLVRVYTKKKGD------KPNFDDPLVLTSGRGGLTIKAACGQIHKDLLENFKYAVV
WGRSAKH--SPQRCGMDHH-----------------------------------------
-----
>ClydYONA
MGVLEKIKAIEDEMARTQKNKATEHHLGLLKAKLAKLRAELLE-PTG-KG--GAKGE--G
FEVLKSGDARVALVGFPSVGKSTILSTLT-HTESVAAAYEFTTLTCIPGVIEHKGSKIQL
LDLPGIIQGAAQGKGRGRQVIACARTADLVLMMLDANKGD---EQRHLLEAELECMGIRL
NKSPPNISFKVTKGGGVGLNSTCT-LTHVN---ERMIRGILHEYKIFHAQVLFREDATVD
QFIDVVE-GNRKYIPCIYAYNKIDCIGMEEVDELARKPHAIVISCEMKLNL-DGLLNKMW
EYLRLVRVYTKRANE------SPNFEEALIL---RTGATVQDVCRSIHKDFEQQFKYAIV
WGVSAKH--QPQRVGLAHELLDEDVIQLVKK-----------------------------
-----
>Thecquad
MGVVEKIKEIEEEMARTQKNKATEYHLGLLKARLARLRSQLLE-SSS-KA--GGTGE--G
FDVKRYGDARVALIGFPSVGKSTLLSSLT-GTHSEQAAYEFTTLTCIPGVIHYKSTKIQL
LDLPGIIEGAASGSGRGKQVIAVARSADLVIIVLDASKEAGD-NHKTLLEGELESVGLRL
NKRPPDIYFKKKKAGGVAFNSTLP-LTKMGPDPGRLVYSILHDYKIHNAEVLFREDASLD
EFIDVLE-GNRRYVKCLYIYNKIDVVTLEEVDTIARKEHSVVISCNLNLNL-DFLLEKLW
QYLGLVRVYTKKRGD------PPDFANPIVLTAGRNGVTVDSACNQIHKDLARDFKFAFV
WGLSTKY--NPQRCGLSHQLADEDVLQICKKTAEEQRHDKNYSEKVQAYYDSYHEKKKKK
PPLKN
>Vermanta
MGIVDKIKDIEDEMKKTQKNKATEGHLGILKARLAKLRTQLLE-PAA--G--GPKGE--G
FDVKKYGDSRVALIGFPSVGKSTILSMVT-ETKSDTAAYEFTTLTCIPGVIHYKDAKIQL
LDLPGIIEGAAHGQGRGRQVIAVAKSADLVVIVLDASREGTY-RHKEILEGELNTVGLRL
NQVPPDIYYKKKPTGGISFNSTCK-LTKLGNDPQKLVYQVLHEYKIHNAEVLFRGDYRID
ELIDIIE-GNRKYVKCLYVYNKIDTISLEAIDELARREHSIVISCNLELNI-DGFLQALW
DNLSLVRVYTKKKGG------KPDFSDPLILSESRGGTTVKDACHVVHRDISQNIKYATI
WGRSTKH--NSQRCGLQHVLADEDVMQIVTKTVEEERHEKGYSNRVQQYYDSYHQKKKKK
KPLR-
>ParvMONO
-----KIKELELEMARTQKNKATEKHLGRLKGKLAKLRAQLLE-PSS-KS--GGSGE--G
FDVGKHGAARVALIGFPSVGKSTLLGEITDNTKSEAAAYHFTTLTAVPGNLTYNGVTIQI
LDLPGIIEGAAYGKGRGRQVIAAAKTSDMILLMLDASKGD---VQKDLLLKELEMVGIRC
NKKRPDVSFTIKKKGGIKFTAVVP-QSVLD---SAFVTDLLKEHKIHNAEIVAREDCSVD
DFLDVINAKHRVYMPMLVVYNMVDKLVMQEVERLANLEKTVVISCHLKLNY-EVLIERMW
ESLDLIRIYTKRKGE------PPNLDEAIVIS--KQRNTVLWVCRTVHRDFEHSFKAAWV
WGRSTKF--SPQRVGIDHELQDEDIVELVKK-----------------------------
-----
