# Supplementary material for: Expansion of the molecular and morphological diversity of Acanthamoebidae (Centramoebida, Amoebozoa) and identification of a novel life cycle type within the group
Source: Biol Direct. 2016 Dec 28;11:69. doi: 10.1186/s13062-016-0171-0 (PMC5192571; doi:10.1186/s13062-016-0171-0)
Supplement: Additional file 3: — Bordor.325.Cent40.tgz. Phylogenomic alignment files and single gene trees for each gene included in the phylogeomic supermatrix. (TGZ 8396 kb) [file 13062_2016_171_MOESM3_ESM.tgz › Bordor.325.Cent40/unmasked-alignments/psma-C.faa]

>AcanGEN
MARRYDARTTIFSPEGRLYQVEYAMEAISHA-GAAVGILGKDGVVLACEKKIASKLLE-P
G--------KRSEKMYRIDDHIACAVAGITADANILLNFSRLAAQRYLFAYQEPVPVEQL
VQQVCDTKQGYTQYGGLRPFGVSFLWAGWDKHYGFQLYQSDPSGNYGGWKATAIGA-NNQ
AATSLLK----------------------------QDYSD-E-------FSVQEALKLAV
KVLSKTMDSTALSPDKLEFSVLRRAAAG-----HIEFHSLTEKEIADLL-----------
-------------
>Coprcine
MARRYDSRTTIFSPEGRLYQIEYAMEAISHA-GTVLGVLAKDGVVLAAEKKVTGKLLD-L
SSSKEGGYGGSGEKIFLLNSNVIGGVAGLTADANSLVNFARNAAQRHLLTYNEDIPVELL
AQRLCDMKQGYTQFGGLRPFGVSLLYAGYDPHYQFQLYHSDPSGNYSGWKATCIGA-NNG
TAQSLLK----------------------------QEYKD-D-------IVVKDAIGLVL
RTMSKTMDSTTLNSEKLEFAVLTLDPETN----KPKAKIYRPHEIDALLLSEGLTKK---
-------------
>Coprprot
MARRYDSRTTIFSPEGRLFQVEYAMEAISHA-GTAVGILTKDGVVLAAEKKVTSQLLE-S
T--------GIAEKMYKIDEHVVCAVAGITADANILINYARTAAQQFTYQFQEPTPVEGL
IQTLCDLKQGYTQFGGLRPFGVSFLCAGWDKYHGFQLYKSDPSGNYGGWKATSIGA-GHQ
AASSILK----------------------------SDYKE-E-------ITLDEALALAT
KILSKTMDSTQLGPEKLEFATLTKVDG------KLVLRTFSPDEITKLL-----------
-------------
>DictDisc
MARRYDQRTTIFSPEGRVYQVEYAMTAIRHA-GATVGILAKDGIVLAAEKKTTAKLLD-S
ST-------SISEKMFKIDEHVVCAVAGITSDANILINYARLSSQRFFYQYQEPMPVEQL
VSQICDTKQGYTQYGGLRPFGVSFLYAGWDRHYGFQLYQSDPSGNFAGWKATSIGGENSQ
VAQSVLR----------------------------SNYKP-D-------ISLKEALQLAL
KVLTKTMDRSNINSEKLEFSYFTKQGD------NVVYHIFTAAELDAFIKETDLEQETED
N------------
>Entahist
MARRYDSRTTMFSPEGRLYQVEYAMEAISHS-SSAIGILATDGILLAAKKKRVARLVD-R
S--------KGADKMYELDEHIACAAAGITSDTNILVDYLRDVCQQHRFTYGEEIPVEML
VQRICDMKQSYTQYGGLRPYGVSFLYAGWDRYFGYQLYMCDPSGNYGGWKATAIGA-NYQ
AAESIMK----------------------------AEYKD-D-------ITLEEAKKLAV
KIFSKSVESSSMVPSKLEFGIFKLDNQN-----KPSFKVMKDREVSVLLKECGIEQVEDR
D------------
>Filanola
MARRYDQGTTTFSPEGRLFQVEYATEAISHA-GSALGILATDGIVLAAEKKQISKLLE-P
A--------ISSEKMYSIDDHIACAVAGMTSDANILINQARLIAQRYTYTYQEPIAVENL
VQQICDVKQGYTQYGGLRPFGVSFLYAGWDKIYGYQLYQSEPSGIYGGWKAFAIGA-NNQ
TAQSIMK----------------------------TDWKP-E-------FVVKDAINLAI
KVMSKTMDSTSLSAERLDIGVLTRDKKG-----RPYFREIPAKELDPLIQEYKKTAPVEE
-------------
>FontBI
MSRRYDSRTTIFSPEGRLYQVEYALEAISHA-GTSLGIVSKEGVVLAAERRVSSKLLE--
T--------RDLEKTYVLDDHVAVCVAGIVSDANTLVHYARSVAQNFEATFSEPMPVEQL
VTRVADLKQGYTQFGGLRPYGVSMLYAGWDRNNGYQLYVSDPAGNFGAWRATCVGA-NAQ
TAQSMLKTHLAGPSGGSGADGADGPGADTHTSATSQDDAI-E-------LTLEDAINLSV
KILCKTIESSNVTSEKLEIAVLTLHP----------------------------------
-------------
>HomoSapi
MSRRYDSRTTIFSPEGRLYQVEYAMEAIGHA-GTCLGILANDGVLLAAERRNIHKLLD-E
V--------FFSEKIYKLNEDMACSVAGITSDANVLTNELRLIAQRYLLQYQEPIPCEQL
VTALCDIKQAYTQFGGKRPFGVSLLYIGWDKHYGFQLYQSDPSGNYGGWKATCIGN-NSA
AAVSMLK----------------------------QDYKEGE-------MTLKSALALAI
KVLNKTMDVSKLSAEKVEIATLTRENG------KTVIRVLKQKEVEQLIKKHEEEEAKAE
REKKEKEQKEKDK
>Monobrev
MSHRYDTRTTIFSPEGRLYQVEYAMEAISHA-GTCLGILAKDGILLAAEKKHVAKLLD-Q
S--------SAAEKIYKLDDHVACGVAGITADANILVNSLRQSAQRHLLTFQTPIPIENL
VTLVCDTKQAYTQFGGLRPFGTALLFMGWDKHYGFQLYQSDPSGNFGGWKAACIGA-NSQ
AAESILK----------------------------TEYSE-D-------CTLKEALLLAV
KVLNKTMDSASLTSDKLEFATLSRQGT------ETVFSVMKPEAVQELLNEGEAIRKQ--
-------------
>PCBtrin
MARRYDSRTTVFSPEGRLYQVEYAMEAINHA-GACVGVLSKEGVVLAAEKKVISQLLN-S
S---------SSEKMYKLDGHVCCSVAGITADANILINLARLYAQQYKKRFQEDIPVEQL
VLQICDRKQYYTQIGGLRPFGVSFLFGGWDQHYGFQLYESDPSGIYGGWKATAIGS-NNA
SAISIMK----------------------------SDYKD-D-------CTMEEALELVG
KVLSKTMDSTSLSHEKLEIATLTLKNE------KPFFHFYQPEEVDEFLRKCDIPVAAS-
-------------
>Polypall
MARRYDQRTTIFSPEGRIYQVEYAMTAIRHA-GATVGILAQDGIVLAAEKKTVAKLLD-S
SL-------SQSEKMFKIDDHVVCAVAGITSDANILINYARLSSQRYYYNYQEPMPVEQL
VSQICDTKQGYTQYGGLRPFGVSFLYAGWDIHHGFQLYQSDPSGNFAGWKATSIGGENSQ
VAQSVLR----------------------------SNYKP-D-------LSLKEALELAL
KVLTKTMDRSNINSDKLEFSYITRKDD------KLVYHIFDAKELDQFIKETDLEPETDD
S------------
>Sexangul
-ARRYDSRTTIFSPEGRLHQVEYALEAINHA-STAVGIGAVDGVVLAAERKVNSPLLE-P
---------VFSDKMFKVDNHIACAVAGITSDGNTLVNEARLVAQRHRMTFEAPIPVEYA
VSRLCDIKHTYTQYGGQRPFGVSFLWAGWDEHHGFQLYQSDPSGNYGGWRASAIGA-NNG
PAVALLK----------------------------QEWKD-D-------LDVEGALQLSL
KTLCKTMDAATLTSEKVELATLTLDANARG---GVTFHVLSKDEVDAVIAKSE-------
-------------
>Sterramo
MARRYDNRTTIFSPEGRLYQVEYAMEAINQSTGASVGILATDGIVMAAEKKVTSKLLD-P
G--------KRSDKMYSIDDHIACSVAGITADANILINYCRLVAQRYYFAYQEPMPVEQL
VREICDSKQSYTQYGGLRPFGVSFLFAGWDSVHGLQLYQSDPSGNYSGWKATAIGR-NNQ
AASSLLK----------------------------QDYDP-S-------MTTEEALALAV
RVMSKTMDSTTLSAEKLEFSTVKLEGD------KVSFHVLTDAELDEIL-----------
-------------
>Thectrah
---------------GRLYQVEYAMEAISQA-GACVGILTSDGIVLAAEKKVTSPLLE-P
S--------VNAEKMYRIDAQTAVAVAGMTSDANILVNYARQVGQRYLFSYRKDIPVEQL
VRQVCDLKQGYTQYGGLRPFGVSFLYAGWDRLHGYQLYKSDPSGNFGGWKATAIGS-NYQ
NARSTLK----------------------------QKYEE-E-------MTLDDAKTLAI
RVLSKAMDATTMDAEKVELAVLTRVDG------AVTLKHLSGDDVAAAIAAFEVIREKEQ
AE-----------
>VannDIVA
MARRYDSRTTIFSPEGRLYQVEYAMEAISHA-WAAVGILTRDGVVLAAEKRVASKLLE-P
S--------DKSEKMYKIDDHIACAVAGITADANILINYARLTSQRYTFQFQEPEPVELL
VQTVCDLKQGYTQYGGLRPFGVSFLYAGWDQHQGFQLYHSDPSGNYGGWKGTAIGA-NNQ
AAQSILK----------------------------QEYKD-D-------ISTKEGLELAV
KVLSKTMDSTSLTHEKLDFSTLTLVDG------KPHFHPLSEEETKALL-----------
-------------
>Pessonel
-ARRYDSRTTIFSPEGRLYQVEYAMEAISHA-GAAVGILATNGIVLAAEXKSVSPLLE-R
T--------QSSDKMYKIDDHVAAAVAGITADANILVDHARITAQRYRYTYQEPQPVEQL
VQVLCDLKQGYTQYGGLRPFGVSFLFAGWDKQHGLQLYGSDPSGNYGGWKAMAIGA-NSQ
NATSILK----------------------------TDWSD-S-------LDLDGALQLAL
KVLAKTADSTTLAADKLDFATVTV------------------------------------
-------------
>MayoBSH0
------------------------MEAISHA-GAVVGILAADGVVLGGEKAVTSPLLE-K
T--------SRCEKMYKIDEHICAAVAGITADANILVDQARVYAQRHTYGYGEPVPVEQL
VKTICHQKQGYTQFGGLRPFGVSLLYAGWDTRYGFQLYHSDPSGNYAGWQAHAIGN-KNQ
PAQSILK----------------------------QEYKT-D-------LTTEEAAKLAV
KVLSKTLDSTTLSSEKLEFSTMTLV-----------------------------------
-------------
>TricAmI7
MARRYDSRTTIFSPEGRLYQVEYAMAAISHA-GTCVGILTKDGIALGAEKKVTSKLLE-I
T--------ASPEKMYKISDHVCAGVAGITADANIIVNYARLMAQRYLYTYQSPTPIEHL
VRSICDMKQGYTQFGGQRPFGVSFLFAGYDDEYGFQLYQTDPSGTYGGWKATAIGE-GHG
PAQGILK----------------------------SDYKP-D-------LTMDEAFGLAL
KVLSKTMDSTRLTPDKLEFVSLTKDDEG-----KVVFKMLEAAELETLIE----------
-------------
>Neopaest
MSRRYDSRTTIFSPEGRLFQVEYAMEAIGHA-GACLGILTKDGVVLAAEKRISSKLLDNP
G--------PHLEKVFQMDDHIVAAVAGITADANTLIQHARLSAQQYTFAYQEPIPVEQL
VIDVCDLKQGYTQYGGLRPFGVSFLYAGYDVNYGFQLYHSDPSGNYGGWKATAIGA-KHQ
PAQSILK----------------------------QEYKK-D-------MNMKEALQLTV
KVLSKTLDSTTLKPEKLEFVVLTRGATGKDGQMKPKVMVMNPKQIDELL-----------
-------------
>Paraatla
MSRRYDSRTTIFSPEGRLFQVEYAMEAIGHA-GACLGILTKDGVVLAAEKRVTSKLLD-P
G--------HKLEKMFQMDDHIVAAVAGITADANSLIQYARLSAQQYTFQYQEPIPVEQL
VTDVCNLKQGYTQYGGLRPFGVSFLYAGFDVHYGFQLYHSDPSGNYGGWKATAIGA-KHQ
SAQSILK----------------------------QEYKR-D-------LTIKDALQLTI
KVLSKTLDSTTLKPEKLEFV----------------------------------------
-------------
>VexiDIVA
---RYDSRTTIFSPEGRLYQVEYALEAISHA-GAAVGILASDGIILATEKRTQSKLLE-T
S--------KESEKMYQIDDHIACAVAGMTADANSLINYARLAAGRYEFKFQELIPVESL
VRDICDHKQWYTQYGGMRPFGVSFIFAGWDRHHGFQLYHSDPSGNYSGWQATAIGS-KNQ
PAQSILK----------------------------QEYKE-G-------LNMEEAIRLAI
KVLRKTLDNTTLSSEKIEFAKMTIDPTTN----KPIFGQLSPDTVDALI-----------
-------------
>Endozona
MARRYDSRTTIFSPEGRLHQVEYAMKAINHA-GVCIGILATDGIVLAAEKKNVSQLLE-P
G--------RQSEKMYKIDDHVAVAVAGITADANILVNRSRLIAQRHYFTYQEPITVEAL
VQEICDVKQGYTQYGGLRPFGVSFLYAGWDKYHGFQLYQSDPSGNFGGWKATAIGA-NDQ
AATSILK----------------------------TDYST-D-------ISVEKAIDLCV
KVLSKTMDSTNLSSEKLELA----------------------------------------
-------------
>StygNOMA
MARRYDSRTTIFSPEGRLYQVEYAMKAIGHA-GAAVGILAKDGVVLAAEKKVTTKLLE-Q
G--------AKTEKNYKLDDHIACVVAGITADANTIINSTRVSALRYKLKFQEPIPVETL
VTYTAQYKQQYTQFGGLRPFGVAFLYGGWDAQRGFQLYQSDPSGNYSGWKATAIGN-NFQ
AAQSILK----------------------------QEYKD-D-------ITVDEALKLAL
KTLSKTMDSTSMNSEKLEFSTVRLVNG------RTECHVLTDAELAQMI-----------
-------------
>Cochminu
------------------------------------------------------------
------------------------------------------------------------
---------------GLRPFGVSILYAGWDEHYGFQLYKSDPSGNYGGWSAIAIGS-NNQ
AARSILK----------------------------QEYKE-D-------PTLEEALALAV
KVLNKTMDS---------------------------------------------------
-------------
>Vannrobu
MARRYDSRTTIFSPEGRLYQVEYAMEAISHA-WAAVGILATDGVVLAAEKRISSKLLD-P
G--------LKSEKMYKIDDNIACAVAGITADANILINYARLCAQRYTYQYQEPQPVEQL
VQGVCDLKQGYTQYGGLRPFGVSFLYAGWDKHFGFQLYHSDPSGNYAGWKGTAIGA-NNS
AAQSILK----------------------------QEYSD-D-------LNVEQVLALAV
KVLRKTMDSTSLTAENLEFATLTV------------------------------------
-------------
>Luaphula
MARRYDSRTTIFSPEGRLYQVEYAMTAIDHA-GAALGIQGKDGIVLAAEKKITSKLLE-P
G--------KHSEKMYRIDDHIACVVAGITADANILLNHSRLIAQRYLYAYCEPIPVEHL
VHQICDTKQSYTQYGGLRPFGVSFLYAGWDQHHGFQLYQSDPSGNYGGWKATAIGA-NSA
AATSIMK----------------------------SNYNE-E------STTVESALQLAV
KILSKTMDSTTLTSEKLEFSTLTLVDG------IPVFRVFSGPEVDKLISSTDVTK----
-------------
>Protarac
MARRYDSRTTIFSPEGRLYQVEYAMEAIGHA-GAALGIQAKDGIVFAAEKKITSKLLE-P
G--------KQSEKMYRIDDHIACAVAGITADANILLNHSRLIAQRYLYAYCEPMPVEQL
VHQICDTKQSYTQYGGLRPFGVAFLYAGWDKHHGFQLYQSDPSGNYGGWKASAIGA-NSA
AAVSIMK----------------------------ANYDE-E-------CDVKAALQLAV
KILVKTMDSTTLNSEKLEFATLTVEGD------RAIFRTLEPSEIDKLIADTDVAK----
-------------
>Protbohe
MARRYDSRTTIFSPEGRLYQVEYAMEAISHA-GAAIGILATDGIVLAAEKKITSKLLE-P
G--------KQSEKMYRIDDHIACAVAGITADANILLNYSRLVAQRYLFAYQEPIPVEQL
VQQLCDTKQSYTQYGGLRPFGVSFLYAGWDEHYGFQLYHSDPSGNYGGWKATAIGA-NNQ
AATSILK----------------------------ADYSE-E-------KTVKEALALAV
KVLSKTMDSTTLSPEKLEFATLSKNEKG-----EVVFHQLTNTEVEKVLKETVLPPSE--
-------------
>PhysTSA
MARRYDSRTTIFSPEGRLYQVEYAMEAINHA-GACIGILGTDGVVLAAEKKSTSKLLE-T
D--------VSSEKMYKIDNHLACAVAGITADANIIINYARLSSQRYYYTYQEPMPVEQL
VAQVSDLKQGYTQYGGLRPFGTSFLYAGWDRHYGFQLYHSDPSGNYGGWKATAIGA-NNQ
SAQSLLR----------------------------AEYKP-E-------FKVEDALKLAA
KVLSKS------------------------------------------------------
-------------
>Protpyro
------------------------------------------------------------
----------------------ACAVAGITADANILLNYSRLAAQRYLFSYQEPVPVEQL
VQQVCDTKQGYTQYGGLRPFGVSFLWAGYDKHYGFQLYQSDPSGNYGGWKATAIGA-NNQ
AATSLLK----------------------------QDYSD-E-------FSVQEALKLAV
KVLSKTMDSTALSADKLEFAVLRKAEAG-----HIEFHSLTEKEISDLL-----------
-------------
>PellCATA
MARRYDSRTTIFSPEGRLYQVEYAMEAISHA-GASVGILAKDGIVLAAEKKNLSKLLE-P
G--------SQSEKMYRIDSNIACSVAGITADANILVNFARVEAQRYLYAHQETMPTEQL
VERLCDIKQGYTQYGGLRPFGVSFLYAGWDKHHGFQLYQSDPSGNFGGWKATAIGA-NCQ
AASSILK----------------------------QDYTE-E-------ITVKEALELAI
KVMSKTMDSTTLSAEKIELATLTRSDAG-----KVNFSSMSSTDTNDLLTK---------
-------------
>ClydYONA
MARRYDSRTTIFSPEGRLYQVEYAMEAISHA-GACVGILATDGVVLAAEKRVTSKLLE-P
E--------MRSDKMFQVDDHIACAVAGITADANILVNWIRRAAQQYTYNYQEPEPVELL
VRDLCDLKQGYTQYGGLRPFGVSFLYAGWDRRHNFQLYHSDPSGNYAGWKATAIGN-NNQ
AAQSLLK----------------------------QEYKE-E-------MDMEAACKLAL
QVIGKTMDSTNVQPEKLEFCTLTLEDG------KPVYKELSNEEVEAII-----------
-------------
>GoceYONA
--RRYDSRTTIFSPDGRLYQVEYAMEAINHA-GTCIGILAKDGIVLAAEKKNISKLLE-P
G--------KQSEKMYKIDDNVACAVAGITADANILVNQARVIAQRHLFSFQESMIVEEL
VKEICDIKQGYTQYGGLRPFGVSFLYAGYDKHHGFQLYQSDPSGNYGGWKATSIGG-NNQ
SASSLLK----------------------------TDYKE-D-------IEVEGALALAI
KVLSKTMDSTSLGGEKLELAVLAKDNDG-----NVTFNSLSKKQVDDLVAKY--------
-------------
>Undascha
MARRYDSRTTIFSPEGRLYQVEYAMEAISHA-WAAVGILATDGVVLAAEKRISSKLLE-P
G--------LKSEKMYKIDDNIACAVAGITADANILINYARLCAQRYTYQYQEPQPVEQL
VQGVCDLKQGYTQYGGLRPFGVSFLYAGWDKHFGFQLYHSDPSGNYAGWKGTAIGA-NNS
AAQSILK----------------------------QEYSD-D-------LNVEQVLALAV
KVLRKTMDSTSLTA----------------------------------------------
-------------
>Thecquad
MSRRYDSRTTIFSPEGRLYQVEYAMEAISHA-GAAVGILAKDGIVLAAEKKATSKLLE-P
G--------TKTEKMFKIDHHLSCAVAGITADANILINYARLAAQRYTYQYCEPIPVEQL
VSQVCDLKQGYTQYGGLRPFGVAFLVAGWDEHHNFQLYHSDPSGNYGGWKATAIGA-NNQ
AAQSILK----------------------------QDYKE-D-------IELKDALKLAV
KILSKTMDSTILNSERLEFATLTVVHN------EPIFRVFTDKQIDELVKECDLSTKEDE
-------------
>Vermanta
MARRYDTRTTIFSPEGLLYQVTYAMKAIGHA-GSAIGILATDGIILAAEKKNTSVLLD-K
Q--------EKMAKTYRVDNHLAVAVAGITADANILVNHARLCAQRHTYQYKEPVSIEYL
VQQVADLKQGYTQYGGLRPFGVSFLFAGWDKHHSFQLYHSDPSGNYGGWKATAIGN-NSQ
AAQSMLK----------------------------QEYKV-D-------INVQDALILAI
KVLSKTMDSTELTHEKLEFSKLQLSEDG-----EPIFTILGAEEIDQLVKDAALDQVSID
-------------
>ParvMONO
MSRRYDSRTTTFSPEGRLYQVEYAMEAISHA-GAALGLLCNDGIVLVAQKLISAKLLD-E
TP-------GESDKIYVLDDNMVCVVSGITSDANILIQRARLQIQQYKFNYNEDIPVEQL
IRGISDLKQSYTQYGGLRPFGVSLLYAGWDEHYGFQLYQSDPSGNFKGWKATAIGS-NAT
AALSKLK----------------------------ADYKG-DEDEWMTTFDVNKGLEMAV
QVLSKTMDS-SLDAEKLEFATLTRENG------RVKFTLFDPERTNALIK----------
-------------
