# Supplementary material for: Expansion of the molecular and morphological diversity of Acanthamoebidae (Centramoebida, Amoebozoa) and identification of a novel life cycle type within the group
Source: Biol Direct. 2016 Dec 28;11:69. doi: 10.1186/s13062-016-0171-0 (PMC5192571; doi:10.1186/s13062-016-0171-0)
Supplement: Additional file 3: — Bordor.325.Cent40.tgz. Phylogenomic alignment files and single gene trees for each gene included in the phylogeomic supermatrix. (TGZ 8396 kb) [file 13062_2016_171_MOESM3_ESM.tgz › Bordor.325.Cent40/unmasked-alignments/vate.faa]

>AcanGEN
-----MNQEQVRKQIENMKAFIMKEAQEKRDEILAKADEEFSMEKARLLQAERMKIAKDY
ERKEKQLETNKKIAYSNQLNQARLKVLKAREDIVVHLKERAQDRLAELGKP-GQ-EYETL
LQQLILQALIKLD-ETKVSLRCRKDDESSVKSVLSAAVEAFKQKS-HKKDVKVTIDTVNY
LPAGPGKS----NSLVSCCGGVVLSAHDGKIVCDNTLDQRLALAFDANIPKIRSLVFS--
-------
>Coprcine
MATRALNDDEVVTEMNKMVLFIKQEAQEKAREIRVKADEEFAIEKARLVKQEQQAIDAQY
DKKRKQAEVAQKIAQSNLTNKARLRLLHRREEHLQDLFTTTRNAISTLSQN-AS-RYTQF
LQDVILQGFLQIM-EPEITVLARKVDLEAAQEAAGQAAKKFEELS-GRS-ISYDVEAS--
-------------LSDDLAGGVKLISGTRRITLDNTLDERLRLLEDRMLPEIRKDLYGIN
ENRKFYT
>Coprprot
-----MSNTNVQQQLQNMVKFIQKEAKEKASEIEVKTEEEFTIEKARLLQTQKQKIGADF
TRKEQQVQVDKKIAHSHEITRSRLAILRAREKGVNKVLEKASLELEQLSK--GA-GYKDL
LVKLILQALQKLGDENEVLVQCREEDREIAAEAV-ELAKQAREKA-GAP-VKLILDVRNY
LAPSREKAG--PKTLTTCSGGVVLSA-RGRIFCDNTLDVRLKYAYESLVPEIRKSLFSQ-
-------
>DictDisc
-----MDDTQVNAQLDQMKNFILQEAQDKANEIKTKATQEFTSEKGRIFQNEKIKIIKEY
EKKQKLIEVQKKINLSNELNKSRLSVLKVREECLRDVIKEAQKKLATISDD-KD-KYQTI
LKNLIYQGFVKLN-ENKIQVVGRKEDAGLLEKATTEAAAQYKKNV-GKS-IDVSVDKERF
LPQGPKSD----YNGPTCCGGVILSALEGRIICKNTLDSRLEICFDQLTPVI--------
-------
>Entahist
-----MTDSQVSRQLQQMVKFIEFEAKTKEQEIRTNAEQECEREKATYIEKERNKLEADY
QRRVKEAEVKKKITFSQELSESRLQLLEAEDKHIQSLMESVRNKLTESVK--SD-TYQDL
LVKLIQEGIRKVE-DKEVTVRCLKSELDKVKKAIDVV-----KKM-DSS-LKIQVDDKNF
LE-------------LTVIGGVSIASYGDKIVCNNTLEHRMNAALVVALPLIRKTVFPSL
KNQTQKN
>Filanola
-----MDEEEVSKQLDHMVKFIYREAEEKANEIHAKAQEEFSIEKAKIVQEEKLKIQKEF
ERKEKQIETKKKILFSNELNASRLKVLKIREEGIQKIISLAHSKMQAITQD-ES-RYKKL
LHGLILQGLLKLK-EPKVSIICREEDVRIVKGLLSAVVAEYKKQT-SLA-TDVEVDSETF
LPPSPAKA---GKDGVSCSGGIILSTNEGRIICSNTLDARLQMAYEQNLPLIRNTVFGKS
TTRKH--
>FontBI
------STSNESSQLDKMVEFITKEAEDKANMITSSSLEEASTEKNNRINAAKIRIDATH
ERRIKQLEVQRKIEYSNALNKNRLLVLKAREEALVKVFDETSKRLTSISDN-MA-VYKPL
LKNLLIQTFFALM-DTKVNVVCRAKDAALVKELIPEAVAAYEKEALGQK-MEATVCTRNT
LP-------------EDSAGGVLAYTPGGKVRISNTLESRLELLQQDMLPEIRQMMFGPN
PNRTHYD
>HomoSapi
---MALSDADVQKQIKHMMAFIEQEANEKAEEIDAKAEEEFNIEKGRLVQTQRLKIMEYY
EKKEKQIEQQKKIQMSNLMNQARLKVLRARDDLITDLLNEAKQRLSKVVKD-TT-RYQVL
LDGLVLQGLYQLL-EPRMIVRCRKQDFPLVKAAVQKAIPMYKIAT-KND-VDVQIDQESY
LP-------------EDIAGGVEIYNGDRKIKVSNTLESRLDLIAQQMMPEV--------
-------
>Monobrev
---MALDDQQVSEQIKQMVAFIESEAREKVEEIRAKAEEEFNIEKARLVQEETIKINQQL
ERRAKQVETQQKIEYSNKLNVARLEVLKAQEEALKSVTEQATKDISDITKD-KA-KYKTL
LQDLLTQCLCQLL-EPEATVRVRKQDISLIKEVINGAKKAVKDKT-GID-VKLTVDEEHC
LD-------------EECGGGVEV-AVTDRIRVTNTLKRRLELAVQQLMPALRLHLFGEQ
GTRAFFN
>PCBtrin
---FKMNDQEVKLQIKQMVSFIKQEAHEKADEVMVKAEEEFNIEKTRIVQDSSSKLQEEF
ELKKKEIENRKRITHSLAVKDSRLKILEEEERLLRKVFKETSKQLQTVSE--SA-EYDEL
LVGLIVQGLEKID-EKEIEIQCRECDKAKVEKALLKATAQFKKN--HFD-VSATISSN-Y
LPPPPSK-----QNKHGCAGGVILSALRGGIKCNNTLEARFAIACHDLLPQVKNTLF---
-------
>Polypall
-----MDDSQISAQLKQMQNFILNEAQDKADEIKAKATQEFTSEKGRIFQSEKLKIIKDY
EKKVKQIEVQKKINLSNELNKARLSVLKVREECLREVVSEAHKKLAVISQD-KE-RYAAV
LKNLILQGLNKLG-EDQVLIVFRQEDLPIADKACSEAAAAYKAKS-GKS-VTVTVDKQRF
LPPGPKAD----SKGPTCCGGVILSALEGRIICKNTLDARLDICFDQMTPIVRTTLYGPT
ESRKFFD
>Sexangul
-------------QMENMKNFIRQEAEEKAAELRDKAREEFALEKGRIVEAGREKLEKEF
GEKLKAVAVKKKIAQSGATNAARLKSLKTQEARVQDVLMAALTELSTLSTREPA-AYRTL
LHQLIVQGLNTLN-EDEVEVVARAEDRSIVEAVLPDAVAEHNREA-GRS-CRATISKMTL
APALPAGKK--VGEVQSCSGGVVLSAQSSKILCNNTLDQRLHLAYQEQLPTVRSMLFG--
-------
>Thectrah
------------------------------------------------------------
--------------VANIKNAARLAVLRERNSSLQELFQKARRKLAAKGT--GE-GYQAL
FEKLLMQALIKVM-EPKVVVNVREADLALAKKVIPGVVAEYEEKT-RTK-IEIKLDEKRF
LPASPLEV---EDGAPSCCGGVLVSARKGKIMCSNTLDTRLEIAYENLLPQVRSMLFDES
-------
>VannDIVA
-------DEEVERQLTNMINFIMEEAKEKADEIRIKGDEEFSIEKTNIIQAAKQKINEDF
ENKCKALNVERRITYSNHLNKSRLAQLRAKEQAIQAIFSEVQDKLITLSQD-QG-KYKEL
LENLIVQGLLSMM-EQEVSIVCREEDHDIVNSTISNVSSKFKELT-GIQ-PKLTISTEHR
LAPGPQAG----KQGVACSGGVVLSARQGRIMSNNTLEQRLVLASENMLPLIRMKLFGRS
ETRKFI-
>Pessonel
-----MNSADVAKQLNNMVAFINQEAEEKASEIIAKAKEDTSILRAQLQNAGKRKIQKEF
DQKQKAIEVQRKIAYSNELNQSRLSVLKTREECVQKILTEALDQLGSVSQP-GP-EYEAL
LKKLLIQGLMKIG-ENDVTVVXRKADEASVNKVLNDAVSQARTLL-GNDKLXATLTTKFY
LSPARSPT----NQTDACSGGVLLSARGGKILCNQTLDARLALAYKQQLPQLREALFG--
-------
>MayoBSH0
-----------------MKRFLIQEAREKEAEVRLQAEEAYDAEKQRLEREGRELVEREF
ERKMKAAESRKRIMQSNAKNQRRIQILKEQDMAVQKVLMKTHQQLAAISQP-GE-KYQKL
LHDLVLQAAILLE-QPVVEVVCRRADVQMVQAILPQASSEYAKRT-SNQ-IKLSVSSQ-Y
LT-------------DSSAGGVVLSAMKGKIICSNTLEQRLRFAYEQQLP----------
-------
>TricAmI7
----------------------------------------------------------DF
KRREQKVEVAKKIAFSNEKNRARLKKLKAREEGLLSIFEDTKQSLLELTAD-KA-KYTEL
LKKILTQGALKMD-EENLSVKCREVDKSLVESLLSQVADTVQSEH-KLK-VTFKLEDT-F
LAPPPDPN---QQQTRTCYGGVQISSSNGKIVVNNTLDARLSIACEIALPEIRALLFGRA
-------
>Neopaest
-----MDDNTVKAQLRRMRDFILDEAQNKKTEIQQSAEEEANRERDRLIRQGEIAITKEL
DKKRKQVETAKKIRASNELNQSRLQILRAREEAVNSVCGQAHAEVMKLSDD-HPIKYKKL
LHDLALQSLEVME-EDKVEFVVREKDTKILGGMLGDVAKKYQEKT-GQK-CEVSLSDK-H
LD-------------ASSAGGVVAVAGNGAVIISNTLEQRLQLAVEALLPNIRQDLFA--
-------
>Paraatla
-----MEDQDVKKQLERMSKFILDEAKNKKLEIRQSAEEEANREKDRLIRQGENAINKEI
EKKVKQVEVSKKIRASNEINQSRLRVLRAREEAVNTTCSQAHQQLFSISKD-QA-RYKRL
LKDLVYQCVEVIE-EQNVSFVGREADKDLIKGVLGEAASEFQKKH-GKT-VNLSLDSK-Y
LD-------------PSSAGGVVAVSEGGAVIISNTLEQRLQLAVENLLPEIRESLFS--
-------
>VexiDIVA
------SHGEVERQLQQMVQFIQTEADEKCKELKDRGRQEANIEKQKIIEAGKDKIDAEY
AKKEKQFDVMQKIAASNEINQNRLRVLQARDAAIRQVQKEAYAELTNIGKP-GA-TYQAL
LKELIVQGLLKLTGEKSVELICRESDDGEVKAVMKDAAAEFEKRT-GAS-VQLSIDTKNR
IAP-------------ASCGGVVLSAQKGRILCLNTLEQRLQLAYEQRMPEIRAILFG--
-------
>Endozona
-----MENDKVNEQLKNMKAFILDEAEEKRNEIKTKSKEEFQIEKSSYKHAEIEKLKAEF
EERAKEKETERKITVSNQLNAARLRVLKSRDDIIAQVREESRQQLGQISS--GE-NYRDL
LQKLIVQGCLKMR-EPELLVRCREVDQALVKGVLSSAADEYKRLT-QSS-VNLRIDSQ-F
LPAPPTKDTDLSLTHRYCSGGIVLSAKEGRILCNNTLDQRLNLAFDAKIPELRRLLF---
-------
>StygNOMA
-----MDADEVNKQLRQMVTFIEKEAREKANEIKVKAEEEFNIEKQKIVKAERQRIQKEF
ERKEKQVEVKKKIKYSNELNQSRLKVLKARDDAVRQIFQEASKNLASISSN-AE-SYKKL
MLNLIVQGLIKMD-ESEVELIARKVDVALVESLQSEVLNLYKKTT-NKT-CKLEVSKKHF
LSPPPTGA----QGERACCGGILLSAHAGRILCNNTLEQRLQLSYEAMLPEIRTTLFGAS
LTRVYYD
>Cochminu
------------------------------------------------------------
--------------------------------------------------------YKTL
LQSLLTQAFLTLS-EPQVEVRVRQVDLDIVESILHGSIEEYKKRS-SKE-LEAKIDKKHF
LLPPKSEQ----DPNHYCSGGLVVVGYQGRIKCDNTLDQRLLLAYEGLLPEIRISLFG--
-------
>Ovaldese
------------------------------------------------------------
--------------------------------------------------------YKKL
LQDLIAQGLVKLA-EAKVAIKCREKDLPLVKEVLPGALASYKTKT-GLG-VEITVDESAF
LPPAPTKG---QTEGTFCSGGVVLSSYGGRINCNNTLDNRLGLAFEGLLPVIRATLFG--
-------
>Vannrobu
---------EVERQLKNMISFILAEAEEKAKEINFRAEEEFNIEKTRIVQEEKKRINEDF
AQRMKSVEVQKKIAHSNQLNQCRLSSLKARETAIHNILAETQQKLVSLTQN-EG-QYKEL
LESLILQALLKMK-EQEISIICREQDTALIESVVSNVVGKFKEKT-NIT-AKITVEKKHR
LAPGPKEG----YKGPTCAGGVVLSALGGKILCNNTFEQRLALASEGLLPEIRAILFGAT
ARK----
>Luaphula
-----MNAEQVKKQLTNMENFIMKEAKEKVAEINERANSEFTVEKTRLVSVERKKIKADF
ERKKKQLEVKNKIAHSNKLNQARLRKLKAREDIVLELKETAKERLAELSS--GR-QYEEL
LKLLIIQGLIKLQ-ESKVSLRCRPEDEKLVNHVLPEAIATYKART-NNT-VEVSVDRRNY
LPSGPSGSH--GSHEITCAGGILLSAQDDRIICDNTLDQRLTLAFDAKIPDIRRNIF---
-------
>Protarac
-----MNAEQVKKQLNNMEAFIMKEAKEKVAEINDRAEEEFTIEKTKLVQEEKKRIKADF
EKKKKQLEVRNKIAHSNKLNQSRLRKLKAREDLVMELKEVAKERLSELSK--GS-QYQEL
LKVLIVQGLLKLN-EEKVTLRCRKEDQRLVEAVLGDACAQFHHRT-RKT-ANVTINTQNY
LPAGAAPG----QHGLSCAGGILLSSQEDRIICDNTLDQRLNLAFDAKIPDIRRAVF---
-------
>Protbohe
------------------------------------------------------------
--KKKNVEVKNKIIFSNKLNQARLRKLKAREDIVLGLKDEAKERLTQVSKP-GP-EYQNL
LKLLIVQGLLKMH-ETKVVLRVRQEDKGEVQAVLGAAAKEYQSRS-GKA-VELVIDSI-Y
LPAGPSKG----GFGLTCAGGILLSAQDEKIVCDNTLDQRLGLAFESLLPQIRQTVF---
-------
>PhysTSA
-----MDESQVQAQLQQMQNFIMQEAEDKASEIRNKAQEEFSIQKSNIVVVEKQKILKEY
ERKEKQIGVKKKIDASNELNQSRLKVLKSRDDVLQKLLVEAQQQLAKIGQ--SP-QYPEI
LEKLILQALIRMA-EPKVSIVGRKEDRTIIEGVLNNVKQEYKEKT-GNS-VELKIDENNY
LPPGPTPG----HKGAACSGGVILSAQEGKIICRNTLDARLGLAFEQRLPDIRTTLFGKS
AGRVHFD
>Protpyro
-----MNQDQVRKQIENMKAFIMKEAQEKRSEILAKADEEFSMEKARLLQAERQKITKDY
ERKEKQLETNKKIAYSNQLNQSRLKVLKAREDIVVHLKERAQERLAELGKP-GK-EYESL
LQQLILQALVKLN-ETKVSLRCRKEDEGSVKAVLSAVVDAYKHKS-GKT-ATITLDTVNY
LPQGPGKA---SNALITCCGGVVLSAQDGKIMCDNTLDQRLALAFDASIPKIRSLIF---
-------
>PellCATA
---------EVKKQLQNMKAFIIQEAKEKRDEIRQKAKQDFTVQKQEMFASAREKILVEY
ARKVKQMESNKKIKYSNMLNEQRLTVLKAREKVMDDLKDSARDELQKLST--SE-DYSGL
MHALLMQGLMKLN-ETDVLVRCRDSDKKIVSALLSKVQAEYSLKV-NEN-TSLKIDPNNN
LPPAPTKGEP-LILGRYCFGGVVLSAKGGRILCDNTLDQRLNLAFAAQIPDMRKRLFPN-
-------
>ClydYONA
-----MSDSQVKQQLQQMVNFIQQEAREKAEEIRVQAEEEFNIERQSIVREEKKKISKEH
ERKMKQVEVRKKIARSNELNQARIRVLKAQEEAIQQIYNMASQKLADVAS--SG-GYEQM
LSALLVQGLIKLG-EDEVELICRQCDEGVLQKSLAAAQSDYKQKT-GKD-VQLTINQVHR
LAPPPS-----GQPGPSCCGGVLLSARGGRILCNNTLEQRLALAYEAFLPDIRMALFGKS
QSRKF--
>GoceYONA
-----MNEDQVQRQLNNMKNFIIQEAEEKRDEIKLKAKEEFTIEKSSIFQAERVKIIKEF
ERREKQKEVEKKIVHSNQLNQARLRVLKARDDIIQELKEECLKRLAKVSS--GD-QYEEL
LQKLIVQALLKLR-ETDVKIRCREQDDDIVRNVMKDAAASYKQKT-NLD-ARLEIDTV-R
LPPAPTSGTDLANTKQYCNGGVVLSAKEGRILCNNTLDQRLTLAFEANIPEIRKQLFA--
-------
>Undascha
---------EVEKQLANMISFIQAEAEEKAKEINFRAEEEFNIEKTRIVQEEKKRINEDY
AQRMKLVEVQKKIARSNQLNQSRLASLKARETSIHNILAETQGELHSLTSD-QG-KYKTL
LEALILQALLKMK-EQEVSVICREEDHSLVEAVIDGVVRGYKEKT-NIT-AKITIEKKRR
LAPGAQSG----QKGPTCAGGVVLSALGGRILCNNTFEQRLALASEGLLPEIRTILFG--
-------
>Thecquad
----PMKEDDVQKQLNQMVNFILKEAKEKAEEINVKAEEEFNIEKQRLVQSEKVKVQKEF
ERKEKQVEVQKKIAYSNELNQSRLKILRAREEAVIRLIDEAFKRLDDVAK--KP-DYKNL
LVQLTIQALIKLN-EKDVAVMCRQVDEHLVQEILPEVTKIYKQKT-SQD-IKLTVDKVNR
LNPPRDPK---NPEAPSCTGGIMLATSEGRIICNNTLEQRLSLVYEQLLPYVRVRLFGSS
PNRTHFD
>Vermanta
---MAMSDEDVKKQLQQMVNFILREAEEKKMEILVKAEEEFNIEKQRLVQEEKVKIMKEF
ERKEKTAETKKKIAYSNKLNQSRLQVLKAQEECVHKVVGEAFNELASVSK--GS-GYKDM
IVNLIVQGLVKMG-EPNVSVVAREVDLELVKSALPAAEAKYLQVT-GDK-VELTLDPKNR
LPPPPTGK----PGVASCAGGIMLSAKRGAVLCSNTLETRLQLVVEQTLPDIRVQLFGKN
PNRSHMD
>ParvMONO
-----LSDEQVTKQLEHMVSFILKEAEEKASETLVKAREQFSREKALRIRESKQKLVQEN
EKRRKEVGVREKIDRSNAFNKARLQQLKAREEIVQSALDQARDKLSSIGDSGSS-DYAAL
IKQLIVQGLVRIE-ESRVTINCRKEDVDVVKKQLKEAVSEAKKLSARED-INVEVDEVLY
LPASKQKA---GEGRPFCSGGVVLTAKEGRIVCDNTLDQRLALSYEGLLPQIRGALFGYS
ESRAFYE
