# Supplementary material for: Expansion of the molecular and morphological diversity of Acanthamoebidae (Centramoebida, Amoebozoa) and identification of a novel life cycle type within the group
Source: Biol Direct. 2016 Dec 28;11:69. doi: 10.1186/s13062-016-0171-0 (PMC5192571; doi:10.1186/s13062-016-0171-0)
Supplement: Additional file 3: — Bordor.325.Cent40.tgz. Phylogenomic alignment files and single gene trees for each gene included in the phylogeomic supermatrix. (TGZ 8396 kb) [file 13062_2016_171_MOESM3_ESM.tgz › Bordor.325.Cent40/unmasked-alignments/rps10.faa]

>Coprcine
-----MIISKPNRRIIYENLFKEGVLVAKKDFN-APKHEEL-D--VPNLEVIKAMQSLTS
KGYVKTRFSWQWYYYVLTPEGVEFLREWLHLPAEIVPATHKKAVRPPRPAQ--VRTGGD-
----GAYR----APRGD-------R---------------EDYRKKEGAPGDFRPQ-FA-
-------GVGRGAPRE-------------
>Coprprot
-----MLIPKKTRVAVFSYLFKEGVLVAKKDTH--IKHNEI-D--VPNLYVIKLMQSLKS
RNYVNESFTWNHYYWYLTNEGINYLREFLHLPEEIVPATLKKKASTATTQ----RAGAG-
-GRGAGRR----G--------------------------------------------FDS
AEG--------------------------
>DictDisc
-----PLIPTENKLAIYRYLFQEGVLVAPKDFH-LAKHPQI-E-TVSNLDVLQILRSFKS
RKFVTETFNWQYYYWVLTEEGIKYLRTYLQVPESVVPATMKKQASRPST-----------
------------------------------------------------------------
-----------------------------
>Entahist
-----MRIATKDIIAIYKQLFNDGCIVCHKDF--VCLHPVF-G--IPNLQVFMLMKGLAT
KKCVKETCNWRCLYWTLNDEGIAYLRQKLALPEDAVPSTLKQSIHTAVHDEAKQIQGER-
--------------KLK-------KDF----------------------NAGKKPE-MKK
AE---------------------------
>Filanola
-----MLVPKKSRNTIYAYLFKEGVMVAKKDFV--GKHHAL-D--LPNLYVIKLMQSFXT
KGYVREDFNWQWYYWFLTNEGIEHLRQYLHLPEEIVPLTLKKPTTAPRPA----TERAP-
-RERAARP----SR-------------------------PEDEKKVGAPSADFKPA-FR-
G------GFGRGAPRGGRD-SGYRREG--
>FontBI
-----MHISKDHRKTILSTLFSEGVIVAHKNTN-AEKHKYIAD--VSNLAVIKVCQSLTS
QGHVTHQYNWNFHYYVLTDQGIEYLRGVLGLPEKVIPETLKVKAVPTPIA----PQNDR-
--RGPARR----GP--------------------------------GGAEGGFRSSRFA-
-------GPERSSFR-------------S
>HomoSapi
-----MLMPKKNRIAIYELLFKEGVMVAKKDVH-MPKHPELADKNVPNLHVMKAMQSLKS
RGYVKEQFAWRHFYWYLTNEGIQYLRDYLHLPPEIVPATLRRSRPETG------------
------------------------R-----------------------------------
-----------------------------
>Monobrev
-----MLIPKANRKAIYTRLFQEGVLIAEKDFN-APAHSELAE--IPNLQVIKACQSLNS
RGYVKEQFAWRHYYWYLTDEGLEYLRTYLHLPAEVVPNTHKQPARPTARPG---RAAAR-
-PAASGFR----GAADSYR-----R----------------DEGKVGGAGPGFQPQ-FK-
G------SYGRGASM--------------
>PCBtrin
-----MLVPKKNRVAVYSHLLEEGVLVAKKDFA-APKHPELED--VPNLQVIKLMTSLKS
RGYVKEQFAWRHFYWYLTDEGIAYLRDFLHLPAEVIPNTLKKKTVAPAPR----RQYDE-
-RRQEHRG----GDREGYR-----R-----------------SEKKTGPNDDYNPN-YR-
RAG--------------------------
>Polypall
---------------------QKGVLVAKKDFG-AKTHPNV-E-GVTNLEVLACMKSLKS
RAHVTEIFNWQYYYFTLTDQGIQYLRQFLQLPESVVPSTLRKPASRPVER----------
------------RERSD-------R---------------HEDGKRMGPSGEFTPG-F--
-----------------------------
>Sexangul
-------------VAVYSHLFKEGVMVAHKDYT-KAKHESI-D--VSNLEVIHLMTSLKS
RGYVRETFSWQWFYWFLTEEGVKYLREYLHLPEGIVPQTHKKQQVTAARPS-----GNR-
SYGGEGRG---------------------------------GYGKDGGAGRDFNPQ-FQ-
GER---GGFGRGSGGQD----GYRREG-G
>Sterramo
----------------------------------MTKHSDV-D--VPNLWVIKLMKSMKS
KEFVKEQFSWQYYYWYLTDHGIEYLRDFLHLRREVVPATLKKVRTASRFPA-----GGQ-
FRGRQQRE---GGDR-----------F----GGGG-GGGFQSDDKKVGPRGDFQPR-F--
-----------------------------
>Thectrah
-----------------------------------PKHPRM-A--ATNLEVMNTMKSLKS
RGFVRETYAWQYSYYFLTDEGLDYIREFLHLPATIIPATLKKTQQSQVRNA-----GGR-
DDRRGGR-----GDRRSRD-----R-----DSFRG----EGKDKKTSG------------
-----------------------------
>VannDIVA
-----MIITKKDRVAICKYLFEEGVLVAKKDYT--INHPKI-EPAVKNLHACKLMQSFKS
KGYVNETFSWQYYYYYLTDEGIQFLRDFLHLGEEVVPNTLKKPRTASRAP----GMGGR-
GKFGGDR-----GDRGDRP-----R-F--------------GGDKKGGAPSDFKPS-F--
-----------------------------
>Pessonel
-------------------------------------HAAT-N--VANVYVVNLMRSFKS
RELVRETFNWSHHYYYLTPLGIEYLREYLHLPEEIVPATLKTPARGPPRER--RPDGDR-
--RGGNDR-YGRGDRGGD------R---------------YGDKKAGGPGSNWKPE-Y--
-----------------------------
>MayoBSH0
-----MLVSKKNRLTVYGSLFSAGVMVAKKDFK--IKHQEL-N--VPNLEVVKLMQSLRS
RGYVRETFSWQWYYYYLTEEGIEYLRQYLHLDENVMPLTLQRTNATYTTG----PAGGR-
-----------GGER---------RRF---------------DDKRSGPGAGFNPR-YN-
REGGEQRGFGRGRG-------GYRREE-S
>TricAmI7
-----MIIPTKIRTQILSYLFKEGVMIAPKDFR-PVKHPLL-G--CLNVHVIYAMRSLTS
KGYVRESFNWQHYYWYLENDGIEYLRELLHLPEEIVPTTLKSTRRGPRPQY-----GGS-
DRRGGYDR----GDRGD-------R------GNRG----GRNYDRKEGAPGQFTPQ----
-----------------------------
>Neopaest
-----MLIPKKDRVVIYTALFDEGVLVARKDFN-CPKHHFL-D--VKNLYVIKAMQSLNS
RGYVRTNFSWMWYYYYLTDEGIEYLRNYLGIDSEVQPKSRTKKAPAPRPS------GDR-
GGRFGDNE----GRR---------RPF-------------SDDRKLGGAPGAFEPS-F--
-----------------------------
>Paraatla
-----MLIPKKDRLVIYEALFREGTLVARKDFN-IPKHHNL-E--VRNLYVIKAMQSLTS
RGYVRTNFSWMWYYYYLTEEGIAYLRDYLGVDPDVLPKSRQKAPVRQAPAR---QGGDR-
SRQGGDRS----------------RPF-------------SDDRKLGRAPGAFEPS-FR-
-----------------------------
>VexiDIVA
-----MLVPKNVRKLVYEKLFNEGVMVAKKDYN-APKHCIL-P--VRNLYVIKLAQSLTS
KGYVRTQFSWQWYYYYLTNEGIEYLREYLHVPDDVVPETMKKPRHQNRLPS-----GFR-
---GGPQR----GDRYKAR-----R-F------------APGDNAKVGAPGGYQPG-FR-
-----------------------------
>Endozona
-----MLVPKANRQKVYSYLFKEGVLVCKKDVA-APKHSEI-D--VPNLHVMKLLQSLKS
KGYVKEDFNWQYFYYFLTNEGIEFLRKYLNLPEEIVPATLKKPRTAAAAR----PEGAQ-
-RPEGGRP----Q-----------------------------------------------
---------GRGAGRF-------------
>StygNOMA
PPFARMLISKKDRVVIYEYLFNEGVMVCKKDVSPSAKHTVLKN--MPNLHVMKTVQSLVS
RGYVKETFNWGHFYWYLTNEGIEYLRDYLNLPVEIVPATLKKPKTPSRPI----GGGDR-
------------------------------------------------------------
---------GRG-----------------
>Cochminu
-----MLIPTRDIILILEYLFREGCLVAKKDLN-MKRHSDSLP--VKNLHVVKLLQSLKS
KGYVKEQFNWQWYYWFLNDKGIAYLREYLHLAPEEVPLTFKKPANTRPSTY---VQGEE-
------RK----GQRD--------R-----------------------------------
-----------------------------
>Ovaldese
---------KEDRITVFNYIFKEGVLAAKKDFY-APKHMVI-N--VKNLYVIKLAQSLVS
RGYLQETFAWRHYYWILTQKGLNTCADTCTCPKLSFPTPSRSPSRLPVLVE--DTTTNV-
------------------------------------------------------------
-----------------------------
>Nolaaber
-----MLIPKKHRNEIYAYLFKEGVLVAAKDVRPTTRHEEL-D--MPNLYVMKLLNSLKS
RGYVREIFNWNHFYWFLTNEGIEYLREYLHLPEEIVPATLKKKA----------------
------------------------------------------------------------
-----------------------------
>Vannrobu
-----MLIPKKDRTLISKYLFEEGVMVAKKDYN-AAKHPHV-P--CRNLYVIKLMQSFKS
RGYVTETFSWQWYYWYLTNEGIEFLRGLLHLPEEVIPKTLKPKKGTNRVST-----GRQQ
DRFAGGRR---------------------------------------GAPGGFKPG----
-----QDRFGGGDR--------WNRD---
>Luaphula
-----MLIPKKSKITVYSYLFKEGVLVAKKQHN-LKKHPDV-D--VPSLWVLKLMQSLKS
SGYVRETFNWQFYYWYLTNEGIEYLREYLHLPREIVPATLKKTRAAPGVRP---RYQDG-
-GRE-GRD----GGAPRER-----RPF-----PEG----GDDAKKVGGADSTFQPR-FN-
RE-------GRDG----------------
>Protarac
-----MLIPKKSKITVYSYLFKEGVLVAKKQHN-LKKHPDV-D--VPSLWVLKLMQSLKS
SGYVKETFNWQFYYWYLTNEGIEYLRDYLHLPREIVPATLKKTRAAPGVR----RYGDRE
GGREGGRE----GGERRER-----RQF-----PEGGAPAGEEGKKLGGAESGFNPQ-FS-
RE-------GR------------------
>Protbohe
-----MLIPKKSKITVYSYLFKEGVMVARKEFN-LNKHADV-D--VPNLWVLKLMQSLKS
RDYVREKFSWMTYYWYLTNEGIEYLRDYLNLPREIVPATLKKTRTAAPSRP---RFGDR-
ERREGGRE----GREGREG-----------------------------------------
---------GEGE----------------
>PhysTSA
---IMVLIPKKNRVAIYSYLFKEGVMVAKESPF-APKHMEL-D--VPNLHVLKEMKSLKS
RGYITQQFNWGFYYWYLTNEGIEFLRGYLHLPDDIVPATLKKPKPAPGAR----------
-GPGGARD----GDRPRPP-----RSF--DRAPAG----AEGEKKIGGASPGFQPR-YA-
GEGGSSGGYGRGRASGD------------
>Protpyro
-----MLIPKKSRVAVYSYVFKYGVLVAKKDFS-MKKHKDT-N--VPNLWVVKLLTSLKS
KGLVKEKFSWQWYYWYLTNEGIEYLRDYLNLDANIVPATLKKPAAAPRAYP--SRFGGE-
----GGRP----GPRGGDREGGFRRPF-----------AGDQEKKLAGAGGDFAPR-FAG
REG------GEGG----------------
>PellCATA
-----MIIPKKARYAVYSYLFKEGVMVAKKDPS-MKKHGDV-D--VPNLYVIQLLKSMKS
RGYVNEQFSWMWYYWYLTNEGIEYLRDYLHLPAQIVPTTLKKPRQAAPRV----GFGGR-
--PRGGFG----GPRNGPP-----R--------GG----FNDGKKQDTAGAGFAPS-FR-
GAG------GRGF----------------
>ClydYONA
-----MLIPKKTRKEVYRYLFKEGVLVAKDDSQ-LAKHPHVPS--AKNLYVIQMMRSFKS
RGYVTETKSWQWFYWYLTNEGIEYLREYLNLSEDVVPNTLKKSKSGPRGGF------GR-
DRGDGDFR----RERGGFR----------------------GGDKQVAPSGEFKPS-FRG
GEG------GSGG---------Y------
>GoceYONA
-----MIIPKKSRIAVYSYLFKEGVMVAKKDKS-FNKHKDV-D--VPNLYVLRLMQSLVS
RGYVKEQFSWRWHYWYLTNEGIQFLRDDLGLPQEIVPATLKKPRAQPRPFA---SSGPR-
PRPTGER-----------------KPF-----PEGEGAAGEGEKKLDSAGAAFTPS-FR-
KEG----GFGRGGRGGRGDGAGYRREGGS
>Undascha
-----MLIPTKDRTEISRHLFQEGVMVAKKDYN-AAKHPHV-P--CRNLYVIKLMQSFKS
RGYVKETFSWQWYYWYLTNEGIEYLRGLLNYPEEVIPKTLKPKKGP--------------
------------------------------------------------------------
-----------------------------
>Thecquad
-----MLIPKKDRKLVYDYLFNEGVLCAKKDFN-APKHHVI-P--VNNLYVIKLLQSLKS
KGFVTEKFSWMWFYWYLTNEGIEYLREYLNLPPEIVPATLRKQKTASRPPT---AYGDR-
--REGGDR----GERGGFR-GGRGRGFGGDRGYSG-DRSEGGDKKFGGAPGEFNPS-YR-
GEG----GRGRGG----------------
>Vermanta
-----MLIPKNKRVEIYSNLFKEGVLIVKKDFQ-APKHAYL-D--VPNIWVLKLMQSLKS
RNYVREQFNWQWLYYYLTDEGIEFLRDFLHFPEEVVPATLKKPRTVTRAPG---AGGAQ-
-RPGGDRDRRGGGDRQQ-------RSY-GDRDRRG-GGGGYDDKKAGGAPGDFKPS-FG-
GDRRREGGYGRGG---------YRREG-G
>ParvMONO
-----MLIPTADRLLILRALFAEGVMAAKKDFN-QPKHNLL-D--TKNLYVINLMKSLVS
RGYVKVQFSWQWYYWFLNDEGIEWLRAYLHLPEDEMPNSLKKGAASRPGDR-----GDR-
GDRRDDR-----GDRG--------RGRSG-PGGRGRGGFDRRDKKFGDAPAASAIG-FQ-
-----------------------------
