# Supplementary material for: Expansion of the molecular and morphological diversity of Acanthamoebidae (Centramoebida, Amoebozoa) and identification of a novel life cycle type within the group
Source: Biol Direct. 2016 Dec 28;11:69. doi: 10.1186/s13062-016-0171-0 (PMC5192571; doi:10.1186/s13062-016-0171-0)
Supplement: Additional file 3: — Bordor.325.Cent40.tgz. Phylogenomic alignment files and single gene trees for each gene included in the phylogeomic supermatrix. (TGZ 8396 kb) [file 13062_2016_171_MOESM3_ESM.tgz › Bordor.325.Cent40/unmasked-alignments/Rpl13e.faa]

>AcanGEN
------------------------------------------------------------
------------------------------------------------------------
------------------------------------------------------------
------------------------------------------------------------
------------------------------------------------------------
------------------------------------------------------------
------------------------------------------------------------
------------------------------------------------------------
------------------------------------------------------------
------------------------------------------------------------
------------------------------------------------------------
------------------------------------------------------------
------------------------------------------------------------
------------------------------------------------------------
------------------------------------------------------------
--------------------------------------------PKHNNLIPNQHFHKAW
------QNH-------VKTWFNQPAKKKSRRVARAAKAAAIFPRPVQGPLRPVVHCPTIK
YNTKLRLGRGFTLEELRGAGITK-RFAQTIGISVDHRRKNKSEGPLADNINRLKQYKAQL
VLWPKRKESKKHPRKA---------DEAAPEDREKA-TQLTGA---VLPV-KQKE-VRV-
---KAQVV----EPMGK-GSAFVTLRRARADAKYIGI----RKKKALAREEKAKLK----
----KK
>Coprcine
------------------------------------------------------------
------------------------------------------------------------
------------------------------------------------------------
------------------------------------------------------------
------------------------------------------------------------
------------------------------------------------------------
------------------------------------------------------------
------------------------------------------------------------
------------------------------------------------------------
------------------------------------------------------------
------------------------------------------------------------
------------------------------------------------------------
------------------------------------------------------------
------------------------------------------------------------
------------------------------------------------------------
------------------------------------------MGFAHNNVLHGNHFRKDW
------QRR-------VRTWFDQPGRKLRRRNARKAKAAALGVRPLT-LLRPAVRAQTVR
YNRKIREGRGFTLAELKEAGIGR-KEAKSVGIVVDHRRRNLSEEGKKINVERLQEYKSRL
IIFPRKAGK---PKKG----------DSTGDDLKAA-TTRA-----PLPL-PTGV-APE-
---APRKIT---DEERA-FKAYRTLRDAQAWQRHEG------------------------
------
>Coprprot
------------------------------------------------------------
------------------------------------------------------------
------------------------------------------------------------
------------------------------------------------------------
------------------------------------------------------------
------------------------------------------------------------
------------------------------------------------------------
------------------------------------------------------------
------------------------------------------------------------
------------------------------------------------------------
------------------------------------------------------------
------------------------------------------------------------
------------------------------------------------------------
------------------------------------------------------------
------------------------------------------------------------
-------------------------------------------MVKHNNMIVNNHFRKDW
------DKR-------VRTWFNQPARKERRRQNRKEKAKAIFPRPVAGALRPAVRCPTAR
YNIKARVGRGFTVGELKAAGIST-KEAKTIGIAVDARRTNKSAESLNFNAQRLKVYKANL
VVYPRDSRK----KAV----------KAEQKKIPVV-AQRTEP----FSL-NVVA-PQD-
---KPTVIT---AEMKA-ASGYATFRAEHMKAR---------------------------
------
>DictDisc
------------------------------------------------------------
------------------------------------------------------------
------------------------------------------------------------
------------------------------------------------------------
------------------------------------------------------------
------------------------------------------------------------
------------------------------------------------------------
------------------------------------------------------------
------------------------------------------------------------
------------------------------------------------------------
------------------------------------------------------------
------------------------------------------------------------
------------------------------------------------------------
------------------------------------------------------------
------------------------------------------------------------
----------------------------------------------HNKVLSNDHFRKHW
------QMR-------VRTWFNQPARKIRRRNNRIEKAAKVFPRPIA-TLKPVVRGSTIR
YNMKVRAGRGFTLEELKAAGLTA-QYARTIGIAVDTRRVNKTQQSLTLNTQRLKNYQSKL
VLFPRKVNA---PKKG----------EATKEEVAKA-VQT------LKPFTVKSA-IAVT
CEQTPRKPT---EAEKK-FSAYATLKAADSKAKTVGI----RRKAAEIKAAKAAKN----
----K-
>Filanola
------------------------------------------------------------
------------------------------------------------------------
------------------------------------------------------------
------------------------------------------------------------
------------------------------------------------------------
------------------------------------------------------------
------------------------------------------------------------
------------------------------------------------------------
------------------------------------------------------------
------------------------------------------------------------
------------------------------------------------------------
------------------------------------------------------------
------------------------------------------------------------
------------------------------------------------------------
------------------------------------------------------------
-------------------------------------------MPSSNKAIQNIHFHKKW
------QRR-------VKTWFDQPANKVRRSEARASKAARVAPRPINN-LRPVIHAPTRR
YNMKVRLGRGFTLEELKEAGLNK-NFAQTIGIAVDYRRRNRSVKSLKANVQRLKEYRSKL
LLFPRGKTV----KAG----------EASKEEQQKA-QQHKGV---VLPV-PETS-HQL-
---QVVKLS---DVDTK-TSAYEVLRRARTDARLVGI----REKKKKARDAA--------
------
>FontBI
------------------------------------------------------------
------------------------------------------------------------
------------------------------------------------------------
------------------------------------------------------------
------------------------------------------------------------
------------------------------------------------------------
------------------------------------------------------------
------------------------------------------------------------
------------------------------------------------------------
------------------------------------------------------------
------------------------------------------------------------
------------------------------------------------------------
------------------------------------------------------------
------------------------------------------------------------
------------------------------------------------------------
---------------------------------------------KGNHIIPGSHFRKHW
------FRN-------VKTWFDQPGQKKARRVARAQKAIAIAPRPVAGLLRPAVHCQTQK
YNAKVRLGRGFTLEELKLAGVCK-RKALSIGIAVDHRRKNRSQESLDANVARLKAYKEKL
IVFPKNATK------------------ATNEDLKNA-VQFTGP---LFPL-EKKPAVAV-
---TTVPVD---TLKTS-TNVFLLQGQLRRSVKFGGM----RAKSAADKAAKQEL-----
------
>HomoSapi
------------------------------------------------------------
------------------------------------------------------------
------------------------------------------------------------
------------------------------------------------------------
------------------------------------------------------------
------------------------------------------------------------
------------------------------------------------------------
------------------------------------------------------------
------------------------------------------------------------
------------------------------------------------------------
------------------------------------------------------------
------------------------------------------------------------
------------------------------------------------------------
------------------------------------------------------------
------------------------------------------------------------
------------------------------------------MAPSRNGMVLKPHFHKDW
------QRR-------VATWFNQPARKIRRRKARQAKARRIAPRPASGPIRPIVRCPTVR
YHTKVRAGRGFSLEELRVAGIHK-KVARTIGISVDPRRRNKSTESLQANVQRLKEYRSKL
ILFPRKPSA---PKKG----------DSSAEELKLA-TQLTGP---VMPI-RNVY-KKE-
---KARVIT---EEEKN-FKAFASLRMARANARLFGI----RAKRAKEAAEQDVEK----
----KK
>Monobrev
MAGSRFQRERERRVGEELEQLIGRLIGLRKDREADQVNFEATLQFAYSNFRYHQFLGTDE
HQVVRRYGDLADKLQVHARHDHAEALRFLVQNFRRCQLKPRADASADAATELHPSNSQLH
HDALAFLLAMAEHPAGPKRAADMARAADAAPEARRESDSDTESDILGIVERVRLVPWEAK
VDWAAVLGPRDDAYACDYDQSSDFSSQLSSSPPTSPPSASRAPSPTVDQTMEQPVCSPAL
VSSADTNPALSAIELQSQYQIAAQTLRTAVFPSPLTSQDGAAALGKPHCRAPGIPLPPLT
PCAYDGTPYPSSLTAQAPEWHQRVHHRASMAGTVGPQRTVVTAPHLLHACMQLVHGRRDP
DFFERAPDARTRLRSAISLTSLSPSAVQNLVAPIVALADICAVWHDLSTTSLKDASLLAL
SVACRRLQPLMTWHRSLMADVLAATNSNDLWLAHVRALNDAMLRLERHHLLEACATAPST
QAGPALSRSPRPHLTNKTRSARDVRAVPASHYAAFVHVLLRPQLEGLFAAIGTEVDAHAW
TRFAPVTPDLDLRQPLPDVLAHRMPLLRETLEGAAILRECQELKTLTLAVQTNQRECETA
LAQMLTTVPTLSTSTFLTVLGQPISLASFTRQQSSSPPDLFAFPLAEDDVWLKRALERAR
RSTSATRHPMSTTIPSGPTPPPETSISTERPSAAQPLTQQLDHQLRDSLQKMAGQFHQRG
LDLLFDHFDLLEGIRRLEAFALTLEGQCTSSFMSTLSEHLESGRGPPSPATLTLILHDAL
ELVESDLGERLRVSWQPEDETCFRLVYQIWWHIGAAEWTCTVFVCFALGTTVANVRKLHL
QRLQTIASKCLLHERAEMIRQVVRKTFRLALELRELWLHLSLGRQQLRAEGPITSVARKP
LITPPPMLSHVLPLCLTSMCFNTHDQLKFEPVIVTFFSLTGIMTKGHNNVLPNAHFRKHW
------HNAIWSERGLVRCHFDQAGAKKRRYLARQAKAKKVAPRPTGGDLRPVVRCPTFK
YNTKQRLGRGFTLDELKAAGIAT-RYARSIGIAVDARRRNKDSDALMANVQRLQEYMSKL
VVIKGDKSE-------------------------PV-EQLKGV---VMPV-VKSA-VAV-
---ETRAIT---ADEKK-AHVYREMRQARGIAKSAGK----QQKKADEKKADEK------
------
>PCBtrin
------------------------------------------------------------
------------------------------------------------------------
------------------------------------------------------------
------------------------------------------------------------
------------------------------------------------------------
------------------------------------------------------------
------------------------------------------------------------
------------------------------------------------------------
------------------------------------------------------------
------------------------------------------------------------
------------------------------------------------------------
------------------------------------------------------------
------------------------------------------------------------
------------------------------------------------------------
------------------------------------------------------------
---------------------------------------------KHNNIIPNAHFHKDW
------QNR-------VKTWFNQPARKHRRRVNRVKKAVRVAPRPVSGLLRPVVHAQTAK
YNMKIRAGRGFSLEELKAAKINV-HEALSIGIAVDHRRRNRCEESLKANVARLQQYKEKL
IVF------------G----------KSDKAECAKA-SQLTGD---ILPI-NTAL-PKV-
---KAVKVT---EEDRK-GSVFAKLRCERANAKFVGK----REKIRLQKEEEEKNK----
----KR
>Polypall
------------------------------------------------------------
------------------------------------------------------------
------------------------------------------------------------
------------------------------------------------------------
------------------------------------------------------------
------------------------------------------------------------
------------------------------------------------------------
------------------------------------------------------------
------------------------------------------------------------
------------------------------------------------------------
------------------------------------------------------------
------------------------------------------------------------
------------------------------------------------------------
------------------------------------------------------------
------------------------------------------------------------
-------------------------------------------MPIHNKVLSNTHLRKHW
------QMR-------VRTWFNQAGRKERRRNTRAEKAAAIFPRPLRS-LKPIVRPPTQK
YNIKTREGRGFTLEELKAAKLSV-RYARSIGIAVDPRRTNISQQSLSLNAQRLKEYQSKL
VLFPRKATA---PKKG----------DATKAEIDNA-VQNLN----VLPF-ASSK-VSVF
---TPRKVT---EDEKK-FQAYTTLRAASAKVKNSGL----RK-----------------
------
>Sexangul
------------------------------------------------------------
------------------------------------------------------------
------------------------------------------------------------
------------------------------------------------------------
------------------------------------------------------------
------------------------------------------------------------
------------------------------------------------------------
------------------------------------------------------------
------------------------------------------------------------
------------------------------------------------------------
------------------------------------------------------------
------------------------------------------------------------
------------------------------------------------------------
------------------------------------------------------------
------------------------------------------------------------
---------------------------------------------KHNNAISQNHYVKGW
------DTR-------VRTWFNQPAKKVKRRKLRAAKAXAVFPRPTKA-LRPLVKAPTAK
YNSKTRFGRGFALVELAKANIDP-KFALTIGIAVDHRRVVKSEETLNVNVERLTKYRNAL
KLYPLPHKS---SKST-------KMSKLTVPELPKXYKQITTE---LLPP-XREK-PAV-
---EWRAIT---PEDTA-FNAYAELRTARSDARLQGR----RKARAELKAIKRAEAAATA
SKKGKK
>Sterramo
------------------------------------------------------------
------------------------------------------------------------
------------------------------------------------------------
------------------------------------------------------------
------------------------------------------------------------
------------------------------------------------------------
------------------------------------------------------------
------------------------------------------------------------
------------------------------------------------------------
------------------------------------------------------------
------------------------------------------------------------
------------------------------------------------------------
------------------------------------------------------------
------------------------------------------------------------
------------------------------------------------------------
---------------------------------------------KHNNVVPNSHFHKQW
------QRR-------VKTWFDQPGRKKTRRNKRAAKAAKIFPRPLQK-LRPLVRCPTQR
YNMKLRLGRGFTLEELKEAGINW-REAPGIGIAVDKRRRNKSEQSIRTNVQRLKQYKANL
IVFPRRKGH---PKPA----------DSSPEECALA-EQQRGV---VMPY-VKPR-IRG-
---EARPAE---EVDKV-TSQWVRLRRARADVRLVGR----RKRRAEIEAEKAKLT----
----KR
>Thectrah
------------------------------------------------------------
------------------------------------------------------------
------------------------------------------------------------
------------------------------------------------------------
------------------------------------------------------------
------------------------------------------------------------
------------------------------------------------------------
------------------------------------------------------------
------------------------------------------------------------
------------------------------------------------------------
------------------------------------------------------------
------------------------------------------------------------
------------------------------------------------------------
------------------------------------------------------------
------------------------------------------------------------
------------------------------------------------------------
---------------------------------------QIAPRPMDA-LRPAVHCQTIK
YGRRLRAGRGFSLLELKTAGINR-NYARTIGIAVDLRRKNSSQESVDRNVARLKEYMSRV
IVFPRPGKG---RRLA----------DAPADVIASV-DVATAPRKHPMAV-VDEK-VNE-
---APRAIT---EEDTK-FSVYKTLRIERKNQRQHGI----RARRAADKAAKAKASK---
----KK
>VannDIVA
------------------------------------------------------------
------------------------------------------------------------
------------------------------------------------------------
------------------------------------------------------------
------------------------------------------------------------
------------------------------------------------------------
------------------------------------------------------------
------------------------------------------------------------
------------------------------------------------------------
------------------------------------------------------------
------------------------------------------------------------
------------------------------------------------------------
------------------------------------------------------------
------------------------------------------------------------
------------------------------------------------------------
------------------------------------------LAMKHNNVIPNVHFHKDW
------QNR-------VKTWFKQPQKKQSRRRVRAEKAAAIFPRPVAGLLRPIVRGQTIR
YNSKQRLGRGFTLEELKEAGVTP-QKAQTIGIAVDHRRKNRSEETLRANVQRLNEYTSRL
VVFPRNKRS---PKAG----------DATKEQMASA-VQQTGQ--AVMPI-KASG-SKA-
---HSRAIT---EADKK--SAFQTLRLAWSSARLDGL----KKKKIKEKEE---------
------
>Pessonel
------------------------------------------------------------
------------------------------------------------------------
------------------------------------------------------------
------------------------------------------------------------
------------------------------------------------------------
------------------------------------------------------------
------------------------------------------------------------
------------------------------------------------------------
------------------------------------------------------------
------------------------------------------------------------
------------------------------------------------------------
------------------------------------------------------------
------------------------------------------------------------
------------------------------------------------------------
------------------------------------------------------------
---------------------------------------------KHNNAIPRNHFKKDW
------QNR-------VKTWFDQPARKQRRRVNRAKKAARVFPRPVAGLLRPLVQAPTKK
YNAKTRLGRGFTLEELKAAGVSR-YQARSIGIAVDHRRKNRSQESLQRNADRLAEYKNKL
VLFPRKAGK---AKKG------TFVNDASKEELEGV-TQLTSA--DVLPV-PTTE-TTV-
---EFRAIT---DEEKN-QSAFATLRRQRNWVKKVGV----RQKLAEKRAEAKKEA----
----KK
>MayoBSH0
------------------------------------------------------------
------------------------------------------------------------
------------------------------------------------------------
------------------------------------------------------------
------------------------------------------------------------
------------------------------------------------------------
------------------------------------------------------------
------------------------------------------------------------
------------------------------------------------------------
------------------------------------------------------------
------------------------------------------------------------
------------------------------------------------------------
------------------------------------------------------------
------------------------------------------------------------
------------------------------------------------------------
-----------------------------------------------NNVIPNAHFHKHW
------QER-------VRCYFNQAPQKKTRRVKRAAKAKAVFPRPVSGLLRPVVHCQTVK
YNSKTRLGRGFTFEELKAAGINK-REALNIGISVDHRRRNKSEESLRVNKERLEAYKAKL
VVFPAPASE------------------------AVA-QHKSHT---IMPI-VKAA-PAT-
---EYRAIT---EEERK-ASVFTKLRHARSYARLVGY----RQKRAAEQSE---------
------
>TricAmI7
------------------------------------------------------------
------------------------------------------------------------
------------------------------------------------------------
------------------------------------------------------------
------------------------------------------------------------
------------------------------------------------------------
------------------------------------------------------------
------------------------------------------------------------
------------------------------------------------------------
------------------------------------------------------------
------------------------------------------------------------
------------------------------------------------------------
------------------------------------------------------------
------------------------------------------------------------
------------------------------------------------------------
-------------------------------------------------------FKKNW
------PPL-------ARLWFNQPAKKRARKQKRKAKALRVFPRPAYGLLRPIVRCNLKM
HNRRVRLGRGFSLEELKRAGVNP-KQARSIGIAVDHRRTNYSEEGIEPNVARLQEFLSKL
IVFSKNSEK---TAKV-VPKGVT---VKNSSEITKA-TQ---------------------
------------------------------------------------------------
------
>Neopaest
------------------------------------------------------------
------------------------------------------------------------
------------------------------------------------------------
------------------------------------------------------------
------------------------------------------------------------
------------------------------------------------------------
------------------------------------------------------------
------------------------------------------------------------
------------------------------------------------------------
------------------------------------------------------------
------------------------------------------------------------
------------------------------------------------------------
------------------------------------------------------------
------------------------------------------------------------
------------------------------------------------------------
-----------------------------------------------NNVLPNAHFHKHW
------QER-------VKCWFDQAPQKKSRRIRREKKAKRIFPRPVGGSLRPVVHPPTRK
YNAKLRLGRGFTLEECKGAGIHP-QFAKSIGIAVDHRRRNKTEESLALNVQRLKEYQSKL
ILFPRNKNK---PKAG----------DSPAEVLKNV-QQFSGS---ILPI-KKAA-AVT-
---ETREIT---EDEKK-VSVYAQLRQARAFQRYVGR----REKRAKALADKQ-------
------
>Paraatla
------------------------------------------------------------
------------------------------------------------------------
------------------------------------------------------------
------------------------------------------------------------
------------------------------------------------------------
------------------------------------------------------------
------------------------------------------------------------
------------------------------------------------------------
------------------------------------------------------------
------------------------------------------------------------
------------------------------------------------------------
------------------------------------------------------------
------------------------------------------------------------
------------------------------------------------------------
------------------------------------------------------------
-------------------------------------------MVRHNNRIVKNHFRYHW
HPEASQKGH-------VKVLLGQAKAAQRRREQRKKKALAVFPRPVSGPLRPVTRCETIR
YNMKRRLGRGFTKEELKAVGLCP-AYARTIGVSVDHRRVNKSEEGLQENITRLKEYLSRL
VVLPRKARKV--PKSKQAAEGKTKVGKGEMVDLTQV-AQDRTR-KSPLLL-ETQTVPRE-
---APRELT---EQEKK-RHIFQFLRKSYRDEYLVG------------------------
------
>VexiDIVA
------------------------------------------------------------
------------------------------------------------------------
------------------------------------------------------------
------------------------------------------------------------
------------------------------------------------------------
------------------------------------------------------------
------------------------------------------------------------
------------------------------------------------------------
------------------------------------------------------------
------------------------------------------------------------
------------------------------------------------------------
------------------------------------------------------------
------------------------------------------------------------
------------------------------------------------------------
------------------------------------------------------------
-------------------------------------------MVKHNNMIPGEHFHKHW
------QER-------VKTWFDQAPKKEARRHRRAKKAARVFPRPVSGLLRPLVHGQTRR
YSAKVRLGRGFTHAELKQAGINR-REARSIGISVDKRRFNHSQESLDLNVQRLKEYKSKL
ILFPIKASK---PKSR----------DAKPDEIASA-TQVRGV---VLPY-TKPA-PEQ-
---ENAVIT---DEMRE-YSA---------------------------------------
------
>Endozona
------------------------------------------------------------
------------------------------------------------------------
------------------------------------------------------------
------------------------------------------------------------
------------------------------------------------------------
------------------------------------------------------------
------------------------------------------------------------
------------------------------------------------------------
------------------------------------------------------------
------------------------------------------------------------
------------------------------------------------------------
------------------------------------------------------------
------------------------------------------------------------
------------------------------------------------------------
------------------------------------------------------------
------------------------------------------MPSRTNGMIPESHLRKDW
------DRR-------VKTWFNQPARKYRRHQNRLKKAAAVFPRPVAGNLRPGVQAPTNK
HNSLRRVGRGFTLQELKAAGIKR-SEAPKIGIAVDYRRRNKSDSSLSYNFQRLKEYRSKL
VILPKAHKP---KESQ----------KAAVEEFAKA-TQHAGE---LFPV-KQTA-----
------------------------------------------------------------
------
>StygNOMA
------------------------------------------------------------
------------------------------------------------------------
------------------------------------------------------------
------------------------------------------------------------
------------------------------------------------------------
------------------------------------------------------------
------------------------------------------------------------
------------------------------------------------------------
------------------------------------------------------------
------------------------------------------------------------
------------------------------------------------------------
------------------------------------------------------------
------------------------------------------------------------
------------------------------------------------------------
------------------------------------------------------------
---------------------------------------------KHNNVVPNVHFHKDW
------ARR-------VKTWFDQPGKKKSRRIARTKKAARIFPRPVKGXLRPVVHAPTNK
YNMKVRRGRGFTFEELKEAGIDR-RTAQTIGIAVDHRRRNRSERSLQENVQRLKLYKSKL
VVFPRNKNK---PRKG----------DATKAEMEKP-HQLTTH---VLPI-RQPT-PKS-
---STMAIT---EELTK-KSVVQKLRMERANQRLVGF----RKKKAAEKAEKDALE----
------
>Cochminu
------------------------------------------------------------
------------------------------------------------------------
------------------------------------------------------------
------------------------------------------------------------
------------------------------------------------------------
------------------------------------------------------------
------------------------------------------------------------
------------------------------------------------------------
------------------------------------------------------------
------------------------------------------------------------
------------------------------------------------------------
------------------------------------------------------------
------------------------------------------------------------
------------------------------------------------------------
------------------------------------------------------------
------------------------------------------------------------
----------------------QPKKKERRRRLRHLNALKNAPRPVAGVLRPIVQCPTIR
YNMKQRVGRGFTLDELRTAGIDR-NFARNIGISVDHRRRNKNEEHLRRNVDRLKEYKSKL
ILFPTNSKN----QKQ----------DAKPEELK--------------------------
------------------------------------------------------------
------
>Ovaldese
------------------------------------------------------------
------------------------------------------------------------
------------------------------------------------------------
------------------------------------------------------------
------------------------------------------------------------
------------------------------------------------------------
------------------------------------------------------------
------------------------------------------------------------
------------------------------------------------------------
------------------------------------------------------------
------------------------------------------------------------
------------------------------------------------------------
------------------------------------------------------------
------------------------------------------------------------
------------------------------------------------------------
-------------------------------------------------TLSQNHFRKNW
------AIR-------IKTWFDQPASKLRRRQNRALKAKILAPRPVAGSLRPIVRAPTVR
YNRHLRAGRGFTHDELRVAKIDR-KLARTLGISVDHRRR-IPMSPLCKNVKRLKAYRSKL
V-----------------------------------------------------------
------------------------------------------------------------
------
>Nolaaber
------------------------------------------------------------
------------------------------------------------------------
------------------------------------------------------------
------------------------------------------------------------
------------------------------------------------------------
------------------------------------------------------------
------------------------------------------------------------
------------------------------------------------------------
------------------------------------------------------------
------------------------------------------------------------
------------------------------------------------------------
------------------------------------------------------------
------------------------------------------------------------
------------------------------------------------------------
------------------------------------------------------------
-------------------------------------------MVKHNNILTNNHYHKQW
-DRKTVRSK-------VVTWFNQPARKVRRRATRVAKATEIYPKPVTGALRPLVHGQSQR
YNSRVRFGRGFTLAELKDAGLTP-QYAQTIGIAVDYRRSNK-------------------
------------------------------------------------------------
------------------------------------------------------------
------
>Vannrobu
------------------------------------------------------------
------------------------------------------------------------
------------------------------------------------------------
------------------------------------------------------------
------------------------------------------------------------
------------------------------------------------------------
------------------------------------------------------------
------------------------------------------------------------
------------------------------------------------------------
------------------------------------------------------------
------------------------------------------------------------
------------------------------------------------------------
------------------------------------------------------------
------------------------------------------------------------
------------------------------------------------------------
---------------------------------------------KHNNIVPNVHLHKDW
------KLR-------VKTWFDQPGRKQTRRRKRAEKAAAIFPRPLQK-LKPIVQCPTVR
YNAKSRLGRGFTLAELKAAALSP-VYARSVGISVDHRRVNRSEENFARNVARLNEYKNKL
VLFPRNASK---PKAT----------DASAEELEKA-TQQRGV---LMPI-KAPR-ARA-
---EKRAIT---AEEKK-KSAFQTLRVARSQRRLAGY----RKKKAEEEA----------
------
>Luaphula
------------------------------------------------------------
------------------------------------------------------------
------------------------------------------------------------
------------------------------------------------------------
------------------------------------------------------------
------------------------------------------------------------
------------------------------------------------------------
------------------------------------------------------------
------------------------------------------------------------
------------------------------------------------------------
------------------------------------------------------------
------------------------------------------------------------
------------------------------------------------------------
------------------------------------------------------------
------------------------------------------------------------
---------------------------------------------KHNNIVPYSHFHKKW
------DER-------VRTWFDQPGKKRTRALRRAAKAAAVFPRPAHGLLRPVVRCPTLK
YNMKKRLGKGFSIAELKAAGVPR-AQAMTIGISVDSRRRNKSEEGFQENVQLLKKYKANL
ILFPRRKTK---LRKG----------DATAEEISKA-DQFKGR---QQAP-KKSF-ERI-
---KAQKVE-----QDK-TTSFTKLRRARADARLVGK----RKVRAEKAAAAAKEK----
------
>Protarac
------------------------------------------------------------
------------------------------------------------------------
------------------------------------------------------------
------------------------------------------------------------
------------------------------------------------------------
------------------------------------------------------------
------------------------------------------------------------
------------------------------------------------------------
------------------------------------------------------------
------------------------------------------------------------
------------------------------------------------------------
------------------------------------------------------------
------------------------------------------------------------
------------------------------------------------------------
------------------------------------------------------------
---------------------------------------------KHNNIVPYSHFHKKW
------DNY-------VKTWFDQPAKKRTRALKRAAKAAKVFPRPAHGLLRPVVRCPTLR
YNMKKRLGKGFSLAELKAAGVPR-QQALTIGISIDTRRRNKSEEGFQENVQLLKKYKANL
ILFPRRKTK---VRKG----------DSNADEIAKA-DQLKAR---QPSP-KRSF-TPI-
---KAKKID-----DSK-TSAYVTLRRARADARLVGQ----RKVRAEKAAAKQKEK----
------
>Protbohe
------------------------------------------------------------
------------------------------------------------------------
------------------------------------------------------------
------------------------------------------------------------
------------------------------------------------------------
------------------------------------------------------------
------------------------------------------------------------
------------------------------------------------------------
------------------------------------------------------------
------------------------------------------------------------
------------------------------------------------------------
------------------------------------------------------------
------------------------------------------------------------
------------------------------------------------------------
------------------------------------------------------------
----------------------------------------------HNNVIPNSHFHKEW
------QLR-------VKTWFNQPAQKKKRAGRRAAKAARIFPRPAGGPLRPVVHCATVK
YNSKKRLGRGFSLAELKAANIPR-QQALSIGIAVDHRRRN--------------------
------------------------------------------------------------
------------------------------------------------------------
------
>PhysTSA
------------------------------------------------------------
------------------------------------------------------------
------------------------------------------------------------
------------------------------------------------------------
------------------------------------------------------------
------------------------------------------------------------
------------------------------------------------------------
------------------------------------------------------------
------------------------------------------------------------
------------------------------------------------------------
------------------------------------------------------------
------------------------------------------------------------
------------------------------------------------------------
------------------------------------------------------------
------------------------------------------------------------
-------------------------------------------MVKHNNIVPNVHFHKEW
------DRR-------VKLWFDQPAQKKVRKLRRLKKLKAVFPRPL-GKLRPAVHPASIR
HNNRVRLGRGFTVEELKAAGLNA-RYARTIGISVDHRRRNKSEESLATNVQRLNEYKSKL
VLFPRNPKK---TAKG----------EASAEDLAKV-TQVKGT---VLPL-KTSA-DHTL
---QVGKIA---DYDKN-TRVFEVLRKTRADAKLVGI-----------------------
------
>Protpyro
------------------------------------------------------------
------------------------------------------------------------
------------------------------------------------------------
------------------------------------------------------------
------------------------------------------------------------
------------------------------------------------------------
------------------------------------------------------------
------------------------------------------------------------
------------------------------------------------------------
------------------------------------------------------------
------------------------------------------------------------
------------------------------------------------------------
------------------------------------------------------------
------------------------------------------------------------
------------------------------------------------------------
--------------------------------------------PKHNNIIPNNHFRKAW
------QNH-------VVTWFDQPAQKKARRVARAKRAAAIFPRPVQGPLRPVVHCPTIK
YNSKVRLGRGFTLDELRGAGITK-QFAKTIGITVDYRRKNKSEGPLATNVARLKQYKAQL
ILWPKRKESKNHPRKA---------DEAAPEVREKA-TQHTGE---LLPV-KETR-PRA-
---QAQVV----EPMGK-GSAFVTLRRARADAKYIGI----RKKKALAKEEKEKLK----
----KK
>PellCATA
------------------------------------------------------------
------------------------------------------------------------
------------------------------------------------------------
------------------------------------------------------------
------------------------------------------------------------
------------------------------------------------------------
------------------------------------------------------------
------------------------------------------------------------
------------------------------------------------------------
------------------------------------------------------------
------------------------------------------------------------
------------------------------------------------------------
------------------------------------------------------------
------------------------------------------------------------
------------------------------------------------------------
---------------------------------------------RHNNVVPNGHFHKAW
------QER-------VKTWFDQPGKKKSRRQKRAAKAKRLFPRPSGGLLRPIVRCPTIK
YNSRTRLGRGFTIAELKEAGIHR-KEARHVGVAVDSRRINRSEEGFILNVQRLKTYRSNL
ILFPRKPNRK--QRKG----------DSTKEECEQA-SQVSGV---VMPL-VAPSKVVV-
---EEMSIKDARELYAK-DGAFRTLRHVRADARLIGR----RKKRAEEAAEKKAL-----
------
>ClydYONA
------------------------------------------------------------
------------------------------------------------------------
------------------------------------------------------------
------------------------------------------------------------
------------------------------------------------------------
------------------------------------------------------------
------------------------------------------------------------
------------------------------------------------------------
------------------------------------------------------------
------------------------------------------------------------
------------------------------------------------------------
------------------------------------------------------------
------------------------------------------------------------
------------------------------------------------------------
------------------------------------------------------------
---------------------------------------------KGNQQIPNVHFRKEW
------QER-------VKTWFNQPAKKIARRNARAAKAARVFPRPVAGQLRPVVQCPTAR
YKARARLGKGFTLEEIKEAGFNNPRVARTLGIAVDHRRRNRSEQSLRTNVQRLKEYQARL
VVFPKNVKK---PKTG----------DASEEERNAV-VQQRGT---IMPI-TKAD-DAI-
---EYRAIT---ADDRKAERAFVTLRKARAEAKYKGRLDANRKKKWAEKAEE--------
------
>GoceYONA
------------------------------------------------------------
------------------------------------------------------------
------------------------------------------------------------
------------------------------------------------------------
------------------------------------------------------------
------------------------------------------------------------
------------------------------------------------------------
------------------------------------------------------------
------------------------------------------------------------
------------------------------------------------------------
------------------------------------------------------------
------------------------------------------------------------
------------------------------------------------------------
------------------------------------------------------------
------------------------------------------------------------
--------------------------------------------PKHNNVIPNVHFHKAW
------QTR-------VKTHFDQPGKKRSRRVKRAVKALHSFPRPVSGLLRPIVTAPTIR
YNTKERLGRGFSLDELQGAGINK-RLARSIGIAVDHRRANRSQERYRANVERLKKYKANL
ILYPRKAGK---PKKG----------DSTQADIDAA-KQLKGE---LQPI-VSVT-PSV-
---QFGKIK-----EYK-VSAFVRLRRARANAHLVGW----RARRAEIAAE---------
------
>Undascha
------------------------------------------------------------
------------------------------------------------------------
------------------------------------------------------------
------------------------------------------------------------
------------------------------------------------------------
------------------------------------------------------------
------------------------------------------------------------
------------------------------------------------------------
------------------------------------------------------------
------------------------------------------------------------
------------------------------------------------------------
------------------------------------------------------------
------------------------------------------------------------
------------------------------------------------------------
------------------------------------------------------------
---------------------------------------------KHNNVVPNVHLHKDW
------KNR-------VRTWFNQPGRKQTRRRKRSERAAAIFPRPLQK-LRPLVQCPTVR
YNAKTRLGRGFTHAELKAASLTR-AYAQTVGIAVDHRRVNRSEESFARNVARLTEYKNKL
VLFPRNAKK---PKAT----------DASAEELAQA-VQQRGV---LMPF-KAQE-RAV-
---ETRAIT---DEERK-RSAFQTLRVARSNRRLAGF----RKKKAEEAA----------
------
>Thecquad
------------------------------------------------------------
------------------------------------------------------------
------------------------------------------------------------
------------------------------------------------------------
------------------------------------------------------------
------------------------------------------------------------
------------------------------------------------------------
------------------------------------------------------------
------------------------------------------------------------
------------------------------------------------------------
------------------------------------------------------------
------------------------------------------------------------
------------------------------------------------------------
------------------------------------------------------------
------------------------------------------------------------
--------------------------------------------PKHNNVIPNSHFHKDW
------ERF-------VKTWFDQPGKKKSRRDARAAKAARIFPRPVSGLLRPQVQCPTFK
YNSRSRLGRGFTLAELQGAGIQP-REAKNIGISVDRRRFNKSNESLQRNIRRLKEYRAKL
VLFPKKLNK---PKKG----------DASAEDIAKV-TQLKTA---ILPL-KKPK-VQH-
---ETYVIK---KEDRNLVPAYEALRQARSDARNLGR----IKKRLADKAAA--------
------
>Vermanta
------------------------------------------------------------
------------------------------------------------------------
------------------------------------------------------------
------------------------------------------------------------
------------------------------------------------------------
------------------------------------------------------------
------------------------------------------------------------
------------------------------------------------------------
------------------------------------------------------------
------------------------------------------------------------
------------------------------------------------------------
------------------------------------------------------------
------------------------------------------------------------
------------------------------------------------------------
------------------------------------------------------------
-------------------------------------------MVKHNNVLPNVHLRKYW
------QRK-------VVTWLNQPARKQRRRTARAEKAVKVFPRPVSGLLRPVVHSMTQK
YNMKVRFGRGFTLEELKEAGINR-HEARGVGIAVDHRRKNRSEKSLKENVQRLKVYKSKL
VVFPLKAGK---RKAG----------DSTKEECDAA-NQVVGT---VLPI-VRSG-YRA-
---SSRAIT---EADTK-ASAFSSLRRARADARLVGV----RQKR---------------
------
>ParvMONO
------------------------------------------------------------
------------------------------------------------------------
------------------------------------------------------------
------------------------------------------------------------
------------------------------------------------------------
------------------------------------------------------------
------------------------------------------------------------
------------------------------------------------------------
------------------------------------------------------------
------------------------------------------------------------
------------------------------------------------------------
------------------------------------------------------------
------------------------------------------------------------
------------------------------------------------------------
------------------------------------------------------------
---------------------------------------------KHNNKVPNEHFHKDW
------QRQ-------VKVWLNQAGKKKSRREARSRKAAQMAPRPTS-LLRPIVQGQTQR
YNGKRRAGRGFTLTEVRTAGLTP-DYARTVGIAVDHRRRNHSEESLNANVARLKAYTARL
VVFNKKNSD----KPE----------DAAQLAV--------TS---IFPI-RQAS-SKKG
V--RARAIT-AEERDPK-RSEYVRYRRARADQRLAGL----REARAIKRAA---------
------
