# Supplementary material for: Expansion of the molecular and morphological diversity of Acanthamoebidae (Centramoebida, Amoebozoa) and identification of a novel life cycle type within the group
Source: Biol Direct. 2016 Dec 28;11:69. doi: 10.1186/s13062-016-0171-0 (PMC5192571; doi:10.1186/s13062-016-0171-0)
Supplement: Additional file 3: — Bordor.325.Cent40.tgz. Phylogenomic alignment files and single gene trees for each gene included in the phylogeomic supermatrix. (TGZ 8396 kb) [file 13062_2016_171_MOESM3_ESM.tgz › Bordor.325.Cent40/unmasked-alignments/FAM.faa]

>AcanGEN
MGGLISLLA--GDH-SKGVDIILNFEGAEPSSEEERQIHA-AVAA---------------
---------AISNPGPEN-EEAAWNAVLPAVDQLKEFYDFSLSLEESFPKLLLALCK-EA
------PRESLGNQQALAKQLADVFDFVLRFDDAKMVNPAIQNNFSYYRRTLNRMKLSK-
-KDM-NLTIRDELANRMSLFFASPTPMMNSLSETTVKFLNE----DS--TVPKENVTDAL
AT-MVNVCQHMVEV----KTF-------SSDQTNLFCLRAMTGAIILYDHLHPQGAFNKK
S-PINMRGCITVLRNFVPQA-GGSGSA---PSPSAGLLNALRFTTKHLNDPDTPANIKQL
L---
>Coprprot
-------------------EIVFDFNAMDPQGDEEPVIAS-QISESLTDGDNLLETLKTY
AGCDEAIRKALNDPGAKT-EQAAWKAVSKAVDTLYDFYQYSLSMEKAWPRLLDAVCK-DN
------PLEGVKQNLALTKQIALIFDFVFHFDEKKMVTPAIQNDFSYYRRVLGRMR--D-
-KNT-KLKVDEELGNKMSFFFAYPTPMMKVLIDATTEYDSS----------AKPRLVAGL
ST-LANLALRNIQK----GTL-------DDSKT-MLLLCCMTGCIILVDHLRDEGAFDKK
S-PISIRQAITLLKETT--------------HNTDFLVNSLRFTTLHLNDEQTMPAITKL
L---
>DictDisc
MGQLLSFIN--GN--DHTEQIFIDFEHAQP-SDDERELHK-TVNEVLIRGPAIIDKLLAY
AGCNEFIRRAITNPGPET-EDAAWEAVLPSVDQLQEFYDFSLELETCFPKLLVALCK-ND
------PKASLSNQQALAKQLADIFDFVLKFDDAKMVNPAIQNDFSYYRRTLNRMKLTK-
-KDA-NIKIRDELANRMSLFFAYPTPMMKVLSETTVKFLSQ----DT--TVPRDNVTTAL
AT-MANVCHDMVEK----KKF-------TQDDLNMFCLRAMVGSIILFDHIHPQGAFVKK
S-PVNIKPCIVTLKDSNT-------------QSSPGLLNALRFTTIHLNDVDTPGAIKQL
LLLD
>Entahist
MGAILSLFQ--GG--EKGEKIIIDFENVVP-SPEEQELYS-SVEQCLQKSSKILQEISEY
KGCEDLIRKAISQVSPEN-EEECWKALIPRVDVLYEFYEFSNQLKDRFIEIIRVLSQ-AE
------AKLSLVNYQALSKQLGLVLDFVLQFDNKKLGNSSIQNDFSYYRRTLNRMKGVK-
-KDS-DIKIRDETANKMSMFFAYSSPMMKVLTEAVNEFTKG----VN--EEIKDNISGLL
CT-LANACNDMVFS----NTF-------SKVETNLFCLRVMTGSIILNDIISPLGSFHKK
T-PIRIKECIMQLKNYNQED-PLIC------ETTKSLLDTLRFTSKHIQDPETPGYIKAL
LI--
>Filanola
MGKIISALG--S---KEPEEIFLDFENAQP-SDEEKELHA-TVANVLNKAPQILDKLFKY
EGCEEFIRKAITTPGPET-EEAAWNAVLPAVDQLQEFYDFSIELENSFPKLLVALCK-ND
------PKDSLANQQALAKQLADMFDFVLRFDDAKMVNPAIQNDFSYYRRTLNRMKLSK-
-KDM-NIKIRDELANRMSLFFAYPTPMMRVLSETTVKFLSS----DS--TVPRENVTNAL
AT-IANVCHDMVLK----KKF-------EADSTNMFCLRAMTAAIILFDHLHPQGAFAKK
S-PINIKGCINVLKGYTA-------------SPTDGLLNALRFTTMHLNDPETPNAIKQL
L---
>HomoSapi
MGNLLKVLT--CTDLEQGPNFFLDFENAQP-TESEKEIYN-QVNVVLKDAEGILEDLQSY
RGAGHEIREAIQHPADEKLQEKAWGAVVPLVGKLKKFYEFSQRLEAALRGLLGALTS-TP
----YSPTQHLEREQALAKQFAEILHFTLRFDELKMTNPAIQNDFSYYRRTLSRMRINNV
PAEG-ENEVNNELANRMSLFYAEATPMLKTLSDATTKFVSE----NK--NLPIENTTDCL
ST-MASVCRVMLETPEYRSRF-------TNEETVSFCLRVMVGVIILYDHVHPVGAFAKT
S-KIDMKGCIKVLKDQPP-------------NSVEGLLNALRYTTKHLNDETTSKQIKSM
LQ--
>Monobrev
MGNIVQVLR--RDAQTLDKDIFVDFEKASP-SDAELETYE-KVNAVLSKADGILKDLETY
EGAGDPIRKAISNGSDEELQKQAWDAVSPLVALLKDFYIFSSEVESVLPFLLEALCT-EA
-----PATEALEGKQALAKQFAEILQFVLKFDDLKMNNPAVQNDFSYYRRTISRMKMKNP
GEEE-EAVVSNEEANRMSLFYAYPTPMLKTVSDATTKFVSE----NH--EIPVENTTDFL
AT-LATICRVMIESPDIYSRF-------EKPDTVTFCQRVMVGAIILYDHVHLVGAFSKK
NQSIDIRASLKALKMHEN-------------PHLENLLNALRFSTKHLSDDSTPKDIKKL
LNV-
>PCBtrin
MGQLISYFG--SK--NEPVDIFLDLEGSQP-TENEAKLFA-KMNTILEKAPPILKDLKNY
KGCSELIRKYISS-AESF-ESESWKEIDDNIQKLKKFYDFSEELGSAVIELLLPLSS-SD
-------IEGLTSQQAIARQLCLLFDFVLKFDDLKMTTPAIQNDFSFYRRENSKQKAKD-
-SGVSFSSMSNEVANKMSLFYAYPTPMMKCITDTISMFLSK----QD--EV-RSNILSCL
AL-FANICYSMVEK----KRV-------SDSDLCIFCLRSMTASIVLYDHISELGAFSKK
S-PIQIKNCVLKLKEN---------------ENTTSLFNVIRFTSKHLNDAETPSSIQAL
F---
>Polypall
MGQLLSFIN--GT--DHAEQIFIDFENAQP-SEEERELHN-TVGEVLNIGPEILQKLTTY
TGCNEYIRRAITNPGPDT-EETAWEHVLPAVDILQEFYDFSLKLEDCFPKLLIALCK-ND
------PKASLSNQQAIAKQLADVFDFVLRFDDAKMVNPAIQNDFSYYRRTLNRMKLTK-
-KDA-NIKIRDELANRMSLFFAYPTPMMKVLSETTVKFLSTP---EV--TVPRDNVTTTL
ST-MANVCHDMVDK----KKF-------NNVEINMFCLRAMVGSVILFDHIHPQGAFVKK
S-PIN-------------------------------------------------------
----
>Sexangul
MGALLSSLQ--SGK-VQPVNIFVDFENAEP-SEHEKELYKVAEEQMLSLGPEVLEKIAAY
KGCEEYIRKAITTPTPEN-EEAAWKAVLPAVDRLQEFFDFATTLEEIFPMLLVALCA-ED
------PRHSLQNKQALAKQLADILDFVLRFDDLKMVNPAIQNDFSYYRRTLNRMKINK-
-KDG-NVKIRDELANRMSLFFAYPTPMMKVLSDTTSKYLAG----DA--DIRPEAVTEGL
AV-MANVCYEMVLN----KKF-------EAEGTNMFCLRAMTGSIILYDHIHPQGAFIKK
S-PINIKGCVLQLKNFKSVDGS---------NSTDGLLNALRFTTLHLNDAETPAPIKAL
L---
>Sterramo
MGGLISLLT--SDK-SAGVDIVLNFEGAEPTTDEERVIHE-KVAAVLDKGPDILDQLTSY
PGCEEYIRKAITTPGPEN-EDAAWNAVLPAVDQLKEFYDFSLELEECFPKLLLALCK-ES
------PRESLQSQQSLAKQLADVFDFVLRFDDAKMVNPAIQNDFSYYRRTLNRMKLSK-
-KDM-NLTIRDELANRMSLFFAYPTPMMNSLSETTVKFLAE----DNEQTVPKDNVTDAL
AT-MANVCQHMVEI----KTF-------ESDQTNLFCLRAMTGAIILFDHLHPQGAFNKR
S-PINMRGCISVLKNFNGMS-SGGGT-----SPSAGLLNALRFTTKHLNDPDTPSNIKQL
L---
>Thectrah
MGKLLSKFQ--GS--MPPSEVFVDFANAAPQTDAERAVFE-PVQAVIDEADQILQSLLTY
EGCGELIREAIVNPSDAS-TAAAWQAVIPQVHLLRQFYEFSVTLTGVIPSLLQALCEPGN
------AEDTLVAMQSLTRQLADIMNFVLRFDDSKMTNPAIQNDFSFYRRTLNKMKMTD-
-PNV-EVPIKDDLANKMSLFYAYPTPMMKCLSETTVSFVS-----NN--SLPRESVTELF
AT-MANACYSMVQL----DKFNDPADTVNQDRLNMFCLRALTASIIIYDHSDPIGAFHKK
S-PIHIRAAIQTLKEFQPVN-PGDH------TETESLINALRFTTVHLNDEGVPSAVQAL
L---
>Pessonel
MGALLSSLK--SG--REPLDIFLDFENSKP-GEDEKDLYD-TCNEVLAKGDVILKKLLAY
KGCEEHIRKAITNPSTDN-EEAAWEAVLPAVDQLQEFFDYATELEEIFPKLLTALCD-AQ
------PKHTIQNKQALAKQLADVLDFVLRFDDAKMVNPAIQNDFSYYRRTLNRMKINK-
-KDA-NIKIRDELANRMSLFFAYPTPMMRVVSEVTAKHIND----AG--AVSRDQVTQGL
SV-MANVCFEMVLN----KKF-------DKDETNMFCLRAMTGSIILYDHIHVQGAFIKK
S-PINMKGCIMQLKQYQPSDAS---------VSTEGLLNALRFTTLHLNDDTTPGSIKAL
LI--
>MayoBSH0
MGIILSTLSEGGGK-REPVDIFLDFEKAQPETDEEKEIYG-TVAKVLDQRADILQKLKEY
KGCEEFIRQAITTPNDES-EEQAWASVLPAVERLKEFYDFSLELENSFPNLLVALCK-EN
------PKEKLQTRQALSKQFADVFDFVLQFDDLKMLNPAIQNDFSYYRRTLNRMRLSK-
-KHHGEITIKDELANRMSLFFAYPTPMMNVINETTAKFLSQ----NT--SVPQENVTTAL
AI-MATICEEMVAQ----KKF-------TSDETNMFCLRCMTGAIILYDQLHPTGAFCKK
S-AIDIKSCITELKAFQA-------------DSTDGLLNALRFTTVHLNDPETPNSIKQL
L---
>TricAmI7
MGQLFAKIM--NNN-NPSTDIFLDFEKAEPESEEERQIYE-AVAAVLDKGPDILDQLFDY
TGCEEHIRKAITTPSKET-EKAAWDAILPAVDQLQKFYEFSLELEECFPKLLVALFK-GV
-------AHSIDTQQALAKQLADVFDFVLRFDDSKMVNPAIQNDFSYYRRTLNRIKLTT-
-GNA-NIKIRDELANRMSLFFAYPTPMMRCLSETTVKFLSQ----N---SVPRDHVTRGL
GL-MANVCQEMVER----KKF-------ASAQTNMFCLRAMTGCVILVDHVNIQGAFFSK
N-P---------------------------------------------------------
----
>Neopaest
MGNLLTIGG--GEK-HDPVDLFLDFEKAQPQTDEERAIYD-AIAQVLDRAPQILEKLTNY
TGCEEHIRKAITNPGPET-EDEAWLAVLPAVEQLKEFYDYSQELDQCFPKLLTALCQ-DD
------PKTNLEKRQALAKQFADVFDFVLRFDDLKMLNPAIQNDFSYYRRTLNRMKLSK-
-KHHGEITIKDELANRMSLFFAYPTPMMNVINETTSNFLSQ----NS--SVPQDNLTTAL
AL-MASVCEDMVTN----KRF-------NTDNTNMFCLRCMTGAIILYDHLHSQGAFSKK
S-GIPIRACITILKTFKPESGP---------MSTDGLLNALRFTTVHLNDPETPNNIKQL
L---
>Paraatla
MGNLITLAG--GDK-RDPVEIFLDFENAQPQSDEERATYD-QAAQVLDKAPQILDKLTNY
TGCEEHIRKAITNPGPET-EDEAWLAVLPAVEQLKEFYDYSIELEQCFPKLLTALCQ-DD
------PKTNLEKRQALAKQFANAFDFVLRFDDLKMLNPAIQNDFSYYRRTLNRMKLSK-
-KHHGEITIKDELANRMSLFFAYPTPMMNVINETTSNFLSQ----NQ--SVPQDNLTTAL
AL-MASVCEDMVTN----KRF-------QKDDTNMFCLRCMTGAIILYDHLHSHGAFSKK
S-GIPIRACITILKTYQPQSGG---------STTDGLLNALRFTTVHLNDPETPNNIKQL
L---
>VexiDIVA
--------------------IFIDFENVEA-SPEEKDIFD-SVKKVLDQVPEVLERLHSY
KGCEDTIRKAITSPTEDT-EQAAWDAVLPAVQQLKEFYDFSLELEKCFPKLLAALCK-DD
------PKVMLEKRQALVKQIAEVFDFVLRFDDLKMVNPAIQNDFSYYRRTLNRMKLSK-
-KNM-DIVIKDELANRMSLFFAYPTPMMNVINDTTAKFLAT----DT--TISKDNVTQAL
QI-MANVCEEMIRE----KKF-------QSDQTNMFCLRCMVGAIILFDHVDAAGAFGKK
S-PINMRGCITAIREFQG-------------ETTDGLLNALRFTTVHLNDPDTPAAIKHL
L---
>Endozona
MGALLSLLQ--ND--NRGSDIILDFESAVPQTDEEKEIHG-AVAAVLDKGPNILDALTSY
PGCEEYIRKAITTPTPDA-EDAAWNAVLPAVQQLKEFYEFSIELDASFPKLLLALCK-TD
------PSDAIASQQALAKQLADVFDFVLRFDDAKMVNPAIQNDFSYYRRTLNRMKITK-
-KDT-NLPIRDELANRMSLFFAYPTPMMNSLSETTVKFITN----DQ--SVPRDRVTDCL
AT-MANVCQHMVEV----RRF-------SNEQTNLFCLRAMTGAIILYDHLNEQGAFHKK
S-PINIRGCITVLKGFTGSS-SSGGSSSAGPTPSGGLLNALRFTTKHLNDPDTPANIRQL
L---
>StygNOMA
MGQLLSYLS--SG--KEAVDIFLDFENAQPTTDEERAIYD-EVSGVLDKSPEILDQLHHY
SGCEEFIRKAITHPGPES-EEEAWKAVVPAVEQLRRFYDFSIELEQVFPKLLCALCK-ND
------PKSSLASQQALAKQLANVFDFVLRFDDLKMVNPAIQNDFSYYRRTLNRMKVMK-
-KDL-NITIRDELANRMSLFFAYPTPMMNVVNETTVKFLSN----DS--SIPRDNVTSAL
AT-MANVCQDMVER----KKF-------EADQTNMFXLRCMTGSIILFDHLNIPGAFSKR
S-PIHIKGCITVLKSFRPNT-PNAK------ISTDGLLNALRFTTIHLNDAETPANIKHL
L---
>Cochminu
--------------------------------------------A---------------
------------------------------------------------------------
------------------------------------------------------------
-----VTQLKDDLANRMSLFYASPTPIMTCLVNSFTDFMKT-----S--KIDIQNVTQTI
AT-ISNVCAEMVKG----GKY-------EKSATILFCLRTMTGCILMFDNIEKNWCFL--
------------------------------------------------------------
----
>Ovaldese
------------------------------------------------------------
------------------------------------------------------------
------------------------------------VNPAIQNDFSYYRRTLNRMKIQK-
-KDM-NISIRDELGNRMSLFFAYPTPMMKVLTDVTVKFMEA----EK--STPRDNITKAL
AL-MANICQSMVDK----KTF-------ESPATNLFTLRAMT------------------
------------------------------------------------------------
----
>Nolaaber
------------------------------------------------------------
------------------------------------------------------------
------------------------------------------------------------
----------------------------------------------------------TL
AV-TQLVCTDMVEN----GRF-------DNAKTNMFCLRASTGSIVLVDHIDDLGAFHKK
S-TINMRSTITQLKTFTD-------------QSTDGLLNALRFTTKHLNDPDT-------
----
>Vannrobu
MGSLISYIS--AG--NHSEDIFLDFEKAVPQTDEEKEVHA-RVSAVLNKGPDILERLSTY
PGCEEHIRKAITSPSEEA-EEAAWAAVLPSVEELKEFYDFSMELEECFPDLLVALCK-ND
------PKASLANLQSLAKQLANVFDFVLRFDDLKMVNPAIQNDFSYYRRTLNRMKLSK-
-NDL-NISIRDELANRMSLFFAYPTPMMNVINETTVKFLSQ----GG--GVPKENVTNAL
AT-MANVCQEMVEK----KNF-------DNAETNMFCLRSMTGSIILFDHLHATGAFSRK
S-PIYIKGCITVLKNYPG-------------GSPDGLLNALRFTTIHLNDPDTPANIKHL
L---
>Vexibaci
------------------------------------------------------------
------------------------------------------------------------
------------------------------------------------------------
--------IKDELANRMSLFFAYPRPTL-----STARLPSS----WR--TTPRPQTRTLL
PSRLWRTSVKRWSE----KRV--------PVGHKHVCLRCMVGAIILFDHVDANGAFGKK
S-PINM------------------------------------------------------
----
>Luaphula
MGALLSLLG--PDH-NKAVDIVLNFEGAEPKSEDEQRIHA-QVAAVLNKGPKILNLLTNY
PGCEQQIRKAITSPGPEN-EEAAWNAVLPSVDQLKEFYDFSLELEECFPKLLVALCK-DQ
------PKDSLANQQALARQLADVLDFVLRFDDAKMINPAIQNDFSYYRRTLNRMKLSK-
-KNL-DLTIRDELANRMSLFFAYPTPMMNALSEVTAKFLNDQDP-GS--GVPKDNVSDAL
AT-MANVCQHMVDV----QTF-------PSEQTNLFCLRAMTGAIILYDHLHPQGAFNKR
S-PINMRGCIQVLKNFNGG------------APSAGLLNALRFTTKHLNDADTPATIKQL
L---
>Protarac
MGLLMSILS--GDH-AKGVDIILNFEGAEPQSEDERKIHS-QVAAVLNKGPGILQQLQNY
PGCEQQIRKAITSPGPEN-EDAAWNAVLPSVDQLKEFYDFSLELEDCFPKLLIALCK-EL
------PKDSLANQQSLAKQLADVLDFVLRFDDAKMVNPAIQNDFSYYRRTLNRMKLSK-
-KDM-NLTIRDELANRMSLFFAYPTPMMNALSEVTVKFLNEQD--DS--GVPKENVSDAL
AT-MANVCQHMVEV----KTF-------PSEATNLFCLRAMTGAIILYDHFHPLGAFHKK
S-PINMRGCITVLKQFGG-----SGT-----ATSAGLLNALRFTTKHLNDADTPANLKQL
L---
>Protbohe
------------------------------------------------------------
------------------------------------------------------------
------------------------------------------------------------
--------------------------------------------------VPKENVSDAL
AT-MANVCQHMVEV----KTF-------PSESTNLFCLRAMTGAIILYDHLHPQGAFHKK
S-PINMRGCISVLKNFNGAG-SSSGT-----SPSAGLLNALRFTTKHLNDPDTPTSIKQL
L---
>PhysTSA
MGQLLSLIS--GS--DNAEKVFIDFEKATP-SDDEKALHD-QVAEVLNKAPVILDRLRKY
AGCEEFIRKAITTPGPET-EDAAWEAVLPAVDQLQQFYDFSLELEQCFPKLLVALCK-NE
RGTEKAPRNHLSNMQALAKQLADVFDFVLRFDDAKMVNPAIQNDFSYYRRTLNRMKLSK-
-KDA-NIKIRDELANRMSLFFAYPTPMMKVLSETTAKFLST----DV--TVPRENVTSVL
AT-LANVCHDMVEQ----KKF-------SKEDFTMLSLRAMVGSIILYDHVSEQGAFVKK
S-PINIKGCIHVLKSFTPTT-D---------QSTDGLLNALRFTTIHLNDPETPGSIKQL
L---
>Protpyro
MGGLISLLA--GDH-TKGVDIILNFEGAEPSSDEERQIHA-AVAAVLNKGPAILDQLSSY
PGCEEYIRKAISNPGPEN-EEAAWNAVLPAVDQLKEFYDFSLSLEESFPKLLLALCK-EA
------PKESLASQQALAKQLADVFDFVLRFDDAKMVNPAIQNNFSYYRRTLNRMKLSK-
-KDM-NLTIRDELANRMSLFFASPTPMMNSLSETTVKFLSD----DS--TVPKENVTDAL
AT-MANVCQHMVEV----KTF-------SSDQTNLFCLRAMTGAIILFDHLHPQGAFNKK
S-PVNMRGCITVLRNYISTS-GSGSSAGGPPPAVLGLLNALRFTTKHLNDPDTPANIKQL
L---
>PellCATA
MGGLISMLT--GDS-TKGSDIIVDFEAAEPQTDEERQIHA-AVAAVLDKGSDIIDELTNY
TGCGEYIRQAITEPSDEN-ESAAWKEVLPAVEQLKEFYDFSRELEGCFPKLLLALCK-TD
------PEDSIRSQQALAKQLADVFDFVLRFDDLKMTTAAIQNDFSYYRRTLNRMRMTN-
-KNL-DLKIRDELANRMSLFFAYPTPMMNSLTETTVKFVDE----DN--SVPKSQVTEVL
AV-MANVCQKMVEI----KKF-------SSDKTNLFCLRAMTGGIILYDHLHPNGAFIKK
S-PIAMRNCITTLKNFQGDSGSSSGV-----KPSTGLLNALRFTTKHLNDADTPPTIRQL
L---
>ClydYONA
MGQILNALK--NGD-SNTVQIFLDFENAVPKSDAEKEVYD-QVAAVLSKGPETLNKLNGF
SGCEEFIRRAITNPSPET-EEEAWNAVLPAVDQLKEFYDYSLEIESVFPKLLVALCK-DD
------PKNSLGDQQALAKQLADVFDFVLRFDDLKMVNPAIQNDFSYYRRTLNRMKLSK-
-KDF-NISIRDELANRMSLFFAYPTPMMNVINETTVKFLSQPDSQDH--GVNRENVTLAL
ST-MANVCHDMVDK----KKF-------ESVETNMFCLRCMTGSIILFDHLHAQGAFSKK
S-PIHIKGCIMVLKNFVG-------------ESVDGLLNALRFTTIHLNDADTPNNIKHL
L---
>GoceYONA
MGGLFSLLT--SDQ-SRGSDIIIDFEKAEPQTDEERAIHA-SVALVLGKGPDILDQLQNY
PGCEEFIRKAITTPGPEN-EDAAWNAVLPAVEQLKDFYDFSRELEDSFPKLLLALCK-AD
------PEESIASQQALAKQLADVFDFVLRFDDAKMVNPAIQNDFSYYRRTLNRMKLSK-
-KDS-NLTIRDELANRMSLFFAYPTPMMNALSETTVKFIEE----DN--SVPKDRVTFAL
AC-MANVCQHMVDV----KKF-------SSEQTNLFCLRAMTGAIILYDHLHASGAFHKK
S-PINIRNCIMSLKNYGGGSGSSSGT-----SPAGGLLNALRFTTKHLNDPDTPPNIKQL
L---
>Undascha
MGSLISYIS--NG--THSEDIFLDFEKAVPQTEEEKEVHA-RVSAVLNKGPDILERLSTY
PGCEEHIRKAITSPSQEA-EEAAWAAVLPSVEELKEFYDFSMELEECFPDLLVALCK-ND
------PKASLANLQSLAKQLANVFDFVLRFDDLKMVNPAIQNDFSYYRRTLNRMKLSK-
-KDL-NISIRDELANRMSLFFAYPTPMMNVINETTVKFLSQ----GG--GVPKENVTDAL
AT-MANVCQEMVEK----KNF-------DNSETNMFCLRSMTGSIILFDHLHATGAFSRK
------------------------------------------------------------
----
>Thecquad
--------------------IFLDLENAKPATDEEKQIYD-TVSAILNKGPTILTKLQSY
SGCEEAIRKAITSPGPET-EEAAWNTVVPAVEQLKEFYDFSLELESCFPKLLVALCK-TD
------PKQNIASQQALAKQMADVFDFVLRFDDLKMVNPAIQNDFSYYRRTLNRKKITK-
-TDV-NIVIRDELANRMSLFFAYPTPMMNVINETTTKFLGQ----DS-SGVPRENVTMAL
AT-MANVCQEMIFR----QKF-------QNEATNMFCLRAMTGSVILFDHLHTTGAFSRK
S-PIHIKQCITALKNFPGHT-G---------STTEGLLNALRFTTIHLNDPDTPAAVKQL
L---
>Vermanta
MGNLISYLS--SN--KDSVDIFVDFENAEP-GEAEKEIFD-SVALVMVKGSEVLSRLEAY
SGCEEFIRKAITSPGPEN-EADAWQAVLPAVEQLKEFYDFSLELEVVFPKLLVALCK-DD
------PKANIANQQALAKQLADVFDFVLRFDDLKMVNPAIQNDFSYYRRTLNRMKISK-
-KDM-NITIRDELANRMSLFFAYPTPMMNVVNETTVKFLSQ----DS--SVPRDNVTCAL
AT-MANVCQEMVDK----KRF-------ESEETNMFCLRSMTGSIILFDHLHTQGAFSKR
S-PIHIKGCITALKGFAT---P---------EKTDGLLNALRFTTIHLNDPDTPNNIKHL
L---
>ParvMONO
MGGLLSILK--SG---DGADMILDFENAKPISEEEAAVHS-KLQESLSRAEEVIKELDEY
EGCGSFIQKAISDPSDEN-LEKAWAHVVPSVDKLREFYEYASELEKGFPDLILSLCA-SD
------PKARLANQQALAKQLGAVFDFVLRFDDIKMNKPAIQNDFSYYRRSLNRMKLHD-
-QEQ-ELTINDELANRMSLFYAYPTPTMKLLSDCTVKFLKQ----DD--RVPQANVEVAL
ST-VANVCKEMIRG----ASF-------ESHATNLFCLRAMTGAIIMFDHLDKLGAFHKK
S-PIQIKACIQTLQEFDAG------------TDKMPLVNALRFTTAHLKD----------
----
