# Supplementary material for: Expansion of the molecular and morphological diversity of Acanthamoebidae (Centramoebida, Amoebozoa) and identification of a novel life cycle type within the group
Source: Biol Direct. 2016 Dec 28;11:69. doi: 10.1186/s13062-016-0171-0 (PMC5192571; doi:10.1186/s13062-016-0171-0)
Supplement: Additional file 3: — Bordor.325.Cent40.tgz. Phylogenomic alignment files and single gene trees for each gene included in the phylogeomic supermatrix. (TGZ 8396 kb) [file 13062_2016_171_MOESM3_ESM.tgz › Bordor.325.Cent40/unmasked-alignments/CC1.faa]

>AcanGEN
------------------------------------------------------------
--------VIGA--------------------GAVGAAAGTLISR------AR-CSDDVL
VAPAYPWSHKSEWKSYDVASLRRGHQVYKEVCAACHSLNYIAWRNLIETLYTEEEVIAMA
AETE-VEDGPNDDGEMFTRPGKPTDYLPRPYPNEEAAR----------------------
------------------------------------------------------------
------------------------------------------------------------
-----
>Coprcine
MFSRLSA---------GA----FRRAATSGPAR---------PNNLF-SGARVRFASTHA
SAST-LESVMGSRATLASASIVAVGSIAWYTHLYGSLPFLGEVHA------SS-LSDEGL
HAPAYPWSHGGVLDSFDHASIRRGYQVYREVCAACHSLDRIAWRNLVGVSHTVDEARAMA
EEVE-YTDGPDSEGEMFQRPGKLADYMPAPYPNEEAARASNGGAYPPDLSLIVKARHGGA
DYLFSLLTGY-IDPPAGVEIREGMNYNPYFPGGAISMARVLF-DGLVEYED--GTPATTS
QMAKDVTTFLAWAAEPEHDERKKTGIKAVIIFSTLFALSLYVKRFKWNVIKNRKIVYNPP
AGKTH
>Coprprot
------------------------------------------------------------
--------------------------------------------------------EDCL
DPPHYPWNHRKIWESFDHAAIRRGFRVYNEIGKACHSMKYIYYRQLVNVAYTEEEMKAIA
AEQEGYLEKPNDQGDVEERTGLLTDRLWAPFKNEKEARANNNGALPPDLSVIVRARHHNE
DYLMALMLGY-RDPPHGVELGENMNYNLYFPGCQIAMPPPLA-ADAVEYDD--GTEASVS
QQAKDVTTYLTWSSFMDHDERHLLGIKSILTCAVMTVPFWMWKKARWSAVKKRKVAF---
-----
>DictDisc
MFSQ-------------------------------------------------KLLANGK
LLSK-L-AIVS---------------------GVVGTATAITTST-------TLLSDDFV
QPTSYPWEHRFPWQSYDHAAIRRGHQVYTQVCSTCHSLNLISYRHLANVAYTPEELKAMA
ADTT-VMDGPDSEGDMFERKGQVTDFHPKPYPNSNAARFANNGALPPDLSLVIKARGAHE
DYVFSLLTGY-CEPPAGVRVVGGQYFNPYFPGTKIAMAPPLA-DGMVEYDD--GTDNSMS
QMAKDVSTFLCWASEPEHDDRKKLGMKVLLGVSIIALPLFYWKRLKWSVIKTRKISFKD-
-----
>FontBI
------------------------------------------------------------
----------------------------------------------------KMENSDAL
HAPHYPWHFNKPLGTFDHAALRRGFEVYKQVCASCHGLSRVAFRNLVGVTHTAAEAKMLA
EEIE-FQDGPDENGDMFMRPGKLSDYFPEPYANENAARAANNGAYPPDLSLMTKARHNGS
DYLFALLMGY-CEPPGGVEIRDGLHYNPYFPGGAIGMARQLF-DDMIEYDD--GTPATSS
QMAKDVTEFLSWAAEPEMTERKLMGLRAMVLMTFAAAATWYIKRHRWTVIKNRKVVYNPM
M---K
>HomoSapi
MAAAAASLRGVVLGPRGAGLPGARARGLLCSARPGQLPLR-TPQAVALSSKSGLSRGRKV
MLSA-L-GMLA---------------------AGGAGLAVALHSA------VS-ASDLEL
HPPSYPWSHRGLLSSLDHTSIRRGFQVYKQVCASCHSMDFVAYRHLVGVCYTEDEAKELA
AEVE-VQDGPNEDGEMFMRPGKLFDYFPKPYPNSEAARAANNGALPPDLSYIVRARHGGE
DYVFSLLTGY-CEPPTGVSLREGLYFNPYFPGQAIAMAPPIY-TDVLEFDD--GTPATMS
QIAKDVCTFLRWASEPEHDHRKRMGLKMLMMMALLVPLVYTIKRHKWSVLKSRKLAYRPP
K----
>Monobrev
------------------------------------------------------------
------------------------------------------MQS------VS-AEDLEL
HPPAYPWEHNGLLSTFDHASIRRGHQVYQQVCSACHSMELIAYRNLVGVCYNEDEAKELA
AEQM-FEDGPDDAGNMFKRPGKLADYFPKPFPNEEAARAANGGAYPPDLSLIVKARHGRE
DYIFSILTGY-CDAPAGVELRDGLYFNPYFSGQAIGMAPPLY-NEQIEFED--GTPASVS
QMAKDVVTFLTWAAEPEHDDRKRMGMKSIVLLSFVAAGLWYYKRHKWTVLKNRVIQYKP-
-----
>Polypall
------------------------------------------------------------
-----------------------------------------------------FLSDDFA
QPPEFPWNHRFPWQSFDHASIRRGHQVYTQVCSTCHSLDMISYRHLIDVAYTADEMKAYT
AELT-VMDGPDSEGDMFERKGAITDYHPKPYENQNAARFSNNGALPPDMSLVVKARGRHE
DYVFSLLTTY-VEPPSGVKITQGQYFNPYFPGTKIAMAPPLS-EGQVEFDD--GTEASVS
QMAKDVSTFLAWASEPEHDDRKKLGIKIILGLSLIAVPI---------------------
-----
>Sexangul
------------------------------------------------------------
-----------------------------------------------------------I
HSPSAPWSHNPFYASYDYASVRRGYQVFSQVCATCHSISGLAFRNLVGNGFTEXEVKEIA
AEFD-VEDGPDETGDXFERPAKLSDTIPGPYKNEAEARYANNGAYPPDLTLICKARHGGA
DYIFTLLTGY-RNPPLGVEVAAPMHYNPYFPGGAIGMAQALG-DDVVEYED--GAPTTAS
QYAKDVSTFLAWAAEPEADERKRMGIKFMTLLGIVSVAAGWYKRHKWSGLKTRQV-----
-----
>Sterramo
------------------------------------------------------------
-----VVGAIG-----------------------LGVGL-SVSNS-------SVSAEECI
HPPQYPWSHRRPWQSFDTASIRRGHQVFSQVCSACHSTSLIAYRNLVDVAYTEEEMKEIA
AEVE-ITDGFDEDGEPVERPGKLSDYMPPVYPNQEAGRAANDGAFPPDLSLIIKARHGGA
DYIFSLLTGY-RKKPAGVVLGESQHYNPYFPGAAIGMPAPLV-EGGMEYDD--GTEATVS
QMAKDVTTYLCWTAEPEHDERKKLGLKVLFLLGTMMVPMLYMKRFRWSVLKTRKLRVSN-
-----
>Thectrah
------------------------------------------------------------
-----LAGVVT-----------------------AGVGFYYATES----GAGAVYASDAL
HPPSYPWDHTGWTDTYDHASIRRGHQVFKEVCATCHSLDRLAYRNLVGVAYTEEEAKALA
AEIE-VEDGPNDEGEMFMRPGKLSDYFPRPYANEEIARKANNGALPPDLSLIVKARHDGA
NYVFALLTGYPEDPPAGVELRDGLHYNPYFPGGAIGMAKALE-DGLVEFED--GTPGTAS
QAAKDVTMFLAWVAEPELEERRLAGLTALVFLGLVGAGTFYMKRLTWAVVKSAQVVRT--
-----
>VannDIVA
IRSFV----------------GVRAAATRATAQSA---FRTAPTRVWSSTARGQQKSSYS
TGKV-VGGVLG-----------------------AAAGLAFLGQQ-------TVHASDAL
AAPQHPWQHKSFFNGLDHGSIRRGWMVYQEVCSACHSLDLIAWRNLVGVVGTEAEVKEWA
ADHD-YTDGPDDQGEMYDRPGALTDHIPRPYRNDNEARAGNNGALPPDLSLIKKARVGGE
DYLFSLLTGY-REAPHGVTLREGMYYNPYFPGGAIGMEQALH-DEMIDYED--GTPSSIS
QMAKDVSVFLTWTAEPEHDERKRMGLKAFFVIALMCIPTLYFKRLKWSVVKTRQLRF---
-----
>Pessonel
----------------------------------------------------------RK
FFRG-VASVTAG--------------------ASTAAILMSQTNA------VA-HADDGL
HPPHMKWGFYGFTKGYDMAAVRRGHLVFKEVCAACHSVNRLAYRNFVDQVYTEQEAKELA
AEVE-VPDEPDENGEPRMREGKLSDYVPGPYRNEQEARAGNAGALPPDLSLITKARHAGP
DYVFALLTGY-REAPLGAQVPDGLHYNPYFPGGGIAMAQSLY-EDVVEYDD--GTPATPS
QYAKDVVEFLNWVAEPELEQRKRMGLKTMLVLGLMIGPAIYYKRFKFSVIKNRVVKFTTP
R---K
>MayoBSH0
----------------GAAF------------------------------------ARGL
SPKV-VVPAVA-----------------------LGTGLVLLSPP----ITKVEASADAV
APPRWPWSHRQPWESFDHASIRRGYQVYKQVCSTCHSLSGIAYRNLVDQVLTEKEAKAEA
ADQE-IEDGPDDEGEMFDRPRKLTDALPSPYPNDETARAVNNGALPPDLTLMVQARVGGE
DYVYSLLTGY-RAPPAGVVLGENLYWNPYFAGGQIAMTAPLS-DGQVEYED--GTEATVS
QMAKDVSTFLAWTAQPEHDDRKLTGWQVWALLLLMAGPAYYYKKLKWSALKTRQIKY---
-----
>TricAmI7
------------------------------------------------------------
-------------------------------------------PA------KATLIEEEV
EPPNYPFPHNGYYQALDHFSLRRGFQVYMEVTNACHPIKHVYWRHLVDSSYTQSEVTQMA
KEFE-VMDGPDDEGEMFERTATRKDPIPRPYAXEKEARYMNGGALPPDLSYYALTHPPQE
NYIFGVLTGY-VPPPLYEDVPPKLYYNMYFEGGWLSMPPPLR-ADMVEYED--GTPASIS
QMAKDVSTFLRWTADPFHDWRKKACLRGTALWIFSLVPMGYWKKFYWVGINHRRASFVR-
-----
>Neopaest
------------------------------------------------------------
-------VALA---------------------VTGGAAALSLGSV------EA-SGADNI
PPPTNRPEMLGKILSYDAASLRRGYQVYKEVCATCHSLDGIRYGMMVNTILLEEEAKAEA
AENE-YPDEPDEEGEVGTRPGKLMDPFPAPYPNEEAARFANNGALPPPLTLIVGARHGGS
HYLFSLLTGY-CDAPAGVEMAEGMHYNPYFHGGQIGMPPPLS-EDMLEYDD--GTQASVS
QMAKDVAHFLEWSMNPRFDENKHMEVQKAVVMFTLIGL----------------------
-----
>Paraatla
------------------------------------------------------------
--------------------------------LTGGMALTSLKSD------LE-ASGDCL
EAPMNRPPMTTKLLAYDAASLRRGYQVYKEVCATCHSMDGIRYGQLVNTILLEEEAKADA
AEND-YPGDPDETGEPTERPGKVTDPLPQVYPNEEAARFANNGALPPSLTLLVGARHAGS
YYLFSLLSGY-DAPPAGVTLAENMHYNPYFAGTQIAMPPPLH-DEMLEFDD--GTPATIC
QMAKDVSHFMEWALAPRWNEDKHIELKKAVVILTLAGFAFYYNKTRWGVLKSRQI-----
-----
>VexiDIVA
------------------------------------------------------------
-------------------------------------VLDSTTPK------LH-ASGDAL
VPPSYPWSHTHPWQAFDRASVRRGYEVYKASCAQCHSLSHLYYRSLVGTVLTEAEAKAEA
AEID-VEDGPNEDGEMFDRPGKLTDPLPKPYANEEQARASNNMAYPPDLSLIQQARTHHE
DYIFALLTGY-RAPPVGVELPENMYYNPYFLGGQIGMAQALK-TGIIDYED--GTEASIS
QMAKDVSVFLTWAANPEQDDRKKMGIKAIFLFALMAIPSLYWKKYKWSVVKTRQV-----
-----
>Endozona
------------------------------------------------------------
-------------------------------------------------------ASDKL
DPPAYPWSHRFPWQAFDHASIRRGHKVFSQVCSTCHSLNLVRFRNLVDVAYTEAEAKEIA
AELE-YTDGPDETGEMFTRPGKLTDVFPKPYANSKQAASINGGAVPPDLSLITKARPDGT
NYLFSLLTGY-KDAPAGVQLREGLYYNPYFPGGAIAMPPPLT-DGQIDYED--KTVSTVS
QMAKDVTTFLSWASEPETEERRLFCGKVFILTLAMLLPVGYYKRYIWSVFKTR-------
-----
>StygNOMA
------------------------------------------------------------
--KL-FSGLVGGAA------------------FAAGTGAFLAAHT------PS-ASDDVL
HAPSYPWSHRYPWQSFDHFSIRRGFQVYTEVCASCHSLNLICYRNLVNEVMTEDEAKATA
ADVD-FEDGPDAQGEMFDRPGKLTDKLPAPYPNDNAARAANAGALPPDLSLIVKARPGNE
NYLFALLTGY-REPPAGIEIREGLYYNPYFPGGAIGMTQALM-NDQVEYPD--GTPATIS
QMAKDVSTFLAWAAEPEHDERKLMGLKAMLILSVSAALTLYFKRLKWNVVXDK-------
-----
>Cochminu
------------------------------------------------------------
------------------------------------------------------------
------------------------------------------------------------
---Q-IKDGPDDNGDMFERPGKLSDYVPSPYP-KNAARAANSGGYPPDLSVMI-------
------------------------------------------------------------
------------------------------------------------------------
-----
>Ovaldese
------------------------------------------------------------
------------------------------------------------------------
------------------------------------------------------------
------------------------------------------------------------
---LSLSLGI-HQPTHGIELRAGLYYNSYFPGGAIGMPPPITMNGQVEYED--GTEPSIS
QMTKDVVTF---------------------------------------------------
-----
>Nolaaber
S-----------------------------------------------------------
------------------------------------------------------------
------------------------------------------------------------
------------------------------------------------------------
------------------------YYNIYFPGGQIAMPPPLA-EGAVEYEEYPEIETSVA
QMSKDVTTFLTWSSYMEHDERHLMGIKSLAAISALLLPF---------------------
-----
>Vannrobu
---------------------------------------------------------TKS
VSPY-AFALLG---------------------AAAATGIAFASSP-------SFSANEAL
PAGNYPWAHKNLFTAFDHMAIRRGFTVYREVCSACHSLRHVYWRHLVGVVGTEEEVKEWA
SEYI-YEGGPDSNGEMFDRPGALTDRMPLAYPNDDAARAGNGGALPPELSLMKKARPEGE
NYIFSLLTGY-RDPPYGVTMREGMHYNPYFPGSAIGMAQALF-DDMVEYED--GTEASIS
QMAKDVSTFLCWTAEPEHDERKRLGWKALFFTALMIFPTFYWKRFKWAVVHTRQVRFAEL
-----
>Vexibaci
------------------------------------------------------------
------------------------------------------------------------
------------------------------------------------------------
------------------------------------------------------------
-------------------------------------------NGILEYED--GTEASIS
QMAKDVSTFLCWAAKPEQDDRHKLGLKAILIFTLASIPTLYWKRLKWSVIKTRQVRIR--
-----
>Luaphula
------------------------------------------------------------
------------------------------------------LST------VH--ADDAL
HAPAYPWSHSKPWQSFDHASIRRGHQVYSEVCSACHSVSLLAYRNLVDVAYTEDEAKEWA
AKVE-VEDGPDEEGEMFTRPGKLADYMPKAYKNEAAARAANNGAYPPDLSLMVKARPGAE
NYLFQLITGY-REKPAGVKVREGLHWNPYFAGGAIAMPPPLM-PDMLEYED--GTPATVS
QMAKDVTTFLCWAAEPEHDDRKKMGMKALFILTLAAVPTLYYKRLKWSVLKNRVVQF---
-----
>Protarac
------------------------------------------------------------
------------------------------------------LRT------VH-ASDDAL
PAPAYPWSHSKPWQSFDHASIRRGHQVFSEVCSACHSTSLLAYRNLVDVAYTEEEAKEIA
AKVE-VEDGPNEEGEMFTRPAKLADYMPTAYKNEEAARAANNGAYPPDLSLMVKARPGKE
DYLFQIITGY-RKKPAGVKVREGLHWNPYFPGGAIAMPPPLM-PDMLEYED--GTPATVS
QMAKDVTTYLCWAAEPEHDDRKKMGMKAIFLLTLMAVPTFYYKRLKWSVLKHRVVQF---
-----
>PhysTSA
------------------------------------------------------------
----------------------------------------STSQV------AE-CSGHPL
DPPHYPWDHAPIYASFDHASIRRGHKVYSQVCSTCHSLDRIAYRNLVDVCYTEKEAKAIA
ANVQ-IQDGPDMEGDMFERPGILSDYTPRPYPNSAAARFSNNGALPPDLSLIIKARGRRE
DYLFALLTGY-TSPPHGVTVREGLHYNPYFAGGKIAMAPPLASNGLVEYDD--GTPATIS
QMAK--------------------------------------------------------
-----
>Protpyro
------------------------------------------------------------
------------------------------------------------------------
------------------------------------------------------------
-------------------------------PNEEAARAANAGAIPPDLTEIIKAREQGA
DYIFALLTGY-RAAPTGVNLREGLYYNPYFPGGAIGMPPPLN-DGMLEYAD--GTEASVS
QMAKDVTEFLSWTARPEQDERRVMGVKVLLYLGAMFATTWYLKRFKWSALKNRKVQF---
-----
>PellCATA
KFSQ----------------------------------------------------SGRD
YRKIAVAGAVG---------------------VAGGLLVANSFYS------VK-ASSQKL
PPAAYPWTHRLPWQALDHASIRRGHQVYAQVCATCHSMNGAAFRELVDVCYTEEEAKALA
SEHD-YPD-LDEEGYATEREGKLADYFPSPYQNEVQARVANNGAIPPDLTSMAIARDHGE
DYIFALLTGY-KEPPAGIEVREGLQYNPYFPGGAIAMPQPIT-DEMVEFED--GTEGSLS
QAAKDVTTFLMWTASPDNDARKRMLIKVLIGLAFTIMPMVYYKRLVWSIWKTQ-------
-----
>ClydYONA
------------------------------------------------------------
-----L-AMMA---------------------AGFATGALIVTGS-------NAHADDAL
HAPSYPWEHNKMNKGLDMKSVRRGYEVYKGVCAQCHSIKLIAYRNFVDQIATEDEAKEWA
AEVE-ITDGPDDTGEMFERPGKLADYIPSPYANDNAARAANAGALPPDLSLIKKARHGGE
DYLFALLTGY-RDPPAGISLREGLYYNPYFPGGAIGMPQPLF-EGMVDYED--GTESSVS
QMAKDVSTFLTWVAEPEFNERKRMGWNALFVLALAAIPSLYFKRMKWSVLKTRAIRF---
-----
>GoceYONA
------------------------------------------------------------
KLLI-TAGTVG---------------------GALLLTYNYQGTT------FH-ASGDVL
TPGQYPWNHRFPWQAFDHASIRRGHKVFSQVCSTCHSLNLIAYRNLVDVCYTEEEVKELA
EESD-FVDGPDEEGNMFERPGKLTDPFPAPYQNEKQARAANNGAKPPDLSLITKARPDGD
NYLFSLLTGY-KDPPAGIAVRQGSNYNPYFAGGAIAMPPPLM-NGMVEYPD--GTPASIS
QMTKDVSTFLAWASEPEHDDRIRITFKMLVVLAAVFIPMNHYKRFVWSVIKTQVVKF---
-----
>Undascha
-----------------------------------------------------VQGPTRS
GNPY-IFALLG---------------------AAAAGGLAYASSS-------SYSANDAL
AAPKHPWSHKGLFTALDHMAIRRGFLVYKEVCSACHSLRHVYWRHLVGVVGTEEEVKEWA
SEYI-YEGGPDGNGEMFDRPGALTDRMPLAYPNDEAARAGNGGALPPELSLMKKARPDGE
DYIFSLLTGY-RDPPYGVTVREGLHYNPYFPGSAIGMAQALY-DDMVEYED--GTEASIS
QMAKDVCTFLCWTAEPEHDRSE--------------------------------------
-----
>Thecquad
------------------------------------------------------------
------------------------------------------------------------
-------------------------EVYRNVCANCHSISAISYRHLIGVCLTEEEAKALA
ESTE-VTDGPNDEGEMFERPGRITDPLPKPYANKQAAAFANNGAVPPDLSLMTKARIGYG
DYMYGILTGY-RTPPEGVTMKGALHYNPYFAGGAISMAQALS-NGLVEYDD--GTEANIS
QMAKDVTVFLSWVAEPEQDERKLFGLKTLFLVALALLPTLYYKNMKWSVIKSSQI-----
-----
>Vermanta
------------------------------------------------------------
-NKL-VVGAVG-----------------------GGLGAAWLKARSESKLTGAYASDGAV
HAPSYPWSHRGATQSFDHASVRRGYYVFKEVCANCHSVSHLCYRNLVGVIMSEEEAKAEA
ANIE-VPGDPNDEGVIEDRPGVIADRFQKPYPNEEAARFANDGAYPPDLSVMVKARHGGD
DYLYALLTGY-EEPPAGVVLREGLYYNPYFDGGAIGMAQALM-PDMVEYDD--GTEATVA
QMAKDVTTFLCWAAEPEHDERKEMGVKTILILSLMLVPALYFKRLKWAGIKSRVIQFK--
-----
>ParvMONO
------------------------------------------------------------
---------LG--------------------------GLSLSAAA----LGISMASDDAV
HTPAFPWPNSGMFQSYDVASLRRGWQVYKEVCASCHSIEFISYRNLVGHILTEDEAKAEA
ADID-VVDGPDAEGEMYDRPGKLTDPIPLPYENDEQARAGNNNALPPDLSVMVKARHGGA
DYIFALLTGY-RDAPAGFVVGEGLHYNSYFPGQAIGMAQALL-PEMLDYED--GTEATIS
QMAKDVSMFLNWTAEPEHDERKKMGLKSYVVAGVMAATTLFWKRQKWSVLKTRKIRF---
-----
