# Supplementary material for: Expansion of the molecular and morphological diversity of Acanthamoebidae (Centramoebida, Amoebozoa) and identification of a novel life cycle type within the group
Source: Biol Direct. 2016 Dec 28;11:69. doi: 10.1186/s13062-016-0171-0 (PMC5192571; doi:10.1186/s13062-016-0171-0)
Supplement: Additional file 3: — Bordor.325.Cent40.tgz. Phylogenomic alignment files and single gene trees for each gene included in the phylogeomic supermatrix. (TGZ 8396 kb) [file 13062_2016_171_MOESM3_ESM.tgz › Bordor.325.Cent40/unmasked-alignments/AMP2B.faa]

>AcanGEN
------------------------------------------------------------
------------------------------------------------------------
-------QTSP-PSKPVVTLFPNG--DYPTGEIMDYHQDFN-----TWRTTSAEKRELDR
--LT----TDVYREARLAAEVHRQVRQYAE-GIIKPGARLIDICEQLENMNRKLVKENGL
QAGIAFPTGCSLNYVAAHYTPNNGDF-TV-LGYDDVMKIDFGTHINGRIIDCAFTVAFNP
KFDPLLQTVKDATEAGIKAAGADVRLCDVGAAVQEVMEAGEIELD-GKVYQIKSVRNLNG
HSIAPYVIH-AGKSVPIV--KG-GE-ATKMEEGEFYAIETFG-S-TGKGYVNE---DLEC
SHYMKNAHAA-HVPLRSQKSKALLANITKNYSTLAFCKRWLDRSGE-KAYALALKNLCDV
GLVDAYPPLCDVKGSYVAQYEHTIVLRPTCKEVLSRGEDY
>Coprcine
------------------------------------------------------------
------------------------------------------------------------
-------QSDP-PRVGLSKFFPDG--NYPVGEIQEYKDD-N-----RYRITSEEKRYEER
--LAMEDPEMTYNNIRKAAEAHRVVRQHAQ-KWIKPGMSMTDIANMIEDGTRAVVEENGL
EAGIGFPTGLSLNHCAAHYTPNAGDN-IV-LKAEDVLKVDIGIQVNGRIADSAFTLNFEP
TYDKLIEAVKAATETGVREAGIDVRLGELGGLIQETMESYEVEVG-NKVYPVKPISNLSG
HSINRYQIH-GGKSVLLV--KS-ED-DTKMEEGEYFAIETFG-S-TGRGRIVE---SGEC
SHYAKRVDAP-HVPLRLTTAKSLLNTINKNFGTLPFCRRYLDRLGE-TKYLLALNHLVQQ
GIVEDYPPLCDIPGSMTAQFEHTILLRPTCKEIVTRGDDY
>Coprprot
------------------------------------------------------------
------------------------------------------------------------
------------PSFTVSSLFSKG--DFPAGEEQPYIGD-N-----IYRSTSAEKRELEK
--MS----EATYQSIRRAAEVHRRVRQDAQ-TWVKPGMKLIDVCRRIEANNRHLVEAKGL
EAGIAFPTGCSVNRCAAHYTPNTGDN-TV-IADDDVVKFDFGTHVNGYIIDCAWTQYWNP
KYKPLVEAVRDATNTGIKEAGIDVRLCDIGAAIQEVMESYEIELD-GETHQIKSIGNLTG
HSIEPYVIH-AGKSVPIV--KG-GE-GARMEEGEFYAIETFG-S-TGKGRVVE---EGEC
SHYMLVKDAP-FASIRNQGTRKLYSYLNQKYGTLAFCRRWLDEDGQ-TGHIGALRQLVQA
GLCTQHPPLIDVRGSYTAQFEHTIMLRPTCKEVISRGDDF
>DictDisc
---MSEIQP-------------KTEVPPKTVEE-------------------EEESDDEE
----------------DNTKVTEGGNPTGGEGAAKKKKKKNKKKKKAAPVASAADIIDSK
PIPSGLVQTNP-PTIPVSKQFSNG--VYPMGEIQEYRDS-N-----SYRTTSEEKRLEER
--IH----ANIYNDVRRAAEVHRQVRKYVQ-GIVKPGLGLTELVESLENASRTLIEADGL
KAGIAFPTGVSLNHIAAHFTPNTGDK-TV-LKKDDVLKIDFGTHVNGYIIDCAFTVTFDE
KYDKLKDAVREATNTGIYHAGIDARLGEIGAAIQEVMESHEIELN-GKTYPIRSIRNLNG
HSIRPYVIH-GGKTVPIV--RG-GE-MTKMEEGEFYAIETFG-S-TGRAQVIE---DLEC
SHYMKTD--Y-QTTVRLPKAKQLLQYINKNYDTLCFCRRWLDRAGE-DKHILALNNLCDL
GIIQRHAPLVDSKGSYVAQYEHTLLLKPTAKEVLSRGDDY
>Filanola
------------------------------------------------------------
------------------------------------------------------------
-------QTYP-PSIPLCDLVKEG--GFPEGEIQQYRDD-N-----LWRTTSAEKKELER
--IE----APLYDSVRQAAEVHRQVRYYAQ-SFIKPGIKLIDMCEKLEDTARKLIKENGL
KAGLAFPTGCSLNWVAAHYTPNGGDN-TV-LTKDDVMKVDFGVHVNGRIIDCAWTVAFDE
KYDKLLQAVKDATNTGIKTAGIDVRLCDVGEAIQETMESYELELD-GKTYPIKSIRNLNG
HLIGPYHIH-AGKSVPIV--KG-GE-ETKMEEGEFYAIETFG-S-TGKGWVNE---DLEC
SHYMKNFDVG-HIPLRMAKAKELLGFINKNFDTLAFCRRWLDRGGQ-TRYLMGLNNLCEV
GIVQKYPPLCDIRGSY------------------------
>FontBI
------------------------------------------------------------
------------------------------------------------------------
---------------------------YPVGEEVEYAND-T-----TQRITSEEMREKER
--LE----ANIYNDVRRAAEVHRQVRKHVR-ANTRPGMAMVDIANMVENNVRRLIEADGF
KAGIAFPTGLSLNHVAAHWTPNPGDK-TI-LKETDIVKIDFGTHVNGRIIDSAFTLSFDP
THDPLITACREATNAGIREAGIDVRMCDIGAAIQEVMESYEVTIG-NKVYPVKPIRNLNG
HSIESYQIH-AGKTVPIV--KG-GD-HTRMEEGEFYAIETFG-S-TGRGYVVE---DSEV
SHWMRSPHMSLRNNIRVPRAAQLMNTIDMNFGSLAFCNRYLERIGE-ENFAGTLRSLAQT
GAIEAYPPLVESRGSLTAQSEHTILLRPTCKEIISRGDDY
>HomoSapi
MAGVEEVAASGSHLNGDLDPDDREEGAASTAEEAAKKKRRKKKKSKGPSAAGEQEPDKES
GASVDEVARQLERSALEDKERDEDDEDGDGDGDGATGKKKKKKKKKRG------------
--PK--VQTDP-PSVPICDLYPNG--VFPKGQECEYPPT-QDGRTAAWRTTSEEKKALDQ
--AS----EEIWNDFREAAEAHRQVRKYVM-SWIKPGMTMIEICEKLEDCSRKLIKENGL
NAGLAFPTGCSLNNCAAHYTPNAGDT-TV-LQYDDICKIDFGTHISGRIIDCAFTVTFNP
KYDTLLKAVKDATNTGIKCAGIDVRLCDVGEAIQEVMESYEVEID-GKTYQVKPIRNLNG
HSIGQYRIH-AGKTVPIV--KG-GE-ATRMEEGEVYAIETFG-S-TGKGVVHD---DMEC
SHYMKNFDVG-HVPIRLPRTKHLLNVINENFGTLAFCRRWLDRLGE-SKYLMALKNLCDL
GIVDPYPPLCDIKGSYTAQFEHTILLRPTCKEVVSRGDDY
>Monobrev
M--VTNTSA--------------EEVAAGAT---------------GAVGAAEIEVDAGK
KAAQAEAPAPAAAAEVDDEANEELAEAEGGDNAESQKKKKKKKKKKSKSGN---------
--AK--EQTDP-PTIPVTQLFPAR--KMPENETHQYKDD-N-----LQRTTAEEIRARDR
--LM----EEQIQDLREAAEAHRQVRSYVQ-RIAKPGIKMIDLCEKLETASRALIGEDGL
KRGLAFPTGCSLNHVAAHWTPNAGDE-TV-LQYDDVCKIDFGTHVNGHIIDCAFTLSFNP
KYDNLLAAVKDATNTGIREAGIDANFQDIGAAIQEAMESYEIELD-GKTYPIKSIENLNG
HSIGPYRIH-AGKSVPIV--KR-AE-EGRMEEGEVYAIETFG-S-TGRGRVVE---DLEC
SHYMRNPECP-HQPLRTKGARDLLHLINQNFDTLAFCRRWIDRLDQ-SRYLFSLKQLCDV
GLVDAYPPLVDIKGSYTAQYEHTLILRPGCKEILSRGDDY
>PCBtrin
------------------------------------------------------------
------------------------------------------------------------
-------QTFP-PSKLLKESYCDG--NYPEGKIYEYIDD-N-----SWRTTSEEKRAQEK
--LD----FDKINDLRQAAEVHRQVRKYVN-TLIKPGAKLYDVAEAIEDKIRCLTGSKDY
SQGIAFPAGISLNNIAAHYSPNTGDT-TV-FGEKDVAKIDFGVHVNGHIVDSAYTVHFDS
QYDPLVEASYEATWAGVKAAGIDAQLCELGKIIQEVIESYEVTID-GKTHPVVPIRNLHG
HTIGNYTIH-AGKSVPLV--DN-HD-PTRLEEGDLVAIETFA-S-SGRGYVAD---SEPN
SHYARNQEMP-YAPLRLPKAKKVLSTIEHSFGTLPFSRRQLEHAGE-EKYLMGLRNLVDT
GLVTVYPPLVDTKGSYISQFEHTFLLKPTAKEVFSVGDDY
>Polypall
------------------------------------------------------------
------------------------------------------------------------
-------QTTP-PTIPVSDLFSNG--IFPVGEECEYKND-N-----SYRTTSAEKKESER
--LD----FTLYNEVRQAAEVHRQVRKYVH-TIAKPGIALIDLVENLENASRTLIKANGL
KAGIAFPTGVSINNIAAHYTPNTGDK-TV-LKYDDVLKIDFGTHVNGHIIDCAFTVNFNP
KFDPLRLAVKEATNTGIREAGIDVRLCDIGAAIQEVMESHEIELN-GKVYPIKSVRNLNG
HSIAPYVIH-AGKTVPIV--KG-GE-GTKMEEGEFYAIETFG-S-TGKGFVQE---DLEC
SHYMKVHNAP-HATIRLQRAKQLFQHINKNYDTLCFARRWLDKAGE-DKHILALKNLCEL
GVVAAYPPLVDIKGSYVAQYEHTILLRPTCKEVLSRGSDY
>Sexangul
------------------------------------------------------------
------------------------------------------------------------
------------------------------------------------------------
--------EDRLVAARRAAEVHRGVRRHVQESLLHVGADLNHVAEQLEATTKAMVDADGL
KRGIAFPTGLSLNACAAHDSPNPRDAPRY-LRYSDVLKVDFGVHVDGVIIDCAFTWAPDP
KWEQLLAGVQAATETGIREAGVDARLCDIGAAIQETMESYEVD---GE--RIKPIRNLNG
HSIEPHLIH-AGKSVPCV--KGTSE-SVIMEEGEFFAIETFG-SVRGRGEIKEMEGDSAC
SHYMRAFDPP-NAALRLPASKDLLRRINTNFGSLAFSKRQLERDAKASRYLMPLRELVNT
GVVEAYPPLMEKSGARVAQFEHTIVLKPTGKEVLSAGQTF
>Sterramo
------------------------------------------------------------
------------------------------------------------------------
-------QTNP-PTIPIAELFPDG--NYPENEICEYGDD-N-----VWRTTSEEKKELER
--LE----SGILEDIRRAAEVHRQTRKYAQ-TLIKPGVKLIDICNQLEAMNRKLVQENGL
EAGIAFPTGCSINHCAAHYTPNTGDE-TV-LKYDDVMKIDFGTHVNGRIIDCAFTVAFNE
KFDPLLQAVKEATNTGIREAGIDVRLCDVGEAIQEVMESHEIELD-GKVYPIYSVRNLNG
HSIGPYVVH-AGKSVPIV--KG-GE-GTKMEEGEFYAIETFG-S-TGRGFVRE---DMEC
SHYMRDPSVS-FAPLRTTRAKSLLSYINKKYDTLAFCRKWLDQDGQ-TGHMLGLKQLCDA
GLVRPYPPLCDIKGSYVAQYEHTLLLRPTCKEVLSRGLDY
>Thectrah
------------------------------------------------------------
------------------------------------------------------------
------------PTKPVRRLFKNA-ALFPAGELMQY-ED-N-----GVRYSSAEKRAEER
--AT----REWIDNWRLGAEVHRQVRAHAQ-KHIRPGMLLREIAELVENTARVLIDENGL
EAGLGFPCGVSVNNCAAHYTPNPDDE-DIALQSGDVLKVDFGVHYQGAIVDSAWTWCDDP
VKQPLLDAVRAATEAGIKAAGIDVRLVDVGAAIEEVMTSYEVEID-GEVYPVQPVNNLFG
HSIEPYIIH-AGHSVPIIANQT-GV-TGRMEENMTYAIETFG-SIAGRAHVVE---NGDS
SHFMLEPHA--RGRIGLKSAQQLLNFIKRTFNTLPFCRRWLHRAGQ-TRHAGALSYLVKN
GFISSHPPLLDSAGSLVAQYEHTILLKPTCKEVVSRGDDY
>VannDIVA
------------------------------------------------------------
------------------------------------------------------------
-------QTWP-PSIPVHKQFS----SFREGEIMLYTAD-NGG---ETRHSSAEKREMER
--IQ----ADIYSDLRRAAEVHRQTRKFAQ-SIIRPGVELADMCEQLEDMNRKLVAEDGL
KAGIAFPTGCSLNHVAAHYTPNKGDK-TC-LGEDDVMKVDFGTQVNGYIIDCAWTVAFNP
KFDPLLTAVKDATNTGIRTAGIDVRLCDVGEAIQEVMESYELELD-QKVYPIKSIRNLNG
HNIGQYQVH-YTKSVPIV--KS-GD-TTRMEEGEVFAIETFG-S-TGKGHVNE---DMEC
SHYMKDSNAP-RVPLRMKKSHALLAFINQNFGPLAFCRRWLDRGGQ-TGYLMALKNLCDV
GIVNAYPPLVDTKGCYTAQYEHTIILRPTCKEVLSRGQDY
>Pessonel
------------------------------------------------------------
------------------------------------------------------------
-------QTTP-PTIPICQQFTNX--TFPFGEIQEYIDD-N-----KWRTTSEEKRAIER
--MH----ADTYQAARHGAEVHRQVRKYMQ-SYIKPGLLMTDICKTLEGLSRKLVVENGF
EAGIAFPTGCSLNHVAAHYTPNYGDK-TK-LKKDDVMKIDFGVHINGRIIDCAWTWAPDP
KYKNLLXAVKDATNTGIKTAGIDVKLCDVGSAIQEVMESYEIELN-GKTFQIKPVRNLCG
HTIDPYNIH-AGKSVPSV--GG-GE-QTRMEEGEFYAIETFG-T-TGRGXVVE---DMEC
SHXMKNFDAA-RVPLRMKKSKELLSYINKKFDTLAFCRRWLDDGGQ-KRYXMALRNLVDV
GIVDALPPLVDRKGSFVAQFEHTLVLRPMCKEVLSRG---
>MayoBSH0
------------------------------------------------------------
------------------------------------------------------------
-------QTFP-PTIPVPDLFKGR--TYPVNELTGYE---N-----LQRTTDEEKRAIAR
--QQF--ADANLEDIRHAAETHRQTRKFAQ-SIIKPGVKLIDMCEQIEAMNRKLVKEDGL
NASIAFPTGCSINHVAAHYTPNAGDN-TV-LQYDDVMKLDFGTQVNGRIIDCAFTVAFNP
KFDTLLEAVKAATNTGIRTAGIDVRLCDVGEAIQETMESYELEID-GNVYPIKPIRNLNG
HSIGPYEIH-AGKSVPIV--KG-GE-ETRMEEGEFFAIETFGTA-NGKGHVIE---DMEC
SHYMLNKEAG-HVPLRLRTSKELLSVIKTNFSTLAFCRRFLDRLGQ-TRYLMALKNLCDT
GLVNAYPPLVDTKGSWTAQYEHTL----------------
>TricAmI7
------------------------------------------------------------
------------------------------------------------------------
--PT--EQTDP-PTVPVCHLFPDK--KYPIGEIQEYEGS-N-----SYRTTSAEMREXDR
--MN----YPVLNNIRHAAEVHRQVRTHAR-NFVKPGMTMMSIAEEIEGKLKXLIQPDGL
NRGQAFPTGMSINECAAHYTPNPGDK-TI-LKKDDVVKFDFGTHINGYIIDCAWTQTWND
RYDNLVQAAKDATNTGIKHAGIDARLGEIGAAIQEVMESFQVELD-GKIYDVKSIKNLNG
HSIRPYIIH-AGKSVPIV--RG-RE-NTRMEEGEFYAIETFG-S-TGRGRVMD---SGAC
SHYMKLHDGPAYPTLRTKGAQQLLRHIEKTYDTLAFCRRWXEDLGF-KRHGMSLKYLVDA
GVVSDHPPLCDIKGSYTAQFEHTIYLRPNCKEVISRGDDY
>Neopaest
------------------------------------------------------------
------------------------------------------------------------
-------QTMP-PTITSTPLFKGRGGKYPVGELQEYTGN-N-----SYRTTNEEKRAADR
--LI---ENTLLNEVRRAAEVHRTVRRYAQ-SFIKPGIKLIDMCEKIENMNRKLVEENGL
QAGIAFPTGCSLNYCAAHYTPNAGDN-TV-LKYDDVMKVDYGTQIGGRIIDCAFTVAFNP
VYDPLLEAVKAATNAGIKAAGIDVRLTDVGEAIQEVMESYEVEIE-GKVYPVKCIRNLHG
HSIGPYQIH-AGKSVPIV--KN-GD-NTKMEEGEFFAIETFG-S-TGKGKVND---DLDC
SHYMKRFDAG-FTTIRTAKAKQLLKTIDQNFGTLAFCKRFLDRLGE-EKYGMALKHLCDI
GLVDPYPPLSDIKGCYTAQYEHTLILRPTVKEVLSRGDDY
>Paraatla
------------------------------------------------------------
------------------------------------------------------------
-------QTMP-PSIPATQLFKGK--QYPLGEIHEYVDG-N-----RWRTTSEEKRHQER
--IH---EESLYQDIRRASEVHRSVRRFAQ-SIIKPGIKLIDMCEQIENMNRKLVEADGI
KQGIGFPTGCSLNHCAAHYTPNAGDN-TV-LKYDDVMKVDFGTQIGGRIIDCAWTVAFNP
VYDPLLEAVKAATNTGLKTVGIDVRLTDIGEAIQEVMESYEVEIG-GTTYPVKCIRNLHG
HTIGAYQIH-AGKSVPIV--KN-GD-NTRLEEGEFVAIETFG-S-TGKGKVND---DMET
SHYMKDFEQP-FVPIRTQKAKQLLGTINQNFGTLPFCRRFLDRIGE-EKYMMGLKHLCDI
GIVQPYPPLCDIKGCFTAQFEHTLILRPTVKEILSRGDDF
>VexiDIVA
------------------------------------------------------------
------------------------------------------------------------
-------QTWP-PSIPVAELFKGK--RFPLYEIQKYGEVSN----CKKRLTDRSFFTKEL
--MF----NEMYQEIRLAAEVHRQVRAYAQ-SIIKPGIKLIDMCEKLENMNRKLIQENGL
KAGIGFPTGCSINHCAAHYTPNTGDK-TV-LKESDVMKVDFGTQINGRIIDCAFTVAFDP
VYDNLLQAVKDATNTGIKEAGIDVRLCDVGAAIQETMESYEVEIK-GKTYKVKPIRNLNG
HSIGQYRIH-AGKSVPIV--RG-GP-ATKMEENEFYAIETFG-S-TGKGFVHE---DGEC
SHYMKRFEAG-NIPIRNNKAKQLFNHINKNFGTLAFCRRWLERNGQ-TRYILALKNLCET
GLVDAYPPLCDRKGCYTAQYEHTLVLKPTCKEILSRGPDY
>Endozona
------------------------------------------------------------
------------------------------------------------------------
-------QTNP-PSISIPKLFPKG--DYPHGEEMFYLPV----------TTPEEIKENNR
EALY----EDTLSDLRRAAESHRQVRKYAQ-SLIKPGAKIIDVATKLEDMNRKLVEEKGL
EAGIAFPTGMSLNNCAAHWTPNPGDN-TV-LKYDDVMKVDFGTQVRGRIIDCAFTVAFNP
KYDNLLKAVKEATNVGIKTAGIEVRLYDIGAAIQEVMESYEVEIEPGKPIRVKAIENLNG
HSIAPYIIH-GGKTVPII--KR-GEQSIRMEEGELYAIETFG-S-TGKGRVVD---GDDC
SHYMKVHDAP-RAELRTARSKQLLTHITKTYGTLAFCKRWLERSGE-EKYQMALKNLCDV
GLVRDYPPLNDVKGSYVAQYEHTIFLRPTRKEVISRGEDY
>StygNOMA
------------------------------------------------------------
------------------------------------------------------------
-------QTNP-PSIPVDELFKGQ--QYPKGQEIEYLGD-N-----SWRMSSVEKRELER
--IQ----VDILEDVRRAAECHRQVRRFAQ-DIIKPGIKLSDMCEQIENLNRKLVKENGL
KAGIAFPTGCSLNHVAAHYTPNAGDD-TV-FSYDDVMKVDFGTHVNGRIVDCAFTVAMNP
KYDNLLAAVKDATYTGIKNAGIDARLCDVGEAIQEAMESYEVEID-GVTYPVKSIRNLNG
HLIGQYQIH-AGKSVPIV--KG-GE-ATRMEEGEFYAIETFG-S-TGKGYVNE---DMEC
SHYMKNFDVG-HVPLRLPRAKSLLHCINQNFGTLAFCRRWLDRLGE-TKYLMGLKSLCEA
GVVEAYPPLVDVRGSYVAQYEHTIVLRPTCKEILSKGDDY
>Cochminu
------------------------------------------------------------
------------------------------------------------------------
------------------------------------------------------------
------------------------------------------------------------
------------------------------------------------------------
---------------------------------------FEIELN-GKIYPIRSVRNLNG
HNIGPYRIH-AGKSVPII--KG-GE-QVKMEEGEFYAIETFG-S-TGKGFVRE---DYDC
SHYMKNL-----------------------------------------------------
----------------------------------------
>Vannrobu
------------------------------------------------------------
------------------------------------------------------------
---------------PVHKQFPNK---FPVGEIMEYTEH-NGG---TSRITDAEKRETER
--LS----ADIYEDIRRAAECHRQVRKFSQ-SIIKPGIRLIDMCEQLEDMNRKLVAEDGL
KAGIAFPTGCSINHVAAHYTPNNGDD-TV-LGEDDVMKVDFGTQVNGRIIDCAWTVSFNP
KYDNLLAAVKDATNTGIKVAGIDVRLCDVGEAIQEVMESYEVELD-GKTYQVKPIRNLNG
HSIGPYQIH-AGKSVPIV--KG-GE-ATRMEEGEFFAIETFG-S-TGKGYVNE---DLEC
SHYMKKYVAP-HVPLRMNRSKQLLHFINKEFDTLAFCRRWLDRKGQ-DKHLMALKNLCDV
GIVDAYPPLCDIKGCYTAQYEHTICLKPTCKEVISRGDDY
>Vexibaci
------------------------------------------------------------
------------------------------------------------------------
------------------------------------------------------------
------------------------------------------------------------
------------------------------------------------------------
------------------------------------------------------------
--------------------------AIRMEEGELFAIETFG-S-TGKGVVHE---DMEC
SHYAKTFDAP-KAVLRLPKAKQLLGFITTTFGTLAFCRRWLDRGGQ-EKYLMSLKSLCDA
GVVTAYPPLCDIKTAYTAQFEXTILLRPTCQ---------
>Luaphula
------------------------------------------------------------
------------------------------------------------------------
--PY--GQTNP-PTKPITELFPGG--VYPMGEVQLYVQDFN-----TFRTTSAEKREAER
--MS----TDMYNDIRRAAECHRQVRKYVQ-GIIKPGIKLIDMCNELEAMNRRLIQENGL
NAGIAFPTGCSLNHVAAHYTPNSGDN-TV-LGYDDVMKVDFGTHVNGHIVDCAFTVAFNP
KYDNLLAAVKDATNTGVRTAGIDVRLCDIGAAIQEVMESYEVEID-GKTYQVKPIRNLCG
HSIGQYQIH-AGKSVPVV--KG-GE-ATRMEEGELYAIETFG-S-TGNGQIRE---DMEC
SHYQRDSSVS-HAPLRMASSKKLLAYINKKYDTLAFCRKWLDQDGQ-TSYLGALKQLCDV
GLVKAHPPLVDIKGSYVAQYEHTFLLRPTAKEVLIRGDDY
>Protarac
------------------------------------------------------------
------------------------------------------------------------
-------QTNP-PTKPVTQLFPSG--EFPLGEIQEYHQDFN-----TGRISSAERREAER
--LQ----ADVYNDIRRAAEVHRQVRKYAQ-SIIKPGIKLMDLTNQIEDYNRKLVQEDGL
KAGIAFPTGVSLNHVAAHYTPNPGDE-TV-LDYDDVMKVDFGTHVNGHIIDCAFTVAFNP
KYDNLLAAVKDATNTGVKEAGIDVRICDVGAAIQEVMESYEVEID-GKTYQVKPIRNITG
HSIGPYIIH-AGKSVPSI--KG-TE-ATKMEEGEFFAIETFG-S-TGNGFCRE---DLEC
SHYKRDPDVP-HAPLRMQSAKKLLGYLNKKYDTLAFCRKWLDQDGQ-KGYLGALKQLCDS
GLVQACPPLCDIKGSYVAQYEHTILLRPTCKEVLSRGDDY
>PhysTSA
-----------------------EENPAASQEAKKKKKKNKKK------AAGEKSAEGAE
GTKEEETA--------DGNDKAESSEKTATNGTAAEGGKKKKKKKAAGAGG-AAGGPAAG
AVPT--AQTDP-PTVPIRLLYPNK--NYPTGEICNYLNE-N-----SYRTTSEEKRQADM
--LN----EDMLKDVRLAAEVHRQTRKYAQ-SFIKPGMLMTEICERIENSTRTLIEENGL
QAGIGFPTGCSLNHVAAHYTPNTGDK-TV-LQYSDVMKIDFGTHVGGRIIDCAFTWTADP
RYDRLKEAVRDATNTGVREAGIDVRLCDIGEAIQEVMESYEVELD-GKTYKVRAVRNLNG
HSINPYQIH-GGKSVPIV--KG-GE-ATKMEEGEFYAIETFG-S-TGKGYVNE---DMEC
SHYAKAVDAP-HVPLRLARAKTLLQTINKHFDTLPFCRRYLDRLGE-TKYLMGLKSLVEA
GVVTQYPPLCDIKGSYVAQFEHTLLLRPTCKEVLSRGDDF
>Protpyro
------------------------------------------------------------
------------------------------------------------------------
-------QTSP-PTKPVTTLFPAG--DYPDGEIKQYHQDFN-----TWRTTSAEKREIDR
--LS----SDIYREARLAAEVHRQVRHYAQ-GIIKPGERLVDICERLEDMNRKLVQENGL
KAGIAFPTGCSLNYVAAHYTPNAGDY-TV-LGYDDVMKIDFGTHINGRIIDCAFTVAFNP
KFDPLLQTVRDATEAGVNAAGIDVRLCDVGAAIQEVMEAGEIELD-GKVYQIKSVRNLNG
HSIAPYVIH-AGKSVPIV--KG-GE-ATKMEEGEFFAIETFG-S-TGKGYVNE---DLDC
SHYMKNAHAG-HVPLRSQRSKALLAHITKQYS----------------------------
----------------------------------------
>ClydYONA
------------------------------------------------------------
------------------------------------------------------------
-------QTEPEPTIPVHKLYPDN--NYPIGEIQHYPGQ-N-----SYRTSSAELRDRER
--LE----ANIYEDVRRAAECHRQVRKHAQ-SFIKPGIRLIDMCERIEDLNRKLVAEDGL
KAGIAFPTGCSINHVAAHYTPNNGDF-TV-LGEDDVMKVDFGTQVNGRIIDCAFTVSFNP
KFDPLLEAVKDATNTGIKAAGIDATLGSVGAAIQEVMESYEIELD-GTTYPIKSIRNLNG
HSIGPYQIH-AGKSVPIV--AG-GE-ETRMEEGEFFAIETFG-S-TGRGLVVE---DMEC
SHYMREFDAQ-HVPLRLPRSKALL------------------------------------
----------------------------------------
>GoceYONA
------------------------------------------------------------
------------------------------------------------------------
-------QTNP-PSIPITKLFPDG--NYPKGQEIEYVNT-N-----AWRTTSVEKRELER
--IQ----SDIISDIRRAAECHRQVRKYAQ-GLIKPGIKIIDLCTQLENMNRQLIEENGL
KAGIAFPTGVSLNYVAAHWTPNPGDQ-TI-LQYDDVMKVDFGTHVNGRIIDCAWTVAFNP
RYDPLLTAVKEATNTGIREAGIDVRLCDIGAAIQEVMESYEVELD-GKIFQVKSISNLCG
HSIGPYVIH-AGKSVPIV--KG-GD-ATKMEEGEFYAIETFG-S-TGKGKVRE---DLEC
SHYMKNVEAG-HVQLRTARSKQLYSHICKTYDTLAFCKTWLERSGE-TKYAGALKNLCDV
GLVKAYPPLCDIKGSYVAQYEHTILLRPTCKEVLSRGLD-
>Undascha
------------------------------------------------------------
------------------------------------------------------------
------------------QQFPSK--GFPIGEIQEYNEH-NGG---TTRITDAEKREAER
--LS----ADIYEDIRRAAECHRQTRKFAQ-SIIKPGIKLIDMCEQLEEMNRKLVAADGL
KAGIAFPTGCSINHVAAHYTPNNGDN-TV-LGEDDVMKVDFGTQVNGRIIDCAWTVSFNP
KFDALLEAVKDATNTGIKTAGIDVRLCDVGEAIQEVMESYEVELD-GEMKKVKPIRNLNG
HSIGPYQIH-AGKSVPIV--RG-GE-ATRMEEGEFFAIETFG-S-TGKGYVNE---DLEC
SHYMKKYLAG-HVPLRMKKSKELLRFINDEFDTLAFCRRWLDRGGQ-DRHLMALKNLCDV
GIVNAYPPLCDIKGCYTAQYEHTICLR-------------
>Thecquad
------------------------------------------------------------
------------------------------------------------------------
--P---KQTSP-PTVPVAKQFVGV--RYPVGEIQEYRDD-N-----TYRTTSAEKRELER
--LN---HESILEDVRQAAEVHRQVRRYAQ-SIIKPGIKLIDMCEKIEDSVRTLIQENGL
KAGLAFPTGCSINHVAAHYSPNKGDN-TV-LQYGDVMKVDFGTHIEGRIIDCAFTVAFDP
QYDNLLQAVKDATNTGIKTAGIDVRLCDIGEAIQEVMESYEVEIN-KKIYPVKAVRNLNG
HSIRPYSIHGGGKSIPIV--KG-GE-AKKMEEGEFFAIETFG-S-TGKGYVRE---DMEC
SHYMKNFDVG-HIPIRLPRAKSLLQHIDQNFGTLAFCRRWLDRAGQ-NMYLMGLKSLCDN
GIVSSYPPLCDIKGSYVAQYEHTIYLRPTCKEVLSRGDDY
>Vermanta
------------------------------------------------------------
------------------------------------------------------------
--P---KNTWPEPTIPIAQAY-RG--LYPVGEIQNYTDD-N-----TWRTTNAEKREQER
--LS----ANIYSEIRQAAEAHRQVRKWAQ-SWIKPGIKLVDMCEKIENKNRELIQENGL
KAGIAFPTGCSLNHVAAHYTPNNGDD-TV-LKYGDVMKIDYGTQVNGHIIDCAFTVSFDP
VYDPLLEAVKEATNTGIKTAGIDVRLCDIGEAIQEVMESYEVELN-GKTFQVRSVRNLNG
HSIGPYQIH-AGKSVPIV--KG-GE-ATKMEEGEFFAIETFG-S-TGKGVVHE---DLEC
SHYMKNFDAP-HVPLRMAKSKQLLGFINTNFDTLAFCRRWLDRGGQ-SRYIMALKNLCDV
GIINAYPPLVDTKGSYVAQYEHTILLRPTCKEVISRGPDY
