# Supplementary material for: Expansion of the molecular and morphological diversity of Acanthamoebidae (Centramoebida, Amoebozoa) and identification of a novel life cycle type within the group
Source: Biol Direct. 2016 Dec 28;11:69. doi: 10.1186/s13062-016-0171-0 (PMC5192571; doi:10.1186/s13062-016-0171-0)
Supplement: Additional file 3: — Bordor.325.Cent40.tgz. Phylogenomic alignment files and single gene trees for each gene included in the phylogeomic supermatrix. (TGZ 8396 kb) [file 13062_2016_171_MOESM3_ESM.tgz › Bordor.325.Cent40/unmasked-alignments/HDDC2.faa]

>AcanGEN
-----------------LDFMCLMGKLKHLKRTGWVRHNV--------------------
-----SAPECIADHMYRMGIMAML---FAD---------SSLNKERMVKLALLSPCPSLP
CHGGGGWLAGGWVGGWVTAIVGDITPHCG-VTKDEKYRLEHEAMGTIRAMLAG-------
-----------------------------------LPAADEFEELWLEYEKGETPEARVV
G------------------QIDKFDMYLQAHEYEAS-QGL-----DLSEFFRGA--ETTV
QHPEMRQWLAELLARRQ------------
>Coprcine
-------------------FIHVLERLKTQKRTGWVNHNV--------------------
-----AGPESISDHMYRMAMLCML---TSD---------ESLDVSKCIMMAL--------
------------VHDLAEAQVGDIAPSEG-FTKAEKHKLEEDAMRSFIHEMLH-------
----------------------------------DSPAAKRIEALWREYEEGNTPEAKFV
KGVCSLFWCIIRSVLTVDTDLDRFEMASQALEYERN-QGIP----TLQPFFDSS--IPSL
RHPEVRKWGDTLMAER-------------
>Coprprot
----------------VLAFLRICYRLKTTKRTGWVMKGV--------------------
-----NQPESISDHMYMASLMAWC---ITD---------PTVNKDRCIKMAF--------
------------VHDLAESIVGDIVPHDTRVTPEQKHEMEKAAMLELGQTLGI-------
-----------------------------------EEVGKEFYDLWMEYEKQETPESHVV
K------------------QLDKFEMIFQANEYEKAEEDK-----NLQGFFDST--EGVF
KHGEISQWDVLLRKEREERLAS-------
>DictDisc
-------------MSNYLEFFKICGKLKTLKRTGWVNHGV--------------------
-----ELPESVSDHMYRMAMMGMC---LDKKEL-IGEDGKEIDKMKIIKMAL--------
------------VHDLGESLVGDFTPHDK-ITKEEKYQLEKNAIIEITNTLSG-------
------------------------------------EVGKEIFDLWQEYEDCKTNEALLV
K------------------DFDKFEMILQAYEYEKQ-PHQLENKIKLQSFFDST--RGKF
HHPLFKSLALQLESDRK------------
>Entahist
-------------MENIMKFLHLMNDLKHIPRTGWVYNNV--------------------
-----PNPESISDHMYRMAILAMI---FCP---------SHLDRNHAIMVSL--------
------------CHDMAEALIGDITPNDP-VTPEEKHKRELNAITEMSKLLPN-------
------------------------------------EIGEEIKNCWIEFEEKKTEVAQFC
A------------------QLDKIEMCIQADEYEKK-FGL-----DLHQFFTSMP-EKPI
ST--VKPLCEELMKERKQTK---------
>FontBI
---------------GPIAFLQLVGKLKHVRRSGWIRSGVGPGRAPGEVVPRFTPSPPTS
GHLGSQRIESVSDHMHRMSVMALL---MAWAP---SSAQALVDRDKCIRMAL--------
------------VHDIAESIAGDITPHDG-VSNEDKHQLELDALITLGNSLGEE------
----------------------------------YQDAFSEILSLWNEYEAGESPEAILV
K------------------DLDKLEMLVQALEYEKN-DPSL----NLDDFFESS--KSKI
TTDAGKAWLESILQER-------------
>HomoSapi
MASVSSATFSGHGARSLLQFLRLVGQLKRVPRTGWVYRNV--------------------
-----QRPESVSDHMYRMAVMAMV---IKD---------DRLNKDRCVRLAL--------
------------VHDMAECIVGDIAPADN-IPKEEKHRREEEAMKQITQLLPE-------
------------------------------------DLRKELYELWEEYETQSSAEAKFV
K------------------QLDQCEMILQASEYEDL-EHKPG---RLQDFYDST--AGKF
NHPEIVQLVSELEAERSTNIAAAASEPHS
>Monobrev
------------------------------------------------------------
--------------MHRMALLTML---LPASV----PGLGLVDRTRCMEMAL--------
------------IHDLAEALVGDVTPHDN-VPKTDKHQREQTSMAAILAALPPA------
----------------------------------FQDRGQHLNELWNLYEQGQSPEALLV
K------------------DLDRYDMLVQALDYETT-EGRLSVG-ELETFFAST--LGT-
-----------------------------
>PCBtrin
-----------------------------------INNKI--------------------
-----IGPESVADHMYRMAMLVLC---YNDAL-----ESVALNRERCLMLAL--------
------------IHDLAEATVGDITPYCG-VSKEEKFKLEDDAIQSIAAFVPH-------
---------------------------------------VDIAGVWREYEAGETAEAVFV
R------------------DLDKFEMLLQAFEYEKD-QHC-----RLDSFYDGVVQGHAI
HTPLVRGWLDRLLQSREKELGYAA--PGV
>Polypall
---------------NFLEFYKICGLLKTTKRTGWVNNGI--------------------
-----HLPESISDHMYRMSMFAMS---LGDNTL--GTDGKPIDRMKCMKMAL--------
------------VHDLGESLVGDFTPHDK-ITKEEKFNLEQNAMLKIKSTLNN-------
------------------------------------DAGEEIYKLWLEYEEATTCEALLV
K------------------DFDKFEMILQALEYEKS-QGK-----DLQSFFDST--RNRF
KHPIFQDLAIKVEQER-------------
>Sterramo
--------------------------LKKTKRTGWVDHKV--------------------
-----VGAESISDHMYRMAIISFL---FSG--------VPSLDYNKMIKMAL--------
------------VHDMAEAIVGDITPHQG-ISKEEKEKLEEDAMNQMCNDLLP-------
-----------------------------------HSAATEMFQLFKEYELSETPESKLM
H------------------EIDKFEMILQAFEYEKA-QGK-----DLGQFYDSKV---KI
SDPFLLSLLEHIINNRP------------
>MayoBSH0
----------------------VCGQLKWRKRTGWVHNGV--------------------
-----HRPESISDHMHRMTLLALL---APSSL---RDGAESVDPCRCALMAT--------
------------VHDLAEALVGDIAPADR-VTASVKLQLEEDAMHKLVGLLDQAALPSLS
LHTSCTVKSCTPGSPSISLEPAEEGILATTVVAQSSPMSRLVFELWQEYAAGTTLTARFV
K------------------DLDKFEMLVQADEYERA-QDV-----DLEDFFVRTT-NDKF
HTTEVRGWVEDLRRDRDRR----------
>TricAmI7
-----------------------------------VHCKV--------------------
-----RKPETIASHMWGVALLSSI---VVE---------PEIDRNKLIKLGL--------
------------VHDVAECIAGDITPHDG-ISKEKKHQLEEEGMQQVQKTIGG-------
------------------------------------ALGQEMYDLWCEYEDGITKEAKIV
K------------------QADKLDMIMQARIYEQE-DPTL----DLEGFFTST--KGYI
THPLLASVDSTIRQERATK----------
>Neopaest
----------------VLDFARILGSLKTTKRAGWYHAFV--------------------
-----PFPESVSDHMYRMAALSFLSLGSSD---------SSLDVNRCIQLSI--------
------------VHDVCESICGDITPLDN-VTKEEKREKEKNAVEMIVDCLGGVG-----
----------------------------------GGKVGERVSELVNEYEKQETKESQFV
K------------------DLDRFEMFLQADEYERQ-HPHLSS--HLAPFFSPP--SGGW
NSKDIEKWVGELLKKREERKEK-------
>Endozona
-----------------LQFLEYCGTLKKTKRAGWVRRKV--------------------
-----QLPESIADHMYRMSIISFI---ITD---------ESLNRDRLIKMAL--------
------------AHDYGEAIVGDITPYDG-ISKEEKSRRETEAMKHISQLLQE-------
------------------------------------KIGKEFYELWLEYEQNITPESKIL
H------------------QIDRLEMIMQALEYEKD-QAI-----PLDDFFEST--KNYF
THPQIKALA--------------------
>Cochminu
-------------------------KSQKAKRKGWVLRGI--------------------
-----DQCESISDHMYSMAMMTFLSN----------------------------------
------------------------------------------------------------
------------------------------------------------------------
------------------------------------------------------------
-----------------------------
>Vannrobu
---------------DCITFLRFVGQLKTNKRTGWVYNDV--------------------
-----DKPESIADHMYRMAVMTCL---VKD---------SSLDSAKCVKMAI--------
------------VHDMAECIVGDIAPADN-IPKAEKMRRETEAMDHLCSLIED-------
-----------------------------------TPAATEFKALFDEYNEQKTPESQFV
K------------------DLDRLEMIIQAAEYEDS-QNK-----NLQEFFNST--KGLI
RHPEVKEWDKSLREQQA------------
>Luaphula
-----------------LDFLSVIANLKVTKRTGWVDHKV--------------------
-----HLPESIADHMYRMAIISML---FTSQSSH-----KALDRDRMVKMAL--------
------------CHDMAEALVGDITPHMG-VSNEDKARMEDEALRKMVEPLRAGG-----
----------------------------------LGHVADEFYALFREYEDNETPESKAM
H------------------EIDKFEMYLQAYDYEKA-QGK-----PLAQFYSKA--RTH-
STPTVVSLVDALLKRR-------------
>Protarac
-----------------LDFLGMLTNLKTTKRTGWIG-KA--------------------
-----PQPESIADHMYQMALISFL---FIDNNNNNNNDTEQLDIGRMVQMAL--------
------------CHDMAEALVGDITPHMG-ISKEEKAEKEDAALKEMVRPLRDAG-----
----------------------------------MANVADKLYALFKEYEDNLTPESQLM
H------------------EIDKFEMYAQAYEYEKA-HGI-----ELEQFFSKS------
-----------------------------
>PhysTSA
MAA----------PSKVLDFLLICGKLKTTKRTGWVNHHV--------------------
-----KLPESISDHMYRMGILSFL---IDD---------EKIDKTRAMKVAL--------
------------VHDLAESLVGDITPFDG-VTKEQKRKLEHDAMDKIRNTVGG-------
------------------------------------KIGDELYEHWLEYENAETPEAKFV
K------------------DFDKFEMILTAHEYETA-QNI-----SLGQFYEST--KGAF
KTPLVQSWVAELEKRR-------------
>Protpyro
-----------------LEFLCLIGKLKHLKRTGWVRHKV--------------------
-----SEPECIADHMYRMGIMAML---FTD---------STLNKDRMVKLAL--------
------------VHDMAEAIVGDITPHCG-VSKDEKYRREHEAMQSIRAMLDG-------
-----------------------------------LPAADEFVELWLEYEKGETSEARVV
G------------------QLDKLDMYLQAHEYEKA-QGL-----DLTEFFRGA--ETTV
QHPELRQWLAALFDRR-------------
>PellCATA
-----------------LDFLRYCGQLKTTERTGWVLRGI--------------------
-----KRPESVADHSHRMSVISLL---IHD---------DEICKDRLVKMAT--------
------------MHDYAEAIVGDITPMDG-IPKAEKHKRELAAMNKMCESLGK-------
------------------------------------KLGEEMFSLWNEYEENKTKEANIL
H------------------DIDKLEMCIQ-------------------------------
-----------------------------
>Vermanta
MSSEPH-----QPSAGVLKFLLLVGKIKRVKRTGWVNNRI--------------------
-----EDPESVADHMYRMGLLSFL---IKD---------PAIDRERCMKLAI--------
------------VHDLAECIVGDITPHDG-VTKEDKYELEMNAMQDIANSLGSD------
----------------------------------YVDLGTELKELWLEYETASSKEAKVV
K------------------DLDKFEMLMQAYEYELE-QNV-----PLDQFFDGVD-DKKM
TSSEVKGWSADLRKIR-------------
