# Supplementary material for: Expansion of the molecular and morphological diversity of Acanthamoebidae (Centramoebida, Amoebozoa) and identification of a novel life cycle type within the group
Source: Biol Direct. 2016 Dec 28;11:69. doi: 10.1186/s13062-016-0171-0 (PMC5192571; doi:10.1186/s13062-016-0171-0)
Supplement: Additional file 3: — Bordor.325.Cent40.tgz. Phylogenomic alignment files and single gene trees for each gene included in the phylogeomic supermatrix. (TGZ 8396 kb) [file 13062_2016_171_MOESM3_ESM.tgz › Bordor.325.Cent40/unmasked-alignments/psma-F.faa]

>AcanGEN
M-----------------------------------------------------------
--------------------------------------------------------SSIG
------------------------------------------------------------
------------------------------------------------------------
------------------------------------------------------------
------------------------------------------TGYDLSSTTFSPDGRVFQ
VEYAAKAVDN-SGTALGLRVKDGVVLAVEKLLVSKMLVPNTNRRIHTVDRHCGLAMSGLV
ADGRQLVSRGRAEATSYREFYGTDISGKVLNERLSNFVQLYSLYGSVRPFGTSVILGCVD
-KNGPQLYMIEPSGISWGYFGVAIGKGARAAKTEIEKLKLSEMTAREAIKEAAKIIYSVH
DDA-----KDKAFELELSWVC---------------------------------EETGNL
HKFVPKDLLEEAEKYAKQALEE---------
>Coprcine
M-----------------------------------------------------------
--------------------------------------------------------TSIG
------------------------------------------------------------
------------------------------------------------------------
------------------------------------------------------------
------------------------------------------TGYDLSASTYSPDGRIFQ
VEYAGKAVEN-SGTAIGIKVKDGVILAVEKLVHSKLLVPHANRRIQTIDRHIGLATAGLL
ADGRHIANRARDESANWREQYCSPTPIKNIADRLGAYTQAYTLYSSVRPFGISTILGGVD
-KDGPGLYVIEPSGVYYGYHGAAVGKGRQLAKTELEKLKLSELSMREAVYDAARIIYLVH
DDA-----KEKDFELEMSWIG---------------------------------SETGGL
HVPVPDDLFKDANAKAKAALEDFE-------
>Coprprot
M-----------------------------------------------------------
--------------------------------------------------------ASIG
------------------------------------------------------------
------------------------------------------------------------
------------------------------------------------------------
------------------------------------------TGYDLSTTTFSPIGRLFQ
IEYAHKAIDS-SGTAIGLRCSDGVVLACEKIITSKLLEPGTGRRVQGIAPHVGMVTSGWV
PDSLAIATKARNEAQTYKEFYDDAIPLKTLNDRVSNVVQMHTIYGHIRPFGVATILGGID
-RSGPQLYMVEPSGLSWGYFGCAAGKAAAAARTQIEKLDLKNLKCKDAVVEAAKIIYAVH
DEI-----KDKMFELEMCWVC---------------------------------PESGNK
YQLVPKDILSAAEKVAKEAEEEDSD------
>DictDisc
M-----------------------------------------------------------
--------------------------------------------------------SSVG
------------------------------------------------------------
------------------------------------------------------------
------------------------------------------------------------
------------------------------------------SGYDLYVSTYSPDGKLFQ
VDYANKAVEN-SGTLVAIKAKDGVVLGVEKLVPSKMLCSGSNRRVHHIDTHVGVAIAGFL
ADARQLITRARSEAKNYKSTYGQPIPIKVLSQRIASYNHMHTLYGSVRPFGCSIAITGID
-QYGPQLFLVEPSGSCVGYFGASLGKGKQAAKNELEKIKFSEMTCREAIKEVSRIIYSVH
DEV-----KDKDFELELGWIS---------------------------------TETDNV
HQIVPKELHDEGEAYAKQSLE----------
>Entahist
M-----------------------------------------------------------
--------------------------------------------------------SSIG
------------------------------------------------------------
------------------------------------------------------------
------------------------------------------------------------
------------------------------------------SGYDDSCTTFSPDGKVFQ
IDYATKAVEN-SATALSIKCIDGVVFGVEKLIISKMIEKSSNKRIFNVGTHVGITCAGFL
PDARKLVKKANEEAESFKENYGMNIPVKVLAEKIAMYMQNHTLYGSLRPFGCSLLIGGVD
-QHGYSLHYIEPSGTTYGYFANGIGKGKQICKNELEKINFSQITCEEALVKLVEIIDLCH
GEW-----KDKPYEIELSWIS---------------------------------EKTNNI
VKKVDKEMKQKIIDQVRNKQIHEN-------
>Filanola
M-----------------------------------------------------------
--------------------------------------------------------SGVG
------------------------------------------------------------
------------------------------------------------------------
------------------------------------------------------------
------------------------------------------TGYDLSCMTFSPDGKVFQ
VEYAVKAVEN-SGTTVGIRCKDGVVLGVEKLILSKMLEPGSSKRIAAVDRHIGLSFAGLT
ADGRALINRARSEAKNYRSFYRGPIPGRLLCERVAGFMQVYTLYGHVRPFGCSVLLATYD
-ADGPHLYMIEPSGVSYGYYGAAAGKARQAAKGELDKLKFNEMTCREAVKEAARIIHTIH
DDV-----KDKEFELELSWIC---------------------------------AESKFE
HQLVPPEVHQEAEKFAKASLEDMEED-----
>FontBI
M-----------------------------------------------------------
--------------------------------------------------------SSIG
------------------------------------------------------------
------------------------------------------------------------
------------------------------------------------------------
------------------------------------------TGYDLSCTTYSPDGRVFQ
VEYATKAVEN-ASTVIGLRCKDGIILGVEKLIVNKLAYAPANKRIYHVGENIGVAAAGLL
ADARALVSRFREEYDHFKEFNSTVITGRVLCGRVARFAHAYTLHSSVRPFGVTALLASHS
KENGPELFMIEPSGVAMRYFACAAGKGRQAARTELEKLDWMQLTAVEAVTHVIRILHIAH
ESN-----KEKPFDIDVSWIC---------------------------------EQSDYK
HEFVPDHIFQEAQRAALEALQPEDDFDDE--
>HomoSapi
M-----------------------------------------------------------
--------------------------------------------------------SSIG
------------------------------------------------------------
------------------------------------------------------------
------------------------------------------------------------
------------------------------------------TGYDLSASTFSPDGRVFQ
VEYAMKAVEN-SSTAIGIRCKDGVVFGVEKLVLSKLYEEGSNKRLFNVDRHVGMAVAGLL
ADARSLADIAREEASNFRSNFGYNIPLKHLADRVAMYVHAYTLYSAVRPFGCSFMLGSYS
VNDGAQLYMIDPSGVSYGYWGCAIGKARQAAKTEIEKLQMKEMTCRDIVKEVAKIIYIVH
DEV-----KDKAFELELSWVG---------------------------------ELTNGR
HEIVPKDIREEAEKYAKESLKEEDESDDDNM
>Monobrev
MATAAPARTFSWGRAMGWGSLATLGGLAAFIGSDERHRRTANFWMRAFPVYMHYRLVQQL
VQKDPVEEQQYLDVLETLQDQVPAEPFEYVRGVIEGSLQRPLEEVFAWVDQQPLGAASIG
QVHRARLHDGREVVIKVKFPAVEANFDTDMRTITQFCELAQPEQVHFLKELHDQFLTEFD
YRQEAANLRQVWSNLRPEFENESFGQNGCLLLCASYAPCMHLRGWVQDFYRNVAASRGTT
LEAMEAEQQQRLAQGVMESGPSDAEMRRAIWMVRSYAGLINSGRWRELALLMKAIYDDDE
AAIIATHKAIGFASARDDPFVNVMAAIIAFDRDDRVTCQGQNLQYDQSAQTFSPAGRVFQ
VEYAGKAVDN-ASTVLALRGSDGVVFACENTILSELYEKNTIRRTFSVDRHIGAAFAGLL
ADGRSIVQEARSQALKYKQTWGSPVPVKKLNDELSGYIHQFTLYGAARPAGCSVLLGAYD
ALEGPALYMVEPSGVSWGYYGAALGKNKTAANAEIEKLKPSDKPVRELVKEAARIIYATH
DET-----KDKAFELEMSWVCAGSMAVSFSFPSAQISALFPGALTAYTSVTCAIAETNGQ
HSHVPDAILQEAEAYAQAKM-----------
>PCBtrin
M-----------------------------------------------------------
--------------------------------------------------------TSIG
------------------------------------------------------------
------------------------------------------------------------
------------------------------------------------------------
------------------------------------------TGYDLSPTTFSPDGRLFQ
VEYADEAVQR-SGTTLGIKVKDGIVLAVERIVANKMLEDNSNCRVTKIDRHAGMALAGIY
PDCRKIVSTAREEALNYFNLHNMPISGQVLTSRVSNTFQMYTMYSSLRPFGCSVLIAACD
PKNGLSLSRIEPSGASYGHHFCAIGKGKQLAATELGKLNLESLSLVDATNHLARILYMTH
DEV-----KDRFWKVEMAWIK---------------------------------DGS---
YEVVPKNVYDEAINKAQQSLDDDDSDDD---
>Polypall
M-----------------------------------------------------------
--------------------------------------------------------TSVG
------------------------------------------------------------
------------------------------------------------------------
------------------------------------------------------------
------------------------------------------SGYDLSVSTFSPDGKIFQ
IEYANKAVEN-SGTVVAIRAKDGVVIGVEKIIPSKMLESTSNRRIHSIDLHVGIGIAGFL
TDARQLVLRARDEAKQYKQVYGQPIPIKVLSQRIASFCHAFTLYGSVRPFGCSITVVGID
-SYGPQLFLIEPSGSCIGYFGTAMGKGKQAAKNELEKVKFADITCREAIKLVSKIIYSVH
DEV-----KDKDFELELSWIS---------------------------------TESNNV
HQMVPAPLKDEAETLAKQALEEANM------
>Sterramo
M-----------------------------------------------------------
--------------------------------------------------------SSIG
------------------------------------------------------------
------------------------------------------------------------
------------------------------------------------------------
------------------------------------------TGYDLSATTFSPDGRVFQ
VEYAQKAVEN-SGTALGLRCKDGIVLAVEKLVLSKMLEPGTNRRLHTIHRHSGLAVAGLV
ADARQLVHRGKHEALNYREFYGNPIPAKVLSERISSYVQTYTLYGSVRPFGCSVIIGCVD
-KKGPQLYMCDPSGTCWGYFGCAIGKGARAANTEIEKLQLSEMTVEEGIKEAARIIYMVH
DDV-----KDKAFELELSWIS---------------------------------AHTNNV
HKMVPADIKEEAERLAKEALESEEDS-----
>Thectrah
------------------------------------------------------------
------------------------------------------------------------
------------------------------------------------------------
------------------------------------------------------------
------------------------------------------------------------
--------------------------------------------YDLSSTTYSPDGRVFQ
VEYASKAVDN-SGTAVGIRVSDGVVFGVEKLLISPMLLHGSNRRVSTIGRHIGVASSGLV
ADARALINRGNQEANAWKSTYGEEISVKVLTERLASFAQVYTLYGGVRPFGCALLLGSWT
EAAGPQLYMIQPSGEAYGYFGVAVGKGKAACKTDIEKLDLESMTCEEAVVEIAKMIHSVH
DSD-----KDKEYELELSWVC---------------------------------RASGGR
HQLVPAELRDSALAIATAESSDDDSSSDDD-
>VannDIVA
M-----------------------------------------------------------
--------------------------------------------------------TSIG
------------------------------------------------------------
------------------------------------------------------------
------------------------------------------------------------
------------------------------------------TGYDLYSTTFSPEGRIFQ
VEYAGKAVEN-SGTVIAVRTKDGCVIAVENLTHSKMLEPGALRRVHRVAPHLGMSVAGLL
ADSRQIVSRARSEARQYKNFYGHKMPTKMLNSRMSSFIQFYTLHDAARPFGCASIIAGYD
-DKGPQLYMIEPSGVSWGYFGTAIGKAKASAKTELEKLKLNELTAREAAVELAKIVYTVH
DSV-----KDKNFELEMGWIC---------------------------------DESNKQ
FTSLPEDLLEEAKQKAKEHVSE---------
>MayoBSH0
M-----------------------------------------------------------
--------------------------------------------------------ASIG
------------------------------------------------------------
------------------------------------------------------------
------------------------------------------------------------
------------------------------------------TGYDLSCSTFSPDGRIFQ
IEYASKAVEN-SSTSIALRVKDGVVLAAEKLIHAQMMIPESNRRIDGVDSSCGLAISGLI
ADSRQLIARSRNEAASYKSTYGDNIPVRILATRIASYVHAYTLYSSVRPFGCASILAGVD
-KDGPAVFVIEPSGVSWGFHAAAVGKGRQTAKTELEKLKLEEMTCREALKEAARIIALVH
DDT-----KDKPFELELAWVC---------------------------------EESNNK
YERVPTDL-----------------------
>TricAmI7
M-----------------------------------------------------------
--------------------------------------------------------SSIG
------------------------------------------------------------
------------------------------------------------------------
------------------------------------------------------------
------------------------------------------TGYDLSASTYSPDGRVFQ
VQYATKAVEN-SGTSIGLKCTDGVVLGCEKIVLSKMLEPSSNRRVNIIDKHVGLAASGLM
ADTSRLLDKARKEAKQWRNFYGYDVPVRVLMXRLAGFVQMHTIYAVVRPFGCSGIMGGID
-ETGPQLYKVEPSGVSWGYLGCAAGKGKQAAKTEIEKLDLANLTCAQAVVEIAKIIYKVH
DEL-----KDKEFVLEMGWAC---------------------------------KESGNK
FASVPQDTLDEAIKIAVADLESD--------
>Neopaest
M-----------------------------------------------------------
--------------------------------------------------------SGVG
------------------------------------------------------------
------------------------------------------------------------
------------------------------------------------------------
------------------------------------------TGYDLSASTFSPDGKIFQ
IQYAMKAVEN-SSTSIALRTKDGVIFASEKLIFSKMIVQGSNKRVSMVDRHIGVTISGLM
ADARQLINRCRSEAVDYKSFYGTPIPVRVMATRIANFCQVYTLYSSVRPFGASILIGGID
-EKGPQLFQVDPTGISVGCYASAIGKGRQSARTELEKLKLDEMTCEEAVKEAAKIIHTIH
DDV-----KDKPFQLDMGWIS---------------------------------TKNGGV
FQEVPKEIVAEAEKFAEDQLDGDDM------
>Paraatla
M-----------------------------------------------------------
--------------------------------------------------------SGVG
------------------------------------------------------------
------------------------------------------------------------
------------------------------------------------------------
------------------------------------------TGYDLSASTFSPDGKIFQ
IQYAVKAVEN-SSTSIGIRVQDGVILASEKLIFSKMIVKGSNRRVVMVDRHIGVTLSGLM
ADARQLINRCRSEAFDYKSFYGTPIPVRVMAARLANFCQVYTLYSSVRPFGAAILIGGCD
-EKGPQLYQVEPTGIHVGCLGAAVGKGKQSVKTELEKLDLGKMKCDDAVKEAARIIHVIH
DDV-----KDKPFELDMAWIC---------------------------------EKSGFK
YQDVPHDVVEEAQKFAEKSLED---------
>VexiDIVA
M-----------------------------------------------------------
--------------------------------------------------------TSIG
------------------------------------------------------------
------------------------------------------------------------
------------------------------------------------------------
------------------------------------------TGYDLSCTTFSPDGRVFQ
VEYATKAVENHSSTAIGLRCTDGIVIAVENIITSKMLEKGANERIHPLSRELGLASSGVR
ADASQLVLRARQEASAYKSSRGVDIPIQVLADRVALFVQTFTLYSSVRPFGCSVILGGID
-KKGPALFVVEPIGIAYGYKGAAVGKGATAAKTEMEKLNFEELTCAQAVKEAARIIHTIH
DDV-----KEKEFTLEMSWMT---------------------------------TQTKH-
FEAVPDELLHQAEADAKQTLEAMDSD-----
>Endozona
M-----------------------------------------------------------
--------------------------------------------------------ASIG
------------------------------------------------------------
------------------------------------------------------------
------------------------------------------------------------
------------------------------------------TGYDLSSTTYSPDGRIFQ
VEYAHKAVEN-SGTAIALRVKDGVVFAVEKIVVSKMLEPTSNRRIHTVDSHIGMAISGLV
ADGRQLVNRGRSEATQYRDFYGIPITGKVLAERISNFIQVYTLYGVVRPFGCAVLVGCVD
-KKGPQLYMVDPSGSCYGYYGCAIGKGTRAAKTELEKLDLANMTAREAVKQAARIIYSVH
DDV-----KDKSFVLELSWVC---------------------------------EETKNL
HQFVPDELKAAAEEEAKAAKDRE--------
>StygNOMA
M-----------------------------------------------------------
--------------------------------------------------------TGIG
------------------------------------------------------------
------------------------------------------------------------
------------------------------------------------------------
------------------------------------------TGYDLSSGTFSPDGRIFQ
IEYAAKAVEK-SGTVAAVCVKDGVVFGVEKIVASKMLVEGSNRRVHRIAAHIGLAITGLV
TDGRQLVNAARSEAENWARNFGLPIPVKTLVDRLAQRMHAYTMYSSVRPFGTTIVVGGID
PHKGPQVFTVEPSGMSWGFYGCSAGKGKQLAKTEIEKLKLKDMSCEDAVHNVARILYSAH
NDIEGESGRDKDFEIELAWVG---------------------------------APSNNM
FAMVPEDTANNARRLAKAAVEE---------
>Cochminu
------------------------------------------------------------
------------------------------------------------------------
------------------------------------------------------------
------------------------------------------------------------
------------------------------------------------------------
------------------------------------------------------------
------------------------------------------------------------
---------SKKESSEYKSLYLDPIPTKVLNERVSNYVQFYTLFSHLRPFGCSALLGGYD
ERDGPKLYMIEPSGVSWGYYGCAIGKNKSAAKLKLKNLNSK-------------------
------------------------------------------------------------
-------------------------------
>Vannrobu
M-----------------------------------------------------------
--------------------------------------------------------TGIG
------------------------------------------------------------
------------------------------------------------------------
------------------------------------------------------------
------------------------------------------TGYDLYPTTFSPEGRLFQ
IEYAGKAADT-SGTAIGIKVSDGVVLGVEKLVRSKMLVKGSDKRIFTVAPHAGIALTGLL
ADGRQIVNTCREEAQRYKKFYGQPIPGKMLNQRISNFIQYFTLHDSVRPFGTSVIIAACD
-KTGPTLHMVEPSGISYGYYAVAIGQGKQVAKTELENLNFEELTAREAVIEIAKIIYKIH
DDV-----KDKDFELELSWVC---------------------------------AESNNK
HQRVPEDLLAQANEAGKASRE----------
>Vexibaci
------------------------------------------------------------
------------------------------------------------------------
------------------------------------------------------------
------------------------------------------------------------
------------------------------------------------------------
------------------------------------------------------------
---------------IGIRCVDGVLLAVENLILSKLLEDNSNRRINTIDPHVGVAHTGLV
PDARQLVARSRSESRDYRDHYGSPIPLHHLANRITSYVHAHTLYSSIRPFGC--------
------------------------------------------------------------
------------------------------------------------------------
-------------------------------
>Luaphula
M-----------------------------------------------------------
--------------------------------------------------------SAIG
------------------------------------------------------------
------------------------------------------------------------
------------------------------------------------------------
------------------------------------------TGYDLSSTTYSPDGRVFQ
VEYADKAVEN-SGTAIGLRVKDGVVLAVEKMVFSKMLVPGTNRRIHTVDRQAGLAVAGLV
ADGRQLVKRGQAEALNYRNFYGSSIPGKVLCERVSSFVQMYTLYGSVRPFGCSVIIGSVD
KEKTPQLFMIDPSGTSWGYFGCAIGKGSRAAKTEIEKLPLAEMTAREAVKHAAKIIHMVH
DDV-----KDKAFELEMSWIC---------------------------------TESGNL
HQFVPKDLLDEAEREARAALED---------
>Protarac
M-----------------------------------------------------------
--------------------------------------------------------SAIG
------------------------------------------------------------
------------------------------------------------------------
------------------------------------------------------------
------------------------------------------TGYDLAVTTYSPDGRVFQ
IEYADKAVEN-SGTAIGLRVKDGIVLAVEKFIFSKMLEPGTNRRIHTVDRHAGLAVAGLV
ADGRQLVKRGQAEALNYRAFYGSSIPAKVLNERLSSFVQMFTLYGSLRPFGCSIIVGTVD
KDKTPQLYMIDPSGTSWGYYGCAVGKGSRAAKTEIEKLPLAEMTVKEAVKHAAKIIHSVH
DDE-----KDKAFELEMSWIG---------------------------------PESNYL
HQFVPADLVAEAEREARAALEDEMNDD----
>PhysTSA
------------------------------------------------------------
------------------------------------------------------------
------------------------------------------------------------
------------------------------------------------------------
------------------------------------------------------------
--------------------------------------------YDLSATTYSPDGKVFQ
VDYAGKAVEN-SGTAIGLRVKDGIVLAVEKIIVSKMLEPTSNRRINNVDKHVGVAVAGLM
ADARQLVARGRHEARSFRQTYNEDIPTHVLNERLSAFVQMYTLYASIRPFGCSVLLAGYD
-KRGPQLYMIEPSGVSWGYYGVAIGKGRQAAKTEIEKKKKNELTCRQAINEVARIIHTVH
DEV-----KDKYFELELSWIS---------------------------------EETGRV
HQLVPQEIKAEAERLAKEALEAAD-------
>Protpyro
M-----------------------------------------------------------
--------------------------------------------------------SSIG
------------------------------------------------------------
------------------------------------------------------------
------------------------------------------------------------
------------------------------------------TGYDLSSTTFSPDGRVFQ
VEYAAKAVEN-SGTALGLRVKDGVVLAVEKLLVSKMLVPGTNRRIHTVDRHVGLAMSGLV
ADGRQLVTRGRAEATSYREFYGTSISGKVLNERLSNFVQLYSLYGSVRPFGTSVILGCVD
-KHGPQLYMIEPSGISWGYFGVAIGKGARAAKTELEKLKLSEMTAREAIKEAAKIIYSVH
DDA-----KDKAFELELSWVC---------------------------------EETGNL
HQFVPKDLQEDAEKYAKQALEE---------
>PellCATA
------------------------------------------------------------
------------------------------------------------------------
------------------------------------------------------------
------------------------------------------------------------
------------------------------------------------------------
------------------------------------------------------------
----------------------GLFFAVDKILVSKMLESSSNRRIHTIDNHAGMALAGLV
SDGRQIATRARAEARNYNNFYGSRITGEVLSQRLSNFMHLYTMYGSVRPIGCSVLVGCVD
-EKGPQLYMIDPSGTSWGYYACAVGKGSRAAKTELEKLDLANMTANDAVLEAARIIYKVH
DDV-----KDKYFELEMSWIS---------------------------------PKSKNL
HEFVPEELKKNAEALAKAALDEDEM------
>ClydYONA
M-----------------------------------------------------------
--------------------------------------------------------SSIG
------------------------------------------------------------
------------------------------------------------------------
------------------------------------------------------------
------------------------------------------TGYDLSASTYSPEGRVFQ
VEYAGKAVEK-SGVVVGLKCKDGVVFGVEKLVLSKMLVDGANRKIYNIDRHMGMATAGFA
PDARQLVNRAREEANEFRGLYGDPIPLKFLNQRLSLFVQQYTLYGFVRPFGVSVLLGGID
-DHGPQLYMIEPSGVSFGYFGCAIGKGNELAKTEIEKLDFTTLTAREAAKKITEIIYKVN
DD-------QKKFELELSWIC---------------------------------EESNNV
HMFVPDPFRSECIEAAQQAM-----------
>GoceYONA
M-----------------------------------------------------------
--------------------------------------------------------SSIG
------------------------------------------------------------
------------------------------------------------------------
------------------------------------------------------------
------------------------------------------TGYDLSATTFSPDGRVFQ
VEYASKAVEN-SGTAIGLRVKDGVILAVEKLVISKMLEPASSKRVHAADKHVGLAFSGLV
ADARQLVHRGRSEANNYRQFYGDAIPAHLICERIAGFMQVYTLYGSVRPFGCSVLVGAVD
-KKGPQLYMIEPSGISYGYYGCAIGKGARAAKTELEKLDLENMTAREAAIEAARIIYSVH
DDV-----KDKIFELELSWIC---------------------------------TESKNE
YQKVPDDLQQEAETKAKAALD----------
>Undascha
M-----------------------------------------------------------
--------------------------------------------------------TGIG
------------------------------------------------------------
------------------------------------------------------------
------------------------------------------------------------
------------------------------------------TGYDLYPTTFSPEGRLFQ
IEYAGKAADA-SGTAIGIKAKDGVVLGVEKLVRSKMLVKGSDKRIFTIAPHSGVALAGLL
ADGRQIVNTCREESSRYKKFYGQPIPGKMLNQRISNFIQYFTLHDSVRPFGTSVIIATCD
-KSGPSLHMVEPSGISFGYYGVAVGQGKQLAKTELENLNLQELSAREAVMEIAKIIYKIH
DDV-----KDKEFELELSWVC---------------------------------EESNFK
HQRVPADLLAQAKEVGKTSME----------
>Thecquad
M-----------------------------------------------------------
--------------------------------------------------------SSIG
------------------------------------------------------------
------------------------------------------------------------
------------------------------------------------------------
------------------------------------------TGYDLSATTYSPDGRVFQ
VEYANKAVEN-SGTAIAIKVKDGIIFGVEKIIISKMLVENSNRRVYGIDLHAGLAVAGLV
ADARQIVNRARQDALEYKNFYGEPIPIHVLVERVSAFVQAYTLYSHMRPFGAAVLIGGFD
-KSGPQLFKISPSGESWGYFGCAAGKGKQLAKTEIEKLKLSQLTCQEALVEVARIIHVVH
DEV-----KDKDFELELAWIC---------------------------------DKSKNV
FEVVPKDIRDRAEKEAKARLEND--------
>Vermanta
M-----------------------------------------------------------
--------------------------------------------------------SGIG
------------------------------------------------------------
------------------------------------------------------------
------------------------------------------------------------
------------------------------------------TGYDLSATTFSPDGRVFQ
VVYAGKAVEN-SGSVVGVRCSDGVILAVEKMILNKMLEEGSNRRVHAVSDHIGLAFAGLQ
ADARNLVNRARSEARSYVSSYDEPIPVRILADRLSLYMQAHTLYGSVRPFGVSVVIAGTD
-RKGPQLFKVDPSGVFYGYFGCAAGKGKQAAQGELEKLDLKSMTCAQAVTEIAKVVHYVH
DDV-----KDKEFELELGWAC---------------------------------EASKHR
FVRVPKDIHQAAETEAKRLLDDDEDD-----
>ParvMONO
------------------------------------------------------------
------------------------------------------------------------
------------------------------------------------------------
------------------------------------------------------------
------------------------------------------------------------
------------------------------------------------------------
-----------------------------------MLVAGSSRRIFNVGKQHGIAIAGLT
ADCRRLVDTARSEARQYKSLYGDVVPTRILTEKTAGQVQIFTLVSYYRPFGASLLIGGWD
EANGYELHMVEPSGNSWGYYGIAVGKGSSAAKTEIDKLKLSEMTAREAAIELGRILYSVH
DEV-----RDKDFELELSWVC---------------------------------DESNHQ
HVPVPEDVLALANAAGAALLDDED-------
