# Supplementary material for: Expansion of the molecular and morphological diversity of Acanthamoebidae (Centramoebida, Amoebozoa) and identification of a novel life cycle type within the group
Source: Biol Direct. 2016 Dec 28;11:69. doi: 10.1186/s13062-016-0171-0 (PMC5192571; doi:10.1186/s13062-016-0171-0)
Supplement: Additional file 3: — Bordor.325.Cent40.tgz. Phylogenomic alignment files and single gene trees for each gene included in the phylogeomic supermatrix. (TGZ 8396 kb) [file 13062_2016_171_MOESM3_ESM.tgz › Bordor.325.Cent40/unmasked-alignments/EIF3I.faa]

>AcanGEN
-------LRPILLKGHERALTFLKYNRDGDLIFSAAKDPTP--CVWFSDTGERLGTYK--
-------G---HTG-------------------DSKLLLTASADTTAKLWNVETGEELFS
WSH----RAPVRCVAFAKG------DRKFLAVTDPFTK--LASSIYIYKLDPER---P--
AKQNPLPMREIV----APTPSAKITQALWGPLNKYIIYSSEDCSVYIHDP-ESGE---LL
-HTITD--HQAQVNSIAFSW--DETYFITSSDDRTARLYDSKTFK-LLKTFESAKPVNSA
AI--SPILDHVLLGGGQKAHGV--TTSAVESGGFEARIYDMIFEEELGSIKGHFGPINTI
SYAPDGKSYTSGSEDGYMRIYHLDKFYFTL------------
>Coprcine
------------MSGHERSLTQIKFNLEGDLLFTCSKDSVI--NVWYSHNGERLGTYD--
-------G---HNGTVWTVDVDLVLKGPRFHPASTQYMISGSADNAMKLWEVSTGKCLYT
WEF----PTAVKRVAFNED------GTQVVCITEQRMG--YQCAIRVFRINKDD---P--
KNQSKEPLYMF------NPIGSKATVCAFTLTPNIIITGHESGKVALFDV-KSGE---EI
NNNERA--HGDVITDLQLSK--DRTYCITSSKDKSARIHDTKNLM-VIKTFTTETPLNSA
AI--APNRPYVLLGGGQEAMNV--TTTSLRQGKFETRFWHKVFEEEIGRVKGHFGPINTI
AIHPAGTGYASGGEDGFVRVHHFDESYFKAKPYGDLEI----
>Coprprot
-------MRPLLLKGGERPVTQLVFNTDGDLLFSSSKDNGV--TVWQTESGERIGTYD--
-------G---HTGAVWTISVD----------HKSTRLLSGSADSSVRLWDVETGKHLNT
WQH----ERPVRVVEFSQG------DKQFLTITDDVMG--HPPLIQIFNVSLTDTREN--
NVKNQVPIVSLN----TPQGHGKIYSALWGPKNETILTACADGTIKVYDS-ETLT---LL
-KTVRA--HNKDCLYIQYDK--WRTTFITASKDGTAKLWDPKDLEKPVHVYEVGRAMNAA
AI--SPLMDHIIVGGGESAVEV--TLTQANTEQFKVRFFHSIFEEELGGVLGHFGPVYCL
CFSPDGRSFASAGEDGFVRLHYMDEAYFQRTDDI--------
>DictDisc
-------MRPISLRLHERPITQVLFNREGDLLFVAAKDKLV--SLWYTTNGERIGSYQ--
-----------CGGVVYSIDVS----------QDSKYLITASADAKARVWDVSSGRQLDS
TDF----EVSARSIEFSQG------DKQILVVTDQVMG--CQAKIHVFDFDKDE------
-VRKLNKSYTL------PSPQCKITQATWGPLNKTIFASCEDGAVRIYCT-EKRE---LI
-KTILD--HNKLVTRIEWTK--HRIMFMTCSKDGTAKLYDTKTLK-LLRTFDTGRPINAA
GI--SPLKPHVILGGGQSAESV--TTTKVDASQFKVRFFHIVYGEELGGLIGHIGPVHSI
CFTPDGKTFATGGEEGLVQVNHLDESYFEFDDDLVYNPPVQH
>Entahist
MAQRGATIKSIVLKGHEKPITKIELTREGDYFVSCSNDKTA--MLWRVDPLVSMGAYS--
-----------CAGAVSSCSIS----------NNGLYLYLASRDGSLYCFELETGKQVYN
KLPIPGCYAPIKSVELSPN------NENILAVIGAFRT--FASSVNLID-----------
PEMKTKPISVL------SQEMPQLTKAKWLS-NSTFIVGDELGNLNMKDI-RTQN---NG
-LRFES--HKGEITDIQSDA--NDILLGTTGKDGKAFVHDIRMPQEVISTFESGYPLQSI
GF--APYTDYYAVGGGQDKAMI--TMTQRDMTMLMTTFVSAVDGQEMVRLPGHFGTVNTI
VFSHDGKTIFTGADDGCIRISPLTNPVFASN-----------
>Filanola
-------MRPLLLKGHERSITCLKYNREGDLLYTTSKHPQF--AVWYSSNGERLGTYD--
-------G---HTGAVWSVDID----------RHTERVITGSADNSARMWVAETGKEIQS
WXH----KXPVRSVNYAVG------EKQMLSVTDQVLG--YKPTMYVWDLAQ--------
--RSNKPVLEF-----IGRNEQKVIQAMWSPQNDYIFTACEDGTIRIYDVRKNGE---QL
-HVINE--HAKAVMQISYSK--DQLFFISASKDGYAKLFDTKTFK-CLKVFNTGRPVNTA
SI--SPIKEEVITGGGQSAESV--TTTRVDSSQFKVRFWHMLYEEELGSVAGHFGPVNVV
SFAPDGEGFASGGEDGYIRLHHFDPDYF--------------
>FontBI
-------IRPFQLRGHARPLTHVRFNNDGDLLMTTCKEGTS--LLWSSYTGELLGSYE--
-------G---HGGVVWSFDFT----------SDSRKIITASGDMTSRLWDTETGKELHM
ISA----PSTVSDASFSVG------NKMFFIVTVNNMN--QHSSIVIYDA----------
--TSFELINRI-----ELPRDLRFTCALWADCNTRIIASLSDHTIVSYNV-RTGE---TT
GQATTA--HKDTITDMQMSH--DGTYFITSSRDMTAKIFDIHELS-QIRVYTTDSPLNSA
SI--DNIKGHIFLGGGQDASQV--TTTHARSGKFETRIYHEALAEELGRVRGHFGPINTL
HVSPQGTHFATGGEDGFVRLHEFDQNYHDFKIE---------
>HomoSapi
-------MKPILLQGHERSITQIKYNREGDLLFTVAKDPIV--NVWYSVNGERLGTYM--
-------G---HTGAVWCVDAD----------WDTKHVLTGSADNSCRLWDCETGKQLAL
LKT----NSAVRTCGFDFG------GNIIMFSTDKQMG--YQCFVSFFDLRDPS------
QIDNNEPYMKI------PCNDSKITSAVWGPLGECIIAGHESGELNQYSA-KSGE---VL
-VNVKE--HSRQINDIQLSR--DMTMFVTASKDNTAKLFDSTTLE-HQKTFRTERPVNSA
AL--SPNYDHVVLGGGQEAMDV--TTTSTRIGKFEARFFHLAFEEEFGRVKGHFGPINSV
AFHPDGKSYSSGGEDGYVRIHYFDPQYFEFEFEA--------
>Monobrev
-------MKPLMIKGHTRPLTKVFYNREGDLLFSTSKDKVP--SVWYSHNGERLGTFA--
-------GEHMHNGTVWTGDVD----------YTSKYLVTGSADNSMKLWDVETGNHLCT
ITE----NSPIRTAHFSYD------GKRILYSTDNIMG--QPCLVKTIDVSRML---Q--
EGSAAEAVLSF-------DHGSKATCSQWGLCDETIVTADDKGYLRRFSA----------
----TA--HSAAISDMQYGK--DLSTLITASKDESSKLYDADSLQ-LLKIYEAARPINSA
CV--SPIRDHVILGGGQEARDV--TTTHGKQGKFDALFFHMIFEEEMGSIKGHFGPINTL
AFHPEGTGYTSGGEDGYIRVHQFDDSYFEFAYET--------
>PCBtrin
-------MYPIQLKAHERPLTWVRYNADGDLIFTCSKDQRDGCMVWYVENGERLGTYR--
-------G---HTGAIWMCDVD----------YSSTRLITGAADNTWRMWDVQTGNELFV
VNE----ETPVRSVQFDEG------CNRVVILTDRIMG--HKGAVKVYNVKDGK------
---PSEPELVI-----PLGNRVKATMAVFAPLNKQIFTSHDDGSISVWDP-VEGK---LL
-GQVKD--HEDGIFGMKYSW--DKLELITFSKDCTAKLYDASSLE-CLKTYVTERPVNAA
AV--SPAHERVILGGGQEAGEV--TTTSTRVGKFQTRFFHKIYEDEIGSVKGHFGPINTL
DFSPDGKSFVSGAEDGFVRLHHFDKDYFETKL----------
>Polypall
--------RPLHLRLHERPITHIQFNREGDLLFVAAKDKTV--SLWYTSNGERLGKYS--
-----------CGGVVYSLDVD----------QHTKYMVTASADSKLILWDVKTGKQIES
ISF----EVPARWVEFSQG------DKQILVVTDKVMG--YQATVHVFNFDPEN------
VVNKITPAFTL------DPLNVKITQATWSPMNKTILASCEDGFVRIYDV-ETRH---LV
-HTIAD--HTDTVTKIVWMK--HRIMFLTCSEDGTARLYETKTLK-HLKTFDTGRPVNAA
AI--SPVLPHIILGGGLSADLV--TTSRVDSSQFKVRFYHIAYEDEIGGHIGHIGPVNSI
DFTPDGKTFATGGEEGLVIINHLDNSYFKFDKELDY------
>Sexangul
-------MRPIVLKGHERSITFVKYNREGDLLFSASKDKFP--TLWRADTGERIGTFI--
-------G---HNGAVWSLDVS----------FDSSLLLTAAADNSARLWNVATGETLGE
YVH----DRPVRGVDFAHG------SRRFCTVSDQVMG--SAPMIRIFSLPANPL--A--
DACEEKPLFSIP----GWSTQARITTCRWGPLNETIIATGDDGHIVKYDT-ETGK---EL
-KKVKA--HDKSIRAMAFDDPLQQLSFITGSKDTKAKLWSTRDLT-LLKEYDTGRSINCV
SI--SPSRDHILLAGGQEAVDV--ALTRVDPAQFHVRIYHKVSGDELGQVAGHFGPVNTV
SYSPDGDTFVSGGEDGYIRVHHLDDSYKK-------------
>Sterramo
---------PIAIKGHERAIVNVAYNKEGDLLFSSSKDTTP--SLWYADTGERVGTYR--
-------G---HEGAVYGLSVT----------SDSRFLLTASADTTAKLWDVETGEMLFS
WEH----KAPLRYCDISED------DSRFLVVAEPWGSPKEPPCIFVYKLNTKE---P--
YNQSLLPLQQIECKTGRGENYARILQAVWCPFNKLVLGCCEDCSVYVYDS-ETSE---LK
-KQISD--HSGPVNSITFSP--DSVFFATASDDRTAKLYDAVDFK-LLKTYETDKPINGV
AI--SPIMDHILLGGGQKAMGV--TKTLTESGQFQARFFHLILEEELGTIRGHFGPINVL
RFSPDGRSYTSGGEDGYVRIHHLPSGYF--------------
>Thectrah
-------MKPFMLQGHERSITTVQYNREGDLVFSTSKDSTP--HVWFADNGERLGTFD--
-------G---HKGTVWDCSVD----------FMTERLLTASADNTARIWKVEDGSQMHA
FEF----KTPARVAEWSEG------NKLAAFVTDRIMG--HDAYLYVYAIAEMG------
EAQSSEPLFEL-------GLGMKCQTARWSALNQSIYCGMDDGSVRVFDA-ETQQ---EL
-AHLDG--HRARVHDLSFSD--DKQMFITASKDKTAMLWDVKSNA-VIRTYRTEHPVNSA
KI--SPIYDHVILGGGQDAMSV--TTTHSRVGKFQVRFFHAVYEEELGGVTGHFGPINYL
DFAPNGRGFTSGGEDGYVRIHHFDDSYY--------------
>VannDIVA
-------MRPLLLKGHERPLTTVRYNREGDLLFTAAKDPVP--CVWYSHNGERLGTYK--
-------G---HTGAVYSLDVD----------QETKLLVTGSSDQSTKLWDVESGKQLQH
YQH----GAPARWVNFAHG------GKRFLSVTDRVMG--MAPYIFVYDVSRGS------
QEPNPEPVLKIC----GHNPDAKIFQAYFGPLNRSIYACNQDGSIAEYDA-ETGE---LK
-QVVQD--HEKAINSMSFSN--DQSHFVTASTDHTARVYETATLK-CLSVFETGRPCNSA
AI--SPKMPHVVLGGGQPAESV--TTRGRDTAQFKLRFFHKYFEREVANIAGHFGPINCV
AFSPDGSNFCSGGEDGYVRLHHLDSTYFE-------------
>Pessonel
-------MRPIVLKGHERSITSLLYNREGDLLFTSSKDKVP--TVWRADTGERIGTYH--
-------G---HTGAVWHLDVS----------YDSKYLLTAAADMTARLWEVETGEQLAV
YAH----DRPVRCVTFSHGIPMDGKERHFISVSDQVMG--FPPRIMVYKLPASP---N--
DPYPTTPVRTIQ----GWSTSTRVTKAVWGPENETIICSGEDGFVVVYNA-ETGE---EV
-NRVQA--HTKSIRDLKFDSP-KQLYFMTVSVDTTAKLWDTRTLE-CLKTYDTGRSINCC
SI--SPILDHVILAGGQEAVDV--ALTRVDPAQFHVRIWHRSLGVELGQLAGHFGPVNTL
SYSPDGKTFVSGGEDGYVRIHHLDDSYFK-------------
>MayoBSH0
-------MRVHMLKGHDRAITSITLNYDGDLFFSTSKGPTI--TLWYSCDGVRLGTYS--
-------G---HKGTVWSVDPS----------RDSKRLLSASADNFVKLWELETGRELFT
WDA----KVPMRFVQHAEG------EKMFLAVTDNVLG--KMPSILIHKLDRDL------
SKLEAQPMKVLE----MKEGKYKILGAHWGPLNETIFSCDESGLITVWDV-ETGK---VK
-HVIDE--HSAAVKHLHFTR--DRGAFLSSSSDHTARLFDSRTYK-CMKVYETGRPINDA
AL--HPTMDHIALAGGQSARDV--TQKSNDPMQFATRVHHSIFLEEIACIPGHFGPVNAL
DYSPDGKVLITGGEDGYIRLNFLEDEY---------------
>TricAmI7
------------LKGHERPLTVIKFNREGDLLFTCAKDKEP--CLWWTATGERIGTYV--
-------G---HKGAVFHMDVD----------YNSKRLVTAAADETAKLWEVETGKLLKT
FVH----ESPVRSVDWSCG------DQLILTAQAKLGG--KSAVLRIFRISENS------
AAQLDTPLKVI-----MPDADVPIQRALWGPLNDRIYTANDDGSIRIYDP-ETGK---QL
-MKADI--HKKSIRDMQWDK--TQTVFITASSDKTAKLVDTRSLE-VIKTYNMGRPVNSA
AI--SPLKDHIVAGGGESSVGV--ALSRHDTSQFKSCFFHKIYQYELASVEGHFGPVNTL
AFSPDGKSYASGSEDGFVRLHHF-------------------
>Neopaest
-------MKVVVLKGHGRGITQLKFNREGDLLFSVSKSKEI--NLWRASDGERLGTYH--
-------G---HNGAVYAVDIN----------RKSTRMITAGADNKAKVWDIEEGVELYS
INL----QTPGRAIEFAQG------DKKFMVATDSVMG--FFANILIFPFSEET------
SGLSNAPLATIS----LSPSRVKVLDLAWGPLNKNIFASTDNGKVLVYDS-ESLE---KV
-HEICDNARDSEVKRLTTSK--DRMCILTACTDKTARLYDTRTFK-QIKLYETGRPCNSA
DIYPTPELDHILLAGGQGADQV--TTTRVDPAQFASRVHHKIFQEELATIPGHFGPVNDV
RYNPNGRSFATGGEDGYVRLNILDDEYFKGLNNEVY------
>Paraatla
-------MKVILLKGHGRGITQLRYNREGDLLFTASKGKEI--NVWRSDNGERVGSYH--
-------G---HNGAVYAIDVD----------RKSTRLISAGADNYVKIWDIESGQELFS
TSL----STPGRAINFAQG------DKLFACATENVLG--YHSAILFFPFSEDK------
DKLKDDPISKIQ----VNPKGLKILDLAFGHLNTNLFAATDKGKVLVYDT-ETRK---LI
-HEITDNNEETEVKRLTMSR--DRMSFLTSSTDHTARLYDVRSYK-MVKLYETGRPCNSA
DF--SPKMNHILLGGGQSASEV--TMTRVDPTQFACRVHHKIFQEELALIPGHFGPVNDI
RVNPDGQSFATGGEDGYVRLNFFDDSYF--------------
>VexiDIVA
----------LMLKGHERGIRCLKFNREGDLLFSSANSKII--NCWYAENGNRLGTYN--
-------G---HTGAINDLDVN----------HDTSLLLSASSDESVRLWDVKSGQQLLR
LHH----KIPCRAVNFAEG------EKMFLVATDNVFS--KPSEIFVYPMGADA------
---DTKPMGSFV------CGKFKVQKALWGPLNEAMFTASDNGKVHVWDA-QSGK---LL
-HEITD--HTRSVQSIEFSK--DRSMFLTASSDHTARLYDTKTLK-LLKTYESGRPCNGA
CF--SPLMDHVILAGGQPASMV--TTERADQAGFATRIYHKVHQEEMALVMGHFGTVTAL
QFNPNGKSFCTGGEDGYIRVNFLDDDYF--------------
>Endozona
-------IRPIVLSGHERPVTQTKFNNDSDLLFTASKDGTV--SVWYTDNGERLGSYQ--
-------G----KGAVSSIDIT----------TDSELLLMGATDE-VNLWRVSNGDLLYT
WKI----PGRIVSVELNYG------NNQFLVGFNVGTA--QNPRIYVYNLSHTQ---P--
GLQPKQTAQEI-----ILKVEGSLSKCAWGYMNENIISVTSKGGLYVHDL-NGNL---VR
-EPIHD--HTRNINNIAFSH--DRLYFLTCSDDNTARLYNAKTFT-LLRTYETHYPVLSG
AF--SKDLDHIITSGGLPADVT--TTSGGDLGQFATRFFSLMDEGELASIRAHFGPVNSV
AFSPNGKIFSSGGEEGVARLYHLPEDYFK-------------
>StygNOMA
-------MKPLLLKGHERSITCITFNREGDLLFSCSKANFP--CVWWSKTGERLGTYQ--
-------G---HTGAVWSLDVT----------SDSELVLTGSADNSAKLWHTQTGKELFS
WEH----RTPVRWVDFGYG------DRCFLTVTDQVLG--LAPTILVWRLADDP------
SQQSSTHELEII----GKSPQHKINQARWGPLNQRIYSVGEDASVCVWDP-ETGK---LI
-HEIKD--HTKSVTSFKFTP--DKTMFITASQDHTSRLYDTKTME-LIKTYDTGRPCNTA
DI--SPICDHVLVGGGQSADMV--TTTRLDSSQFKVRCFHKIFEEELGSIKGHFAPVNCL
SYSPDGRMFASGGEDGYIRLHHLDDSYFKL------------
>Cochminu
------------------------------------------------------------
------------------------------------------------------------
------------------------------------------------------------
------------------------------------------------------------
---------SLSFNSFSFDQ--YKMTLITASDDYSARLFDSNTLT-QRRIYQTHVPIRSA
TI--SPIMDQVAIAGGQAAKDV--TTTRVDISQFSIRLYHQVYGDEIGKIK---------
----------------------------D-------------
>Ovaldese
------------------------------------------------------------
------------------------------------------------------------
------------------------------------------------------------
------------------------------------------------------------
------------------------------------------------------------
--------------GGPPSMKV--TTTKVDHTQFATRFYHMIFEGELGKIRGHFGPIHSI
AWHPSGKQFATGSEDGFARLHNLE------------------
>Nolaaber
------------------------------------------------------------
-------------------------------------MISGSSDRNVFLWEVETGKLLYT
FPH----DNSVRVVEFGIG------DKKFLTVTDKIMG--QKAYIHVYNLADDLD--D--
QDNHKRPVLEI-------EVQTKILGAVWDP-----------------------------
------------------------------------------------------------
------------------------------------------------------------
------------------------------------------
>Vannrobu
------------LKGHDRPVSQVMFNREGDLLFTASKGKSRNCTVWFAATGERLGTYD--
-------G---HAGAVFGMDVS----------YDSSLLVTASGDSSTLLWNVRTGEQLAR
FKH----DTPARWTNFAMG------EKRFLTVTKGVMG--KTPEILIYQIENPF------
DIRSTEPITRI-------PGKAQFVKAYWGPLNENIYACCANGAIYVFDA-ESGE---EK
-SMIEP--HTKEITGFEFSH--CKQYFVTASKDNTGKMFDTATLE-CLKTFVSGRPLNDI
AI--SPLKPHVFVVGGQDVATV--TTAHADSAQFRARVYHSVHEVEIGTIQGHFAPVNSI
TVSPDGKTMVTGGEDGYARVNTLDKSYFEGLSDEVLFP----
>Luaphula
-------FRPILLKGHERPITFLKYNAEGDLLFSCSKDSTP--CLWRADTGERLGTYN--
-------G---HDGAVWSLDVT----------RDSRLLATGSGDNKAKLWNVQTGEVYYT
WTM----QAPVRSVAFAQG------DRRLIIVTDPFAK--RPPTILIFKIDPEN---P--
RNQSSIPVREI-----IGETTAKISQAVWGPLNKTIFSVSEN-CVFIHEA-ETGE---LL
-HRIAE--HNGVISSINFSL--DQVFFLTTSDDRTAKLFDTKSLK-LLKTYETDKPVNAG
SI--SPVMDHVLLGGGQKAQGVALTAQSNKNGQFQARFFHMIHEEELATVKGHFGPINAI
SFSPDGRSFTSGSEDGFLRLHHLDGTTY-------------F
>Protarac
-------LRPILLKGHERAITYLKYNHDGDLLFSCSKDPVP--CVWRADTGERLGTYN--
-------G---HTGTIWSLDVS----------HDSRFLLTASGDQTTKLWNVQTGAELFS
WPH----RGPVRSVAFAHG------DKKFITVVDPFGKE-KAPAIMIWKFDADH---P--
NKQSPVCLREI-----VGETTAKISQAVWGPLNKTIFSVSEN-SVFVHDA-DTGD---LL
-HRITE--HNGAISSINFSK--DQVFFLTTSDDRTGKLFDAKSLK-HLKTYETDKPVNAG
SI--SPLMDHVLLGGGQKAQGVALSAQSTKNGQFQARFFHLVHEEELATMKGHFGPINAI
SFSPDGKSFTSGAEDGFLRLHHLDH-----------------
>Protbohe
------------------------------------------------------------
------------------------------------------------------------
------------------------------------------------------------
------------------------------------------------------------
-------------NNICFSP--DEVFFLTCSDDRTARLYDTRTYK-HAKTYETNKPVNSG
SI--SPILDHVLLGGGQKAAGV--TQSSTKSGHFQARFFHMIFEEELATVKGHFGPINTI
TFSPDGLSYVSGSEDGYLRIHHLGDQY---------------
>PhysTSA
-------MRPIILKGHERSITQVKYNREGDLLFSCSKANFP--CVWYSETGERLGTYN--
-------G---HNGTINSCDVN----------FDTTVLITGSGDSLVKLWDVETGKEIYN
LQN----KVPVKSVEFAEG------DKQFLVLTDNVMG--HSSTVSIYALNDGR------
--PAGNPHEIV-------VKDVKLTHAMWGPLNKTIIIAAADGAIRVYDT-DTLK---LV
-QENKD--HTKIVNKMAFDK--DKFTFITASGDQTAKLFDTKTLT-VLKSYDTGRPVNAA
AI--SPIKEHVIIGGGQSAESV--TTGKQDSSQFKVRFFHKIFNEELGSLPGHFGPVETL
AFSPDGRSFVSGGWDGYIRVHHFDPSYF--------------
>Protpyro
-------MRPILLKGHERAITCVKYNRDGDLIFSAAKDATP--CVWFADNGERLGTYK--
-------G---HTGALWSLDVS----------WDSKLLLTASADTTAKLWNVENGEELFS
WSH----RAPVRCVSFAKG------DRRFLAVTDPYTK--LASSIYIYKLDPDR---P--
TKQTPLPMREIV----ASTPSAKVTCALWGPLNKYIIYTSEDCSVYIHDP-ETGD---LL
-HTITD--HQAPVNSISFSW--DDTFFITSSDDRSARLYDSKTFK-LLRTFESAKPVNSA
SV--SPILDHVLLGGGQKAHGV--TTSAVESGGFEARIYDMIFEEELGSIKGHFGPINTI
SYAPDGKSYTSGSEDGYMRIYHLDKFYFTL------------
>PellCATA
-------MWPYILKGHQRPITRVKFNYDGDLLFTAAKDPHV--CVWSSRTGELIGTFQQK
NAGPKPAG---HEGAIPDFDIT----------RDSNLLITASQDESVRLWRVETGETLFV
WPT---SGQRGQSVSFNYG------ETQFFVAVNISST--EPGRISIFDFNKQQ---P--
GAQKATPVKTI-----IMDRISALSQTIWGYLNKTLITATEDGFITVHDP-ESGK---KI
-KEWRA--HDGGINSLSLSK--DQSFFITSSDDFTSRLYDSTTFK-CLKLYETRHPVNTA
VL--SSVKDHVLLGGGQKAMGA--AMGGSDTAQFATRFYHTIDEEQLGNVKGHFGPINTI
DIDRTGKIFASGGEEGIVRLHHLTDDYFE-------------
>ClydYONA
-------MRPIVLKGHERPITQIVFNREGDLLFSASKDKRP--NVWRVETGERLGTYN--
-------G---HNGAVYSIDVD----------ASTKNLISGSGDSCVKLWDVKSGKEKYS
WEN----RAPIRFVEFAEG------DRMFLTASAAVMG--MTANILIYKLADDV------
QDQANEAALTI-------NTTGKILQAHWTPLNREIITCNEDGTVRVYDA-ETGD---EI
-DCVEA--HSSTVNSISFTR--DRSCFVTASKDHYAKLYDTRSRE-HLKTYDSGRPVNTA
CI--SPLMDHILLGGGQSAESV--TTTRLDSSQFKVRFFHKIFEDEIGAIPGHFGPVNTV
MFHPNGRSYASGGEDGFIRLHHLDDSYF--------------
>GoceYONA
-------IRPILLKGHERPLTTVKYNRDGDLLFTSARDSQI--CLWYADTGERIGSYK--
-------G---HLGAVLSFDVT----------WDSELLITASADSTVKLFRVETGEQLAN
WEI----KGRAQSVQFNLG------CTQFLVGVNSGST--LQSKILVYPFNKDQ---PGL
QDKKREPKEIV-----IKNETENIKMSAWGYLNESIVTVTDKGFLYVHSP-ETGA---LL
CEPKHD--HNGPINSVNFSK--DQTMFITCSDDFTARLYDAKTFQ-MLKTYETDYPVNSA
SI--SPIRDHVILGGGLHAMGT--ALGATDTSQFATRFFHLIDEEELASVKGHFGPVNTI
AYNPDGKSFTTGSEDGTVRIH---------------------
>Undascha
--------KPIMLKGHDRPLSQVMFNREGDLLFTASKGKSKNCAVYFSSTGERIGTYD--
-------G---HDGAVFAMDVN----------FDSSLLITASADSSTILWNVSTGEQIAQ
FKH---GKAPAVCTCFCLG------EKRFLTVTKGVMG--EEPNILIFNIENPY------
DIQNFEPAVVI-------RGKKNFTRAYWGPLNENIYACCSDGSIFVFDG-ETGE---EK
-DSIKP--HTKEITNMKFSK--TKQFFVTASKDNTSKMFDTRSLE-CFKTFISGRPLNDV
AI--SPNKPHVFLVGGQDVATV--TTSLADSAQFRARVYHSVHEVEIGSIQGHFSPVNSI
ACSPDGSLMVTGGEEGLVRVNTLDDSYFKGLSDEVLFP----
>Thecquad
-------MRPILLKGHERSITHVTYNREGDLIFTTSKSNQP--NLWYSDTGERIGTYK--
-------G---HTGTVWSLDVT----------RDSRLIATAGGDQTAKLFDVEYGRELYS
FPH----RSPVRWVSFTEG------DKRLLTVTDQLMG--QVATINVYDV----------
--RTHNVIREM------TSPGIKIHQAHWGPSNRHIYATLDDCSVTVFDP-DSTQQDRII
-KRVQA--HKKPAHWLSFSQ--DKTHFVTASPDNTARLYDTATLD-IMKTYEVGIPVNAA
VI--SPLKDLVLLGGGQSAETV--TTSRADATQFKLRFYHKIFEKEVASISAHFGPVNSL
AFAPDG-SFASGGEDGFVRVHNLEDPAF--------------
>Vermanta
-------MIPIQLKSHQRPLTCVKFNREGDLLFSAGKDPVA--SVYWSSNGERIGTFN--
-------G---HNGAIWSIDVD----------YNSKHVLTASADMTVKLWEAQTGVCVHT
FEH----KTTVRWAALNEG------DTRFVSVTDQVMG--MPSTFAIFKHSYDK------
DELTNEPLLTFP----HKNPKSRVFNAYWSNLNESIICCSDDGHITAYDP-ERGE---VQ
-MEANDTQKNKATVSINFNE--SKSLFVAASKDHHARLYDARTLK-CIKTYDTHRPCNAA
VI--SPLHDHVILGGGQSAADV--TSTRLDSAQFRLRFFHSVYEQELGSISGHFGPVNTL
AMHPSGKGFVSGGEDGFIRLNWLDDSYIK-------------
>ParvMONO
--------RPIYLKGHDRPVTSTVWNPDGDLLFTGGKDSVA--CAWYGRDGERLGTYD--
-------G---HRGAINDVAVT----------VDTGRFMTGASDSASILWDTLTGKELFR
FKH----EVGVRSVDFTLN------GRSFLNVTDKIMG--RVAKLKVYSLKDDL------
ADQQDEPDRVI-------IGDDKITCAKFGPGDAHMFTSDEGGFICVYDT-ETGA---LL
-KKEQA--HEREIHSFSFDH--ERLTLVTASDDCSAKLWDAKTME-LLQTYQTNVPVRSA
SI--SPWNDHLIMGGGQAAKDV--TVTRVDNSQFAVRVFHKIFGDLIATVKGHFGPIHSC
TWAPDGKKYATGGEDGFTHIVNLPDQYF--------------
