# Supplementary material for: Expansion of the molecular and morphological diversity of Acanthamoebidae (Centramoebida, Amoebozoa) and identification of a novel life cycle type within the group
Source: Biol Direct. 2016 Dec 28;11:69. doi: 10.1186/s13062-016-0171-0 (PMC5192571; doi:10.1186/s13062-016-0171-0)
Supplement: Additional file 3: — Bordor.325.Cent40.tgz. Phylogenomic alignment files and single gene trees for each gene included in the phylogeomic supermatrix. (TGZ 8396 kb) [file 13062_2016_171_MOESM3_ESM.tgz › Bordor.325.Cent40/unmasked-alignments/rps23.faa]

>AcanGEN
---------------KPRGIRAARKLKNHRRVERWSDKQYNKAHLGTQLKANPFGGSSHA
KGIVLEKLGIEAKQPNSAIRKCVRVQLIKNGKKIACFVPRDGCLNFIEENDEVLVAGFGR
KGHSVGDIPGVRFKVVKVSN-VGLYALWREKKEKPRS
>Coprcine
----------MGSN-KPRGLQAARKLRTDRRDNRWADKGYKKRALGNVYKTSPTGGSSHA
KGIVLEKVGVEAKQPNSAIRKCVRVQLIKNGKKVTAFVPNDGCLNFVDENDEVLISGFGR
SGKAKGDIPGVRFKIVKVSG-VGLLALWKEKKEKPRS
>Coprprot
----------M--G-KPKGIRAARKLRIHRRNERWADLNYKKAHFGTAQKADPLGGASHA
KGIVLEKLGIEAKQPNSAIRKCVRVQLIKNGKKVAAFVPNDGCLNYIDENDEVLISGFGR
SGHAKGDIPGVRFKVVKTAG-VSLLALYREIKEKPRS
>DictDisc
----------M--G-KPNGLKTARKLRNHRRVQRWNDKLYKKAHFGTALKANPFGGASHA
SGIVVSRLGIEAKQPNSAIRKCVRVQLKKNGKKITAFVPNDGCLNYIQENDKVLVAGLGR
SGHSVGDIPGVRFKVVKVSS-VSLIAIYRGIKDKPNV
>Entahist
---------------MARGLHAARKMLAQRRANKWADKEWKKGKLVTRYKCNPLGTASHA
KGLVQEKLGIETKQPNSGIRKCVRVRLLKNGKKITAFVPRDGSLNYVNENDEVLISGFGR
RGHAVGDIPGVRFKVVCVAG-VSLWGLWTNKKQKPHA
>Filanola
-------------G-KPRGLRAARKLRNKRRIXRWADKQYNKSHLGTALKANPFAGASHA
KGIVLEKIGIEAKQPNSAIRKAVRVQLIKNGKKISAFVPMDGCLNFIEENDEVLVAGFGR
KGHAVGDIPGVRFKVVKVAS-VGLLALFREKKEKPRS
>FontBI
----------MGSC-KPRGINAARQLRNNRRINKWADKKWKKHALGTIFKHSPFQGTSHA
KGIVIEKIGVESKQPNSAIRKCARVQLIKNSKKVTAFVPYDGTMNYIEENDEVLIAGFGR
SGMSVGDLPGVRFKVVKVAG-VSLWSLFTEKREKPRA
>HomoSapi
SFAQARGADRM--G-KCRGLRTARKLRSHRRDQKWHDKQYKKAHLGTALKA-PFGGASHA
KGIVLEKVGVEAKQPNSAIRKCVRVQLIKNGKKITAFVPNDGCLNFIEENDEVLVAGFGR
RGHAVGDIPGVRFKVVKVAN-VSLLALYKGKKERPRS
>PCBtrin
----------M--G-KPRGINAARHMRTHRRLNRWADLDYKKKHLGTWLKANPFAGASHA
KGIVLEKIGIEAKQPNSAIRKCVRVQLIKNGKKIAAFVPNDGCLNFVDENDEVLIAGFGR
KGHSVGDIPGVRFKVVKVAG-VSLWALFTEKKE----
>Polypall
----------L--Y-KPKGLKTARKLRNHRRVQRWNDKQYKKAHFGTALKANPFGGASHA
SGIVVQRLGIEAKQPNSAIRKCVRVQLKKNGKKVTAFVPCDGCLNYIQENDKVLVAGFGR
SGHAVGDIPGVRFKIVKVSS-VSLLAIYRGKKEKPNV
>Sexangul
-------------G-KPRGIRAGRKLAANRRVNRWADKAYKKAHFGTWEKANPFGGSSHA
KGIVVEKIGVEAKQPNSAIRKCVRVQLLKNGKKIAAFVPRDGCLNYVDENDEVLVSGFGR
KGKAVGDLPGIRFKVVKVAS-VGLLALYKQKKEKPRN
>Sterramo
----------M--G-KPRGIRAGRKLRNLRREERWADKGYKKAHLGTALKANPFGGASHA
KGIVLEKIGIEAKQPNSAIRKCVRVQLIKNGKRIAAFVPRDGCLNFVEENDEVLIAGFGR
KGHAVGDIPGVRFKVVKVSG-VGLWALYTEKKEKPRS
>Thectrah
------------NS-KPRGINTARALRTRRREQKWNDKEYKKKHFGTARKANPLGGASHA
KGIVIEKMGIESKQPNSAIRKCVRVQLVKNAKRISAFVPRDGCLGYIDENDEVLVAGQGR
HGHAVGDIPGVRFKVVKVSN-VGLYALFREIKEKPRS
>VannDIVA
----------M--G-KPSGIRAGRKLRNSRRENKWADKGYKKKHLGTEFKSNPFGGASHA
KGIVLEKLGIEAKQPNSAIRKCVRVQLIKNGKKITAFVPRDGCLNFVEENDEVLVAGFGR
SGHAVGDIPGVRFKVVKVSG-VSLLALFKGIKEKPRS
>Pessonel
----------MGSH-KPRGLRTARKLRTKRRLNRWADKGYKKAHXGTWDKANPFGGASHA
SGIVLEKMGIEAKQPNSAIRKCVRVQLIKNGKKIAAFVPRDGCLNFIDENDEVLIAGFGR
SGHAVGDIPGVRFKVVKVAN-VSLLALYKEKKEKPRS
>MayoBSH0
----------MGSS-KPHGIRAARKLKKIRRINRWADKRYKKANFGTALKANPFAGASHA
KGLVVEKLGIEAKQPNSAIRKCVRVQLMKNGKKITCFCPRDGALNYVDDNDEVLVAGFGR
KGHAVGDIPGVRFKVVKVSG-VGLLALYKEIKEKPH-
>TricAmI7
------------------GLKAARRLKAQHREKRWSEKAYKKRLLSSDLKFNPLXGATMG
KGIVVEKLGIEAKQPNSAIRKCVRVQLIKNSKKIAAFVPRDGGXSYIDENDEVLVAGFGR
SGHAVGDIPGVRFKVIKVAG-VSLWALWTEKKEKPRS
>Paraatla
----------M--G-KPRGIRSARKLRNDRRDNRWADKTYKKAHLGTWLKANPFQGASHA
RGLVVERVGIEAKQPNSAIRKCVRVQLMKNGKRICAFVPRDGCLNFIDENDEVLVAGFGR
KGHAVGDIPGVRFKVVQVSK-VSLIALFREKKEKPRS
>VexiDIVA
----------MGSG-KPRGIKAARSLRTSRRVNRWADKRYKKAHFGTARKANPFAGASHA
KGIVLEKIGIEAKQPNSAIRKCVRVQLMKNGKRIAAFVPRDGCLNFIDENDEVLISGFGR
KGRAVGDIPGVRFKVVKVSG-VGLLALWKEKKEKPRS
>Endozona
-----------------RGLHAARKLRLHRKDQRWADKQYKKAHFGTALKAKLYGGASHA
KGIVLEKIGIEAKQPNSAIRKCVRVQLIKNGKKISAFVPRDGCLNFIEENDEVLIAGFGR
KGHAVGDIPGVRFKVIKVAG-VGLSAIYTGKKEKPRN
>StygNOMA
----------MGSG-KPRGIRAARKLRLHRKEQRWADKDFKKANLGNRIKCNPLGGSSHA
KGIVLEKLGIESKQPNSAVRKAVRVQLIKNGKKVAAFVPLDGSLNYIEENDEVLIAGFGR
SGHAVGDIPGVRFKVVKVSG-VGLYALWREKKEKPRS
>Cochminu
------------------------------------------------------------
-------------QPNSAIRKCVRVQLIKNGKKISCFRSYGWLLKFIDENDEVLIAGFGR
SGRSKGDIPGVRFKVVKVAN-TSLLALYLHKKKNLRS
>Ovaldese
-----------------------------------------------------LGGSSHA
KGIVLEKIGVEAKQPNSAIRKCVRVQLIKNGKKIAAFVPRDGCLNFIEENDEVLISGFGR
SGRAIGDIPGVRFKVVKVANVVPFRAMYLGKKEKPRS
>Nolaaber
----------M--G-KPAGIRAARKLRNHRRVQRWADLAYKKANFGTARKANPFGGSSHA
KGIVLEKIGVEAKQPNSAIRKCVRVQLIKNGKKISAFVPNDGCLNYVDENDEVLVAGFGR
SGHAKGDLPGIRFKIVKTAG-VSLLALYKQIKEKPRA
>Vannrobu
-------------G-KPSGIRAGRKLATVHRESLWALKSYKKKKLGTVWKSNPFQGASXA
KGIVVEKLGIEAKQPNSAIRKCVRVQLIKNGKKITAFVPRDGCLNYVDENDEVLVAGFGR
SGHAVGDIPGVRFKIVKVAG-VSLLALFKEIKEKPRS
>Vexibaci
------------------------------------------------------------
--------GIEAKQPNSAIRKCVRVQLMKNGKKTACFVPRDGCLNLIDENDEVLVSGFGR
KGRAVGDIPGVRFKVVKVAN-VGLYALWTEKKEKPRS
>Luaphula
-------------G-KPRGIRAARKLKNHRRVERWADKQYKKSHLGTALKANPFGGSSHA
KGIVLEKLGIEAKQPNSAIRKAVRVQLIKNGKKIAAFVPRDGCLNFIEDNDEVLIAGFGR
SGHAVGDIPGVRFKVVKVSN-VGLYALWREKKEKPRS
>Protarac
-------------G-KPRGIRAARKLKNHRRVERWADKQFKKSHLGTALKANPFGGSSHA
KGIVLEKLGIEAKQPNSAIRKAVRVQLIKNGKKIAAFVPRDGCLNFIEDNDEVLIAGFGR
SGHAVGDIPGVRFKVVKVSN-VGLYALWREKKEKPRS
>Protbohe
-------------G-KPRGIRAARQLKVHRRIEKWADKQYKKSHLGTALKANPFGGSSHA
KGIVLEKLGIEAKQPNSAIRKAVRVQLIKNGKKIACFVPRDGCLNFIEENDEVLVAGFGR
AGHSVGDIPGVRFKIVKVSN-VGLYALWREKKEKPRS
>PhysTSA
-------------G-TPRGLGAARKLRSHRRTQRWADKQYKKAHLGTALKANPFGGASHA
KGIVLEKIGIEAKQPNSAIRKCVRVQLIKNGKKIAAFVPNDGCLNYIEENDEVLVAGFGR
SGHAVGDIPGVRFKIVKVAN-VSLLALYKEKKEKPRS
>Protpyro
-------------G-KPRGIRAARKLKNHRRVERWADKQYNKAHLGTQLKANPFGGSSHA
KGIVLEKLGIEAKQPNSAIRKCVRVQLIKNGKKIACFVPRDGCLNFIEENDEVLVAGFGR
KGHSVGDIPGVRFMVVKVSN-VGLYALWREKKEKPRS
>PellCATA
----------MGKKKSPNGIRAARRLRQRRKDNKWADKGWVKSKKGNF--MNVFQGSSMA
KGIVLEKLGIESKQPNSAVRKCCRVQLIKNGKKISAFVPRDGCLNYIDDNDEVLIAGFGR
SGHAVGDLPGIRFKVVKVAG-VGLYALYKEKKDKPRV
>ClydYONA
-------------G-KPRGIRAGRKLQSHRRVQKWHDKSYKKKHFGTARKADPFAGASHA
KGIVLEKIGIEAKQPNSAIRKCVRVQLIKNGKKITAFVPRDGCLNYVDENDEVLVSGFGR
SGHAVGDIPGVRFKIVKVSG-VSLLALYKEKKEKPRS
>GoceYONA
----------M--GRHPRGIRAARILREKRKRNKWADKGWKKSKKGNF--TNVFAGASHA
KGIVLEKLGIESKQPNSAVRKCVRVQLIKNGKRISAFVPRDGCLNYIEENDEVLIAGFGR
SGHAVGDLPGIRFKVVKVAG-VGLYALWREKKDKPRT
>Undascha
----------M--G-KPSGIRAGRKLQTLHRENLWAKKSYKKKMLGTVWKSNPFGGASHA
KGIVVEKLGIEAKQPNSAIRKCVRVQLIKNGKKITAFVPRDGCLNFVDENDEVLVAGFGR
SGHAVGDIPGVRFKIVKVAG-VSLLALFREKKEKPRS
>Thecquad
----------------------------------------------TALKANPFEGASHV
KGIVLEKLGIEAKQPNSAIRKCVRVQLVKNGKKITAFVPRDGCLNFIEENDEVLIAGFGR
KGHAVGDIPGVRFKVVKVAN-VSLIALYKEKKEKPRS
