# Supplementary material for: Expansion of the molecular and morphological diversity of Acanthamoebidae (Centramoebida, Amoebozoa) and identification of a novel life cycle type within the group
Source: Biol Direct. 2016 Dec 28;11:69. doi: 10.1186/s13062-016-0171-0 (PMC5192571; doi:10.1186/s13062-016-0171-0)
Supplement: Additional file 3: — Bordor.325.Cent40.tgz. Phylogenomic alignment files and single gene trees for each gene included in the phylogeomic supermatrix. (TGZ 8396 kb) [file 13062_2016_171_MOESM3_ESM.tgz › Bordor.325.Cent40/unmasked-alignments/vatc.faa]

>AcanGEN
-----QFWLVSVPNSEVGPH--GFEQLRSAVG-----GAGVVSKFKIP-SLRV-------
------------GSLDSLLALSEDLGRKDQFFEGVVNKIARQLRDLYTDPETGNNEG---
--PGAGERILAV-----NNIGL----DSY-LSTFEWDEAKYK-L-TSPLKDVIDAVSTTM
TKIDEELRTKSASFQSVTQAIAAEKKKATGNLMVRDL-SDLIK------PED-A---ID-
-TDYLTTLFVVVNKAGAKEWLDEYETIV--------------------------------
-----------------------------------SDVVPRSSDLL----YSDSEFNLYN
VILFKKMADDFKTQARKK-KWTVREYKFDAKA------VEAGKEDLKKFESKRVKQKNSL
IRWCRLNFAEAFTSWVHLKAIRTFIEAVLRFGLPAE-YTSAVIEPGRS-SENKLRKTLDS
LY-AKLGSSYIDG---------GDEVDAAS----LLAGVSDKFYPYVWSKMS--------
-----
>Coprcine
MPSDQSTWLIAVPQDGDSEG--LFQELAPKLASQAKLPLRDLAQLPIP-SFKVGRLQPPI
LPLRRLMVQGQTGTLDSLIGLSEDLTKLDGTFTATVAKAVDTLRNLLNNDPAKLA-----
-------QNVLV-----DERPV----DSYIMSEWRWNESRYP-V-QRSLRELVDGLTEEM
TSIDNALKNKVTNYNQVKGSLTQMQRKKTGNLSVRSL-VDLVT------VDD-F---VQD
-SEYLETVLVAVPKNLIKEWLNSYERLT--------------------------------
-----------------------------------AMVVPRSAKEL----LADDEFALYS
VVIFKRIHDDFVQKCRER-KFIVRDFVFSEED------MERERQELETTNATERELWTDL
LQSARINFSESYQLLVHIKVIRLFVESVLRYGLPSH-YIGVAIKPDPK-TAKKVFNVLQA
QF-AYLGPRSNPAHKRAPKKSNAPTEDFVG---EYQSVLDQEFFDFVMYEVPWIV-----
-----
>Coprprot
-------WIISVPLQQGKD---IFAEQQRVTKD----DTEEVHKFVIP-DLRV-------
------------GNIDSLITLSDELRKLDAHVEGTLRKILAQYEELAELRQDPKN-----
-------QLVVT-----KDVTP----LMF-ITKFKWDEARFN-SKRKSLTELAQIVETAV
TKMDNEMRTKTMEYSSLEQKLNQVSLSGQGNLLTRDI-TKDIEP----KKNR-I---VE-
-SKYLTTVFVVIPTNEEKEWLSSYASLN--------------------------------
-----------------------------------EFVVPESAVVV----KAEADFTLYL
VVVMKHAADDFKNACRAK-RFIARKYDPSQTI---------SDEDLIKLKSSHDKAQRNL
LRWSITNFGEAFHMWVHLKCIQVFVESILRFGLPAN-FQAMLLIPRKN-HESKLQRLLCQ
HY-SYIGRDFGED---------------------IEDENGEKFFPYVF------------
-----
>DictDisc
MSETQEFWLISAPNLPGAD---IFDQVNQKTAKE--NSLSENKKFNTP-ALRV-------
------------GTLNSLITLNDELQKIDTIVESTTKKIARQLVDLVGTKPGKD------
-------KSLSI-----NGHTI----PQY-LQQFAWDDAKYN-L-KLSLQEIVEKISSAV
SKIDDDLKIKSSEYSTLSSSVASEERKASGNLQVRTL-NDLIT------ADN-I---VQ-
-TDYFTTAFVVIPKQSEKEFLACYETIS--------------------------------
-----------------------------------DFVLGRSAKRV----AQDNDYFLYS
VILFKKFYENFKTKIIEK-KWVVRDFKLEDNK---------PTQERSKLTEDKKNCRTSL
IRWCRLNFPEAFMAWVHLKVVRVFVESVLRFGIPFN-FQAILMKPQKG-ADKKVRDILFD
QF-KYLGSAHISG---------KNETD-----------DSEKFYPYISVSVNW-------
-----
>Entahist
MTQTGLYLLTTLPSGTQTADGYDFERIQSKSE-----GLAECYKSMIPTQLKF-------
------------ESLDSLMTLSDDLVRIDSSVGTVVRRLCNTWVDVNKE-----------
---------IQF-----NDKWN----ETD-LTQFRWDEKKYP-F-TETAKVLTNRIYKDI
QQIEVRLRDLVSKYQTTSRELAIENKKETGTLLTRRL-DSCVP------DDV-I---VD-
-TEYLMTVFVVISKQQHKEFLKIYDTLN--------------------------------
-----------------------------------EFVVCDSAIQV----IVDNDFELYR
VVIFRHALDDFKNECRTY-HYSVREFKREVAN---------IESAKSSLEESLESQKTTL
VRYCEANFVHVLHAWFHMKILRLFTDSVLHYGLPTK-YDLIVMRLKKR-ENKKLMKNLVG
KR-PTIGTEVNYL---------PTREDLG-----YDPEGADSTFPFVFTSVDIGYLVNPL
LLVSR
>Filanola
------YWLITAPKTRED----TFATLDKKTSS----ELSNNWKMNIP-ELRV-------
------------GTYESLMTLSDELVKVDVYVENITRKIANQLLDVVDAKDKA-------
-------DALTT-----PAGTP----EQI-LTNFRWDEAKYP-V-SQSLKQLTDLIHGQV
GKLDEEIRAKITEYTTINHAXSAEERKISGSLQTKDL-SDIVK------QEH-I---VD-
-SEYMETLFVVVPKFSVKQFLACYETLA--------------------------------
-----------------------------------NXVVPKSAEQI----DEDNDFALYR
VVLFRKVAEDFKNAAREK-KFIVREFKFDPNR--------SAKADKKKLEAEKDRIKKNL
IRWCKTNFHEAFAGWLHIKAIRLFVESVMRYGLPTN-FQAIVILPKKG-KQKRLRTVLNE
MF-GYLGAKVFQ----------GVKDDDP---------EADTYFPYVFFE----------
-----
>FontBI
--------LVLPPNDRQNLK-DTLKTLESHIKPS---GLADVYNYELP-SFKM-------
------------GTLDMMMQVSDEIQKIDSFAESLVHKISSSLVQLSDHQNTDSAEP--R
ATSGQSGPLLTV-----GNDSL----ISY-LSKFQWSDAKWS-S-RSNIRELLDLLSKFF
TSTDTELKQRMVAYNNARSSLASLQRRTSGNFLVCDL-APYVN------ESH-FP-FRN-
-SEYLATVLTVVPNGIEREWFKFIQRND--------------------------------
---------------------------------LGVLTEPSLSVKV----TSDNDHSVYT
AVLPKKHIDLFKTKARAE-KFIVRDFVYDPEQ------QAIERKELEALSVQVSRNRNGL
HLWLKTNFSEAFAAWFHLKTLRAHTEAVMLHGPPKERFLNVLLVPKKR-TERKVRDVLMS
LY-GSKFAGAGGT---------EALGDQVS---PTLGLSNDAYYPYVSFSLNTDF-----
-----
>HomoSapi
MT---EFWLISAPGEKTCQQ--TWEKLHAATSKN--NNLAVTSKFNIP-DLKV-------
------------GTLDVLVGLSDELAKLDAFVEGVVKKVAQYMADVLEDSKDKVQ-----
-------ENLLA-----NGVDL----VTY-ITRFQWDMAKYP-I-KQSLKNISEIIAKGV
TQIDNDLKSRASAYNNLKGNLQNLERKNAGSLLTRSL-AEIVK------KDD-F--VLD-
-SEYLVTLLVVVPKLNHNDWIKQYETLA--------------------------------
-----------------------------------EMVVPRSSNVL----SEDQDSYLCN
VTLFRKAVDDFRHKAREN-KFIVRDFQYNEEE------MKADKEEMNRLSTDKKKQFGPL
VRWLKVNFSEAFIAWIHVKALRVFVESVLRYGLPVN-FQAMLLQPNKK-TLKKLREVLHE
LY-KHLDSSAAAII--------DAPMDIPG-----LNLSQQEYYPYVYYKIDCNLLEFK-
-----
>Monobrev
----MDYVLISVPTK-------AF-------------------------NRQV-------
------------GTLSELIALSDDLAKHDQFVMSVTVKLANILKDLAATPADAE------
-------RTMQV-----DGRSL----PEA-TEHFSWDMARYN-V-KQLPRELAQQIIQDT
QDVEVKLKTKSQGFNKIKGNLQAIERKSNGSLLIKSL-ANVVK------PEH-V---VRD
-SEFLVTLLVVVPK----------------------------------------------
--------------------------------------------LV----AEDAEYGLYT
VTVFRKIVEDFKQNAREK-KFVVRDFEFDAEE------IAKDEHELNELRTNMVKQ----
------------------QALRVFVESVLRFGLPPD-FTATLLKINNG-NTRKVRQILGE
EY-AALDRANAAG---------ADVVDIPG------VTNQGEYYPYVSFDVELAHFVDK-
----R
>PCBtrin
---------------------------------------ATTHRLAIP-DLRV-------
------------GTLDTLMTLSDDLVKVDNYVESTVRRFARQLNELYASEGKTN------
-------EQLAI-----LGAPL----DNV-VVNFKWDDAKYP-I-NESLQKLVDVIHKRV
SMVDDELKIKVQDYAVLKGSVTAMERKEEGNLTVKSL-SGIVK------EEG-V---ID-
-TENLISLFVAVPNLMLKEWNANYEKLA--------------------------------
-----------------------------------SYVVPRSAVQI----ASDKEFTLFS
VTLFKRCADEFKNKARDQ-RFIVRDYLAEKKS-------NQTVDQMKTMKKELLRKQNAL
LRWLQAQFGELYFSWIHIKAILLFTEGVLQYGLPAS-YNFFVLMPRKK-AEAKLRAALFN
IF-RPANADLYAK-------------------------EDTEFVPYVFSSMNIDF-----
----N
>Polypall
MSDNQVFWLISAPNRTNED---IFDSVNRKTAKE--VSLSENFKFNTP-ALRV-------
------------GTLNSLITLNDELAKIDTFVEMTAKRISKQLSDLVGSKPGKE------
-------KSLSI-----NGHTI----QQY-LSQFKWDDAKYN-P-KSTLQEIVDKIYSTA
SKLDEDLKTKTSEYGALTTAVHAEEKKLMGNLQVKSL-SSIVT------PEQ-F---IQ-
-TEYLTTAFVVVPTSNEKEFLSTYETFC--------------------------------
-----------------------------------EYVLMRSAKKI----QGDSEYTLYG
VCVFKKFYENFKTQCLER-KFIVRDYKTETET---------KTQDTSKLSEDQKNYKTSM
IRWCRLHFPEAFMAWIHLKALRVFVESVLRFGIPIN-FQAILMKPQKR-EDKRLRDILFN
EF-KYLGSQHIG----------KNEEE-----------TSERFFPYVFISIDWD------
-----
>Sexangul
-----------------------------------DSDLAVVSRLDVPLGLRV-------
------------GTLDGLMTLSDDLSKLDTTLEGTVKRITSFTKTLVQETKESSSSXTSS
SSSSSSSSSLTSHCMGPAGVPL----FSY-LSKWTWDSSKYP-K-SSPLAALAKVAEATS
RRLDDGARDRAADWATAAAAAAAAARRAAGNLSQRDV-DDSVL------GEEGVKCLVN-
-SEYVMTALVAVPVSGVSQFLRDYETAA--------------------------------
-----------------------------------PHIVPRSAREL----AADNEFRLMR
VVLLRKSEADFRTWVREQ-RAVWRDYAPAAGK-----------AATSTNAAERSRARKSA
LRWCTASFSEAIAAWAHVKVLRLFVESVLRYGLPPA-XRGLVVQPVRRATASKVEASLGR
TF-AHL------------------------------------------------------
-----
>Sterramo
------FWFIATPRKLAKEK-----ELGPKMKG----ITDIFQEFTIP-PLRV-------
------------GTLDSLLQLSDELQKKDLFLESVTKKIAKQFMDVLVGDKDDSDSDTES
EDLSNQESLLQV-----KGNAP----DVY-LRNFMWEEAKYK-T-KSPLGDIVDAIVSNT
TKLDEDLRKKSQRWQALRGSIMSAKKKKTGNLTTRDI-TPMVMKAAEDNPDL-L---VQK
TSEILSTVFVAVPKSNKKDFLKKYSTLI-----------------------EDEH-----
---------------------------------VGGGVVPGSAQEL----EADKDTCIFS
VVVFNHVLQEFRDAARQE-KFILRDFEYNPEG------VESGKEEHRQRKTQIVAVKADL
VRWCRINFQEAFIGWAHLKSIRVYVETILRYGLPAD-FTAFLIAPKPG-KESKVRSTLDG
FYAKSMGSDYL-----------GQEEDAAL----TQVHGGGEFYAYVWTKIE--------
-----
>Thectrah
-------------------------------------------RFRIP-SLRV-------
------------GNLDALFALTDDLGRTDAYVESVARKIAKQGVDLAASVDGGASSS---
---GAGNVQLSV-----EGGSM----RGY-VAEFSWNEQRYTSV-GESTVALVQKIKDDV
GRVEEQMKIKFAEVAELKSELAQLVRKTTGSLLMRSL-DSLEG------VKE-V--YMS-
-TAFLTTVYVAVRNSAVSEFEAKYEFLV---------------------NVLDPDTME--
---------------------------------NFSAVVPRSAQCV----AKDSEYTLFS
VYVLAKLADDFKREAAAS-KFVVREFDAPLADDDAVGDLPDARNARGSLEERLVLKQRRL
AQWCAANFGETYIAWVHLKAIRVHVEAVLRYGLPVS-YLTLLVEPRRK-AGTKLRAHLAS
LL-GHLGDGATFGP--------GDEAD------------GDSFYPYVSVDLSYD------
-----
>VannDIVA
-----LYWCVSVEAAKGKED-AVFQKLSQIGG-----DVASCARFPVP-PLRV-------
------------GTLDMLMSLSDSLVKTDHTVENITKKIGQYLTALRDTLNEGRSSH---
-----ARADLTVSVQHDDGRTLTLGDDQY-LQKFTWIERRFP-K-KMPCDALATRLAEAV
SYVDEQFRTATSEYSMAAQKVVQLDRNKAGNLAVKDL-ANFVT------PDM-I---VE-
-SDTFSTLFVVVPLQSAAKWASEYGSLV---------------------TFSKRSNSA--
---------------------------------PVTAAVPRSSIEI----ARDNEFTLNR
VVVLKVCEDEFKKQVRAKLKFIVREYKPQAQEE-----DADAEASYEALKADLSKKQNRL
FVNCKVWFSEVFSAWVHLRAIRVHVESILRYGLPPH-FQSVIFHLNKASNDKKLRKALDE
AF-SSSMSSTSAG------------EDDMG----ALAGMAEAFYPYVFFEFDLEF-----
-----
>Pessonel
-------------------------------------NLCIAYKLQLP-ALRM-------
------------GTLDALISLCDDLDRVDHSIEGTCRRLVSLRNAINHEDLQHND-----
-----NDQNLMV-----SNMSL----DTY-CVKFRWDEKRYP-T-RTPLASVVSILNSAT
QKIDEQCRTKQADWNTMISALTAANRKQTGSLRDKDIDSSLVK------QSD-I---VD-
-TDYMQTLFVLVTGGQQKQFLEQYETLA--------------------------------
-----------------------------------AMVVPRSAKVI----TSEGDYTLYR
VVLFRRAADDFRTACREN-RFMVRDFVDDNGD---------NKKATKTLERNVEKQAKTL
RRWTAAQFSEVFTAWTHLKAVRLFVESVLRYGPPAN-YETMILVPNKN-DVKKLRSALAT
LY-AGLTSTSMLE---------NDDXDDGV----VPGATNTSFYAYVSVDFDIDL-----
-----
>MayoBSH0
------FLIISIPETRQQS---AVPMLEHETR-----SLCRTSLFQVP-MLKV-------
------------GGLGENVRLADDIEKADQQVEKAVKRIGKWLYDLIKEDQPDVS-----
-----IERALTV-----NSATM----YDY-VRNFEWNHARYP-P-KISTGELLQTITTET
SEHLTKLQARTTEFTNVCQAISSENKKQTGTLFVRDL-SELVD------PTH-M---VF-
-TDSLKTILVVVPRHGEKEWIESYYTLC---------------------PAED-------
--------------------------------NLPAAVVPDSLLKLDVADKEDKENALYA
ILIMRRREDQLRTLLRDM-RLGVRDVPVRDAD------TVTGREKMHRLTTQREERKADL
IRWCKTFFGESFIAWLHLKAIRIFVESALRYSVPPN-FKAVLCLPNSSSDEKKMLKKLVA
LY-DHLGPSSSKY------------------------ASEKVIYPFVMSELNLSL-----
-----
>TricAmI7
-----------------------------------------NHKWKVP-ELRV-------
------------GTYDSLMSLSDDIYRIDNSIYNTVRKIARQYYDLLENKPAK-------
-------KELPI-----LDTSA----DVY-VTRFYWDNARYL-P-RKSLRELTEKIAGEL
TSLDEELRKKAAAFNSVNQARNAQEQKAKGSLMVRDL-SSVVT------EEV-L---VE-
-TDYLTTLLVVVPRAEISNWYKTYETLT--------------------------------
-----------------------------------EFVMPQSSKKL----LEDNESSLMT
VIXFKRVADEFKNKAKEK-XFAVRKFQKAE--------LGSAEKQSQQLDSEQERLKTNL
LRWCKTNFSGAFIAWIHLKCIRVFVESVLRFGLPVD-FQPVLMLPKKR-NKKKLRETLNN
MF-QHVGSQKSEK---------GDGFDELDPTMANLIGSTQQYYPYVFLDLNIDL-----
-----
>Neopaest
------FLMVAVPKRDGE-----YEKLRSGVN-------ADVHPINIP-QLRC-------
------------GTLDDLMSLSDDLEKTEAIVEKATKRIGSVYYRFVEETQKEIK-----
-----LKQVLMV-----GSSEA----EHY-VCNFRWDDSKYP-L-KHSCKDIAGSISKDC
GEFEDTFKKQVTEFSEVEHEIQQLRKKEQGNLMLKDL-SSVVK------PQH-F---VD-
-SEYLKTLLVVVPKHSKDDWFKSFESLM---------------------PVPDPP-----
---------------------------------QPPPVVPRSSVEV----AADDEFVLVT
VVVLRLVENEFKQAARTK-RFIVRDYTPNPDG-------EDSQAQLSGLSRKREEMRSDL
IVWCRTTFTDVFAGWIHLKVIRLFVEAVLRFGLPAN-FCNALVRLMPK-KEKSIRSELGS
LY-RHLSSSMMNE---------NEDEDADL----AAAGMSKKIYPYVSLTLDM-------
-----
>Paraatla
LP---TFWAISVPEKSGQ-----FEHLDRSIR-----PIAPAYQLRIP-SLRT-------
------------GTLDDLMSLSDELEKTEINVEKTCKRIGAALFSFVSETQKNIS-----
-----FRQALMV-----GNSTA----EDF-VTQFRWDEVKYPFM-KQSCKEIASTITKDS
GEFEETFRKQMSEYLEVEHEINALEKRESGNLMLKDL-SGVVK------PQH-L---IQ-
-SEYFVTLLVVFPKHSEKEWFDNYEFLM---------------------PIPDPP-----
---------------------------------QPPPIVPRSSTVI----ATDNEFCMAT
VVVLRLIESEFKQAARQR-RFIVREYSPSSD--------VDPVDHIKNLKRKKEEVRSDL
IVWSRTTYRDIFSGWIHLKVIRLFVESVLRFGLPAN-FCNALLKVQPK-KSKPLRAELGK
LY-KHLGSNMMKD---------DDLDEAEL----VTVGISKKIYPYVYLSLDLSV-----
-----
>VexiDIVA
------YWLVSVPKSGRF----SFSAHARALQGK---DYVSNHQFGVPNGLRV-------
------------GTLDELISLSDDLDKMELNVAATTRKLGKTFVELIQEDNEKTT-----
-----SSTILTV-----NGKTI----QHY-LQKFRWNGNRYV-T-RESCRNLAEVITGEV
AQVEDNLREHIAKYHETNQKISAAERQQKANLIVRDL-ADIVS------PDD-LP-GLG-
-SEHLTTVLAVVPNFLTKQWEETYQTGFGSKIKYNPDKKNKDGGYAQKWTVEDPHARKKA
ASSSSSSSSSGQDGEQGLPYNPRDDPDVGPNGWTVPAVCPGSSKLI----ISDNEYTLYT
VTLFRVCLKDFVARARDN-RFSIREYTPPKDI------NQAGKRLIDRLHADKDERKVEL
VNFCKEWFKQVFSAWIHLKALRMFVESVLRYGVPPN-FDTILMVVKKS-QIKSVRKDLDS
LY-SELGSSLLE----------LNEDDQRI----ATGASLKKLYPYVW------------
-----
>Endozona
------FWVVAVPKKYAK-----LEDVYKHTMQY---LNAKVSVLDHPTNFRN-------
------------GTMDELYGLSDDLGRMDQFVEVVVSKIVKQIKDLSAESGRDDK-----
------KFSLVV-----GNTNI----QTY-LNRFEWNDSKYR-T-QSTLRDIAEGITQEV
TQTDEELRDSQAKFTAVSHAIEVAERNKSGSLQVRDL-SSVIK------ANH-I---IE-
-SEHLTTLFVVVSKHNEKDWINSYEHLS--------------------------------
-----------------------------------EFVVPRSSKEI----TSDNENSLRS
VVLFKTDVDTFKTAASKK-KFLVRDFTYNPDV------TDEQTEKIKDQKDQRAEIQGDL
TRWCKQSFSETFASWIHLKIIRLFVESVLRFGLPRE-YTFFLLEPDMRKGEKKLRDALQQ
KF-GHLGSEHML----------GDTGDV------NLAGASEEFYPYVFTSFEL-------
-----
>StygNOMA
------YWLISAPKKDNP-----YEALSSRLTGQ---LLEPVSRFRVP-ELRV-------
------------GTLDSLMQLSDDLVRHDSFVESVCRKIASQIFSLFENTA---------
-------HAMSV-----GGASP----ETY-LTHFEWDEAKFP-L-RSSLNDLVDAIKAQV
GRMDEEFKHKSNEYSQLSQTIAAYQRKLEGSLAVRDL-DDVVT------EEH-M---VD-
-TENMCSVFVVVX-----DFESNYEKLC--------------------------------
-----------------------------------DMVVPRSSLKI----YEDSESGLFR
CVVFKRWADNFKLAARDR-RYVIREVKLNPEG------HKADAEAKEKMISDRDENKSQL
ILWCKTNFAEAMINWV-MKCIRVFVESILRYGLPVS-FDYLLLLPPKK-DDKKTRDTLNT
LF-KHLASASMIG---------GDADESATVAAAAGAGAGEKFYPYVYFPVNLDF-----
-----
>Cochminu
------------------------------------------------------------
------------------------------------------------------------
------------------------------------------------------------
------------------------------------------------------------
------------------------------------------------------------
------------------------------------------------------------
-------------------------FKFEKGA------VVLREKKLEELREKRRKIKIDL
FNFCQTQFNESFSCLIHLKSIRIWVESVLRYALP--------------------------
------------------------------------------------------------
-----
>Ovaldese
------------------------------------------------------------
------------------------------------------------------------
------------------------------------------------------------
------------------------------------------------------------
-TAFLTILLVVVPNSLVKTWQTTYETLS--------------------------------
-----------------------------------RFVLPGSALLI----AEDAEHTLYS
VKIL--------------------------------------------------------
------------------------------------------------------------
------------------------------------------------------------
-----
>Vannrobu
-----KYWIISVPSKPSRES--AYSSIQQCTN-----GLADCSKFNVPTNLRV-------
------------GTLDSLMSMSDELVKVDHMVEHTAKKIGQQIYTLRETKPEPGT-----
-------IFLNI-----GGASL----SDY-IKRFQWDTAKYS-V-RLSVSDLTNRFQEQV
SAIEEEYRQRITDFSNVAHAVAQYERSSKANLTIRDL-SDIID------VDQ-I---ID-
-SEFLCTLFIVCNKQNVKDWEAVYESFS---------------------TDPEGD-VS--
------------EGRGGRP-------------AVVEYVVPGSLQRI----FEEGDQALLC
VTLLKQFKELFKQEAVKH-HVTVREVKIDKEN------FKSGREKQEEMKKEMKEKQNKL
FQWCQTNFTEVFTAWAHLKALRVHVESILRFGLPAE-YVGAVIKPHKISHEKKLRSALDV
PF-AQHGSVHMQ----------DMKEDVPG------FASNEKFYPYVYLEMD--------
-----
>Luaphula
------FWVISLPNASVPKS--AFEELQQKATPI---CATPPRKWNIP-NLRV-------
------------GTLDSLMALSDELVRKDQFVELTTKKIARQLVDLVVDEEKEAG----Q
KKGKADKIQLVV-----NGVDV----NQY-LQGFVWDEAKYK-L-SSPLSDVVDAIVTTV
GKMEEELRTKVANFQSVTQALASEHRKKTGNLMVRDL-AEFITAH----PDC-Y---AD-
-TEHLATIFVIIPKFQTKEFFHHYESLL-----------------------NDET-----
---------------------------------LGGGVVPESATLL----GEDQDNQIYS
VVLFKKLVNEWKVEARKK-KWNLRDYAFNPES------LSTGAEEKKKLDSKKIKQKKNL
VRWCRVNFGEAFMAWTHLKAVRVYVETILRYGLPTD-FTAILLEPGKK-NDKKARQLLDT
LY-KNIGSVYLQ----------DDETDEAE-----AGPSNEKFYSYV-------------
-----
>Protarac
------FWIIALPKTVLSAQ--AFEELKAKAGPF---CAMPPRPMKLP-QLRV-------
------------GTLDSLMQLSDELVKKDVFVEMTVKKIARQLVDLVVDDEKEAGGP--A
AKGKGEKIPLVV-----NGVNL----DTY-LQQFVWDEAKYK-L-SSPLSDVVDAVVTTV
SKLDEELRTKNTNYQGVTQALAANQRKKTGNLVVRDL-AEYLS------PET-Y---ID-
-TPNLATVFVIIPKHQAREWAQTYESLYCC-------------------TGDNED-----
---------------------------------LGGGVIPESSTLI----TEDGDNQLYS
IVVFKRVLAEWKVEARKK-KFNVREYSYNPES------LASGVEEKKKLDNKRIKQKKNL
IRWCRLNFAEAFISWTHLKAVRIYVETILRYGLPAD-FTAVLLEPARK-HEKKLRTTIDT
LY-KSIGSAYLQDD--------AHEEDDNN-----AAMGQEKFYSYVFTEMRVSL-----
-----
>Protbohe
------------------------------------------------------------
------------------------------------------------------------
------------------------------------------------------------
------------------------------------------------------------
------------------------------------------------------------
------------------------------------------------------------
-VIFKKLANDFKQEARKK-KWTVRDFTYNPEA------ASNGAEEQNKQESKRVKQRDNL
IRWCRLNFAEAFIAWAHLKAIRVFVETILRYGLPAD-FTAILLEPAKK-QDKKLRQALDG
MY-KGIGS----------------------------------------------------
-----
>PhysTSA
------YWLISAPKPDKGPP--VFETLNRKTSKE--SNLSNNFLFSIP-DLKV-------
------------GTLDSLMALSDDLAKIDIFVENTTKKIVRQLVEISDKRPDKN------
-------DVLTV-----NGTDI----DTY-LQRFQWEEAKYP-I-RNSLKELMDKIHVHV
AKLDDELKVKTADYNSINHTIAAEERKLGGSLLVRSL-VDVVK------DGD-L---LN-
-TEYMTTLLVVVPKALTKEWQASYETIS--------------------------------
-----------------------------------NFVLPRSSRLI----AEDSEFGLWT
VSLFKRVVEDFKNSSREK-RFTVREFKIDEEA-------KGGKDERTKLITEKDRQKRNL
IRYCRTNFAEAFVAWIHLKAIRVFVESVLRY-----------------------------
------------------------------------------------------------
-----
>Protpyro
------FWIVSVPNSEVGPH--GFANMRAAVG-----NSGVVSPFKIP-SLRV-------
------------GSLDSLLALSEDLARKDQFFEGVVNKIARQLHDLYNDPETSSQE----
----QSERILTV-----NNTGL----DTY-LAQFEWDEAKFK-L-TSPLKDIIDAVSTTM
TKIDEELRTKASAYQTVTQVIAAEKKKTTGNLVVRDL-AELVK------PED-A---ID-
-TDYLTTLFVVVSKTNSKEWLESYETLV--------------------------------
-----------------------------------SDVVPRSSDLI----SSDGEFNLYN
VILFKKMADDFKAQARKN-KWTVREFKFDAKA------VEEGKEDLKKNENKRVKQKKSL
IRWCRLNFAEAFTSWVHLKAVRTFIEAVLRFGLPAE-FTSAAIEPARN-AENRLRKALDS
HY-ARLGSSYIDG---------GDEVDAAS----LLAGVSDKFYPYVWSKM---------
-----
>PellCATA
---THTFWMVSAPNPNTN-----IDEIKGQTRKW---LNADVKKLGIPKKLKV-------
------------GTLDGLYNLSDSLSKIDNFVEQTTRKIARQMKDLYTEINKGGDAD---
-----VENSFVV-----GNVGI----DTY-MLSFEWNNAKFK-P-DVPLGDLVDAISTEM
SRIDEELRTMQSEYISLGHILESSQRQKHGNLASRDL-SDGII------PDSAF---VD-
-SQHLTTVFVVIPKHSYKIFQNSYEHLG--------------------------------
---------------------------------GEVGVVPRSAQEI----ITEGEQMLIR
VVLMKQIKNDFRAKAAEY-KWVVREISPPTAE------DESAKNKLEESEERKETLRGDL
TRWCRSNFAEAFTNWAHLKVIRMFVESILRYGLPQD-FVCLIMEIQPK-KEKNIRNYFDS
YY-KALSSGYLE----------SSTQDV------AVAGTTDKFYAYV-------------
-----
>ClydYONA
------FWLISVPPMPTREQ--SFTNVNEKTSHR--SDLSVNYKFSLP-QLKV-------
------------GTLDSLMSLSDDLIKIDQMVESTTRKIGQQLMALLSDANQLEERP---
-----SFQVLNI-----EGAAL----DLW-LTRFQWCESKYP-V-KSPVRDITDEIQSQI
ARIDEELRVKMADYSAISHSVNAAERKRSGNLAVRDL-RDVVN------PSD-F---FE-
-SEHLTTLFVVVPKYEAKSWEGQYETLL---------------------EGVTAA-----
-------------GSDGKT-------------TQLNLVVPRSSKVV----YEDNESALWS
VVVFKRVVDQFKLEARKK-RFLVREYTYDKDN------YVSGEEAHQDLVKELERQKNKL
TRWCKANFTEAFIALAHLKAIRIHVESILRYGLPAN-YQAILMRPHKK-TEKKLRKELEE
LF-SHLNSGFGD----------GGGEEV-----VVPGAILETYYPYVFMDFNVD------
-----
>GoceYONA
------FWLVSTPRALTD-----METVKMRCKNL---IRHQVSPFEIPSNLKV-------
------------GTIDDLYGLSDDLIKVDSFIEGVTKKILRQTKDLVAEEAKDKNVK---
---TDIKSIFTV-----GNVTV----ETH-MRSWDWNNAKYK-T-TTSLRELTEGISSEM
SSLDEELRNMQSEYISVGHAIESYERGKSGNLSVRDL-SEMVT------EKN-Y---VA-
-SKHLTTLFVLVPKHSEKDWDNTYETLS--------------------------------
-----------------------------------EGVVPRSSQCI----LTDGDTALRN
VVLFKTSVEEFKGKVQRK-KWTVREVAFDKES------LEDKKDKLEEHKDRKKQLRADL
IRWARTNFSEAYNAWVHLKTIRVFVESVLRFGLPRD-FNVVVMEPNQK-DEKKLRTVLDD
IYKKKLGNEYLN----------GDTGDI------VIAGISEKFYPYVFAEID--------
-----
>Undascha
MASDLKHWIISVPSKPSRET--AYSTIQQCTA-----GLANCSKFNVPGNLRV-------
------------GTLDNLMAMSDELVKIDHMVENTAKKIGTQIYSIREPKPEPGT-----
-------IFLKI-----GGGSL----DEY-LRKFSWDTAKYN-V-RLSVQELTARFQEQV
GTIEEEYRQKITEYSNIAHSVAQYERSLKANLTVRDL-TDLVD------VDD-I---IE-
-SEFLTTLFIICNKQQEKHWESVYESFT---------------------TDPESSGIP--
------------AASAGRP-------------SVVAYVAPGSSKRI----TEEGDQCLLS
VTILKAFKELFKQEAAKH-HVTVREVKIDKEN------FKSANEKYDEMKKEMEEKSSRL
LQWCQTNFTEVFTAWAHLKALRIHVESILRFGLPAE-YVGAFIKPLKIANEKKLRTALET
PF-AQHGSVHMQ----------DVKEDVPG------FATNEKFYPYVYLEMD--------
-----
>Thecquad
------YWLVSAPDPGRGEN--VLSTLKRNFG-----ARATCDLFAVP-ELRV-------
------------GTLDALMSLSDDLVKFDTYVEAVARKIAAQLFTLQGSEASNDA-----
-------QLFSV-----NGANM----DLY-LTHFKWDEAKYP-M-KTSCRDLTEMINMQV
SKLDEELRAKSTEYNALSHTISATERNQTGNLLSRDI-TDYVT------PES-W---LE-
-SEFLTTVIVAVPKFNIKEWEFSYESLT--------------------------------
-----------------------------------EHVVPRSAKTI----AEDNEYFLVT
VVVFKRFVDHFKGKAREK-RFTVREFSFNPDN------VQKQKEERKKLAGQKELQKSKL
QIWCKTNFAEAFIGWIHLKAIRIFVESILRYGLPAN-FQSVLVLPHKRSEEKKCREVLFG
TF-SHLASKHMSA---------HDPDD-----------VSDAFYPYVSLNINLDM-----
-----
>Vermanta
------FWLVSVPGGDKE-----FENLKFKLTRE--KNLAQVWKFPVPGEMKV-------
------------GTLDSLMSLSDDLVKIDIYVEQIVRKIGTQLLNLCDSDEAKQ------
-------QALLV-----NGANM----ATY-LQHFRWEKAQFP-P-RAPLRSLVDMINKKM
TKLDEECRLKSTSYITVAFSMAAEDRKAQGNLLQRDL-LEVVK------PEH-F---IE-
-TEYMTTLLVVVPKRDQKLWNSTYESLT--------------------------------
-----------------------------------EFVMPRSSQLV----CEDSDYGLYT
VTLFKRIESDFKNLAREK-RWTVREFRYSADM------FMTGAESKKKLENDKKRAKNDL
VQWANINFGEAFICWSHIKTIRVFVESILRFGLPRN-FQAMLLLPSSK-DPKKLRSVLNT
TY-KHLASAHVSD---------EKSADADD----VMLGTTEKFYPYVNLNMNLDM-----
-----
>ParvMONO
----------SAP---------GLQAVQSKLS-----GLAEVYPFELP-ELRI-------
------------GTLDSLMTLSDDLSKHDMFLSGVTVKLAKLLYELNTEAEEGAPA----
-LSIEMDSLLRV-----GQANC----DPW-IKKFKWDAGRWD-YEKSALAAITEDIVVTA
GRVDAALRAKTQEWVALNRSISSAKSVSNGSMVMRDL-SGVVR------KEH-I---LE-
-TESLTTVLVVVPKMQSEEWWATYETAF----------------------VSDGMRAML-
---------NNAEG-------------------AGTYVVPKSSKLV----HEDTDNMLVT
SVVLKRFVDEYKVRLREK-RFTPRDFVFDADA------GADQARSLASMQENRQRMKTEI
IKFCKTQFSEMFNCWTHLISIRLWVESVLRFSLPAD-FSVLLIKPTKSQNDSKIRKLLNE
VF-KDIVVADILG---------SADTPEGV----SVAFATEDFYPYV-------------
-----
