# Supplementary material for: Expansion of the molecular and morphological diversity of Acanthamoebidae (Centramoebida, Amoebozoa) and identification of a novel life cycle type within the group
Source: Biol Direct. 2016 Dec 28;11:69. doi: 10.1186/s13062-016-0171-0 (PMC5192571; doi:10.1186/s13062-016-0171-0)
Supplement: Additional file 3: — Bordor.325.Cent40.tgz. Phylogenomic alignment files and single gene trees for each gene included in the phylogeomic supermatrix. (TGZ 8396 kb) [file 13062_2016_171_MOESM3_ESM.tgz › Bordor.325.Cent40/unmasked-alignments/ALIS1.faa]

>AcanGEN
----------------------KHKSKRPANTAFKQQRLKACQPILTPIPVIITFLVIGI
IFVPVGVVMLISSNNVVEV-ETRYDD-----NCQ--------------------------
--------------------------IG--EICTVTLDIKEKM-EEPVYLYYKLTNYYQN
HRRYVKSRNDQQLRGNK-VTSKSDI-EDCDPVKSL---DGSS-----DKNNFFL--PCGL
IAKSYFNDTFA---LRY-----PNNK-------LVPLKKKGIAWSSDLDHKFKN------
---P-GSDV----PG-IRV----------------------ISD-------FEDEDFVVW
MRTAGLPTFKKLY-RIINT-D-LQ--PGNYSVTIQNNYPTAKFD------GKKYVVLSTV
SWLGGKNPFLGIAYIVVGSLCIGLGILFGFVHCIRPRRLGDITYLNWN--K
>Coprcine
MGLFNRKKPNAADDDASESKKEKGGWRRPANTAFKQQRLKAWQPILTPKTVLPTLFIIGI
IFAPVGGLLIWASSKINEM-TFDYTD------CDQLSPATSIDDASFTTMPSNKYNYRLS
AENEKLPKPSAPRYAFINNTGTSDVDVSEELQCVVEFDIPADL-QPSVFFYYKLTNFYQN
HRRYVKSLNTDQLKGKF-VSAKDLDNGDCKPLATI---DGKP----------IF--PCGL
IANSLFNDTFGSPILVN-----PGNS--DEPERPYEMTSKGIVWPGEAKKYATS------
---P--IGP----DG-YDSPSDIVPPPNWARRFPDGYTEDNIPD------LRNDEHFQNW
MRTAGLPTFTKLY-SRNDQ-DTML--KGTYRVVIGMNFPVRPYK------GTKSFVISTV
SAIGGKNPFLGWAYVAAAGVFVLLAVLGLARHLIKPRRLGDMSLLSWN--R
>Coprprot
-------------------------SKRPSNSAFKQQRLKAWQPILTPKAVILSFVLIGL
IFIPVGVVLLVASDSVVEIESQPYDQ------CPSGYS----SDGSPVCEPS--------
-----------------------GSTTD--CPCVYHDFLDLDM-KAPVYMYYKMENFYQN
HRRYVKSRSDSQLAGDL-DVTSASL-SNCDPYKSY---NNSD-----EPEDVFL--PCGL
IARSVFTDTFR---LVK-----LASNETGGVEVPVPWTMDGIAWQSDIDSKFNN------
---P-PLNA----TG-IRT----------------------IPD-------FKHPDFVVW
MRTAGLPTFRKLY-RIINQ-D-L---VGDYRVYIHNTYDVTAFD------GHKYIVLSTT
SWLGGKNPFLGYAYIIVGSVCIALALIFGLKQAISPRATGDTTYLEW----
>DictDisc
M------------------AIDKDSSKRPANTAFKQQRLKAWEPILTPGPVIIAFIVIGI
VFIPIGAAIINSSNKVLEH-VIRYDDN---PNCQ--------------------------
--------------------------LG--QKCTINYTLPTEM-ESPVYLYYKLDNFYQN
HRRYVKSRNDDQLRGIE-VTDFSKL-KDCEPLITT---DGSE-----DVNKILV--PCGL
IANSVFNDSIS---LAD-----ASGN-------LINLTKKGIAWQSDIDKKFKN------
---Y-PENG----VG-VIN----------------------FSN-------FEDEDFIVW
MRTAALPDFKKLY-RIYHG-Q-NGPLSGTIQIRIDNKYPVASFD------GKKYVVLSTT
SWIGGKNPFLGYAYIIVGIICFVQGVVFAIKHKISPRVLGSPKYLEWN--K
>Entahist
M-----------------SEKVKGLVSKTFSTSFKQQEMKSCVPLYRPLTVILFFLITGI
IFIPIGIAVFVVTNNCQEY-SVKYVGEGSALTCK--------------------------
--------------------------QG--ATCEFQFNIPKPM-KTPVYVYYQLTNFYQN
HREYLRSRSNKQLKGDP-ISTYSQL-SDCTPLISL---NNSK-----NPHMFYE--PCGL
VAASFFNDSFE---ITMQPEKESSSV-------LLELNKENINWKSD-KKLFGE------
---P--AER----NG-IKV----------------------VNS-------YTDPDFINW
MRPAVSSTFRKLT-GIIENVE-EV--KGNVTVKVVNNFPVESFK------GTKTIILATT
SVFGSKNPALGIIYMATGGVFVIIAILLFILTRVSPRKFADKRFLRW----
>Filanola
---------------------ETTTSKKPALSAFRQQQLKAWQPILTPIPVITAFAIVGV
IFLILGIVLLTASNEVVEV-SKRYDN------CPX-------------------------
-----------------------YTTSN--STCSIEIEVTKKM-SKPVYMYYRLENYYQX
HRRYVKSRNDDQLRGEK-VSSYSAL-EDCDPRKSK---DGSK-----XKENFWL--PCGL
IAWSLFNDTIL---IYEN----SSTT-------PITLKKSGIAWSXDVDXKFNN------
---P-PADA----PG-IRI----------------------IDD-------FEXEDFVVW
MRTAGLPNFKKLY-RIIET-D-LE--VGTYRIEIENNYPVDDFD------GRKYVVLSTT
TWIGGKNSFLGWAYIVVAIICIVQAVGFAIKHKVSPRKLGDTKYLDW----
>FontBI
-------------------SNSASASKTPKASAFTQQTLRAWQPILTPKTVLPAFFLIGI
IFIPIGIALLSASNSVYEN-IIDYTN------CDQRG-------------PN----YENS
GSYPDM----------------KYDVAN--NKCSVLFEVEKDL-TGPVYLYYRLSNFYQN
HRRYVKSFDTRQLLGKA-IDANSLV-SDCDPLRTG--VRDSD-----QAVLPIY--PCGL
IANSFFNDTFS---SLS-----STSP---TAPLTYPWSDKGIAWPSDLN-KFRPTEYGPN
DVLP-PPNWSKYAGGYTQI----------------------PAL-------WEDERFLVW
MRTAGLPTFRKLW-GRSDD-D-LP--AGVYEMVIEDFYPVRSFN------GTKSVVISTT
SWIGGRNPFLGIAYLAVGSICILVGIIFLIRHVIRPRALGDTAHLSWNKNK
>Monobrev
-------------------MDDDKYPNRPRNTKFKQQKLPAWKPVLTPKTVLPNVLIIGI
IFIAVGAALLAGSNSVKEQ-VWDYTE------CVSTTD------------LNG-------
-----------------------SEYLR--CTCTVNVELTEGFGTDETFIYYGLEEFYQN
HRAYVRSRWDAQLRSVT----AQGA-SDCDPLNTA------------PNGNYYA--PCGL
VANSLFNDRET---KFQNPP-HADGD-LCGSE----------AFDPTRSEKLPNW-----
---PVPACQ----LG-SSMADA-------ATYFAQ---STEFNS---SGLGYENEDLIVW
MRTAALPDFRKLYRRVVNT-D-LQ--DGQYQIDIDYNFPVRNFE------GKKKVILSTI
SWSGPSS---------------------LPSRSPQPRCQ------------
>PCBtrin
-------------------------NRRPGGGAFKQQRLKAWQPILTPKNVIPTLICGGL
IFIPIGIILLVFSNQVIEV-EKEYSNV---EFCDF-------------------------
-------------------------EVGNVTSCTVNIEVEETM-KQPVYMYYKLTNFHQN
HRRYVQSRSDKQLKGED-VS-WSDL-EECDPLKAV---DGQN-----NESLWYN--PCGL
IAYSMFNDTFS---LAT-----NDGE-------EINLDGKGISWESDREGKFKN------
---P-SQS-----YG-TRP-------PYW---------PPGVDD-------VENEDFIVW
MRVAGLPTFRKLY-RKINQ-D-LS--PGIYQLTVNNRFPVSAFG------GSKSIVLSTT
EWTGGKNPFLGIAYILLGSLCCILGIIFLFKHKTSPRHLADPQYLKWD---
>Polypall
----------------------KPQSNRPANTAFKQQRLKAWEPILTPTPVIISFIVIGI
VFIPIGAVMISASNSVVES-SLRYDE-----VCP--------------------------
--------------------------AG-VSNCVLNMTIPKDM-KAPVYLYYRLDNFYQN
HRRYVKSRNDDQLRGIV-VTDYDKL-KDCDPYISV---NDSS-----NPANFYL--PCGL
IARSMFNDTFS---LQQ------NNI-------SIPLQKKGIAWSSDVDKKFKN------
---P-PNDA----PG-VRV----------------------IQD-------FTDEDFIVW
MRTAGLPDFKKLY-RIINQ-D-IK--AGTVFVNISSNYPVNSFE------GKKYVVLSTT
TWIGGKNPFLGYAYIVVGVVCFFQGIGFLIKHKVAPRKLGDTKYLEWN--K
>Sexangul
---------------------------KPKDSPFRQQRLPAWQPILTPKPVIGCFFLIGV
IFIPLGAGLLGASNSTVDL-QWRYDNV---SSCRD-------------C-PNGGSFNEFS
GESGD------------------ECNVT--ETCKIQVEIPERL-EPPVYFYYKLNNYYQN
HRRYVKSRSDLMLRGEE-VTA-SDI-EDCEPIVSVPWAEDAD-----DPANFWL--PCGL
IAWSFFNDSFT---LES-----PEGI------PPVNWTSKGIAWPSDVEHKFAN------
---L-DASY----PG-VTL----------------------LNDTVG--RNFTNEEFIVW
MRTAGLPEFKKLH-RIIHE-P-IE--PGNYTLTVDNRYPVWQFD------GKKFVVLATT
SWIGGKNPFLGYAYIVVGCLSLLQAIGFLVKYVTAPRRLGDTSYLK-----
>Sterramo
---------------------DKEKSRKPSNSAFKQQRLKACQPILTPIPVITSFFVIGV
IFVPLGALMLVTSNQIAEE-EVRYDK-----KCED-------------------------
-------------------------YLG--GMCTITITLDEDM-KKPVYFYYKLSNFYQN
HRRYVKSRSDAQLRGDT-VDSYADL-TDCEPEISK---DDEH-----DEDSLFL--PCGL
IAKSWFNDTFE---LIN-----SDGE-------YIEMRKEGIAWDSDVNNKFHN------
---P-GEDA----PG-IRV----------------------IPD-------FQDEDFIVW
MRVAGLPVFRKLY-RIIEE-D-LP--KGKYTVRVANYFPVSEFD------GKKFIVLSES
SWMGGKNPFLGIAYIVVGSLCICLATLFACRHFIKPRRLGDESYLK-----
>Thectrah
--------------------MAEEKSRRPAASLLKQQKLPAWQPVLTPRVVIIGFLAVGL
LFVPLGIAFLAAANSVKQV-EVDYTQ------CNPATA------------PNG-------
-----------------------------IQNCTVSVALPE-M-KAPVYVYYQLTNYYQN
HRRYVKSRNDAQLRGDP-PKKWSSL-EDCLPRIAV---NDDSS--ENNPSEWFL--PCGL
IAWSRFNDTFE---LTPS----GSST-------PLPWVKDGIAWYSDVKEKFRN------
---P-PPTA----PG-RRL--------------------DPPVD-------FVDQDFIVW
MRTAGLPSFRKLY-RIIPN-D-IP--AGLYTFSIQSRFHVLPFG------GTKGLVVSTA
SWMGGKNTFLGTAYIVVGILCLLIGVAFLAAQTLFPRKL------------
>VannDIVA
--------------------------------SFQQQKLYSCTAVLTPCPLVLMFLFFGI
VCVILGIVFLVSSIFVHETEVYRYDN-----LCN--------------------------
--------------------------LG--SKCTFRFEIDQDL-EEPVFLYYRIEGIYQN
YRKYKDSRSNGQLAGTTDVNDYDELVGDCGAETSL---DDED-----SSSHVFL--PCGK
GALSNFNDTFT---ITK-----DNGK-------YIKQSRADVAWPTD-ARLYKD------
---P-GKDT----KG-VRV----------------------VDS-------FENPNFEVW
MRVAALPNFLKLY-AVIEE-D-LP--KGTYHMEIHNRYPVHEFE------GEKMFKLATV
TWIGGQKWFLGGFFVVIGIVMLISSCFVCLKANLWPRKVGNIAYLDWD---
>Pessonel
------------------------------------------------------------
------------------------------------------------------------
------------------------------------------------------------
------------------------------------------------------------
----MFNDVFQ---FGE-----------------LDVSEKGIAWPSDVENKFRK------
---P-EGTI----EG-TPI----------------------MDDGPLSDFNITDEHFIVW
MRTAALPDFRKLY-GIINK-D-VP--KGSYQVTVLNNFNVTGFD------GTKSIVLATT
SWLGGKNPFLGIAYMVVGGISLLQGLLF-----------------------
>MayoBSH0
-------------------------APKPANTAFKQQRLRACQPILTPIPVICTFVVLTV
VCIPLGAVLLDASNNVQQY-TTDYTD------CA--------------------------
-------------------------DVG--EPCLVNIDVKKDM-KGPVYLYYRMSNFYQN
HRRYVNSKSDDQLSGDP-ITKVSSL-GSCDPLITY---TGND-----DDNAILN--PCGL
IANSTFSDDFLN--MTN-----SNGT-------EIVWTQDKVAWQSDLDKKFAN------
---P-PEGS----VP-NQS----------------------I-N-------YTNPTFVVW
MRVAGLPTFRKLH-RIIHQ-D-LP--ADTYTIRLIYDYDVDEWG------GSKKVILSTV
SWAGGQNSFLGILYIVIGSISFCIAIVFFLKHKLRPRKLGDLKLIDW----
>TricAmI7
------------------------NSKKPGKSRFKQQQLPAWQPILTPRTVIIAFFVIGI
IFIPVGVAFYITSDGVQET-ELRYDD-----ICGA---------------PNP-------
-------------------------NTT--EPCVITFD-DLDM-KPPVYLYYKLTNFFQN
HRRYVRSRNDAQLAGDA-DVSAGSL-SDCSPLDKI---NNRP----------IL--PCGL
IANSQFNDSFM---MHD-----ANGT-------AVPLRSKGIAWKSDVDRKFXN------
---P-GASX----IGAVRV----------------------IPD-------FEXEDFIVW
MRVAALPTFKKLH-RIIDV-E-L---KGNFTLMIMNNYPVEGFK------GKKFVVLSET
SFLGGKNQFLGIAYLVVGGLAILQAIVFLIAHLINGRKLGDTRYLAWN--K
>Neopaest
------------------------------------------------------------
------------------------------------------------------------
------------------------------------------M-SKPVYLYYGLSNYNQN
HRRYVKSRQDDQLMGES-VTSSTER-EKCDPITYL---DDDS-----STENFFF--PCGL
ISRSTFNDTFT---LIS-----PDAV-------NIPLSSDGVAWESDIDRLFND------
-----DIKV----TG-TLM-----VPP-----------VPGCTD--PEDCSFQDPDFVVW
MRVAALPTFRKLH-RIINE-D-LP--AGSYDMEITNVYPVDEFD------GEKRFVLSEA
SWIGGKNDFLGIAYLVVGSFSLIMSAIFMVKHFLSPRKFGDVSLIEW----
>Paraatla
--------------------------KLPSGTSFKQQKLRACTPILTPLPVIGTFLVLGI
VFIPIGVILLDQSRKVEEY-RFRYDEI---NACD--------------------------
-------------------------NPP--TNCDLTIEIKKKM-KAPVFFYYGLSNYNQN
HRRYVKSRQDDQLAGRS-VKN-GEE-DMCDPVTYA--SGDEP-----KSERIYV--PCGL
IAQSTFNDSFI---LSR-----ENGQ-------QVEWTKNGVAWESDLDTLFGS------
---Y-DDED----GG-VLM-----DPP-----------VPGCED--LDNCTFTDPDFVVW
MRVAALPTFRKLY-RVINS-D-LE--RGNYTVNIENNYPVSEFD------GEKRIIISTS
SWIGGKNDFLGITYLVVGSFSFVMGVAFLIKHKISPRKFGDISLIDW----
>VexiDIVA
----------------------KNLKKPPANTAFKQQRLRACQPIYTPVPVIITFALAAC
IFLPLGGVILGASDNVVEY-EERYDD-----VCTF-------------------------
-------------------------NST--DVCELNIKIDEKM-EEPVYFYYKLTNYYQN
HRRYVKSRNDDQLSGDV-INDVDDL-SSCDPRVSV---DDDS-----DPSAIWL--PCGL
IAGSMFNDTFV---LLS-----NSST-------VVEFNKDDIAWESDLDKKFDN------
---P-PAGQ---QQG-TKT--------------------PNVDS-------YTDPDFVVW
MRVSALPTFRKLY-GVIEQ-D-LD--EGEYTVEVGNFYPVDEFD------GEKYIIISTS
SWMGGKNNFIGVCYLVIGSLSVAFCIAFVVAAKIKPR--------------
>Endozona
----------------------KKKSRKPSNSAFKQQRLKSCQPILTPIPVIVTLGFTCV
VFVVLGIVILVTSLHIGEA-SVRYDN------CSP-------------------------
-------------------------NVN--TFCNVTLELKEDI-KAPVYVYYKLTNYYQN
HRSYVKSRYDDQLNGKY-SDSYSTLESHCDPLTSK---GDSH-----NPDDFYI--PCGL
IALSLFNDTFV---IYK-----PDGD-------VVPLTKKGIAWSSDKEYKFSN------
---P-PVDQ---LRG-IHT----------------------VKD-------MKDEDFIVW
MRTAGLPTFKKLW-RKGDD-D-WP--AGQYRIEIQNRYDVHGFD------GEKWIVVGQS
RWIGGRNDFLGIAFIVVGGLCGIVALVFLVKHVFCPRKLGDEKYLKW----
>StygNOMA
------------------------------------------------------------
---------------------FRYDD-----QCD--------------------------
--------------------------AN--AKCTITLNIDEDM-SSPVYVYYKLDNYYQN
HRRYVKSRSDPQLLGEE-TT--SEP-AECSPL-------GTN-----DNDQLLQ--PCGL
IASSLFNDTFI---LRD-----PGGD-------IIPWKKEGIAWESDLEHKFNN------
---P-AGPT----TG-VRV----------------------IRD-------FKDEDFVVW
MRVAGLPSFRKLY-RIIDE-D-LK--KGKYKMEIQNNYPWGDWSLDADIPGQKAIVLSEG
SWLGGRNYFLGVAYIVVGGICVLLGIAFTILHIVKPRKMGDVTYLDW----
>Nolaaber
------------------------------------------------------------
------------------------------------------------------------
------------------------------------------------------------
------------------------------------------------------------
------------------------------------------------------------
------------------------------------------------------------
--------------------------------------------------GKKRFVLSTT
SWMGGKNDFLGIAYIVVGGICWILAAAFAIKHRISGRAPGDTSYLEWA--R
>Vannrobu
---------------------------------------------MRPLPMAICLAILGV
ICVIFGIIWGVSASFAKESLTYRYDN-----LCD--------------------------
--------------------------LN--RKCTFRFELEEDL-EAPVYLYYRIEGFYQA
YRKYYGSRSFSQLRGEN-ANDYDTL-GGCTPKISE---DDEE----NDPSAVFL--PCGL
IATSFFNDTYT---LLK-----DNGE-------RVDQSSKDVNIPSD-ASLYDD------
---P-GPDT----EG-IRV----------------------VNS-------FENPLLMVW
MRAAALPNFIKLY-AIIDE-D-LD--AGMYKMEIKNHYPVEEYN------ARKYFKLATT
TW-------------------------------------------------
>Vexibaci
------------------------------------------------------------
------------------------------------------------------------
------------------------------------------------------------
----VK--------------------------------------------KLIQ--PCGL
IAGSQFNDTFA---LRS-----PNGT-------DVLWTETGIAWQSDLDEKFKN------
---P-KEAQ----AG-LV------------------------------------------
------------------------------------------------------------
---------------------------------------------------
>Luaphula
----------------------KEKSKRPSNSNFKQQRLRACQPILTPLPVIATFLVIGC
VFVSLGAVLLVTSNRVIEV-EKRYDD-----VCG--------------------------
--------------------------KS--QTCNVTLHVDDKM-DSPI-LYYKLTNFYQN
HRRYVKSRNDAQLRGDK-VTSYSDI-SDCDPVESK---GGSS-----SSKNFYL--PCGL
IAKSFFNDTFM---MRD-----SSGS-------LVAWHKEGIAWDSDVDKKFHN------
---P-PANA----PG-IRV----------------------IKD-------FEDEDFIVW
MRTAGLPTFKKPY-RILDE-D-LE--PGAYTVQINNLFPTHEFD------GEKYVVLSTV
SWMGGKNPFLGIAYIVVGSICFVLGLLFALRHLIKPRKLGDVKYLNWD--R
>Protarac
-------------------AKKKEKSKKPSNSNFKQQRLRACQPILTPIPVITTFLVIGL
VFVPLGAVLLVTSNNVREV-EKRYDD-----ICK--------------------------
--------------------------IG--TVCNVPIHVSDKM-DSPI-LYYKLTNFYQN
HRRYVKSRNDAQLRGYD-VSSWSDI-ADCDPVKSK---DGSS-----SSKNFYL--PCGL
IARSFFNDTFI---MRD-----EDGE-------IVPWHKEGIAWDSDLDHKFHN------
---P-PQGF----PG-IRV----------------------IRD-------FEDEDFIVW
MRTAGLPTFKKPY-RIIHG-D-LS--AGTYNVTINNVFPTDDFD------GKKYLVLSEV
SWMGGKNPFLGYAYIIVGSICIILGLLFALRHIIKPRKLGDVKYLNWD--K
>Protbohe
------------------------------------------------------------
------------------------------------------------------------
------------------------------------------------------------
------------------------------------------------------------
--------------------------------------------------KFSN------
---P-YTN-----DG-VRV----------------------ISD-------FQDEDFIVW
MRTAGLPTFKKLY-RIIKT-D-IA--EGVYTVEIRNQYPTSEFS------GEKYIVLSTV
SWMGGKNPFLGYAYIVVGGLCIILGIGFGLRHLI-----------------
>PhysTSA
-------------------------SKRPANTAFKQQRLKAWQPILTPRPVILSFLIIGI
VFIPIGAGIVYSSNQVVES-DVEYTT-----SCN--------------------------
--------------------------LT--QSCNVSIEVKQKM-KHPVYMYYRLENFYQN
HRRYVKSRSDDQLKGLK-VSSYGAL-TDCDPVIVP---KGAP-----NKNASFLINPCGL
IASSLFNDSFL---LFD-----PSGQ-------PVVLQKDGIAWKSDKEKKFKN------
---P--KDG----PG-IRV----------------------IPD-------FEDEDFIVW
MRTAGLPDFKKLH-RIINT-D-LE--PGNYTVQVRNNFPVSTFS------GKKHIVLSTT
TWIGGRNPFLGYAYIVVGAICFILGIVFGVKHKVAPRKLGDTKYLEWN--K
>Protpyro
----------------------KSKSRRPANTAFKQQRLKACQPILTPIPVIITFLVIGV
VFLPIGAVMLVSSNNVVEA-EVRYDN-----QCE--------------------------
--------------------------IG--NVCEVNITVSEKM-EHPVYLYYKLTNYYQN
HRRYVKSRNDQQLRGNS-VTQKSAI-EDCDPVESL---GGSS-----NKNNFFL--PCGL
IAKSFFNDTFT---LSN-----PNGD-------LVPLKKKGIAWSSDLDHKFKN------
---P-GSDA----PG-I-------------------------------------------
------------------------------------------------------------
---------------------------------------------------
>PellCATA
-------------------------AKKPSLSKFKQQELRACQPILTPIPVIISLFLIGV
VFVLLGILMVVSSSTVVEF-EERYDD-----VCED-------------------------
-------------------------KMG--GKCTITFDITKDM-KKPVYMYYKLSNYYQN
HRRYVKSRSDAQLRGED-ISSTGDL-DDCSPVITK---DDTG-----DDADILL--PCGL
IAWSVFNDTFQ---LIR-----EDGS-------FVPWKKEGIAWKSDLDEKFVN------
---P-KVKA----TG-VRT----------------------ISN-------FQDEDFVVW
MRTAGLPTFKKLY-RIIDDVD-ID--EGIYTVEIQNNYPVDEFD------GGKYVVLSTV
SWMGGKNPFLGYAYIVVGVICLILAVAFLIRHCIWPRKLGDERYLKWN--K
>ClydYONA
-------------------------NNHPWVQRVKQQKLHSCRPILTPWPMMCCFTLLAI
VFFILGSIILIFSYQVVETKTYRYDN-----LCP--------------------------
--------------------------IN--SKCTVRFEIEDDM-DKPVYLYYRLENYYQN
HRRYVNSRSYSQLNNED-VNDYDSL-ESCLPKISV---DDED-----NENAVFL--PCGL
VAWSTFNDTFT---LRR-----DNLQ-------KVDM-DDDVAWSSE-EDLYED------
---P-GAGT----NG-VRI--------------------PAVPS-------FEDERFQVW
MRTAALPNFVKLY-GVLDE-D-LK--DGTYRMEIENRYPVHDFD------GKKFFKLTTT
TWLGGRNPFLGWGFIIIGGLLLIVAILTLIKVLVYPRKLGDPSYLNW----
>GoceYONA
----------------------KKKSRKPSNSAFKQQRLKACQPILTPIPVITTLFIIGI
VFIPVGIVMVISSDKVVEY-VERYDD-----CGS--------------------------
--------------------------IA--KNCTITIDVDTKM-ENPVYLYYKLTNYYQN
HRRYVKSRNDAQLRGDI-ITSYSDL-EDCDPMKSK---DDSE-----DEKDFYI--PCGL
IAWSFFNDTFA---LRNV----EKNE-------YVPLKKEGIAWRSDVDKKFRN------
---P-EHS-----DG-IRV----------------------IKD-------FEDEDFIVW
MRTAALPSFKKLY-RIIEQ-D-IP--EGKYEIQIQNNYPVDDFD------GEKYIVLSTV
SWMGGKNPFLGYSYIVVGAICIILSIAFLLRHLIKPRKLGDEKYLQ-----
>Undascha
---------------------------------FQQQECWSCMSISRPIPMAICLVFLGI
ICIIFGIIFAISASFAKESLTYRYDN-----LCD--------------------------
--------------------------LN--RKCTFRFELEEDL-DAPVYMYYRLENYYQA
YRKYYGSRSFPQLRGDV-TNDYDRL-GGCAPKISE---DDEM----NDPSAVFL--PCGL
NAWSYFNDTFL---VLA-----DDGR-------KLDQSSDDINIPSD-EILYKD------
---P-GPET----EG-IRV----------------------VNS-------FENPLLMVW
MRAAALPNFLKLY-AIIDE-D-MP--KGMYKMEIKNHYPVEEYD------ARKFFKFSTT
TWIGGRNFFLGFALLAIGLILFLFSFFVCLKSILWPRKLGNIAYLDWD---
>Thecquad
----------------------KAKSKRPPNTAIHQQRLRAWRPILTPIPVILLYFLISI
IFAAFGIALFVAYAQTVESDEVRYDN-----KCG--------------------------
--------------------------IE--KTCTLDIKVDEKI-EGPVFFYYVIDNHFAN
YRRFVRSRSDYQLRGET-YKYDDLE-TPCDPRVSR---GDSE-----SESQIYL--PCGL
IARNIFLDNFW---SLQ-----YKGK-------TIPWSKDDIAWEDDVEHKFKN------
---P-PDDQ----PG-IRG----------------------IAD-------FKDPDFIVW
MKVAPFPFYRKLY-RKIDQ-D-LE--PGTYRLEYENNWVVSPYD------GEKSVLLSNT
SWIGGKNLMLAICFIVVSGISLLLGILFLLLTLIRRRRLGDPGDLKFD---
>Vermanta
---------------------------------LKQQRLKAWKPVLTPCPVISIFLGVGI
VFIALGFLFFFTTRDVYETEYVRYDNA---KGCI--------------------------
--------------------------ID--DKCTVDIEVNQDM-EKEVYLYYRLTKYNQN
HRRYAQSRSPPQLRGDA-DLEYSDL-SQCVPRISE---DDEE-----DDKAIFL--PCGL
IAYSLFNDEFS---LSK------NGK-------DIRLKESDIAWSTDVGEKYVT------
---P-SSG-----KG-VKQ-------------------VFGTKD-------YENEHFVVW
MRVAALPQFNKLY-GRISQ-K-IS--KGTYQVEIENNYEVSDFS------GEKKVFLSTT
SWLGGYNLFLPISYWVVGGICLLAGTILLIITKTS----------------
>ParvMONO
-------------------AMEEAESRRPADTNFKQQRLRACQPLLTPRVVVLTYLALAI
IMLPLGFAMWAANNSVRQV-MHRYDNE---PSCM--------------------------
-------------------------SGS--EYCRVLISIPEDM-EGPLYVYYRLSNFYQN
HRRYVKSRNYDQLQGMP-PTTLDAL-SDCAPLDVL---NGTTDAERADNSTWLL--PCGL
IASSQFSDRFR---FVK------NDV-------NLTLVRTDISWPSDREVLFKQ------
---P-PASP----MY-ARLARV----P--QQEF-----PGQTTN-------FTDEDFIVW
MRVAGLPTFRKLY-GRFQS-G-LT--AGMLEMHVLNNFDVSSFN------GEKWIVITNL
SWVGGKNDFLGYAFIVVGALCLLLSIVFFLVNIIHPRKLGDASLLSWN--Q
