# Supplementary material for: Expansion of the molecular and morphological diversity of Acanthamoebidae (Centramoebida, Amoebozoa) and identification of a novel life cycle type within the group
Source: Biol Direct. 2016 Dec 28;11:69. doi: 10.1186/s13062-016-0171-0 (PMC5192571; doi:10.1186/s13062-016-0171-0)
Supplement: Additional file 4: Table S1. — Details on gene, site sampling, and data sources per taxon used in our phylogenomic dataset. (XLSX 86 KB) [file 13062_2016_171_MOESM4_ESM.xlsx]

## Sheet: Bordor.325.Cent40.4-22-2016.dat
SUMMARY:
Total	genes:	325
Taxon	Source	# Genes	# Missing	% Missing	% Gaps
Acanthamoeba castellanii	PRJNA214669	271	54	16.62	21.3
Clydonella sp.	PRJNA316023	257	68	20.92	30.71
Cochliopodium minutoidum	PRJNA222681	196	129	39.69	85.38
Coprinus cinereus	PRJNA259013	282	43	13.23	15.03
Copromyxa protea	Eme et al. 2014	287	38	11.69	10.75
Dictyostelium discoideum	http://dictybase.org/	307	18	5.54	7.63
Endostelium zonatum [PRA-191]	SRR4242277	295	30	9.23	15.51
Entamoeba histolytica	http://eupathdb.org/	230	95	29.23	33.58
Filamoeba nolandi	PRJNA248394	278	47	14.46	14.87
Fonticula alba	SRS420637	274	51	15.69	19.49
Gocevia fonbrunei	PRJNA316024	256	69	21.23	32.27
Homo sapiens	NCBI Homo sapiens 106	320	5	1.54	1.64
Luapelamoeba hula	SRR4242455	307	18	5.54	8.66
Cunea sp. [MMETSP0417]	MMETSP0417	282	43	13.23	17.71
Monosiga brevicollis	PRJNA28133, PRJNA19045	303	22	6.77	9.16
Paramoeba aestuarina	MMETSP0161_2	265	60	18.46	24.35
Nolandella abertawensis	PRJNA222683	117	208	64	90.83
Ovalopodium desertum	PRJNA222682	190	135	41.54	84.56
Paramoeba atlantica	MMETSP0151_2	260	65	20	25.86
Parvamoeba monoura	PRJNA316026	260	65	20	31.68
Pygsuia biforma	PRJNA185780	288	37	11.38	21.76
Pellita catalonica	SRR4242280	290	35	10.77	23.13
Pessonella sp.	MMETSP0420	265	60	18.46	24.24
Physarum polycephalum	PRJNA295269	304	21	6.46	8.49
Polysphondylium pallidum	http://dictybase.org/	301	24	7.38	9.98
Luapelamoeba arachisporum	SRR4242279	308	17	5.23	9.35
Protacanthamoeba bohemica	SRR4242281	140	185	56.92	82.02
Acanthamoeba pyriformis	SRR4242278	297	28	8.62	25.24
Sapocribrum chincoteaguense	MMETSP0437	248	77	23.69	25.38
Dracoamoeba jomungandri	MMETSP0439	273	52	16	18.23
Stygamoeba regulata	MMETSP0447	266	59	18.15	22.82
Thecamoeba quadrilineata	PRJNA316025	278	47	14.46	22
Thecamonas trahens	PRJNA274920, PRJNA37929	288	37	11.38	15.35
Trichosphaerium sp.	MMETSP0405	271	54	16.62	26.57
Vannella schaefferi	PRJNA316021	241	84	25.85	36.21
Vannella sp. [MMETSP0168]	MMETSP0168	297	28	8.62	11.78
Vannella robusta	MMETSP0166	280	45	13.85	18.04
Vermistella antarctica	PRJNA316027	290	35	10.77	17.79
Vexillifera bacillipedes	PRJNA222686	145	180	55.38	90.22
Vexillifera sp. [MMETSP0173]	MMETSP0173	281	44	13.54	18.7
DETAILS:
Taxon	AAP	ABHD13	ADK2	AGB1	AGX	AKT	ALAT1	ALDR	ALG11	ALIS1	AMP2B	AOAH	AP1S2	AP3M1	AP3S1	AP4M	AP4S1	APBLC	ARP2	ARP3	ARPC4	ATEHD2	ATG2	ATP6V0A1	ATP6V0D1	ATPDIL14	ATSAR2	Actin	Atub	BAT1	Btub	C16orf80	C22orf28	C3H4	CATB	CC1	COP-beta	COPE	COPG2	COPS2	COPS6	COQ4-mit	CRNL1	CS	CTP	D2HGDH-m	DCAF13	DHSA1	DHSB3
Acanthamoeba castellanii	1	1	1	0	1	0	1	1	1	1	1	1	1	1	1	1	1	1	1	1	0	1	0	1	1	1	0	1	1	1	1	0	0	1	1	1	1	1	1	1	1	1	1	1	1	1	1	0	1
Clydonella sp.	1	0	1	1	1	0	1	1	0	1	1	1	1	1	1	1	0	1	1	1	1	0	1	1	1	1	1	1	1	1	1	0	0	1	0	1	0	1	1	1	1	0	1	1	0	0	1	1	0
Cochliopodium minutoidum	1	0	1	1	0	1	0	0	0	0	1	1	1	0	1	0	0	1	1	1	1	0	1	1	1	0	1	0	0	1	1	0	0	0	1	1	0	1	1	1	1	0	1	1	0	1	0	0	1
Coprinus cinereus	1	1	1	1	1	0	1	1	1	1	1	0	1	1	1	0	0	1	1	1	1	0	1	1	1	1	1	1	1	1	1	0	0	1	0	1	1	0	1	1	1	1	1	0	1	1	1	1	1
Copromyxa protea	1	1	1	1	1	1	1	0	1	1	1	1	1	1	1	1	1	1	0	1	1	1	1	1	1	1	1	1	1	1	1	0	0	1	1	1	1	1	1	1	1	1	1	1	1	1	1	1	1
Dictyostelium discoideum	1	1	1	1	1	1	1	1	1	1	1	1	1	1	1	1	1	1	1	1	1	1	1	1	1	1	1	1	1	1	1	0	1	1	1	1	1	1	1	1	1	1	1	1	1	1	1	1	1
Endostelium zonatum [PRA-191]	1	1	1	1	1	1	1	1	1	1	1	1	1	1	1	1	1	1	1	1	1	1	1	1	1	1	1	1	1	1	1	0	1	1	1	1	1	1	1	1	1	1	1	1	1	1	1	1	1
Entamoeba histolytica	1	1	0	1	1	1	1	1	1	1	0	0	1	1	1	0	0	1	1	1	1	1	1	0	1	0	1	1	1	1	1	0	0	1	0	0	1	0	1	1	0	0	1	0	0	0	1	0	0
Filamoeba nolandi	1	0	1	1	1	1	1	1	1	1	1	1	1	1	0	0	0	1	1	1	0	1	1	1	1	1	1	1	1	1	1	1	1	1	0	0	1	1	1	1	1	0	1	1	0	1	1	1	1
Fonticula alba	1	0	1	1	0	1	1	1	0	1	1	1	1	1	1	0	1	1	1	1	0	1	1	1	1	1	1	1	1	1	1	0	0	1	0	1	1	0	1	0	0	0	1	1	1	0	1	1	1
Gocevia fonbrunei	1	0	1	1	1	1	1	0	0	1	1	0	0	1	1	0	0	1	1	1	1	1	1	1	1	1	1	1	1	1	1	0	1	1	1	1	1	1	1	1	1	0	0	1	1	0	1	1	1
Homo sapiens	1	1	1	1	1	1	1	1	1	0	1	1	1	1	1	1	1	1	1	1	1	0	1	1	1	1	1	1	1	1	1	1	1	1	1	1	1	1	1	1	1	1	1	1	1	1	1	1	1
Luapelamoeba hula	1	1	1	1	1	1	1	1	1	1	1	1	1	1	1	1	1	1	1	1	1	1	1	1	1	1	1	1	1	1	1	1	1	1	1	1	1	1	1	1	1	0	1	1	1	1	1	1	1
Cunea sp. [MMETSP0417]	1	1	1	1	1	1	1	1	1	1	1	1	1	1	1	1	1	1	1	1	1	0	1	1	1	1	0	1	1	1	1	1	1	0	0	1	1	0	1	1	1	1	1	1	1	1	1	1	1
Monosiga brevicollis	1	0	1	1	1	1	1	1	1	1	1	1	1	1	1	1	1	1	1	1	1	1	1	1	1	1	1	1	1	1	1	1	1	1	1	1	1	1	1	1	1	0	1	0	1	1	1	1	1
Paramoeba aestuarina	1	1	1	1	1	1	1	1	1	1	1	1	0	0	1	1	1	1	1	1	1	0	1	1	1	1	1	1	0	1	0	0	1	0	0	1	1	1	1	1	1	1	1	1	1	1	1	1	1
Nolandella abertawensis	1	0	1	0	0	0	0	1	0	1	0	0	0	0	0	0	0	0	1	0	1	0	0	0	1	1	1	0	0	0	0	0	0	0	1	1	0	0	0	0	0	0	0	1	0	1	0	0	0
Ovalopodium desertum	1	1	1	1	0	0	1	1	0	0	0	1	0	1	1	0	0	1	1	1	1	0	1	1	1	1	1	0	1	0	1	0	0	1	1	1	0	1	0	1	1	0	0	1	0	0	0	0	1
Paramoeba atlantica	1	1	1	0	1	0	1	0	1	1	1	1	0	1	1	0	1	1	1	1	1	0	1	1	1	1	1	1	0	1	0	0	1	1	1	1	1	1	1	1	1	0	1	1	1	0	1	1	1
Parvamoeba monoura	1	0	1	1	1	1	1	1	0	1	0	1	1	1	0	1	1	1	1	1	1	1	1	1	1	1	1	1	1	1	1	0	1	1	1	1	1	1	1	1	1	1	0	1	1	1	1	1	1
Pygsuia biforma	1	1	1	0	1	1	1	0	1	1	1	0	1	1	1	1	1	1	1	1	1	1	1	1	1	1	1	1	1	1	1	1	1	1	1	0	1	1	1	1	1	0	1	0	1	1	1	1	1
Pellita catalonica	1	1	1	1	1	1	1	1	1	1	0	1	1	1	1	1	0	1	1	1	1	1	1	1	1	1	1	1	1	1	1	1	1	1	1	1	1	1	1	1	1	0	1	1	1	1	1	1	1
Pessonella sp.	1	1	1	1	0	1	1	1	1	1	1	1	0	1	0	0	0	1	1	1	0	1	1	1	1	1	1	1	1	0	1	1	0	1	1	1	1	1	1	1	1	0	1	1	1	1	1	1	1
Physarum polycephalum	1	0	1	1	1	1	1	1	1	1	1	1	1	1	1	1	1	1	1	1	1	1	1	1	1	1	1	1	1	1	1	1	1	1	1	1	1	1	1	1	1	1	1	1	1	1	1	1	1
Polysphondylium pallidum	1	1	1	1	1	0	1	1	1	1	1	1	1	1	0	0	1	1	1	1	1	1	1	1	1	1	1	1	1	1	1	0	1	1	1	1	1	1	1	1	1	1	1	1	1	1	1	1	1
Luapelamoeba arachisporum	1	1	1	1	1	1	1	1	1	1	1	1	1	1	1	1	1	1	1	1	1	1	1	1	1	1	1	1	1	1	1	1	1	1	1	1	1	1	1	1	1	0	1	1	1	1	1	1	1
Protacanthamoeba bohemica	0	0	1	0	0	0	0	1	0	1	0	0	1	0	0	0	0	0	0	0	1	0	1	1	1	1	1	1	0	1	0	0	0	0	0	0	0	0	0	1	1	0	0	1	0	0	0	0	0
Acanthamoeba pyriformis	1	1	1	1	1	0	1	1	1	1	1	1	1	1	1	1	1	1	1	1	1	1	1	1	1	1	1	1	1	1	1	1	1	1	0	1	1	1	1	1	1	0	0	1	1	1	1	1	1
Sapocribrum chincoteaguense	1	0	1	1	1	1	1	1	1	1	1	1	0	1	1	0	0	1	1	1	1	1	1	1	1	1	1	1	1	1	1	0	1	0	0	1	1	1	1	1	0	0	1	1	1	0	1	0	1
Stereomyxa ramosa	1	1	1	1	1	0	1	1	1	1	1	1	0	1	1	1	0	1	1	1	1	1	1	1	1	1	1	1	1	1	1	0	1	1	0	1	1	1	1	1	1	0	1	1	1	1	1	1	1
Stygamoeba regulata	1	0	1	1	1	0	1	1	1	1	1	0	1	1	0	0	1	1	1	1	1	0	1	1	1	1	1	0	1	1	1	1	1	0	1	1	1	0	1	1	1	1	1	1	1	1	1	1	1
Thecamoeba quadrilineata	1	0	1	1	1	0	1	1	0	1	1	1	1	1	0	0	0	1	1	1	1	1	1	1	1	1	1	1	1	1	1	0	1	1	0	1	0	1	1	1	1	0	1	1	0	1	1	1	1
Thecamonas trahens	1	1	1	0	1	1	1	1	1	1	1	1	1	1	1	1	1	1	1	1	0	1	1	1	1	1	1	1	1	1	1	1	1	1	1	1	1	1	1	1	1	1	1	1	1	1	1	1	0
Trichosphaerium sp.	1	1	1	1	1	1	1	1	1	1	1	1	0	1	1	0	1	1	1	1	1	1	1	1	1	1	1	1	1	1	1	0	1	1	0	1	1	1	1	1	1	0	1	1	1	1	0	1	1
Vannella schaefferi	1	0	1	1	1	1	1	1	0	1	1	1	1	1	1	0	0	1	1	1	1	0	1	1	1	1	1	1	1	1	1	0	0	0	0	1	1	1	1	1	0	0	0	1	0	1	0	1	0
Vannella sp. [MMETSP0168]	1	1	1	0	1	0	1	1	1	1	1	1	1	1	1	1	1	1	1	1	1	0	1	1	1	1	1	0	1	1	1	1	0	1	0	1	1	1	1	1	1	0	1	1	1	1	1	1	1
Vannella robusta	1	1	1	1	0	1	1	1	1	1	1	1	0	0	1	1	1	1	1	1	1	0	1	1	1	1	1	1	1	1	1	0	0	1	0	1	1	1	1	1	1	0	1	1	1	1	1	1	1
Vermistella antarctica	1	1	1	1	1	1	1	1	1	1	1	1	1	1	1	1	1	1	1	1	1	0	1	1	1	1	1	1	1	1	1	1	1	1	1	1	0	1	1	1	1	1	1	1	1	1	1	1	0
Vexillifera bacillipedes	1	0	1	1	0	0	0	1	0	1	1	1	1	0	1	0	0	0	1	1	0	0	1	1	0	0	1	0	1	1	1	1	0	0	0	1	1	1	0	0	0	0	1	0	0	0	0	1	0
Vexillifera sp. [MMETSP0173]	1	1	1	1	1	0	0	1	0	1	1	1	0	1	0	1	1	1	1	1	1	0	0	1	1	1	0	1	1	1	1	0	1	1	0	1	1	1	1	1	1	1	1	1	1	1	1	1	1
[truncated: 276 more columns]
